# Supplementary material for: Resolving the structure of phage–bacteria interactions in the context of natural diversity
Source: Nat Commun. 2022 Jan 18;13:372. doi: 10.1038/s41467-021-27583-z (PMC8766483; doi:10.1038/s41467-021-27583-z)
Supplement: Supplementary file 3 — Supplementary Data 1 [file 41467_2021_27583_MOESM3_ESM.xlsx]

## Sheet: readme
Sheet name	Description of contents
A.bax_infos	Information about the bacterial isolates investigated in this study. Includes information on sample source, membership in sets of strains used in different analyses, and plaque counts for all strains included in the large scale bait assay.
B.phage_infos	Information on the phage isolates investigated in this study. Includes information on sample source, host of isolation, membership in sets of strains used in different analyses, and summary information for morphotype and taxon analyses.
C.infxn_and_bimat_infos	Information on the results of an infection assay between phages in phageSet248 and bacteria in baxSet323 (defined as infxnSet1436), as well as data on assignment of phages to BiMat modules.
D.phageSet248_fastANI_pairs	Average nucleotide identities between phages (phageSet248), as determined using fastANI (pairwise view), see Methods [kmer size of 16, fragment length of 100, minimum fraction of shorter genome coverage of 75%].
E.baxSet294_fastANI_pairs	Average nucleotide identities between bacteria (baxSet294), as determined using fastANI (pairwise view), see Methods [kmer size of 16, fragment length of 3000, minimum fraction of shorter genome coverage of 50%].
Note on subsets of bacterial strains used in various analyses
Bacterial strain set	Bacterial strain set descriptor
baxSet1287	Strains with hsp60 sequences that were included in the bait assay; all are Nahant Collection strains isolated on one of the three days discussed in this work.
baxSet294	Strains with sequenced genomes that were included in the host range assay; includes 18 strains not isolated as part of the Nahant Collection.
baxSet279	Strains that were infected by one of the phages in phageSet248 in the host range assay.
baxSet259	Strains that were infected by one of the phages in phageSet248 in the host range assay and for which the genome was sequenced (intersection of baxSet294 and baxSet279).
baxSet323	Strains that were included in the host range assay; includes strains that were not killed by any phages in the assay (and which are therefore excluded from the BiMat analysis)
Note on subsets of phage strains used in various analyses
Phage strain set	Phage strain set descriptor
phageSet283	Phages for which genomes were sequenced and which were included in the host range assay (but see phageSet248).
phageSet248	Subset of phageSet283 phages for which host range data is reported and analyzed in this manuscript (infections reported in sheet C): excludes redundant identical phage strains independently purified from the same plaque; excludes identical phage strains isolated from different plaques on the same host during the bait assay.
phageSet171	Subset of phageSet248 phages that includes only a single member of each species.
phageSet47	Previously described phages identified as members of Nahant Collection phage genera in the vContact2 analyses.
Note: All pairwise interactions between bacterial strains in baxSet323 in sheet A.bax_infos and phage strains in phageSet248 in sheet B.phage_infos were included in the host range assay. Positive (killing) interactions are reported in sheet c.infxn_infos (as infxnSet1436) and only bacterial strains that were killed were included in the BiMat analyses. Negative interactions must be inferred based …

## Sheet: A.bax_infos
Bacterial strain identifier (for more information on basis of nomenclature please see Kauffman & Brown et al. (https://doi.org/10.1038/sdata.2018.114).	Number of plaque forming units was observed in direct plating assay (with 15 ul of 1000x concentrated seawater, using the iron chloride flocculation method and resuspended in oxalate solution).	Ordinal day in 2010 on which the isolate was collected (222: August 10; 261: Septemeber 18; 286: October 13).	Size fraction from which the isolate was collected (based on passage of water through sequentially smaller pore sized filters, and recovery of isolates from these filters).	Identifier of the water sample replicate from which the isolate was recovered (for more information on basis of nomenclature please see Kauffman & Brown et al. https://doi.org/10.1038/sdata.2018.114).	Data type used to determine hsp60 sequence.	NCBI BioProject ID	Accession number of the amplified hsp60 sequence fragment.	Sequence of the hsp60 fragment amplified.	Accession number of bacterial genome.	Biosample number for bacterial genome.	Bacterial species.	Species to which bacteria was assigned in previous studies (potentially updated here - see column J).	Comment on species assignment.	Bacterial genus.	Bacterial family.	Was the bacterial strain included in analyses that used baxSet1287 (see "readme" sheet for more details on how sets are defined)?	Was the bacterial strain included in analyses that used baxSet294 (see "readme" sheet for more details on how sets are defined)?	Was the bacterial strain included in analyses that used baxSet279 (see "readme" sheet for more details on how sets are defined)?	Was the bacterial strain included in analyses that used baxSet259 (see "readme" sheet for more details on how sets are defined)?	Was the bacterial strain included in analyses that used baxSet323 (see "readme" sheet for more details on how sets are defined)?
baxID	pfu_in_15ml_seawater	isolation_ordinal_day	isolation_size_fraction	isolation_replicate	hsp60_source	BioProject ID	baxHsp60_accession	hsp60_sequence	baxGenome_accession	baxGenome_BioSampleID	baxSpecies	baxSpecies_assignment-previousStudy	baxSpecies_assignment-comment	baxGenus	baxFamily	in_baxSet1287	in_baxSet294	in_baxSet279	in_baxSet259	in_baxSet323
10N.222.45.A1	0	222	0.2	A	sanger	PRJNA328102	OK263178	>10N.222.45.A1 ACAGCAACAGTATTGGCTCAGTCTATTATTGCTGAAGGCCTAAAAGCCGTTGCTGCTGGCATGAACCCAATGGATCTTAAGCGCGGCATCGACAAAGCGGTTATCGCAGCTGTTGAAGAGCTGAAGAACCTTTCTGTTCCTTGTTCAGACACGAAAGCTATCGCGCAAGTAGGTACTATCTCTGCGAACTCTGATTCGACAGTGGGTAACATCATTGCTGAAGCGATGGAAAAAGTAGGTCGTGATGGCGTTATCACGGTTGAAGAAGGTCAGGCTCTGCAAGACGAGCTAGACGTAGTTGAAGGTATGCAGTTCGACCGCGGTTACCTATCTCCTTACTTCATCAACAACCAAGAAGCCGGTTCTGTTGATCTTGAAAGCCCA…	.		unknown	.	.	unknown	unknown	yes	no	no	no	no
10N.222.45.A10	0	222	0.2	A	sanger	PRJNA328102	OK263179	>10N.222.45.A10 ACAGCAACAGTATTGGCTCAGTCTATTATTGCTGAAGGCCTAAAAGCCGTTGCTGCTGGCATGAACCCAATGGATCTTAAGCGCGGCATCGACAAAGCGGTTATCGCAGCTGTTGAAGAGCTGAAGAACCTTTCTGTTCCTTGTTCAGACACGAAAGCTATCGCGCAAGTAGGTACTATCTCTGCGAACTCTGATTCGACAGTGGGTAACATCATTGCTGAAGCGATGGAAAAAGTAGGTCGTGATGGCGTTATCACGGTTGAAGAAGGTCAGGCTCTGCAAGACGAGCTAGACGTAGTTGAAGGTATGCAGTTCGACCGCGGTTACCTATCTCCTTACTTCATCAACAACCAAGAAGCCGGTTCTGTTGATCTTGAAAGCCC…	.		unknown	.	.	unknown	unknown	yes	no	no	no	no
10N.222.45.A11	0	222	0.2	A	sanger	PRJNA328102	OK263180	>10N.222.45.A11 ACAGCAACAGTATTGGCTCAGTCTATTATTGCTGAAGGCCTAAAAGCCGTTGCTGCTGGCATGAACCCAATGGATCTTAAGCGCGGCATCGACAAAGCGGTTATCGCAGCTGTTGAAGAGCTGAAGAACCTTTCTGTTCCTTGTTCAGACACGAAAGCTATCGCGCAAGTAGGTACTATCTCTGCGAACTCTGATTCGACAGTGGGTAACATCATTGCTGAAGCGATGGAAAAAGTAGGTCGTGATGGCGTTATCACGGTTGAAGAAGGTCAGGCTCTGCAAGACGAGCTAGACGTAGTTGAAGGTATGCAGTTCGACCGCGGTTACCTATCTCCTTACTTCATCAACAACCAAGAAGCCGGTTCTGTTGATCTTGAAAGCCC…	.		unknown	.	.	unknown	unknown	yes	no	no	no	no
10N.222.45.A12	0	222	0.2	A	sanger	PRJNA328102	OK263181	>10N.222.45.A12 ACAGCAACAGTATTGGCTCAGTCTATTATTGCTGAAGGCCTAAAAGCCGTTGCTGCTGGCATGAACCCAATGGATCTTAAGCGCGGCATCGACAAAGCGGTTATCGCAGCTGTTGAAGAGCTGAAGAACCTTTCTGTTCCTTGTTCAGACACGAAAGCTATCGCGCAAGTAGGTACTATCTCTGCGAACTCTGATTCGACAGTGGGTAACATCATTGCTGAAGCGATGGAAAAAGTAGGTCGTGATGGCGTTATCACGGTTGAAGAAGGTCAGGCTCTGCAAGACGAGCTAGACGTAGTTGAAGGTATGCAGTTCGACCGCGGTTACCTATCTCCTTACTTCATCAACAACCAAGAAGCCGGTTCTGTTGATCTTGAAAGCCC…	.		unknown	.	.	unknown	unknown	yes	no	no	no	no
10N.222.45.A2	0	222	0.2	A	sanger	PRJNA328102	OK263182	>10N.222.45.A2 ACAGCAACAGTATTGGCTCAGTCTATTATTGCTGAAGGCCTAAAAGCCGTTGCTGCTGGCATGAACCCAATGGATCTTAAGCGCGGCATCGACAAAGCGGTTATCGCAGCTGTTGAAGAGCTGAAGAACCTTTCTGTTCCTTGTTCAGACACGAAAGCTATCGCGCAAGTAGGTACTATCTCTGCGAACTCTGATTCGACAGTGGGTAACATCATTGCTGAAGCGATGGAAAAAGTAGGTCGTGATGGCGTTATCACGGTTGAAGAAGGTCAGGCTCTGCAAGACGAGCTAGACGTAGTTGAAGGTATGCAGTTCGACCGCGGTTACCTATCTCCTTACTTCATCAACAACCAAGAAGCCGGTTCTGTTGATCTTGAAAGCCCA…	.		unknown	.	.	unknown	unknown	yes	no	no	no	no
10N.222.45.A3	0	222	0.2	A	sanger	PRJNA328102	OK263183	>10N.222.45.A3 ACAGCAACAGTATTGGCTCAGTCTATTATTGCTGAAGGCCTAAAAGCCGTTGCTGCTGGCATGAACCCAATGGATCTTAAGCGCGGCATCGACAAAGCGGTTATCGCAGCTGTTGAAGAGCTGAAGAACCTTTCTGTTCCTTGTTCAGACACGAAAGCTATCGCGCAAGTAGGTACTATCTCTGCGAACTCTGATTCGACAGTGGGTAACATCATTGCTGAAGCGATGGAAAAAGTAGGTCGTGATGGCGTTATCACGGTTGAAGAAGGTCAGGCTCTGCAAGACGAGCTAGACGTAGTTGAAGGTATGCAGTTCGACCGCGGTTACCTATCTCCTTACTTCATCAACAACCAAGAAGCCGGTTCTGTTGATCTTGAAAGCCCA…	.		unknown	.	.	unknown	unknown	yes	no	no	no	no
10N.222.45.A4	0	222	0.2	A	sanger	PRJNA328102	OK263184	>10N.222.45.A4 ACAGCAACAGTATTGGCTCAGTCTATTATTGCTGAAGGCCTAAAAGCCGTTGCTGCTGGCATGAACCCAATGGATCTTAAGCGCGGCATCGACAAAGCGGTTATCGCAGCTGTTGAAGAGCTGAAGAACCTTTCTGTTCCTTGTTCAGACACGAAAGCTATCGCGCAAGTAGGTACTATCTCTGCGAACTCTGATTCGACAGTGGGTAACATCATTGCTGAAGCGATGGAAAAAGTAGGTCGTGATGGCGTTATCACGGTTGAAGAAGGTCAGGCTCTGCAAGACGAGCTAGACGTAGTTGAAGGTATGCAGTTCGACCGCGGTTACCTATCTCCTTACTTCATCAACAACCAAGAAGCCGGTTCTGTTGATCTTGAAAGCCCA…	.		unknown	.	.	unknown	unknown	yes	no	no	no	no
10N.222.45.A5	0	222	0.2	A	sanger	PRJNA328102	OK263185	>10N.222.45.A5 ACAGCAACAGTATTGGCTCAGTCTATTATTGCTGAAGGCCTAAAAGCCGTTGCTGCTGGCATGAACCCAATGGATCTTAAGCGCGGCATCGACAAAGCGGTTATCGCAGCTGTTGAAGAGCTGAAGAACCTTTCTGTTCCTTGTTCAGACACGAAAGCTATCGCGCAAGTAGGTACTATCTCTGCGAACTCTGATTCGACAGTGGGTAACATCATTGCTGAAGCGATGGAAAAAGTAGGTCGTGATGGCGTTATCACGGTTGAAGAAGGTCAGGCTCTGCAAGACGAGCTAGACGTAGTTGAAGGTATGCAGTTCGACCGCGGTTACCTATCTCCTTACTTCATCAACAACCAAGAAGCCGGTTCTGTTGATCTTGAAAGCCCA…	.		unknown	.	.	unknown	unknown	yes	no	no	no	no
10N.222.45.A7	0	222	0.2	A	sanger	PRJNA328102	OK263186	>10N.222.45.A7 ACAGCAACAGTATTGGCTCAGTCTATTATTGCTGAAGGCCTAAAAGCCGTTGCTGCTGGCATGAACCCAATGGATCTTAAGCGCGGCATCGACAAAGCGGTTATCGCAGCTGTTGAAGAGCTGAAGAACCTTTCTGTTCCTTGTTCAGACACGAAAGCTATCGCGCAAGTAGGTACTATCTCTGCGAACTCTGATTCGACAGTGGGTAACATCATTGCTGAAGCGATGGAAAAAGTAGGTCGTGATGGCGTTATCACGGTTGAAGAAGGTCAGGCTCTGCAAGACGAGCTAGACGTAGTTGAAGGTATGCAGTTCGACCGCGGTTACCTATCTCCTTACTTCATCAACAACCAAGAAGCCGGTTCTGTTGATCTTGAAAGCCCA…	.		unknown	.	.	unknown	unknown	yes	no	no	no	no
10N.222.45.A8	0	222	0.2	A	sanger	PRJNA328102	OK263187	>10N.222.45.A8 ACAGCAACAGTATTGGCTCAGTCTATTATTGCTGAAGGCCTAAAAGCCGTTGCTGCTGGCATGAACCCAATGGATCTTAAGCGCGGCATCGACAAAGCGGTTATCGCAGCTGTTGAAGAGCTGAAGAACCTTTCTGTTCCTTGTTCAGACACGAAAGCTATCGCGCAAGTAGGTACTATCTCTGCGAACTCTGATTCGACAGTGGGTAACATCATTGCTGAAGCGATGGAAAAAGTAGGTCGTGATGGCGTTATCACGGTTGAAGAAGGTCAGGCTCTGCAAGACGAGCTAGACGTAGTTGAAGGTATGCAGTTCGACCGCGGTTACCTATCTCCTTACTTCATCAACAACCAAGAAGCCGGTTCTGTTGATCTTGAAAGCCCA…	.		unknown	.	.	unknown	unknown	yes	no	no	no	no
10N.222.45.A9	0	222	0.2	A	sanger	PRJNA328102	OK263188	>10N.222.45.A9 ACAGCAACAGTATTGGCTCAGTCTATTATTGCTGAAGGCCTAAAAGCCGTTGCTGCTGGCATGAACCCAATGGATCTTAAGCGCGGCATCGACAAAGCGGTTATCGCAGCTGTTGAAGAGCTGAAGAACCTTTCTGTTCCTTGTTCAGACACGAAAGCTATCGCGCAAGTAGGTACTATCTCTGCGAACTCTGATTCGACAGTGGGTAACATCATTGCTGAAGCGATGGAAAAAGTAGGTCGTGATGGCGTTATCACGGTTGAAGAAGGTCAGGCTCTGCAAGACGAGCTAGACGTAGTTGAAGGTATGCAGTTCGACCGCGGTTACCTATCTCCTTACTTCATCAACAACCAAGAAGCCGGTTCTGTTGATCTTGAAAGCCCA…	.		unknown	.	.	unknown	unknown	yes	no	no	no	no
10N.222.45.B1	0	222	0.2	A	sanger	PRJNA328102	OK263189	>10N.222.45.B1 ACAGCAACAGTATTGGCTCAGTCTATTATTGCTGAAGGCCTAAAAGCCGTTGCTGCTGGCATGAACCCAATGGATCTTAAGCGCGGCATCGACAAAGCGGTTATCGCAGCTGTTGAAGAGCTGAAGAACCTTTCTGTTCCTTGTTCAGACACGAAAGCTATCGCGCAAGTAGGTACTATCTCTGCGAACTCTGATTCGACAGTGGGTAACATCATTGCTGAAGCGATGGAAAAAGTAGGTCGTGATGGCGTTATCACGGTTGAAGAAGGTCAGGCTCTGCAAGACGAGCTAGACGTAGTTGAAGGTATGCAGTTCGACCGCGGTTACCTATCTCCTTACTTCATCAACAACCAAGAAGCCGGTTCTGTTGATCTTGAAAGCCCA…	.		unknown	.	.	unknown	unknown	yes	no	no	no	no
10N.222.45.B10	0	222	0.2	A	sanger	PRJNA328102	OK263190	>10N.222.45.B10 ACAGCAACAGTATTGGCTCAGTCTATTATTGCTGAAGGCCTAAAAGCCGTTGCTGCTGGCATGAACCCAATGGATCTTAAGCGCGGCATCGACAAAGCGGTTATCGCAGCTGTTGAAGAGCTGAAGAACCTTTCTGTTCCTTGTTCAGACACGAAAGCTATCGCGCAAGTAGGTACTATCTCTGCGAACTCTGATTCGACAGTGGGTAACATCATTGCTGAAGCGATGGAAAAAGTAGGTCGTGATGGCGTTATCACGGTTGAAGAAGGTCAGGCTCTGCAAGACGAGCTAGACGTAGTTGAAGGTATGCAGTTCGACCGCGGTTACCTATCTCCTTACTTCATCAACAACCAAGAAGCCGGTTCTGTTGATCTTGAAAGCCC…	.		unknown	.	.	unknown	unknown	yes	no	no	no	no
10N.222.45.B11	0	222	0.2	A	sanger	PRJNA328102	OK263191	>10N.222.45.B11 ACAGCAACAGTATTGGCTCAGTCTATTATTGCTGAAGGCCTAAAAGCCGTTGCTGCTGGCATGAACCCAATGGATCTTAAGCGCGGCATCGACAAAGCGGTTATCGCAGCTGTTGAAGAGCTGAAGAACCTTTCTGTTCCTTGTTCAGACACGAAAGCTATCGCGCAAGTAGGTACTATCTCTGCGAACTCTGATTCGACAGTGGGTAACATCATTGCTGAAGCGATGGAAAAAGTAGGTCGTGATGGCGTTATCACGGTTGAAGAAGGTCAGGCTCTGCAAGACGAGCTAGACGTAGTTGAAGGTATGCAGTTCGACCGCGGTTACCTATCTCCTTACTTCATCAACAACCAAGAAGCCGGTTCTGTTGATCTTGAAAGCCC…	.		unknown	.	.	unknown	unknown	yes	no	no	no	no
10N.222.45.B12	0	222	0.2	A	sanger	PRJNA328102	OK263192	>10N.222.45.B12 ACAGCAACAGTATTGGCTCAGTCTATTATTGCTGAAGGCCTAAAAGCCGTTGCTGCTGGCATGAACCCAATGGATCTTAAGCGCGGCATCGACAAAGCGGTTATCGCAGCTGTTGAAGAGCTGAAGAACCTTTCTGTTCCTTGTTCAGACACGAAAGCTATCGCGCAAGTAGGTACTATCTCTGCGAACTCTGATTCGACAGTGGGTAACATCATTGCTGAAGCGATGGAAAAAGTAGGTCGTGATGGCGTTATCACGGTTGAAGAAGGTCAGGCTCTGCAAGACGAGCTAGACGTAGTTGAAGGTATGCAGTTCGACCGCGGTTACCTATCTCCTTACTTCATCAACAACCAAGAAGCCGGTTCTGTTGATCTTGAAAGCCC…	.		unknown	.	.	unknown	unknown	yes	no	no	no	no
10N.222.45.B2	0	222	0.2	A	sanger	PRJNA328102	OK263193	>10N.222.45.B2 ACAGCAACAGTATTGGCTCAGTCTATTATTGCTGAAGGCCTAAAAGCCGTTGCTGCTGGCATGAACCCAATGGATCTTAAGCGCGGCATCGACAAAGCGGTTATCGCAGCTGTTGAAGAGCTGAAGAACCTTTCTGTTCCTTGTTCAGACACGAAAGCTATCGCGCAAGTAGGTACTATCTCTGCGAACTCTGATTCGACAGTGGGTAACATCATTGCTGAAGCGATGGAAAAAGTAGGTCGTGATGGCGTTATCACGGTTGAAGAAGGTCAGGCTCTGCAAGACGAGCTAGACGTAGTTGAAGGTATGCAGTTCGACCGCGGTTACCTATCTCCTTACTTCATCAACAACCAAGAAGCCGGTTCTGTTGATCTTGAAAGCCCA…	.		unknown	.	.	unknown	unknown	yes	no	no	no	no
10N.222.45.B4	0	222	0.2	A	sanger	PRJNA328102	OK263194	>10N.222.45.B4 ACAGCAACAGTATTGGCTCAGTCTATTATTGCTGAAGGCCTAAAAGCCGTTGCTGCTGGCATGAACCCAATGGATCTTAAGCGCGGCATCGACAAAGCGGTTATCGCAGCTGTTGAAGAGCTGAAGAACCTTTCTGTTCCTTGTTCAGACACGAAAGCTATCGCGCAAGTAGGTACTATCTCTGCGAACTCTGATTCGACAGTGGGTAACATCATTGCTGAAGCGATGGAAAAAGTAGGTCGTGATGGCGTTATCACGGTTGAAGAAGGTCAGGCTCTGCAAGACGAGCTAGACGTAGTTGAAGGTATGCAGTTCGACCGCGGTTACCTATCTCCTTACTTCATCAACAACCAAGAAGCCGGTTCTGTTGATCTTGAAAGCCCA…	.		unknown	.	.	unknown	unknown	yes	no	no	no	no
10N.222.45.B5	0	222	0.2	A	sanger	PRJNA328102	OK263195	>10N.222.45.B5 ACAGCAACAGTATTGGCTCAGTCTATTATTGCTGAAGGCCTAAAAGCCGTTGCTGCTGGCATGAACCCAATGGATCTTAAGCGCGGCATCGACAAAGCGGTTATCGCAGCTGTTGAAGAGCTGAAGAACCTTTCTGTTCCTTGTTCAGACACGAAAGCTATCGCGCAAGTAGGTACTATCTCTGCGAACTCTGATTCGACAGTGGGTAACATCATTGCTGAAGCGATGGAAAAAGTAGGTCGTGATGGCGTTATCACGGTTGAAGAAGGTCAGGCTCTGCAAGACGAGCTAGACGTAGTTGAAGGTATGCAGTTCGACCGCGGTTACCTATCTCCTTACTTCATCAACAACCAAGAAGCCGGTTCTGTTGATCTTGAAAGCCCA…	.		unknown	.	.	unknown	unknown	yes	no	no	no	no
10N.222.45.B7	0	222	0.2	A	sanger	PRJNA328102	OK263196	>10N.222.45.B7 ACAGCAACAGTATTGGCTCAGTCTATTATTGCTGAAGGCCTAAAAGCCGTTGCTGCTGGCATGAACCCAATGGATCTTAAGCGCGGCATCGACAAAGCGGTTATCGCAGCTGTTGAAGAGCTGAAGAACCTTTCTGTTCCTTGTTCAGACACGAAAGCTATCGCGCAAGTAGGTACTATCTCTGCGAACTCTGATTCGACAGTGGGTAACATCATTGCTGAAGCGATGGAAAAAGTAGGTCGTGATGGCGTTATCACGGTTGAAGAAGGTCAGGCTCTGCAAGACGAGCTAGACGTAGTTGAAGGTATGCAGTTCGACCGCGGTTACCTATCTCCTTACTTCATCAACAACCAAGAAGCCGGTTCTGTTGATCTTGAAAGCCCA…	.		unknown	.	.	unknown	unknown	yes	no	no	no	no
10N.222.45.B8	0	222	0.2	A	sanger	PRJNA328102	OK263197	>10N.222.45.B8 ACAGCAACAGTATTGGCTCAGTCTATTATTGCTGAAGGCCTAAAAGCCGTTGCTGCTGGCATGAACCCAATGGATCTTAAGCGCGGCATCGACAAAGCGGTTATCGCAGCTGTTGAAGAGCTGAAGAACCTTTCTGTTCCTTGTTCAGACACGAAAGCTATCGCGCAAGTAGGTACTATCTCTGCGAACTCTGATTCGACAGTGGGTAACATCATTGCTGAAGCGATGGAAAAAGTAGGTCGTGATGGCGTTATCACGGTTGAAGAAGGTCAGGCTCTGCAAGACGAGCTAGACGTAGTTGAAGGTATGCAGTTCGACCGCGGTTACCTATCTCCTTACTTCATCAACAACCAAGAAGCCGGTTCTGTTGATCTTGAAAGCCCA…	.		unknown	.	.	unknown	unknown	yes	no	no	no	no
10N.222.45.B9	0	222	0.2	A	sanger	PRJNA328102	OK263198	>10N.222.45.B9 ACAGCAACAGTATTGGCTCAGTCTATTATTGCTGAAGGCCTAAAAGCCGTTGCTGCTGGCATGAACCCAATGGATCTTAAGCGCGGCATCGACAAAGCGGTTATCGCAGCTGTTGAAGAGCTGAAGAACCTTTCTGTTCCTTGTTCAGACACGAAAGCTATCGCGCAAGTAGGTACTATCTCTGCGAACTCTGATTCGACAGTGGGTAACATCATTGCTGAAGCGATGGAAAAAGTAGGTCGTGATGGCGTTATCACGGTTGAAGAAGGTCAGGCTCTGCAAGACGAGCTAGACGTAGTTGAAGGTATGCAGTTCGACCGCGGTTACCTATCTCCTTACTTCATCAACAACCAAGAAGCCGGTTCTGTTGATCTTGAAAGCCCA…	.		unknown	.	.	unknown	unknown	yes	no	no	no	no
10N.222.45.C1	0	222	0.2	A	sanger	PRJNA328102	OK263199	>10N.222.45.C1 ACAGCAACAGTATTGGCTCAGTCTATTATTGCTGAAGGCCTAAAAGCCGTTGCTGCTGGCATGAACCCAATGGATCTTAAGCGCGGCATCGACAAAGCGGTTATCGCAGCTGTTGAAGAGCTGAAGAACCTTTCTGTTCCTTGTTCAGACACGAAAGCTATCGCGCAAGTAGGTACTATCTCTGCGAACTCTGATTCGACAGTGGGTAACATCATTGCTGAAGCGATGGAAAAAGTAGGTCGTGATGGCGTTATCACGGTTGAAGAAGGTCAGGCTCTGCAAGACGAGCTAGACGTAGTTGAAGGTATGCAGTTCGACCGCGGTTACCTATCTCCTTACTTCATCAACAACCAAGAAGCCGGTTCTGTTGATCTTGAAAGCCCA…	.		unknown	.	.	unknown	unknown	yes	no	no	no	no
10N.222.45.C10	0	222	0.2	A	sanger	PRJNA328102	OK263200	>10N.222.45.C10 ACAGCAACAGTATTGGCTCAGTCTATTATTGCTGAAGGCCTAAAAGCCGTTGCTGCTGGCATGAACCCAATGGATCTTAAGCGCGGCATCGACAAAGCGGTTATCGCAGCTGTTGAAGAGCTGAAGAACCTTTCTGTTCCTTGTTCAGACACGAAAGCTATCGCGCAAGTAGGTACTATCTCTGCGAACTCTGATTCGACAGTGGGTAACATCATTGCTGAAGCGATGGAAAAAGTAGGTCGTGATGGCGTTATCACGGTTGAAGAAGGTCAGGCTCTGCAAGACGAGCTAGACGTAGTTGAAGGTATGCAGTTCGACCGCGGTTACCTATCTCCTTACTTCATCAACAACCAAGAAGCCGGTTCTGTTGATCTTGAAAGCCC…	.		unknown	.	.	unknown	unknown	yes	no	no	no	no
10N.222.45.C11	0	222	0.2	A	sanger	PRJNA328102	OK263201	>10N.222.45.C11 ACAGCAACAGTATTGGCTCAGTCTATTATTGCTGAAGGCCTAAAAGCCGTTGCTGCTGGCATGAACCCAATGGATCTTAAGCGCGGCATCGACAAAGCGGTTATCGCAGCTGTTGAAGAGCTGAAGAACCTTTCTGTTCCTTGTTCAGACACGAAAGCTATCGCGCAAGTAGGTACTATCTCTGCGAACTCTGATTCGACAGTGGGTAACATCATTGCTGAAGCGATGGAAAAAGTAGGTCGTGATGGCGTTATCACGGTTGAAGAAGGTCAGGCTCTGCAAGACGAGCTAGACGTAGTTGAAGGTATGCAGTTCGACCGCGGTTACCTATCTCCTTACTTCATCAACAACCAAGAAGCCGGTTCTGTTGATCTTGAAAGCCC…	.		unknown	.	.	unknown	unknown	yes	no	no	no	no
10N.222.45.C12	0	222	0.2	A	sanger	PRJNA328102	OK263202	>10N.222.45.C12 ACAGCAACAGTATTGGCTCAGTCTATTATTGCTGAAGGCCTAAAAGCCGTTGCTGCTGGCATGAACCCAATGGATCTTAAGCGCGGCATCGACAAAGCGGTTATCGCAGCTGTTGAAGAGCTGAAGAACCTTTCTGTTCCTTGTTCAGACACGAAAGCTATCGCGCAAGTAGGTACTATCTCTGCGAACTCTGATTCGACAGTGGGTAACATCATTGCTGAAGCGATGGAAAAAGTAGGTCGTGATGGCGTTATCACGGTTGAAGAAGGTCAGGCTCTGCAAGACGAGCTAGACGTAGTTGAAGGTATGCAGTTCGACCGCGGTTACCTATCTCCTTACTTCATCAACAACCAAGAAGCCGGTTCTGTTGATCTTGAAAGCCC…	.		unknown	.	.	unknown	unknown	yes	no	no	no	no
10N.222.45.C4	0	222	0.2	A	sanger	PRJNA328102	OK263203	>10N.222.45.C4 ACAGCAACAGTATTGGCTCAGTCTATTATTGCTGAAGGCCTAAAAGCCGTTGCTGCTGGCATGAACCCAATGGATCTTAAGCGCGGCATCGACAAAGCGGTTATCGCAGCTGTTGAAGAGCTGAAGAACCTTTCTGTTCCTTGTTCAGACACGAAAGCTATCGCGCAAGTAGGTACTATCTCTGCGAACTCTGATTCGACAGTGGGTAACATCATTGCTGAAGCGATGGAAAAAGTAGGTCGTGATGGCGTTATCACGGTTGAAGAAGGTCAGGCTCTGCAAGACGAGCTAGACGTAGTTGAAGGTATGCAGTTCGACCGCGGTTACCTATCTCCTTACTTCATCAACAACCAAGAAGCCGGTTCTGTTGATCTTGAAAGCCCA…	.		unknown	.	.	unknown	unknown	yes	no	no	no	no
10N.222.45.C5	0	222	0.2	A	sanger	PRJNA328102	OK263204	>10N.222.45.C5 ACAGCAACAGTATTGGCTCAGTCTATTATTGCTGAAGGCCTAAAAGCCGTTGCTGCTGGCATGAACCCAATGGATCTTAAGCGCGGCATCGACAAAGCGGTTATCGCAGCTGTTGAAGAGCTGAAGAACCTTTCTGTTCCTTGTTCAGACACGAAAGCTATCGCGCAAGTAGGTACTATCTCTGCGAACTCTGATTCGACAGTGGGTAACATCATTGCTGAAGCGATGGAAAAAGTAGGTCGTGATGGCGTTATCACGGTTGAAGAAGGTCAGGCTCTGCAAGACGAGCTAGACGTAGTTGAAGGTATGCAGTTCGACCGCGGTTACCTATCTCCTTACTTCATCAACAACCAAGAAGCCGGTTCTGTTGATCTTGAAAGCCCA…	.		unknown	.	.	unknown	unknown	yes	no	no	no	no
10N.222.45.C6	18	222	0.2	A	sanger	PRJNA328102	OK263205	>10N.222.45.C6 ACAGCAACAGTATTGGCTCAGTCTATTATCGCTGAAGGCCTAAAAGCGGTTGCTGCTGGCATGAACCCAATGGATCTTAAGCGCGGCATCGACAAAGCGGTTATCGCGGCTGTTGAAGAGCTGAAGAACCTTTCTGTTCCTTGTTCAGACACGAAAGCTATCGCGCAAGTAGGTACTATCTCTGCGAACTCTGATTCGACAGTGGGTAACATCATTGCTGAAGCGATGGAAAAAGTAGGTCGTGATGGCGTTATCACGGTTGAAGAAGGTCAGGCTCTACAAGATGAGCTAGACGTAGTTGAAGGCATGCAGTTCGACCGCGGTTACCTATCTCCTTACTTCATCAACAACCAAGAAGCAGGTTCTGTTGATCTAGATAGCCCG…	MDBY00000000.1		Vibrio splendidus	.	.	Vibrio	Vibrionaceae	yes	yes	yes	yes	yes
10N.222.45.C7	0	222	0.2	A	sanger	PRJNA328102	OK263206	>10N.222.45.C7 ACAGCAACAGTATTGGCTCAGTCTATTATTGCTGAAGGCCTAAAAGCCGTTGCTGCTGGCATGAACCCAATGGATCTTAAGCGCGGCATCGACAAAGCGGTTATCGCAGCTGTTGAAGAGCTGAAGAACCTTTCTGTTCCTTGTTCAGACACGAAAGCTATCGCGCAAGTAGGTACTATCTCTGCGAACTCTGATTCGACAGTGGGTAACATCATTGCTGAAGCGATGGAAAAAGTAGGTCGTGATGGCGTTATCACGGTTGAAGAAGGTCAGGCTCTGCAAGACGAGCTAGACGTAGTTGAAGGTATGCAGTTCGACCGCGGTTACCTATCTCCTTACTTCATCAACAACCAAGAAGCCGGTTCTGTTGATCTTGAAAGCCCA…	.		unknown	.	.	unknown	unknown	yes	no	no	no	no
10N.222.45.C8	0	222	0.2	A	sanger	PRJNA328102	OK263207	>10N.222.45.C8 ACAGCAACAGTATTGGCTCAGTCGATTATCGCTGAAGGCCTAAAAGCAGTTGCTGCGGGTATGAACCCAATGGATCTTAAGCGCGGTATCGACAAAGCGGTTATCGCGGCTGTTGAAGAGCTGAAGAACCTTTCTGTTCCATGTGCAGATACGAAAGCTATCGCGCAAGTAGGTACTATCTCTGCAAACTCTGACGCAACAGTGGGTAACATCATTGCTGAAGCGATGGAAAAAGTAGGCCGTGATGGCGTTATCACTGTTGAAGAAGGTCAGGCTCTACAAGACGAGCTAGACGTAGTTGAAGGTATGCAGTTCGACCGCGGTTACCTATCTCCTTACTTCATCAACAACCAAGAAGCGGGTTCTGTTGATCTAGAAAGCCCA…	.		unknown	.	.	unknown	unknown	yes	no	no	no	no
10N.222.45.C9	0	222	0.2	A	sanger	PRJNA328102	OK263208	>10N.222.45.C9 ACAGCAACAGTATTGGCTCAGTCTATTATTGCTGAAGGCCTAAAAGCCGTTGCTGCTGGCATGAACCCAATGGATCTTAAGCGCGGCATCGACAAAGCGGTTATCGCAGCTGTTGAAGAGCTGAAGAACCTTTCTGTTCCTTGTTCAGACACGAAAGCTATCGCGCAAGTAGGTACTATCTCTGCGAACTCTGATTCGACAGTGGGTAACATCATTGCTGAAGCGATGGAAAAAGTAGGTCGTGATGGCGTTATCACGGTTGAAGAAGGTCAGGCTCTGCAAGACGAGCTAGACGTAGTTGAAGGTATGCAGTTCGACCGCGGTTACCTATCTCCTTACTTCATCAACAACCAAGAAGCCGGTTCTGTTGATCTTGAAAGCCCA…	.		unknown	.	.	unknown	unknown	yes	no	no	no	no
10N.222.45.E1	0	222	0.2	A	sanger	PRJNA328102	OK263209	>10N.222.45.E1 ACAGCAACAGTATTGGCTCAGTCTATTATTGCTGAAGGCCTAAAAGCCGTTGCTGCTGGCATGAACCCAATGGATCTTAAGCGCGGCATCGACAAAGCGGTTATCGCAGCTGTTGAAGAGCTGAAGAACCTTTCTGTTCCTTGTTCAGACACGAAAGCTATCGCGCAAGTAGGTACTATCTCTGCGAACTCTGATTCGACAGTGGGTAACATCATTGCTGAAGCGATGGAAAAAGTAGGTCGTGATGGCGTTATCACGGTTGAAGAAGGTCAGGCTCTGCAAGACGAGCTAGACGTAGTTGAAGGTATGCAGTTCGACCGCGGTTACCTATCTCCTTACTTCATCAACAACCAAGAAGCCGGTTCTGTTGATCTTGAAAGCCCA…	.		unknown	.	.	unknown	unknown	yes	no	no	no	no
10N.222.45.E10	0	222	0.2	A	sanger	PRJNA328102	OK263210	>10N.222.45.E10 ACAGCAACAGTATTGGCTCAGTCTATTATTGCTGAAGGCCTAAAAGCCGTTGCTGCTGGCATGAACCCAATGGATCTTAAGCGCGGCATCGACAAAGCGGTTATCGCAGCTGTTGAAGAGCTGAAGAACCTTTCTGTTCCTTGTTCAGACACGAAAGCTATCGCGCAAGTAGGTACTATCTCTGCGAACTCTGATTCGACAGTGGGTAACATCATTGCTGAAGCGATGGAAAAAGTAGGTCGTGATGGCGTTATCACGGTTGAAGAAGGTCAGGCTCTGCAAGACGAGCTAGACGTAGTTGAAGGTATGCAGTTCGACCGCGGTTACCTATCTCCTTACTTCATCAACAACCAAGAAGCCGGTTCTGTTGATCTTGAAAGCCC…	.		unknown	.	.	unknown	unknown	yes	no	no	no	no
10N.222.45.E11	0	222	0.2	A	sanger	PRJNA328102	OK263211	>10N.222.45.E11 ACAGCAACAGTATTGGCTCAGTCTATTATTGCTGAAGGCCTAAAAGCCGTTGCTGCTGGCATGAACCCAATGGATCTTAAGCGCGGCATCGACAAAGCGGTTATCGCAGCTGTTGAAGAGCTGAAGAACCTTTCTGTTCCTTGTTCAGACACGAAAGCTATCGCGCAAGTAGGTACTATCTCTGCGAACTCTGATTCGACAGTGGGTAACATCATTGCTGAAGCGATGGAAAAAGTAGGTCGTGATGGCGTTATCACGGTTGAAGAAGGTCAGGCTCTGCAAGACGAGCTAGACGTAGTTGAAGGTATGCAGTTCGACCGCGGTTACCTATCTCCTTACTTCATCAACAACCAAGAAGCCGGTTCTGTTGATCTTGAAAGCCC…	.		unknown	.	.	unknown	unknown	yes	no	no	no	no
10N.222.45.E12	0	222	0.2	A	sanger	PRJNA328102	OK263212	>10N.222.45.E12 ACAGCAACAGTATTGGCTCAGTCTATTATTGCTGAAGGCCTAAAAGCCGTTGCTGCTGGCATGAACCCAATGGATCTTAAGCGCGGCATCGACAAAGCGGTTATCGCAGCTGTTGAAGAGCTGAAGAACCTTTCTGTTCCTTGTTCAGACACGAAAGCTATCGCGCAAGTAGGTACTATCTCTGCGAACTCTGATTCGACAGTGGGTAACATCATTGCTGAAGCGATGGAAAAAGTAGGTCGTGATGGCGTTATCACGGTTGAAGAAGGTCAGGCTCTGCAAGACGAGCTAGACGTAGTTGAAGGTATGCAGTTCGACCGCGGTTACCTATCTCCTTACTTCATCAACAACCAAGAAGCCGGTTCTGTTGATCTTGAAAGCCC…	.		unknown	.	.	unknown	unknown	yes	no	no	no	no
10N.222.45.E2	0	222	0.2	A	sanger	PRJNA328102	OK263213	>10N.222.45.E2 ACAGCAACAGTATTGGCTCAGTCTATTATTGCTGAAGGCCTAAAAGCCGTTGCTGCTGGCATGAACCCAATGGATCTTAAGCGCGGCATCGACAAAGCGGTTATCGCAGCTGTTGAAGAGCTGAAGAACCTTTCTGTTCCTTGTTCAGACACGAAAGCTATCGCGCAAGTAGGTACTATCTCTGCGAACTCTGATTCGACAGTGGGTAACATCATTGCTGAAGCGATGGAAAAAGTAGGTCGTGATGGCGTTATCACGGTTGAAGAAGGTCAGGCTCTGCAAGACGAGCTAGACGTAGTTGAAGGTATGCAGTTCGACCGCGGTTACCTATCTCCTTACTTCATCAACAACCAAGAAGCCGGTTCTGTTGATCTTGAAAGCCCA…	.		unknown	.	.	unknown	unknown	yes	no	no	no	no
10N.222.45.E3	0	222	0.2	A	sanger	PRJNA328102	OK263214	>10N.222.45.E3 ACAGCAACAGTATTGGCTCAGTCTATTATCGCTGAAGGCCTAAAAGCGGTTGCTGCTGGCATGAACCCAATGGATCTTAAGCGCGGCATCGACAAAGCGGTTATCGCGGCTGTTGAAGAGCTGAAGAACCTTTCTGTTCCTTGTTCAGACACGAAAGCTATCGCTCAAGTAGGTACTATCTCTGCGAACTCTGATTCGACAGTAGGTAACATCATTGCTGAAGCGATGGAAAAAGTAGGTCGTGATGGCGTTATCACGGTTGAAGAAGGTCAGGCTCTACAAGACGAGCTAGACGTAGTTGAAGGTATGCAGTTCGACCGCGGTTACCTATCTCCTTACTTCATCAACAACCAAGAAGCAGGTTCTGTTGATCTAGATAGCCCG…	.		unknown	.	.	unknown	unknown	yes	no	no	no	no
10N.222.45.E4	0	222	0.2	A	sanger	PRJNA328102	OK263215	>10N.222.45.E4 ACAGCAACAGTATTGGCTCAGTCTATTATCGCTGAAGGCCTAAAAGCGGTTGCTGCTGGCATGAACCCAATGGATCTTAAGCGCGGCATCGACAAAGCGGTTATCGCGGCTGTTGAAGAGCTGAAGAACCTATCTGTTCCTTGTTCAGACACGAAAGCTATCGCTCAAGTAGGTACTATCTCTGCGAACTCTGATTCGACAGTAGGTAACATCATTGCTGAAGCGATGGAAAAAGTAGGTCGTGATGGCGTAATCACAGTTGAAGAAGGTCAGGCTCTACAAGACGAGCTAGACGTAGTTGAAGGTATGCAGTTCGACCGCGGTTACCTATCTCCTTACTTCATCAACAACCAAGAAGCGGGTTCTGTTGATCTAGAAAGCCCA…	.		unknown	.	.	unknown	unknown	yes	no	no	no	no
10N.222.45.E6	0	222	0.2	A	sanger	PRJNA328102	OK263216	>10N.222.45.E6 ACAGCAACAGTATTGGCTCAGTCTATTATTGCTGAAGGCCTAAAAGCCGTTGCTGCTGGCATGAACCCAATGGATCTTAAGCGCGGCATCGACAAAGCGGTTATCGCAGCTGTTGAAGAGCTGAAGAACCTTTCTGTTCCTTGTTCAGACACGAAAGCTATCGCGCAAGTAGGTACTATCTCTGCGAACTCTGATTCGACAGTGGGTAACATCATTGCTGAAGCGATGGAAAAAGTAGGTCGTGATGGCGTTATCACGGTTGAAGAAGGTCAGGCTCTGCAAGACGAGCTAGACGTAGTTGAAGGTATGCAGTTCGACCGCGGTTACCTATCTCCTTACTTCATCAACAACCAAGAAGCCGGTTCTGTTGATCTTGAAAGCCCA…	.		unknown	.	.	unknown	unknown	yes	no	no	no	no
10N.222.45.E7	0	222	0.2	A	sanger	PRJNA328102	OK263217	>10N.222.45.E7 ACAGCAACAGTATTGGCTCAGTCTATTATTGCTGAAGGCCTAAAAGCCGTTGCTGCTGGCATGAACCCAATGGATCTTAAGCGCGGCATCGACAAAGCGGTTATCGCAGCTGTTGAAGAGCTGAAGAACCTTTCTGTTCCTTGTTCAGACACGAAAGCTATCGCGCAAGTAGGTACTATCTCTGCGAACTCTGATTCGACAGTGGGTAACATCATTGCTGAAGCGATGGAAAAAGTAGGTCGTGATGGCGTTATCACGGTTGAAGAAGGTCAGGCTCTGCAAGACGAGCTAGACGTAGTTGAAGGTATGCAGTTCGACCGCGGTTACCTATCTCCTTACTTCATCAACAACCAAGAAGCCGGTTCTGTTGATCTTGAAAGCCCA…	.		unknown	.	.	unknown	unknown	yes	no	no	no	no
10N.222.45.E8	1	222	0.2	A	sanger	PRJNA328102	OK263218	>10N.222.45.E8 ACAGCAACAGTATTGGCTCAGTCGATTATCGCTGAAGGCCTAAAAGCGGTTGCTGCGGGTATGAACCCAATGGATCTTAAGCGCGGCATCGACAAAGCGGTTATCGCGGCTGTTGAAGAGCTGAAGAACCTTTCTGTTCCATGTGCAGATACAAAAGCTATCGCGCAAGTAGGTACTATCTCTGCAAACTCTGACGCAACAGTGGGTAACATCATTGCTGAAGCGATGGAAAAAGTAGGCCGTGATGGCGTTATCACTGTTGAAGAAGGTCAGGCTCTACAAGACGAGCTAGACGTAGTTGAAGGTATGCAGTTCGACCGCGGTTACCTATCTCCTTACTTCATCAACAACCAAGAAGCGGGTTCTGTTGATCTAGAAAGCCCA…	MDBX00000000.1		Vibrio cyclitrophicus	Vibrio cyclitrophicus	same population call as in SciData paper	Vibrio	Vibrionaceae	yes	yes	yes	yes	yes
10N.222.45.E9	0	222	0.2	A	sanger	PRJNA328102	OK263219	>10N.222.45.E9 ACAGCAACAGTATTGGCTCAGTCTATTATTGCTGAAGGCCTAAAAGCCGTTGCTGCTGGCATGAACCCAATGGATCTTAAGCGCGGCATCGACAAAGCGGTTATCGCAGCTGTTGAAGAGCTGAAGAACCTTTCTGTTCCTTGTTCAGACACGAAAGCTATCGCGCAAGTAGGTACTATCTCTGCGAACTCTGATTCGACAGTGGGTAACATCATTGCTGAAGCGATGGAAAAAGTAGGTCGTGATGGCGTTATCACGGTTGAAGAAGGTCAGGCTCTGCAAGACGAGCTAGACGTAGTTGAAGGTATGCAGTTCGACCGCGGTTACCTATCTCCTTACTTCATCAACAACCAAGAAGCCGGTTCTGTTGATCTTGAAAGCCCA…	.		unknown	.	.	unknown	unknown	yes	no	no	no	no
10N.222.45.F1	0	222	0.2	A	sanger	PRJNA328102	OK263220	>10N.222.45.F1 ACAGCAACAGTATTGGCTCAGTCTATTATTGCTGAAGGCCTAAAAGCCGTTGCTGCTGGCATGAACCCAATGGATCTTAAGCGCGGCATCGACAAAGCGGTTATCGCAGCTGTTGAAGAGCTGAAGAACCTTTCTGTTCCTTGTTCAGACACGAAAGCTATCGCGCAAGTAGGTACTATCTCTGCGAACTCTGATTCGACAGTGGGTAACATCATTGCTGAAGCGATGGAAAAAGTAGGTCGTGATGGCGTTATCACGGTTGAAGAAGGTCAGGCTCTGCAAGACGAGCTAGACGTAGTTGAAGGTATGCAGTTCGACCGCGGTTACCTATCTCCTTACTTCATCAACAACCAAGAAGCCGGTTCTGTTGATCTTGAAAGCCCA…	.		unknown	.	.	unknown	unknown	yes	no	no	no	no
10N.222.45.F10	0	222	0.2	A	sanger	PRJNA328102	OK263221	>10N.222.45.F10 ACAGCAACAGTATTGGCTCAGTCTATTATTGCTGAAGGCCTAAAAGCCGTTGCTGCTGGCATGAACCCAATGGATCTTAAGCGCGGCATCGACAAAGCGGTTATCGCAGCTGTTGAAGAGCTGAAGAACCTTTCTGTTCCTTGTTCAGACACGAAAGCTATCGCGCAAGTAGGTACTATCTCTGCGAACTCTGATTCGACAGTGGGTAACATCATTGCTGAAGCGATGGAAAAAGTAGGTCGTGATGGCGTTATCACGGTTGAAGAAGGTCAGGCTCTGCAAGACGAGCTAGACGTAGTTGAAGGTATGCAGTTCGACCGCGGTTACCTATCTCCTTACTTCATCAACAACCAAGAAGCCGGTTCTGTTGATCTTGAAAGCCC…	.		unknown	.	.	unknown	unknown	yes	no	no	no	no
10N.222.45.F11	0	222	0.2	A	sanger	PRJNA328102	OK263222	>10N.222.45.F11 ACAGCAACAGTATTGGCTCAGTCTATTATTGCTGAAGGCCTAAAAGCCGTTGCTGCTGGCATGAACCCAATGGATCTTAAGCGCGGCATCGACAAAGCGGTTATCGCAGCTGTTGAAGAGCTGAAGAACCTTTCTGTTCCTTGTTCAGACACGAAAGCTATCGCGCAAGTAGGTACTATCTCTGCGAACTCTGATTCGACAGTGGGTAACATCATTGCTGAAGCGATGGAAAAAGTAGGTCGTGATGGCGTTATCACGGTTGAAGAAGGTCAGGCTCTGCAAGACGAGCTAGACGTAGTTGAAGGTATGCAGTTCGACCGCGGTTACCTATCTCCTTACTTCATCAACAACCAAGAAGCCGGTTCTGTTGATCTTGAAAGCCC…	.		unknown	.	.	unknown	unknown	yes	no	no	no	no
10N.222.45.F12	0	222	0.2	A	sanger	PRJNA328102	OK263223	>10N.222.45.F12 ACAGCAACAGTATTGGCTCAGTCTATTATTGCTGAAGGCCTAAAAGCCGTTGCTGCTGGCATGAACCCAATGGATCTTAAGCGCGGCATCGACAAAGCGGTTATCGCAGCTGTTGAAGAGCTGAAGAACCTTTCTGTTCCTTGTTCAGACACGAAAGCTATCGCGCAAGTAGGTACTATCTCTGCGAACTCTGATTCGACAGTGGGTAACATCATTGCTGAAGCGATGGAAAAAGTAGGTCGTGATGGCGTTATCACGGTTGAAGAAGGTCAGGCTCTGCAAGACGAGCTAGACGTAGTTGAAGGTATGCAGTTCGACCGCGGTTACCTATCTCCTTACTTCATCAACAACCAAGAAGCCGGTTCTGTTGATCTTGAAAGCCC…	.		unknown	.	.	unknown	unknown	yes	no	no	no	no
10N.222.45.F2	0	222	0.2	A	sanger	PRJNA328102	OK263224	>10N.222.45.F2 ACAGCAACAGTATTGGCTCAGTCTATTATTGCTGAAGGCCTAAAAGCCGTTGCTGCTGGCATGAACCCAATGGATCTTAAGCGCGGCATCGACAAAGCGGTTATCGCAGCTGTTGAAGAGCTGAAGAACCTTTCTGTTCCTTGTTCAGACACGAAAGCTATCGCGCAAGTAGGTACTATCTCTGCGAACTCTGATTCGACAGTGGGTAACATCATTGCTGAAGCGATGGAAAAAGTAGGTCGTGATGGCGTTATCACGGTTGAAGAAGGTCAGGCTCTGCAAGACGAGCTAGACGTAGTTGAAGGTATGCAGTTCGACCGCGGTTACCTATCTCCTTACTTCATCAACAACCAAGAAGCCGGTTCTGTTGATCTTGAAAGCCCA…	.		unknown	.	.	unknown	unknown	yes	no	no	no	no
10N.222.45.F3	0	222	0.2	A	sanger	PRJNA328102	OK263225	>10N.222.45.F3 ACAGCAACAGTATTGGCTCAGTCTATTATTGCTGAAGGCCTAAAAGCCGTTGCTGCTGGCATGAACCCAATGGATCTTAAGCGCGGCATCGACAAAGCGGTTATCGCAGCTGTTGAAGAGCTGAAGAACCTTTCTGTTCCTTGTTCAGACACGAAAGCTATCGCGCAAGTAGGTACTATCTCTGCGAACTCTGATTCGACAGTGGGTAACATCATTGCTGAAGCGATGGAAAAAGTAGGTCGTGATGGCGTTATCACGGTTGAAGAAGGTCAGGCTCTGCAAGACGAGCTAGACGTAGTTGAAGGTATGCAGTTCGACCGCGGTTACCTATCTCCTTACTTCATCAACAACCAAGAAGCCGGTTCTGTTGATCTTGAAAGCCCA…	.		unknown	.	.	unknown	unknown	yes	no	no	no	no
10N.222.45.F4	0	222	0.2	A	sanger	PRJNA328102	OK263226	>10N.222.45.F4 ACAGCAACAGTATTGGCTCAGTCTATTATCGCTGAAGGCCTAAAAGCGGTTGCTGCTGGCATGAACCCAATGGATCTTAAGCGCGGCATCGACAAAGCGGTTATCGCGGCTGTTGAAGAGCTGAAGAACCTATCTGTTCCTTGTTCAGACACGAAAGCTATCGCTCAAGTAGGTACTATCTCTGCGAACTCTGATTCGACAGTAGGTAACATCATTGCTGAAGCGATGGAAAAAGTAGGTCGTGATGGCGTAATCACAGTTGAAGAAGGTCAGGCTCTACAAGACGAGCTAGACGTAGTTGAAGGTATGCAGTTCGACCGCGGTTACCTATCTCCTTACTTCATCAACAACCAAGAAGCGGGTTCTGTTGATCTAGAAAGCCCA…	.		unknown	.	.	unknown	unknown	yes	no	no	no	no
10N.222.45.F5	0	222	0.2	A	sanger	PRJNA328102	OK263227	>10N.222.45.F5 ACAGCAACAGTATTGGCTCAGTCTATTATTGCTGAAGGCCTAAAAGCCGTTGCTGCTGGCATGAACCCAATGGATCTTAAGCGCGGCATCGACAAAGCGGTTATCGCAGCTGTTGAAGAGCTGAAGAACCTTTCTGTTCCTTGTTCAGACACGAAAGCTATCGCGCAAGTAGGTACTATCTCTGCGAACTCTGATTCGACAGTGGGTAACATCATTGCTGAAGCGATGGAAAAAGTAGGTCGTGATGGCGTTATCACGGTTGAAGAAGGTCAGGCTCTGCAAGACGAGCTAGACGTAGTTGAAGGTATGCAGTTCGACCGCGGTTACCTATCTCCTTACTTCATCAACAACCAAGAAGCCGGTTCTGTTGATCTTGAAAGCCCA…	.		unknown	.	.	unknown	unknown	yes	no	no	no	no
10N.222.45.F6	0	222	0.2	A	sanger	PRJNA328102	OK263228	>10N.222.45.F6 ACAGCAACAGTATTGGCTCAGTCTATTATTGCTGAAGGCCTAAAAGCCGTTGCTGCTGGCATGAACCCAATGGATCTTAAGCGCGGCATCGACAAAGCGGTTATCGCAGCTGTTGAAGAGCTGAAGAACCTTTCTGTTCCTTGTTCAGACACGAAAGCTATCGCGCAAGTAGGTACTATCTCTGCGAACTCTGATTCGACAGTGGGTAACATCATTGCTGAAGCGATGGAAAAAGTAGGTCGTGATGGCGTTATCACGGTTGAAGAAGGTCAGGCTCTGCAAGACGAGCTAGACGTAGTTGAAGGTATGCAGTTCGACCGCGGTTACCTATCTCCTTACTTCATCAACAACCAAGAAGCCGGTTCTGTTGATCTTGAAAGCCCA…	.		unknown	.	.	unknown	unknown	yes	no	no	no	no
10N.222.45.F7	0	222	0.2	A	sanger	PRJNA328102	OK263229	>10N.222.45.F7 ACAGCAACAGTATTGGCTCAGTCTATTATTGCTGAAGGCCTAAAAGCCGTTGCTGCTGGCATGAACCCAATGGATCTTAAGCGCGGCATCGACAAAGCGGTTATCGCAGCTGTTGAAGAGCTGAAGAACCTTTCTGTTCCTTGTTCAGACACGAAAGCTATCGCGCAAGTAGGTACTATCTCTGCGAACTCTGATTCGACAGTGGGTAACATCATTGCTGAAGCGATGGAAAAAGTAGGTCGTGATGGCGTTATCACGGTTGAAGAAGGTCAGGCTCTGCAAGACGAGCTAGACGTAGTTGAAGGTATGCAGTTCGACCGCGGTTACCTATCTCCTTACTTCATCAACAACCAAGAAGCCGGTTCTGTTGATCTTGAAAGCCCA…	.		unknown	.	.	unknown	unknown	yes	no	no	no	no
10N.222.45.F8	0	222	0.2	A	sanger	PRJNA328102	OK263230	>10N.222.45.F8 ACAGCAACAGTATTGGCTCAGTCTATTATTGCTGAAGGCCTAAAAGCCGTTGCTGCTGGCATGAACCCAATGGATCTTAAGCGCGGCATCGACAAAGCGGTTATCGCAGCTGTTGAAGAGCTGAAGAACCTTTCTGTTCCTTGTTCAGACACGAAAGCTATCGCGCAAGTAGGTACTATCTCTGCGAACTCTGATTCGACAGTGGGTAACATCATTGCTGAAGCGATGGAAAAAGTAGGTCGTGATGGCGTTATCACGGTTGAAGAAGGTCAGGCTCTGCAAGACGAGCTAGACGTAGTTGAAGGTATGCAGTTCGACCGCGGTTACCTATCTCCTTACTTCATCAACAACCAAGAAGCCGGTTCTGTTGATCTTGAAAGCCCA…	.		unknown	.	.	unknown	unknown	yes	no	no	no	no
10N.222.45.F9	0	222	0.2	A	sanger	PRJNA328102	OK263231	>10N.222.45.F9 ACAGCAACAGTATTGGCTCAGTCTATTATTGCTGAAGGCCTAAAAGCCGTTGCTGCTGGCATGAACCCAATGGATCTTAAGCGCGGCATCGACAAAGCGGTTATCGCAGCTGTTGAAGAGCTGAAGAACCTTTCTGTTCCTTGTTCAGACACGAAAGCTATCGCGCAAGTAGGTACTATCTCTGCGAACTCTGATTCGACAGTGGGTAACATCATTGCTGAAGCGATGGAAAAAGTAGGTCGTGATGGCGTTATCACGGTTGAAGAAGGTCAGGCTCTGCAAGACGAGCTAGACGTAGTTGAAGGTATGCAGTTCGACCGCGGTTACCTATCTCCTTACTTCATCAACAACCAAGAAGCCGGTTCTGTTGATCTTGAAAGCCCA…	.		unknown	.	.	unknown	unknown	yes	no	no	no	no
10N.222.46.A1	0	222	0.2	B	sanger	PRJNA328102	OK263232	>10N.222.46.A1 ACAGCAACAGTATTGGCTCAGTCTATTATTGCTGAAGGCCTAAAAGCCGTTGCTGCTGGCATGAACCCAATGGATCTTAAGCGCGGCATCGACAAAGCGGTTATCGCAGCTGTTGAAGAGCTGAAGAACCTTTCTGTTCCTTGTTCAGACACGAAAGCTATCGCGCAAGTAGGTACTATCTCTGCGAACTCTGATTCGACAGTGGGTAACATCATTGCTGAAGCGATGGAAAAAGTAGGTCGTGATGGCGTTATCACGGTTGAAGAAGGTCAGGCTCTGCAAGACGAGCTAGACGTAGTTGAAGGTATGCAGTTCGACCGCGGTTACCTATCTCCTTACTTCATCAACAACCAAGAAGCCGGTTCTGTTGATCTTGAAAGCCCA…	.		unknown	.	.	unknown	unknown	yes	no	no	no	no
10N.222.46.A10	0	222	0.2	B	sanger	PRJNA328102	OK263233	>10N.222.46.A10 ACAGCAACAGTATTGGCTCAGTCGATTATCGCTGAAGGCCTAAAAGCGGTTGCTGCGGGTATGAACCCAATGGATCTTAAGCGCGGTATCGACAAAGCGGTTATCGCGGCTGTAGAAGAACTGAAGAACCTTTCTGTTCCATGTGCCGATACGAAAGCTATCGCGCAAGTAGGTACTATCTCTGCAAACTCTGACGCTACAGTGGGTAACATCATTGCTGAAGCGATGGAAAAAGTAGGCCGTGATGGCGTTATCACTGTTGAAGAAGGTCAGGCTCTACAAGACGAGCTAGACGTAGTTGAAGGTATGCAGTTCGACCGCGGTTACCTATCTCCTTACTTCATCAACAACCAAGAAGCGGGTTCTGTTGATCTAGAAAGCCC…	.		unknown	.	.	unknown	unknown	yes	no	no	no	no
10N.222.46.A11	0	222	0.2	B	sanger	PRJNA328102	OK263234	>10N.222.46.A11 ACTGCAACAGTACTGGCTCAATCTATCATCACTGAAGGTCTTAAGGCTGTCGCTGCTGGTATGAACCCAATGGATCTTAAGCGTGGTATCGACAAGGCAGTGATTGCTGCAGTTGAAGAGCTTAAGAACCTATCTCAACCTTGTGCTGATACTAAAGCTATCGCTCAGGTAGGTACTATCTCTGCAAACTCTGATGTGACTGTAGGTAACATCATTGCTGAAGCGATGGAAAAAGTAGGCCGTGATGGTGTTATAACTGTTGAAGAAGGTCAGGCTCTTCAAGACGAGCTAGACGTAGTTGAAGGTATGCAGTTCGATCGCGGTTACCTATCTCCTTACTTCATCAACAACCAAGAAGCGGGTAGTGTAGACCTAGAAAGCCC…	.		unknown	.	.	unknown	unknown	yes	no	no	no	no
10N.222.46.A12	0	222	0.2	B	sanger	PRJNA328102	OK263235	>10N.222.46.A12 ACAGCAACAGTATTGGCTCAGTCTATTATCGCTGAAGGCCTAAAAGCGGTTGCTGCTGGTATGAACCCAATGGATCTTAAGCGCGGCATCGACAAAGCGGTTATCGCGGCTGTTGAAGAGCTGAAGAACCTTTCTGTTCCTTGTTCAGACACGAAAGCTATCGCGCAAGTAGGTACTATCTCTGCGAACTCTGATTCGACAGTAGGTAACATCATTGCTGAAGCGATGGAAAAAGTAGGTCGTGATGGCGTTATCACGGTTGAAGAAGGTCAGGCTCTACAAGACGAGCTAGACGTAGTTGAAGGTATGCAGTTCGACCGCGGTTACCTATCTCCTTACTTCATCAACAACCAAGAAGCAGGTTCTGTTGATCTAGATAGCCC…	.		unknown	.	.	unknown	unknown	yes	no	no	no	no
10N.222.46.A2	0	222	0.2	B	sanger	PRJNA328102	OK263236	>10N.222.46.A2 ACTGCAACAGTACTGGCTCAATCTATCATCACTGAAGGCCTTAAGGCTGTCGCTGCTGGTATGAACCCAATGGATCTTAAGCGTGGTATCGACAAAGCAGTGATTGCTGCAGTTGAAGAGCTTAAGAACCTATCTCAACCTTGTGCTGATACTAAAGCTATCGCTCAGGTAGGTACTATCTCTGCAAACTCTGATGTGACTGTAGGTAACATCATTGCTGAAGCGATGGAAAAAGTAGGCCGTGATGGTGTTATCACTGTTGAAGAAGGTCAGGCTCTTCAAGACGAGCTAGACGTAGTTGAAGGTATGCAGTTCGATCGCGGTTACCTATCTCCTTACTTCATCAACAACCAAGAAGCGGGTAGCGTAGACCTAGAAAGCCCA…	.		unknown	.	.	unknown	unknown	yes	no	no	no	no
10N.222.46.A3	0	222	0.2	B	sanger	PRJNA328102	OK263237	>10N.222.46.A3 ACAGCAACAGTATTGGCTCAGTCTATTATTGCTGAAGGCCTAAAAGCCGTTGCTGCTGGCATGAACCCAATGGATCTTAAGCGCGGCATCGACAAAGCGGTTATCGCAGCTGTTGAAGAGCTGAAGAACCTTTCTGTTCCTTGTTCAGACACGAAAGCTATCGCGCAAGTAGGTACTATCTCTGCGAACTCTGATTCGACAGTGGGTAACATCATTGCTGAAGCGATGGAAAAAGTAGGTCGTGATGGCGTTATCACGGTTGAAGAAGGTCAGGCTCTGCAAGACGAGCTAGACGTAGTTGAAGGTATGCAGTTCGACCGCGGTTACCTATCTCCTTACTTCATCAACAACCAAGAAGCCGGTTCTGTTGATCTTGAAAGCCCA…	.		unknown	.	.	unknown	unknown	yes	no	no	no	no
10N.222.46.A4	0	222	0.2	B	sanger	PRJNA328102	OK263238	>10N.222.46.A4 ACAGCAACAGTATTGGCTCAGTCTATTATCGCTGAAGGCCTAAAAGCGGTTGCTGCTGGCATGAACCCAATGGATCTTAAGCGCGGCATCGACAAAGCGGTTATCGCGGCTGTTGAAGAGCTGAAGAACCTTTCTGTTCCTTGTTCAGACACGAAAGCTATCGCGCAAGTAGGTACTATCTCTGCGAACTCTGATTCGACAGTAGGTAACATCATTGCTGAAGCGATGGAAAAAGTAGGTCGTGATGGCGTTATCACGGTTGAAGAAGGTCAGGCTCTACAAGATGAGCTAGACGTAGTTGAAGGTATGCAGTTCGACCGCGGTTACCTATCTCCTTACTTCATCAACAACCAAGAAGCCGGTTCTGTTGATCTAGATAGCCCG…	.		unknown	.	.	unknown	unknown	yes	no	no	no	no
10N.222.46.A5	0	222	0.2	B	sanger	PRJNA328102	OK263239	>10N.222.46.A5 ACAGCAACAGTATTGGCTCAGTCTATTATCGCTGAAGGCCTAAAAGCGGTTGCTGCTGGCATGAACCCAATGGATCTTAAGCGCGGCATCGACAAAGCGGTTATCGCGGCTGTTGAAGAGCTGAAGAACCTTTCTGTTCCTTGTTCAGACACGAAAGCTATCGCTCAAGTAGGTACTATCTCTGCGAACTCTGATTCGACAGTAGGTAACATCATTGCTGAGGCGATGGAAAAAGTAGGTCGTGATGGCGTAATCACGGTTGAAGAAGGTCAGGCTCTACAAGACGAGCTAGACGTAGTTGAAGGCATGCAGTTCGACCGCGGTTACCTGTCTCCTTACTTCATCAACAACCAAGAAGCAGGTTCTGTTGATCTAGAAAGCCCA…	.		unknown	.	.	unknown	unknown	yes	no	no	no	no
10N.222.46.A6	2	222	0.2	B	sanger	PRJNA328102	OK263240	>10N.222.46.A6 ACAGCAACAGTATTGGCTCAGTCTATTATCGCTGAAGGCCTAAAAGCGGTTGCTGCTGGCATGAACCCAATGGATCTTAAGCGCGGCATCGACAAAGCGGTTATCGCGGCTGTTGAAGAGCTGAAGAACCTTTCTGTTCCTTGTTCAGACACGAAAGCTATCGCGCAAGTAGGTACTATCTCTGCGAACTCTGATTCGACAGTGGGTAACATCATTGCTGAAGCGATGGAAAAAGTAGGTCGTGATGGCGTTATCACGGTTGAAGAAGGTCAGGCTCTACAAGATGAGCTAGACGTAGTTGAAGGCATGCAGTTCGACCGCGGTTACCTATCTCCTTACTTCATCAACAACCAAGAAGCAGGTTCTGTTGATCTAGATAGCCCG…	MDBW00000000.1		Vibrio splendidus	Vibrio splendidus	same population call as in SciData paper	Vibrio	Vibrionaceae	yes	yes	yes	yes	yes
10N.222.46.A7	0	222	0.2	B	sanger	PRJNA328102	OK263241	>10N.222.46.A7 ACTGCAACAGTATTGGCTCAGTCTATTATCGCTGAAGGCCTAAAAGCGGTTGCTGCTGGCATGAACCCAATGGATCTTAAGCGCGGCATCGACAAAGCGGTTATCGCGGCTGTTGAAGAGCTGAAGAACCTTTCTGTTCCTTGTTCAGACACGAAAGCTATCGCGCAAGTAGGTACTATCTCTGCGAACTCTGATTCAACAGTAGGTAACATCATTGCTGAAGCGATGGAAAAAGTAGGTCGTGATGGTGTAATCACGGTTGAAGAAGGTCAGGCTCTGCAAGACGAGCTAGACGTAGTTGAAGGTATGCAGTTCGATCGCGGTTACCTATCTCCTTACTTCATCAACAACCAAGAAGCTGGTTCTGTTGATCTAGATAGCCCG…	.		unknown	.	.	unknown	unknown	yes	no	no	no	no
10N.222.46.A8	0	222	0.2	B	sanger	PRJNA328102	OK263242	>10N.222.46.A8 ACAGCTACAGTATTGGCTCAGTCTATTATCGCAGAAGGCCTAAAAGCGGTTGCTGCTGGCATGAACCCAATGGATCTTAAGCGCGGCATCGACAAAGCGGTTATCGCGGCTGTTGAAGAGTTGAAGAACCTTTCTGTTCCTTGTTCAGACACGAAAGCTATCGCGCAAGTAGGTACTATCTCTGCGAACTCTGATTCGACAGTAGGTAACATCATTGCTGAAGCGATGGAAAAAGTAGGTCGTGATGGCGTTATCACGGTTGAAGAAGGTCAGGCTCTACAAGACGAGCTAGACGTAGTTGAAGGTATGCAGTTCGACCGCGGTTACCTATCTCCTTACTTCATCAACAACCAAGAAGCCGGTTCTGTTGATCTAGATAGCCCG…	.		unknown	.	.	unknown	unknown	yes	no	no	no	no
10N.222.46.A9	0	222	0.2	B	sanger	PRJNA328102	OK263243	>10N.222.46.A9 ACAGCAACAGTATTGGCTCAGTCTATTATCGCTGAAGGCCTAAAAGCCGTTGCTGCTGGCATGAACCCAATGGATCTTAAGCGCGGCATCGACAAAGCGGTTATCGCGGCTGTTGAAGAGCTGAAGAACCTTTCTGTTCCTTGTTCAGACACGAAAGCTATCGCTCAAGTAGGTACTATCTCTGCGAACTCTGATTCGACAGTAGGTAACATCATTGCTGAAGCGATGGAAAAAGTAGGTCGTGATGGCGTTATCACAGTTGAAGAAGGTCAGGCTCTGCAAGACGAGCTAGACGTAGTTGAAGGTATGCAGTTCGACCGCGGTTACCTATCTCCTTACTTCATCAACAACCAAGAAGCCGGTTCTGTTGATCTAGATAGCCCG…	.		unknown	.	.	unknown	unknown	yes	no	no	no	no
10N.222.46.B1	2	222	0.2	B	sanger	PRJNA328102	OK263244	>10N.222.46.B1 ACAGCAACAGTATTGGCTCAGTCTATTATCGCTGAAGGCCTAAAAGCGGTTGCTGCTGGCATGAACCCAATGGATCTTAAGCGCGGCATCGACAAAGCGGTTATCGCGGCTGTTGAAGAGCTGAAGAACCTTTCTGTTCCTTGTTCAGACACGAAAGCTATCGCGCAAGTAGGTACTATCTCTGCGAACTCTGATTCGACAGTAGGTAACATCATTGCTGAAGCGATGGAAAAAGTAGGTCGTGATGGCGTTATCACGGTTGAAGAAGGTCAGGCTCTACAAGATGAGCTAGACGTAGTTGAAGGTATGCAGTTCGACCGCGGTTACCTATCTCCTTACTTCATCAACAACCAAGAAGCCGGTTCTGTTGATCTAGATAGCCCG…	MDBV00000000.1		Vibrio splendidus	Vibrio splendidus	same population call as in SciData paper	Vibrio	Vibrionaceae	yes	yes	yes	yes	yes
10N.222.46.B10	0	222	0.2	B	sanger	PRJNA328102	OK263245	>10N.222.46.B10 ACTGCAACAGTATTGGCTCAGTCTATTATCGCTGAAGGCCTAAAAGCGGTTGCTGCTGGCATGAACCCAATGGATCTTAAGCGCGGCATCGACAAAGCGGTTATCGCGGCTGTTGAAGAGCTGAAGAACCTTTCTGTTCCTTGTTCAGACACGAAAGCTATCGCGCAAGTAGGTACTATCTCTGCGAACTCTGATTCGACAGTAGGTAACATCATTGCTGAAGCGATGGAAAAAGTAGGTCGTGATGGCGTAATCACGGTTGAAGAAGGTCAGGCTCTGCAAGACGAGCTAGACGTAGTTGAAGGTATGCAGTTCGACCGCGGTTACCTGTCTCCTTACTTCATCAACAACCAAGAAGCAGGTTCTGTTGATCTAGAAAGCCC…	.		unknown	.	.	unknown	unknown	yes	no	no	no	no
10N.222.46.B11	0	222	0.2	B	sanger	PRJNA328102	OK263246	>10N.222.46.B11 ACAGCAACAGTATTGGCTCAGTCGATTATCGCTGAAGGCCTAAAAGCGGTTGCTGCGGGTATGAACCCAATGGATCTTAAGCGCGGTATCGACAAAGCAGTTATCGCGGCTGTAGAAGAACTGAAGAACCTTTCTGTTCCATGTGCAGATACAAAAGCTATCGCGCAAGTAGGTACTATCTCTGCAAACTCTGACGCTACAGTGGGTAACATCATTGCTGAAGCGATGGAAAAAGTAGGCCGTGATGGCGTTATCACTGTTGAAGAAGGTCAGGCTCTACAAGACGAGCTAGACGTAGTTGAAGGTATGCAGTTCGACCGCGGTTACCTATCTCCTTACTTCATCAACAACCAAGAAGCGGGTTCTGTTGATCTAGAAAGCCC…	.		unknown	.	.	unknown	unknown	yes	no	no	no	no
10N.222.46.B12	0	222	0.2	B	sanger	PRJNA328102	OK263247	>10N.222.46.B12 ACAGCAACAGTATTGGCTCAGTCTATTATCGCTGAAGGCCTAAAAGCGGTTGCTGCTGGCATGAACCCAATGGATCTTAAGCGCGGCATCGACAAAGCGGTTATCGCGGCTGTTGAAGAGCTGAAGAACCTTTCTGTTCCTTGTTCAGACACGAAAGCTATCGCGCAAGTAGGTACTATCTCTGCGAACTCTGATTCGACAGTGGGTAACATCATTGCTGAAGCGATGGAAAAAGTAGGTCGTGATGGCGTTATCACGGTTGAAGAAGGTCAGGCTCTACAAGATGAGCTAGACGTAGTTGAAGGCATGCAGTTCGACCGCGGTTACCTATCTCCTTACTTCATCAACAACCAAGAAGCAGGTTCTGTTGATCTAGATAGCCC…	.		unknown	.	.	unknown	unknown	yes	no	no	no	no
10N.222.46.B2	0	222	0.2	B	sanger	PRJNA328102	OK263248	>10N.222.46.B2 ACTGCAACAGTATTGGCTCAGTCTATTATCGCTGAAGGCCTAAAAGCGGTTGCTGCTGGCATGAACCCAATGGATCTTAAGCGCGGCATCGACAAAGCGGTTATCGCGGCTGTTGAAGAGCTGAAGAACCTTTCTGTTCCTTGTTCAGACACGAAAGCTATCGCGCAAGTAGGTACTATCTCTGCGAACTCTGATTCGACAGTAGGTAACATCATTGCTGAAGCGATGGAAAAAGTAGGTCGTGATGGCGTAATCACGGTTGAAGAAGGTCAGGCTCTGCAAGACGAGCTAGACGTAGTTGAAGGTATGCAGTTCGACCGCGGTTACCTGTCTCCTTACTTCATCAACAACCAAGAAGCAGGTTCTGTTGATCTAGAAAGCCCA…	.		unknown	.	.	unknown	unknown	yes	no	no	no	no
10N.222.46.B3	0	222	0.2	B	sanger	PRJNA328102	OK263249	>10N.222.46.B3 ACAGCAACAGTATTGGCTCAGTCTATTATTGCTGAAGGCCTAAAAGCCGTTGCTGCTGGCATGAACCCAATGGATCTTAAGCGCGGCATCGACAAAGCGGTTATCGCAGCTGTTGAAGAGCTGAAGAACCTTTCTGTTCCTTGTTCAGACACGAAAGCTATCGCGCAAGTAGGTACTATCTCTGCGAACTCTGATTCGACAGTGGGTAACATCATTGCTGAAGCGATGGAAAAAGTAGGTCGTGATGGCGTTATCACGGTTGAAGAAGGTCAGGCTCTGCAAGACGAGCTAGACGTAGTTGAAGGTATGCAGTTCGACCGCGGTTACCTATCTCCTTACTTCATCAACAACCAAGAAGCCGGTTCTGTTGATCTTGAAAGCCCA…	.		unknown	.	.	unknown	unknown	yes	no	no	no	no
10N.222.46.B4	0	222	0.2	B	sanger	PRJNA328102	OK263250	>10N.222.46.B4 ACAGCAACAGTATTGGCTCAGTCGATTATCGCTGAAGGCCTAAAAGCGGTTGCTGCGGGTATGAACCCAATGGATCTTAAGCGCGGTATCGACAAAGCAGTTATCGCGGCTGTAGAAGAACTGAAGAACCTTTCTGTTCCATGTGCAGATACGAAAGCTATCGCGCAAGTAGGTACTATCTCTGCAAACTCTGACGCTACAGTGGGTAACATCATTGCTGAAGCGATGGAAAAAGTAGGCCGTGATGGCGTTATCACTGTTGAAGAAGGTCAGGCTCTACAAGACGAGCTAGACGTAGTTGAAGGTATGCAGTTCGACCGCGGTTACCTATCTCCTTACTTCATCAACAACCAAGAAGCGGGTTCTGTTGATCTAGAAAGCCCA…	.		unknown	.	.	unknown	unknown	yes	no	no	no	no
10N.222.46.B5	0	222	0.2	B	sanger	PRJNA328102	OK263251	>10N.222.46.B5 ACAGCAACAGTATTGGCTCAGTCGATTATCGCTGAAGGCCTAAAAGCGGTTGCTGCGGGTATGAACCCAATGGATCTTAAGCGCGGCATCGACAAAGCGGTTATCGCGGCTGTAGAAGAACTGAAGAACCTTTCTGTTCCATGTGCAGATACAAAAGCTATCGCGCAAGTAGGTACTATCTCTGCAAACTCTGACGCTACAGTGGGTAACATCATTGCTGAAGCGATGGAAAAAGTAGGCCGTGATGGCGTTATCACTGTTGAAGAAGGTCAGGCTCTACAAGACGAGCTAGACGTAGTTGAAGGTATGCAGTTCGACCGCGGTTACCTATCTCCTTACTTCATCAACAACCAAGAAGCGGGTTCTGTTGATCTAGAAAGCCCA…	.		unknown	.	.	unknown	unknown	yes	no	no	no	no
10N.222.46.B6	2	222	0.2	B	sanger	PRJNA328102	OK263252	>10N.222.46.B6 ACAGCAACAGTATTGGCTCAGTCTATTATCGCTGAAGGCCTAAAAGCGGTTGCTGCTGGCATGAACCCAATGGATCTTAAGCGCGGCATCGACAAAGCGGTTATCGCGGCTGTTGAAGAGCTGAAGAACCTTTCTGTTCCTTGTTCAGACACGAAAGCTATCGCGCAAGTAGGTACTATCTCTGCGAACTCTGATTCGACAGTGGGTAACATCATTGCTGAAGCGATGGAAAAAGTAGGTCGTGATGGCGTTATCACGGTTGAAGAAGGTCAGGCTCTACAAGATGAGCTAGACGTAGTTGAAGGCATGCAGTTCGACCGCGGTTACCTATCTCCTTACTTCATCAACAACCAAGAAGCAGGTTCTGTTGATCTAGATAGCCCG…	MDBU00000000.1		Vibrio splendidus	Vibrio splendidus	same population call as in SciData paper	Vibrio	Vibrionaceae	yes	yes	yes	yes	yes
10N.222.46.B7	0	222	0.2	B	sanger	PRJNA328102	OK263253	>10N.222.46.B7 ACTGCAACAGTATTGGCTCAGTCTATTATCGCTGAAGGCCTAAAAGCGGTTGCTGCTGGCATGAACCCAATGGATCTTAAGCGCGGCATCGACAAAGCGGTTATCGCGGCTGTTGAAGAGCTGAAGAACCTTTCTGTTCCTTGTTCAGACACGAAAGCTATCGCGCAAGTAGGTACTATCTCTGCGAACTCTGATTCAACAGTAGGTAACATCATTGCTGAAGCGATGGAAAAAGTAGGTCGTGATGGTGTAATCACGGTTGAAGAAGGTCAGGCTCTGCAAGACGAGCTAGACGTAGTTGAAGGTATGCAGTTCGATCGCGGTTACCTATCTCCTTACTTCATCAACAACCAAGAAGCTGGTTCTGTTGATCTAGATAGCCCG…	.		unknown	.	.	unknown	unknown	yes	no	no	no	no
10N.222.46.B8	0	222	0.2	B	sanger	PRJNA328102	OK263254	>10N.222.46.B8 ACAGCTACAGTATTGGCTCAGTCTATTATCGCAGAAGGCCTAAAAGCGGTTGCTGCTGGCATGAACCCAATGGATCTTAAGCGCGGCATCGACAAAGCGGTTATCGCGGCTGTTGAAGAGTTGAAGAACCTTTCTGTTCCTTGTTCAGACACGAAAGCTATCGCGCAAGTAGGTACTATCTCTGCGAACTCTGATTCGACAGTAGGTAACATCATTGCTGAAGCGATGGAAAAAGTAGGTCGTGATGGCGTTATCACGGTTGAAGAAGGTCAGGCTCTACAAGACGAGCTAGACGTAGTTGAAGGTATGCAGTTCGACCGCGGTTACCTATCTCCTTACTTCATCAACAACCAAGAAGCCGGTTCTGTTGATCTAGATAGCCCG…	.		unknown	.	.	unknown	unknown	yes	no	no	no	no
10N.222.46.B9	0	222	0.2	B	sanger	PRJNA328102	OK263255	>10N.222.46.B9 ACAGCAACAGTATTGGCTCAGTCTATTATCGCTGAAGGCCTAAAAGCGGTTGCTGCGGGCATGAACCCAATGGATCTTAAGCGCGGTATCGACAAAGCGGTTATCGCGGCTGTTGAAGAGCTGAAGAACCTTTCTGTTCCTTGTTCAGACACTAAAGCTATCGCGCAAGTCGGTACTATCTCTGCGAACTCTGATTCGACAGTAGGTAACATCATTGCTGAAGCGATGGAAAAAGTAGGTCGTGATGGCGTTATCACAGTTGAAGAAGGTCAGGCTCTGCAAGACGAGCTAGACGTAGTTGAAGGCATGCAGTTCGACCGCGGTTACCTATCTCCTTACTTCATCAACAACCAAGAAGCAGGTTCTGTTGATCTAGATAGCCCG…	.		unknown	.	.	unknown	unknown	yes	no	no	no	no
10N.222.46.C1	0	222	0.2	B	sanger	PRJNA328102	OK263256	>10N.222.46.C1 ACTGCAACAGTATTGGCTCAGTCTATTATCGCTGAAGGCCTAAAAGCGGTTGCTGCTGGCATGAACCCAATGGATCTTAAGCGCGGCATCGACAAAGCGGTTATCGCGGCTGTTGAAGAGCTGAAGAACCTTTCTGTTCCTTGTTCAGACACGAAAGCTATCGCGCAAGTAGGTACTATCTCTGCGAACTCTGATTCGACAGTAGGTAACATCATTGCTGAAGCGATGGAAAAAGTAGGTCGTGATGGCGTAATCACGGTTGAAGAAGGTCAGGCTCTGCAAGACGAGCTAGACGTAGTTGAAGGTATGCAGTTCGACCGCGGTTACCTGTCTCCTTACTTCATCAACAACCAAGAAGCAGGTTCTGTTGATCTAGAAAGCCCA…	.		unknown	.	.	unknown	unknown	yes	no	no	no	no
10N.222.46.C10	0	222	0.2	B	sanger	PRJNA328102	OK263257	>10N.222.46.C10 ACAGCAACAGTATTGGCTCAGTCTATTATTGCTGAAGGCCTAAAAGCCGTTGCTGCTGGCATGAACCCAATGGATCTTAAGCGCGGCATCGACAAAGCGGTTATCGCAGCTGTTGAAGAGCTGAAGAACCTTTCTGTTCCTTGTTCAGACACGAAAGCTATCGCGCAAGTAGGTACTATCTCTGCGAACTCTGATTCGACAGTGGGTAACATCATTGCTGAAGCGATGGAAAAAGTAGGTCGTGATGGCGTTATCACGGTTGAAGAAGGTCAGGCTCTGCAAGACGAGCTAGACGTAGTTGAAGGTATGCAGTTCGACCGCGGTTACCTATCTCCTTACTTCATCAACAACCAAGAAGCCGGTTCTGTTGATCTTGAAAGCCC…	.		unknown	.	.	unknown	unknown	yes	no	no	no	no
10N.222.46.C11	0	222	0.2	B	sanger	PRJNA328102	OK263258	>10N.222.46.C11 ACAGCTACAGTATTGGCTCAGTCTATTATCGCAGAAGGCCTAAAAGCGGTTGCTGCTGGCATGAACCCAATGGATCTTAAGCGCGGCATCGACAAAGCGGTTATCGCGGCTGTTGAAGAGCTGAAGAACCTTTCTGTTCCTTGTTCAGACACGAAAGCTATCGCGCAAGTAGGTACTATCTCTGCGAACTCTGATTCGACAGTGGGTAACATCATTGCTGAAGCGATGGAAAAAGTAGGTCGTGATGGTGTAATCACGGTTGAAGAAGGTCAGGCTCTGCAAGATGAGCTAGACGTAGTTGAAGGTATGCAGTTCGACCGCGGTTACCTATCTCCTTACTTCATCAACAACCAAGAAGCAGGTTCTGTTGATCTAGATAGCCC…	.		unknown	.	.	unknown	unknown	yes	no	no	no	no
10N.222.46.C12	0	222	0.2	B	sanger	PRJNA328102	OK263259	>10N.222.46.C12 ACGGCAACAGTATTGGCTCAGTCTATTATCGCAGAAGGCCTAAAAGCCGTTGCTGCTGGCATGAACCCAATGGATCTTAAGCGCGGCATCGACAAAGCGGTTATCGCAGCTGTTGAAGAGCTGAAGAACCTTTCTGTTCCTTGTTCAGACACGAAAGCTATCGCGCAAGTAGGTACTATCTCTGCGAACTCTGATTCGACAGTAGGTAACATCATTGCTGAAGCGATGGAAAAAGTAGGTCGTGATGGCGTTATCACGGTTGAAGAAGGTCAGGCTCTACAAGACGAGCTAGACGTAGTTGAAGGTATGCAGTTCGACCGCGGTTACCTATCTCCTTACTTCATCAACAACCAAGAAGCTGGTTCTGTTGATCTAGATAGCCC…	.		unknown	.	.	unknown	unknown	yes	no	no	no	no
10N.222.46.C2	3	222	0.2	B	sanger	PRJNA328102	OK263260	>10N.222.46.C2 ACAGCAACAGTATTGGCTCAGTCTATTATCGCTGAAGGCCTAAAAGCGGTTGCTGCTGGCATGAACCCAATGGATCTTAAGCGCGGCATCGACAAAGCGGTTATCGCGGCTGTTGAAGAGCTGAAGAACCTTTCTGTTCCTTGTTCAGACACGAAAGCTATCGCGCAAGTAGGTACTATCTCTGCGAACTCTGATTCGACAGTGGGTAACATCATTGCTGAAGCGATGGAAAAAGTAGGTCGTGATGGCGTTATCACGGTTGAAGAAGGTCAGGCTCTACAAGATGAGCTAGACGTAGTTGAAGGCATGCAGTTCGACCGCGGTTACCTATCTCCTTACTTCATCAACAACCAAGAAGCAGGTTCTGTTGATCTAGATAGCCCG…	MDBT00000000.1		Vibrio splendidus	Vibrio splendidus	same population call as in SciData paper	Vibrio	Vibrionaceae	yes	yes	yes	yes	yes
10N.222.46.C3	0	222	0.2	B	sanger	PRJNA328102	OK263261	>10N.222.46.C3 ACAGCAACAGTATTGGCTCAGTCTATTATCGCTGAAGGCCTAAAAGCCGTTGCTGCTGGCATGAATCCAATGGATCTTAAGCGCGGCATCGACAAAGCGGTTATCGCGGCTGTTGAAGAGCTGAAGAACCTATCTGTTCCTTGTTCAGACACGAAAGCTATCGCTCAAGTAGGTACTATCTCTGCGAACTCTGATTCGACAGTGGGTAACATCATTGCTGAAGCGATGGAAAAAGTAGGTCGTGATGGCGTTATCACGGTTGAAGAAGGTCAGGCTCTACAAGATGAGCTAGACGTAGTTGAAGGTATGCAGTTCGACCGCGGTTACCTATCTCCTTACTTCATCAACAACCAAGAAGCCGGTTCTGTTGATCTAGAAAGCCCA…	.		unknown	.	.	unknown	unknown	yes	no	no	no	no
10N.222.46.C5	0	222	0.2	B	sanger	PRJNA328102	OK263262	>10N.222.46.C5 ACAGCAACAGTATTGGCTCAGTCTATTATTGCTGAAGGCCTAAAAGCCGTTGCTGCTGGCATGAACCCAATGGATCTTAAGCGCGGCATCGACAAAGCGGTTATCGCAGCTGTTGAAGAGCTGAAGAACCTTTCTGTTCCTTGTTCAGACACGAAAGCTATCGCGCAAGTAGGTACTATCTCTGCGAACTCTGATTCGACAGTGGGTAACATCATTGCTGAAGCGATGGAAAAAGTAGGTCGTGATGGCGTTATCACGGTTGAAGAAGGTCAGGCTCTGCAAGACGAGCTAGACGTAGTTGAAGGTATGCAGTTCGACCGCGGTTACCTATCTCCTTACTTCATCAACAACCAAGAAGCCGGTTCTGTTGATCTTGAAAGCCCA…	.		unknown	.	.	unknown	unknown	yes	no	no	no	no
10N.222.46.C6	0	222	0.2	B	sanger	PRJNA328102	OK263263	>10N.222.46.C6 ACAGCAACAGTATTGGCTCAGTCTATTATCGCTGAAGGCCTAAAAGCCGTTGCTGCTGGCATGAACCCAATGGATCTTAAGCGCGGCATCGACAAAGCGGTTATCGCGGCTGTTGAAGAGCTGAAGAACCTTTCTGTTCCTTGTTCAGACACGAAAGCTATCGCTCAAGTAGGTACTATCTCTGCGAACTCTGATTCGACAGTGGGTAACATCATTGCTGAAGCGATGGAAAAAGTAGGTCGTGATGGTGTAATCACGGTTGAAGAAGGTCAGGCTCTGCAAGACGAGCTAGACGTTGTTGAAGGTATGCAGTTCGACCGCGGTTACCTGTCTCCTTACTTCATTAACAACCAAGAAGCAGGTTCTGTTGATCTAGAAAGCCCA…	.		unknown	.	.	unknown	unknown	yes	no	no	no	no
10N.222.46.C7	0	222	0.2	B	sanger	PRJNA328102	OK263264	>10N.222.46.C7 ACTGCAACAGTATTGGCTCAGTCTATTATCGCTGAAGGCCTAAAAGCGGTTGCTGCTGGCATGAACCCAATGGATCTTAAGCGCGGCATCGACAAAGCGGTTATCGCGGCTGTTGAAGAGCTGAAGAACCTTTCTGTTCCTTGTTCAGACACGAAAGCTATCGCGCAAGTAGGTACTATCTCTGCGAACTCTGATTCGACAGTAGGTAACATCATTGCTGAAGCGATGGAAAAAGTAGGTCGTGATGGCGTAATCACGGTTGAAGAAGGTCAGGCTCTGCAAGACGAGCTAGACGTAGTTGAAGGTATGCAGTTCGACCGCGGTTACCTGTCTCCTTACTTCATCAACAACCAAGAAGCAGGTTCTGTTGATCTAGAAAGCCCA…	.		unknown	.	.	unknown	unknown	yes	no	no	no	no
10N.222.46.C8	0	222	0.2	B	sanger	PRJNA328102	OK263265	>10N.222.46.C8 ACAGCAACAGTATTGGCTCAGTCTATTATCGCTGAAGGCCTAAAAGCGGTTGCTGCTGGCATGAACCCAATGGATCTTAAGCGCGGCATCGACAAAGCGGTTATCGCGGCTGTTGAAGAGCTGAAGAACCTTTCTGTTCCTTGTTCAGACACGAAAGCTATCGCTCAAGTAGGTACTATCTCTGCGAACTCTGATTCGACAGTAGGTAACATCATTGCTGAAGCGATGGAAAAAGTAGGTCGTGATGGCGTTATCACGGTTGAAGAAGGTCAGGCTCTACAAGACGAGCTAGACGTAGTTGAAGGTATGCAGTTCGACCGCGGTTACCTATCTCCTTACTTCATCAACAACCAAGAAGCAGGTTCTGTTGATCTAGATAGCCCG…	.		unknown	.	.	unknown	unknown	yes	no	no	no	no
10N.222.46.C9	0	222	0.2	B	sanger	PRJNA328102	OK263266	>10N.222.46.C9 ACAGCAACAGTATTGGCTCAGTCTATTATCGCAGAAGGCCTAAAAGCGGTTGCTGCTGGCATGAACCCAATGGATCTTAAGCGCGGCATCGACAAAGCGGTTATCGCGGCTGTTGAAGAGTTGAAGAACCTTTCTGTTCCTTGTTCAGACACGAAAGCTATCGCGCAAGTAGGTACTATCTCTGCGAACTCTGATTCGACAGTAGGTAACATCATTGCTGAAGCGATGGAAAAAGTAGGTCGTGATGGCGTAATCACGGTTGAAGAAGGTCAGGCTCTGCAAGACGAGCTAGACGTAGTTGAAGGTATGCAGTTCGACCGCGGTTACCTGTCTCCTTACTTCATCAACAACCAAGAAGCAGGTTCTGTTGATTTAGAAAGCCCA…	.		unknown	.	.	unknown	unknown	yes	no	no	no	no
10N.222.46.E1	2	222	0.2	B	sanger	PRJNA328102	OK263267	>10N.222.46.E1 ACAGCAACAGTATTGGCTCAGTCTATTATCGCTGAAGGCCTAAAAGCGGTTGCTGCTGGCATGAACCCAATGGATCTTAAGCGCGGCATCGACAAAGCGGTTATCGCGGCTGTTGAAGAGCTGAAGAACCTTTCTGTTCCTTGTTCAGACACGAAAGCTATCGCGCAAGTAGGTACTATCTCTGCGAACTCTGATTCGACAGTGGGTAACATCATTGCTGAAGCGATGGAAAAAGTAGGTCGTGATGGCGTTATCACGGTTGAAGAAGGTCAGGCTCTACAAGATGAGCTAGACGTAGTTGAAGGCATGCAGTTCGACCGCGGTTACCTATCTCCTTACTTCATCAACAACCAAGAAGCAGGTTCTGTTGATCTAGATAGCCCG…	MDBR00000000.1		Vibrio splendidus	Vibrio splendidus	same population call as in SciData paper	Vibrio	Vibrionaceae	yes	yes	yes	yes	yes
10N.222.46.E10	0	222	0.2	B	sanger	PRJNA328102	OK263268	>10N.222.46.E10 ACTGCAACAGTATTGGCTCAGTCTATTATCGCTGAAGGCCTAAAAGCGGTTGCTGCTGGCATGAACCCAATGGATCTTAAGCGCGGCATCGACAAAGCGGTTATCGCGGCTGTTGAAGAGCTGAAGAACCTTTCTGTTCCTTGTTCAGACACGAAAGCTATCGCGCAAGTAGGTACTATCTCTGCGAACTCTGATTCAACAGTAGGTAACATCATTGCTGAAGCGATGGAAAAAGTAGGTCGTGATGGTGTAATCACGGTTGAAGAAGGTCAGGCTCTGCAAGACGAGCTAGACGTAGTTGAAGGTATGCAGTTCGATCGCGGTTACCTATCTCCTTACTTCATCAACAACCAAGAAGCTGGTTCTGTTGATCTAGATAGCCC…	.		unknown	.	.	unknown	unknown	yes	no	no	no	no
10N.222.46.E11	0	222	0.2	B	sanger	PRJNA328102	OK263269	>10N.222.46.E11 ACAGCAACAGTATTGGCTCAGTCTATTATCGCTGAAGGCCTAAAAGCGGTTGCTGCTGGCATGAACCCAATGGATCTTAAGCGCGGCATCGACAAAGCGGTTATCGCGGCTGTTGAAGAGCTGAAGAACCTTTCTGTTCCTTGTTCAGACACGAAAGCTATCGCTCAAGTAGGTACTATCTCTGCGAACTCTGATTCGACAGTAGGTAACATCATTGCTGAGGCGATGGAAAAAGTAGGTCGTGATGGCGTAATCACGGTTGAAGAAGGTCAGGCTCTACAAGACGAGCTAGACGTAGTTGAAGGCATGCAGTTCGACCGCGGTTACCTGTCTCCTTACTTCATCAACAACCAAGAAGCAGGTTCTGTTGATCTAGAAAGCCC…	.		unknown	.	.	unknown	unknown	yes	no	no	no	no
10N.222.46.E12	1	222	0.2	B	sanger	PRJNA328102	OK263270	>10N.222.46.E12 ACAGCAACAGTATTGGCTCAGTCGATTATCGCTGAAGGCCTAAAAGCGGTTGCTGCGGGTATGAACCCAATGGATCTTAAGCGCGGTATCGACAAAGCGGTTATCGCGGCTGTAGAAGAACTGAAGAACCTTTCTGTTCCATGTGCAGATACAAAAGCTATCGCGCAAGTAGGTACTATCTCTGCAAACTCTGACGCTACAGTGGGTAACATCATTGCTGAAGCGATGGAAAAAGTAGGCCGTGATGGCGTTATCACTGTTGAAGAAGGTCAGGCTCTACAAGACGAGCTAGACGTAGTTGAAGGTATGCAGTTCGACCGCGGTTACCTATCTCCTTACTTCATCAACAACCAAGAAGCGGGTTCTGTTGATCTAGAAAGCCC…	MDBS00000000.1		Vibrio cyclitrophicus	.	.	Vibrio	Vibrionaceae	yes	yes	yes	yes	yes
10N.222.46.E2	0	222	0.2	B	sanger	PRJNA328102	OK263271	>10N.222.46.E2 ACGGCAACAGTTCTTGCTCAAGCAATCATCACTGAAGGCCTAAAAGCCGTTGCTGCTGGCATGAACCCAATGGATCTTAAGCGCGGCATCGACAAAGCGGTTATCGCAGCAGTAGAAGAGCTAAAAGCGCTGTCTGTTCCATGTGCAGATACGAAAGCTATCGCGCAAGTGGGCACTATCTCTGCAAACTCTGACTCAACGGTCGGTAACCTAATTGCTGAAGCAATGGATAAAGTGGGCCGTGATGGCGTAATCACGGTTGAAGAAGGTCAGGCTCTACAAGATGAGCTAGACGTAGTTGAAGGTATGCAGTTCGATCGCGGTTACCTATCTCCTTACTTCATCAACAACCAAGAAGCCGGTTCTGTTGATCTAGAAAGCCCA…	.		unknown	.	.	unknown	unknown	yes	no	no	no	no
10N.222.46.E3	0	222	0.2	B	sanger	PRJNA328102	OK263272	>10N.222.46.E3 ACTGCTACAGTATTGGCTCAGTCTATTATCGCTGAAGGCCTAAAAGCGGTTGCTGCTGGCATGAACCCAATGGATCTGAAGCGCGGCATCGACAAAGCGGTTATCGCGGCTGTTGAAGAGCTGAAGAACCTTTCCGTTCCTTGTTCAGACACGAAAGCTATCGCGCAAGTAGGTACTATCTCTGCGAACTCTGATTCGACAGTAGGTAACATCATTGCTGAGGCGATGGAAAAAGTAGGTCGTGATGGCGTTATCACGGTTGAAGAAGGTCAGGCTCTACAAGATGAGTTAGACGTAGTTGAAGGTATGCAGTTCGACCGTGGTTACCTATCTCCTTACTTCATCAACAACCAAGAAGCAGGTTCTGTTGATCTAGATAGCCCG…	.		unknown	.	.	unknown	unknown	yes	no	no	no	no
10N.222.46.E4	0	222	0.2	B	sanger	PRJNA328102	OK263273	>10N.222.46.E4 ACTGCAACAGTACTGGCTCAATCTATCATCACTGAAGGTCTTAAGGCTGTCGCTGCTGGTATGAACCCAATGGATCTTAAGCGTGGTATCGACAAGGCAGTGATTGCTGCAGTTGAAGAGCTTAAGAACCTATCTCAACCTTGTGCTGATACTAAAGCTATCGCTCAGGTAGGTACTATCTCTGCAAACTCTGATGTGACTGTGGGTAACATCATTGCTGAAGCGATGGAAAAAGTAGGCCGTGATGGTGTTATCACTGTTGAAGAAGGTCAGGCTCTTCAAGACGAGCTAGACGTAGTTGAAGGTATGCAGTTCGATCGCGGTTACCTATCTCCTTACTTCATCAACAACCAAGAAGCGGGTAGTGTAGACCTAGAAAGCCCA…	.		unknown	.	.	unknown	unknown	yes	no	no	no	no
10N.222.46.E5	0	222	0.2	B	sanger	PRJNA328102	OK263274	>10N.222.46.E5 ACTGCAACAGTACTGGCTCAATCTATCATCACTGAAGGCCTTAAGGCTGTCGCTGCTGGTATGAACCCAATGGATCTTAAGCGTGGTATCGACAAAGCAGTGATTGCTGCAGTTGAAGAGCTTAAGAACCTATCTCAACCTTGTGCTGATACTAAAGCTATCGCTCAGGTAGGTACTATCTCTGCAAACTCTGATGTGACTGTAGGTAACATCATTGCTGAAGCGATGGAAAAAGTAGGCCGTGATGGTGTTATCACTGTTGAAGAAGGTCAGGCTCTTCAAGACGAGCTAGACGTAGTTGAAGGTATGCAGTTCGATCGCGGTTACCTATCTCCTTACTTCATCAACAACCAAGAAGCGGGTAGCGTAGACCTAGAAAGCCCA…	.		unknown	.	.	unknown	unknown	yes	no	no	no	no
10N.222.46.E6	0	222	0.2	B	sanger	PRJNA328102	OK263275	>10N.222.46.E6 ACTGCAACAGTATTGGCTCAGTCTATTATCGCTGAAGGCCTAAAAGCGGTTGCTGCTGGCATGAACCCAATGGATCTTAAGCGCGGCATCGACAAAGCGGTTATCGCGGCTGTTGAAGAGCTGAAGAACCTTTCTGTTCCTTGTTCAGACACGAAAGCTATCGCGCAAGTAGGTACTATCTCTGCGAACTCTGATTCGACAGTAGGTAACATCATTGCTGAAGCGATGGAAAAAGTAGGTCGTGATGGCGTAATCACGGTTGAAGAAGGTCAGGCTCTGCAAGACGAGCTAGACGTAGTTGAAGGTATGCAGTTCGACCGCGGTTACCTGTCTCCTTACTTCATCAACAACCAAGAAGCAGGTTCTGTTGATCTAGAAAGCCCA…	.		unknown	.	.	unknown	unknown	yes	no	no	no	no
10N.222.46.E7	0	222	0.2	B	sanger	PRJNA328102	OK263276	>10N.222.46.E7 ACAGCTACAGTATTGGCTCAGTCTATTATCGCTGAAGGCCTAAAAGCGGTTGCTGCTGGCATGAACCCAATGGATCTTAAGCGCGGTATCGACAAAGCGGTTATCGCGGCTGTTGAAGAGTTGAAGAACCTTTCTGTTCCTTGTTCAGACACGAAAGCTATCGCGCAAGTAGGTACTATCTCTGCGAACTCTGATTCGACAGTGGGTAACATCATTGCTGAAGCGATGGAAAAAGTAGGTCGTGATGGCGTTATCACGGTTGAAGAAGGTCAGGCTCTGCAAGATGAGCTAGACGTAGTTGAAGGCATGCAGTTCGACCGCGGTTACCTATCTCCTTACTTCATCAATAACCAAGAAGCCGGTTCAGTTGATCTAGAAAGCCCA…	.		unknown	.	.	unknown	unknown	yes	no	no	no	no
10N.222.46.E8	0	222	0.2	B	sanger	PRJNA328102	OK263277	>10N.222.46.E8 ACAGCAACAGTATTGGCTCAGTCTATTATCGCTGAAGGCCTAAAAGCGGTTGCTGCTGGCATGAACCCAATGGATCTTAAGCGCGGCATCGACAAAGCGGTTATCGCGGCTGTTGAAGAGCTGAAGAATCTTTCTGTTCCTTGTTCAGACACAAAAGCTATCGCGCAAGTAGGTACTATCTCTGCGAACTCTGATTCGACAGTAGGTAACATCATTGCTGAAGCGATGGAAAAAGTAGGTCGTGATGGCGTAATCACGGTTGAAGAAGGTCAGGCTCTGCAAGACGAGCTAGACGTAGTTGAAGGTATGCAGTTCGACCGCGGTTACCTATCTCCTTACTTCATCAACAACCAAGAAGCAGGTTCTGTTGATCTAGAAAGCCCA…	.		unknown	.	.	unknown	unknown	yes	no	no	no	no
10N.222.46.E9	0	222	0.2	B	sanger	PRJNA328102	OK263278	>10N.222.46.E9 ACTGCAACAGTACTGGCTCAATCTATCATCACTGAAGGTCTTAAGGCTGTCGCTGCTGGTATGAACCCAATGGATCTTAAGCGTGGTATCGACAAGGCAGTGATTGCTGCAGTTGAAGAGCTTAAGAACCTATCTCAACCTTGTGCTGATACTAAAGCTATCGCTCAGGTAGGTACTATCTCTGCAAACTCTGATGTGACTGTAGGTAACATCATTGCTGAAGCGATGGAAAAAGTAGGCCGTGATGGTGTTATAACTGTTGAAGAAGGTCAGGCTCTTCAAGACGAGCTAGACGTAGTTGAAGGTATGCAGTTCGATCGCGGTTACCTATCTCCTTACTTCATCAACAACCAAGAAGCGGGTAGTGTAGACCTAGAAAGCCCA…	.		unknown	.	.	unknown	unknown	yes	no	no	no	no
10N.222.46.F1	0	222	0.2	B	sanger	PRJNA328102	OK263279	>10N.222.46.F1 ACAGCAACAGTATTGGCTCAGTCGATTATCGCTGAAGGCCTAAAAGCGGTTGCTGCGGGTATGAACCCAATGGATCTTAAGCGCGGTATCGACAAAGCGGTTATCGCGGCTGTAGAAGAACTGAAGAACCTTTCTGTTCCATGTGCAGATACAAAAGCTATCGCGCAAGTAGGTACTATCTCTGCAAACTCTGACGCTACAGTGGGTAACATCATTGCTGAAGCGATGGAAAAAGTAGGCCGTGATGGCGTTATCACTGTTGAAGAAGGTCAGGCTCTACAAGACGAGCTAGACGTAGTTGAAGGTATGCAGTTCGACCGCGGTTACCTATCTCCTTACTTCATCAACAACCAAGAAGCGGGTTCTGTTGATCTAGAAAGCCCA…	.		unknown	.	.	unknown	unknown	yes	no	no	no	no
10N.222.46.F10	0	222	0.2	B	sanger	PRJNA328102	OK263280	>10N.222.46.F10 ACAGCAACAGTATTGGCTCAGTCTATTATCGCTGAAGGCCTAAAAGCGGTTGCTGCTGGCATGAACCCAATGGATCTTAAGCGCGGCATCGACAAAGCGGTTATCGCGGCTGTTGAAGAGCTGAAGAACCTTTCTGTTCCTTGTTCAGACACGAAAGCTATCGCGCAAGTAGGTACTATCTCTGCGAACTCTGATTCGACAGTAGGTAACATCATTGCTGAAGCGATGGAAAAAGTAGGTCGTGATGGCGTTATCACAGTTGAAGAAGGTCAGGCTCTACAAGACGAGCTAGACGTAGTTGAAGGTATGCAGTTCGACCGCGGTTACCTATCTCCTTACTTCATCAACAACCAAGAAGCCGGTTCTGTTGATCTAGATAGCCC…	.		unknown	.	.	unknown	unknown	yes	no	no	no	no
10N.222.46.F11	0	222	0.2	B	sanger	PRJNA328102	OK263281	>10N.222.46.F11 ACTGCAACAGTATTGGCTCAGTCTATTATCGCGGAAGGCCTAAAAGCGGTTGCTGCTGGCATGAACCCAATGGATCTTAAGCGCGGCATCGACAAAGCGGTTATCGCGGCTGTTGAAGAGCTGAAGAACCTTTCTGTTCCTTGTTCAGATACGAAAGCTATCGCTCAAGTAGGTACTATCTCTGCGAACTCTGATTCGACAGTAGGTAACATCATTGCTGAAGCGATGGAAAAAGTAGGTCGTGATGGCGTAATCACGGTTGAAGAAGGTCAGGCTCTGCAAGACGAGCTAGACGTAGTTGAAGGTATGCAGTTCGACCGCGGTTACCTATCTCCTTACTTCATCAACAACCAAGAAGCCGGTTCTGTTGATCTAGAAAGCCC…	.		unknown	.	.	unknown	unknown	yes	no	no	no	no
10N.222.46.F12	1	222	0.2	B	sanger	PRJNA328102	OK263282	>10N.222.46.F12 ACAGCAACAGTATTGGCTCAGTCGATTATCGCTGAAGGCCTAAAAGCGGTTGCTGCGGGTATGAACCCAATGGATCTTAAGCGCGGTATCGACAAAGCGGTTATCGCGGCTGTAGAAGAACTGAAGAACCTTTCTGTTCCATGTGCAGATACAAAAGCTATCGCGCAAGTAGGTACTATCTCTGCAAACTCTGACGCTACAGTGGGTAACATCATTGCTGAAGCGATGGAAAAAGTAGGCCGTGATGGCGTTATCACTGTTGAAGAAGGTCAGGCTCTACAAGACGAGCTAGACGTAGTTGAAGGTATGCAGTTCGACCGCGGTTACCTATCTCCTTACTTCATCAACAACCAAGAAGCGGGTTCTGTTGATCTAGAAAGCCC…	MDBQ00000000.1		Vibrio cyclitrophicus	Vibrio cyclitrophicus	same population call as in SciData paper	Vibrio	Vibrionaceae	yes	yes	yes	yes	yes
10N.222.46.F2	0	222	0.2	B	sanger	PRJNA328102	OK263283	>10N.222.46.F2 ACAGCAACAGTATTGGCTCAGTCTATTATCGCTGAAGGCCTAAAAGCGGTTGCTGCTGGCATGAACCCAATGGATCTTAAGCGCGGCATCGACAAAGCGGTTATCGCGGCTGTTGAAGAGCTGAAGAACCTTTCTGTTCCTTGTTCAGACACGAAAGCTATCGCGCAAGTAGGTACTATCTCTGCGAACTCTGATTCGACAGTGGGTAACATCATTGCTGAAGCGATGGAAAAAGTAGGTCGTGATGGCGTTATCACGGTTGAAGAAGGTCAGGCTCTACAAGATGAGCTAGACGTAGTTGAAGGCATGCAGTTCGACCGCGGTTACCTATCTCCTTACTTCATCAACAACCAAGAAGCAGGTTCTGTTGATCTAGATAGCCCG…	.		unknown	.	.	unknown	unknown	yes	no	no	no	no
10N.222.46.F3	0	222	0.2	B	sanger	PRJNA328102	OK263284	>10N.222.46.F3 ACAGCAACAGTATTGGCTCAGTCTATTATCGCTGAAGGCCTAAAAGCGGTTGCTGCTGGCATGAACCCAATGGATCTTAAGCGCGGCATCGACAAAGCGGTTATCGCGGCTGTTGAAGAGCTGAAGAACCTTTCTGTTCCTTGTTCAGACACGAAAGCTATCGCTCAAGTAGGTACTATCTCTGCGAACTCTGATTCGACAGTAGGTAACATCATTGCTGAGGCGATGGAAAAAGTAGGTCGTGATGGCGTAATCACGGTTGAAGAAGGTCAGGCTCTACAAGACGAGCTAGACGTAGTTGAAGGCATGCAGTTCGACCGCGGTTACCTGTCTCCTTACTTCATCAACAACCAAGAAGCAGGTTCTGTTGATCTAGAAAGCCCA…	.		unknown	.	.	unknown	unknown	yes	no	no	no	no
10N.222.46.F4	0	222	0.2	B	sanger	PRJNA328102	OK263285	>10N.222.46.F4 ACAGCTACAGTATTGGCTCAGTCTATTATCGCTGAAGGCCTAAAAGCGGTTGCTGCTGGCATGAACCCAATGGATCTTAAGCGCGGCATCGACAAAGCGGTTATCGCGGCTGTTGAAGAGCTGAAGAACCTTTCTGTTCCTTGTTCAGACACGAAAGCTATCGCTCAAGTTGGTACTATCTCTGCGAACTCTGATTCGACAGTAGGTAACATCATTGCTGAAGCGATGGAAAAAGTAGGTCGTGATGGCGTAATCACAGTTGAAGAAGGTCAGGCTCTACAAGACGAGCTAGACGTAGTTGAAGGTATGCAGTTCGACCGCGGTTACCTATCTCCTTACTTCATCAACAACCAAGAAGCAGGTTCTGTTGATCTAGAAAGCCCA…	.		unknown	.	.	unknown	unknown	yes	no	no	no	no
10N.222.46.F5	0	222	0.2	B	sanger	PRJNA328102	OK263286	>10N.222.46.F5 ACAGCAACCGTTCTTGCTCAAGCTATCATCACAGAAGGCCTAAAAGCGGTTGCAGCTGGCATGAACCCAATGGATCTTAAGCGCGGCATCGACAAAGCGGTTATCGCTGCAGTTGAAGAGCTTAAAGGCCTTTCTGTTCCGTGTTCTGATACTAAAGCTATCGCTCAAGTAGGTACTATCTCTGCGAACTCTGATTCGACAGTAGGTAACATCATTGCTGAAGCGATGGAAAAAGTAGGCCGTGATGGCGTAATCACGGTTGAAGAAGGTCAGGCTCTACAAGACGAGCTAGACGTAGTTGAAGGTATGCAGTTCGACCGCGGTTACCTATCTCCTTACTTCATCAACAACCAAGAAGCGGGTTCTGTTGATCTAGAAAGCCCA…	.		unknown	.	.	unknown	unknown	yes	no	no	no	no
10N.222.46.F6	0	222	0.2	B	sanger	PRJNA328102	OK263287	>10N.222.46.F6 ACAGCAACAGTATTGGCTCAGTCTATTATCGCAGAAGGCCTAAAAGCGGTTGCTGCTGGCATGAACCCAATGGATCTTAAGCGCGGCATCGACAAAGCGGTTATCGCGGCTGTTGAAGAGCTGAAGAATCTTTCTGTTCCTTGTTCAGACACAAAAGCTATCGCGCAAGTCGGTACTATCTCTGCGAACTCTGATTCGACAGTAGGTAACATCATTGCTGAAGCGATGGAAAAAGTAGGTCGTGATGGCGTAATCACGGTTGAAGAAGGTCAGGCTCTGCAAGACGAGCTAGACGTAGTTGAAGGTATGCAGTTCGACCGCGGTTACCTATCTCCTTACTTCATCAACAACCAAGAAGCCGGTTCTGTTGATCTAGATAGCCCG…	.		unknown	.	.	unknown	unknown	yes	no	no	no	no
10N.222.46.F7	0	222	0.2	B	sanger	PRJNA328102	OK263288	>10N.222.46.F7 ACTGCAACAGTATTGGCTCAGTCTATTATCGCTGAAGGCCTAAAAGCGGTTGCTGCTGGCATGAACCCAATGGATCTTAAGCGCGGCATCGACAAAGCGGTTATCGCGGCTGTTGAAGAGCTGAAGAACCTTTCTGTTCCTTGTTCAGACACGAAAGCTATCGCGCAAGTAGGTACTATCTCTGCGAACTCTGATTCGACAGTAGGTAACATCATTGCTGAAGCGATGGAAAAAGTAGGTCGTGATGGCGTAATCACGGTTGAAGAAGGTCAGGCTCTGCAAGACGAGCTAGACGTAGTTGAAGGTATGCAGTTCGACCGCGGTTACCTGTCTCCTTACTTCATCAACAACCAAGAAGCAGGTTCTGTTGATCTAGAAAGCCCA…	.		unknown	.	.	unknown	unknown	yes	no	no	no	no
10N.222.46.F8	0	222	0.2	B	sanger	PRJNA328102	OK263289	>10N.222.46.F8 ACAGCAACAGTATTGGCTCAGTCTATTATCGCTGAAGGCCTAAAAGCGGTTGCTGCTGGCATGAACCCAATGGATCTTAAGCGCGGCATCGACAAAGCGGTTATCGCGGCTGTTGAAGAGCTGAAGAACCTTTCTGTTCCTTGTTCAGACACGAAAGCTATCGCTCAAGTAGGTACTATCTCTGCGAACTCTGATTCGACAGTAGGTAACATCATTGCTGAGGCGATGGAAAAAGTAGGTCGTGATGGCGTAATCACGGTTGAAGAAGGTCAGGCTCTACAAGACGAGCTAGACGTAGTTGAAGGCATGCAGTTCGACCGCGGTTACCTGTCTCCTTACTTCATCAACAACCAAGAAGCAGGTTCTGTTGATCTAGAAAGCCCA…	.		unknown	.	.	unknown	unknown	yes	no	no	no	no
10N.222.46.F9	0	222	0.2	B	sanger	PRJNA328102	OK263290	>10N.222.46.F9 ACAGCAACAGTATTGGCTCAGTCTATTATCGCAGAAGGCCTAAAAGCGGTTGCTGCTGGCATGAACCCAATGGATCTTAAGCGCGGCATCGACAAAGCGGTTATCGCGGCTGTTGAAGAGCTGAAGAATCTTTCTGTTCCTTGTTCAGACACAAAAGCTATCGCGCAAGTCGGTACTATCTCTGCGAACTCTGATTCGACAGTAGGTAACATCATTGCTGAAGCGATGGAAAAAGTAGGTCGTGATGGCGTAATCACGGTTGAAGAAGGTCAGGCTCTGCAAGACGAGCTAGACGTAGTTGAAGGTATGCAGTTCGACCGCGGTTACCTATCTCCTTACTTCATCAACAACCAAGAAGCCGGTTCTGTTGATCTAGATAGCCCG…	.		unknown	.	.	unknown	unknown	yes	no	no	no	no
10N.222.48.A1	0	222	1	A	sanger	PRJNA328102	OK263291	>10N.222.48.A1 ACAGCAACAGTATTGGCTCAGTCTATTATCGCTGAAGGCCTAAAAGCCGTTGCTGCTGGCATGAATCCAATGGATCTTAAGCGCGGCATCGACAAAGCGGTTATCGCGGCTGTTGAAGAGCTGAAGAACCTATCTGTTCCTTGTTCAGACACGAAAGCTATCGCTCAAGTAGGTACTATCTCTGCGAACTCTGATTCGACAGTGGGTAACATCATTGCTGAAGCGATGGAAAAAGTAGGTCGTGATGGCGTTATCACGGTTGAAGAAGGTCAGGCTCTACAAGATGAGCTAGACGTAGTTGAAGGTATGCAGTTCGACCGCGGTTACCTATCTCCTTACTTCATCAACAACCAAGAAGCCGGTTCTGTTGATCTAGAAAGCCCA…	.		unknown	.	.	unknown	unknown	yes	no	no	no	no
10N.222.48.A10	0	222	1	A	sanger	PRJNA328102	OK263292	>10N.222.48.A10 ACAGCAACAGTATTGGCTCAGTCTATTATTGCTGAAGGCCTAAAAGCCGTTGCTGCTGGCATGAACCCAATGGATCTTAAGCGCGGCATCGACAAAGCGGTTATCGCAGCTGTTGAAGAGCTGAAGAACCTTTCTGTTCCTTGTTCAGACACGAAAGCTATCGCGCAAGTAGGTACTATCTCTGCGAACTCTGATTCGACAGTGGGTAACATCATTGCTGAAGCGATGGAAAAAGTAGGTCGTGATGGCGTTATCACGGTTGAAGAAGGTCAGGCTCTGCAAGACGAGCTAGACGTAGTTGAAGGTATGCAGTTCGACCGCGGTTACCTATCTCCTTACTTCATCAACAACCAAGAAGCCGGTTCTGTTGATCTTGAAAGCCC…	.		unknown	.	.	unknown	unknown	yes	no	no	no	no
10N.222.48.A11	0	222	1	A	sanger	PRJNA328102	OK263293	>10N.222.48.A11 ACAGCAACAGTATTGGCTCAGTCTATTATCGCTGAAGGCCTAAAAGCGGTTGCTGCGGGCATGAACCCAATGGATCTTAAGCGCGGTATCGACAAAGCGGTTATCGCGGCTGTTGAAGAGCTGAAGAACCTTTCTGTTCCTTGTTCAGACACTAAAGCTATCGCTCAAGTAGGTACTATCTCTGCGAACTCTGATTCGACAGTGGGTAACATCATTGCTGAAGCGATGGAAAAAGTAGGTCGTGATGGTGTTATCACGGTTGAAGAAGGTCAGGCTCTGCAAGATGAGCTAGACGTAGTTGAAGGCATGCAGTTCGACCGCGGTTACCTATCTCCTTACTTCATCAATAACCAAGAAGCCGGTTCAGTTGATCTAGAAAGCCC…	.		unknown	.	.	unknown	unknown	yes	no	no	no	no
10N.222.48.A12	0	222	1	A	sanger	PRJNA328102	OK263294	>10N.222.48.A12 ACAGCAACAGTATTGGCTCAGTCTATTATTGCTGAAGGCCTAAAAGCCGTTGCTGCTGGCATGAACCCAATGGATCTTAAGCGCGGCATCGACAAAGCGGTTATCGCAGCTGTTGAAGAGCTGAAGAACCTTTCTGTTCCTTGTTCAGACACGAAAGCTATCGCGCAAGTAGGTACTATCTCTGCGAACTCTGATTCGACAGTGGGTAACATCATTGCTGAAGCGATGGAAAAAGTAGGTCGTGATGGCGTTATCACGGTTGAAGAAGGTCAGGCTCTGCAAGACGAGCTAGACGTAGTTGAAGGTATGCAGTTCGACCGCGGTTACCTATCTCCTTACTTCATCAACAACCAAGAAGCCGGTTCTGTTGATCTTGAAAGCCC…	.		unknown	.	.	unknown	unknown	yes	no	no	no	no
10N.222.48.A2	1	222	1	A	sanger	PRJNA328102	OK263295	>10N.222.48.A2 ACAGCAACAGTATTGGCTCAGTCTATTATTGCTGAAGGCCTAAAAGCCGTTGCTGCTGGCATGAACCCAATGGATCTTAAGCGCGGCATCGACAAAGCGGTTATCGCAGCTGTTGAAGAGCTGAAGAACCTTTCTGTTCCTTGTTCAGACACGAAAGCTATCGCGCAAGTAGGTACTATCTCTGCGAACTCTGATTCGACAGTGGGTAACATCATTGCTGAAGCGATGGAAAAAGTAGGTCGTGATGGCGTTATCACGGTTGAAGAAGGTCAGGCTCTGCAAGACGAGCTAGACGTAGTTGAAGGTATGCAGTTCGACCGCGGTTACCTATCTCCTTACTTCATCAACAACCAAGAAGCCGGTTCTGTTGATCTTGAAAGCCCA…	MDBP00000000.1		Vibrio tasmaniensis	Vibrio tasmaniensis	same population call as in SciData paper	Vibrio	Vibrionaceae	yes	yes	yes	yes	yes
10N.222.48.A3	0	222	1	A	sanger	PRJNA328102	OK263296	>10N.222.48.A3 ACAGCAACAGTATTGGCTCAGTCTATTATTGCTGAAGGCCTAAAAGCCGTTGCTGCTGGCATGAACCCAATGGATCTTAAGCGCGGCATCGACAAAGCGGTTATCGCAGCTGTTGAAGAGCTGAAGAACCTTTCTGTTCCTTGTTCAGACACGAAAGCTATCGCGCAAGTAGGTACTATCTCTGCGAACTCTGATTCGACAGTGGGTAACATCATTGCTGAAGCGATGGAAAAAGTAGGTCGTGATGGCGTTATCACGGTTGAAGAAGGTCAGGCTCTGCAAGACGAGCTAGACGTAGTTGAAGGTATGCAGTTCGACCGCGGTTACCTATCTCCTTACTTCATCAACAACCAAGAAGCCGGTTCTGTTGATCTTGAAAGCCCA…	.		unknown	.	.	unknown	unknown	yes	no	no	no	no
10N.222.48.A4	0	222	1	A	sanger	PRJNA328102	OK263297	>10N.222.48.A4 ACAGCAACAGTATTGGCTCAGTCTATTATTGCTGAAGGCCTAAAAGCCGTTGCTGCTGGCATGAACCCAATGGATCTTAAGCGCGGCATCGACAAAGCGGTTATCGCAGCTGTTGAAGAGCTGAAGAACCTTTCTGTTCCTTGTTCAGACACGAAAGCTATCGCGCAAGTAGGTACTATCTCTGCGAACTCTGATTCGACAGTGGGTAACATCATTGCTGAAGCGATGGAAAAAGTAGGTCGTGATGGCGTTATCACGGTTGAAGAAGGTCAGGCTCTGCAAGACGAGCTAGACGTAGTTGAAGGTATGCAGTTCGACCGCGGTTACCTATCTCCTTACTTCATCAACAACCAAGAAGCCGGTTCTGTTGATCTTGAAAGCCCA…	.		unknown	.	.	unknown	unknown	yes	no	no	no	no
10N.222.48.A5	0	222	1	A	sanger	PRJNA328102	OK263298	>10N.222.48.A5 ACTGCAACAGTATTGGCTCAGTCTATTATCGCTGAAGGCCTAAAAGCGGTTGCTGCTGGCATGAACCCAATGGATCTTAAGCGCGGCATCGACAAAGCGGTTATCGCGGCTGTTGAAGAGCTGAAGAACCTTTCTGTTCCTTGTTCAGACACGAAAGCTATCGCGCAAGTAGGTACTATCTCTGCGAACTCTGATTCGACAGTAGGTAACATCATTGCTGAAGCGATGGAAAAAGTAGGTCGTGATGGCGTAATCACGGTTGAAGAAGGTCAGGCTCTGCAAGACGAGCTAGACGTAGTTGAAGGTATGCAGTTCGACCGCGGTTACCTGTCTCCTTACTTCATCAACAACCAAGAAGCAGGTTCTGTTGATCTAGAAAGCCCA…	.		unknown	.	.	unknown	unknown	yes	no	no	no	no
10N.222.48.A6	0	222	1	A	sanger	PRJNA328102	OK263299	>10N.222.48.A6 ACAGCAACAGTTCTTGCTCAAGCAATCATCACTGAAGGCTTAAAAGCCGTTGCTGCTGGCATGAATCCAATGGATCTTAAGCGCGGTATCGACAAAGCAGTTATCGCTGCAGTTGAAGAGCTAAAAGGCCTTTCTGTTCCATGTGCAGATACAAAAGCTATCGCGCAAGTAGGTACTATCTCTGCGAACTCTGATTCGACAGTAGGTAACATCATTGCTGAAGCGATGGAAAAAGTAGGTCGTGATGGCGTAATCACGGTTGAAGAAGGTCAGGCTCTACAAGACGAGCTAGACGTAGTTGAAGGTATGCAGTTCGACCGTGGTTACCTATCTCCTTACTTCATCAACAACCAAGAAGCGGGTTCTGTTGATCTAGAAAGCCCA…	.		unknown	.	.	unknown	unknown	yes	no	no	no	no
10N.222.48.A7	0	222	1	A	sanger	PRJNA328102	OK263300	>10N.222.48.A7 ACAGCAACAGTATTGGCTCAGTCGATTATCGCTGAAGGCCTAAAAGCCGTTGCTGCTGGTATGAACCCAATGGATCTTAAGCGCGGCATCGACAAAGCGGTTATCGCGGCTGTTGAAGAGCTGAAGAACCTTTCTGTTCCTTGTTCAGACACGAAAGCTATCGCGCAAGTAGGTACTATCTCTGCGAACTCTGATTCGACAGTAGGTAACATCATTGCTGAAGCGATGGAAAAAGTAGGTCGTGATGGTGTAATCACGGTTGAAGAAGGTCAGGCTCTGCAAGACGAGCTAGACGTAGTTGAAGGTATGCAGTTCGACCGCGGTTACCTATCTCCTTACTTCATCAACAACCAAGAAGCCGGTTCTGTTGATCTAGATAGCCCG…	.		unknown	.	.	unknown	unknown	yes	no	no	no	no
10N.222.48.A8	0	222	1	A	sanger	PRJNA328102	OK263301	>10N.222.48.A8 ACAGCAACAGTATTGGCTCAGTCTATTATTGCTGAAGGCCTAAAAGCCGTTGCTGCTGGCATGAACCCAATGGATCTTAAGCGCGGCATCGACAAAGCGGTTATCGCAGCTGTTGAAGAGCTGAAGAACCTTTCTGTTCCTTGTTCAGACACGAAAGCTATCGCGCAAGTAGGTACTATCTCTGCGAACTCTGATTCGACAGTGGGTAACATCATTGCTGAAGCGATGGAAAAAGTAGGTCGTGATGGCGTTATCACGGTTGAAGAAGGTCAGGCTCTGCAAGACGAGCTAGACGTAGTTGAAGGTATGCAGTTCGACCGCGGTTACCTATCTCCTTACTTCATCAACAACCAAGAAGCCGGTTCTGTTGATCTTGAAAGCCCA…	.		unknown	.	.	unknown	unknown	yes	no	no	no	no
10N.222.48.A9	0	222	1	A	sanger	PRJNA328102	OK263302	>10N.222.48.A9 ACAGCAACAGTTCTTGCTCAAGCAATCATCACTGAAGGCTTAAAAGCCGTTGCTGCTGGCATGAACCCAATGGATCTTAAGCGCGGTATCGACAAAGCAGTTATCGCTGCAGTTGAAGAGCTAAAAGGCCTTTCTGTTCCATGTGCAGATACAAAAGCTATCGCGCAAGTAGGTACTATCTCTGCGAACTCTGATTCGACAGTAGGTAACATCATTGCTGAAGCGATGGAAAAAGTAGGTCGTGATGGCGTAATCACGGTTGAAGAAGGTCAGGCTCTACAAGACGAGCTAGACGTAGTTGAAGGTATGCAGTTCGACCGTGGTTACCTATCTCCTTACTTCATCAACAACCAAGAAGCGGGTTCTGTTGATCTAGAAAGCCCA…	.		unknown	.	.	unknown	unknown	yes	no	no	no	no
10N.222.48.B1	0	222	1	A	sanger	PRJNA328102	OK263303	>10N.222.48.B1 ACAGCAACAGTATTGGCTCAGTCTATTATTGCTGAAGGCCTAAAAGCCGTTGCTGCTGGCATGAACCCAATGGATCTTAAGCGCGGCATCGACAAAGCGGTTATCGCAGCTGTTGAAGAGCTGAAGAACCTTTCTGTTCCTTGTTCAGACACGAAAGCTATCGCGCAAGTAGGTACTATCTCTGCGAACTCTGATTCGACAGTGGGTAACATCATTGCTGAAGCGATGGAAAAAGTAGGTCGTGATGGCGTTATCACGGTTGAAGAAGGTCAGGCTCTGCAAGACGAGCTAGACGTAGTTGAAGGTATGCAGTTCGACCGCGGTTACCTATCTCCTTACTTCATCAACAACCAAGAAGCCGGTTCTGTTGATCTTGAAAGCCCA…	.		unknown	.	.	unknown	unknown	yes	no	no	no	no
10N.222.48.B10	0	222	1	A	sanger	PRJNA328102	OK263304	>10N.222.48.B10 ACAGCAACAGTATTGGCTCAGTCTATTATTGCTGAAGGCCTAAAAGCCGTTGCTGCTGGCATGAACCCAATGGATCTTAAGCGCGGCATCGACAAAGCGGTTATCGCAGCTGTTGAAGAGCTGAAGAACCTTTCTGTTCCTTGTTCAGACACGAAAGCTATCGCGCAAGTAGGTACTATCTCTGCGAACTCTGATTCGACAGTGGGTAACATCATTGCTGAAGCGATGGAAAAAGTAGGTCGTGATGGCGTTATCACGGTTGAAGAAGGTCAGGCTCTGCAAGACGAGCTAGACGTAGTTGAAGGTATGCAGTTCGACCGCGGTTACCTATCTCCTTACTTCATCAACAACCAAGAAGCCGGTTCTGTTGATCTTGAAAGCCC…	.		unknown	.	.	unknown	unknown	yes	no	no	no	no
10N.222.48.B11	0	222	1	A	sanger	PRJNA328102	OK263305	>10N.222.48.B11 ACAGCAACAGTATTGGCTCAGTCTATTATTGCTGAAGGCCTAAAAGCCGTTGCTGCTGGCATGAACCCAATGGATCTTAAGCGCGGCATCGACAAAGCGGTTATCGCAGCTGTTGAAGAGCTGAAGAACCTTTCTGTTCCTTGTTCAGACACGAAAGCTATCGCGCAAGTAGGTACTATCTCTGCGAACTCTGATTCGACAGTGGGTAACATCATTGCTGAAGCGATGGAAAAAGTAGGTCGTGATGGCGTTATCACGGTTGAAGAAGGTCAGGCTCTGCAAGACGAGCTAGACGTAGTTGAAGGTATGCAGTTCGACCGCGGTTACCTATCTCCTTACTTCATCAACAACCAAGAAGCCGGTTCTGTTGATCTTGAAAGCCC…	.		unknown	.	.	unknown	unknown	yes	no	no	no	no
10N.222.48.B12	0	222	1	A	sanger	PRJNA328102	OK263306	>10N.222.48.B12 ACAGCAACAGTATTGGCTCAGTCTATTATTGCTGAAGGCCTAAAAGCCGTTGCTGCTGGCATGAACCCAATGGATCTTAAGCGCGGCATCGACAAAGCGGTTATCGCAGCTGTTGAAGAGCTGAAGAACCTTTCTGTTCCTTGTTCAGACACGAAAGCTATCGCGCAAGTAGGTACTATCTCTGCGAACTCTGATTCGACAGTGGGTAACATCATTGCTGAAGCGATGGAAAAAGTAGGTCGTGATGGCGTTATCACGGTTGAAGAAGGTCAGGCTCTGCAAGACGAGCTAGACGTAGTTGAAGGTATGCAGTTCGACCGCGGTTACCTATCTCCTTACTTCATCAACAACCAAGAAGCCGGTTCTGTTGATCTTGAAAGCCC…	.		unknown	.	.	unknown	unknown	yes	no	no	no	no
10N.222.48.B2	0	222	1	A	sanger	PRJNA328102	OK263307	>10N.222.48.B2 ACAGCAACAGTATTGGCTCAGTCTATTATTGCTGAAGGCCTAAAAGCCGTTGCTGCTGGCATGAACCCAATGGATCTTAAGCGCGGCATCGACAAAGCGGTTATCGCAGCTGTTGAAGAGCTGAAGAACCTTTCTGTTCCTTGTTCAGACACGAAAGCTATCGCGCAAGTAGGTACTATCTCTGCGAACTCTGATTCGACAGTGGGTAACATCATTGCTGAAGCGATGGAAAAAGTAGGTCGTGATGGCGTTATCACGGTTGAAGAAGGTCAGGCTCTGCAAGACGAGCTAGACGTAGTTGAAGGTATGCAGTTCGACCGCGGTTACCTATCTCCTTACTTCATCAACAACCAAGAAGCCGGTTCTGTTGATCTTGAAAGCCCA…	.		unknown	.	.	unknown	unknown	yes	no	no	no	no
10N.222.48.B3	0	222	1	A	sanger	PRJNA328102	OK263308	>10N.222.48.B3 ACAGCAACAGTATTGGCTCAGTCTATTATTGCTGAAGGCCTAAAAGCCGTTGCTGCTGGCATGAACCCAATGGATCTTAAGCGCGGCATCGACAAAGCGGTTATCGCAGCTGTTGAAGAGCTGAAGAACCTTTCTGTTCCTTGTTCAGACACGAAAGCTATCGCGCAAGTAGGTACTATCTCTGCGAACTCTGATTCGACAGTGGGTAACATCATTGCTGAAGCGATGGAAAAAGTAGGTCGTGATGGCGTTATCACGGTTGAAGAAGGTCAGGCTCTGCAAGACGAGCTAGACGTAGTTGAAGGTATGCAGTTCGACCGCGGTTACCTATCTCCTTACTTCATCAACAACCAAGAAGCCGGTTCTGTTGATCTTGAAAGCCCA…	.		unknown	.	.	unknown	unknown	yes	no	no	no	no
10N.222.48.B4	0	222	1	A	sanger	PRJNA328102	OK263309	>10N.222.48.B4 ACAGCAACAGTATTGGCTCAGTCTATTATTGCTGAAGGCCTAAAAGCCGTTGCTGCTGGCATGAACCCAATGGATCTTAAGCGCGGCATCGACAAAGCGGTTATCGCAGCTGTTGAAGAGCTGAAGAACCTTTCTGTTCCTTGTTCAGACACGAAAGCTATCGCGCAAGTAGGTACTATCTCTGCGAACTCTGATTCGACAGTGGGTAACATCATTGCTGAAGCGATGGAAAAAGTAGGTCGTGATGGCGTTATCACGGTTGAAGAAGGTCAGGCTCTGCAAGACGAGCTAGACGTAGTTGAAGGTATGCAGTTCGACCGCGGTTACCTATCTCCTTACTTCATCAACAACCAAGAAGCCGGTTCTGTTGATCTTGAAAGCCCA…	.		unknown	.	.	unknown	unknown	yes	no	no	no	no
10N.222.48.B5	0	222	1	A	sanger	PRJNA328102	OK263310	>10N.222.48.B5 ACAGCAACAGTATTGGCTCAGTCTATTATTGCTGAAGGCCTAAAAGCCGTTGCTGCTGGCATGAACCCAATGGATCTTAAGCGCGGCATCGACAAAGCGGTTATCGCAGCTGTTGAAGAGCTGAAGAACCTTTCTGTTCCTTGTTCAGACACGAAAGCTATCGCGCAAGTAGGTACTATCTCTGCGAACTCTGATTCGACAGTGGGTAACATCATTGCTGAAGCGATGGAAAAAGTAGGTCGTGATGGCGTTATCACGGTTGAAGAAGGTCAGGCTCTGCAAGACGAGCTAGACGTAGTTGAAGGTATGCAGTTCGACCGCGGTTACCTATCTCCTTACTTCATCAACAACCAAGAAGCCGGTTCTGTTGATCTTGAAAGCCCA…	.		unknown	.	.	unknown	unknown	yes	no	no	no	no
10N.222.48.B6	0	222	1	A	sanger	PRJNA328102	OK263311	>10N.222.48.B6 ACTGCAACAGTATTGGCTCAGTCTATTATCGCTGAAGGCCTAAAAGCGGTTGCTGCTGGCATGAACCCAATGGATCTTAAGCGCGGCATCGACAAAGCGGTTATCGCGGCTGTTGAAGAGCTGAAGAACCTTTCTGTTCCTTGTTCAGACACGAAAGCTATCGCGCAAGTAGGTACTATCTCTGCGAACTCTGATTCGACAGTAGGTAACATCATTGCTGAAGCGATGGAAAAAGTAGGTCGTGATGGCGTAATCACGGTTGAAGAAGGTCAGGCTCTGCAAGACGAGCTAGACGTAGTTGAAGGTATGCAGTTCGACCGCGGTTACCTGTCTCCTTACTTCATCAACAACCAAGAAGCAGGTTCTGTTGATCTAGAAAGCCCA…	.		unknown	.	.	unknown	unknown	yes	no	no	no	no
10N.222.48.B7	0	222	1	A	sanger	PRJNA328102	OK263312	>10N.222.48.B7 ACAGCAACAGTATTGGCTCAGTCTATTATTGCTGAAGGCCTAAAAGCCGTTGCTGCTGGCATGAACCCAATGGATCTTAAGCGCGGCATCGACAAAGCGGTTATCGCAGCTGTTGAAGAGCTGAAGAACCTTTCTGTTCCTTGTTCAGACACGAAAGCTATCGCGCAAGTAGGTACTATCTCTGCGAACTCTGATTCGACAGTGGGTAACATCATTGCTGAAGCGATGGAAAAAGTAGGTCGTGATGGCGTTATCACGGTTGAAGAAGGTCAGGCTCTGCAAGACGAGCTAGACGTAGTTGAAGGTATGCAGTTCGACCGCGGTTACCTATCTCCTTACTTCATCAACAACCAAGAAGCCGGTTCTGTTGATCTTGAAAGCCCA…	.		unknown	.	.	unknown	unknown	yes	no	no	no	no
10N.222.48.B8	0	222	1	A	sanger	PRJNA328102	OK263313	>10N.222.48.B8 ACAGCAACAGTATTGGCTCAGTCTATTATTGCTGAAGGCCTAAAAGCCGTTGCTGCTGGCATGAACCCAATGGATCTTAAGCGCGGCATCGACAAAGCGGTTATCGCAGCTGTTGAAGAGCTGAAGAACCTTTCTGTTCCTTGTTCAGACACGAAAGCTATCGCGCAAGTAGGTACTATCTCTGCGAACTCTGATTCGACAGTGGGTAACATCATTGCTGAAGCGATGGAAAAAGTAGGTCGTGATGGCGTTATCACGGTTGAAGAAGGTCAGGCTCTGCAAGACGAGCTAGACGTAGTTGAAGGTATGCAGTTCGACCGCGGTTACCTATCTCCTTACTTCATCAACAACCAAGAAGCCGGTTCTGTTGATCTTGAAAGCCCA…	.		unknown	.	.	unknown	unknown	yes	no	no	no	no
10N.222.48.B9	0	222	1	A	sanger	PRJNA328102	OK263314	>10N.222.48.B9 ACAGCAACAGTATTGGCTCAGTCTATTATTGCTGAAGGCCTAAAAGCCGTTGCTGCTGGCATGAACCCAATGGATCTTAAGCGCGGCATCGACAAAGCGGTTATCGCAGCTGTTGAAGAGCTGAAGAACCTTTCTGTTCCTTGTTCAGACACGAAAGCTATCGCGCAAGTAGGTACTATCTCTGCGAACTCTGATTCGACAGTGGGTAACATCATTGCTGAAGCGATGGAAAAAGTAGGTCGTGATGGCGTTATCACGGTTGAAGAAGGTCAGGCTCTGCAAGACGAGCTAGACGTAGTTGAAGGTATGCAGTTCGACCGCGGTTACCTATCTCCTTACTTCATCAACAACCAAGAAGCCGGTTCTGTTGATCTTGAAAGCCCA…	.		unknown	.	.	unknown	unknown	yes	no	no	no	no
10N.222.48.C1	0	222	1	A	sanger	PRJNA328102	OK263315	>10N.222.48.C1 ACAGCTACAGTATTGGCTCAGTCTATTATCGCTGAAGGCCTAAAAGCGGTTGCTGCTGGCATGAACCCAATGGATCTTAAGCGCGGCATCGACAAAGCGGTTATCGCGGCTGTTGAAGAGCTGAAGAACCTTTCTGTTCCTTGTTCAGACACGAAAGCTATCGCGCAAGTAGGTACTATCTCTGCGAACTCTGATTCGACAGTAGGTAACATCATTGCTGAAGCGATGGAAAAAGTAGGTCGTGATGGCGTAATCACGGTTGAAGAAGGTCAGGCTCTGCAAGACGAGCTAGACGTAGTTGAAGGTATGCAGTTCGACCGCGGTTACCTGTCTCCTTACTTCATCAACAACCAAGAAGCAGGTTCTGTTGATCTAGAAAGCCCA…	.		unknown	.	.	unknown	unknown	yes	no	no	no	no
10N.222.48.C10	0	222	1	A	sanger	PRJNA328102	OK263316	>10N.222.48.C10 ACAGCAACAGTATTGGCTCAGTCTATTATTGCTGAAGGCCTAAAAGCCGTTGCTGCTGGCATGAACCCAATGGATCTTAAGCGCGGCATCGACAAAGCGGTTATCGCAGCTGTTGAAGAGCTGAAGAACCTTTCTGTTCCTTGTTCAGACACGAAAGCTATCGCGCAAGTAGGTACTATCTCTGCGAACTCTGATTCGACAGTGGGTAACATCATTGCTGAAGCGATGGAAAAAGTAGGTCGTGATGGCGTTATCACGGTTGAAGAAGGTCAGGCTCTGCAAGACGAGCTAGACGTAGTTGAAGGTATGCAGTTCGACCGCGGTTACCTATCTCCTTACTTCATCAACAACCAAGAAGCCGGTTCTGTTGATCTTGAAAGCCC…	.		unknown	.	.	unknown	unknown	yes	no	no	no	no
10N.222.48.C11	0	222	1	A	sanger	PRJNA328102	OK263317	>10N.222.48.C11 ACAGCAACAGTATTGGCTCAGTCTATTATCGCTGAAGGCCTAAAAGCGGTTGCTGCTGGTATGAACCCAATGGATCTTAAGCGCGGCATCGACAAAGCGGTTATCGCGGCTGTTGAAGAGCTGAAGAACCTTTCTGTTCCTTGTTCAGACACGAAAGCTATCGCGCAAGTAGGTACTATCTCTGCGAACTCTGATTCGACAGTAGGTAACATCATTGCTGAAGCGATGGAAAAAGTAGGTCGTGATGGCGTTATCACGGTTGAAGAAGGTCAGGCTCTACAAGATGAGCTAGACGTAGTTGAAGGTATGCAGTTCGACCGCGGTTACCTATCTCCTTACTTCATCAATAACCAAGAAGCAGGTTCTGTTGATCTAGATAGCCC…	.		unknown	.	.	unknown	unknown	yes	no	no	no	no
10N.222.48.C12	0	222	1	A	sanger	PRJNA328102	OK263318	>10N.222.48.C12 ACAGCAACAGTATTGGCTCAGTCTATTATTGCTGAAGGCCTAAAAGCCGTTGCTGCTGGCATGAACCCAATGGATCTTAAGCGCGGCATCGACAAAGCGGTTATCGCAGCTGTTGAAGAGCTGAAGAACCTTTCTGTTCCTTGTTCAGACACGAAAGCTATCGCGCAAGTAGGTACTATCTCTGCGAACTCTGATTCGACAGTGGGTAACATCATTGCTGAAGCGATGGAAAAAGTAGGTCGTGATGGCGTTATCACGGTTGAAGAAGGTCAGGCTCTGCAAGACGAGCTAGACGTAGTTGAAGGTATGCAGTTCGACCGCGGTTACCTATCTCCTTACTTCATCAACAACCAAGAAGCCGGTTCTGTTGATCTTGAAAGCCC…	.		unknown	.	.	unknown	unknown	yes	no	no	no	no
10N.222.48.C2	0	222	1	A	sanger	PRJNA328102	OK263319	>10N.222.48.C2 ACAGCAACAGTATTGGCTCAGTCTATTATTGCTGAAGGCCTAAAAGCCGTTGCTGCTGGCATGAACCCAATGGATCTTAAGCGCGGCATCGACAAAGCGGTTATCGCAGCTGTTGAAGAGCTGAAGAACCTTTCTGTTCCTTGTTCAGACACGAAAGCTATCGCGCAAGTAGGTACTATCTCTGCGAACTCTGATTCGACAGTGGGTAACATCATTGCTGAAGCGATGGAAAAAGTAGGTCGTGATGGCGTTATCACGGTTGAAGAAGGTCAGGCTCTGCAAGACGAGCTAGACGTAGTTGAAGGTATGCAGTTCGACCGCGGTTACCTATCTCCTTACTTCATCAACAACCAAGAAGCCGGTTCTGTTGATCTTGAAAGCCCA…	.		unknown	.	.	unknown	unknown	yes	no	no	no	no
10N.222.48.C3	0	222	1	A	sanger	PRJNA328102	OK263320	>10N.222.48.C3 ACAGCAACAGTATTGGCTCAGTCTATTATTGCTGAAGGCCTAAAAGCCGTTGCTGCTGGCATGAACCCAATGGATCTTAAGCGCGGCATCGACAAAGCGGTTATCGCAGCTGTTGAAGAGCTGAAGAACCTTTCTGTTCCTTGTTCAGACACGAAAGCTATCGCGCAAGTAGGTACTATCTCTGCGAACTCTGATTCGACAGTGGGTAACATCATTGCTGAAGCGATGGAAAAAGTAGGTCGTGATGGCGTTATCACGGTTGAAGAAGGTCAGGCTCTGCAAGACGAGCTAGACGTAGTTGAAGGTATGCAGTTCGACCGCGGTTACCTATCTCCTTACTTCATCAACAACCAAGAAGCCGGTTCTGTTGATCTTGAAAGCCCA…	.		unknown	.	.	unknown	unknown	yes	no	no	no	no
10N.222.48.C4	0	222	1	A	sanger	PRJNA328102	OK263321	>10N.222.48.C4 ACAGCAACAGTATTGGCTCAGTCTATTATTGCTGAAGGCCTAAAAGCCGTTGCTGCTGGCATGAACCCAATGGATCTTAAGCGCGGCATCGACAAAGCGGTTATCGCAGCTGTTGAAGAGCTGAAGAACCTTTCTGTTCCTTGTTCAGACACGAAAGCTATCGCGCAAGTAGGTACTATCTCTGCGAACTCTGATTCGACAGTGGGTAACATCATTGCTGAAGCGATGGAAAAAGTAGGTCGTGATGGCGTTATCACGGTTGAAGAAGGTCAGGCTCTGCAAGACGAGCTAGACGTAGTTGAAGGTATGCAGTTCGACCGCGGTTACCTATCTCCTTACTTCATCAACAACCAAGAAGCCGGTTCTGTTGATCTTGAAAGCCCA…	.		unknown	.	.	unknown	unknown	yes	no	no	no	no
10N.222.48.C5	0	222	1	A	sanger	PRJNA328102	OK263322	>10N.222.48.C5 ACAGCAACAGTATTGGCTCAGTCTATTATTGCTGAAGGCCTAAAAGCCGTTGCTGCTGGCATGAACCCAATGGATCTTAAGCGCGGCATCGACAAAGCGGTTATCGCAGCTGTTGAAGAGCTGAAGAACCTTTCTGTTCCTTGTTCAGACACGAAAGCTATCGCGCAAGTAGGTACTATCTCTGCGAACTCTGATTCGACAGTGGGTAACATCATTGCTGAAGCGATGGAAAAAGTAGGTCGTGATGGCGTTATCACGGTTGAAGAAGGTCAGGCTCTGCAAGACGAGCTAGACGTAGTTGAAGGTATGCAGTTCGACCGCGGTTACCTATCTCCTTACTTCATCAACAACCAAGAAGCCGGTTCTGTTGATCTTGAAAGCCCA…	.		unknown	.	.	unknown	unknown	yes	no	no	no	no
10N.222.48.C6	0	222	1	A	sanger	PRJNA328102	OK263323	>10N.222.48.C6 ACAGCAACAGTATTGGCTCAGTCTATTATTGCTGAAGGCCTAAAAGCCGTTGCTGCTGGCATGAACCCAATGGATCTTAAGCGCGGCATCGACAAAGCGGTTATCGCAGCTGTTGAAGAGCTGAAGAACCTTTCTGTTCCTTGTTCAGACACGAAAGCTATCGCGCAAGTAGGTACTATCTCTGCGAACTCTGATTCGACAGTGGGTAACATCATTGCTGAAGCGATGGAAAAAGTAGGTCGTGATGGCGTTATCACGGTTGAAGAAGGTCAGGCTCTGCAAGACGAGCTAGACGTAGTTGAAGGTATGCAGTTCGACCGCGGTTACCTATCTCCTTACTTCATCAACAACCAAGAAGCCGGTTCTGTTGATCTTGAAAGCCCA…	.		unknown	.	.	unknown	unknown	yes	no	no	no	no
10N.222.48.C7	0	222	1	A	sanger	PRJNA328102	OK263324	>10N.222.48.C7 ACAGCAACAGTATTGGCTCAGTCTATTATTGCTGAAGGCCTAAAAGCCGTTGCTGCTGGCATGAACCCAATGGATCTTAAGCGCGGCATCGACAAAGCGGTTATCGCAGCTGTTGAAGAGCTGAAGAACCTTTCTGTTCCTTGTTCAGACACGAAAGCTATCGCGCAAGTAGGTACTATCTCTGCGAACTCTGATTCGACAGTGGGTAACATCATTGCTGAAGCGATGGAAAAAGTAGGTCGTGATGGCGTTATCACGGTTGAAGAAGGTCAGGCTCTGCAAGACGAGCTAGACGTAGTTGAAGGTATGCAGTTCGACCGCGGTTACCTATCTCCTTACTTCATCAACAACCAAGAAGCCGGTTCTGTTGATCTTGAAAGCCCA…	.		unknown	.	.	unknown	unknown	yes	no	no	no	no
10N.222.48.C8	0	222	1	A	sanger	PRJNA328102	OK263325	>10N.222.48.C8 ACAGCAACAGTATTGGCTCAGTCTATTATTGCTGAAGGCCTAAAAGCCGTTGCTGCTGGCATGAACCCAATGGATCTTAAGCGCGGCATCGACAAAGCGGTTATCGCAGCTGTTGAAGAGCTGAAGAACCTTTCTGTTCCTTGTTCAGACACGAAAGCTATCGCGCAAGTAGGTACTATCTCTGCGAACTCTGATTCGACAGTGGGTAACATCATTGCTGAAGCGATGGAAAAAGTAGGTCGTGATGGCGTTATCACGGTTGAAGAAGGTCAGGCTCTGCAAGACGAGCTAGACGTAGTTGAAGGTATGCAGTTCGACCGCGGTTACCTATCTCCTTACTTCATCAACAACCAAGAAGCCGGTTCTGTTGATCTTGAAAGCCCA…	.		unknown	.	.	unknown	unknown	yes	no	no	no	no
10N.222.48.C9	0	222	1	A	sanger	PRJNA328102	OK263326	>10N.222.48.C9 ACAGCAACAGTATTGGCTCAGTCTATTATTGCTGAAGGCCTAAAAGCCGTTGCTGCTGGCATGAACCCAATGGATCTTAAGCGCGGCATCGACAAAGCGGTTATCGCAGCTGTTGAAGAGCTGAAGAACCTTTCTGTTCCTTGTTCAGACACGAAAGCTATCGCGCAAGTAGGTACTATCTCTGCGAACTCTGATTCGACAGTGGGTAACATCATTGCTGAAGCGATGGAAAAAGTAGGTCGTGATGGCGTTATCACGGTTGAAGAAGGTCAGGCTCTGCAAGACGAGCTAGACGTAGTTGAAGGTATGCAGTTCGACCGCGGTTACCTATCTCCTTACTTCATCAACAACCAAGAAGCCGGTTCTGTTGATCTTGAAAGCCCA…	.		unknown	.	.	unknown	unknown	yes	no	no	no	no
10N.222.48.E1	0	222	1	A	sanger	PRJNA328102	OK263327	>10N.222.48.E1 ACAGCAACAGTATTGGCTCAGTCTATTATTGCTGAAGGCCTAAAAGCCGTTGCTGCTGGCATGAACCCAATGGATCTTAAGCGCGGCATCGACAAAGCGGTTATCGCAGCTGTTGAAGAGCTGAAGAACCTTTCTGTTCCTTGTTCAGACACGAAAGCTATCGCGCAAGTAGGTACTATCTCTGCGAACTCTGATTCGACAGTGGGTAACATCATTGCTGAAGCGATGGAAAAAGTAGGTCGTGATGGCGTTATCACGGTTGAAGAAGGTCAGGCTCTGCAAGACGAGCTAGACGTAGTTGAAGGTATGCAGTTCGACCGCGGTTACCTATCTCCTTACTTCATCAACAACCAAGAAGCCGGTTCTGTTGATCTTGAAAGCCCA…	.		unknown	.	.	unknown	unknown	yes	no	no	no	no
10N.222.48.E10	0	222	1	A	sanger	PRJNA328102	OK263328	>10N.222.48.E10 ACAGCAACAGTATTGGCTCAGTCTATTATTGCTGAAGGCCTAAAAGCCGTTGCTGCTGGCATGAACCCAATGGATCTTAAGCGCGGCATCGACAAAGCGGTTATCGCAGCTGTTGAAGAGCTGAAGAACCTTTCTGTTCCTTGTTCAGACACGAAAGCTATCGCGCAAGTAGGTACTATCTCTGCGAACTCTGATTCGACAGTGGGTAACATCATTGCTGAAGCGATGGAAAAAGTAGGTCGTGATGGCGTTATCACGGTTGAAGAAGGTCAGGCTCTGCAAGACGAGCTAGACGTAGTTGAAGGTATGCAGTTCGACCGCGGTTACCTATCTCCTTACTTCATCAACAACCAAGAAGCCGGTTCTGTTGATCTTGAAAGCCC…	.		unknown	.	.	unknown	unknown	yes	no	no	no	no
10N.222.48.E11	0	222	1	A	sanger	PRJNA328102	OK263329	>10N.222.48.E11 ACAGCAACAGTATTGGCTCAGTCTATTATTGCTGAAGGCCTAAAAGCCGTTGCTGCTGGCATGAACCCAATGGATCTTAAGCGCGGCATCGACAAAGCGGTTATCGCAGCTGTTGAAGAGCTGAAGAACCTTTCTGTTCCTTGTTCAGACACGAAAGCTATCGCGCAAGTAGGTACTATCTCTGCGAACTCTGATTCGACAGTGGGTAACATCATTGCTGAAGCGATGGAAAAAGTAGGTCGTGATGGCGTTATCACGGTTGAAGAAGGTCAGGCTCTGCAAGACGAGCTAGACGTAGTTGAAGGTATGCAGTTCGACCGCGGTTACCTATCTCCTTACTTCATCAACAACCAAGAAGCCGGTTCTGTTGATCTTGAAAGCCC…	.		unknown	.	.	unknown	unknown	yes	no	no	no	no
10N.222.48.E12	0	222	1	A	sanger	PRJNA328102	OK263330	>10N.222.48.E12 ACAGCAACAGTATTGGCTCAGTCTATTATTGCTGAAGGCCTAAAAGCCGTTGCTGCTGGCATGAACCCAATGGATCTTAAGCGCGGCATCGACAAAGCGGTTATCGCAGCTGTTGAAGAGCTGAAGAACCTTTCTGTTCCTTGTTCAGACACGAAAGCTATCGCGCAAGTAGGTACTATCTCTGCGAACTCTGATTCGACAGTGGGTAACATCATTGCTGAAGCGATGGAAAAAGTAGGTCGTGATGGCGTTATCACGGTTGAAGAAGGTCAGGCTCTGCAAGACGAGCTAGACGTAGTTGAAGGTATGCAGTTCGACCGCGGTTACCTATCTCCTTACTTCATCAACAACCAAGAAGCCGGTTCTGTTGATCTTGAAAGCCC…	.		unknown	.	.	unknown	unknown	yes	no	no	no	no
10N.222.48.E2	0	222	1	A	sanger	PRJNA328102	OK263331	>10N.222.48.E2 ACAGCAACAGTATTGGCTCAGTCTATTATTGCTGAAGGCCTAAAAGCCGTTGCTGCTGGCATGAACCCAATGGATCTTAAGCGCGGCATCGACAAAGCGGTTATCGCAGCTGTTGAAGAGCTGAAGAACCTTTCTGTTCCTTGTTCAGACACGAAAGCTATCGCGCAAGTAGGTACTATCTCTGCGAACTCTGATTCGACAGTGGGTAACATCATTGCTGAAGCGATGGAAAAAGTAGGTCGTGATGGCGTTATCACGGTTGAAGAAGGTCAGGCTCTGCAAGACGAGCTAGACGTAGTTGAAGGTATGCAGTTCGACCGCGGTTACCTATCTCCTTACTTCATCAACAACCAAGAAGCCGGTTCTGTTGATCTTGAAAGCCCA…	.		unknown	.	.	unknown	unknown	yes	no	no	no	no
10N.222.48.E3	0	222	1	A	sanger	PRJNA328102	OK263332	>10N.222.48.E3 ACAGCTACAGTATTGGCTCAGTCTATTATCGCTGAAGGCCTAAAAGCGGTTGCTGCTGGCATGAACCCAATGGATCTTAAGCGCGGCATCGACAAAGCGGTTATCGCGGCTGTTGAAGAGCTGAAGAACCTATCTGTTCCTTGTTCAGACACGAAAGCTATCGCGCAAGTAGGTACTATCTCTGCGAACTCTGATTCGACAGTAGGTAACATCATTGCTGAAGCGATGGAAAAAGTAGGTCGTGATGGCGTAATCACAGTTGAAGAAGGTCAAGCTCTACAAGACGAGCTAGACGTAGTGGAAGGTATGCAGTTCGACCGCGGTTACCTATCTCCTTACTTCATCAACAACCAAGAAGCGGGTTCTGTTGATCTAGAAAGCCCA…	.		unknown	.	.	unknown	unknown	yes	no	no	no	no
10N.222.48.E4	0	222	1	A	sanger	PRJNA328102	OK263333	>10N.222.48.E4 ACAGCAACAGTATTGGCTCAGTCTATTATTGCTGAAGGCCTAAAAGCCGTTGCTGCTGGCATGAACCCAATGGATCTTAAGCGCGGCATCGACAAAGCGGTTATCGCAGCTGTTGAAGAGCTGAAGAACCTTTCTGTTCCTTGTTCAGACACGAAAGCTATCGCGCAAGTAGGTACTATCTCTGCGAACTCTGATTCGACAGTGGGTAACATCATTGCTGAAGCGATGGAAAAAGTAGGTCGTGATGGCGTTATCACGGTTGAAGAAGGTCAGGCTCTGCAAGACGAGCTAGACGTAGTTGAAGGTATGCAGTTCGACCGCGGTTACCTATCTCCTTACTTCATCAACAACCAAGAAGCCGGTTCTGTTGATCTTGAAAGCCCA…	.		unknown	.	.	unknown	unknown	yes	no	no	no	no
10N.222.48.E5	0	222	1	A	sanger	PRJNA328102	OK263334	>10N.222.48.E5 ACAGCAACAGTATTGGCTCAGTCTATTATTGCTGAAGGCCTAAAAGCCGTTGCTGCTGGCATGAACCCAATGGATCTTAAGCGCGGCATCGACAAAGCGGTTATCGCAGCTGTTGAAGAGCTGAAGAACCTTTCTGTTCCTTGTTCAGACACGAAAGCTATCGCGCAAGTAGGTACTATCTCTGCGAACTCTGATTCGACAGTGGGTAACATCATTGCTGAAGCGATGGAAAAAGTAGGTCGTGATGGCGTTATCACGGTTGAAGAAGGTCAGGCTCTGCAAGACGAGCTAGACGTAGTTGAAGGTATGCAGTTCGACCGCGGTTACCTATCTCCTTACTTCATCAACAACCAAGAAGCCGGTTCTGTTGATCTTGAAAGCCCA…	.		unknown	.	.	unknown	unknown	yes	no	no	no	no
10N.222.48.E6	0	222	1	A	sanger	PRJNA328102	OK263335	>10N.222.48.E6 ACAGCAACAGTATTGGCTCAGTCTATTATTGCTGAAGGCCTAAAAGCCGTTGCTGCTGGCATGAACCCAATGGATCTTAAGCGCGGCATCGACAAAGCGGTTATCGCAGCTGTTGAAGAGCTGAAGAACCTTTCTGTTCCTTGTTCAGACACGAAAGCTATCGCGCAAGTAGGTACTATCTCTGCGAACTCTGATTCGACAGTGGGTAACATCATTGCTGAAGCGATGGAAAAAGTAGGTCGTGATGGCGTTATCACGGTTGAAGAAGGTCAGGCTCTGCAAGACGAGCTAGACGTAGTTGAAGGTATGCAGTTCGACCGCGGTTACCTATCTCCTTACTTCATCAACAACCAAGAAGCCGGTTCTGTTGATCTTGAAAGCCCA…	.		unknown	.	.	unknown	unknown	yes	no	no	no	no
10N.222.48.E7	0	222	1	A	sanger	PRJNA328102	OK263336	>10N.222.48.E7 ACAGCAACAGTATTGGCTCAGTCTATTATCGCAGAAGGCCTAAAAGCGGTTGCTGCTGGCATGAACCCAATGGATCTTAAGCGCGGCATCGACAAAGCGGTTATCGCGGCTGTTGAAGAGTTGAAGAACCTTTCTGTTCCTTGTTCAGACACGAAAGCTATCGCGCAAGTAGGTACTATCTCTGCGAACTCTGATTCGACAGTAGGTAACATCATTGCTGAAGCGATGGAAAAAGTAGGTCGTGATGGCGTTATCACGGTTGAAGAAGGTCAGGCTCTACAAGATGAGCTAGACGTAGTTGAAGGTATGCAATTCGACCGCGGTTACCTATCTCCTTACTTCATCAACAACCAAGAAGCAGGTTCTGTTGATCTAGATAGCCCG…	.		unknown	.	.	unknown	unknown	yes	no	no	no	no
10N.222.48.E8	0	222	1	A	sanger	PRJNA328102	OK263337	>10N.222.48.E8 ACAGCAACAGTATTGGCTCAGTCTATTATTGCTGAAGGCCTAAAAGCCGTTGCTGCTGGCATGAACCCAATGGATCTTAAGCGCGGCATCGACAAAGCGGTTATCGCAGCTGTTGAAGAGCTGAAGAACCTTTCTGTTCCTTGTTCAGACACGAAAGCTATCGCGCAAGTAGGTACTATCTCTGCGAACTCTGATTCGACAGTGGGTAACATCATTGCTGAAGCGATGGAAAAAGTAGGTCGTGATGGCGTTATCACGGTTGAAGAAGGTCAGGCTCTGCAAGACGAGCTAGACGTAGTTGAAGGTATGCAGTTCGACCGCGGTTACCTATCTCCTTACTTCATCAACAACCAAGAAGCCGGTTCTGTTGATCTTGAAAGCCCA…	.		unknown	.	.	unknown	unknown	yes	no	no	no	no
10N.222.48.E9	0	222	1	A	sanger	PRJNA328102	OK263338	>10N.222.48.E9 ACAGCAACAGTATTGGCTCAGTCTATTATTGCTGAAGGCCTAAAAGCCGTTGCTGCTGGCATGAACCCAATGGATCTTAAGCGCGGCATCGACAAAGCGGTTATCGCAGCTGTTGAAGAGCTGAAGAACCTTTCTGTTCCTTGTTCAGACACGAAAGCTATCGCGCAAGTAGGTACTATCTCTGCGAACTCTGATTCGACAGTGGGTAACATCATTGCTGAAGCGATGGAAAAAGTAGGTCGTGATGGCGTTATCACGGTTGAAGAAGGTCAGGCTCTGCAAGACGAGCTAGACGTAGTTGAAGGTATGCAGTTCGACCGCGGTTACCTATCTCCTTACTTCATCAACAACCAAGAAGCCGGTTCTGTTGATCTTGAAAGCCCA…	.		unknown	.	.	unknown	unknown	yes	no	no	no	no
10N.222.48.F1	0	222	1	A	sanger	PRJNA328102	OK263339	>10N.222.48.F1 ACAGCAACAGTATTGGCTCAGTCTATTATTGCTGAAGGCCTAAAAGCCGTTGCTGCTGGCATGAACCCAATGGATCTTAAGCGCGGCATCGACAAAGCGGTTATCGCAGCTGTTGAAGAGCTGAAGAACCTTTCTGTTCCTTGTTCAGACACGAAAGCTATCGCGCAAGTAGGTACTATCTCTGCGAACTCTGATTCGACAGTGGGTAACATCATTGCTGAAGCGATGGAAAAAGTAGGTCGTGATGGCGTTATCACGGTTGAAGAAGGTCAGGCTCTGCAAGACGAGCTAGACGTAGTTGAAGGTATGCAGTTCGACCGCGGTTACCTATCTCCTTACTTCATCAACAACCAAGAAGCCGGTTCTGTTGATCTTGAAAGCCCA…	.		unknown	.	.	unknown	unknown	yes	no	no	no	no
10N.222.48.F10	0	222	1	A	sanger	PRJNA328102	OK263340	>10N.222.48.F10 ACAGCAACAGTATTGGCTCAGTCTATTATTGCTGAAGGCCTAAAAGCCGTTGCTGCTGGCATGAACCCAATGGATCTTAAGCGCGGCATCGACAAAGCGGTTATCGCAGCTGTTGAAGAGCTGAAGAACCTTTCTGTTCCTTGTTCAGACACGAAAGCTATCGCGCAAGTAGGTACTATCTCTGCGAACTCTGATTCGACAGTGGGTAACATCATTGCTGAAGCGATGGAAAAAGTAGGTCGTGATGGCGTTATCACGGTTGAAGAAGGTCAGGCTCTGCAAGACGAGCTAGACGTAGTTGAAGGTATGCAGTTCGACCGCGGTTACCTATCTCCTTACTTCATCAACAACCAAGAAGCCGGTTCTGTTGATCTTGAAAGCCC…	.		unknown	.	.	unknown	unknown	yes	no	no	no	no
10N.222.48.F11	0	222	1	A	sanger	PRJNA328102	OK263341	>10N.222.48.F11 ACAGCAACAGTATTGGCTCAGTCTATTATTGCTGAAGGCCTAAAAGCCGTTGCTGCTGGCATGAACCCAATGGATCTTAAGCGCGGCATCGACAAAGCGGTTATCGCAGCTGTTGAAGAGCTGAAGAACCTTTCTGTTCCTTGTTCAGACACGAAAGCTATCGCGCAAGTAGGTACTATCTCTGCGAACTCTGATTCGACAGTGGGTAACATCATTGCTGAAGCGATGGAAAAAGTAGGTCGTGATGGCGTTATCACGGTTGAAGAAGGTCAGGCTCTGCAAGACGAGCTAGACGTAGTTGAAGGTATGCAGTTCGACCGCGGTTACCTATCTCCTTACTTCATCAACAACCAAGAAGCCGGTTCTGTTGATCTTGAAAGCCC…	.		unknown	.	.	unknown	unknown	yes	no	no	no	no
10N.222.48.F12	0	222	1	A	sanger	PRJNA328102	OK263342	>10N.222.48.F12 ACAGCAACAGTATTGGCTCAGTCTATTATTGCTGAAGGCCTAAAAGCCGTTGCTGCTGGCATGAACCCAATGGATCTTAAGCGCGGCATCGACAAAGCGGTTATCGCAGCTGTTGAAGAGCTGAAGAACCTTTCTGTTCCTTGTTCAGACACGAAAGCTATCGCGCAAGTAGGTACTATCTCTGCGAACTCTGATTCGACAGTGGGTAACATCATTGCTGAAGCGATGGAAAAAGTAGGTCGTGATGGCGTTATCACGGTTGAAGAAGGTCAGGCTCTGCAAGACGAGCTAGACGTAGTTGAAGGTATGCAGTTCGACCGCGGTTACCTATCTCCTTACTTCATCAACAACCAAGAAGCCGGTTCTGTTGATCTTGAAAGCCC…	.		unknown	.	.	unknown	unknown	yes	no	no	no	no
10N.222.48.F2	0	222	1	A	sanger	PRJNA328102	OK263343	>10N.222.48.F2 ACAGCAACAGTATTGGCTCAGTCTATTATTGCTGAAGGCCTAAAAGCCGTTGCTGCTGGCATGAACCCAATGGATCTTAAGCGCGGCATCGACAAAGCGGTTATCGCAGCTGTTGAAGAGCTGAAGAACCTTTCTGTTCCTTGTTCAGACACGAAAGCTATCGCGCAAGTAGGTACTATCTCTGCGAACTCTGATTCGACAGTGGGTAACATCATTGCTGAAGCGATGGAAAAAGTAGGTCGTGATGGCGTTATCACGGTTGAAGAAGGTCAGGCTCTGCAAGACGAGCTAGACGTAGTTGAAGGTATGCAGTTCGACCGCGGTTACCTATCTCCTTACTTCATCAACAACCAAGAAGCCGGTTCTGTTGATCTTGAAAGCCCA…	.		unknown	.	.	unknown	unknown	yes	no	no	no	no
10N.222.48.F3	0	222	1	A	sanger	PRJNA328102	OK263344	>10N.222.48.F3 ACAGCAACAGTATTGGCTCAGTCTATTATTGCTGAAGGCCTAAAAGCCGTTGCTGCTGGCATGAACCCAATGGATCTTAAGCGCGGCATCGACAAAGCGGTTATCGCAGCTGTTGAAGAGCTGAAGAACCTTTCTGTTCCTTGTTCAGACACGAAAGCTATCGCGCAAGTAGGTACTATCTCTGCGAACTCTGATTCGACAGTGGGTAACATCATTGCTGAAGCGATGGAAAAAGTAGGTCGTGATGGCGTTATCACGGTTGAAGAAGGTCAGGCTCTGCAAGACGAGCTAGACGTAGTTGAAGGTATGCAGTTCGACCGCGGTTACCTATCTCCTTACTTCATCAACAACCAAGAAGCCGGTTCTGTTGATCTTGAAAGCCCA…	.		unknown	.	.	unknown	unknown	yes	no	no	no	no
10N.222.48.F4	0	222	1	A	sanger	PRJNA328102	OK263345	>10N.222.48.F4 ACAGCAACAGTATTGGCTCAGTCTATTATTGCTGAAGGCCTAAAAGCCGTTGCTGCTGGCATGAACCCAATGGATCTTAAGCGCGGCATCGACAAAGCGGTTATCGCAGCTGTTGAAGAGCTGAAGAACCTTTCTGTTCCTTGTTCAGACACGAAAGCTATCGCGCAAGTAGGTACTATCTCTGCGAACTCTGATTCGACAGTGGGTAACATCATTGCTGAAGCGATGGAAAAAGTAGGTCGTGATGGCGTTATCACGGTTGAAGAAGGTCAGGCTCTGCAAGACGAGCTAGACGTAGTTGAAGGTATGCAGTTCGACCGCGGTTACCTATCTCCTTACTTCATCAACAACCAAGAAGCCGGTTCTGTTGATCTTGAAAGCCCA…	.		unknown	.	.	unknown	unknown	yes	no	no	no	no
10N.222.48.F5	0	222	1	A	sanger	PRJNA328102	OK263346	>10N.222.48.F5 ACAGCAACAGTTCTTGCTCAAGCAATCATCACTGAAGGCTTAAAAGCCGTTGCTGCTGGCATGAATCCAATGGATCTTAAGCGCGGTATCGACAAAGCAGTTATCGCTGCAGTTGAAGAGCTAAAAGGCCTTTCTGTTCCATGTGCAGATACAAAAGCTATCGCGCAAGTAGGTACTATCTCTGCGAACTCTGATTCGACAGTAGGTAACATCATTGCTGAAGCGATGGAAAAAGTAGGTCGTGATGGCGTAATCACGGTTGAAGAAGGTCAGGCTCTACAAGACGAGCTAGACGTAGTTGAAGGTATGCAGTTCGACCGTGGTTACCTATCTCCTTACTTCATCAACAACCAAGAAGCGGGTTCTGTTGATCTAGAAAGCCCA…	.		unknown	.	.	unknown	unknown	yes	no	no	no	no
10N.222.48.F6	0	222	1	A	sanger	PRJNA328102	OK263347	>10N.222.48.F6 ACAGCAACAGTATTGGCTCAGTCTATTATTGCTGAAGGCCTAAAAGCCGTTGCTGCTGGCATGAACCCAATGGATCTTAAGCGCGGCATCGACAAAGCGGTTATCGCAGCTGTTGAAGAGCTGAAGAACCTTTCTGTTCCTTGTTCAGACACGAAAGCTATCGCGCAAGTAGGTACTATCTCTGCGAACTCTGATTCGACAGTGGGTAACATCATTGCTGAAGCGATGGAAAAAGTAGGTCGTGATGGCGTTATCACGGTTGAAGAAGGTCAGGCTCTGCAAGACGAGCTAGACGTAGTTGAAGGTATGCAGTTCGACCGCGGTTACCTATCTCCTTACTTCATCAACAACCAAGAAGCCGGTTCTGTTGATCTTGAAAGCCCA…	.		unknown	.	.	unknown	unknown	yes	no	no	no	no
10N.222.48.F7	0	222	1	A	sanger	PRJNA328102	OK263348	>10N.222.48.F7 ACAGCAACAGTATTGGCTCAGTCTATTATTGCTGAAGGCCTAAAAGCCGTTGCTGCTGGCATGAACCCAATGGATCTTAAGCGCGGCATCGACAAAGCGGTTATCGCAGCTGTTGAAGAGCTGAAGAACCTTTCTGTTCCTTGTTCAGACACGAAAGCTATCGCGCAAGTAGGTACTATCTCTGCGAACTCTGATTCGACAGTGGGTAACATCATTGCTGAAGCGATGGAAAAAGTAGGTCGTGATGGCGTTATCACGGTTGAAGAAGGTCAGGCTCTGCAAGACGAGCTAGACGTAGTTGAAGGTATGCAGTTCGACCGCGGTTACCTATCTCCTTACTTCATCAACAACCAAGAAGCCGGTTCTGTTGATCTTGAAAGCCCA…	.		unknown	.	.	unknown	unknown	yes	no	no	no	no
10N.222.48.F8	0	222	1	A	sanger	PRJNA328102	OK263349	>10N.222.48.F8 ACAGCAACAGTATTGGCTCAGTCTATTATTGCTGAAGGCCTAAAAGCCGTTGCTGCTGGCATGAACCCAATGGATCTTAAGCGCGGCATCGACAAAGCGGTTATCGCAGCTGTTGAAGAGCTGAAGAACCTTTCTGTTCCTTGTTCAGACACGAAAGCTATCGCGCAAGTAGGTACTATCTCTGCGAACTCTGATTCGACAGTGGGTAACATCATTGCTGAAGCGATGGAAAAAGTAGGTCGTGATGGCGTTATCACGGTTGAAGAAGGTCAGGCTCTGCAAGACGAGCTAGACGTAGTTGAAGGTATGCAGTTCGACCGCGGTTACCTATCTCCTTACTTCATCAACAACCAAGAAGCCGGTTCTGTTGATCTTGAAAGCCCA…	.		unknown	.	.	unknown	unknown	yes	no	no	no	no
10N.222.48.F9	0	222	1	A	sanger	PRJNA328102	OK263350	>10N.222.48.F9 ACAGCAACAGTATTGGCTCAGTCTATTATTGCTGAAGGCCTAAAAGCCGTTGCTGCTGGCATGAACCCAATGGATCTTAAGCGCGGCATCGACAAAGCGGTTATCGCAGCTGTTGAAGAGCTGAAGAACCTTTCTGTTCCTTGTTCAGACACGAAAGCTATCGCGCAAGTAGGTACTATCTCTGCGAACTCTGATTCGACAGTGGGTAACATCATTGCTGAAGCGATGGAAAAAGTAGGTCGTGATGGCGTTATCACGGTTGAAGAAGGTCAGGCTCTGCAAGACGAGCTAGACGTAGTTGAAGGTATGCAGTTCGACCGCGGTTACCTATCTCCTTACTTCATCAACAACCAAGAAGCCGGTTCTGTTGATCTTGAAAGCCCA…	.		unknown	.	.	unknown	unknown	yes	no	no	no	no
10N.222.49.A1	0	222	1	B	sanger	PRJNA328102	OK263351	>10N.222.49.A1 ACAGCAACAGTATTGGCTCAGTCGATTATCGCTGAAGGCCTAAAAGCGGTTGCTGCGGGTATGAACCCAATGGATCTTAAGCGCGGTATCGACAAAGCGGTTATCGCGGCTGTAGAAGAACTGAAGAACCTTTCTGTTCCATGTGCAGATACGAAAGCTATCGCGCAAGTAGGTACTATCTCTGCAAACTCTGACGCAACAGTGGGTAACATCATTGCTGAAGCGATGGAAAAAGTAGGCCGTGATGGCGTTATCACTGTTGAAGAAGGTCAGGCTCTACAAGACGAGCTAGACGTAGTTGAAGGTATGCAGTTCGACCGCGGTTACCTATCTCCTTACTTCATCAACAACCAAGAAGCGGGTTCTGTTGATCTAGAAAGCCCA…	.		unknown	.	.	unknown	unknown	yes	no	no	no	no
10N.222.49.A10	0	222	1	B	sanger	PRJNA328102	OK263352	>10N.222.49.A10 ACAGCAACAGTATTGGCTCAGTCTATTATTGCTGAAGGCCTAAAAGCCGTTGCTGCTGGCATGAACCCAATGGATCTTAAGCGCGGCATCGACAAAGCGGTTATCGCAGCTGTTGAAGAGCTGAAGAACCTTTCTGTTCCTTGTTCAGACACGAAAGCTATCGCGCAAGTAGGTACTATCTCTGCGAACTCTGATTCGACAGTGGGTAACATCATTGCTGAAGCGATGGAAAAAGTAGGTCGTGATGGCGTTATCACGGTTGAAGAAGGTCAGGCTCTGCAAGACGAGCTAGACGTAGTTGAAGGTATGCAGTTCGACCGCGGTTACCTATCTCCTTACTTCATCAACAACCAAGAAGCCGGTTCTGTTGATCTTGAAAGCCC…	.		unknown	.	.	unknown	unknown	yes	no	no	no	no
10N.222.49.A11	0	222	1	B	sanger	PRJNA328102	OK263353	>10N.222.49.A11 ACAGCAACAGTATTGGCTCAGTCTATTATTGCTGAAGGCCTAAAAGCCGTTGCTGCTGGCATGAACCCAATGGATCTTAAGCGCGGCATCGACAAAGCGGTTATCGCAGCTGTTGAAGAGCTGAAGAACCTTTCTGTTCCTTGTTCAGACACGAAAGCTATCGCGCAAGTAGGTACTATCTCTGCGAACTCTGATTCGACAGTGGGTAACATCATTGCTGAAGCGATGGAAAAAGTAGGTCGTGATGGCGTTATCACGGTTGAAGAAGGTCAGGCTCTGCAAGACGAGCTAGACGTAGTTGAAGGTATGCAGTTCGACCGCGGTTACCTATCTCCTTACTTCATCAACAACCAAGAAGCCGGTTCTGTTGATCTTGAAAGCCC…	.		unknown	.	.	unknown	unknown	yes	no	no	no	no
10N.222.49.A2	0	222	1	B	sanger	PRJNA328102	OK263354	>10N.222.49.A2 ACTGCAACAGTATTGGCTCAGTCTATTATCGCTGAAGGCCTAAAAGCGGTTGCTGCTGGCATGAACCCAATGGATCTTAAGCGCGGCATCGACAAAGCGGTTATCGCGGCTGTTGAAGAGCTGAAGAACCTTTCTGTTCCTTGTTCAGACACGAAAGCTATCGCGCAAGTAGGTACTATCTCTGCGAACTCTGATTCGACAGTAGGTAACATCATTGCTGAAGCGATGGAAAAAGTAGGTCGTGATGGCGTAATCACGGTTGAAGAAGGTCAGGCTCTGCAAGACGAGCTAGACGTAGTTGAAGGTATGCAGTTCGACCGCGGTTACCTGTCTCCTTACTTCATCAACAACCAAGAAGCAGGTTCTGTTGATCTAGAAAGCCCA…	.		unknown	.	.	unknown	unknown	yes	no	no	no	no
10N.222.49.A3	0	222	1	B	sanger	PRJNA328102	OK263355	>10N.222.49.A3 ACAGCAACAGTATTGGCTCAGTCTATTATCGCTGAAGGCCTAAAAGCGGTTGCTGCTGGCATGAACCCAATGGATCTTAAGCGCGGCATCGACAAAGCGGTTATCGCGGCTGTTGAAGAGCTGAAGAACCTTTCTGTTCCTTGTTCAGACACAAAAGCTATCGCGCAAGTAGGTACTATCTCTGCGAACTCTGATTCGACAGTAGGTAACATCATTGCTGAAGCGATGGAAAAAGTAGGTCGTGATGGCGTTATCACGGTTGAAGAAGGTCAGGCTCTGCAAGACGAGTTAGACGTAGTTGAAGGTATGCAGTTCGACCGCGGTTACCTATCTCCTTACTTCATCAACAACCAAGAAGCCGGTTCTGTTGATCTAGATAGCCCG…	.		unknown	.	.	unknown	unknown	yes	no	no	no	no
10N.222.49.A4	0	222	1	B	sanger	PRJNA328102	OK263356	>10N.222.49.A4 ACAGCAACAGTATTGGCTCAGTCTATTATTGCTGAAGGCCTAAAAGCCGTTGCTGCTGGCATGAACCCAATGGATCTTAAGCGCGGCATCGACAAAGCGGTTATCGCAGCTGTTGAAGAGCTGAAGAACCTTTCTGTTCCTTGTTCAGACACGAAAGCTATCGCGCAAGTAGGTACTATCTCTGCGAACTCTGATTCGACAGTGGGTAACATCATTGCTGAAGCGATGGAAAAAGTAGGTCGTGATGGCGTTATCACGGTTGAAGAAGGTCAGGCTCTGCAAGACGAGCTAGACGTAGTTGAAGGTATGCAGTTCGACCGCGGTTACCTATCTCCTTACTTCATCAACAACCAAGAAGCCGGTTCTGTTGATCTTGAAAGCCCA…	.		unknown	.	.	unknown	unknown	yes	no	no	no	no
10N.222.49.A5	2	222	1	B	genome	PRJNA328102	derives from genome sequence, assembly is: MDBO00000000.1	>10N.222.49.A5 ACTGCAACAGTACTGGCTCAATCTATCATCACTGAAGGTCTTAAGGCTGTCGCTGCTGGTATGAACCCAATGGATCTTAAGCGTGGTATCGACAAGGCAGTGATTGCTGCAGTTGAAGAGCTTAAGAACCTATCTCAACCTTGTGCTGATACTAAAGCTATCGCTCAGGTAGGTACTATCTCTGCAAACTCTGATGTGACTGTAGGTAACATCATTGCTGAAGCGATGGAAAAAGTAGGCCGTGATGGTGTTATCACTGTTGAAGAAGGTCAGGCTCTTCAAGACGAGCTAGACGTAGTTGAAGGTATGCAGTTCGATCGCGGTTACCTATCTCCTTACTTCATCAACAACCAAGAAGCGGGTAGTGTAGACCTAGAAAGCCCA…	MDBO00000000.1		Vibrio breoganii	.	.	Vibrio	Vibrionaceae	yes	yes	yes	yes	yes
10N.222.49.A6	0	222	1	B	sanger	PRJNA328102	OK263357	>10N.222.49.A6 ACTGCAACAGTATTGGCTCAGTCTATTATCGCGGAAGGCCTAAAAGCGGTTGCTGCTGGCATGAACCCAATGGATCTTAAGCGCGGCATCGACAAAGCGGTTATCGCGGCTGTTGAAGAGCTGAAGAACCTTTCTGTTCCTTGTTCAGATACGAAAGCTATCGCTCAAGTAGGTACTATCTCTGCGAACTCTGATTCGACAGTAGGTAACATCATTGCTGAAGCGATGGAAAAAGTAGGTCGTGATGGCGTAATCACGGTTGAAGAAGGTCAGGCTCTGCAAGACGAGCTAGACGTAGTTGAAGGTATGCAGTTCGACCGCGGTTACCTATCTCCTTACTTCATCAACAACCAAGAAGCCGGTTCTGTTGATCTAGAAAGCCCA…	.		unknown	.	.	unknown	unknown	yes	no	no	no	no
10N.222.49.A7	0	222	1	B	sanger	PRJNA328102	OK263358	>10N.222.49.A7 ACTGCAACAGTATTGGCTCAGTCTATTATCGCTGAAGGCCTAAAAGCGGTTGCTGCTGGCATGAACCCAATGGATCTTAAGCGCGGCATCGACAAAGCGGTTATCGCGGCTGTTGAAGAGCTGAAGAACCTTTCTGTTCCTTGTTCAGACACGAAAGCTATCGCGCAAGTAGGTACTATCTCTGCGAACTCTGATTCGACAGTGGGTAACATCATTGCTGAAGCGATGGAAAAAGTAGGTCGTGATGGCGTTATCACAGTTGAAGAAGGTCAGGCTCTACAAGACGAGCTAGACGTAGTTGAAGGTATGCAGTTCGACCGCGGTTACCTATCTCCTTACTTCATCAACAACCAAGAAGCCGGTTCTGTTGATCTAGATAGCCCG…	.		unknown	.	.	unknown	unknown	yes	no	no	no	no
10N.222.49.A8	3	222	1	B	sanger	PRJNA328102	OK263359	>10N.222.49.A8 ACTGCAACAGTACTGGCTCAATCTATCATCACTGAAGGCCTTAAGGCTGTCGCTGCTGGTATGAACCCAATGGATCTTAAGCGTGGTATCGACAAAGCAGTGATTGCTGCAGTTGAAGAGCTTAAGAACCTATCTCAACCTTGTGCTGATACTAAAGCTATCGCTCAGGTAGGTACTATCTCTGCAAACTCTGATGTGACTGTAGGTAACATCATTGCTGAAGCGATGGAAAAAGTAGGCCGTGATGGTGTTATCACTGTTGAAGAAGGTCAGGCTCTTCAAGACGAGCTAGACGTAGTTGAAGGTATGCAGTTCGATCGCGGTTACCTATCTCCTTACTTCATCAACAACCAAGAAGCGGGTAGCGTAGACCTAGAAAGCCCA…	MDBN00000000.1		Vibrio breoganii	Vibrio breoganii	same population call as in SciData paper	Vibrio	Vibrionaceae	yes	yes	yes	yes	yes
10N.222.49.A9	0	222	1	B	sanger	PRJNA328102	OK263360	>10N.222.49.A9 ACAGCAACAGTATTGGCTCAGTCTATTATCGCTGAAGGCCTAAAAGCGGTTGCTGCTGGCATGAACCCAATGGATCTTAAGCGCGGCATCGACAAAGCGGTTATCGCGGCTGTTGAAGAGCTGAAGAACCTTTCTGTTCCTTGTTCAGACACGAAAGCTATCGCTCAAGTAGGTACTATCTCTGCGAACTCTGATTCGACAGTAGGTAACATCATTGCTGAGGCGATGGAAAAAGTAGGTCGTGATGGCGTAATCACGGTTGAAGAAGGTCAGGCTCTACAAGACGAGCTAGACGTAGTTGAAGGCATGCAGTTCGACCGCGGTTACCTGTCTCCTTACTTCATCAACAACCAAGAAGCAGGTTCTGTTGATCTAGAAAGCCCA…	.		unknown	.	.	unknown	unknown	yes	no	no	no	no
10N.222.49.B1	0	222	1	B	sanger	PRJNA328102	OK263361	>10N.222.49.B1 ACAGCAACAGTATTGGCTCAGTCTATTATCGCTGAAGGCCTAAAAGCCGTTGCTGCTGGTATGAACCCAATGGATCTTAAGCGCGGCATCGACAAAGCGGTTATCGCGGCTGTTGAAGAGCTGAAGAACCTTTCTGTTCCTTGTTCAGACACGAAAGCTATCGCGCAAGTAGGTACTATCTCTGCGAACTCTGATTCGACAGTAGGTAACATCATTGCTGAAGCGATGGAAAAAGTAGGTCGTGATGGCGTTATCACGGTTGAAGAAGGTCAGGCTCTACAAGATGAGCTAGACGTAGTTGAAGGTATGCAGTTCGACCGCGGTTACCTATCTCCTTACTTCATCAATAACCAAGAAGCCGGTTCTGTTGATCTAGATAGCCCG…	.		unknown	.	.	unknown	unknown	yes	no	no	no	no
10N.222.49.B10	0	222	1	B	sanger	PRJNA328102	OK263362	>10N.222.49.B10 ACAGCAACAGTATTGGCTCAGTCTATTATCGCTGAAGGCCTAAAAGCCGTTGCTGCTGGCATGAATCCAATGGATCTTAAGCGCGGCATCGACAAAGCGGTTATCGCGGCTGTTGAAGAGCTGAAGAACCTATCTGTTCCTTGTTCAGACACGAAAGCTATCGCTCAAGTAGGTACTATCTCTGCGAACTCTGATTCGACAGTGGGTAACATCATTGCTGAAGCGATGGAAAAAGTAGGTCGTGATGGCGTTATCACGGTTGAAGAAGGTCAGGCTCTACAAGATGAGCTAGACGTAGTTGAAGGTATGCAGTTCGACCGCGGTTACCTATCTCCTTACTTCATCAACAACCAAGAAGCCGGTTCTGTTGATCTAGAAAGCCC…	.		unknown	.	.	unknown	unknown	yes	no	no	no	no
10N.222.49.B11	4	222	1	B	sanger	PRJNA328102	OK263363	>10N.222.49.B11 ACTGCAACAGTACTGGCTCAATCTATCATCACAGAAGGCCTTAAGGCTGTCGCTGCTGGTATGAACCCAATGGATCTTAAGCGTGGTATCGACAAAGCAGTGATTGCTGCAGTTGAAGAGCTTAAGAACCTATCTCAACCTTGTGCTGATACTAAAGCTATCGCTCAGGTAGGTACTATCTCTGCAAACTCTGATGTGACTGTAGGTAACATCATTGCTGAAGCGATGGAAAAAGTAGGCCGTGATGGTGTTATCACTGTTGAAGAAGGTCAGGCTCTTCAAGACGAGCTAGACGTAGTTGAAGGTATGCAATTCGATCGCGGTTACCTATCTCCTTACTTCATTAACAATCAAGAAGCGGGTAGCGTAGACCTAGAAAGCCC…	MDBM00000000.1		Vibrio breoganii	Vibrio breoganii	same population call as in SciData paper	Vibrio	Vibrionaceae	yes	yes	yes	yes	yes
10N.222.49.B12	0	222	1	B	sanger	PRJNA328102	OK263364	>10N.222.49.B12 ACAGCTACAGTATTGGCTCAGTCTATTATCGCTGAAGGCCTAAAAGCGGTTGCTGCTGGCATGAACCCAATGGATCTTAAGCGCGGTATCGACAAAGCGGTTATCGCGGCTGTTGAAGAGTTGAAGAACCTTTCTGTTCCTTGTTCAGACACGAAAGCTATCGCGCAAGTAGGTACTATCTCTGCGAACTCTGATTCGACAGTGGGTAACATCATTGCTGAAGCGATGGAAAAAGTAGGTCGTGATGGCGTTATCACGGTTGAAGAAGGTCAGGCTCTGCAAGATGAGCTAGACGTAGTTGAAGGCATGCAGTTCGACCGCGGTTACCTATCTCCTTACTTCATCAATAACCAAGAAGCCGGTTCAGTTGATCTAGAAAGCCC…	.		unknown	.	.	unknown	unknown	yes	no	no	no	no
10N.222.49.B2	0	222	1	B	sanger	PRJNA328102	OK263365	>10N.222.49.B2 ACAGCAACAGTATTGGCTCAGTCTATTATCGCTGAAGGCCTAAAAGCGGTTGCTGCTGGCATGAACCCAATGGATCTTAAGCGCGGCATCGACAAAGCGGTTATCGCGGCTGTTGAAGAGCTGAAGAACCTTTCTGTTCCTTGTTCAGACACGAAAGCTATCGCGCAAGTAGGTACTATCTCTGCGAACTCTGATTCGACAGTAGGTAACATCATTGCTGAAGCGATGGAAAAAGTAGGTCGTGATGGTGTAATCACGGTTGAAGAAGGTCAGGCTCTGCAAGACGAGCTAGACGTAGTTGAAGGTATGCAGTTCGACCGCGGTTACCTATCTCCTTACTTCATCAACAACCAAGAAGCCGGTTCTGTTGATCTAGATAGCCCG…	.		unknown	.	.	unknown	unknown	yes	no	no	no	no
10N.222.49.B4	0	222	1	B	sanger	PRJNA328102	OK263366	>10N.222.49.B4 ACAGCAACAGTATTGGCTCAGTCTATTATCGCTGAAGGCCTAAAAGCCGTTGCTGCTGGCATGAATCCAATGGATCTTAAGCGCGGCATCGACAAAGCGGTTATCGCGGCTGTTGAAGAGCTGAAGAACCTTTCTGTTCCTTGTTCAGACACGAAAGCTATCGCTCAAGTAGGTACTATCTCTGCGAACTCTGATTCGACAGTGGGTAACATCATTGCTGAAGCGATGGAAAAAGTAGGTCGTGATGGCGTAATCACGGTTGAAGAAGGTCAGGCTCTGCAAGACGAGCTAGACGTAGTTGAAGGTATGCAGTTCGACCGTGGTTACCTGTCGCCTTACTTCATCAACAACCAAGAAGCAGGTTCTGTTGATCTAGAAAGCCCA…	.		unknown	.	.	unknown	unknown	yes	no	no	no	no
10N.222.49.B7	15	222	1	B	sanger	PRJNA328102	OK263367	>10N.222.49.B7 ACTGCAACAGTACTGGCTCAATCTATCATCACTGAAGGTCTTAAGGCTGTCGCTGCTGGTATGAACCCAATGGATCTTAAGCGTGGTATCGACAAAGCAGTGATTGCTGCAGTTGAAGAGCTTAAGAACCTATCTCAACCTTGTGCTGATACTAAAGCTATCGCTCAGGTAGGTACTATCTCTGCAAACTCTGATGTGACTGTAGGTAACATCATTGCTGAAGCGATGGAAAAAGTAGGCCGTGATGGTGTTATCACTGTTGAAGAAGGTCAGGCTCTTCAAGACGAGCTAGACGTAGTTGAAGGTATGCAGTTCGATCGCGGTTACCTATCTCCTTACTTCATCAACAACCAAGAAGCGGGTAGCGTAGACCTAGAAAGCCCA…	MDBL00000000.1		Vibrio breoganii	Vibrio breoganii	same population call as in SciData paper	Vibrio	Vibrionaceae	yes	yes	yes	yes	yes
10N.222.49.B8	8	222	1	B	sanger	PRJNA328102	MF464492	>10N.222.49.B8 ACAGCAACAGTATTGGCTCAGTCTATTATCGCTGAAGGCCTAAAAGCCGTTGCTGCTGGCATGAATCCAATGGATCTTAAGCGCGGCATCGACAAAGCGGTTATCGCGGCTGTTGAAGAGCTGAAGAACCTATCTGTTCCTTGTTCAGACACGAAAGCTATCGCTCAAGTAGGTACTATCTCTGCGAACTCTGATTCGACAGTGGGTAACATCATTGCTGAAGCGATGGAAAAAGTAGGTCGTGATGGCGTTATCACGGTTGAAGAAGGTCAGGCTCTACAAGATGAGCTAGACGTAGTTGAAGGTATGCAGTTCGACCGCGGTTACCTATCTCCTTACTTCATCAACAACCAAGAAGCCGGTTCTGTTGATCTAGAAAGCCCA…	JAJGZU000000000	SAMN22346944	Vibrio lentus	Vibrio lentus	same population call as in SciData paper	Vibrio	Vibrionaceae	yes	yes	yes	yes	yes
10N.222.49.B9	0	222	1	B	sanger	PRJNA328102	OK263368	>10N.222.49.B9 ACAGCAACAGTTCTTGCTCAAGCAATCATCACTGAAGGCTTAAAAGCCGTTGCTGCTGGCATGAATCCAATGGATCTTAAGCGCGGTATCGACAAAGCAGTTATCGCTGCAGTTGAAGAGCTAAAAGGCCTTTCTGTTCCATGTGCAGATACAAAAGCTATCGCGCAAGTAGGTACTATCTCTGCAAACTCTGACGCTACAGTGGGTAACATCATTGCTGAAGCGATGGAAAAAGTAGGCCGTGATGGCGTTATCACTGTTGAAGAAGGTCAGGCTCTACAAGACGAGCTAGACGTAGTTGAAGGTATGCAGTTCGACCGCGGTTACCTATCTCCTTACTTCATCAACAACCAAGAAGCGGGTTCTGTTGATCTAGAAAGCCCA…	.		unknown	.	.	unknown	unknown	yes	no	no	no	no
10N.222.49.C1	0	222	1	B	sanger	PRJNA328102	OK263369	>10N.222.49.C1 ACAGCAACAGTTCTTGCTCAAGCAATCATCACTGAAGGCTTAAAAGCCGTTGCTGCTGGCATGAATCCAATGGATCTTAAGCGCGGTATCGACAAAGCAGTTATCGCTGCAGTTGAAGAGCTAAAAGGCCTTTCTGTTCCATGCGCAGATACAAAAGCTATCGCGCAAGTAGGTACTATCTCTGCGAACTCTGATTCGACAGTAGGTAACATCATTGCTGAAGCGATGGAAAAAGTAGGTCGTGATGGCGTAATCACGGTTGAAGAAGGTCAGGCTCTACAAGACGAGCTAGACGTAGTTGAAGGTATGCAGTTCGACCGTGGTTACCTATCTCCTTACTTCATCAACAACCAAGAAGCGGGTTCTGTTGATCTAGAAAGCCCA…	.		unknown	.	.	unknown	unknown	yes	no	no	no	no
10N.222.49.C10	0	222	1	B	sanger	PRJNA328102	OK263370	>10N.222.49.C10 ACAGCGACTGTGCTTGCACAATCAATCATTACTGAAGGCCTTAAAGCGGTTGCTGCGGGTATGAACCCAATGGACCTTAAGCGCGGTATTGATAAAGCAGTTATCGCAGCGGTTGAAGAACTAAAGAACCTGTCTGTTGAATGTAAAGACACGAAAGCGATCGCTCAAGTAGGAACCATCTCTGCTAACTCTGATGAGACTGTGGGTAACATCATTGCTGAAGCGATGGAAAAAGTAGGTCGTGACGGTGTTATTACTGTTGAAGAAGGTCAGGCTCTGCAAGATGAGCTAGACGTTGTTGAAGGCATGCAGTTTGACCGTGGTTACCTGTCTCCTTACTTCATCAACAACCAAGAAGCGGGTTCAGTTGATCTAGAAAGCCC…	.		unknown	.	.	unknown	unknown	yes	no	no	no	no
10N.222.49.C11	0	222	1	B	sanger	PRJNA328102	OK263371	>10N.222.49.C11 ACAGCAACAGTATTGGCTCAGTCGATTATCGCTGAAGGCCTAAAAGCGGTTGCTGCGGGTATGAACCCAATGGATCTTAAGCGCGGCATCGACAAAGCGGTTATCGCGGCTGTTGAAGAGCTGAAGAACCTTTCTGTTCCATGTGCAGATACAAAAGCTATCGCGCAAGTAGGTACTATCTCTGCAAACTCTGACGCAACAGTGGGTAACATCATTGCTGAAGCGATGGAAAAAGTAGGCCGTGATGGCGTTATCACTGTTGAAGAAGGTCAGGCTCTACAAGACGAGCTAGACGTAGTTGAAGGTATGCAGTTCGACCGCGGTTACCTATCTCCTTACTTCATCAACAACCAAGAAGCGGGTTCTGTTGATCTAGAAAGCCC…	.		unknown	.	.	unknown	unknown	yes	no	no	no	no
10N.222.49.C12	0	222	1	B	sanger	PRJNA328102	OK263372	>10N.222.49.C12 ACAGCAACAGTTCTTGCTCAAGCAATCATCACTGAAGGCTTAAAAGCCGTTGCTGCTGGCATGAATCCAATGGATCTTAAGCGCGGTATCGACAAAGCAGTTATCGCTGCAGTTGAAGAGCTAAAAGGCCTTTCTGTTCCATGTGCAGATACAAAAGCTATCGCGCAAGTAGGTACTATCTCTGCGAACTCTGATTCGACAGTAGGTAACATCATTGCTGAAGCGATGGAAAAAGTAGGTCGTGATGGCGTTATCACAGTTGAAGAAGGTCAGGCTCTACAAGACGAGCTAGACGTAGTTGAAGGTATGCAGTTCGATCGCGGTTACCTATCTCCTTACTTCATCAACAACCAAGAAGCAGGTTCTGTTGATCTAGAAAGCCC…	.		unknown	.	.	unknown	unknown	yes	no	no	no	no
10N.222.49.C2	0	222	1	B	sanger	PRJNA328102	OK263373	>10N.222.49.C2 ACAGCTACAGTGTTGGCTCAGTCTATTATCGCTGAAGGCCTAAAAGCAGTTGCTGCTGGCATGAACCCAATGGATCTAAAGCGCGGCATCGACAAAGCGGTTATCGCAGCTGTTGAAGAGCTGAAGAACCTTTCTGTTCCTTGTTCAGACACGAAAGCTATCGCGCAAGTAGGTACTATCTCTGCGAACTCTGATTCTACAGTAGGTAACATCATTGCTGAAGCGATGGAAAAAGTAGGTCGTGATGGCGTAATTACGGTTGAAGAAGGTCAGGCTCTGCAAGACGAGCTAGACGTTGTTGAAGGTATGCAGTTCGACCGCGGTTACCTATCTCCTTACTTCATCAATAACCAAGAAGCCGGTTCAGTTGATCTAGAAAGCCCA…	.		unknown	.	.	unknown	unknown	yes	no	no	no	no
10N.222.49.C3	0	222	1	B	sanger	PRJNA328102	OK263374	>10N.222.49.C3 ACAGCAACAGTTCTTGCTCAAGCAATCATCACTGAAGGCTTAAAAGCCGTTGCTGCTGGCATGAATCCAATGGATCTTAAGCGCGGTATCGACAAAGCAGTTATCGCTGCAGTTGAAGAGCTAAAAGGCCTTTCTGTTCCATGCGCAGATACAAAAGCTATCGCGCAAGTAGGTACTATCTCTGCGAACTCTGATTCGACAGTAGGTAACATCATTGCTGAAGCGATGGAAAAAGTAGGTCGTGATGGCGTAATCACGGTTGAAGAAGGCCAGGCTCTACAAGACGAGCTAGACGTAGTTGAAGGTATGCAGTTCGACCGTGGTTACCTATCTCCTTACTTCATCAACAACCAAGAAGCGGGTTCTGTTGATCTAGAAAGCCCA…	.		unknown	.	.	unknown	unknown	yes	no	no	no	no
10N.222.49.C4	0	222	1	B	sanger	PRJNA328102	OK263375	>10N.222.49.C4 ACAGCAACAGTATTGGCTCAGTCTATTATCGCTGAAGGCCTAAAAGCGGTTGCTGCTGGCATGAACCCAATGGATCTTAAGCGTGGCATCGACAAAGCGGTTATCGCGGCTGTTGAAGAGCTGAAGAACCTTTCTGTTCCTTGTTCAGACACGAAAGCTATCGCGCAAGTAGGTACTATCTCTGCGAACTCTGATTCGACAGTGGGTAACATCATTGCTGAAGCGATGGAAAAAGTAGGTCGTGATGGCGTTATCACGGTTGAAGAAGGTCAGGCTCTACAAGACGAGCTAGACGTAGTTGAAGGTATGCAATTCGACCGCGGTTACCTATCTCCTTACTTCATCAACAACCAAGAAGCCGGTTCTGTTGATCTAGATAGCCCG…	.		unknown	.	.	unknown	unknown	yes	no	no	no	no
10N.222.49.C6	0	222	1	B	sanger	PRJNA328102	OK263376	>10N.222.49.C6 ACAGCAACAGTATTGGCTCAGTCTATTATCGCAGAAGGCCTAAAAGCGGTTGCTGCTGGCATGAACCCAATGGATCTTAAGCGCGGCATCGACAAAGCGGTTATCGCGGCTGTTGAAGAGTTGAAGAACCTTTCTGTTCCTTGTTCAGACACGAAAGCTATCGCGCAAGTAGGTACTATCTCTGCGAACTCTGATTCGACAGTAGGTAACATCATTGCTGAAGCGATGGAAAAAGTAGGTCGTGATGGCGTAATCACGGTTGAAGAAGGTCAGGCTCTGCAAGACGAGCTAGACGTAGTTGAAGGTATGCAGTTCGACCGCGGTTACCTGTCTCCTTACTTCATCAACAACCAAGAAGCAGGTTCTGTTGATTTAGAAAGCCCA…	.		unknown	.	.	unknown	unknown	yes	no	no	no	no
10N.222.49.C7	6	222	1	B	sanger	PRJNA328102	OK263377	>10N.222.49.C7 ACAGCAACAGTATTGGCTCAGTCTATTATCGCTGAAGGCCTAAAAGCGGTTGCTGCTGGCATGAACCCAATGGATCTTAAGCGCGGCATCGACAAAGCGGTTATCGCGGCTGTTGAAGAGCTGAAGAACCTTTCTGTTCCTTGTTCAGACACGAAAGCTATCGCGCAAGTAGGTACTATCTCTGCGAACTCTGATTCGACAGTGGGTAACATCATTGCTGAAGCGATGGAAAAAGTAGGTCGTGATGGCGTTATCACGGTTGAAGAAGGTCAGGCTCTACAAGATGAGCTAGACGTAGTTGAAGGCATGCAGTTCGACCGCGGTTACCTATCTCCTTACTTCATCAACAACCAAGAAGCAGGTTCTGTTGATCTAGATAGCCCG…	MDBK00000000.1		Vibrio splendidus	Vibrio splendidus	same population call as in SciData paper	Vibrio	Vibrionaceae	yes	yes	yes	yes	yes
10N.222.49.C8	0	222	1	B	sanger	PRJNA328102	OK263378	>10N.222.49.C8 ACTGCAACAGTACTGGCTCAATCTATCATCACTGAAGGCCTTAAGGCTGTCGCTGCTGGTATGAACCCAATGGATCTTAAGCGTGGTATCGACAAAGCAGTGATTGCTGCAGTTGAAGAGCTTAAGAACCTATCTCAACCTTGTGCTGATACTAAAGCTATCGCTCAGGTAGGTACTATCTCTGCAAACTCTGATGTGACTGTAGGTAACATCATTGCTGAAGCGATGGAAAAAGTAGGCCGTGATGGTGTTATCACTGTTGAAGAAGGTCAGGCTCTTCAAGACGAGCTAGACGTAGTTGAAGGTATGCAGTTCGATCGCGGTTACCTATCTCCTTACTTCATCAACAACCAAGAAGCGGGTAGCGTAGACCTAGAAAGCCCA…	.		unknown	.	.	unknown	unknown	yes	no	no	no	no
10N.222.49.C9	0	222	1	B	sanger	PRJNA328102	OK263379	>10N.222.49.C9 ACAGCAACCGTTCTTGCTCAAGCAATCATCACTGAAGGCTTAAAAGCCGTTGCTGCTGGCATGAATCCAATGGATCTTAAGCGCGGTATCGACAAAGCAGTTATCGCTGCAGTTGAAGAGCTAAAAGGCCTTTCTGTTCCATGCGCAGATACAAAAGCTATCGCGCAAGTAGGTACTATCTCTGCGAACTCTGATTCGACAGTAGGTAACATCATTGCTGAAGCGATGGAAAAAGTAGGTCGTGATGGCGTAATCACGGTTGAAGAAGGTCAGGCTCTACAAGACGAGCTAGACGTAGTTGAAGGTATGCAGTTCGACCGTGGTTACCTATCTCCTTACTTCATCAACAACCAAGAAGCGGGTTCTGTTGATCTAGAAAGCCCA…	.		unknown	.	.	unknown	unknown	yes	no	no	no	no
10N.222.49.E1	0	222	1	B	sanger	PRJNA328102	OK263380	>10N.222.49.E1 ACAGCAACAGTATTGGCTCAGTCTATTATTGCTGAAGGCCTAAAAGCCGTTGCTGCTGGCATGAACCCAATGGATCTTAAGCGCGGCATCGACAAAGCGGTTATCGCAGCTGTTGAAGAGCTGAAGAACCTTTCTGTTCCTTGTTCAGACACGAAAGCTATCGCGCAAGTAGGTACTATCTCTGCGAACTCTGATTCGACAGTGGGTAACATCATTGCTGAAGCGATGGAAAAAGTAGGTCGTGATGGCGTTATCACGGTTGAAGAAGGTCAGGCTCTGCAAGACGAGCTAGACGTAGTTGAAGGTATGCAGTTCGACCGCGGTTACCTATCTCCTTACTTCATCAACAACCAAGAAGCCGGTTCTGTTGATCTTGAAAGCCCA…	.		unknown	.	.	unknown	unknown	yes	no	no	no	no
10N.222.49.E10	0	222	1	B	sanger	PRJNA328102	OK263381	>10N.222.49.E10 ACAGCTACAGTATTGGCTCAGTCTATTATCGCTGAAGGCCTAAAAGCGGTTGCTGCTGGCATGAACCCAATGGATCTTAAGCGCGGTATCGACAAAGCGGTTATCGCGGCTGTTGAAGAGTTGAAGAACCTTTCTGTTCCTTGTTCAGACACGAAAGCTATCGCGCAAGTAGGTACTATCTCTGCGAACTCTGATTCGACAGTGGGTAACATCATTGCTGAAGCGATGGAAAAAGTAGGTCGTGATGGTGTTATCACGGTTGAAGAAGGTCAGGCTCTGCAAGATGAGCTAGACGTAGTTGAAGGCATGCAGTTCGACCGCGGTTACCTATCTCCTTACTTCATCAATAACCAAGAAGCCGGTTCAGTTGATCTAGAAAGCCC…	.		unknown	.	.	unknown	unknown	yes	no	no	no	no
10N.222.49.E11	0	222	1	B	sanger	PRJNA328102	OK263382	>10N.222.49.E11 ACAGCAACAGTATTGGCTCAGTCTATTATCGCTGAAGGTCTAAAAGCGGTTGCTGCTGGCATGAACCCAATGGATCTTAAGCGCGGCATCGACAAAGCGGTTATCGCGGCTGTTGAAGAGCTGAAGAACCTTTCTGTTCCTTGTTCAGACACGAAAGCTATCGCTCAAGTAGGTACTATCTCTGCGAACTCTGATTCGACAGTAGGTAACATCATTGCTGAAGCGATGGAAAAAGTAGGTCGTGATGGCGTTATCACGGTTGAAGAAGGTCAGGCTCTACAAGACGAGCTAGACGTAGTTGAAGGTATGCAGTTCGACCGCGGTTATCTATCTCCTTACTTCATCAACAACCAAGAAGCTGGTTCTGTTGATCTAGATAGCCC…	.		unknown	.	.	unknown	unknown	yes	no	no	no	no
10N.222.49.E12	0	222	1	B	sanger	PRJNA328102	OK263383	>10N.222.49.E12 ACAGCAACAGTATTGGCTCAGTCGATTATCGCTGAAGGCCTAAAAGCGGTTGCTGCGGGTATGAACCCAATGGATCTTAAGCGCGGCATCGACAAAGCGGTTATCGCTGCTGTTGAAGAACTGAAGAACCTTTCTGTTCCATGTGCAGATACGAAAGCTATCGCGCAAGTAGGTACTATCTCTGCAAACTCTGACGCTACAGTGGGTAACATCATTGCTGAAGCGATGGAAAAAGTAGGCCGTGATGGCGTTATCACTGTTGAAGAAGGTCAGGCTCTACAAGACGAGCTAGACGTAGTTGAAGGTATGCAGTTCGACCGCGGTTACCTGTCTCCTTACTTCATCAACAACCAAGAAGCGGGTTCTGTTGATCTAGAAAGCCC…	.		unknown	.	.	unknown	unknown	yes	no	no	no	no
10N.222.49.E2	0	222	1	B	sanger	PRJNA328102	OK263384	>10N.222.49.E2 ACAGCAACAGTATTGGCTCAGTCTATTATCGCTGAAGGCCTAAAAGCGGTTGCTGCTGGCATGAACCCAATGGATCTTAAGCGCGGCATCGACAAAGCGGTTATCGCGGCTGTTGAAGAGTTGAAGAACCTTTCTGTTCCTTGTTCAGACACGAAAGCTATCGCGCAAGTAGGTACTATCTCTGCGAACTCTGATTCGACAGTGGGTAACATCATTGCTGAAGCGATGGAAAAAGTAGGTCGTGATGGCGTTATCACAGTTGAAGAAGGTCAGGCTCTGCAAGACGAGCTAGACGTAGTTGAAGGTATGCAGTTCGACCGCGGTTACCTATCTCCTTACTTCATCAACAACCAAGAAGCCGGTTCTGTTGATCTAGATAGCCCG…	.		unknown	.	.	unknown	unknown	yes	no	no	no	no
10N.222.49.E3	0	222	1	B	sanger	PRJNA328102	OK263385	>10N.222.49.E3 ACAGCAACAGTATTGGCTCAGTCGATTATCGCTGAAGGCCTAAAAGCGGTTGCTGCGGGTATGAACCCAATGGATCTTAAGCGCGGTATCGACAAAGCGGTTATCGCGGCTGTAGAAGAACTGAAGAACCTTTCTGTTCCATGTGCAGATACGAAAGCTATCGCGCAAGTAGGTACTATCTCTGCAAACTCTGACGCTACAGTGGGTAACATCATTGCTGAAGCGATGGAAAAAGTAGGCCGTGATGGCGTTATCACTGTTGAAGAAGGTCAGGCTCTACAAGACGAGCTAGACGTAGTTGAAGGTATGCAGTTCGACCGCGGTTACCTATCTCCTTACTTCATCAACAACCAAGAAGCGGGTTCTGTTGATCTAGAAAGCCCA…	.		unknown	.	.	unknown	unknown	yes	no	no	no	no
10N.222.49.E4	0	222	1	B	sanger	PRJNA328102	OK263386	>10N.222.49.E4 ACAGCAACAGTTCTTGCTCAAGCAATCATCACTGAAGGCTTAAAAGCCGTTGCTGCTGGCATGAATCCAATGGATCTTAAGCGCGGTATCGACAAAGCAGTTATCGCTGCAGTTGAAGAGCTAAAAGGCCTTTCTGTTCCATGTGCAGATACAAAAGCTATCGCGCAAGTAGGTACTATCTCTGCAAACTCTGACGCTACAGTGGGTAACATCATTGCTGAAGCGATGGAAAAAGTAGGCCGTGATGGCGTTATCACTGTTGAAGAAGGTCAGGCTCTACAAGACGAGCTAGACGTAGTTGAAGGTATGCAGTTCGACCGCGGTTACCTATCTCCTTACTTCATCAACAACCAAGAAGCGGGTTCTGTTGATCTAGAAAGCCCA…	.		unknown	.	.	unknown	unknown	yes	no	no	no	no
10N.222.49.E5	0	222	1	B	sanger	PRJNA328102	OK263387	>10N.222.49.E5 ACAGCAACAGTATTGGCTCAGTCTATTATTGCTGAAGGCCTAAAAGCCGTTGCTGCTGGCATGAACCCAATGGATCTTAAGCGCGGCATCGACAAAGCGGTTATCGCAGCTGTTGAAGAGCTGAAGAACCTTTCTGTTCCTTGTTCAGACACGAAAGCTATCGCGCAAGTAGGTACTATCTCTGCGAACTCTGATTCGACAGTGGGTAACATCATTGCTGAAGCGATGGAAAAAGTAGGTCGTGATGGCGTTATCACGGTTGAAGAAGGTCAGGCTCTGCAAGACGAGCTAGACGTAGTTGAAGGTATGCAGTTCGACCGCGGTTACCTATCTCCTTACTTCATCAACAACCAAGAAGCCGGTTCTGTTGATCTTGAAAGCCCA…	.		unknown	.	.	unknown	unknown	yes	no	no	no	no
10N.222.49.E6	0	222	1	B	sanger	PRJNA328102	OK263388	>10N.222.49.E6 ACTGCAACAGTACTGGCTCAATCTATCATCACTGAAGGTCTTAAGGCTGTCGCTGCTGGTATGAACCCAATGGATCTTAAGCGTGGTATCGACAAGGCAGTGATTGCTGCAGTTGAAGAGCTTAAGAACCTATCTCAACCTTGTGCTGATACTAAAGCTATCGCTCAGGTAGGTACTATCTCTGCAAACTCTGATGTGACTGTAGGTAACATCATTGCTGAAGCGATGGAAAAAGTAGGCCGTGATGGTGTTATCACTGTTGAAGAAGGTCAGGCTCTTCAAGACGAGCTAGACGTAGTTGAAGGTATGCAGTTCGATCGCGGTTACCTATCTCCTTACTTCATCAACAACCAAGAAGCGGGTAGTGTAGACCTAGAAAGCCCA…	.		unknown	.	.	unknown	unknown	yes	no	no	no	no
10N.222.49.E7	0	222	1	B	sanger	PRJNA328102	OK263389	>10N.222.49.E7 ACTGCAACAGTATTGGCTCAGTCTATTATCGCTGAAGGCCTAAAAGCGGTTGCTGCTGGCATGAACCCAATGGATCTTAAGCGCGGCATCGACAAAGCGGTTATCGCGGCTGTTGAAGAGCTGAAGAACCTTTCTGTTCCTTGTTCAGACACGAAAGCTATCGCGCAAGTAGGTACTATCTCTGCGAACTCTGATTCGACAGTAGGTAACATCATTGCTGAAGCGATGGAAAAAGTAGGTCGTGATGGCGTAATCACGGTTGAAGAAGGTCAGGCTCTGCAAGACGAGCTAGACGTAGTTGAAGGTATGCAGTTCGACCGCGGTTACCTATCTCCTTACTTCATCAACAACCAAGAAGCAGGTTCTGTTGATCTAGAAAGCCCA…	.		unknown	.	.	unknown	unknown	yes	no	no	no	no
10N.222.49.E8	0	222	1	B	sanger	PRJNA328102	OK263390	>10N.222.49.E8 ACTGCAACAGTATTGGCTCAGTCTATTATCGCTGAAGGCCTAAAAGCGGTTGCTGCTGGCATGAACCCAATGGATCTTAAGCGCGGCATCGACAAAGCGGTTATCGCGGCTGTTGAAGAGCTGAAGAACCTTTCTGTTCCTTGTTCAGACACGAAAGCTATCGCGCAAGTAGGTACTATCTCTGCGAACTCTGATTCAACAGTAGGTAACATCATTGCTGAAGCGATGGAAAAAGTAGGTCGTGATGGTGTAATCACGGTTGAAGAAGGTCAGGCTCTGCAAGACGAGCTAGACGTAGTTGAAGGTATGCAGTTCGATCGCGGTTACCTATCTCCTTACTTCATCAACAACCAAGAAGCTGGTTCTGTTGATCTAGATAGCCCG…	.		unknown	.	.	unknown	unknown	yes	no	no	no	no
10N.222.49.E9	0	222	1	B	sanger	PRJNA328102	OK263391	>10N.222.49.E9 ACAGCTACAGTATTGGCTCAGTCTATTATCGCTGAAGGCCTAAAAGCGGTTGCTGCTGGCATGAACCCAATGGATCTTAAGCGCGGTATCGACAAAGCGGTTATCGCGGCTGTTGAAGAGTTGAAGAACCTTTCTGTTCCTTGTTCAGACACGAAAGCTATCGCGCAAGTAGGTACTATCTCTGCGAACTCTGATTCGACAGTGGGTAACATCATTGCTGAAGCGATGGAAAAAGTAGGTCGTGATGGTGTTATCACGGTTGAAGAAGGTCAGGCTCTGCAAGATGAGCTAGACGTAGTTGAAGGCATGCAGTTCGACCGCGGTTACCTATCTCCTTACTTCATCAATAACCAAGAAGCCGGTTCAGTTGATCTAGAAAGCCCA…	.		unknown	.	.	unknown	unknown	yes	no	no	no	no
10N.222.49.F1	0	222	1	B	sanger	PRJNA328102	OK263392	>10N.222.49.F1 ACAGCAACAGTATTGGCTCAGTCTATTATTGCTGAAGGCCTAAAAGCCGTTGCTGCTGGCATGAACCCAATGGATCTTAAGCGCGGCATCGACAAAGCAGTTATCGCGGCTGTTGAAGAGCTGAAGAACCTTTCTGTTCCTTGTTCAGACACGAAAGCTATCGCGCAAGTAGGTACTATCTCTGCGAACTCTGATTCGACAGTAGGTAACATCATTGCTGAAGCGATGGAAAAAGTAGGTCGTGATGGCGTTATCACGGTTGAAGAAGGTCAGGCTCTACAAGACGAGCTAGACGTAGTTGAAGGTATGCAGTTCGACCGCGGTTACCTGTCTCCTTACTTTATCAACAACCAAGAAGCAGGTTCTGTTGATCTAGAGAGCCCA…	.		unknown	.	.	unknown	unknown	yes	no	no	no	no
10N.222.49.F10	0	222	1	B	sanger	PRJNA328102	OK263393	>10N.222.49.F10 ACAGCTACAGTATTGGCTCAGTCTATTATCGCTGAAGGCCTAAAAGCGGTTGCTGCTGGCATGAACCCAATGGATCTTAAGCGCGGTATCGACAAAGCGGTTATCGCGGCTGTTGAAGAGTTGAAGAACCTTTCTGTTCCTTGTTCAGACACGAAAGCTATCGCGCAAGTAGGTACTATCTCTGCGAACTCTGATTCGACAGTGGGTAACATCATTGCTGAAGCGATGGAAAAAGTAGGTCGTGATGGCGTTATCACGGTTGAAGAAGGTCAGGCTCTGCAAGATGAGCTAGACGTAGTTGAAGGCATGCAGTTCGACCGCGGTTACCTATCTCCTTACTTCATCAATAACCAAGAAGCCGGTTCAGTTGATCTAGAAAGCCC…	.		unknown	.	.	unknown	unknown	yes	no	no	no	no
10N.222.49.F11	0	222	1	B	sanger	PRJNA328102	OK263394	>10N.222.49.F11 ACAGCAACAGTATTGGCTCAGTCGATTATCGCTGAAGGCCTAAAAGCCGTTGCTGCTGGCATGAACCCAATGGATCTTAAGCGCGGCATCGACAAAGCGGTTATCGCGGCTGTTGAAGAGCTGAAGAACCTTTCTGTTCCTTGTTCAGACACGAAAGCTATCGCGCAAGTAGGTACTATCTCTGCGAACTCTGATTCGACAGTAGGTAACATCATTGCTGAAGCGATGGAAAAAGTAGGTCGTGATGGCGTTATCACGGTTGAAGAAGGTCAGGCTCTGCAAGACGAGCTAGACGTAGTTGAAGGTATGCAGTTCGACCGCGGTTACCTATCTCCTTACTTCATCAACAACCAAGAAGCCGGTTCTGTTGATCTAGATAGCCC…	.		unknown	.	.	unknown	unknown	yes	no	no	no	no
10N.222.49.F12	0	222	1	B	sanger	PRJNA328102	OK263395	>10N.222.49.F12 ACAGCAACAGTATTGGCTCAGTCTATTATCGCTGAAGGCCTAAAAGCGGTTGCTGCTGGCATGAACCCAATGGATCTTAAGCGCGGCATCGACAAAGCGGTTATCGCGGCTGTTGAAGAGCTGAAGAACCTTTCTGTTCCTTGTTCAGACACGAAAGCTATCGCGCAAGTAGGAACTATCTCTGCGAACTCTGATTCGACAGTGGGTAACATCATTGCTGAAGCGATGGAAAAAGTAGGTCGTGATGGCGTTATCACGGTTGAAGAAGGTCAGGCTCTACAAGACGAGCTAGACGTAGTTGAAGGTATGCAGTTCGACCGCGGTTACCTATCTCCTTACTTCATCAACAACCAAGAAGCCGGTTCTGTTGATCTAGATAGCCC…	.		unknown	.	.	unknown	unknown	yes	no	no	no	no
10N.222.49.F3	0	222	1	B	sanger	PRJNA328102	OK263396	>10N.222.49.F3 ACAGCAACAGTATTGGCTCAGTCTATTATCGCTGAAGGCCTAAAAGCGGTTGCTGCTGGCATGAACCCAATGGATCTTAAGCGCGGCATCGACAAAGCGGTTATCGCGGCTGTTGAAGAGCTGAAGAACCTTTCTGTTCCTTGTTCAGACACGAAAGCTATCGCGCAAGTAGGTACTATCTCTGCGAACTCTGATTCGACAGTAGGTAACATCATTGCTGAAGCGATGGAAAAAGTAGGTCGTGATGGCGTTATCACGGTTGAAGAAGGTCAGGCTCTACAAGACGAGCTAGACGTAGTTGAAGGTATGCAGTTCGACCGCGGTTACCTATCTCCTTACTTCATCAACAACCAAGAAGCAGGTTCTGTTGATCTAGAAAGCCCA…	.		unknown	.	.	unknown	unknown	yes	no	no	no	no
10N.222.49.F4	0	222	1	B	sanger	PRJNA328102	OK263397	>10N.222.49.F4 ACAGCAACAGTATTGGCTCAGTCTATTATCGCTGAAGGCCTAAAAGCCGTTGCTGCTGGCATGAACCCAATGGATCTTAAGCGCGGTATCGACAAAGCGGTTATCGCGGCTGTTGAAGAGCTGAAGAACCTTTCTGTTCCTTGTTCAGACACGAAAGCTATCGCTCAAGTAGGTACTATCTCTGCGAACTCTGATTCGACAGTAGGTAACATCATTGCTGAAGCGATGGAAAAAGTAGGTCGTGATGGCGTAATCACGGTTGAAGAAGGTCAGGCTCTGCAAGACGAGCTAGACGTAGTTGAAGGTATGCAGTTCGACCGCGGTTACCTATCTCCTTACTTCATCAATAACCAAGAAGCCGGTTCAGTTGATCTAGAAAGCCCA…	.		unknown	.	.	unknown	unknown	yes	no	no	no	no
10N.222.49.F5	0	222	1	B	sanger	PRJNA328102	OK263398	>10N.222.49.F5 ACAGCAACAGTATTGGCTCAGTCGATTATCGCTGAAGGCCTAAAAGCGGTTGCTGCTGGCATGAACCCAATGGATCTTAAGCGCGGCATCGACAAAGCGGTTATCGCGGCTGTTGAAGAGCTGAAGAACCTTTCTGTTCCTTGTTCAGACACGAAAGCTATCGCGCAAGTAGGTACTATCTCTGCGAACTCTGATTCAACAGTAGGTAACATCATTGCTGAAGCGATGGAAAAAGTAGGTCGTGATGGCGTTATCACGGTTGAAGAAGGTCAGGCTCTGCAAGACGAGCTAGACGTAGTTGAAGGTATGCAGTTCGACCGCGGTTACCTATCTCCTTACTTCATCAACAACCAAGAAGCCGGTTCTGTTGATCTAGATAGCCCG…	.		unknown	.	.	unknown	unknown	yes	no	no	no	no
10N.222.49.F6	0	222	1	B	sanger	PRJNA328102	OK263399	>10N.222.49.F6 ACAGCAACAGTATTGGCTCAGTCTATTATCGCTGAAGGCCTAAAAGCGGTTGCTGCTGGCATGAACCCAATGGATCTTAAGCGCGGCATCGACAAAGCGGTTATCGCGGCTGTTGAAGAGCTGAAGAACCTATCTGTTCCTTGTTCAGACACGAAAGCTATCGCGCAAGTAGGTACTATCTCTGCGAACTCTGATTCGACAGTAGGTAACATCATTGCTGAAGCGATGGAAAAAGTAGGTCGTGATGGCGTAATCACGGTTGAAGAAGGTCAGGCTCTGCAAGACGAGCTAGACGTAGTTGAAGGTATGCAGTTCGACCGCGGTTACCTATCTCCTTACTTCATCAACAACCAAGAAGCCGGTTCTGTTGATCTAGATAGCCCA…	.		unknown	.	.	unknown	unknown	yes	no	no	no	no
10N.222.49.F7	0	222	1	B	sanger	PRJNA328102	OK263400	>10N.222.49.F7 ACAGCAACAGTATTGGCTCAGTCTATTATCGCTGAAGGCCTAAAAGCGGTTGCTGCTGGCATGAACCCAATGGATCTTAAGCGCGGCATCGACAAAGCGGTTATCGCGGCTGTTGAAGAGCTGAAGAACCTTTCTGTTCCTTGTTCAGACACAAAAGCTATCGCGCAAGTAGGTACTATCTCTGCGAACTCTGATTCGACAGTAGGTAACATCATTGCTGAAGCGATGGAAAAAGTAGGTCGTGATGGCGTTATCACGGTTGAAGAAGGTCAGGCTCTGCAAGACGAGTTAGACGTAGTTGAAGGTATGCAGTTCGACCGCGGTTACCTATCTCCTTACTTCATCAACAACCAAGAAGCCGGTTCTGTTGATCTAGATAGCCCG…	.		unknown	.	.	unknown	unknown	yes	no	no	no	no
10N.222.49.F8	3	222	1	B	sanger	PRJNA328102	OK263401	>10N.222.49.F8 ACTGCAACAGTACTGGCTCAATCTATCATCACTGAAGGTCTTAAGGCTGTCGCTGCTGGTATGAACCCAATGGATCTTAAGCGTGGTATCGACAAAGCAGTGATTGCTGCAGTTGAAGAGCTTAAGAACCTATCTCAACCTTGTGCTGATACTAAAGCTATCGCTCAGGTAGGTACTATCTCTGCAAACTCTGATGTGACTGTAGGTAACATCATTGCTGAAGCGATGGAAAAAGTAGGCCGTGATGGTGTTATCACTGTTGAAGAAGGTCAGGCTCTTCAAGACGAGCTAGACGTAGTTGAAGGTATGCAGTTCGATCGCGGTTACCTATCTCCTTACTTCATCAACAACCAAGAAGCGGGTAGCGTAGACCTAGAAAGCCCA…	MDBJ00000000.1		Vibrio breoganii	Vibrio breoganii	same population call as in SciData paper	Vibrio	Vibrionaceae	yes	yes	yes	yes	yes
10N.222.49.F9	0	222	1	B	sanger	PRJNA328102	OK263402	>10N.222.49.F9 ACAGCAACAGTATTGGCTCAGTCTATTATCGCTGAAGGCCTAAAAGCCGTTGCTGCTGGCATGAACCCAATGGATCTTAAGCGCGGCATCGACAAAGCGGTTATCGCGGCTGTTGAAGAGCTGAAGAACCTTTCTGTTCCTTGTTCAGACACGAAAGCTATCGCTCAAGTAGGTACTATCTCTGCGAACTCTGATTCGACAGTAGGTAACATCATTGCTGAAGCGATGGAAAAAGTAGGTCGTGATGGCGTTATCACAGTTGAAGAAGGTCAGGCTCTGCAAGACGAGCTAGACGTAGTTGAAGGTATGCAGTTCGACCGCGGTTACCTATCTCCTTACTTCATCAACAACCAAGAAGCCGGTTCTGTTGATCTAGATAGCCCG…	.		unknown	.	.	unknown	unknown	yes	no	no	no	no
10N.222.51.A1	0	222	5	A	sanger	PRJNA328102	OK263403	>10N.222.51.A1 ACAGCAACAGTATTGGCTCAATCTATCATTGCTGAAGGTCTAAAAGCGGTTGCTGCTGGCATGAACCCAATGGATCTTAAGCGCGGCATCGACAAAGCAGTTATTGCTGCAGTTGAAGAGCTAAAGAACCTTTCTGTTCCATGTTCAGACACTAAAGCTATCGCGCAAGTAGGTACTATTTCTGCGAACTCTGATTCAACAGTGGGTAACATCATTGCTGAAGCGATGGAAAAAGTAGGTCGTGATGGCGTTATCACGGTTGAAGAAGGTCAGGCTCTACAAGACGAGCTAGACGTAGTTGAAGGTATGCAGTTCGACCGCGGTTACCTATCTCCTTACTTCATTAACAACCAAGAAGCGGGTTCTGTTGATCTAGAAAGCCCA…	.		unknown	.	.	unknown	unknown	yes	no	no	no	no
10N.222.51.A10	0	222	5	A	sanger	PRJNA328102	OK263404	>10N.222.51.A10 ACTGCAACAGTACTGGCTCAATCTATCATCACTGAAGGCCTTAAGGCTGTCGCTGCTGGTATGAACCCAATGGATCTTAAGCGTGGTATCGACAAAGCAGTGATTGCTGCAGTTGAAGAGCTTAAGAACCTATCTCAACCTTGTGCTGATACTAAAGCTATCGCTCAGGTAGGTACTATCTCTGCAAACTCTGATGTGACTGTAGGTAACATCATTGCTGAAGCGATGGAAAAAGTAGGCCGTGATGGTGTTATCACTGTTGAAGAAGGTCAGGCTCTTCAAGACGAGCTAGACGTAGTTGAAGGTATGCAGTTCGATCGCGGTTACCTATCTCCTTACTTCATCAACAACCAAGAAGCGGGTAGCGTAGACCTAGAAAGCCC…	.		unknown	.	.	unknown	unknown	yes	no	no	no	no
10N.222.51.A11	0	222	5	A	sanger	PRJNA328102	OK263405	>10N.222.51.A11 ACAGCAACAGTATTGGCTCAGTCTATTATCGCTGAAGGCCTAAAAGCGGTTGCTGCTGGCATGAACCCAATGGATCTTAAGCGCGGCATCGACAAAGCGGTTATCGCGGCTGTTGAAGAGCTGAAGAACCTTTCTGTTCCTTGTTCAGACACGAAAGCTATCGCGCAAGTAGGTACTATCTCTGCGAACTCTGATTCGACAGTAGGTAACATCATTGCTGAAGCGATGGAAAAAGTAGGTCGTGATGGCGTTATCACGGTTGAAGAAGGTCAGGCTCTACAAGATGAGCTAGACGTAGTTGAAGGTATGCAGTTCGACCGCGGTTACCTATCTCCTTACTTCATCAACAACCAAGAAGCCGGTTCTGTTGATCTAGATAGCCC…	.		unknown	.	.	unknown	unknown	yes	no	no	no	no
10N.222.51.A12	14	222	5	A	sanger	PRJNA328102	OK263406	>10N.222.51.A12 ACTGCAACAGTACTGGCTCAATCTATCATCACTGAAGGTCTTAAGGCTGTCGCTGCTGGTATGAACCCAATGGATCTTAAGCGTGGTATCGACAAGGCAGTGATTGCTGCAGTTGAAGAGCTTAAGAACCTATCTCAACCTTGTGCTGATACTAAAGCTATCGCTCAGGTAGGTACTATCTCTGCAAACTCTGATGTGACTGTGGGTAACATCATTGCTGAAGCGATGGAAAAAGTAGGCCGTGATGGTGTTATCACTGTTGAAGAAGGTCAGGCTCTTCAAGACGAGCTAGACGTAGTTGAAGGTATGCAGTTCGATCGCGGTTACCTATCTCCTTACTTCATCAACAACCAAGAAGCGGGTAGTGTAGACCTAGAAAGCCC…	MDBI00000000.1		Vibrio breoganii	.	.	Vibrio	Vibrionaceae	yes	yes	yes	yes	yes
10N.222.51.A2	0	222	5	A	sanger	PRJNA328102	OK263407	>10N.222.51.A2 ACAGCAACAGTATTGGCTCAGTCTATTATTGCTGAAGGCCTAAAAGCCGTTGCTGCTGGCATGAACCCAATGGATCTTAAGCGCGGCATCGACAAAGCGGTTATCGCAGCTGTTGAAGAGCTGAAGAACCTTTCTGTTCCTTGTTCAGACACGAAAGCTATCGCGCAAGTAGGTACTATCTCTGCGAACTCTGATTCGACAGTGGGTAACATCATTGCTGAAGCGATGGAAAAAGTAGGTCGTGATGGCGTTATCACGGTTGAAGAAGGTCAGGCTCTGCAAGACGAGCTAGACGTAGTTGAAGGTATGCAGTTCGACCGCGGTTACCTATCTCCTTACTTCATCAACAACCAAGAAGCCGGTTCTGTTGATCTTGAAAGCCCA…	.		unknown	.	.	unknown	unknown	yes	no	no	no	no
10N.222.51.A3	0	222	5	A	sanger	PRJNA328102	OK263408	>10N.222.51.A3 ACAGCAACAGTATTGGCTCAGTCTATTATTGCTGAAGGCCTAAAAGCCGTTGCTGCTGGCATGAACCCAATGGATCTTAAGCGCGGCATCGACAAAGCGGTTATCGCAGCTGTTGAAGAGCTGAAGAACCTTTCTGTTCCTTGTTCAGACACGAAAGCTATCGCGCAAGTAGGTACTATCTCTGCGAACTCTGATTCGACAGTGGGTAACATCATTGCTGAAGCGATGGAAAAAGTAGGTCGTGATGGCGTTATCACGGTTGAAGAAGGTCAGGCTCTGCAAGACGAGCTAGACGTAGTTGAAGGTATGCAGTTCGACCGCGGTTACCTATCTCCTTACTTCATCAACAACCAAGAAGCCGGTTCTGTTGATCTTGAAAGCCCA…	.		unknown	.	.	unknown	unknown	yes	no	no	no	no
10N.222.51.A4	5	222	5	A	genome	PRJNA328102	derives from genome sequence, assembly is: MDBH00000000.1	>10N.222.51.A4 ACTGCAACAGTACTGGCTCAATCTATCATCACTGAAGGCCTTAAGGCTGTCGCTGCTGGTATGAACCCAATGGATCTTAAGCGTGGTATCGACAAAGCAGTGATTGCTGCAGTTGAAGAGCTTAAGAACCTATCTCAACCTTGTGCTGATACTAAAGCTATCGCTCAGGTAGGTACTATCTCTGCAAACTCTGATGTGACTGTAGGTAACATCATTGCTGAAGCGATGGAAAAAGTAGGCCGTGATGGTGTTATCACTGTTGAAGAAGGTCAGGCTCTTCAAGACGAGCTAGACGTAGTTGAAGGTATGCAGTTCGATCGCGGTTACCTATCTCCTTACTTCATCAACAACCAAGAAGCGGGTAGCGTAGACCTAGAAAGCCCA…	MDBH00000000.1		Vibrio breoganii	Vibrio breoganii	same population call as in SciData paper	Vibrio	Vibrionaceae	yes	yes	yes	yes	yes
10N.222.51.A5	0	222	5	A	sanger	PRJNA328102	OK263409	>10N.222.51.A5 ACAGCAACAGTATTGGCTCAGTCTATTATCGCTGAAGGCCTAAAAGCGGTTGCTGCTGGCATGAACCCAATGGATCTTAAGCGCGGCATCGACAAAGCGGTTATCGCGGCTGTTGAAGAGTTGAAGAACCTTTCTGTTCCTTGTTCAGACACGAAAGCTATCGCGCAAGTAGGTACTATCTCTGCGAACTCTGATTCGACAGTGGGTAACATCATTGCTGAAGCGATGGAAAAAGTAGGTCGTGATGGCGTTATCACGGTTGAAGAAGGTCAGGCTCTGCAAGACGAGTTAGACGTAGTTGAAGGTATGCAGTTCGACCGCGGTTACCTATCTCCTTACTTCATCAACAACCAAGAAGCCGGTTCTGTTGATCTAGATAGCCCG…	.		unknown	.	.	unknown	unknown	yes	no	no	no	no
10N.222.51.A6	0	222	5	A	sanger	PRJNA328102	OK263410	>10N.222.51.A6 ACAGCAACAGTATTGGCTCAGTCTATTATTGCTGAAGGCCTAAAAGCCGTTGCTGCTGGCATGAACCCAATGGATCTTAAGCGCGGCATCGACAAAGCGGTTATCGCAGCTGTTGAAGAGCTGAAGAACCTTTCTGTTCCTTGTTCAGACACGAAAGCTATCGCGCAAGTAGGTACTATCTCTGCGAACTCTGATTCGACAGTGGGTAACATCATTGCTGAAGCGATGGAAAAAGTAGGTCGTGATGGCGTTATCACGGTTGAAGAAGGTCAGGCTCTGCAAGACGAGCTAGACGTAGTTGAAGGTATGCAGTTCGACCGCGGTTACCTATCTCCTTACTTCATCAACAACCAAGAAGCCGGTTCTGTTGATCTTGAAAGCCCA…	.		unknown	.	.	unknown	unknown	yes	no	no	no	no
10N.222.51.A7	1	222	5	A	sanger	PRJNA328102	OK263411	>10N.222.51.A7 ACAGCTACAGTATTGGCTCAGTCTATTATCGCTGAAGGCCTAAAAGCGGTTGCTGCTGGCATGAACCCAATGGATCTTAAGCGCGGCATCGACAAAGCGGTTATCGCGGCTGTTGAAGAGCTGAAGAACCTTTCAGTTCCTTGTTCAGACACGAAAGCTATCGCGCAAGTAGGTACTATCTCTGCGAACTCTGATTCGACAGTAGGTAACATCATTGCTGAAGCGATGGAAAAAGTAGGTCGTGATGGCGTAATCACGGTTGAAGAAGGTCAGGCTCTGCAAGATGAGCTAGACGTAGTTGAAGGTATGCAGTTCGACCGCGGTTACCTGTCTCCTTACTTCATCAATAACCAAGAAGCCGGTTCAGTTGATCTAGAAAGCCCA…	MDBG00000000.1		Vibrio tasmaniensis	Vibrio tasmaniensis	same population call as in SciData paper	Vibrio	Vibrionaceae	yes	yes	yes	yes	yes
10N.222.51.A9	0	222	5	A	sanger	PRJNA328102	OK263412	>10N.222.51.A9 ACAGCAACAGTATTGGCTCAGTCTATTATTGCTGAAGGCCTAAAAGCCGTTGCTGCTGGCATGAACCCAATGGATCTTAAGCGCGGCATCGACAAAGCGGTTATCGCAGCTGTTGAAGAGCTGAAGAACCTTTCTGTTCCTTGTTCAGACACGAAAGCTATCGCGCAAGTAGGTACTATCTCTGCGAACTCTGATTCGACAGTGGGTAACATCATTGCTGAAGCGATGGAAAAAGTAGGTCGTGATGGCGTTATCACGGTTGAAGAAGGTCAGGCTCTGCAAGACGAGCTAGACGTAGTTGAAGGTATGCAGTTCGACCGCGGTTACCTATCTCCTTACTTCATCAACAACCAAGAAGCCGGTTCTGTTGATCTTGAAAGCCCA…	.		unknown	.	.	unknown	unknown	yes	no	no	no	no
10N.222.51.B10	1	222	5	A	sanger	PRJNA328102	OK263413	>10N.222.51.B10 ACTGCAACAGTACTGGCTCAATCTATCATCACTGAAGGTCTTAAGGCTGTCGCTGCTGGTATGAACCCAATGGATCTTAAGCGTGGTATCGACAAGGCAGTGATTGCTGCAGTTGAAGAGCTTAAGAACCTATCTCAACCTTGTGCTGATACTAAAGCTATCGCTCAGGTAGGTACTATCTCTGCAAACTCTGATGTGACTGTGGGTAACATCATTGCTGAAGCGATGGAAAAAGTAGGCCGTGATGGTGTTATCACTGTTGAAGAAGGTCAGGCTCTTCAAGACGAGCTAGACGTAGTTGAAGGTATGCAGTTCGATCGCGGTTACCTATCTCCTTACTTCATCAACAACCAAGAAGCGGGTAGTGTAGACCTAGAAAGCCC…	MDBF00000000.1		Vibrio breoganii	Vibrio breoganii	same population call as in SciData paper	Vibrio	Vibrionaceae	yes	yes	yes	yes	yes
10N.222.51.B11	0	222	5	A	sanger	PRJNA328102	OK263414	>10N.222.51.B11 ACTGCAACAGTACTGGCTCAATCTATCATCACTGAAGGCCTTAAGGCTGTCGCTGCTGGTATGAACCCAATGGATCTTAAGCGTGGTATCGACAAAGCAGTGATTGCTGCAGTTGAAGAGCTTAAGAACCTATCTCAACCTTGTGCTGATACTAAAGCTATCGCTCAGGTAGGTACTATCTCTGCAAACTCTGATGTGACTGTAGGTAACATCATTGCTGAAGCGATGGAAAAAGTAGGCCGTGATGGTGTTATCACTGTTGAAGAAGGTCAGGCTCTTCAAGACGAGCTAGACGTAGTTGAAGGTATGCAGTTCGATCGCGGTTACCTATCTCCTTACTTCATCAACAACCAAGAAGCGGGTAGCGTAGACCTAGAAAGCCC…	.		unknown	.	.	unknown	unknown	yes	no	no	no	no
10N.222.51.B12	0	222	5	A	sanger	PRJNA328102	OK263415	>10N.222.51.B12 ACTGCAACAGTATTGGCTCAGTCTATTATCGCTGAAGGCCTAAAAGCGGTTGCTGCTGGCATGAACCCAATGGATCTTAAGCGCGGCATCGACAAAGCGGTTATCGCGGCTGTTGAAGAGCTGAAGAACCTTTCTGTTCCTTGTTCAGACACGAAAGCTATCGCGCAAGTAGGTACTATCTCTGCGAACTCTGATTCGACAGTGGGTAACATCATTGCTGAAGCGATGGAAAAAGTAGGTCGTGATGGCGTTATCACGGTTGAAGAAGGTCAGGCTCTACAAGATGAGCTAGACGTAGTTGAAGGTATGCAGTTCGACCGCGGTTACCTATCTCCTTACTTCATCAACAACCAAGAAGCCGGTTCTGTTGATCTAGATAGCCC…	.		unknown	.	.	unknown	unknown	yes	no	no	no	no
10N.222.51.B2	0	222	5	A	sanger	PRJNA328102	OK263416	>10N.222.51.B2 ACAGCAACAGTATTGGCTCAGTCTATTATTGCTGAAGGCCTAAAAGCCGTTGCTGCTGGCATGAACCCAATGGATCTTAAGCGCGGCATCGACAAAGCGGTTATCGCAGCTGTTGAAGAGCTGAAGAACCTTTCTGTTCCTTGTTCAGACACGAAAGCTATCGCGCAAGTAGGTACTATCTCTGCGAACTCTGATTCGACAGTGGGTAACATCATTGCTGAAGCGATGGAAAAAGTAGGTCGTGATGGCGTTATCACGGTTGAAGAAGGTCAGGCTCTGCAAGACGAGCTAGACGTAGTTGAAGGTATGCAGTTCGACCGCGGTTACCTATCTCCTTACTTCATCAACAACCAAGAAGCCGGTTCTGTTGATCTTGAAAGCCCA…	.		unknown	.	.	unknown	unknown	yes	no	no	no	no
10N.222.51.B4	1	222	5	A	sanger	PRJNA328102	OK263417	>10N.222.51.B4 ACTGCAACAGTATTGGCTCAGTCTATTATCGCTGAAGGCCTAAAAGCGGTTGCTGCTGGCATGAACCCAATGGATCTTAAGCGCGGCATCGACAAAGCGGTTATCGCGGCTGTTGAAGAGCTGAAGAACCTTTCTGTTCCTTGTTCAGACACGAAAGCTATCGCGCAAGTAGGTACTATCTCTGCGAACTCTGATTCGACAGTGGGTAACATCATTGCTGAAGCGATGGAAAAAGTAGGTCGTGATGGCGTTATCACAGTTGAAGAAGGTCAGGCTCTACAAGACGAGCTAGACGTAGTTGAAGGTATGCAGTTCGACCGCGGTTACCTATCTCCTTACTTCATCAACAACCAAGAAGCCGGTTCTGTTGATCTAGATAGCCCG…	MDBE00000000.1		Vibrio splendidus	Vibrio splendidus	same population call as in SciData paper	Vibrio	Vibrionaceae	yes	yes	yes	yes	yes
10N.222.51.B5	0	222	5	A	sanger	PRJNA328102	OK263418	>10N.222.51.B5 ACAGCAACAGTATTGGCTCAGTCTATTATCGCTGAAGGCCTAAAAGCGGTTGCTGCTGGCATGAACCCAATGGATCTTAAGCGCGGCATCGACAAAGCGGTTATCGCGGCTGTTGAAGAGCTGAAGAACCTTTCTGTTCCTTGTTCAGACACGAAAGCTATCGCGCAAGTAGGTACTATCTCTGCGAACTCTGATTCGACAGTAGGTAACATCATTGCTGAAGCGATGGAAAAAGTAGGTCGTGATGGCGTTATCACGGTTGAAGAAGGTCAGGCTCTACAAGATGAGCTAGACGTAGTTGAAGGTATGCAGTTCGACCGCGGTTACCTATCTCCTTACTTCATCAATAACCAAGAAGCCGGTTCTGTTGATCTAGATAGCCCG…	.		unknown	.	.	unknown	unknown	yes	no	no	no	no
10N.222.51.B7	0	222	5	A	sanger	PRJNA328102	OK263419	>10N.222.51.B7 ACAGCAACCGTATTGGCTCAGTCGATTATCGCTGAAGGCCTAAAAGCCGTTGCTGCGGGTATGAACCCAATGGATCTTAAGCGCGGTATCGACAAAGCAGTTATCGCGGCTGTTGAAGAGCTGAAGAACCTTTCTGTGCCATGTTCAGACAGTAAAGCGATTGCTCAAGTCGGTACTATCTCTGCGAACTCTGATTCGACAGTCGGTAACATCATTGCTGAAGCGATGGAAAAAGTAGGCCGTGATGGCGTAATCACGGTTGAAGAAGGTCAGGCTCTGCAAGACGAGCTAGACGTAGTTGAAGGTATGCAGTTCGATCGCGGTTACCTGTCTCCTTACTTCATCAACAACCAAGAAGCGGGCTCTGTTGATCTAGAAAGCCCA…	.		unknown	.	.	unknown	unknown	yes	no	no	no	no
10N.222.51.B8	0	222	5	A	sanger	PRJNA328102	OK263420	>10N.222.51.B8 ACTGCAACAGTACTGGCTCAATCTATCATCACTGAAGGCCTTAAGGCTGTCGCTGCTGGTATGAACCCAATGGATCTTAAGCGTGGTATCGACAAAGCAGTGATTGCTGCAGTTGAAGAGCTTAAGAACCTATCTCAACCTTGTGCTGATACTAAAGCTATCGCTCAGGTAGGTACTATCTCTGCAAACTCTGATGTGACTGTAGGTAACATCATTGCTGAAGCGATGGAAAAAGTAGGCCGTGATGGTGTTATCACTGTTGAAGAAGGTCAGGCTCTTCAAGACGAGCTAGACGTAGTTGAAGGTATGCAGTTCGATCGCGGTTACCTATCTCCTTACTTCATCAACAACCAAGAAGCGGGTAGCGTAGACCTAGAAAGCCCA…	.		unknown	.	.	unknown	unknown	yes	no	no	no	no
10N.222.51.B9	0	222	5	A	sanger	PRJNA328102	OK263421	>10N.222.51.B9 ACAGCAACAGTATTGGCTCAGTCTATTATTGCTGAAGGCCTAAAAGCCGTTGCTGCTGGCATGAACCCAATGGATCTTAAGCGCGGCATCGACAAAGCGGTTATCGCAGCTGTTGAAGAGCTGAAGAACCTTTCTGTTCCTTGTTCAGACACGAAAGCTATCGCGCAAGTAGGTACTATCTCTGCGAACTCTGATTCGACAGTGGGTAACATCATTGCTGAAGCGATGGAAAAAGTAGGTCGTGATGGCGTTATCACGGTTGAAGAAGGTCAGGCTCTGCAAGACGAGCTAGACGTAGTTGAAGGTATGCAGTTCGACCGCGGTTACCTATCTCCTTACTTCATCAACAACCAAGAAGCCGGTTCTGTTGATCTTGAAAGCCCA…	.		unknown	.	.	unknown	unknown	yes	no	no	no	no
10N.222.51.C1	0	222	5	A	sanger	PRJNA328102	OK263422	>10N.222.51.C1 ACAGCAACAGTATTGGCTCAGTCTATTATCGCTGAAGGCCTAAAAGCGGTTGCTGCTGGCATGAACCCAATGGATCTTAAGCGCGGCATCGACAAAGCGGTTATCGCGGCTGTTGAAGAGCTGAAGAATCTTTCTGTTCCTTGTTCAGACACAAAAGCTATCGCGCAAGTAGGTACTATCTCTGCGAACTCTGATTCGACAGTAGGTAACATCATTGCTGAAGCGATGGAAAAAGTAGGTCGTGATGGCGTTATCACGGTTGAAGAAGGTCAGGCTCTACAAGATGAGCTAGACGTAGTTGAAGGTATGCAGTTCGACCGCGGTTACCTATCTCCTTACTTCATCAACAACCAAGAAGCCGGTTCTGTTGATCTAGAAAGCCCA…	.		unknown	.	.	unknown	unknown	yes	no	no	no	no
10N.222.51.C10	0	222	5	A	sanger	PRJNA328102	OK263423	>10N.222.51.C10 ACAGCAACAGTATTGGCTCAGTCGATTATCGCTGAAGGCCTAAAAGCAGTTGCTGCGGGTATGAACCCAATGGATCTTAAGCGCGGTATCGACAAAGCGGTTATCGCGGCTGTAGAAGAACTGAAGAACCTTTCTGTTCCATGTGCAGATACGAAAGCTATCGCGCAAGTAGGTACTATCTCTGCAAACTCTGATGCAACAGTGGGTAACATCATTGCTGAAGCGATGGAAAAAGTAGGCCGTGATGGCGTTATCACTGTTGAAGAAGGTCAGGCTCTACAAGACGAGCTAGACGTAGTTGAAGGTATGCAGTTCGACCGCGGTTACCTGTCTCCTTACTTCATCAACAACCAAGAAGCGGGTTCTGTTGATCTAGAAAGCCC…	.		unknown	.	.	unknown	unknown	yes	no	no	no	no
10N.222.51.C11	0	222	5	A	sanger	PRJNA328102	OK263424	>10N.222.51.C11 ACAGCAACAGTATTGGCTCAGTCTATTATCGCTGAAGGCCTAAAAGCGGTTGCTGCTGGCATGAACCCAATGGATCTTAAGCGCGGCATCGACAAAGCGGTTATCGCGGCTGTTGAAGAACTGAAGAACCTTTCTGTTCCTTGTTCAGACACGAAAGCTATCGCTCAAGTAGGTACTATCTCTGCGAACTCTGATTCGACAGTAGGTAACATCATTGCTGAAGCGATGGAAAAAGTAGGTCGTGATGGCGTAATCACGGTTGAAGAAGGTCAGGCTCTGCAAGACGAGCTAGACGTAGTTGAAGGTATGCAGTTCGACCGCGGTTACCTGTCTCCTTACTTCATCAACAACCAAGAAGCAGGTTCTGTTGATCTAGAAAGCCC…	.		unknown	.	.	unknown	unknown	yes	no	no	no	no
10N.222.51.C12	0	222	5	A	sanger	PRJNA328102	OK263425	>10N.222.51.C12 ACTGCAACAGTATTGGCTCAGTCTATTATCGCTGAAGGCCTAAAAGCGGTTGCTGCTGGTATGAACCCAATGGATCTTAAGCGCGGCATCGACAAAGCGGTTATCGCAGCTGTTGAAGAGCTGAAAACCCTGTCTGTTCCTTGTTCAGATACTAAAGCGATTGCTCAAGTAGGTACTATCTCAGCGAACTCTGATTCGACAGTAGGTAACATCATTGCTGAAGCGATGGAAAAAGTAGGTCGTGACGGCGTTATTACGGTTGAAGAAGGTCAGGCTCTACAAGACGAGCTAGACGTCGTTGAAGGTATGCAGTTCGACCGTGGTTACCTATCTCCTTACTTCATCAACAACCAAGAAGCTGGCAGTGTTGATTTAGAGAGCCC…	.		unknown	.	.	unknown	unknown	yes	no	no	no	no
10N.222.51.C2	1	222	5	A	sanger	PRJNA328102	OK263426	>10N.222.51.C2 ACTGCAACAGTACTGGCTCAATCTATCATCACTGAAGGTCTTAAGGCTGTCGCTGCTGGTATGAACCCAATGGATCTTAAGCGTGGTATCGACAAGGCAGTGATTGCTGCAGTTGAAGAGCTTAAGAACCTATCTCAACCTTGTGCTGATACTAAAGCTATCGCTCAGGTAGGTACTATCTCTGCAAACTCTGATGTGACTGTGGGTAACATCATTGCTGAAGCGATGGAAAAAGTAGGCCGTGATGGTGTTATCACTGTTGAAGAAGGTCAGGCTCTTCAAGACGAGCTAGACGTAGTTGAAGGTATGCAGTTCGATCGCGGTTACCTATCTCCTTACTTCATCAACAACCAAGAAGCGGGTAGTGTAGACCTAGAAAGCCCA…	MDBD00000000.1		Vibrio breoganii	Vibrio breoganii	same population call as in SciData paper	Vibrio	Vibrionaceae	yes	yes	yes	yes	yes
10N.222.51.C3	0	222	5	A	sanger	PRJNA328102	OK263427	>10N.222.51.C3 ACAGCAACAGTATTGGCTCAGTCTATTATTGCTGAAGGCCTAAAAGCCGTTGCTGCTGGCATGAACCCAATGGATCTTAAGCGCGGCATCGACAAAGCGGTTATCGCAGCTGTTGAAGAGCTGAAGAACCTTTCTGTTCCTTGTTCAGACACGAAAGCTATCGCGCAAGTAGGTACTATCTCTGCGAACTCTGATTCGACAGTGGGTAACATCATTGCTGAAGCGATGGAAAAAGTAGGTCGTGATGGCGTTATCACGGTTGAAGAAGGTCAGGCTCTGCAAGACGAGCTAGACGTAGTTGAAGGTATGCAGTTCGACCGCGGTTACCTATCTCCTTACTTCATCAACAACCAAGAAGCCGGTTCTGTTGATCTTGAAAGCCCA…	.		unknown	.	.	unknown	unknown	yes	no	no	no	no
10N.222.51.C4	0	222	5	A	sanger	PRJNA328102	OK263428	>10N.222.51.C4 ACTGCAACAGTACTGGCTCAATCTATCATCACTGAAGGCCTTAAGGCTGTCGCTGCTGGTATGAACCCAATGGATCTTAAGCGTGGTATCGACAAAGCAGTGATTGCTGCAGTTGAAGAGCTTAAGAACCTATCTCAACCTTGTGCTGATACTAAAGCTATCGCTCAGGTAGGTACTATCTCTGCAAACTCTGATGTGACTGTAGGTAACATCATTGCTGAAGCGATGGAAAAAGTAGGCCGTGATGGTGTTATCACTGTTGAAGAAGGTCAGGCTCTTCAAGACGAGCTAGACGTAGTTGAAGGTATGCAGTTCGATCGCGGTTACCTATCTCCTTACTTCATCAACAACCAAGAAGCGGGTAGCGTAGACCTAGAAAGCCCA…	.		unknown	.	.	unknown	unknown	yes	no	no	no	no
10N.222.51.C5	0	222	5	A	sanger	PRJNA328102	OK263429	>10N.222.51.C5 ACAGCAACAGTTCTTGCTCAAGCAATCATCACTGAAGGCTTAAAAGCCGTTGCTGCTGGCATGAATCCAATGGATCTTAAGCGCGGTATCGACAAAGCAGTTATCGCTGCAGTTGAAGAGCTAAAAGGCCTTTCTGTTCCATGCGCAGATACAAAAGCTATCGCGCAAGTAGGTACTATCTCTGCGAACTCTGATTCGACAGTAGGTAACATCATTGCTGAAGCGATGGAAAAAGTAGGTCGTGATGGAGTAATCACGGTTGAAGAAGGTCAGGCTCTACAAGACGAGCTAGACGTAGTTGAAGGTATGCAGTTCGACCGTGGTTACCTATCTCCTTACTTCATCAACAACCAAGAAGCGGGTTCTGTTGATCTAGAAAGCCCA…	.		unknown	.	.	unknown	unknown	yes	no	no	no	no
10N.222.51.C6	0	222	5	A	sanger	PRJNA328102	OK263430	>10N.222.51.C6 ACAGCAACAGTATTGGCTCAGTCTATTATCGCTGAAGGCCTAAAAGCGGTTGCTGCTGGCATGAACCCAATGGATCTTAAGCGCGGCATCGACAAAGCGGTTATCGCGGCTGTTGAAGAGCTGAAGAACCTTTCTGTTCCTTGTTCAGACACGAAAGCTATCGCGCAAGTAGGTACTATCTCTGCGAACTCTGATTCGACAGTAGGTAACATCATTGCTGAAGCGATGGAAAAAGTAGGTCGTGATGGTGTAATCACGGTTGAAGAAGGTCAGGCTTTGCAAGACGAGCTAGACGTAGTTGAAGGTATGCAGTTCGACCGTGGTTACCTATCTCCTTACTTCATCAACAACCAAGAAGCTGGTTCTGTTGATCTAGATAGCCCG…	.		unknown	.	.	unknown	unknown	yes	no	no	no	no
10N.222.51.C7	0	222	5	A	sanger	PRJNA328102	OK263431	>10N.222.51.C7 ACAGCAACAGTATTGGCTCAGTCTATTATCGCTGAAGGCCTAAAAGCGGTTGCTGCTGGCATGAACCCAATGGATCTTAAGCGCGGCATCGACAAAGCGGTTATCGCGGCTGTTGAAGAGCTGAAGAACCTTTCTGTTCCTTGTTCAGACACGAAAGCTATCGCGCAAGTAGGTACTATCTCTGCGAACTCTGATTCGACAGTAGGTAACATCATTGCTGAAGCGATGGAAAAAGTAGGTCGTGATGGTGTAATCACGGTTGAAGAAGGTCAGGCTCTGCAAGACGAGCTAGACGTAGTTGAAGGTATGCAGTTCGACCGCGGTTACCTATCTCCTTACTTCATCAACAACCAAGAAGCCGGTTCTGTTGATCTAGATAGCCCG…	.		unknown	.	.	unknown	unknown	yes	no	no	no	no
10N.222.51.C8	0	222	5	A	sanger	PRJNA328102	OK263432	>10N.222.51.C8 ACAGCAACAGTTCTTGCTCAAGCAATCATCACTGAAGGCTTAAAAGCCGTTGCTGCTGGCATGAATCCAATGGATCTTAAGCGCGGTATCGACAAAGCAGTTATCGCTGCAGTTGAAGAGCTAAAAGGCCTTTCTGTTCCATGTGCAGATACAAAAGCTATCGCGCAAGTAGGTACTATCTCTGCGAACTCTGATTCGACAGTAGGTAACATCATTGCTGAAGCGATGGAAAAAGTAGGTCGTGATGGCGTAATCACGGTTGAAGAAGGTCAGGCTCTACAAGACGAGCTAGACGTAGTTGAAGGTATGCAGTTCGACCGTGGTTACCTATCTCCTTACTTCATCAACAACCAAGAAGCGGGTTCTGTTGATCTAGAAAGCCCA…	.		unknown	.	.	unknown	unknown	yes	no	no	no	no
10N.222.51.C9	0	222	5	A	sanger	PRJNA328102	OK263433	>10N.222.51.C9 ACAGCAACAGTATTGGCTCAGTCTATTATTGCTGAAGGCCTAAAAGCCGTTGCTGCTGGCATGAACCCAATGGATCTTAAGCGCGGCATCGACAAAGCGGTTATCGCAGCTGTTGAAGAGCTGAAGAACCTTTCTGTTCCTTGTTCAGACACGAAAGCTATCGCGCAAGTAGGTACTATCTCTGCGAACTCTGATTCGACAGTGGGTAACATCATTGCTGAAGCGATGGAAAAAGTAGGTCGTGATGGCGTTATCACGGTTGAAGAAGGTCAGGCTCTGCAAGACGAGCTAGACGTAGTTGAAGGTATGCAGTTCGACCGCGGTTACCTATCTCCTTACTTCATCAACAACCAAGAAGCCGGTTCTGTTGATCTTGAAAGCCCA…	.		unknown	.	.	unknown	unknown	yes	no	no	no	no
10N.222.51.E1	0	222	5	A	sanger	PRJNA328102	OK263434	>10N.222.51.E1 ACAGCAACAGTATTGGCTCAGTCTATTATCGCTGAAGGCCTAAAAGCGGTTGCTGCTGGCATGAACCCAATGGATCTTAAGCGCGGCATCGACAAAGCGGTTATCGCGGCTGTTGAAGAGCTGAAGAACCTATCTGTTCCTTGTTCAGACACGAAAGCTATCGCGCAAGTAGGTACTATCTCTGCGAACTCTGATTCGACAGTAGGTAACATCATTGCTGAAGCGATGGAAAAAGTAGGTCGTGATGGCGTTATCACGGTTGAAGAAGGTCAGGCTCTACAAGATGAGCTAGACGTAGTTGAAGGTATGCAATTCGACCGCGGTTACCTATCTCCTTACTTCATCAACAACCAAGAAGCAGGTTCTGTTGATCTAGATAGCCCG…	.		unknown	.	.	unknown	unknown	yes	no	no	no	no
10N.222.51.E10	0	222	5	A	sanger	PRJNA328102	OK263435	>10N.222.51.E10 ACAGCAACAGTATTGGCTCAGTCTATTATTGCTGAAGGCCTAAAAGCCGTTGCTGCTGGCATGAACCCAATGGATCTTAAGCGCGGCATCGACAAAGCGGTTATCGCAGCTGTTGAAGAGCTGAAGAACCTTTCTGTTCCTTGTTCAGACACGAAAGCTATCGCGCAAGTAGGTACTATCTCTGCGAACTCTGATTCGACAGTGGGTAACATCATTGCTGAAGCGATGGAAAAAGTAGGTCGTGATGGCGTTATCACGGTTGAAGAAGGTCAGGCTCTGCAAGACGAGCTAGACGTAGTTGAAGGTATGCAGTTCGACCGCGGTTACCTATCTCCTTACTTCATCAACAACCAAGAAGCCGGTTCTGTTGATCTTGAAAGCCC…	.		unknown	.	.	unknown	unknown	yes	no	no	no	no
10N.222.51.E11	0	222	5	A	sanger	PRJNA328102	OK263436	>10N.222.51.E11 ACAGCAACAGTATTGGCTCAGTCTATTATCGCTGAAGGCCTAAAAGCGGTTGCTGCTGGCATGAACCCAATGGATCTTAAGCGCGGCATCGACAAAGCGGTTATCGCGGCTGTTGAAGAGCTGAAGAACCTTTCTGTTCCTTGTTCAGACACGAAAGCTATCGCGCAAGTAGGTACTATCTCTGCGAACTCTGATTCGACAGTAGGTAACATCATTGCTGAAGCGATGGAAAAAGTAGGTCGTGATGGCGTTATCACGGTTGAAGAAGGTCAGGCTCTACAAGACGAGCTAGACGTAGTTGAAGGTATGCAGTTCGACCGCGGTTACCTATCTCCTTACTTCATCAACAACCAAGAAGCAGGTTCTGTTGATCTAGATAGCCC…	.		unknown	.	.	unknown	unknown	yes	no	no	no	no
10N.222.51.E12	0	222	5	A	sanger	PRJNA328102	OK263437	>10N.222.51.E12 ACAGCAACAGTATTGGCTCAGTCTATTATTGCTGAAGGCCTAAAAGCCGTTGCTGCTGGCATGAACCCAATGGATCTTAAGCGCGGCATCGACAAAGCGGTTATCGCAGCTGTTGAAGAGCTGAAGAACCTTTCTGTTCCTTGTTCAGACACGAAAGCTATCGCGCAAGTAGGTACTATCTCTGCGAACTCTGATTCGACAGTGGGTAACATCATTGCTGAAGCGATGGAAAAAGTAGGTCGTGATGGCGTTATCACGGTTGAAGAAGGTCAGGCTCTGCAAGACGAGCTAGACGTAGTTGAAGGTATGCAGTTCGACCGCGGTTACCTATCTCCTTACTTCATCAACAACCAAGAAGCCGGTTCTGTTGATCTTGAAAGCCC…	.		unknown	.	.	unknown	unknown	yes	no	no	no	no
10N.222.51.E2	0	222	5	A	sanger	PRJNA328102	OK263438	>10N.222.51.E2 ACAGCAACAGTATTGGCTCAGTCTATTATTGCTGAAGGCCTAAAAGCCGTTGCTGCTGGCATGAACCCAATGGATCTTAAGCGCGGCATCGACAAAGCGGTTATCGCAGCTGTTGAAGAGCTGAAGAACCTTTCTGTTCCTTGTTCAGACACGAAAGCTATCGCGCAAGTAGGTACTATCTCTGCGAACTCTGATTCGACAGTGGGTAACATCATTGCTGAAGCGATGGAAAAAGTAGGTCGTGATGGCGTTATCACGGTTGAAGAAGGTCAGGCTCTGCAAGACGAGCTAGACGTAGTTGAAGGTATGCAGTTCGACCGCGGTTACCTATCTCCTTACTTCATCAACAACCAAGAAGCCGGTTCTGTTGATCTTGAAAGCCCA…	.		unknown	.	.	unknown	unknown	yes	no	no	no	no
10N.222.51.E3	8	222	5	A	sanger	PRJNA328102	OK263439	>10N.222.51.E3 ACTGCAACAGTACTGGCTCAATCTATCATCACTGAAGGCCTTAAGGCTGTCGCTGCTGGTATGAACCCAATGGATCTTAAGCGTGGTATCGACAAAGCAGTGATTGCTGCAGTTGAAGAGCTTAAGAACCTATCTCAACCTTGTGCTGATACTAAAGCTATCGCTCAGGTAGGTACTATCTCTGCAAACTCTGATGTGACTGTAGGTAACATCATTGCTGAAGCGATGGAAAAAGTAGGCCGTGATGGTGTTATCACTGTTGAAGAAGGTCAGGCTCTTCAAGACGAGCTAGACGTAGTTGAAGGTATGCAGTTCGATCGCGGTTACCTATCTCCTTACTTCATCAACAACCAAGAAGCGGGTAGCGTAGACCTAGAAAGCCCA…	MDBC00000000.1		Vibrio breoganii	Vibrio breoganii	same population call as in SciData paper	Vibrio	Vibrionaceae	yes	yes	yes	yes	yes
10N.222.51.E4	3	222	5	A	sanger	PRJNA328102	OK263440	>10N.222.51.E4 ACTGCAACAGTACTGGCTCAATCTATCATCACTGAAGGTCTTAAGGCTGTCGCTGCTGGTATGAACCCAATGGATCTTAAGCGTGGTATCGACAAGGCAGTGATTGCTGCAGTTGAAGAGCTTAAGAACCTATCTCAACCTTGTGCTGATACTAAAGCTATCGCTCAGGTAGGTACTATCTCTGCAAACTCTGATGTGACTGTAGGTAACATCATTGCTGAAGCGATGGAAAAAGTAGGCCGTGATGGTGTTATAACTGTTGAAGAAGGTCAGGCTCTTCAAGACGAGCTAGACGTAGTTGAAGGTATGCAGTTCGATCGCGGTTACCTATCTCCTTACTTCATCAACAACCAAGAAGCGGGTAGTGTAGACCTAGAAAGCCCA…	MDBB00000000.1		Vibrio breoganii	Vibrio breoganii	same population call as in SciData paper	Vibrio	Vibrionaceae	yes	yes	yes	yes	yes
10N.222.51.E5	18	222	5	A	sanger	PRJNA328102	OK263441	>10N.222.51.E5 ACTGCAACAGTACTGGCTCAATCTATCATCACTGAAGGTCTTAAGGCTGTCGCTGCTGGTATGAACCCAATGGATCTTAAGCGTGGTATCGACAAAGCAGTGATTGCTGCAGTTGAAGAGCTTAAGAACCTATCTCAACCTTGTGCTGATACTAAAGCTATCGCTCAGGTAGGTACTATCTCTGCAAACTCTGATGTGACTGTAGGTAACATCATTGCTGAAGCGATGGAAAAAGTAGGCCGTGATGGTGTTATCACTGTTGAAGAAGGTCAGGCTCTTCAAGACGAGCTAGACGTAGTTGAAGGTATGCAGTTCGATCGCGGTTACCTATCTCCTTACTTCATCAACAACCAAGAAGCGGGTAGCGTAGACCTAGAAAGCCCA…	MDBA00000000.1		Vibrio breoganii	Vibrio breoganii	same population call as in SciData paper	Vibrio	Vibrionaceae	yes	yes	yes	yes	yes
10N.222.51.E6	0	222	5	A	sanger	PRJNA328102	OK263442	>10N.222.51.E6 ACTGCAACAGTACTGGCTCAATCTATCATCACTGAAGGTCTTAAGGCTGTCGCTGCTGGTATGAACCCAATGGATCTTAAGCGTGGTATCGACAAGGCAGTGATTGCTGCAGTTGAAGAGCTTAAGAACCTATCTCAACCTTGTGCTGATACTAAAGCTATCGCTCAGGTAGGTACTATCTCTGCAAACTCTGATGTGACTGTAGGTAACATCATTGCTGAAGCGATGGAAAAAGTAGGCCGTGATGGTGTTATCACTGTTGAAGAAGGTCAGGCTCTTCAAGACGAGCTAGACGTAGTTGAAGGTATGCAGTTCGATCGCGGTTACCTATCTCCTTACTTCATCAACAACCAAGAAGCGGGTAGTGTAGACCTAGAAAGCCCA…	.		unknown	.	.	unknown	unknown	yes	no	no	no	no
10N.222.51.E7	0	222	5	A	sanger	PRJNA328102	OK263443	>10N.222.51.E7 ACTGCAACAGTATTGGCTCAGTCTATTATCGCTGAAGGCCTAAAAGCGGTTGCTGCTGGCATGAACCCAATGGATCTTAAGCGCGGCATCGACAAAGCGGTTATCGCGGCTGTTGAAGAGCTGAAGAACCTTTCTGTTCCTTGTTCAGACACGAAAGCTATCGCGCAAGTAGGTACTATCTCTGCGAACTCTGATTCGACAGTAGGTAACATCATTGCTGAAGCGATGGAAAAAGTAGGTCGTGATGGCGTAATCACGGTTGAAGAAGGTCAGGCTCTGCAAGACGAGCTAGACGTAGTTGAAGGTATGCAGTTCGACCGCGGTTACCTGTCTCCTTACTTCATCAACAACCAAGAAGCAGGTTCTGTTGATCTAGAAAGCCCA…	.		unknown	.	.	unknown	unknown	yes	no	no	no	no
10N.222.51.E8	0	222	5	A	sanger	PRJNA328102	OK263444	>10N.222.51.E8 ACAGCAACAGTTCTTGCTCAAGCAATCATCACTGAAGGCTTAAAAGCCGTTGCTGCTGGCATGAATCCAATGGATCTTAAGCGCGGTATCGACAAAGCAGTTATCGCTGCAGTTGAAGAGCTAAAAGGCCTTTCTGTTCCATGTGCAGATACAAAAGCTATCGCGCAAGTAGGTACTATCTCTGCGAACTCTGATTCGACAGTAGGTAACATCATTGCTGAAGCGATGGAAAAAGTAGGTCGTGATGGCGTAATCACGGTTGAAGAAGGTCAGGCTCTACAAGACGAGCTAGACGTAGTTGAAGGTATGCAGTTCGACCGTGGTTACCTATCTCCTTACTTCATCAACAACCAAGAAGCGGGTTCTGTTGATCTAGAAAGCCCA…	.		unknown	.	.	unknown	unknown	yes	no	no	no	no
10N.222.51.E9	0	222	5	A	sanger	PRJNA328102	OK263445	>10N.222.51.E9 ACAGCAACCGTTCTTGCTCAAGCTATCATCACTGAAGGTCTAAAAGCCGTAGCTGCTGGCATGAACCCAATGGATCTTAAGCGCGGTATCGACAAAGCGGTTATCGCGGCTGTTGAAGAGCTGAAGAACCTTTCTGTTCCTTGTTCAGACACTAAAGCTATCGCTCAAGTAGGTACTATCTCTGCGAACTCAGATTCGACAGTAGGTAACATCATTGCTGAAGCGATGGAAAAAGTAGGTCGTGATGGCGTAATCACGGTTGAAGAAGGTCAGGCTCTGCAAGACGAGCTAGACGTAGTTGAAGGTATGCAGTTCGACCGCGGTTACCTATCTCCTTACTTCATCAACAACCAAGAAGCCGGTTCTGTTGATCTTGAAAGCCCA…	.		unknown	.	.	unknown	unknown	yes	no	no	no	no
10N.222.51.F1	0	222	5	A	sanger	PRJNA328102	OK263446	>10N.222.51.F1 ACAGCAACAGTATTGGCTCAGTCTATTATTGCTGAAGGCCTAAAAGCCGTTGCTGCTGGCATGAACCCAATGGATCTTAAGCGCGGCATCGACAAAGCGGTTATCGCAGCTGTTGAAGAGCTGAAGAACCTTTCTGTTCCTTGTTCAGACACGAAAGCTATCGCGCAAGTAGGTACTATCTCTGCGAACTCTGATTCGACAGTGGGTAACATCATTGCTGAAGCGATGGAAAAAGTAGGTCGTGATGGCGTTATCACGGTTGAAGAAGGTCAGGCTCTGCAAGACGAGCTAGACGTAGTTGAAGGTATGCAGTTCGACCGCGGTTACCTATCTCCTTACTTCATCAACAACCAAGAAGCCGGTTCTGTTGATCTTGAAAGCCCA…	.		unknown	.	.	unknown	unknown	yes	no	no	no	no
10N.222.51.F10	0	222	5	A	sanger	PRJNA328102	OK263447	>10N.222.51.F10 ACAGCAACAGTATTGGCTCAGTCTATTATTGCTGAAGGCCTAAAAGCCGTTGCTGCTGGCATGAACCCAATGGATCTTAAGCGCGGCATCGACAAAGCGGTTATCGCAGCTGTTGAAGAGCTGAAGAACCTTTCTGTTCCTTGTTCAGACACGAAAGCTATCGCGCAAGTAGGTACTATCTCTGCGAACTCTGATTCGACAGTGGGTAACATCATTGCTGAAGCGATGGAAAAAGTAGGTCGTGATGGCGTTATCACGGTTGAAGAAGGTCAGGCTCTGCAAGACGAGCTAGACGTAGTTGAAGGTATGCAGTTCGACCGCGGTTACCTATCTCCTTACTTCATCAACAACCAAGAAGCCGGTTCTGTTGATCTTGAAAGCCC…	.		unknown	.	.	unknown	unknown	yes	no	no	no	no
10N.222.51.F11	0	222	5	A	sanger	PRJNA328102	OK263448	>10N.222.51.F11 ACAGCAACAGTATTGGCTCAGTCTATTATTGCTGAAGGCCTAAAAGCCGTTGCTGCTGGCATGAACCCAATGGATCTTAAGCGCGGCATCGACAAAGCGGTTATCGCAGCTGTTGAAGAGCTGAAGAACCTTTCTGTTCCTTGTTCAGACACGAAAGCTATCGCGCAAGTAGGTACTATCTCTGCGAACTCTGATTCGACAGTGGGTAACATCATTGCTGAAGCGATGGAAAAAGTAGGTCGTGATGGCGTTATCACGGTTGAAGAAGGTCAGGCTCTGCAAGACGAGCTAGACGTAGTTGAAGGTATGCAGTTCGACCGCGGTTACCTATCTCCTTACTTCATCAACAACCAAGAAGCCGGTTCTGTTGATCTTGAAAGCCC…	.		unknown	.	.	unknown	unknown	yes	no	no	no	no
10N.222.51.F12	0	222	5	A	sanger	PRJNA328102	OK263449	>10N.222.51.F12 ACAGCAACAGTATTGGCTCAGTCTATTATTGCTGAAGGCCTAAAAGCCGTTGCTGCTGGCATGAACCCAATGGATCTTAAGCGCGGCATCGACAAAGCGGTTATCGCAGCTGTTGAAGAGCTGAAGAACCTTTCTGTTCCTTGTTCAGACACGAAAGCTATCGCGCAAGTAGGTACTATCTCTGCGAACTCTGATTCGACAGTGGGTAACATCATTGCTGAAGCGATGGAAAAAGTAGGTCGTGATGGCGTTATCACGGTTGAAGAAGGTCAGGCTCTGCAAGACGAGCTAGACGTAGTTGAAGGTATGCAGTTCGACCGCGGTTACCTATCTCCTTACTTCATCAACAACCAAGAAGCCGGTTCTGTTGATCTTGAAAGCCC…	.		unknown	.	.	unknown	unknown	yes	no	no	no	no
10N.222.51.F2	0	222	5	A	sanger	PRJNA328102	OK263450	>10N.222.51.F2 ACAGCAACAGTATTGGCTCAGTCTATTATTGCTGAAGGCCTAAAAGCCGTTGCTGCTGGCATGAACCCAATGGATCTTAAGCGCGGCATCGACAAAGCGGTTATCGCAGCTGTTGAAGAGCTGAAGAACCTTTCTGTTCCTTGTTCAGACACGAAAGCTATCGCGCAAGTAGGTACTATCTCTGCGAACTCTGATTCGACAGTGGGTAACATCATTGCTGAAGCGATGGAAAAAGTAGGTCGTGATGGCGTTATCACGGTTGAAGAAGGTCAGGCTCTGCAAGACGAGCTAGACGTAGTTGAAGGTATGCAGTTCGACCGCGGTTACCTATCTCCTTACTTCATCAACAACCAAGAAGCCGGTTCTGTTGATCTTGAAAGCCCA…	.		unknown	.	.	unknown	unknown	yes	no	no	no	no
10N.222.51.F3	0	222	5	A	sanger	PRJNA328102	OK263451	>10N.222.51.F3 ACAGCAACAGTATTGGCTCAGTCTATTATTGCTGAAGGCCTAAAAGCCGTTGCTGCTGGCATGAACCCAATGGATCTTAAGCGCGGCATCGACAAAGCGGTTATCGCAGCTGTTGAAGAGCTGAAGAACCTTTCTGTTCCTTGTTCAGACACGAAAGCTATCGCGCAAGTAGGTACTATCTCTGCGAACTCTGATTCGACAGTGGGTAACATCATTGCTGAAGCGATGGAAAAAGTAGGTCGTGATGGCGTTATCACGGTTGAAGAAGGTCAGGCTCTGCAAGACGAGCTAGACGTAGTTGAAGGTATGCAGTTCGACCGCGGTTACCTATCTCCTTACTTCATCAACAACCAAGAAGCCGGTTCTGTTGATCTTGAAAGCCCA…	.		unknown	.	.	unknown	unknown	yes	no	no	no	no
10N.222.51.F6	0	222	5	A	genome	PRJNA328102	OL372264	>10N.222.51.F6 ACAGCAACCGTACTTGCTCAAGCGATCATCGCTGAAGGCCTAAAAGCGGTTGCAGCGGGTATGAACCCAATGGATCTTAAGCGCGGCATCGATAAAGCGGTTATCGCTGCGGTAGAGCAACTGAAAGAACTGTCAGTTGAATGTAACGATACTAAAGCGATCGCTCAAGTGGGTACTATCTCTGCAAACTCAGACTCAACCGTGGGCAACATCATTGCAGAAGCAATGGAAAAAGTAGGCCGTGATGGCGTAATCACAGTTGAAGAAGGCCAAGCGCTGCAAGATGAGCTAGATGTGGTTGAAGGTATGCAGTTTGATCGCGGTTACCTATCGCCTTACTTCATCAACAACCAAGAAGCGGGTTCGGTTGATCTAGAAAGCCCA…	.		unknown	.	.	unknown	unknown	yes	no	no	no	no
10N.222.51.F8	8	222	5	A	sanger	PRJNA328102	OK263452	>10N.222.51.F8 ACAGCAACAGTATTGGCTCAGTCTATTATCGCTGAAGGCCTAAAAGCCGTTGCTGCTGGCATGAACCCAATGGATCTTAAGCGCGGCATCGACAAAGCGGTTATCGCGGCTGTTGAAGAGCTGAAGAACCTTTCTGTTCCTTGTTCAGACACGAAAGCTATCGCGCAAGTAGGTACTATCTCTGCGAACTCTGATTCAACAGTAGGTAACATCATTGCTGAAGCGATGGAAAAAGTAGGTCGTGATGGTGTAATCACGGTTGAAGAAGGTCAGGCTCTGCAAGACGAGCTAGACGTAGTTGAAGGTATGCAATTCGACCGCGGTTACCTATCTCCTTACTTCATCAACAACCAAGAAGCAGGTTCTGTTGATCTAGATAGCCCG…	MDAZ00000000.1		Vibrio splendidus	Vibrio splendidus	same population call as in SciData paper	Vibrio	Vibrionaceae	yes	yes	yes	yes	yes
10N.222.51.F9	1	222	5	A	sanger	PRJNA328102	OK263453	>10N.222.51.F9 ACAGCAACAGTATTGGCTCAGTCTATTATCGCTGAAGGCCTAAAAGCGGTTGCTGCTGGCATGAACCCAATGGATCTCAAGCGCGGCATCGACAAAGCGGTTATCGCGGCTGTTGAAGAGCTGAAGAACCTTTCTGTTCCTTGTTCAGACACGAAAGCTATCGCGCAAGTAGGTACTATCTCTGCGAACTCTGATTCGACAGTAGGTAACATCATTGCTGAAGCGATGGAAAAAGTAGGTCGTGATGGTGTAATCACGGTTGAAGAAGGTCAGGCTCTGCAAGACGAGCTAGACGTCGTTGAAGGTATGCAGTTCGACCGCGGTTACCTATCTCCTTACTTCATCAACAACCAAGAAGCCGGTTCTGTTGATCTAGAAAGCCCA…	MDAY00000000.1		Vibrio splendidus	Vibrio splendidus	same population call as in SciData paper	Vibrio	Vibrionaceae	yes	yes	yes	yes	yes
10N.222.52.A1	0	222	5	B	sanger	PRJNA328102	OK263454	>10N.222.52.A1 ACTGCAACAGTACTGGCTCAATCTATCATCACTGAAGGTCTTAAGGCTGTCGCTGCTGGTATGAACCCAATGGATCTTAAGCGTGGTATCGACAAGGCAGTGATTGCTGCAGTTGAAGAGCTTAAGAACCTATCTCAACCTTGTGCTGATACTAAAGCTATCGCTCAGGTAGGTACTATCTCTGCAAACTCTGATGTGACTGTGGGTAACATCATTGCTGAAGCGATGGAAAAAGTAGGCCGTGATGGTGTTATCACTGTTGAAGAAGGTCAGGCTCTTCAAGACGAGCTAGACGTAGTTGAAGGTATGCAGTTCGATCGCGGTTACCTATCTCCTTACTTCATCAACAACCAAGAAGCGGGTAGTGTAGACCTAGAAAGCCCA…	.		unknown	.	.	unknown	unknown	yes	no	no	no	no
10N.222.52.A10	0	222	5	B	sanger	PRJNA328102	OK263455	>10N.222.52.A10 ACAGCAACAGTATTGGCTCAGTCTATTATCGCTGAAGGCCTAAAAGCGGTTGCTGCTGGCATGAACCCAATGGATCTTAAGCGCGGCATCGACAAAGCGGTTATCGCGGCTGTTGAAGAGCTGAAGAACCTTTCTGTTCCTTGTTCAGACACGAAAGCTATCGCGCAAGTAGGTACTATCTCTGCGAACTCTGATTCGACAGTAGGTAACATCATTGCTGAAGCGATGGAAAAAGTAGGTCGTGATGGCGTTATCACGGTTGAAGAAGGTCAGGCTCTACAAGACGAGCTAGACGTAGTTGAAGGTATGCAGTTCGACCGCGGTTACCTATCTCCTTACTTCATCAACAACCAAGAAGCAGGTTCTGTTGATCTAGATAGCCC…	.		unknown	.	.	unknown	unknown	yes	no	no	no	no
10N.222.52.A11	90	222	5	B	sanger	PRJNA328102	MF464493	>10N.222.52.A11 ACTGCAACAGTATTGGCTCAGTCTATTATCGCTGAAGGCCTAAAAGCGGTTGCTGCTGGCATGAACCCAATGGATCTTAAGCGCGGCATCGACAAAGCGGTTATCGCGGCTGTTGAAGAGCTGAAGAACCTTTCTGTTCCTTGTTCAGACACGAAAGCTATCGCGCAAGTAGGTACTATCTCTGCGAACTCTGATTCGACAGTAGGTAACATCATTGCTGAAGCGATGGAAAAAGTAGGTCGTGATGGCGTAATCACGGTTGAAGAAGGTCAGGCTCTGCAAGACGAGCTAGACGTAGTTGAAGGTATGCAGTTCGACCGCGGTTACCTGTCTCCTTACTTCATCAACAACCAAGAAGCAGGTTCTGTTGATCTAGAAAGCCC…	JAJGZT000000000	SAMN22346945	Vibrio splendidus	.	.	Vibrio	Vibrionaceae	yes	yes	yes	yes	yes
10N.222.52.A12	0	222	5	B	sanger	PRJNA328102	OK263456	>10N.222.52.A12 ACTGCAACAGTACTGGCTCAATCTATCATCACTGAAGGTCTTAAGGCTGTCGCTGCTGGTATGAACCCAATGGATCTTAAGCGTGGTATCGACAAGGCAGTGATTGCTGCAGTTGAAGAGCTTAAGAACCTATCTCAACCTTGTGCTGATACTAAAGCTATCGCTCAGGTAGGTACTATCTCTGCAAACTCTGATGTGACTGTAGGTAACATCATTGCTGAAGCGATGGAAAAAGTAGGCCGTGATGGTGTTATAACTGTTGAAGAAGGTCAGGCTCTTCAAGACGAGCTAGACGTAGTTGAAGGTATGCAGTTCGATCGCGGTTACCTATCTCCTTACTTCATCAACAACCAAGAAGCGGGTAGTGTAGACCTAGAAAGCCC…	.		unknown	.	.	unknown	unknown	yes	no	no	no	no
10N.222.52.A2	0	222	5	B	genome	PRJNA328102	OL372265	>10N.222.52.A2 ACTGCAACAGTACTGGCTCAATCTATCATCACTGAAGGTCTTAAGGCTGTCGCTGCTGGTATGAACCCAATGGATCTTAAGCGTGGTATCGACAAGGCAGTGATTGCTGCAGTTGAAGAGCTTAAGAACCTATCTCAACCTTGTGCTGATACTAAAGCTATCGCTCAGGTAGGTACTATCTCTGCAAACTCTGATGTGACTGTAGGTAACATCATTGCTGAAGCGATGGAAAAAGTAGGCCGTGATGGTGTTATCACTGTTGAAGAAGGTCAGGCTCTTCAAGACGAGCTAGACGTAGTTGAAGGTATGCAGTTCGATCGCGGTTACCTATCTCCTTACTTCATCAACAACCAAGAAGCGGGTAGTGTAGACCTAGAAAGCCCA…	.		Vibrio breoganii	.	.	unknown	unknown	yes	no	no	no	no
10N.222.52.A3	0	222	5	B	sanger	PRJNA328102	OK263457	>10N.222.52.A3 ACAGCAACAGTATTGGCTCAGTCTATTATCGCTGAAGGCCTAAAAGCCGTTGCTGCTGGCATGAACCCAATGGATCTTAAGCGCGGCATCGACAAAGCGGTTATCGCGGCTGTTGAAGAGTTGAAGAACCTTTCTGTTCCTTGTTCAGACACGAAAGCTATCGCGCAAGTCGGTACTATCTCTGCGAACTCTGATTCGACAGTAGGTAACATCATTGCTGAAGCGATGGAAAAAGTAGGTCGTGATGGCGTTATCACAGTTGAAGAAGGTCAGGCTCTACAAGACGAGCTAGACGTAGTTGAAGGTATGCAGTTCGACCGCGGTTACCTATCTCCTTACTTCATCAACAACCAAGAAGCCGGTTCTGTTGATCTAGATAGCCCG…	.		unknown	.	.	unknown	unknown	yes	no	no	no	no
10N.222.52.A5	0	222	5	B	sanger	PRJNA328102	OK263458	>10N.222.52.A5 ACAGCAACAGTATTGGCTCAGTCTATTATCGCTGAAGGCCTAAAAGCGGTTGCTGCTGGCATGAACCCAATGGATCTTAAGCGCGGCATCGACAAAGCGGTTATCGCGGCTGTTGAAGAGCTGAAGAACCTTTCTGTTCCTTGTTCAGACACGAAAGCTATCGCGCAAGTAGGTACTATCTCTGCGAACTCTGATTCGACAGTAGGTAACATCATTGCTGAAGCGATGGAAAAAGTAGGTCGTGATGGTGTAATCACGGTTGAAGAAGGTCAGGCTCTGCAAGACGAGCTAGACGTAGTTGAAGGTATGCAGTTCGACCGCGGTTACCTATCTCCTTACTTCATCAACAACCAAGAAGCCGGTTCTGTTGATCTAGATAGCCCG…	.		unknown	.	.	unknown	unknown	yes	no	no	no	no
10N.222.52.A6	0	222	5	B	sanger	PRJNA328102	OK263459	>10N.222.52.A6 ACAGCAACAGTATTGGCTCAGTCTATTATCGCTGAAGGCCTAAAAGCGGTTGCTGCTGGCATGAACCCAATGGATCTTAAGCGCGGCATCGACAAAGCGGTTATCGCGGCTGTTGAAGAGCTGAAGAACCTTTCTGTTCCTTGTTCAGACACGAAAGCTATCGCGCAAGTAGGTACTATCTCTGCGAACTCTGATTCGACAGTAGGTAACATCATTGCTGAAGCGATGGAAAAAGTAGGTCGTGATGGCGTTATCACGGTTGAAGAAGGTCAGGCTCTACAAGATGAGCTAGACGTAGTTGAAGGTATGCAGTTCGACCGCGGTTACCTATCTCCTTACTTCATCAATAACCAAGAAGCCGGTTCTGTTGATCTAGATAGCCCG…	.		unknown	.	.	unknown	unknown	yes	no	no	no	no
10N.222.52.A7	1	222	5	B	sanger	PRJNA328102	OK263460	>10N.222.52.A7 ACAGCTACAGTATTGGCTCAGTCTATTATCGCAGAAGGCCTAAAAGCGGTTGCTGCTGGCATGAACCCAATGGATCTTAAGCGCGGCATCGACAAAGCGGTTATCGCGGCTGTTGAAGAGCTGAAGAACCTTTCTGTTCCTTGTTCAGACACGAAAGCTATCGCGCAAGTAGGTACTATCTCTGCGAACTCTGATTCGACAGTAGGTAACATCATTGCTGAAGCGATGGAAAAAGTAGGTCGTGATGGCGTTATCACGGTTGAAGAAGGTCAGGCTCTACAAGATGAGCTAGACGTAGTTGAAGGTATGCAGTTCGACCGCGGTTACCTATCTCCTTACTTCATCAACAACCAAGAAGCAGGTTCTGTTGATCTAGATAGCCCG…	MDAX00000000.1		Vibrio splendidus	Vibrio splendidus	same population call as in SciData paper	Vibrio	Vibrionaceae	yes	yes	yes	yes	yes
10N.222.52.A8	0	222	5	B	sanger	PRJNA328102	OK263461	>10N.222.52.A8 ACAGCTACAGTGTTGGCTCAGTCTATTATCGCTGAAGGCCTAAAAGCGGTTGCTGCTGGCATGAACCCAATGGATCTTAAGCGCGGCATCGACAAAGCGGTTATCGCAGCTGTTGAAGAGCTGAAGAACCTTTCTGTTCCTTGTTCAGACACGAAAGCTATCGCTCAAGTAGGTACTATCTCTGCGAACTCTGATTCGACAGTAGGTAATATCATTGCTGAAGCGATGGAAAAAGTAGGTCGTGATGGCGTTATCACGGTTGAAGAAGGTCAGGCTCTGCAAGACGAGCTAGACGTAGTTGAAGGTATGCAGTTCGACCGCGGTTACCTATCTCCTTACTTCATCAACAACCAAGAAGCCGGTTCTGTTGATCTTGAAAGCCCA…	.		unknown	.	.	unknown	unknown	yes	no	no	no	no
10N.222.52.A9	0	222	5	B	sanger	PRJNA328102	OK263462	>10N.222.52.A9 ACAGCAACTGTATTGGCTCAGTCTATTATAGCTGAAGGCCTAAAAGCGGTTGCTGCTGGCATGAACCCAATGGATCTTAAGCGCGGTATCGACAAAGCGGTTATCGCAGCGGTTGAAGAGCTGAAGAACCTTTCTGTGCCATGTTCAGACACTAAAGCGATTGCTCAAGTCGGTACTATCTCTGCGAACTCTGACGCAACAGTCGGTAACATCATTGCTGAAGCGATGGAAAAAGTAGGTCGTGATGGCGTAATCACGGTTGAAGAAGGTCAGGCTCTGCAAGACGAGCTAGACGTAGTAGAAGGCATGCAGTTCGACCGCGGTTACCTGTCTCCTTACTTCATCAACAACCAAGAAGCGGGTTCTGTTGATCTAGAAAGCCCA…	.		unknown	.	.	unknown	unknown	yes	no	no	no	no
10N.222.52.B1	0	222	5	B	sanger	PRJNA328102	OK263463	>10N.222.52.B1 ACAGCAACAGTATTGGCTCAGTCTATTATCGCTGAAGGCCTAAAAGCGGTTGCTGCTGGCATGAACCCAATGGATCTTAAGCGCGGCATCGACAAAGCGGTTATCGCGGCTGTTGAAGAGCTGAAGAACCTTTCTGTTCCTTGTTCAGACACGAAAGCTATCGCGCAAGTAGGTACTATCTCTGCGAACTCTGATTCGACAGTAGGTAACATCATTGCTGAAGCGATGGAAAAAGTAGGTCGTGATGGCGTTATCACGGTTGAAGAAGGTCAGGCTCTACAAGACGAGCTAGACGTAGTTGAAGGTATGCAGTTCGACCGCGGTTACCTATCTCCTTACTTCATCAACAACCAAGAAGCCGGTTCTGTTGATCTAGATAGCCCG…	.		unknown	.	.	unknown	unknown	yes	no	no	no	no
10N.222.52.B10	0	222	5	B	sanger	PRJNA328102	OK263464	>10N.222.52.B10 ACAGCTACAGTATTGGCTCAGTCTATTATCGCTGAAGGCCTAAAAGCGGTTGCTGCTGGCATGAACCCAATGGATCTTAAGCGCGGCATCGACAAAGCGGTTATCGCGGCTGTTGAAGAGCTGAAGAACCTTTCTGTTCCTTGTTCAGACACGAAAGCTATCGCTCAAGTTGGTACTATCTCTGCGAACTCTGATTCGACAGTAGGTAACATCATTGCTGAAGCGATGGAAAAAGTAGGTCGTGATGGCGTAATCACAGTTGAAGAAGGTCAGGCTCTACAAGACGAGCTAGACGTAGTTGAAGGTATGCAGTTCGACCGCGGTTACCTATCTCCTTACTTCATCAACAACCAAGAAGCAGGTTCTGTTGATCTAGAAAGCCC…	.		unknown	.	.	unknown	unknown	yes	no	no	no	no
10N.222.52.B11	0	222	5	B	sanger	PRJNA328102	OK263465	>10N.222.52.B11 ACTGCAACAGTATTGGCTCAGTCTATTATCGCTGAAGGCCTAAAAGCGGTTGCTGCTGGCATGAACCCAATGGATCTTAAGCGCGGCATCGACAAAGCGGTTATCGCGGCTGTTGAAGAGCTGAAGAACCTTTCTGTTCCTTGTTCAGACACGAAAGCTATCGCGCAAGTAGGTACTATCTCTGCGAACTCTGATTCGACAGTAGGTAACATCATTGCTGAAGCGATGGAAAAAGTAGGTCGTGATGGCGTAATCACGGTTGAAGAAGGTCAGGCTCTGCAAGACGAGCTAGACGTAGTTGAAGGTATGCAGTTCGACCGCGGTTACCTGTCTCCTTACTTCATCAACAACCAAGAAGCAGGTTCTGTTGATCTAGAAAGCCC…	.		unknown	.	.	unknown	unknown	yes	no	no	no	no
10N.222.52.B12	2	222	5	B	sanger	PRJNA328102	OK263466	>10N.222.52.B12 ACAGCAACGGTTCTTGCTCAAGCTATCATTACCGAAGGGTTAAAAGCGGTTGCTGCTGGTATGAACCCAATGGACCTTAAGCGTGGTATCGATAAAGCAGTTATCGCAGCGGTTGAGCAACTAAAAGAACTATCTGTTGAATGTAACGACACCAAAGCTATCGCACAGGTAGGTACTATCTCTGCAAACTCCGATGCAACAGTGGGTAACATCATTGCTGAAGCGATGGAAAAAGTAGGCCGTGATGGCGTGATTACCGTTGAAGAAGGTCAGGCTCTACAAGATGAGCTAGACGTAGTAGAAGGCATGCAGTTCGACCGCGGTTACCTATCTCCTTACTTCATCAACAACCAAGAAGCAGGCTCTGTTGATCTAGAAAGCCC…	MDAW00000000.1		Vibrio jasicida	Vibrio sp.	updated from genus-only call in SciData paper SciData paper	Vibrio	Vibrionaceae	yes	yes	yes	yes	yes
10N.222.52.B2	1	222	5	B	sanger	PRJNA328102	OK263467	>10N.222.52.B2 ACTGCAACAGTACTGGCTCAATCTATCATCACTGAAGGTCTTAAGGCTGTCGCTGCTGGTATGAACCCAATGGATCTTAAGCGTGGTATCGACAAAGCAGTGATTGCTGCAGTTGAAGAGCTTAAGAACCTATCTCAACCTTGTGCTGATACTAAAGCTATCGCTCAGGTAGGTACTATCTCTGCAAACTCTGATGTGACTGTAGGTAACATCATTGCTGAAGCGATGGAAAAAGTAGGCCGTGATGGTGTTATCACTGTTGAAGAAGGTCAGGCTCTTCAAGACGAGCTAGACGTAGTTGAAGGTATGCAGTTCGATCGCGGTTACCTATCTCCTTACTTCATCAACAACCAAGAAGCGGGTAGTGTAGACCTAGAAAGCCCA…	MDAV00000000.1		Vibrio breoganii	Vibrio breoganii	same population call as in SciData paper	Vibrio	Vibrionaceae	yes	yes	yes	yes	yes
10N.222.52.B3	0	222	5	B	sanger	PRJNA328102	OK263468	>10N.222.52.B3 ACAGCAACAGTATTGGCTCAGTCTATTATCGCTGAAGGCCTAAAAGCCGTTGCTGCTGGCATGAACCCAATGGATCTTAAGCGCGGCATCGACAAAGCGGTTATCGCGGCTGTTGAAGAGTTGAAGAACCTTTCTGTTCCTTGTTCAGACACGAAAGCTATCGCGCAAGTCGGTACTATCTCTGCGAACTCTGATTCGACAGTAGGTAACATCATTGCTGAAGCGATGGAAAAAGTAGGTCGTGATGGCGTTATCACAGTTGAAGAAGGTCAGGCTCTACAAGACGAGCTAGACGTAGTTGAAGGTATGCAGTTCGACCGCGGTTACCTATCTCCTTACTTCATCAACAACCAAGAAGCCGGTTCTGTTGATCTAGATAGCCCG…	.		unknown	.	.	unknown	unknown	yes	no	no	no	no
10N.222.52.B4	0	222	5	B	sanger	PRJNA328102	OK263469	>10N.222.52.B4 ACTGCAACAGTACTGGCTCAATCTATCATCACTGAAGGCCTTAAGGCTGTCGCTGCTGGTATGAACCCAATGGATCTTAAGCGTGGTATCGACAAAGCAGTGATTGCTGCAGTTGAAGAGCTTAAGAACCTATCTCAACCTTGTGCTGATACTAAAGCTATCGCTCAGGTAGGTACTATCTCTGCAAACTCTGATGTGACTGTAGGTAACATCATTGCTGAAGCGATGGAAAAAGTAGGCCGTGATGGTGTTATCACTGTTGAAGAAGGTCAGGCTCTTCAAGACGAGCTAGACGTAGTTGAAGGTATGCAGTTCGATCGCGGTTACCTATCTCCTTACTTCATCAACAACCAAGAAGCGGGTAGCGTAGACCTAGAAAGCCCA…	.		unknown	.	.	unknown	unknown	yes	no	no	no	no
10N.222.52.B5	0	222	5	B	sanger	PRJNA328102	OK263470	>10N.222.52.B5 ACTGCAACAGTACTGGCTCAATCTATCATCACTGAAGGTCTTAAGGCTGTCGCTGCTGGTATGAACCCAATGGATCTTAAGCGTGGTATCGACAAGGCAGTGATTGCTGCAGTTGAAGAGCTTAAGAACCTATCTCAACCTTGTGCTGATACTAAAGCTATCGCTCAGGTAGGTACTATCTCTGCAAACTCTGATGTGACTGTGGGTAACATCATTGCTGAAGCGATGGAAAAAGTAGGCCGTGATGGTGTTATCACTGTTGAAGAAGGTCAGGCTCTTCAAGACGAGCTAGACGTAGTTGAAGGTATGCAGTTCGATCGCGGTTACCTATCTCCTTACTTCATCAACAACCAAGAAGCGGGTAGTGTAGACCTAGAAAGCCCA…	.		unknown	.	.	unknown	unknown	yes	no	no	no	no
10N.222.52.B7	0	222	5	B	sanger	PRJNA328102	OK263471	>10N.222.52.B7 ACAGCAACAGTTCTTGCTCAAGCAATCATCACTGAAGGCTTAAAAGCCGTTGCTGCTGGCATGAATCCAATGGATCTTAAGCGCGGTATCGACAAAGCAGTTATCGCTGCAGTTGAAGAGCTAAAAGGCCTTTCTGTTCCATGCGCAGATACAAAAGCTATCGCGCAAGTAGGTACTATCTCTGCGAACTCTGATTCGACAGTAGGTAACATCATTGCTGAAGCGATGGAAAAAGTAGGTCGTGATGGCGTAATCACGGTTGAAGAAGGTCAGGCTCTACAAGACGAGCTAGACGTAGTTGAAGGTATGCAGTTCGACCGTGGTTACCTATCTCCTTACTTCATCAACAACCAAGAAGCGGGTTCTGTTGATCTAGAAAGCCCA…	.		unknown	.	.	unknown	unknown	yes	no	no	no	no
10N.222.52.B8	3	222	5	B	sanger	PRJNA328102	OK263472	>10N.222.52.B8 ACTGCAACAGTACTGGCTCAATCTATCATCACTGAAGGCCTTAAGGCTGTCGCTGCTGGTATGAACCCAATGGATCTTAAGCGTGGTATCGACAAAGCAGTGATTGCTGCAGTTGAAGAGCTTAAGAACCTATCTCAACCTTGTGCTGATACTAAAGCTATCGCTCAGGTAGGTACTATCTCTGCAAACTCTGATGTGACTGTAGGTAACATCATTGCTGAAGCGATGGAAAAAGTAGGCCGTGATGGTGTTATCACTGTTGAAGAAGGTCAGGCTCTTCAAGACGAGCTAGACGTAGTTGAAGGTATGCAGTTCGATCGCGGTTACCTATCTCCTTACTTCATCAACAACCAAGAAGCGGGTAGCGTAGACCTAGAAAGCCCA…	MDAU00000000.1		Vibrio breoganii	Vibrio breoganii	same population call as in SciData paper	Vibrio	Vibrionaceae	yes	yes	yes	yes	yes
10N.222.52.B9	0	222	5	B	sanger	PRJNA328102	OK263473	>10N.222.52.B9 ACAGCAACTGTATTGGCTCAGTCTATTATAGCTGAAGGCCTAAAAGCGGTTGCTGCTGGCATGAACCCAATGGATCTTAAGCGCGGTATCGACAAAGCGGTTATCGCAGCGGTTGAAGAGCTGAAGAACCTTTCTGTGCCATGTTCAGACACTAAAGCGATTGCTCAAGTCGGTACTATCTCTGCGAACTCTGACGCAACAGTCGGTAACATCATTGCTGAAGCGATGGAAAAAGTAGGTCGTGATGGCGTAATCACGGTTGAAGAAGGTCAGGCTCTGCAAGACGAGCTAGACGTAGTAGAAGGCATGCAGTTCGACCGCGGTTACCTGTCTCCTTACTTCATCAACAACCAAGAAGCGGGTTCTGTTGATCTAGAAAGCCCA…	.		unknown	.	.	unknown	unknown	yes	no	no	no	no
10N.222.52.C1	0	222	5	B	sanger	PRJNA328102	OK263474	>10N.222.52.C1 ACAGCAACAGTATTGGCTCAGTCTATTATCGCTGAAGGCCTAAAAGCGGTTGCTGCTGGCATGAACCCAATGGATCTTAAGCGCGGCATCGACAAAGCGGTTATCGCGGCTGTTGAAGAGCTGAAGAACCTTTCTGTTCCTTGTTCAGACACGAAAGCTATCGCGCAAGTAGGTACTATCTCTGCGAACTCTGATTCGACAGTAGGTAACATCATTGCTGAAGCGATGGAAAAAGTAGGTCGTGATGGCGTTATCACGGTTGAAGAAGGTCAGGCTCTACAAGACGAGCTAGACGTAGTTGAAGGTATGCAGTTCGACCGCGGTTACCTATCTCCTTACTTCATCAACAACCAAGAAGCCGGTTCTGTTGATCTAGATAGCCCG…	.		unknown	.	.	unknown	unknown	yes	no	no	no	no
10N.222.52.C10	4	222	5	B	sanger	PRJNA328102	OK263475	>10N.222.52.C10 ACTGCAACAGTACTGGCTCAATCTATCATCACTGAAGGCCTTAAGGCTGTCGCTGCTGGTATGAACCCAATGGATCTTAAGCGTGGTATCGACAAAGCAGTGATTGCTGCAGTTGAAGAGCTTAAGAACCTATCTCAACCTTGTGCTGATACTAAAGCTATCGCTCAGGTAGGTACTATCTCTGCAAACTCTGATGTGACTGTAGGTAACATCATTGCTGAAGCGATGGAAAAAGTAGGCCGTGATGGTGTTATCACTGTTGAAGAAGGTCAGGCTCTTCAAGACGAGCTAGACGTAGTTGAAGGTATGCAGTTCGATCGCGGTTACCTATCTCCTTACTTCATCAACAACCAAGAAGCGGGTAGCGTAGACCTAGAAAGCCC…	MDAT00000000.1		Vibrio breoganii	Vibrio breoganii	same population call as in SciData paper	Vibrio	Vibrionaceae	yes	yes	yes	yes	yes
10N.222.52.C11	0	222	5	B	sanger	PRJNA328102	OK263476	>10N.222.52.C11 ACAGCAACAGTATTGGCTCAGTCTATTATCGCTGAAGGCCTAAAAGCCGTTGCTGCTGGCATGAATCCAATGGATCTTAAGCGCGGCATCGACAAAGCGGTTATCGCGGCTGTTGAAGAGCTGAAGAACCTATCTGTTCCTTGTTCAGACACGAAAGCTATCGCTCAAGTAGGTACTATCTCTGCGAACTCTGATTCGACAGTGGGTAACATCATTGCTGAAGCGATGGAAAAAGTAGGTCGTGATGGCGTTATCACGGTTGAAGAAGGTCAGGCTCTACAAGATGAGCTAGACGTAGTTGAAGGTATGCAGTTCGACCGCGGTTACCTATCTCCTTACTTCATCAACAACCAAGAAGCAGGTTCTGTTGATCTAGATAGCCC…	.		unknown	.	.	unknown	unknown	yes	no	no	no	no
10N.222.52.C12	0	222	5	B	sanger	PRJNA328102	OK263477	>10N.222.52.C12 ACAGCAACAGTTCTTGCTCAAGCAATCATCACTGAAGGCTTAAAAGCCGTTGCTGCTGGCATGAATCCAATGGATCTTAAGCGCGGTATCGACAAAGCAGTTATCGCTGCAGTTGAAGAGCTAAAAGGCCTTTCTGTTCCATGCGCAGATACAAAAGCTATCGCGCAAGTAGGTACTATCTCTGCGAACTCTGATTCGACAGTAGGTAACATCATTGCTGAAGCGATGGAAAAAGTAGGTCGTGATGGCGTAATCACGGTTGAAGAAGGTCAGGCTCTACAAGACGAGCTAGACGTAGTTGAAGGTATGCAGTTCGACCGTGGTTACCTATCTCCTTACTTCATCAACAACCAAGAAGCGGGTTCTGTTGATCTAGAAAGCCC…	.		unknown	.	.	unknown	unknown	yes	no	no	no	no
10N.222.52.C2	1	222	5	B	genome	PRJNA328102	derives from genome sequence, assembly is: JAJGZS000000000; replaces incorrect existing hsp60: MF464494	>10N.222.52.C2 ACTGCAACTGTATTAGCACAATCAATCGTGACTGAAGGTCTAAAAGCGGTTGCTGCTGGTATGAACCCAATGGATCTTAAGCGCGGCATCGACAAAGCAGTCATTGCTGCTGTTGCTGAACTTAAAGCGCTTTCTCAAGAGTGTTCAGATTCTAAAGCCATCGCACAGGTTGGTACTATTTCTGCTAACTCTGACGAATCAATCGGCGAAATCATTGCAACTGCAATGGAAAAAGTTGGCAAAGAAGGCGTTATTACCGTTGAAGAAGGCCAAGCGCTTGAAAACGAATTAGACGTTGTTGAAGGTATGCAGTTTGACCGTGGTTACCTATCACCATACTTCATCAACAAGCCAGAAACTGGCAGCGTTGAGTTAGATGCACCA…	JAJGZS000000000	SAMN22346946	Shewanella sp. 10N.7	Vibrio sp. F13	corrected population call from that in SciData paper and new genome submitted	Shewanella	Shewanellaceae	yes	yes	yes	yes	yes
10N.222.52.C3	0	222	5	B	sanger	PRJNA328102	OK263478	>10N.222.52.C3 ACAGCAACAGTTCTTGCTCAAGCAATCATCACTGAAGGCTTAAAAGCCGTTGCTGCTGGCATGAATCCAATGGATCTTAAGCGCGGTATCGACAAAGCAGTTATCGCTGCAGTTGAAGAGCTAAAAGGCCTTTCTGTTCCATGCGCAGATACAAAAGCTATCGCGCAAGTAGGTACTATCTCTGCGAACTCTGATTCGACAGTAGGTAACATCATTGCTGAAGCGATGGAAAAAGTAGGTCGTGATGGCGTAATCACGGTTGAAGAAGGTCAGGCTCTACAAGACGAGCTAGACGTAGTTGAAGGTATGCAGTTCGACCGTGGTTACCTATCTCCTTACTTCATCAACAACCAAGAAGCGGGTTCTGTTGATCTAGAAAGCCCA…	.		unknown	.	.	unknown	unknown	yes	no	no	no	no
10N.222.52.C4	0	222	5	B	sanger	PRJNA328102	OK263479	>10N.222.52.C4 ACAGCAACAGTTCTTGCTCAAGCAATCATCACTGAAGGCTTAAAAGCCGTTGCTGCTGGCATGAATCCAATGGATCTTAAGCGCGGTATCGACAAAGCAGTTATCGCTGCAGTTGAAGAGCTAAAAGGCCTTTCTGTTCCATGTGCAGATACAAAAGCTATCGCGCAAGTAGGTACTATCTCTGCGAACTCTGATTCGACAGTAGGTAACATCATTGCTGAAGCGATGGAAAAAGTAGGTCGTGATGGCGTTATCACAGTTGAAGAAGGTCAGGCTCTACAAGACGAGCTAGACGTAGTTGAAGGTATGCAGTTCGACCGTGGTTACCTATCTCCTTACTTCATCAACAACCAAGAAGCGGGTTCTGTTGATCTAGAAAGCCCA…	.		unknown	.	.	unknown	unknown	yes	no	no	no	no
10N.222.52.C5	0	222	5	B	sanger	PRJNA328102	OK263480	>10N.222.52.C5 ACGGCAACAGTTCTTGCTCAAGCAATCATCACTGAAGGCCTAAAAGCCGTTGCTGCTGGCATGAACCCAATGGATCTTAAGCGCGGCATCGACAAAGCGGTTATCGCAGCTGTTGAAGAGCTGAAGAACCTTTCTGTTCCTTGTTCAGACACGAAAGCTATCGCGCAAGTAGGTACTATCTCTGCGAACTCTGATTCGACAGTAGGTAACATCATTGCTGAAGCGATGGAAAAAGTAGGTCGTGATGGCGTTATCACGGTTGAAGAAGGTCAGGCTCTACAAGATGAGCTAGACGTAGTTGAAGGTATGCAGTTCGACCGCGGTTACCTATCTCCTTACTTCATCAATAACCAAGAAGCCGGTTCTGTTGATCTAGATAGCCCG…	.		unknown	.	.	unknown	unknown	yes	no	no	no	no
10N.222.52.C6	0	222	5	B	sanger	PRJNA328102	OK263481	>10N.222.52.C6 ACAGCAACAGTATTGGCTCAGTCTATTATCGCTGAAGGCCTAAAAGCGGTTGCTGCTGGCATGAACCCAATGGATCTTAAGCGCGGCATCGACAAAGCGGTTATCGCGGCTGTTGAAGAGCTGAAGAACCTTTCTGTTCCTTGTTCAGACACGAAAGCTATCGCGCAAGTAGGTACTATCTCTGCGAACTCTGATTCGACAGTAGGTAACATCATTGCTGAAGCGATGGAAAAAGTAGGTCGTGATGGCGTTATCACGGTTGAAGAAGGTCAGGCTCTACAAGATGAGCTAGACGTAGTTGAAGGTATGCAGTTCGACCGCGGTTACCTATCTCCTTACTTCATCAATAACCAAGAAGCCGGTTCTGTTGATCTAGATAGCCCG…	.		unknown	.	.	unknown	unknown	yes	no	no	no	no
10N.222.52.C7	0	222	5	B	sanger	PRJNA328102	OK263482	>10N.222.52.C7 ACTGCAACAGTATTGGCTCAGTCTATTATCGCTGAAGGCCTAAAAGCGGTTGCTGCTGGCATGAACCCAATGGATCTTAAGCGCGGCATCGACAAAGCGGTTATCGCGGCTGTTGAAGAGCTGAAGAACCTTTCTGTTCCTTGTTCAGACACGAAAGCTATCGCGCAAGTAGGTACTATCTCTGCGAACTCTGATTCGACAGTAGGTAACATCATTGCTGAAGCGATGGAAAAAGTAGGTCGTGATGGCGTAATCACGGTTGAAGAAGGTCAGGCTCTGCAAGACGAGCTAGACGTAGTTGAAGGTATGCAGTTCGACCGCGGTTACCTGTCTCCTTACTTCATCAACAACCAAGAAGCAGGTTCTGTTGATCTAGAAAGCCCA…	.		unknown	.	.	unknown	unknown	yes	no	no	no	no
10N.222.52.C8	0	222	5	B	sanger	PRJNA328102	OK263483	>10N.222.52.C8 ACTGCAACTGTTCTTGCTCAAGCCATCATCGCAGAAGGTCTGAAAGCTGTTGCTGCGGGCATGAACCCAATGGATCTGAAGCGCGGTATCGACAAAGCAGTTATTGCTGCTGTTGAAGAACTGAAAGCGTTGTCTGTTCCATGTGCCGATACTAAAGCTATCGCTCAAGTGGGTACTATCTCAGCTAACTCTGATGAGACTGTAGGTACTCTGATTGCTGAAGCGATGGAAAAAGTTGGCCGTGACGGTGTTATCACTGTTGAAGAAGGTCAATCACTACAAGATGAACTTGATGTAGTAGAAGGTATGCAGTTTGACCGCGGTTACCTGTCTCCTTACTTCATCAACAACCAAGAGTCTGGTTCTGTTGATCTAGATAGCCCA…	.		unknown	.	.	unknown	unknown	yes	no	no	no	no
10N.222.52.C9	0	222	5	B	sanger	PRJNA328102	OK263484	>10N.222.52.C9 ACAGCAACAGTATTGGCTCAGTCTATTATCGCAGAAGGCCTAAAAGCGGTTGCTGCTGGCATGAACCCAATGGATCTTAAGCGCGGCATCGACAAAGCGGTTATCGCGGCTGTTGAAGAGTTGAAGAACCTTTCTGTTCCTTGTTCAGACACGAAAGCTATCGCGCAAGTAGGTACTATCTCTGCGAACTCTGATTCGACAGTAGGTAACATCATTGCTGAAGCGATGGAAAAAGTAGGTCGTGATGGCGTTATCACGGTTGAAGAAGGTCAGGCTCTACAAGATGAGCTAGACGTAGTTGAAGGTATGCAATTCGACCGCGGTTACCTATCTCCTTACTTCATCAACAACCAAGAAGCAGGTTCTGTTGATCTAGATAGCCCG…	.		unknown	.	.	unknown	unknown	yes	no	no	no	no
10N.222.52.E1	0	222	5	B	sanger	PRJNA328102	OK263485	>10N.222.52.E1 ACAGCAACAGTATTGGCTCAGTCTATTATCGCTGAAGGCCTAAAAGCCGTTGCTGCTGGCATGAATCCAATGGATCTTAAGCGCGGCATCGACAAAGCGGTTATCGCGGCTGTTGAAGAGCTGAAGAACCTATCTGTTCCTTGTTCAGACACGAAAGCTATCGCTCAAGTAGGTACTATCTCTGCGAACTCTGATTCGACAGTGGGTAACATCATTGCTGAAGCGATGGAAAAAGTAGGTCGTGATGGCGTTATCACGGTTGAAGAAGGTCAGGCTCTACAAGATGAGCTAGACGTAGTTGAAGGTATGCAGTTCGACCGCGGTTACCTATCTCCTTACTTCATCAACAACCAAGAAGCCGGTTCTGTTGATCTAGAAAGCCCA…	.		unknown	.	.	unknown	unknown	yes	no	no	no	no
10N.222.52.E10	0	222	5	B	sanger	PRJNA328102	OK263486	>10N.222.52.E10 ACAGCAACAGTATTGGCTCAGTCTATTATCGCTGAAGGCCTAAAAGCGGTTGCTGCTGGCATGAACCCAATGGATCTTAAGCGCGGCATCGACAAAGCGGTTATCGCGGCTGTTGAAGAGCTGAAGAACCTTTCTGTTCCTTGTTCAGACACGAAAGCGATCGCGCAAGTAGGTACTATCTCTGCGAACTCTGATTCGACAGTGGGTAACATCATTGCTGAAGCGATGGAAAAAGTAGGTCGTGATGGCGTTATCACAGTTGAAGAAGGTCAGGCTCTACAAGACGAGCTAGACGTAGTTGAAGGCATGCAGTTCGACCGCGGTTACCTATCTCCTTACTTCATCAACAACCAAGAAGCCGGTTCTGTTGATCTAGATAGCCC…	.		unknown	.	.	unknown	unknown	yes	no	no	no	no
10N.222.52.E11	0	222	5	B	sanger	PRJNA328102	OK263487	>10N.222.52.E11 ACAGCAACAGTATTGGCTCAGTCTATTATTGCTGAAGGCCTAAAAGCCGTTGCTGCTGGCATGAACCCAATGGATCTTAAGCGCGGCATCGACAAAGCAGTTATCGCGGCTGTTGAAGAGCTGAAGAACCTTTCTGTTCCTTGTTCAGACACGAAAGCTATCGCGCAAGTAGGTACTATCTCTGCGAACTCTGATTCGACAGTAGGTAACATCATTGCTGAAGCGATGGAAAAAGTAGGTCGTGATGGCGTTATCACGGTTGAAGAAGGTCAGGCTCTACAAGACGAGCTAGACGTAGTTGAAGGTATGCAGTTCGACCGCGGTTACCTGTCTCCTTACTTTATCAACAACCAAGAAGCAGGTTCTGTTGATCTAGAGAGCCC…	.		unknown	.	.	unknown	unknown	yes	no	no	no	no
10N.222.52.E12	0	222	5	B	sanger	PRJNA328102	OK263488	>10N.222.52.E12 ACAGCAACAGTATTGGCTCAGTCTATTATCGCTGAAGGCCTAAAAGCCGTTGCTGCTGGCATGAACCCAATGGATCTTAAGCGCGGCATCGACAAAGCGGTTATCGCGGCTGTTGAAGAGCTGAAGAACCTTTCTGTTCCTTGTTCAGACACGAAAGCTATCGCTCAAGTAGGTACTATCTCTGCGAACTCTGATTCGACAGTAGGTAACATCATTGCTGAAGCGATGGAAAAAGTAGGTCGTGATGGCGTTATCACAGTTGAAGAAGGTCAGGCTCTGCAAGACGAGCTAGACGTAGTTGAAGGTATGCAGTTCGACCGCGGTTACCTATCTCCTTACTTCATCAACAACCAAGAAGCCGGTTCTGTTGATCTAGATAGCCC…	.		unknown	.	.	unknown	unknown	yes	no	no	no	no
10N.222.52.E2	0	222	5	B	sanger	PRJNA328102	OK263489	>10N.222.52.E2 ACAGCAACAGTATTGGCTCAGTCTATTATCGCTGAAGGCCTAAAAGCGGTTGCTGCTGGCATGAACCCAATGGATCTTAAGCGCGGCATCGACAAAGCGGTTATCGCGGCTGTTGAAGAGCTGAAGAACCTTTCTGTTCCTTGTTCAGACACAAAAGCTATCGCGCAAGTAGGTACTATCTCTGCGAACTCTGATTCGACAGTAGGTAACATCATTGCTGAAGCGATGGAAAAAGTAGGTCGTGATGGCGTTATCACGGTTGAAGAAGGTCAGGCTCTGCAAGACGAGTTAGACGTAGTTGAAGGTATGCAGTTCGACCGCGGTTACCTATCTCCTTACTTCATCAACAACCAAGAAGCCGGTTCTGTTGATCTAGATAGCCCG…	.		unknown	.	.	unknown	unknown	yes	no	no	no	no
10N.222.52.E3	0	222	5	B	sanger	PRJNA328102	OK263490	>10N.222.52.E3 ACAGCTACAGTATTGGCTCAGTCGATTATCGCTGAAGGCCTAAAAGCGGTTGCTGCTGGCATGAACCCAATGGATCTTAAGCGCGGCATCGACAAAGCGGTTATCGCGGCTGTTGAAGAGCTGAAGAACCTTTCTGTTCCTTGTTCAGACACGAAAGCGATCGCGCAAGTAGGTACTATCTCTGCGAACTCTGATTCGACAGTAGGTAACATCATTGCTGAAGCGATGGAAAAAGTAGGTCGTGATGGTGTTATCACGGTTGAAGAAGGTCAGGCTCTACAAGATGAGCTAGACGTAGTTGAAGGTATGCAGTTCGACCGCGGTTACCTATCTCCTTACTTCATCAACAACCAAGAAGCCGGTTCTGTTGATCTAGAAAGCCCA…	.		unknown	.	.	unknown	unknown	yes	no	no	no	no
10N.222.52.E4	0	222	5	B	sanger	PRJNA328102	OK263491	>10N.222.52.E4 ACAGCAACAGTATTGGCTCAGTCTATTATTGCTGAAGGCCTAAAAGCCGTTGCTGCTGGCATGAACCCAATGGATCTTAAGCGCGGCATCGACAAAGCGGTTATCGCAGCTGTTGAAGAGCTGAAGAACCTTTCTGTTCCTTGTTCAGACACGAAAGCTATCGCGCAAGTAGGTACTATCTCTGCGAACTCTGATTCGACAGTGGGTAACATCATTGCTGAAGCGATGGAAAAAGTAGGTCGTGATGGCGTTATCACGGTTGAAGAAGGTCAGGCTCTGCAAGACGAGCTAGACGTAGTTGAAGGTATGCAGTTCGACCGCGGTTACCTATCTCCTTACTTCATCAACAACCAAGAAGCCGGTTCTGTTGATCTTGAAAGCCCA…	.		unknown	.	.	unknown	unknown	yes	no	no	no	no
10N.222.52.E5	0	222	5	B	sanger	PRJNA328102	OK263492	>10N.222.52.E5 ACTGCAACAGTATTGGCTCAGTCTATTATCGCGGAAGGCCTAAAAGCGGTTGCTGCTGGCATGAACCCAATGGATCTTAAGCGCGGCATCGACAAAGCGGTTATCGCGGCTGTTGAAGAGCTGAAGAACCTTTCTGTTCCTTGTTCAGATACGAAAGCTATCGCTCAAGTAGGTACTATCTCTGCGAACTCTGATTCGACAGTAGGTAACATCATTGCTGAAGCGATGGAAAAAGTAGGTCGTGATGGCGTAATCACGGTTGAAGAAGGTCAGGCTCTGCAAGACGAGCTAGACGTAGTTGAAGGTATGCAGTTCGACCGCGGTTACCTATCTCCTTACTTCATCAACAACCAAGAAGCCGGTTCTGTTGATCTAGAAAGCCCA…	.		unknown	.	.	unknown	unknown	yes	no	no	no	no
10N.222.52.E6	0	222	5	B	sanger	PRJNA328102	OK263493	>10N.222.52.E6 ACAGCTACAGTATTGGCTCAGTCTATTATCGCTGAAGGCCTAAAAGCGGTTGCTGCTGGCATGAACCCAATGGATCTTAAGCGCGGCATCGACAAAGCGGTTATCGCGGCTGTTGAAGAGCTGAAGAATCTTTCTGTTCCTTGTTCAGACACAAAAGCTATCGCGCAAGTAGGTACTATCTCTGCGAACTCTGATTCGACAGTAGGTAACATCATTGCTGAAGCGATGGAAAAAGTAGGTCGTGATGGCGTTATCACGGTTGAAGAAGGTCAGGCTCTACAAGATGAGCTAGACGTAGTTGAAGGTATGCAGTTCGACCGCGGTTACCTATCTCCTTACTTCATCAACAACCAAGAAGCCGGTTCTGTTGATCTAGAAAGCCCA…	.		unknown	.	.	unknown	unknown	yes	no	no	no	no
10N.222.52.E7	0	222	5	B	sanger	PRJNA328102	OK263494	>10N.222.52.E7 ACAGCAACAGTTCTTGCTCAAGCAATCATCACTGAAGGCTTAAAAGCCGTTGCTGCTGGCATGAATCCAATGGATCTTAAGCGCGGTATCGACAAAGCAGTTATCGCTGCAGTTGAAGAGCTAAAAGGCCTTTCTGTTCCATGCGCAGATACAAAAGCTATCGCGCAAGTAGGTACTATCTCTGCGAACTCTGATTCGACAGTAGGTAACATCATTGCTGAAGCGATGGAAAAAGTAGGTCGTGATGGCGTAATCACGGTTGAAGAAGGTCAGGCTCTACAAGACGAGCTAGACGTAGTTGAAGGTATGCAGTTCGACCGTGGTTACCTATCTCCTTACTTCATCAACAACCAAGAAGCGGGTTCTGTTGATCTAGAAAGCCCA…	.		unknown	.	.	unknown	unknown	yes	no	no	no	no
10N.222.52.E8	0	222	5	B	sanger	PRJNA328102	OK263495	>10N.222.52.E8 ACAGCAACAGTTCTTGCTCAAGCAATCATCACTGAAGGCTTAAAAGCCGTTGCTGCTGGCATGAATCCAATGGATCTTAAGCGCGGTATCGACAAAGCAGTTATCGCTGCAGTTGAAGAGCTAAAAGGCCTTTCTGTTCCATGCGCAGATACAAAAGCTATCGCGCAAGTAGGTACTATCTCTGCGAACTCTGATTCGACAGTAGGTAACATCATTGCTGAAGCGATGGAAAAAGTAGGTCGTGATGGCGTAATCACGGTTGAAGAAGGTCAGGCTCTACAAGACGAGCTAGACGTAGTTGAAGGTATGCAGTTCGACCGTGGTTACCTATCTCCTTACTTCATCAACAACCAAGAAGCGGGTTCTGTTGATCTAGAAAGCCCA…	.		unknown	.	.	unknown	unknown	yes	no	no	no	no
10N.222.52.E9	0	222	5	B	sanger	PRJNA328102	OK263496	>10N.222.52.E9 ACTGCAACTGTTCTTGCTCAAGCCATCATCGCAGAAGGTCTGAAAGCTGTTGCTGCGGGCATGAACCCAATGGATCTGAAGCGCGGTATCGACAAAGCAGTTATTGCTGCTGTTGAAGAACTGAAAGCGTTGTCTGTTCCATGTGCCGATACTAAAGCTATCGCTCAAGTGGGTACTATCTCAGCTAACTCTGATGAGACTGTAGGTACTCTGATTGCTGAAGCGATGGAAAAAGTTGGCCGTGACGGTGTTATCACTGTTGAAGAAGGTCAATCACTACAAGATGAACTTGATGTAGTAGAAGGTATGCAGTTTGACCGCGGTTACCTGTCTCCTTACTTCATCAACAACCAAGAGTCTGGTTCTGTTGATCTAGATAGCCCA…	.		unknown	.	.	unknown	unknown	yes	no	no	no	no
10N.222.52.F1	0	222	5	B	sanger	PRJNA328102	OK263497	>10N.222.52.F1 ACAGCAACAGTATTGGCTCAGTCTATTATCGCTGAAGGCCTAAAAGCGGTTGCTGCTGGCATGAACCCAATGGATCTTAAGCGCGGCATCGACAAAGCGGTTATCGCGGCTGTTGAAGAGCTGAAGAACCTTTCTGTTCCTTGTTCAGACACGAAAGCTATCGCGCAAGTAGGTACTATCTCTGCGAACTCTGATTCAACAGTAGGTAACATCATTGCTGAAGCGATGGAAAAAGTAGGTCGTGATGGTGTAATCACGGTTGAAGAAGGTCAGGCTCTGCAAGACGAGCTAGACGTAGTTGAAGGTATGCAGTTCGACCGCGGTTACCTATCTCCTTACTTCATCAACAACCAAGAAGCCGGTTCTGTTGATCTAGATAGCCCG…	.		unknown	.	.	unknown	unknown	yes	no	no	no	no
10N.222.52.F10	0	222	5	B	sanger	PRJNA328102	OK263498	>10N.222.52.F10 ACAGCTACAGTATTGGCTCAGTCTATTATCGCTGAAGGCCTAAAAGCGGTTGCTGCTGGCATGAACCCAATGGATCTTAAGCGCGGCATCGACAAAGCGGTTATCGCGGCTGTTGAAGAGCTGAAGAACCTTTCAGTTCCTTGTTCAGACACGAAAGCTATCGCGCAAGTAGGTACTATCTCTGCGAACTCTGATTCGACAGTAGGTAACATCATTGCTGAAGCGATGGAAAAAGTAGGTCGTGATGGCGTAATCACGGTTGAAGAAGGTCAGGCTCTGCAAGATGAGCTAGACGTAGTTGAAGGTATGCAGTTCGACCGCGGTTACCTGTCTCCTTACTTCATCAATAACCAAGAAGCCGGTTCAGTTGATCTAGAAAGCCC…	.		unknown	.	.	unknown	unknown	yes	no	no	no	no
10N.222.52.F11	1	222	5	B	.	.	.	.	.		unknown	.	.	unknown	unknown	no	no	yes	no	yes
10N.222.52.F12	0	222	5	B	sanger	PRJNA328102	OK263499	>10N.222.52.F12 ACAGCTACAGTATTGGCTCAGTCTATTATCGCTGAAGGCCTAAAAGCGGTTGCTGCTGGCATGAACCCAATGGATCTTAAGCGCGGCATCGACAAAGCGGTTATCGCGGCTGTTGAAGAGCTAAAGAACCTTTCAGTTCCTTGTTCAGACACGAAAGCTATCGCGCAAGTAGGTACTATCTCTGCGAACTCTGATTCGACAGTGGGTAACATCATTGCTGAAGCGATGGAAAAAGTAGGTCGTGATGGCGTAATCACGGTTGAAGAAGGTCAGGCTCTGCAAGACGAGCTAGACGTAGTTGAAGGTATGCAGTTCGACCGTGGTTACCTGTCGCCTTACTTCATCAACAACCAAGAAGCCGGTTCAGTTGATCTTGAAAGTCC…	.		unknown	.	.	unknown	unknown	yes	no	no	no	no
10N.222.52.F3	1	222	5	B	sanger	PRJNA328102	OK263500	>10N.222.52.F3 ACAGCTACAGTATTGGCTCAGTCGATTATCGCTGAAGGCCTAAAAGCGGTTGCTGCTGGCATGAACCCAATGGATCTTAAGCGCGGCATCGACAAAGCGGTTATCGCGGCTGTTGAAGAGCTGAAGAACCTTTCTGTTCCTTGTTCAGACACGAAAGCGATCGCGCAAGTAGGTACTATCTCTGCGAACTCTGATTCGACAGTAGGTAACATCATTGCTGAAGCGATGGAAAAAGTAGGTCGTGATGGTGTTATCACGGTTGAAGAAGGTCAGGCTCTACAAGATGAGCTAGACGTAGTTGAAGGTATGCAGTTCGACCGCGGTTACCTATCTCCTTACTTCATCAACAACCAAGAAGCCGGTTCTGTTGATCTAGAAAGCCCA…	MDAS00000000.1		Vibrio splendidus	.	.	Vibrio	Vibrionaceae	yes	yes	no	no	yes
10N.222.52.F4	0	222	5	B	sanger	PRJNA328102	OK263501	>10N.222.52.F4 ACTGCTACAGTATTGGCTCAGTCTATTATCGCTGAAGGCCTAAAAGCCGTTGCTGCTGGCATGAACCCAATGGATCTTAAGCGCGGCATCGACAAAGCGGTTATCGCGGCTGTTGAAGAGCTGAAGAACCTTTCTGTTCCTTGTTCAGACACGAAAGCTATCGCGCAAGTAGGTACTATCTCTGCGAACTCTGATTCGACAGTGGGTAACATCATTGCTGAAGCGATGGAAAAAGTAGGTCGTGATGGCGTTATCACAGTTGAAGAAGGTCAGGCTCTACAAGATGAGCTAGACGTAGTTGAAGGTATGCAGTTCGACCGCGGTTACCTATCTCCTTACTTCATCAACAACCAAGAAGCAGGTTCTGTTGATCTAGATAGCCCG…	.		unknown	.	.	unknown	unknown	yes	no	no	no	no
10N.222.52.F5	0	222	5	B	sanger	PRJNA328102	OK263502	>10N.222.52.F5 ACTGCAACAGTATTGGCTCAGTCTATTATCGCTGAAGGCCTAAAAGCGGTTGCTGCTGGCATGAACCCAATGGATCTTAAGCGCGGCATCGACAAAGCGGTTATCGCGGCTGTTGAAGAGCTGAAGAACCTTTCTGTTCCTTGTTCAGACACGAAAGCTATCGCGCAAGTAGGTACTATCTCTGCGAACTCTGATTCGACAGTAGGTAACATCATTGCTGAAGCGATGGAAAAAGTAGGTCGTGATGGCGTAATCACGGTTGAAGAAGGTCAGGCTCTGCAAGACGAGCTAGACGTAGTTGAAGGTATGCAGTTCGACCGCGGTTACCTGTCTCCTTACTTCATCAACAACCAAGAAGCAGGTTCTGTTGATCTAGAAAGCCCA…	.		unknown	.	.	unknown	unknown	yes	no	no	no	no
10N.222.52.F6	0	222	5	B	sanger	PRJNA328102	OK263503	>10N.222.52.F6 ACAGCTACAGTATTGGCTCAGTCTATTATCGCTGAAGGCCTAAAAGCGGTTGCTGCTGGCATGAACCCAATGGATCTTAAGCGCGGCATCGACAAAGCGGTTATCGCGGCTGTTGAAGAGCTGAAGAATCTTTCTGTTCCTTGTTCAGACACAAAAGCTATCGCGCAAGTAGGTACTATCTCTGCGAACTCTGATTCGACAGTAGGTAACATCATTGCTGAAGCGATGGAAAAAGTAGGTCGTGATGGCGTTATCACGGTTGAAGAAGGTCAGGCTCTACAAGATGAGCTAGACGTAGTTGAAGGTATGCAGTTCGACCGCGGTTACCTATCTCCTTACTTCATCAACAACCAAGAAGCCGGTTCTGTTGATCTAGAAAGCCCA…	.		unknown	.	.	unknown	unknown	yes	no	no	no	no
10N.222.52.F8	0	222	5	B	sanger	PRJNA328102	OK263504	>10N.222.52.F8 ACAGCAACAGTTCTTGCTCAAGCAATCATCACTGAAGGCTTAAAAGCCGTTGCTGCTGGCATGAATCCAATGGATCTTAAGCGCGGTATCGACAAAGCAGTTATCGCTGCAGTTGAAGAGCTAAAAGGCCTTTCTGTTCCATGCGCAGATACAAAAGCTATCGCGCAAGTAGGTACTATCTCTGCGAACTCTGATTCGACAGTAGGTAACATCATTGCTGAAGCGATGGAAAAAGTAGGTCGTGATGGCGTAATCACGGTTGAAGAAGGTCAGGCTCTACAAGACGAGCTAGACGTAGTTGAAGGTATGCAGTTCGACCGTGGTTACCTATCTCCTTACTTCATCAACAACCAAGAAGCGGGTTCTGTTGATCTAGAAAGCCCA…	.		unknown	.	.	unknown	unknown	yes	no	no	no	no
10N.222.52.F9	0	222	5	B	sanger	PRJNA328102	OK263505	>10N.222.52.F9 ACAGCAACAGTATTGGCTCAGTCTATTATCGCTGAAGGCCTAAAAGCGGTTGCTGCTGGCATGAACCCAATGGATCTTAAGCGCGGTATCGACAAAGCGGTTATCGCGGCTGTTGAAGAGCTGAAGAATCTTTCTGTTCCTTGTTCAGACACAAAAGCTATCGCGCAAGTAGGTACTATCTCTGCGAACTCTGATTCGACAGTAGGTAACATCATTGCTGAAGCGATGGAAAAAGTAGGTCGTGATGGTGTAATCACGGTTGAAGAAGGTCAGGCTCTACAAGACGAGCTAGACGTAGTTGAAGGTATGCAGTTCGACCGCGGTTACCTATCTCCTTACTTCATCAACAACCAAGAAGCCGGTTCTGTTGATCTAGATAGCCCG…	.		unknown	.	.	unknown	unknown	yes	no	no	no	no
10N.222.54.A1	0	222	63	D	sanger	PRJNA328102	OK263506	>10N.222.54.A1 ACAGCAACAGTTCTTGCTCAAGCAATCATCACTGAAGGCTTAAAAGCCGTTGCTGCTGGCATGAATCCAATGGATCTTAAGCGCGGTATCGACAAAGCAGTTATCGCTGCAGTTGAAGAGCTAAAAGGCCTTTCTGTTCCATGTGCAGATACAAAAGCTATCGCGCAAGTAGGTACTATCTCTGCAAACTCTGACGCTACAGTGGGTAACATCATTGCTGAAGCGATGGAAAAAGTAGGCCGTGATGGCGTTATCACTGTTGAAGAAGGTCAGGCTCTACAAGACGAGCTAGACGTAGTTGAAGGTATGCAGTTCGACCGCGGTTACCTATCTCCTTACTTCATCAACAACCAAGAAGCGGGTTCTGTTGATCTAGAAAGCCCA…	.		unknown	.	.	unknown	unknown	yes	no	no	no	no
10N.222.54.A10	0	222	63	D	sanger	PRJNA328102	OK263507	>10N.222.54.A10 ACAGCAACAGTATTGGCTCAGTCGATTATCGCTGAAGGCCTAAAAGCGGTTGCTGCGGGTATGAACCCAATGGATCTTAAGCGCGGTATCGACAAAGCGGTTATCGCGGCTGTAGAAGAACTGAAGAACCTTTCTGTTCCATGTGCAGATACGAAAGCTATCGCGCAAGTAGGTACTATCTCTGCAAACTCTGACGCAACAGTGGGTAACATCATTGCTGAAGCGATGGAAAAAGTAGGCCGTGATGGCGTTATCACTGTTGAAGAAGGTCAGGCTCTACAAGACGAGCTAGACGTAGTTGAAGGTATGCAGTTCGACCGCGGTTACCTATCTCCTTACTTCATCAACAACCAAGAAGCGGGTTCTGTTGATCTAGAAAGCCC…	.		unknown	.	.	unknown	unknown	yes	no	no	no	no
10N.222.54.A11	0	222	63	D	sanger	PRJNA328102	OK263508	>10N.222.54.A11 ACAGCAACAGTATTGGCTCAGTCGATTATCGCTGAAGGCCTAAAAGCGGTTGCTGCGGGTATGAACCCAATGGATCTTAAGCGCGGCATCGACAAAGCGGTTATCGCGGCTGTTGAAGAGCTGAAGAACCTTTCTGTTCCATGTGCAGATACAAAAGCTATCGCGCAAGTAGGTACTATCTCTGCAAACTCTGACGCAACAGTGGGTAACATCATTGCTGAAGCGATGGAAAAAGTAGGCCGTGATGGCGTTATCACTGTTGAAGAAGGTCAGGCTCTACAAGACGAGCTAGACGTAGTTGAAGGTATGCAGTTCGACCGCGGTTACCTATCTCCTTACTTCATCAACAACCAAGAAGCGGGTTCTGTTGATCTAGAAAGCCC…	.		unknown	.	.	unknown	unknown	yes	no	no	no	no
10N.222.54.A12	0	222	63	D	sanger	PRJNA328102	OK263509	>10N.222.54.A12 ACAGCAACAGTTCTTGCTCAAGCAATCATCACTGAAGGCTTAAAAGCCGTTGCTGCTGGCATGAATCCAATGGATCTTAAGCGCGGTATCGACAAAGCAGTTATCGCTGCAGTTGAAGAGCTAAAAGGCCTTTCTGTTCCATGCGCAGATACAAAAGCTATCGCGCAAGTAGGTACTATCTCTGCGAACTCTGATTCGACAGTAGGTAACATCATTGCTGAAGCGATGGAAAAAGTAGGTCGTGATGGCGTAATCACGGTTGAAGAAGGTCAGGCTCTACAAGACGAGCTAGACGTAGTTGAAGGTATGCAGTTCGATCGCGGTTACCTATCTCCTTACTTCATCAACAACCAAGAAGCAGGTTCTGTTGATCTAGAAAGCCC…	.		unknown	.	.	unknown	unknown	yes	no	no	no	no
10N.222.54.A2	0	222	63	D	sanger	PRJNA328102	OK263510	>10N.222.54.A2 ACAGCAACAGTATTGGCTCAGTCGATTATCGCTGAAGGCCTAAAAGCGGTTGCTGCGGGTATGAACCCAATGGATCTTAAGCGCGGTATCGACAAAGCAGTTATCGCGGCTGTAGAAGAACTGAAGAACCTTTCTGTTCCATGTGCAGATACGAAAGCTATCGCGCAAGTAGGTACTATCTCTGCAAACTCTGACGCTACAGTGGGTAACATCATTGCTGAAGCGATGGAAAAAGTAGGCCGTGATGGCGTTATCACTGTTGAAGAAGGTCAGGCTCTACAAGACGAGCTAGACGTAGTTGAAGGTATGCAGTTCGACCGCGGTTACCTATCTCCTTACTTCATCAACAACCAAGAAGCGGGTTCTGTTGATCTAGAAAGCCCA…	.		unknown	.	.	unknown	unknown	yes	no	no	no	no
10N.222.54.A3	0	222	63	D	genome	PRJNA328102	OL372266	>10N.222.54.A3 ACAGCAACAGTTCTTGCTCAAGCAATCATCACTGAAGGCTTAAAAGCCGTTGCTGCTGGCATGAACCCAATGGATCTTAAGCGCGGTATCGACAAAGCAGTTATCGCTGCAGTTGAAGAGCTAAAAGGCCTTTCTGTTCCATGTGCAGATACAAAAGCTATCGCGCAAGTAGGTACTATCTCTGCGAACTCTGATTCGACAGTAGGTAACATCATTGCTGAAGCGATGGAAAAAGTAGGTCGTGATGGCGTAATCACGGTTGAAGAAGGTCAGGCTCTACAAGACGAGCTAGACGTAGTTGAAGGTATGCAGTTCGACCGTGGTTACCTATCTCCTTACTTCATCAACAACCAAGAAGCGGGTTCTGTTGATCTAGAAAGCCCA…	.		Vibrio sp F13	.	.	unknown	unknown	yes	no	no	no	no
10N.222.54.A4	0	222	63	D	sanger	PRJNA328102	OK263511	>10N.222.54.A4 ACAGCAACAGTATTGGCTCAGTCTATTATCGCTGAAGGCCTAAAAGCCGTTGCTGCTGGCATGAACCCAATGGATCTTAAGCGCGGCATCGACAAAGCGGTTATCGCGGCTGTTGAAGAGCTGAAGAACCTTTCTGTTCCTTGTTCAGACACGAAAGCTATCGCTCAAGTAGGTACTATCTCTGCGAACTCTGATTCGACAGTGGGTAACATCATTGCTGAAGCGATGGAAAAAGTAGGTCGTGATGGTGTAATCACGGTTGAAGAAGGTCAGGCTCTGCAAGACGAGCTAGACGTTGTTGAAGGTATGCAGTTCGACCGCGGTTACCTGTCTCCTTACTTCATTAACAACCAAGAAGCAGGTTCTGTTGATCTAGAAAGCCCA…	.		unknown	.	.	unknown	unknown	yes	no	no	no	no
10N.222.54.A5	0	222	63	D	sanger	PRJNA328102	OK263512	>10N.222.54.A5 ACAGCAACGGTACTAGCACAATCTATCGTTAACGAAGGTCTAAAAGCAGTCGCAGCGGGCATGAACCCAATGGATCTTAAGCGTGGTATCGACAAAGCTGTTGCCGCGGCAGTTGAGCAACTAAAAGAGCTTTCTGTTGAATGTAACGACACAAAAGCGATCGCGCAGGTTGGTACTATCTCTGCAAACTCAGACGCAAGCGTAGGTAATATCATTGCAGAAGCAATGGAGCGTGTGGGTCGTGATGGCGTTATCACGGTTGAAGAAGGTCAGGCGCTACAAGACGAGTTAGACGTAGTAGAAGGTATGCAGTTCGACCGCGGTTACCTGTCTCCTTACTTCATCAACAACCAAGAATCAGGCAGTGTTGATCTAGAAAACCCA…	.		unknown	.	.	unknown	unknown	yes	no	no	no	no
10N.222.54.A6	0	222	63	D	genome	PRJNA328102	OL372267	>10N.222.54.A6 ACAGCAACAGTTCTTGCTCAAGCAATCATCACTGAAGGCTTAAAAGCCGTTGCTGCTGGCATGAATCCAATGGATCTTAAGCGCGGTATCGACAAAGCAGTTATCGCTGCAGTTGAAGAGCTAAAAGGCCTTTCTGTTCCATGCGCAGATACAAAAGCTATCGCGCAAGTAGGTACTATCTCTGCGAACTCTGATTCGACAGTAGGTAACATCATTGCTGAAGCGATGGAAAAAGTAGGTCGTGATGGCGTAATCACGGTTGAAGAAGGTCAGGCTCTACAAGACGAGCTAGACGTAGTTGAAGGTATGCAGTTCGACCGTGGTTACCTATCTCCTTACTTCATCAACAACCAAGAAGCGGGTTCTGTTGATCTAGAAAGCCCA…	.		Vibrio sp F13	.	.	unknown	unknown	yes	no	no	no	no
10N.222.54.A7	0	222	63	D	sanger	PRJNA328102	OK263513	>10N.222.54.A7 ACAGCAACAGTATTAGCTCAGTCGATTATCGCTGAAGGCCTAAAAGCGGTTGCTGCGGGTATGAACCCAATGGATCTTAAGCGCGGCATCGACAAAGCGGTTATCGCGGCTGTTGAAGAGCTGAAGAACCTTTCTGTTCCATGTGCAGATACGAAAGCTATCGCGCAAGTCGGTACTATCTCTGCAAACTCTGACGCAACAGTGGGTAACATCATTGCTGAAGCGATGGAAAAAGTAGGCCGTGATGGCGTTATCACTGTTGAAGAAGGTCAGGCTCTACAAGACGAGCTAGACGTAGTTGAAGGTATGCAGTTCGACCGCGGTTACCTATCTCCTTACTTCATCAACAACCAAGAAGCGGGTTCTGTTGATCTAGAAAGCCCA…	.		unknown	.	.	unknown	unknown	yes	no	no	no	no
10N.222.54.A8	0	222	63	D	sanger	PRJNA328102	OK263514	>10N.222.54.A8 ACAGCAACAGTATTGGCTCAGTCGATTATTGCTGAAGGCCTAAAAGCGGTTGCTGCTGGCATGAACCCAATGGATCTTAAGCGCGGCATCGACAAAGCGGTTATCGCGGCTGTTGAAGAGCTGAAGAATCTTTCTGTTCCTTGTTCAGACACAAAAGCTATCGCGCAAGTAGGTACTATCTCTGCGAACTCTGATTCGACAGTAGGTAACATCATTGCTGAAGCGATGGAAAAAGTAGGTCGTGATGGCGTTATCACGGTTGAAGAAGGTCAGGCTCTGCAAGACGAGCTAGACGTAGTTGAAGGTATGCAGTTCGACCGCGGTTACCTATCTCCTTACTTCATCAACAACCAAGAAGCTGGTTCTGTTGATCTAGATAGCCCG…	.		unknown	.	.	unknown	unknown	yes	no	no	no	no
10N.222.54.A9	0	222	63	D	sanger	PRJNA328102	OK263515	>10N.222.54.A9 ACAGCAACAGTATTGGCTCAGTCTATTATCGCTGAAGGCCTAAAAGCGGTTGCTGCTGGCATGAACCCAATGGATCTTAAGCGCGGCATCGACAAAGCGGTTATCGCGGCTGTTGAAGAGCTGAAGAACCTTTCTGTTCCTTGTTCAGACACGAAAGCTATTGCTCAAGTAGGTACTATCTCTGCGAACTCTGATTCGACAGTAGGTAACATCATTGCTGAAGCGATGGAAAAAGTAGGTCGTGATGGCGTAATCACGGTTGAAGAAGGTCAGGCTCTACAAGATGAGCTAGACGTAGTTGAAGGTATGCAGTTCGACCGCGGTTACCTATCTCCTTACTTCATCAACAACCAAGAAGCCGGTTCTGTTGATCTAGATAGCCCG…	.		unknown	.	.	unknown	unknown	yes	no	no	no	no
10N.222.54.B10	0	222	63	D	sanger	PRJNA328102	OK263516	>10N.222.54.B10 ACAGCAACAGTATTGGCTCAGTCGATTATAGCTGAAGGCCTAAAAGCGGTTGCTGCGGGTATGAACCCAATGGATCTTAAGCGCGGTATCGACAAAGCGGTTATCGCGGCTGTAGAAGAACTGAAGAACCTTTCTGTTCCATGTGCAGATACGAAAGCTATCGCGCAAGTAGGTACTATCTCTGCAAACTCTGACGCAACAGTGGGTAACATCATTGCTGAAGCGATGGAAAAAGTAGGCCGTGATGGCGTTATCACTGTTGAAGAAGGTCAGGCTCTACAAGACGAGCTAGACGTAGTTGAAGGTATGCAGTTCGACCGCGGTTACCTATCTCCTTACTTCATCAACAACCAAGAAGCGGGTTCTGTTGATCTAGAAAGCCC…	.		unknown	.	.	unknown	unknown	yes	no	no	no	no
10N.222.54.B11	0	222	63	D	sanger	PRJNA328102	OK263517	>10N.222.54.B11 ACAGCAACAGTTCTTGCTCAAGCAATCATCACTGAAGGCTTAAAAGCCGTTGCTGCTGGCATGAATCCAATGGATCTTAAGCGCGGTATCGACAAAGCGGTTATCGCTGCAGTTGAAGAGCTAAAAGGCCTTTCTGTTCCATGCGCAGATACAAAAGCTATCGCGCAAGTAGGTACTATCTCTGCGAACTCTGATTCGACAGTAGGTAACATCATTGCTGAAGCGATGGAAAAAGTAGGTCGTGATGGCGTAATCACGGTTGAAGAAGGTCAGGCTCTACAAGACGAGCTAGACGTAGTTGAAGGTATGCAGTTCGACCGTGGTTACCTATCTCCTTACTTCATCAACAACCAAGAAGCGGGTTCTGTTGATCTAGAAAGCCC…	.		unknown	.	.	unknown	unknown	yes	no	no	no	no
10N.222.54.B12	0	222	63	D	sanger	PRJNA328102	OK263518	>10N.222.54.B12 ACAGCAACAGTTCTTGCTCAAGCAATCATCACTGAAGGCTTAAAAGCCGTTGCTGCTGGCATGAACCCAATGGATCTTAAGCGCGGTATCGACAAAGCAGTTATCGCTGCAGTTGAAGAGCTAAAAGGCCTTTCTGTTCCATGTGCAGATACAAAAGCTATCGCGCAAGTAGGTACTATCTCTGCGAACTCTGATTCGACAGTAGGTAACATCATTGCTGAAGCGATGGAAAAAGTAGGTCGTGATGGCGTAATCACGGTTGAAGAAGGTCAGGCTCTACAAGACGAGCTAGACGTAGTTGAAGGTATGCAGTTCGACCGTGGTTACCTATCTCCTTACTTCATCAACAACCAAGAAGCGGGTTCTGTTGATCTAGAAAGCCC…	.		unknown	.	.	unknown	unknown	yes	no	no	no	no
10N.222.54.B2	0	222	63	D	sanger	PRJNA328102	OK263519	>10N.222.54.B2 ACAGCAACAGTTCTTGCTCAAGCAATCATCACTGAAGGCTTAAAAGCCGTTGCTGCTGGCATGAATCCAATGGATCTTAAGCGCGGTATCGACAAAGCAGTTATCGCTGCAGTTGAAGAGCTAAAAGGCCTTTCTGTTCCATGCGCAGATACAAAAGCTATCGCGCAAGTAGGTACTATCTCTGCGAACTCTGATTCGACAGTAGGTAACATCATTGCTGAAGCGATGGAAAAAGTAGGTCGTGATGGCGTAATCACGGTTGAAGAAGGTCAGGCTCTACAAGACGAGCTAGACGTAGTTGAAGGTATGCAGTTCGATCGCGGTTACCTATCTCCTTACTTCATCAACAACCAAGAAGCAGGTTCTGTTGATCTAGAAAGCCCA…	.		unknown	.	.	unknown	unknown	yes	no	no	no	no
10N.222.54.B3	0	222	63	D	sanger	PRJNA328102	OK263520	>10N.222.54.B3 ACAGCAACAGTATTGGCTCAGTCTATTATCGCTGAAGGCCTAAAAGCGGTTGCTGCTGGCATGAACCCAATGGATCTTAAGCGCGGCATCGACAAAGCGGTTATCGCGGCTGTTGAAGAGCTGAAGAACCTTTCTGTTCCTTGTTCAGACACGAAAGCTATCGCGCAAGTAGGTACTATCTCTGCGAACTCTGATTCGACAGTAGGTAACATCATTGCTGAAGCGATGGAAAAAGTAGGTCGTGATGGTGTAATCACGGTTGAAGAAGGTCAGGCTCTGCAAGACGAGCTAGACGTAGTTGAAGGTATGCAGTTCGACCGCGGTTACCTATCTCCTTACTTCATCAACAACCAAGAAGCCGGTTCTGTTGATCTAGATAGCCCG…	.		unknown	.	.	unknown	unknown	yes	no	no	no	no
10N.222.54.B4	0	222	63	D	sanger	PRJNA328102	OK263521	>10N.222.54.B4 ACAGCAACAGTATTGGCTCAGTCGATTATCGCTGAAGGCCTAAAAGCGGTTGCTGCGGGTATGAACCCAATGGATCTTAAGCGCGGCATCGACAAAGCGGTTATCGCGGCTGTTGAAGAGCTGAAGAACCTTTCTGTTCCATGTGCAGATACGAAAGCTATCGCGCAAGTAGGTACTATCTCTGCAAACTCTGACGCAACAGTGGGTAACATCATTGCTGAAGCGATGGAAAAAGTAGGCCGTGATGGCGTTATCACTGTTGAAGAAGGTCAGGCTCTACAAGACGAGCTAGACGTAGTTGAAGGTATGCAGTTCGACCGCGGTTACCTATCTCCTTACTTCATCAACAACCAAGAAGCGGGTTCTGTTGATCTAGAAAGCCCA…	.		unknown	.	.	unknown	unknown	yes	no	no	no	no
10N.222.54.B5	0	222	63	D	sanger	PRJNA328102	OK263522	>10N.222.54.B5 ACAGCAACGGTACTAGCACAATCTATCGTTAACGAAGGTCTAAAAGCAGTCGCAGCGGGCATGAACCCAATGGATCTTAAGCGTGGTATCGACAAAGCTGTTGCCGCGGCAGTTGAGCAACTAAAAGAGCTTTCTGTTGAATGTAACGACACAAAAGCGATCGCGCAGGTTGGTACTATCTCTGCAAACTCAGACGCAAGCGTAGGTAATATCATTGCAGAAGCAATGGAGCGTGTGGGTCGTGATGGCGTTATCACGGTTGAAGAAGGTCAGGCGCTACAAGACGAGTTAGACGTAGTAGAAGGTATGCAGTTCGACCGCGGTTACCTGTCTCCTTACTTCATCAACAACCAAGAATCAGGCAGTGTTGATCTAGAAAACCCA…	.		unknown	.	.	unknown	unknown	yes	no	no	no	no
10N.222.54.B6	3	222	63	D	sanger	PRJNA328102	OK263523	>10N.222.54.B6 ACAGCAACAGTTCTTGCTCAAGCAATCATCACTGAAGGCTTAAAAGCCGTTGCTGCTGGCATGAATCCAATGGATCTTAAGCGCGGTATCGACAAAGCAGTTATCGCTGCAGTTGAAGAGCTAAAAGGCCTTTCTGTTCCATGTGCAGATACAAAAGCTATCGCGCAAGTAGGTACTATCTCTGCGAACTCTGATTCGACAGTAGGTAACATCATTGCTGAAGCGATGGAAAAAGTAGGTCGTGATGGCGTTATCACAGTTGAAGAAGGTCAGGCTCTACAAGACGAGCTAGACGTAGTTGAAGGTATGCAGTTCGACCGTGGTTACCTATCTCCTTACTTCATCAACAACCAAGAAGCAGGTTCTGTTGATCTAGAAAGCCCA…	MDAR00000000.1		Vibrio sp. F13	Vibrio sp. F13	same population call as in SciData paper	Vibrio	Vibrionaceae	yes	yes	yes	yes	yes
10N.222.54.B7	0	222	63	D	sanger	PRJNA328102	OK263524	>10N.222.54.B7 ACAGCAACCGTTCTTGCTCAAGCTATCATCACTGAAGGCCTAAAAGCTGTAGCTGCTGGCATGAACCCAATGGATCTTAAGCGCGGTATCGACAAAGCGGTTATCGCTGCAGTTGAAGAGCTAAAAGGCCTTTCTGTTCCATGTTCTGATACTAAAGCTATCGCTCAAGTAGGTACTATCTCTGCGAACTCTGATTCGACAGTAGGTAACATCATTGCTGAAGCGATGGAAAAAGTAGGTCGTGATGGCGTAATCACAGTTGAAGAAGGTCAGGCTCTACAAGACGAGCTAGATGTAGTTGAAGGTATGCAGTTCGATCGCGGTTACCTGTCTCCTTACTTCATCAACAACCAAGAAGCGGGTTCTGTTGATCTAGAAAGCCCA…	.		unknown	.	.	unknown	unknown	yes	no	no	no	no
10N.222.54.B8	0	222	63	D	sanger	PRJNA328102	OK263525	>10N.222.54.B8 ACAGCAACAGTTCTTGCTCAAGCAATCATCACTGAAGGCTTAAAAGCCGTTGCTGCTGGCATGAATCCAATGGATCTTAAGCGCGGTATCGACAAAGCAGTTATCGCTGCAGTTGAAGAGCTAAAAGGCCTTTCTGTTCCATGTGCAGATACAAAAGCTATCGCGCAAGTAGGTACTATCTCTGCGAACTCTGATTCGACAGTAGGTAACATCATTGCTGAAGCGATGGATAAAGTAGGTCGTGATGGCGTAATCACGGTTGAAGAAGGTCAGGCTCTACAAGACGAGCTAGACGTAGTTGAAGGTATGCAGTTCGACCGTGGTTACCTATCTCCTTACTTCATCAACAACCAAGAAGCGGGTTCTGTTGATCTAGAAAGCCCA…	.		unknown	.	.	unknown	unknown	yes	no	no	no	no
10N.222.54.C1	0	222	63	D	sanger	PRJNA328102	OK263526	>10N.222.54.C1 ACAGCAACAGTTCTTGCTCAAGCAATCATCACTGAAGGCTTAAAAGCCGTTGCTGCTGGCATGAATCCAATGGATCTTAAGCGCGGTATCGACAAAGCAGTTATCGCTGCAGTTGAAGAGCTAAAAGGCCTTTCTGTTCCATGTGCAGATACAAAAGCTATCGCGCAAGTAGGTACTATCTCTGCAAACTCTGACGCTACAGTGGGTAACATCATTGCTGAAGCGATGGAAAAAGTAGGCCGTGATGGCGTTATCACTGTTGAAGAAGGTCAGGCTCTACAAGACGAGCTAGACGTAGTTGAAGGTATGCAGTTCGACCGCGGTTACCTATCTCCTTACTTCATCAACAACCAAGAAGCGGGTTCTGTTGATCTAGAAAGCCCA…	.		unknown	.	.	unknown	unknown	yes	no	no	no	no
10N.222.54.C10	0	222	63	D	sanger	PRJNA328102	OK263527	>10N.222.54.C10 ACAGCAACAGTATTGGCTCAGTCTATTATCGCTGAAGGCCTAAAAGCGGTTGCTGCTGGCATGAACCCAATGGATCTTAAGCGCGGCATCGACAAAGCGGTTATCGCGGCTGTTGAAGAGCTGAAGAACCTTTCTGTTCCTTGTTCAGACACAAAAGCTATCGCGCAAGTAGGTACTATCTCTGCGAACTCTGATTCGACAGTAGGTAACATCATTGCTGAAGCGATGGAAAAAGTAGGTCGTGATGGCGTTATCACGGTTGAAGAAGGTCAGGCTCTGCAAGACGAGTTAGACGTAGTTGAAGGTATGCAGTTCGACCGCGGTTACCTATCTCCTTACTTCATCAACAACCAAGAAGCCGGTTCTGTTGATCTAGATAGCCC…	.		unknown	.	.	unknown	unknown	yes	no	no	no	no
10N.222.54.C11	0	222	63	D	sanger	PRJNA328102	OK263528	>10N.222.54.C11 ACAGCAACAGTTCTTGCTCAAGCAATCATCACTGAAGGCTTAAAAGCCGTTGCTGCTGGCATGAATCCAATGGATCTTAAGCGCGGTATCGACAAAGCAGTTATCGCTGCAGTTGAAGAGCTAAAAGGCCTTTCTGTTCCATGCGCAGATACAAAAGCTATCGCACAAGTAGGTACTATCTCTGCGAACTCTGATTCGACAGTAGGTAACATCATTGCTGAAGCGATGGAAAAAGTAGGTCGTGATGGCGTAATCACGGTTGAAGAAGGTCAGGCTCTACAAGACGAGCTAGACGTAGTTGAAGGTATGCAGTTCGACCGTGGTTACCTATCTCCTTACTTCATCAACAACCAAGAAGCGGGTTCTGTTGATCTAGAAAGCCC…	.		unknown	.	.	unknown	unknown	yes	no	no	no	no
10N.222.54.C12	0	222	63	D	sanger	PRJNA328102	OK263529	>10N.222.54.C12 ACAGCAACAGTATTGGCTCAGTCGATTATCGCTGAAGGCCTAAAAGCAGTTGCTGCGGGTATGAACCCAATGGATCTTAAGCGCGGCATCGACAAAGCGGTTATCGCGGCTGTTGAAGAGCTGAAGAACCTTTCTGTTCCATGTGCAGATACAAAAGCTATCGCGCAAGTAGGTACTATCTCTGCAAACTCTGACGCTACAGTGGGTAACATCATTGCTGAAGCGATGGAAAAAGTAGGCCGTGATGGCGTTATCACTGTTGAAGAAGGTCAGGCTCTACAAGACGAGCTAGACGTAGTTGAAGGTATGCAGTTCGACCGCGGTTACCTATCTCCTTACTTCATCAACAACCAAGAAGCGGGTTCTGTTGATCTAGAAAGCCC…	.		unknown	.	.	unknown	unknown	yes	no	no	no	no
10N.222.54.C2	0	222	63	D	sanger	PRJNA328102	OK263530	>10N.222.54.C2 ACAGCAACAGTTCTTGCTCAAGCAATCATCACTGAAGGCTTAAAAGCCGTTGCTGCTGGCATGAATCCAATGGATCTTAAGCGCGGTATCGACAAAGCAGTTATCGCTGCAGTTGAAGAGCTAAAAGGCCTTTCTGTTCCATGCGCAGATACAAAAGCTATCGCGCAAGTAGGTACTATCTCTGCGAACTCTGATTCGACAGTAGGTAACATCATTGCTGAAGCGATGGAAAAAGTAGGTCGTGATGGCGTAATCACGGTTGAAGAAGGTCAGGCTCTACAAGACGAGCTAGACGTAGTTGAAGGTATGCAGTTCGACCGTGGTTACCTATCTCCTTACTTCATCAACAACCAAGAAGCGGGTTCTGTTGATCTAGAAAGCCCA…	.		unknown	.	.	unknown	unknown	yes	no	no	no	no
10N.222.54.C3	0	222	63	D	sanger	PRJNA328102	OK263531	>10N.222.54.C3 ACAGCAACAGTTCTTGCTCAAGCAATCATCACTGAAGGCTTAAAAGCCGTTGCTGCTGGCATGAATCCAATGGATCTTAAGCGCGGTATCGACAAAGCAGTTATCGCTGCAGTTGAAGAGCTAAAAGGCCTTTCTGTTCCATGCGCAGATACAAAAGCTATCGCGCAAGTAGGTACTATCTCTGCGAACTCTGATTCGACAGTAGGTAACATCATTGCTGAAGCGATGGAAAAAGTAGGTCGTGATGGCGTAATCACGGTTGAAGAAGGTCAGGCTCTACAAGACGAGCTAGACGTAGTTGAAGGTATGCAGTTCGACCGTGGTTACCTATCTCCTTACTTCATCAACAACCAAGAAGCGGGTTCTGTTGATCTAGAAAGCCCA…	.		unknown	.	.	unknown	unknown	yes	no	no	no	no
10N.222.54.C4	0	222	63	D	sanger	PRJNA328102	OK263532	>10N.222.54.C4 ACAGCAACCGTTCTTGCTCAAGCTATCATCACAGAAGGCCTAAAAGCGGTTGCAGCTGGCATGAACCCAATGGATCTTAAGCGCGGCATCGACAAAGCGGTTATCGCTGCAGTTGAAGAGCTTAAAGGCCTTTCTGTTCCGTGTTCTGATACTAAAGCTATCGCTCAAGTAGGTACTATCTCTGCGAACTCTGATTCGACAGTAGGTAACATCATTGCTGAAGCGATGGAAAAAGTAGGCCGTGATGGCGTAATCACGGTTGAAGAAGGTCAGGCTCTACAAGACGAGCTAGACGTAGTTGAAGGTATGCAGTTCGACCGCGGTTACCTATCTCCTTACTTCATCAACAACCAAGAAGCGGGTTCTGTTGATCTAGAAAGCCCA…	.		unknown	.	.	unknown	unknown	yes	no	no	no	no
10N.222.54.C5	0	222	63	D	sanger	PRJNA328102	OK263533	>10N.222.54.C5 ACAGCAACAGTATTGGCTCAGTCTATTATCGCTGAAGGCCTAAAAGCCGTTGCTGCTGGCATGAACCCAATGGATCTTAAGCGCGGCATCGACAAAGCGGTTATCGCGGCTGTTGAAGAGCTGAAGAACCTTTCTGTTCCTTGTTCAGACACGAAAGCTATCGCTCAAGTAGGTACTATCTCTGCGAACTCTGATTCGACAGTGGGTAACATCATTGCTGAAGCGATGGAAAAAGTAGGTCGTGATGGTGTAATCACGGTTGAAGAAGGTCAGGCTCTGCAAGACGAGCTAGACGTTGTTGAAGGTATGCAGTTCGACCGCGGTTACCTGTCTCCTTACTTCATTAACAACCAAGAAGCAGGTTCTGTTGATCTAGAAAGCCCA…	.		unknown	.	.	unknown	unknown	yes	no	no	no	no
10N.222.54.C6	0	222	63	D	sanger	PRJNA328102	OK263534	>10N.222.54.C6 ACAGCAACAGTATTGGCTCAGTCTATTATCGCTGAAGGCCTAAAAGCCGTTGCTGCTGGCATGAACCCAATGGATCTTAAGCGCGGCATCGACAAAGCGGTTATCGCGGCTGTTGAAGAGCTGAAGAACCTTTCTGTTCCTTGTTCAGACACGAAAGCTATCGCTCAAGTAGGTACTATCTCTGCGAACTCTGATTCGACAGTGGGTAACATCATTGCTGAAGCGATGGAAAAAGTAGGTCGTGATGGTGTAATCACGGTTGAAGAAGGTCAGGCTCTGCAAGACGAGCTAGACGTTGTTGAAGGTATGCAGTTCGACCGCGGTTACCTGTCTCCTTACTTCATTAACAACCAAGAAGCAGGTTCTGTTGATCTAGAAAGCCCA…	.		unknown	.	.	unknown	unknown	yes	no	no	no	no
10N.222.54.C7	0	222	63	D	sanger	PRJNA328102	OK263535	>10N.222.54.C7 ACAGCAACAGTTCTTGCTCAAGCAATCATCACTGAAGGCTTAAAAGCCGTTGCTGCTGGCATGAATCCAATGGATCTTAAGCGCGGTATCGACAAAGCAGTTATCGCTGCAGTTGAAGAGCTAAAAGGCCTTTCTGTTCCATGCGCAGATACAAAAGCTATCGCGCAAGTAGGTACTATCTCTGCGAACTCTGATTCGACAGTAGGTAACATCATTGCTGAAGCGATGGAAAAAGTAGGTCGTGATGGCGTAATCACGGTTGAAGAAGGTCAGGCTCTACAAGACGAGCTAGACGTAGTTGAAGGTATGCAGTTCGATCGCGGTTACCTATCTCCTTACTTCATCAACAACCAAGAAGCAGGTTCTGTTGATCTAGAAAGCCCA…	.		unknown	.	.	unknown	unknown	yes	no	no	no	no
10N.222.54.C8	0	222	63	D	sanger	PRJNA328102	OK263536	>10N.222.54.C8 ACAGCAACAGTATTGGCTCAGTCTATTATCGCTGAAGGCCTAAAAGCGGTTGCTGCTGGCATGAACCCAATGGATCTCAAGCGCGGCATCGACAAAGCGGTTATCGCGGCTGTTGAAGAGCTGAAGAACCTTTCTGTTCCTTGTTCAGACACGAAAGCTATCGCGCAAGTAGGTACTATCTCTGCGAACTCTGATTCGACAGTAGGTAACATCATTGCTGAAGCGATGGAAAAAGTAGGTCGTGATGGTGTAATCACGGTTGAAGAAGGTCAGGCTCTGCAAGACGAGCTAGACGTCGTTGAAGGTATGCAGTTCGACCGCGGTTACCTATCTCCTTACTTCATCAACAACCAAGAAGCCGGTTCTGTTGATCTAGAAAGCCCA…	.		unknown	.	.	unknown	unknown	yes	no	no	no	no
10N.222.54.C9	0	222	63	D	sanger	PRJNA328102	OK263537	>10N.222.54.C9 ACAGCAACAGTATTGGCTCAGTCTATTATCGCTGAAGGCCTAAAAGCGGTTGCTGCTGGCATGAACCCAATGGATCTTAAGCGCGGCATCGACAAAGCGGTTATCGCGGCTGTTGAAGAGCTGAAGAACCTTTCTGTTCCTTGTTCAGACACGAAAGCTATCGCGCAAGTAGGTACTATCTCTGCGAACTCTGATTCGACAGTAGGTAACATCATTGCTGAAGCGATGGAAAAAGTAGGTCGTGATGGCGTAATCACGGTTGAAGAAGGTCAGGCTCTGCAAGACGAGTTAGACGTAGTGGAAGGTATGCAGTTCGACCGCGGTTACTTGTCTCCTTACTTCATCAACAACCAAGAAGCAGGTTCTGTTGATCTAGAAAGCCCA…	.		unknown	.	.	unknown	unknown	yes	no	no	no	no
10N.222.54.E1	0	222	63	D	sanger	PRJNA328102	OK263538	>10N.222.54.E1 ACAGCAACAGTATTGGCTCAGTCGATTATCGCTGAAGGCCTAAAAGCGGTTGCTGCGGGTATGAACCCAATGGATCTTAAGCGCGGTATCGACAAAGCGGTTATCGCGGCTGTAGAAGAACTGAAGAACCTTTCTGTTCCATGTGCAGATACGAAAGCTATCGCGCAAGTAGGTACTATCTCTGCAAACTCTGACGCAACAGTGGGTAACATCATTGCTGAAGCGATGGAAAAAGTAGGCCGTGATGGCGTTATCACTGTTGAAGAAGGTCAGGCTCTACAAGACGAGCTAGACGTAGTTGAAGGTATGCAGTTCGACCGCGGTTACCTATCTCCTTACTTCATCAACAACCAAGAAGCGGGTTCTGTTGATCTAGAAAGCCCA…	.		unknown	.	.	unknown	unknown	yes	no	no	no	no
10N.222.54.E10	0	222	63	D	sanger	PRJNA328102	OK263539	>10N.222.54.E10 ACAGCAACAGTATTGGCTCAGTCGATTATCGCTGAAGGCCTAAAAGCGGTTGCTGCGGGTATGAACCCAATGGATCTTAAGCGCGGTATCGACAAAGCAGTTATCGCGGCTGTAGAAGAACTGAAGAACCTTTCTGTTCCATGTGCAGATACGAAAGCTATCGCGCAAGTAGGTACTATCTCTGCAAACTCTGACGCTACAGTGGGTAACATCATTGCTGAAGCGATGGAAAAAGTAGGCCGTGATGGCGTTATCACTGTTGAAGAAGGTCAGGCTCTACAAGACGAGCTAGACGTAGTTGAAGGTATGCAGTTCGACCGCGGTTACCTATCTCCTTACTTCATCAACAACCAAGAAGCGGGTTCTGTTGATCTAGAAAGCCC…	.		unknown	.	.	unknown	unknown	yes	no	no	no	no
10N.222.54.E11	0	222	63	D	sanger	PRJNA328102	OK263540	>10N.222.54.E11 ACAGCAACAGTATTGGCTCAGTCGATTATCGCTGAAGGCCTAAAAGCAGTTGCTGCGGGTATGAACCCAATGGATCTTAAGCGCGGTATCGATAAAGCGGTTATCGCGGCTGTTGAAGAGCTGAAGAACCTTTCTGTTCCATGTGCAGATACGAAAGCTATCGCGCAAGTAGGTACTATCTCTGCAAACTCTGACGCTACAGTGGGTAACATCATTGCTGAAGCGATGGAAAAAGTAGGCCGTGATGGCGTTATCACTGTTGAAGAAGGTCAGGCTCTACAAGACGAGCTAGACGTAGTTGAAGGTATGCAGTTCGACCGCGGTTACCTGTCTCCTTACTTCATCAACAACCAAGAAGCGGGTTCTGTTGATCTAGAAAGCCC…	.		unknown	.	.	unknown	unknown	yes	no	no	no	no
10N.222.54.E12	0	222	63	D	sanger	PRJNA328102	OK263541	>10N.222.54.E12 ACAGCAACAGTATTGGCTCAGTCGATTATCGCTGAAGGCCTAAAAGCGGTTGCTGCGGGTATGAACCCAATGGATCTTAAGCGCGGTATCGACAAAGCGGTTATCGCGGCTGTAGAAGAACTGAAGAACCTTTCTGTTCCATGTGCAGATACGAAAGCTATCGCGCAAGTAGGTACTATCTCTGCAAACTCTGACGCTACAGTGGGTAACATCATTGCTGAAGCGATGGAAAAAGTAGGCCGTGATGGCGTTATCACTGTTGAAGAAGGTCAGGCTCTACAAGACGAGCTAGACGTAGTTGAAGGTATGCAGTTCGACCGCGGTTACCTATCTCCTTACTTCATCAACAACCAAGAAGCGGGTTCTGTTGATCTAGAAAGCCC…	.		unknown	.	.	unknown	unknown	yes	no	no	no	no
10N.222.54.E3	0	222	63	D	sanger	PRJNA328102	OK263542	>10N.222.54.E3 ACAGCAACAGTATTGGCTCAGTCTATTATCGCTGAAGGCCTAAAAGCGGTTGCTGCTGGCATGAACCCAATGGATCTTAAGCGCGGCATCGACAAAGCGGTTATCGCGGCTGTTGAAGAGCTGAAGAACCTTTCTGTTCCTTGTTCAGACACGAAAGCTATCGCGCAAGTAGGTACTATCTCTGCGAACTCTGATTCGACAGTAGGTAACATCATTGCTGAAGCGATGGAAAAAGTAGGTCGTGATGGTGTAATCACGGTTGAAGAAGGTCAGGCTCTGCAAGACGAGCTAGACGTAGTTGAAGGTATGCAGTTCGACCGCGGTTACCTATCTCCTTACTTCATCAACAACCAAGAAGCAGGTTCTGTTGATCTAGAAAGCCCA…	.		unknown	.	.	unknown	unknown	yes	no	no	no	no
10N.222.54.E4	0	222	63	D	sanger	PRJNA328102	OK263543	>10N.222.54.E4 ACAGCAACAGTATTGGCTCAGTCTATTATCGCTGAAGGCCTAAAAGCCGTTGCTGCTGGCATGAATCCAATGGATCTTAAGCGCGGCATCGACAAAGCGGTTATCGCGGCTGTTGAAGAGCTGAAGAACCTATCTGTTCCTTGTTCAGACACGAAAGCTATCGCTCAAGTAGGTACTATCTCTGCGAACTCTGATTCGACAGTGGGTAACATCATTGCTGAAGCGATGGAAAAAGTAGGTCGTGATGGCGTTATCACGGTTGAAGAAGGTCAGGCTCTACAAGATGAGCTAGACGTAGTTGAAGGTATGCAGTTCGACCGCGGTTACCTATCTCCTTACTTCATCAACAACCAAGAAGCAGGTTCTGTTGATCTAGATAGCCCG…	.		unknown	.	.	unknown	unknown	yes	no	no	no	no
10N.222.54.E6	0	222	63	D	sanger	PRJNA328102	OK263544	>10N.222.54.E6 ACAGCAACAGTATTGGCTCAGTCTATTATTGCTGAAGGCCTAAAAGCCGTTGCTGCTGGCATGAACCCAATGGATCTTAAGCGCGGCATCGACAAAGCGGTTATCGCAGCTGTTGAAGAGCTGAAGAACCTTTCTGTTCCTTGTTCAGACACGAAAGCTATCGCGCAAGTAGGTACTATCTCTGCGAACTCTGATTCGACAGTGGGTAACATCATTGCTGAAGCGATGGAAAAAGTAGGTCGTGATGGCGTTATCACGGTTGAAGAAGGTCAGGCTCTGCAAGACGAGCTAGACGTAGTTGAAGGTATGCAGTTCGACCGCGGTTACCTATCTCCTTACTTCATCAACAACCAAGAAGCCGGTTCTGTTGATCTTGAAAGCCCA…	.		unknown	.	.	unknown	unknown	yes	no	no	no	no
10N.222.54.E7	0	222	63	D	sanger	PRJNA328102	OK263545	>10N.222.54.E7 ACAGCAACAGTATTGGCTCAGTCGATTATCGCTGAAGGCCTAAAAGCGGTTGCTGCGGGTATGAACCCAATGGATCTTAAGCGCGGTATCGACAAAGCAGTTATCGCGGCTGTAGAAGAACTGAAGAACCTTTCTGTTCCATGTGCAGATACGAAAGCTATCGCGCAAGTCGGTACTATCTCTGCAAACTCTGACGCTACAGTGGGTAACATCATTGCTGAAGCGATGGAAAAAGTAGGCCGTGATGGCGTTATCACTGTTGAAGAAGGTCAGGCTCTACAAGACGAGCTAGACGTAGTTGAAGGTATGCAGTTCGACCGCGGTTACCTGTCTCCTTACTTCATCAACAACCAAGAAGCGGGTTCTGTTGATCTAGAAAGCCCA…	.		unknown	.	.	unknown	unknown	yes	no	no	no	no
10N.222.54.E8	0	222	63	D	sanger	PRJNA328102	OK263546	>10N.222.54.E8 ACAGCAACAGTTCTTGCTCAAGCAATCATCACTGAAGGCTTAAAAGCCGTTGCTGCTGGCATGAATCCAATGGATCTTAAGCGCGGTATCGACAAAGCAGTTATCGCTGCAGTTGAAGAGCTAAAAGGCCTTTCTGTTCCATGCGCAGATACAAAAGCTATCGCGCAAGTAGGTACTATCTCTGCGAACTCTGATTCGACAGTAGGTAACATCATTGCTGAAGCGATGGAAAAAGTAGGTCGTGATGGCGTAATCACGGTTGAAGAAGGTCAGGCTCTACAAGACGAGCTAGACGTAGTTGAAGGTATGCAGTTCGACCGTGGTTACCTATCTCCTTACTTCATCAACAACCAAGAAGCGGGTTCTGTTGATCTAGAAAGCCCA…	.		unknown	.	.	unknown	unknown	yes	no	no	no	no
10N.222.54.E9	0	222	63	D	sanger	PRJNA328102	OK263547	>10N.222.54.E9 ACAGCAACTGTATTGGCTCAGTCTATTATCGCTGAAGGCCTAAAAGCGGTTGCTGCTGGCATGAACCCAATGGATCTTAAGCGCGGCATCGACAAAGCGGTTATCGCGGCTGTTGAAGAGCTGAAGAACCTATCTGTTCCTTGTTCAGACACGAAAGCTATCGCGCAAGTAGGTACTATCTCTGCGAACTCTGATTCGACAGTAGGTAACATCATTGCTGAAGCGATGGAAAAAGTAGGTCGTGATGGCGTAATCACAGTTGAAGAAGGTCAGGCTCTGCAAGACGAGCTAGACGTAGTGGAAGGTATGCAGTTCGACCGCGGTTACCTATCTCCTTACTTCATCAACAACCAAGAAGCGGGTTCTGTTGATCTAGAAAGCCCA…	.		unknown	.	.	unknown	unknown	yes	no	no	no	no
10N.222.54.F1	0	222	63	D	sanger	PRJNA328102	OK263548	>10N.222.54.F1 ACAGCAACAGTATTGGCTCAGTCGATTATCGCTGAAGGCCTAAAAGCAGTTGCTGCGGGTATGAACCCAATGGATCTTAAGCGCGGCATCGACAAAGCGGTTATCGCGGCTGTAGAAGAACTGAAGAACCTTTCTGTTCCATGTGCAGATACGAAAGCTATCGCGCAAGTCGGTACTATCTCTGCAAACTCTGACGCTACAGTGGGTAACATCATTGCTGAAGCGATGGAAAAAGTCGGCCGTGATGGCGTTATCACTGTTGAAGAAGGTCAGGCTCTACAAGACGAGCTAGACGTAGTTGAAGGTATGCAGTTCGACCGCGGTTACCTATCTCCTTACTTCATCAACAACCAAGAAGCGGGTTCTGTTGATCTAGAAAGCCCA…	.		unknown	.	.	unknown	unknown	yes	no	no	no	no
10N.222.54.F10	1	222	63	D	sanger	PRJNA328102	OK263549	>10N.222.54.F10 ACAGCAACAGTTCTTGCTCAAGCAATCATCACTGAAGGCTTAAAAGCCGTTGCTGCTGGCATGAATCCAATGGATCTTAAGCGCGGTATCGACAAAGCAGTTATCGCTGCAGTTGAAGAGCTAAAAGGCCTTTCTGTTCCATGTGCAGATACAAAAGCTATCGCGCAAGTAGGTACTATCTCTGCGAACTCTGATTCGACAGTAGGTAACATCATTGCTGAAGCGATGGAAAAAGTAGGTCGTGATGGCGTTATCACAGTTGAAGAAGGTCAGGCTCTACAAGACGAGCTAGACGTAGTTGAAGGTATGCAGTTCGACCGTGGTTACCTATCTCCTTACTTCATCAACAACCAAGAAGCAGGTTCTGTTGATCTAGAAAGCCC…	MDAQ00000000.1		Vibrio sp. F13	Vibrio sp. F13	same population call as in SciData paper	Vibrio	Vibrionaceae	yes	yes	yes	yes	yes
10N.222.54.F11	1	222	63	D	sanger	PRJNA328102	OK263550	>10N.222.54.F11 ACAGCAACAGTATTGGCTCAGTCGATTATCGCTGAAGGCCTAAAAGCAGTTGCTGCGGGTATGAACCCAATGGATCTTAAGCGCGGTATCGACAAAGCAGTTATCGCGGCTGTAGAAGAACTGAAGAACCTTTCTGTTCCATGTGCAGATACGAAAGCTATCGCGCAAGTCGGTACTATCTCTGCAAACTCTGACGCTACAGTGGGTAACATCATTGCTGAAGCGATGGAAAAAGTAGGCCGTGATGGCGTTATCACTGTTGAAGAAGGTCAGGCTCTACAAGACGAGCTAGACGTAGTTGAAGGTATGCAGTTCGACCGCGGTTACCTATCTCCTTACTTCATCAACAACCAAGAAGCGGGTTCTGTTGATCTAGAAAGCCC…	MDAP00000000.1		Vibrio cyclitrophicus	Vibrio cyclitrophicus	same population call as in SciData paper	Vibrio	Vibrionaceae	yes	yes	yes	yes	yes
10N.222.54.F12	0	222	63	D	sanger	PRJNA328102	OK263551	>10N.222.54.F12 ACAGCAACAGTATTGGCTCAGTCTATTATCGCTGAAGGCCTAAAAGCCGTTGCTGCTGGCATGAACCCAATGGATCTTAAGCGCGGTATCGACAAAGCGGTTATCGCGGCTGTTGAAGAGCTGAAGAACCTTTCTGTTCCTTGTTCAGACACGAAAGCTATCGCTCAAGTAGGTACTATCTCTGCGAACTCTGATTCGACAGTAGGTAACATCATTGCTGAAGCGATGGAAAAAGTAGGTCGTGATGGCGTAATCACGGTTGAAGAAGGTCAGGCTCTGCAAGACGAGCTAGACGTAGTTGAAGGTATGCAGTTCGACCGCGGTTACCTATCTCCTTACTTCATCAATAACCAAGAAGCCGGTTCAGTTGATCTAGAAAGCCC…	.		unknown	.	.	unknown	unknown	yes	no	no	no	no
10N.222.54.F2	0	222	63	D	sanger	PRJNA328102	OK263552	>10N.222.54.F2 ACAGCTACAGTATTGGCTCAGTCTATTATCGCAGAAGGCCTAAAAGCGGTTGCTGCTGGCATGAACCCAATGGATCTTAAGCGCGGCATCGACAAAGCGGTTATCGCGGCTGTTGAAGAGTTGAAGAACCTTTCTGTTCCTTGTTCAGACACGAAAGCTATCGCGCAAGTAGGTACTATCTCTGCGAACTCTGATTCGACAGTAGGTAACATCATTGCTGAAGCGATGGAAAAAGTAGGTCGTGATGGCGTTATCACGGTTGAAGAAGGTCAGGCTCTACAAGACGAGCTAGACGTAGTTGAAGGTATGCAGTTCGACCGTGGTTACCTATCTCCTTACTTCATCAACAACCAAGAAGCCGGTTCTGTTGATCTAGATAGCCCG…	.		unknown	.	.	unknown	unknown	yes	no	no	no	no
10N.222.54.F3	0	222	63	D	sanger	PRJNA328102	OK263553	>10N.222.54.F3 ACAGCAACAGTATTGGCTCAGTCTATTATCGCTGAAGGCCTAAAAGCGGTTGCTGCTGGCATGAACCCAATGGATCTTAAGCGCGGCATCGACAAAGCGGTTATCGCGGCTGTTGAAGAGCTGAAGAACCTTTCTGTTCCTTGTTCAGACACAAAAGCTATCGCGCAAGTAGGTACTATCTCTGCGAACTCTGATTCGACAGTAGGTAACATCATTGCTGAAGCGATGGAAAAAGTAGGTCGTGATGGCGTTATCACGGTTGAAGAAGGTCAGGCTCTGCAAGACGAGTTAGACGTAGTTGAAGGTATGCAGTTCGACCGCGGTTACCTATCTCCTTACTTCATCAACAACCAAGAAGCCGGTTCTGTTGATCTAGATAGCCCG…	.		unknown	.	.	unknown	unknown	yes	no	no	no	no
10N.222.54.F4	0	222	63	D	sanger	PRJNA328102	OK263554	>10N.222.54.F4 ACAGCAACAGTATTGGCTCAGTCGATTATCGCTGAAGGCCTAAAAGCGGTTGCTGCGGGTATGAACCCAATGGATCTTAAGCGCGGCATCGACAAAGCGGTTATCGCGGCTGTTGAAGAGCTGAAGAACCTTTCTGTTCCATGTGCCGATACGAAAGCTATCGCGCAAGTAGGTACTATCTCTGCAAACTCTGACGCTACAGTGGGTAACATCATTGCTGAAGCGATGGAAAAAGTAGGCCGTGATGGCGTTATCACTGTTGAAGAAGGTCAGGCTCTACAAGACGAGCTAGACGTAGTTGAAGGTATGCAGTTCGACCGCGGTTACCTATCTCCTTACTTCATCAACAACCAAGAAGCGGGTTCTGTTGATCTAGAAAGCCCA…	.		unknown	.	.	unknown	unknown	yes	no	no	no	no
10N.222.54.F5	0	222	63	D	sanger	PRJNA328102	OK263555	>10N.222.54.F5 ACTGCAACAGTACTGGCTCAATCTATCATCACTGAAGGCCTTAAGGCTGTCGCTGCTGGTATGAACCCAATGGATCTTAAGCGTGGTATCGACAAAGCAGTGATTGCTGCAGTTGAAGAGCTTAAGAACCTATCTCAACCTTGTGCTGATACTAAAGCTATCGCTCAGGTAGGTACTATCTCTGCAAACTCTGATGTGACTGTAGGTAACATCATTGCTGAAGCGATGGAAAAAGTAGGCCGTGATGGTGTTATCACTGTTGAAGAAGGTCAGGCTCTTCAAGACGAGCTAGACGTAGTTGAAGGTATGCAGTTCGATCGCGGTTACCTATCTCCTTACTTCATCAACAACCAAGAAGCGGGTAGCGTAGACCTAGAAAGCCCA…	.		unknown	.	.	unknown	unknown	yes	no	no	no	no
10N.222.54.F6	0	222	63	D	sanger	PRJNA328102	OK263556	>10N.222.54.F6 ACAGCAACAGTTCTTGCTCAAGCAATCATCACTGAAGGCTTAAAAGCCGTTGCTGCTGGCATGAATCCAATGGATCTTAAGCGCGGTATCGACAAAGCAGTTATCGCTGCAGTTGAAGAGCTAAAAGGCCTTTCTGTTCCATGTGCAGATACAAAAGCTATCGCGCAAGTAGGTACTATCTCTGCGAACTCTGATTCGACAGTAGGTAACATCATTGCTGAAGCGATGGAAAAAGTAGGTCGTGATGGCGTAATCACGGTTGAAGAAGGTCAGGCTCTACAAGACGAGCTAGACGTAGTTGAAGGTATGCAGTTCGACCGTGGTTACCTATCTCCTTACTTCATCAACAACCAAGAAGCGGGTTCTGTTGATCTAGAAAGCCCA…	.		unknown	.	.	unknown	unknown	yes	no	no	no	no
10N.222.54.F7	1	222	63	D	sanger	PRJNA328102	OK263557	>10N.222.54.F7 ACAGCAACAGTATTGGCTCAGTCTATTATCGCTGAAGGCCTAAAAGCCGTTGCTGCTGGCATGAACCCAATGGATCTTAAGCGCGGCATCGACAAAGCGGTTATCGCGGCTGTTGAAGAGCTGAAGAACCTTTCTGTTCCTTGTTCAGACACGAAAGCTATCGCGCAAGTCGGTACTATCTCTGCGAACTCTGATTCAACAGTAGGTAACATCATTGCTGAAGCGATGGAAAAAGTAGGTCGTGATGGTGTAATCACGGTTGAAGAAGGTCAGGCTCTGCAAGACGAGCTAGACGTAGTTGAAGGTATGCAGTTCGACCGCGGTTACCTATCTCCTTACTTCATCAACAACCAAGAAGCCGGTTCTGTTGATCTAGATAGCCCG…	MDAO00000000.1		Vibrio splendidus	Vibrio splendidus	same population call as in SciData paper	Vibrio	Vibrionaceae	yes	yes	yes	yes	yes
10N.222.54.F8	0	222	63	D	sanger	PRJNA328102	OK263558	>10N.222.54.F8 ACGGCAACAGTATTGGCTCAGTCTATTATCGCAGAAGGCCTAAAAGCCGTTGCTGCTGGCATGAACCCAATGGATCTTAAGCGCGGCATCGACAAAGCGGTTATCGCAGCTGTTGAAGAGCTGAAGAACCTTTCTGTTCCTTGTTCAGACACGAAAGCTATCGCTCAAGTAGGTACTATCTCTGCGAACTCTGATTCGACAGTAGGTAACATCATTGCTGAAGCGATGGAAAAAGTAGGTCGTGATGGCGTTATCACGGTTGAAGAAGGTCAGGCTCTACAAGACGAGCTAGACGTAGTTGAAGGTATGCAGTTCGACCGCGGTTACCTATCTCCTTACTTCATCAACAACCAAGAAGCTGGTTCTGTTGATCTAGATAGCCCG…	.		unknown	.	.	unknown	unknown	yes	no	no	no	no
10N.222.54.F9	0	222	63	D	sanger	PRJNA328102	OK263559	>10N.222.54.F9 ACAGCAACAGTATTGGCTCAGTCTATTATCGCTGAAGGCCTAAAAGCGGTTGCTGCTGGCATGAACCCAATGGATCTTAAGCGCGGCATCGACAAAGCGGTTATCGCGGCTGTTGAAGAGCTGAAGAACCTTTCTGTTCCTTGTTCAGACACGAAAGCTATCGCGCAAGTAGGTACTATCTCTGCGAACTCTGATTCGACAGTAGGTAACATCATTGCTGAAGCGATGGAAAAAGTAGGTCGTGATGGTGTAATCACGGTTGAAGAAGGTCAGGCTCTGCAAGACGAGCTAGACGTAGTTGAAGGTATGCAGTTCGACCGCGGTTACCTATCTCCTTACTTCATCAACAACCAAGAAGCCGGTTCTGTTGATCTAGATAGCCCG…	.		unknown	.	.	unknown	unknown	yes	no	no	no	no
10N.222.55.A1	0	222	63	E	sanger	PRJNA328102	OK263560	>10N.222.55.A1 ACAGCAACCGTTCTTGCTCAAGCAATCATCACTGAAGGCTTAAAAGCCGTTGCTGCTGGCATGAATCCAATGGATCTTAAGCGCGGTATCGACAAAGCAGTTATCGCTGCAGTTGAAGAGCTAAAAGGCCTTTCTGTTCCATGCGCAGATACAAAAGCTATCGCGCAAGTAGGTACTATCTCTGCGAACTCTGATTCGACAGTAGGTAACATCATTGCTGAAGCGATGGAAAAAGTAGGTCGTGATGGCGTAATCACGGTTGAAGAAGGTCAGGCTCTACAAGACGAGCTAGACGTAGTTGAAGGTATGCAGTTCGACCGTGGTTACCTATCTCCTTACTTCATCAACAACCAAGAAGCGGGTTCTGTTGATCTAGAAAGCCCA…	.		unknown	.	.	unknown	unknown	yes	no	no	no	no
10N.222.55.A10	0	222	63	E	sanger	PRJNA328102	OK263561	>10N.222.55.A10 ACAGCAACAGTATTGGCTCAGTCTATTATCGCTGAAGGCCTAAAAGCGGTTGCTGCTGGCATGAACCCAATGGATCTTAAGCGCGGCATCGACAAAGCGGTTATCGCGGCTGTTGAAGAGCTGAAGAACCTTTCTGTTCCTTGTTCAGACACGAAAGCTATCGCTCAAGTAGGTACTATCTCTGCGAACTCTGATTCGACAGTAGGTAACATCATTGCTGAAGCGATGGAAAAAGTAGGTCGTGATGGCGTTATCACAGTTGAAGAAGGTCAGGCTCTGCAAGACGAGCTAGACGTAGTTGAAGGTATGCAGTTCGACCGCGGTTACCTATCTCCTTACTTCATCAACAACCAAGAAGCCGGTTCTGTTGATCTAGATAGCCC…	.		unknown	.	.	unknown	unknown	yes	no	no	no	no
10N.222.55.A11	0	222	63	E	sanger	PRJNA328102	OK263562	>10N.222.55.A11 ACAGCAACAGTTCTTGCTCAAGCAATCATCACTGAAGGCTTAAAAGCCGTTGCTGCTGGCATGAATCCAATGGATCTTAAGCGCGGTATCGACAAAGCAGTTATCGCTGCAGTTGAAGAGCTAAAAGGCCTTTCTGTTCCATGTGCAGATACAAAAGCTATCGCGCAAGTAGGTACTATCTCTGCGAACTCTGATTCGACAGTAGGTAACATCATTGCTGAAGCGATGGAAAAAGTAGGTCGTGATGGCGTTATCACAGTTGAAGAAGGTCAGGCTCTACAAGACGAGCTAGACGTAGTTGAAGGTATGCAGTTCGATCGCGGTTACCTATCTCCTTACTTCATCAACAACCAAGAAGCAGGTTCTGTTGATCTAGAAAGCCC…	.		unknown	.	.	unknown	unknown	yes	no	no	no	no
10N.222.55.A12	0	222	63	E	sanger	PRJNA328102	OK263563	>10N.222.55.A12 ACAGCAACAGTATTGGCTCAGTCGATTATCGCTGAAGGCCTAAAAGCAGTTGCTGCGGGTATGAACCCAATGGATCTTAAGCGCGGCATCGACAAAGCGGTTATCGCGGCTGTAGAAGAACTGAAGAACCTTTCTGTTCCATGTGCAGATACGAAAGCTATCGCGCAAGTCGGTACTATCTCTGCCAACTCTGACGCTACAGTGGGTAACATCATTGCTGAAGCGATGGAAAAAGTAGGCCGTGATGGCGTTATCACTGTTGAAGAAGGTCAGGCTCTACAAGACGAGCTAGACGTAGTTGAAGGTATGCAGTTCGACCGCGGTTACCTATCTCCTTACTTCATCAACAACCAAGAAGCGGGTTCTGTTGATCTAGAAAGCCC…	.		unknown	.	.	unknown	unknown	yes	no	no	no	no
10N.222.55.A2	0	222	63	E	sanger	PRJNA328102	OK263564	>10N.222.55.A2 ACAGCAACAGTTCTTGCTCAAGCAATCATCACTGAAGGCTTAAAAGCCGTTGCTGCTGGCATGAATCCAATGGATCTTAAGCGCGGTATCGACAAAGCAGTTATCGCTGCAGTTGAAGAGCTAAAAGGCCTTTCTGTTCCATGTGCAGATACAAAAGCTATCGCGCAAGTAGGTACTATCTCTGCGAACTCTGATTCGACAGTAGGTAACATCATTGCTGAAGCGATGGAAAAAGTAGGTCGTGATGGCGTTATCACAGTTGAAGAAGGTCAGGCTCTACAAGACGAGCTAGACGTAGTTGAAGGTATGCAGTTCGATCGCGGTTACCTATCTCCTTACTTCATCAACAACCAAGAAGCAGGTTCTGTTGATCTAGAAAGCCCA…	.		unknown	.	.	unknown	unknown	yes	no	no	no	no
10N.222.55.A3	0	222	63	E	sanger	PRJNA328102	OK263565	>10N.222.55.A3 ACAGCAACAGTTCTTGCTCAAGCAATCATCACTGAAGGCTTAAAAGCCGTTGCTGCTGGCATGAATCCAATGGATCTTAAGCGCGGTATCGACAAAGCAGTTATCGCTGCAGTTGAAGAGCTAAAAGGCCTTTCTGTTCCATGCGCAGATACAAAAGCTATCGCGCAAGTAGGTACTATCTCTGCGAACTCTGATTCGACAGTAGGTAACATCATTGCTGAAGCGATGGAAAAAGTAGGTCGTGATGGCGTAATCACGGTTGAAGAAGGTCAGGCTCTACAAGACGAGCTAGACGTAGTTGAAGGTATGCAGTTCGATCGCGGTTACCTATCTCCTTACTTCATCAACAACCAAGAAGCAGGTTCTGTTGATCTAGAAAGCCCA…	.		unknown	.	.	unknown	unknown	yes	no	no	no	no
10N.222.55.A4	0	222	63	E	sanger	PRJNA328102	OK263566	>10N.222.55.A4 ACAGCTACAGTATTGGCTCAGTCTATTATCGCTGAAGGCCTAAAAGCGGTTGCTGCTGGCATGAACCCAATGGATCTTAAGCGCGGCATCGACAAAGCGGTTATCGCGGCTGTTGAAGAGCTGAAGAACCTTTCTGTTCCTTGTTCAGACACGAAAGCTATCGCGCAAGTAGGTACTATCTCTGCGAACTCTGATTCGACAGTAGGTAACATCATTGCTGAAGCGATGGAAAAAGTAGGTCGTGATGGCGTAATCACGGTTGAAGAAGGTCAGGCTCTGCAAGACGAGTTAGACGTAGTGGAAGGTATGCAGTTCGACCGCGGTTACCTATCTCCTTACTTCATCAACAACCAAGAAGCAGGTTCTGTTGATCTAGAAAGCCCA…	.		unknown	.	.	unknown	unknown	yes	no	no	no	no
10N.222.55.A6	0	222	63	E	sanger	PRJNA328102	OK263567	>10N.222.55.A6 ACAGCTACAGTATTGGCTCAGTCTATTATCGCTGAAGGCCTAAAAGCGGTTGCTGCGGGCATGAACCCAATGGATCTTAAGCGCGGCATCGACAAAGCGGTTATCGCGGCTGTTGAAGAGCTGAAGAACCTTTCTGTTCCTTGTTCAGACACGAAAGCTATCGCTCAAGTAGGTACTATCTCTGCGAACTCTGATTCGACAGTGGGTAACATCATTGCTGAAGCGATGGAAAAAGTAGGTCGTGATGGCGTAATCACGGTTGAAGAAGGTCAGGCTCTGCAAGACGAGCTAGACGTAGTTGAAGGTATGCAGTTCGACCGCGGTTACCTGTCTCCTTACTTCATTAACAACCAAGAAGCAGGTTCTGTTGATCTAGAAAGCCCA…	.		unknown	.	.	unknown	unknown	yes	no	no	no	no
10N.222.55.A7	0	222	63	E	sanger	PRJNA328102	OK263568	>10N.222.55.A7 ACAGCAACAGTATTGGCTCAGTCGATTATCGCTGAAGGCCTAAAAGCAGTTGCTGCGGGTATGAACCCAATGGATCTTAAGCGCGGTATCGACAAAGCAGTTATCGCGGCTGTAGAAGAACTGAAGAACCTTTCTGTTCCATGTGCAGATACGAAAGCTATCGCGCAAGTAGGTACTATCTCTGCAAACTCTGACGCTACAGTGGGTAACATCATTGCTGAAGCGATGGAAAAAGTAGGCCGTGATGGCGTTATCACTGTTGAAGAAGGTCAGGCTCTACAAGACGAGCTAGACGTAGTTGAAGGTATGCAGTTCGACCGCGGTTACCTATCTCCTTACTTCATCAACAACCAAGAAGCGGGTTCTGTTGATCTAGAAAGCCCA…	.		unknown	.	.	unknown	unknown	yes	no	no	no	no
10N.222.55.A8	0	222	63	E	sanger	PRJNA328102	OK263569	>10N.222.55.A8 ACAGCAACAGTATTGGCTCAGTCTATTATCGCTGAAGGCCTAAAAGCGGTTGCTGCTGGCATGAACCCAATGGATCTTAAGCGCGGCATCGACAAAGCGGTTATCGCGGCTGTTGAAGAGCTGAAGAACCTATCTGTTCCTTGTTCAGACACGAAAGCTATCGCGCAAGTAGGTACTATCTCTGCGAACTCTGATTCGACAGTAGGTAACATCATTGCTGAAGCGATGGAAAAAGTAGGTCGTGATGGCGTTATCACAGTTGAAGAAGGTCAGGCTCTGCAAGACGAGCTAGACGTAGTTGAAGGTATGCAGTTCGACCGCGGTTACCTATCTCCTTACTTCATCAACAACCAAGAAGCCGGTTCTGTTGATCTAGATAGCCCG…	.		unknown	.	.	unknown	unknown	yes	no	no	no	no
10N.222.55.A9	0	222	63	E	sanger	PRJNA328102	OK263570	>10N.222.55.A9 ACAGCAACAGTATTGGCTCAGTCGATTATCGCTGAAGGCCTAAAAGCAGTTGCTGCGGGTATGAACCCAATGGATCTTAAGCGCGGTATCGACAAAGCAGTTATCGCGGCTGTAGAAGAACTGAAGAACCTTTCTGTTCCATGTGCAGATACGAAAGCTATCGCGCAAGTAGGTACTATCTCTGCAAACTCTGACGCTACAGTGGGTAACATCATTGCTGAAGCGATGGAAAAAGTAGGCCGTGATGGCGTTATCACTGTTGAAGAAGGTCAGGCTCTACAAGACGAGCTAGACGTAGTTGAAGGTATGCAGTTCGACCGCGGTTACCTATCTCCTTACTTCATCAACAACCAAGAAGCGGGTTCTGTTGATCTAGAAAGCCCA…	.		unknown	.	.	unknown	unknown	yes	no	no	no	no
10N.222.55.B1	0	222	63	E	sanger	PRJNA328102	OK263571	>10N.222.55.B1 ACAGCTACAGTATTGGCTCAGTCTATTATCGCTGAAGGCCTAAAAGCGGTTGCTGCTGGCATGAACCCAATGGATCTTAAGCGCGGCATCGACAAAGCGGTTATCGCGGCTGTTGAAGAGCTGAAGAACCTTTCTGTTCCTTGTTCAGACACGAAAGCTATCGCGCAAGTAGGTACTATCTCTGCGAACTCTGATTCGACAGTAGGTAACATCATTGCTGAAGCGATGGAAAAAGTAGGTCGTGATGGCGTAATCACGGTTGAAGAAGGTCAGGCTCTGCAAGACGAGTTAGACGTAGTGGAAGGTATGCAGTTCGACCGCGGTTACCTATCTCCTTACTTCATCAACAACCAAGAAGCAGGTTCTGTTGATCTAGAAAGCCCA…	.		unknown	.	.	unknown	unknown	yes	no	no	no	no
10N.222.55.B10	0	222	63	E	sanger	PRJNA328102	OK263572	>10N.222.55.B10 ACAGCAACAGTTCTTGCTCAAGCAATCATCACTGAAGGCTTAAAAGCCGTTGCTGCTGGCATGAACCCAATGGATCTTAAGCGCGGTATCGACAAAGCAGTTATCGCTGCAGTTGAAGAGCTAAAAGGCCTTTCTGTTCCATGTGCAGATACAAAAGCTATCGCGCAAGTAGGTACTATCTCTGCGAACTCTGATTCGACAGTAGGTAACATCATTGCTGAAGCGATGGAAAAAGTAGGTCGTGATGGCGTAATCACGGTTGAAGAAGGTCAGGCTCTACAAGACGAGCTAGACGTAGTTGAAGGTATGCAGTTCGACCGTGGTTACCTATCTCCTTACTTCATCAACAACCAAGAAGCGGGTTCTGTTGATCTAGAAAGCCC…	.		unknown	.	.	unknown	unknown	yes	no	no	no	no
10N.222.55.B11	0	222	63	E	sanger	PRJNA328102	OK263573	>10N.222.55.B11 ACAGCAACAGTTCTTGCTCAAGCAATCATCACTGAAGGCTTAAAAGCCGTTGCTGCTGGCATGAATCCAATGGATCTTAAGCGCGGTATCGACAAAGCAGTTATCGCTGCAGTTGAAGAGCTAAAAGGCCTTTCTGTTCCATGCGCAGATACAAAAGCTATCGCGCAAGTAGGTACTATCTCTGCGAACTCTGATTCGACAGTAGGTAACATCATTGCTGAAGCGATGGAAAAAGTAGGTCGTGATGGCGTAATCACGGTTGAAGAAGGTCAGGCTCTACAAGACGAGCTAGACGTAGTTGAAGGTATGCAGTTCGACCGTGGTTACCTATCTCCTTACTTCATCAACAACCAAGAAGCGGGTTCTGTTGATCTAGAAAGCCC…	.		unknown	.	.	unknown	unknown	yes	no	no	no	no
10N.222.55.B12	0	222	63	E	sanger	PRJNA328102	OK263574	>10N.222.55.B12 ACAGCAACAGTATTGGCTCAGTCTATTATCGCTGAAGGCCTAAAAGCCGTTGCTGCTGGCATGAATCCAATGGATCTTAAGCGCGGCATCGACAAAGCGGTTATCGCGGCTGTTGAAGAGCTGAAGAACCTATCTGTTCCTTGTTCAGACACGAAAGCTATCGCTCAAGTAGGTACTATCTCTGCGAACTCTGATTCGACAGTGGGTAACATCATTGCTGAAGCGATGGAAAAAGTAGGTCGTGATGGCGTTATCACGGTTGAAGAAGGTCAGGCTCTACAAGATGAGCTAGACGTAGTTGAAGGTATGCAGTTCGACCGCGGTTACCTATCTCCTTACTTCATCAACAACCAAGAAGCCGGTTCTGTTGATCTAGAAAGCCC…	.		unknown	.	.	unknown	unknown	yes	no	no	no	no
10N.222.55.B2	0	222	63	E	sanger	PRJNA328102	OK263575	>10N.222.55.B2 ACAGCAACAGTATTGGCTCAGTCGATTATCGCTGAAGGCCTAAAAGCGGTTGCTGCGGGTATGAACCCAATGGATCTTAAGCGCGGTATCGACAAAGCGGTTATCGCGGCTGTAGAAGAACTGAAGAACCTTTCTGTTCCATGTGCAGATACAAAAGCTATCGCGCAAGTAGGTACTATCTCTGCAAACTCTGACGCTACAGTGGGTAACATCATTGCTGAAGCGATGGAAAAAGTAGGCCGTGATGGCGTTATCACTGTTGAAGAAGGTCAGGCTCTACAAGACGAGCTAGACGTAGTTGAAGGTATGCAGTTCGACCGCGGTTACCTATCTCCTTACTTCATCAACAACCAAGAAGCGGGTTCTGTTGATCTAGAAAGCCCA…	.		unknown	.	.	unknown	unknown	yes	no	no	no	no
10N.222.55.B3	2	222	63	E	sanger	PRJNA328102	MF464496	>10N.222.55.B3 ACAGCAACAGTTCTTGCTCAAGCAATCATCACTGAAGGCTTAAAAGCCGTTGCTGCTGGCATGAATCCAATGGATCTTAAGCGCGGTATCGACAAAGCAGTTATCGCTGCAGTTGAAGAGCTAAAAGGCCTTTCTGTTCCATGCGCAGATACAAAAGCTATCGCGCAAGTAGGTACTATCTCTGCGAACTCTGATTCGACAGTAGGTAACATCATTGCTGAAGCGATGGAAAAAGTAGGTCGTGATGGCGTAATCACGGTTGAAGAAGGTCAGGCTCTACAAGACGAGCTAGACGTAGTTGAAGGTATGCAGTTCGATCGCGGTTACCTATCTCCTTACTTCATCAACAACCAAGAAGCAGGTTCTGTTGATCTAGAAAGCCCA…	JAJGZR000000000	SAMN22346947	Vibrio sp. F13	Vibrio sp. F13	same population call as in SciData paper	Vibrio	Vibrionaceae	yes	yes	yes	yes	yes
10N.222.55.B4	0	222	63	E	sanger	PRJNA328102	OK263576	>10N.222.55.B4 ACAGCTACAGTATTGGCTCAGTCTATTATCGCTGAAGGCCTAAAAGCGGTTGCTGCTGGCATGAACCCAATGGATCTTAAGCGCGGCATCGACAAAGCGGTTATCGCGGCTGTTGAAGAGCTGAAGAACCTTTCTGTTCCTTGTTCAGACACGAAAGCTATCGCGCAAGTAGGTACTATCTCTGCGAACTCTGATTCGACAGTAGGTAACATCATTGCTGAAGCGATGGAAAAAGTAGGTCGTGATGGCGTAATCACGGTTGAAGAAGGTCAGGCTCTGCAAGACGAGTTAGACGTAGTGGAAGGTATGCAGTTCGACCGCGGTTACCTATCTCCTTACTTCATCAACAACCAAGAAGCAGGTTCTGTTGATCTAGAGAGCCCA…	.		unknown	.	.	unknown	unknown	yes	no	no	no	no
10N.222.55.B5	0	222	63	E	sanger	PRJNA328102	OK263577	>10N.222.55.B5 ACAGCAACAGTATTGGCTCAGTCTATTATCGCTGAAGGCCTAAAAGCGGTTGCTGCTGGCATGAACCCAATGGATCTTAAGCGCGGCATCGACAAAGCGGTTATCGCGGCTGTTGAAGAGCTGAAGAACCTTTCTGTTCCTTGTTCAGACACGAAAGCTATCGCGCAAGTAGGTACTATCTCTGCGAACTCTGATTCGACAGTAGGTAACATCATTGCTGAAGCGATGGAAAAAGTAGGTCGTGATGGCGTTATCACGGTTGAAGAAGGTCAGGCTCTACAAGATGAGCTAGACGTAGTTGAAGGTATGCAGTTCGACCGCGGTTACCTATCTCCTTACTTCATCAATAACCAAGAAGCCGGTTCTGTTGATCTAGATAGCCCG…	.		unknown	.	.	unknown	unknown	yes	no	no	no	no
10N.222.55.B6	0	222	63	E	sanger	PRJNA328102	OK263578	>10N.222.55.B6 ACAGCTACAGTATTGGCTCAGTCTATTATCGCTGAAGGCCTAAAAGCGGTTGCTGCTGGCATGAACCCAATGGATCTTAAGCGCGGCATCGACAAAGCGGTTATCGCGGCTGTTGAAGAGCTGAAGAACCTTTCTGTTCCTTGTTCAGACACGAAAGCTATCGCGCAAGTAGGTACTATCTCTGCGAACTCTGATTCGACAGTAGGTAACATCATTGCTGAAGCGATGGAAAAAGTAGGTCGTGATGGCGTAATCACGGTTGAAGAAGGTCAGGCTCTGCAAGACGAGTTAGACGTAGTGGAAGGTATGCAGTTCGACCGCGGTTACCTATCTCCTTACTTCATCAACAACCAAGAAGCAGGTTCTGTTGATCTAGAAAGCCCA…	.		unknown	.	.	unknown	unknown	yes	no	no	no	no
10N.222.55.B7	0	222	63	E	sanger	PRJNA328102	OK263579	>10N.222.55.B7 ACAGCAACAGTATTGGCTCAGTCTATTATCGCTGAAGGCCTAAAAGCGGTTGCTGCTGGTATGAACCCAATGGATCTTAAGCGCGGCATCGACAAAGCGGTTATCGCGGCTGTTGAAGAGCTGAAGAACCTTTCTGTTCCTTGTTCAGACACGAAAGCTATCGCGCAAGTAGGTACTATCTCTGCGAACTCTGATTCGACAGTAGGTAACATCATTGCTGAAGCGATGGAAAAAGTAGGTCGTGATGGCGTTATCACGGTTGAAGAAGGTCAGGCTCTGCAAGACGAGCTAGACGTCGTTGAAGGTATGCAGTTCGACCGCGGTTACCTATCTCCTTACTTCATCAACAACCAAGAAGCCGGTTCTGTTGATCTAGAAAGCCCA…	.		unknown	.	.	unknown	unknown	yes	no	no	no	no
10N.222.55.B8	0	222	63	E	sanger	PRJNA328102	OK263580	>10N.222.55.B8 ACAGCAACAGTATTGGCTCAGTCTATTATCGCTGAAGGCCTAAAAGCGGTTGCTGCTGGCATGAACCCAATGGATCTTAAGCGCGGCATCGACAAAGCGGTTATCGCGGCTGTTGAAGAGCTGAAGAACCTTTCTGTTCCTTGTTCAGACACGAAAGCTATCGCGCAAGTAGGTACTATCTCTGCGAACTCTGATTCGACAGTGGGTAACATCATTGCTGAAGCGATGGAAAAAGTAGGTCGTGATGGCGTAATCACGGTTGAAGAAGGTCAGGCTCTGCAAGACGAGCTAGACGTAGTTGAAGGTATGCAGTTCGACCGCGGTTACCTATCTCCTTACTTCATCAACAACCAAGAAGCCGGTTCTGTTGATCTAGAAAGCCCA…	.		unknown	.	.	unknown	unknown	yes	no	no	no	no
10N.222.55.B9	0	222	63	E	sanger	PRJNA328102	OK263581	>10N.222.55.B9 ACAGCTACAGTATTGGCTCAGTCTATTATCGCTGAAGGCCTAAAAGCGGTTGCTGCGGGCATGAACCCAATGGATCTTAAGCGCGGCATCGACAAAGCGGTTATCGCGGCTGTTGAAGAGCTGAAGAACCTTTCTGTTCCTTGTTCAGACACGAAAGCTATCGCTCAAGTAGGTACTATCTCTGCGAACTCTGATTCGACAGTGGGTAACATCATTGCTGAAGCGATGGAAAAAGTAGGTCGTGATGGCGTAATCACGGTTGAAGAAGGTCAGGCTCTGCAAGACGAGCTAGACGTAGTTGAAGGTATGCAGTTCGACCGCGGTTACCTGTCTCCTTACTTCATTAACAACCAAGAAGCAGGTTCTGTTGATCTAGAAAGCCCA…	.		unknown	.	.	unknown	unknown	yes	no	no	no	no
10N.222.55.C1	0	222	63	E	sanger	PRJNA328102	OK263582	>10N.222.55.C1 ACAGCTACAGTATTGGCTCAGTCTATTATCGCTGAAGGCCTAAAAGCGGTTGCTGCTGGCATGAACCCAATGGATCTTAAGCGCGGCATCGACAAAGCGGTTATCGCGGCTGTTGAAGAGCTGAAGAACCTTTCTGTTCCTTGTTCAGACACGAAAGCTATCGCGCAAGTAGGTACTATCTCTGCGAACTCTGATTCGACAGTAGGTAACATCATTGCTGAAGCGATGGAAAAAGTAGGTCGTGATGGCGTAATCACGGTTGAAGAAGGTCAGGCTCTGCAAGACGAGTTAGACGTAGTGGAAGGTATGCAGTTCGACCGCGGTTACCTATCTCCTTACTTCATCAACAACCAAGAAGCAGGTTCTGTTGATCTAGAAAGCCCA…	.		unknown	.	.	unknown	unknown	yes	no	no	no	no
10N.222.55.C10	0	222	63	E	sanger	PRJNA328102	OK263583	>10N.222.55.C10 ACAGCTACAGTATTGGCTCAGTCTATTATCGCTGAAGGCCTAAAAGCGGTTGCTGCTGGCATGAACCCAATGGATCTTAAGCGCGGCATCGACAAAGCGGTTATCGCGGCTGTTGAAGAGCTGAAGAACCTTTCTGTTCCTTGTTCAGACACGAAAGCTATCGCGCAAGTAGGTACTATCTCTGCGAACTCTGATTCGACAGTAGGTAACATCATTGCTGAAGCGATGGAAAAAGTAGGTCGTGATGGCGTAATCACGGTTGAAGAAGGTCAGGCTCTGCAAGACGAGTTAGACGTAGTGGAAGGTATGCAGTTCGACCGCGGTTACCTATCTCCTTACTTCATCAACAACCAAGAAGCAGGTTCTGTTGATCTAGAAAGCCC…	.		unknown	.	.	unknown	unknown	yes	no	no	no	no
10N.222.55.C11	0	222	63	E	sanger	PRJNA328102	OK263584	>10N.222.55.C11 ACAGCAACAGTATTGGCTCAGTCTATTATCGCTGAAGGCCTAAAAGCGGTTGCTGCTGGCATGAACCCAATGGATCTTAAGCGCGGCATCGACAAAGCGGTTATCGCGGCTGTTGAAGAGCTGAAGAACCTTTCTGTTCCTTGTTCAGACACGAAAGCTATCGCGCAAGTAGGTACTATCTCTGCGAACTCTGATTCGACAGTAGGTAACATCATTGCTGAAGCGATGGAAAAAGTAGGTCGTGATGGTGTAATCACGGTTGAAGAAGGTCAGGCTCTGCAAGACGAGCTAGACGTAGTTGAAGGTATGCAGTTCGACCGCGGTTACCTATCTCCTTACTTCATCAACAACCAAGAAGCAGGTTCTGTTGATCTAGAAAGCCC…	.		unknown	.	.	unknown	unknown	yes	no	no	no	no
10N.222.55.C12	1	222	63	E	sanger	PRJNA328102	OK263585	>10N.222.55.C12 ACAGCAACAGTTCTTGCTCAAGCAATCATCACTGAAGGCTTAAAAGCCGTTGCTGCTGGCATGAATCCAATGGATCTTAAGCGCGGTATCGACAAAGCAGTTATCGCTGCAGTTGAAGAGCTAAAAGGCCTTTCTGTTCCATGTGCAGATACAAAAGCTATCGCGCAAGTAGGTACTATCTCTGCGAACTCTGATTCGACAGTAGGTAACATCATTGCTGAAGCGATGGAAAAAGTAGGTCGTGATGGCGTTATCACAGTTGAAGAAGGTCAGGCTCTACAAGACGAGCTAGACGTAGTTGAAGGTATGCAGTTCGACCGTGGTTACCTATCTCCTTACTTCATCAACAACCAAGAAGCAGGTTCTGTTGATCTAGAAAGCCC…	MDAN00000000.1		Vibrio sp. F13	Vibrio sp. F13	same population call as in SciData paper	Vibrio	Vibrionaceae	yes	yes	yes	yes	yes
10N.222.55.C2	0	222	63	E	sanger	PRJNA328102	OK263586	>10N.222.55.C2 ACAGCTACAGTATTGGCTCAGTCTATTATCGCAGAAGGCCTAAAAGCGGTTGCTGCTGGCATGAACCCAATGGATCTTAAGCGCGGCATCGACAAAGCGGTTATCGCGGCTGTTGAAGAGCTGAAGAACCTTTCTGTTCCTTGTTCAGACACGAAAGCTATCGCGCAAGTAGGTACTATCTCTGCGAACTCTGATTCGACAGTGGGTAACATCATTGCTGAAGCGATGGAAAAAGTAGGTCGTGATGGCGTTATCACAGTTGAAGAAGGTCAGGCTCTACAAGATGAGCTAGACGTAGTTGAAGGTATGCAGTTCGACCGCGGTTACCTATCTCCTTACTTCATCAACAACCAAGAAGCCGGTTCTGTTGATCTAGATAGCCCG…	.		unknown	.	.	unknown	unknown	yes	no	no	no	no
10N.222.55.C3	0	222	63	E	sanger	PRJNA328102	OK263587	>10N.222.55.C3 ACAGCAACAGTATTGGCTCAGTCGATTATCGCTGAAGGCCTAAAAGCAGTTGCTGCGGGTATGAACCCAATGGATCTTAAGCGCGGTATCGACAAAGCAGTTATCGCGGCTGTAGAAGAACTGAAGAACCTTTCTGTTCCATGTGCAGATACGAAAGCTATCGCGCAAGTAGGTACTATCTCTGCAAACTCTGACGCTACAGTGGGTAACATCATTGCTGAAGCGATGGAAAAAGTAGGCCGTGATGGCGTTATCACTGTTGAAGAAGGTCAGGCTCTACAAGACGAGCTAGACGTAGTTGAAGGTATGCAGTTCGACCGCGGTTACCTATCTCCTTACTTCATCAACAACCAAGAAGCGGGTTCTGTTGATCTAGAAAGCCCA…	.		unknown	.	.	unknown	unknown	yes	no	no	no	no
10N.222.55.C4	0	222	63	E	sanger	PRJNA328102	OK263588	>10N.222.55.C4 ACAGCAACAGTATTGGCTCAGTCGATTATCGCTGAAGGCCTAAAAGCAGTTGCTGCGGGTATGAACCCAATGGATCTTAAGCGCGGCATCGACAAAGCGGTTATCGCGGCTGTAGAAGAACTGAAGAACCTTTCTGTTCCATGTGCAGATACAAAAGCTATCGCGCAAGTAGGTACTATCTCTGCAAACTCTGACGCAACAGTGGGTAACATCATTGCTGAAGCGATGGAAAAAGTAGGCCGTGATGGCGTTATCACTGTTGAAGAAGGTCAGGCTCTACAAGACGAGCTAGACGTAGTTGAAGGTATGCAGTTCGACCGCGGTTACCTATCTCCTTACTTCATCAACAACCAAGAAGCGGGTTCTGTTGATCTAGAAAGCCCA…	.		unknown	.	.	unknown	unknown	yes	no	no	no	no
10N.222.55.C5	0	222	63	E	sanger	PRJNA328102	OK263589	>10N.222.55.C5 ACAGCAACAGTATTGGCTCAGTCGATTATCGCTGAAGGCCTAAAAGCGGTTGCTGCGGGTATGAACCCAATGGATCTTAAGCGCGGCATCGACAAAGCGGTTATCGCGGCTGTTGAAGAGCTGAAGAACCTTTCTGTTCCATGTGCAGATACAAAAGCTATCGCGCAAGTAGGTACTATCTCTGCAAACTCTGACGCAACAGTGGGTAACATCATTGCTGAAGCGATGGAAAAAGTAGGCCGTGATGGCGTTATCACTGTTGAAGAAGGTCAGGCTCTACAAGACGAGCTAGACGTAGTTGAAGGTATGCAGTTCGACCGCGGTTACCTATCTCCTTACTTCATCAACAACCAAGAAGCGGGTTCTGTTGATCTAGAAAGCCCA…	.		unknown	.	.	unknown	unknown	yes	no	no	no	no
10N.222.55.C6	0	222	63	E	sanger	PRJNA328102	OK263590	>10N.222.55.C6 ACAGCAACAGTTCTTGCTCAAGCAATCATCACTGAAGGCTTAAAAGCCGTTGCTGCTGGCATGAATCCAATGGATCTTAAGCGCGGTATCGACAAAGCAGTTATCGCTGCAGTTGAAGAGCTAAAAGGCCTTTCTGTTCCATGTGCAGATACAAAAGCTATCGCGCAAGTAGGTACTATCTCTGCGAACTCTGATTCGACAGTAGGTAACATCATTGCTGAAGCGATGGAAAAAGTAGGTCGTGATGGCGTAATCACGGTTGAAGAAGGTCAGGCTCTACAAGACGAGCTAGACGTAGTTGAAGGTATGCAGTTCGACCGTGGTTACCTATCTCCTTACTTCATCAACAACCAAGAAGCGGGTTCTGTTGATCTAGAAAGCCCA…	.		unknown	.	.	unknown	unknown	yes	no	no	no	no
10N.222.55.C7	0	222	63	E	sanger	PRJNA328102	OK263591	>10N.222.55.C7 ACAGCAACAGTTCTTGCTCAAGCAATCATCACTGAAGGCTTAAAAGCCGTTGCTGCTGGCATGAATCCAATGGATCTTAAGCGCGGTATCGACAAAGCAGTTATCGCTGCAGTTGAAGAGCTAAAAGGCCTTTCTGTTCCATGCGCAGATACAAAAGCTATCGCGCAAGTAGGTACTATCTCTGCGAACTCTGATTCGACAGTAGGTAACATCATTGCTGAAGCGATGGAAAAAGTAGGTCGTGATGGCGTAATCACGGTTGAAGAAGGTCAGGCTCTACAAGACGAGCTAGACGTAGTTGAAGGTATGCAGTTCGACCGTGGTTACCTATCTCCTTACTTCATCAACAACCAAGAAGCGGGTTCTGTTGATCTAGAAAGCCCA…	.		unknown	.	.	unknown	unknown	yes	no	no	no	no
10N.222.55.C9	0	222	63	E	sanger	PRJNA328102	OK263592	>10N.222.55.C9 ACAGCTACAGTATTGGCTCAGTCTATTATCGCTGAAGGCCTAAAAGCGGTTGCTGCTGGCATGAACCCAATGGATCTTAAGCGCGGTATCGACAAAGCGGTTATCGCGGCTGTTGAAGAGTTGAAGAACCTTTCTGTTCCTTGTTCAGACTCGAAAGCTATCGCGCAAGTAGGTACTATCTCTGCGAACTCTGATTCGACAGTGGGTAACATCATTGCTGAAGCGATGGAAAAAGTAGGTCGTGATGGCGTTATCACGGTTGAAGAAGGTCAGGCTCTGCAAGATGAGCTAGACGTAGTTGAAGGCATGCAGTTCGACCGCGGTTACCTATCTCCTTACTTCATCAATAACCAAGAAGCCGGTTCAGTTGATCTAGAAAGCCCA…	.		unknown	.	.	unknown	unknown	yes	no	no	no	no
10N.222.55.E1	0	222	63	E	sanger	PRJNA328102	OK263593	>10N.222.55.E1 ACAGCAACAGTATTGGCTCAGTCTATTATCGCAGAAGGCCTAAAAGCGGTTGCTGCTGGCATGAACCCAATGGATCTTAAGCGCGGCATCGACAAAGCGGTTATCGCGGCTGTTGAAGAGTTGAAGAACCTTTCTGTTCCTTGTTCAGACACGAAAGCTATCGCGCAAGTAGGTACTATCTCTGCGAACTCTGATTCGACAGTAGGTAACATCATTGCTGAAGCGATGGAAAAAGTAGGTCGTGATGGCGTTATCACGGTTGAAGAAGGTCAGGCTCTACAAGATGAGCTAGACGTAGTTGAAGGTATGCAATTCGACCGCGGTTACCTATCTCCTTACTTCATCAACAACCAAGAAGCAGGTTCTGTTGATCTAGATAGCCCG…	.		unknown	.	.	unknown	unknown	yes	no	no	no	no
10N.222.55.E10	0	222	63	E	sanger	PRJNA328102	OK263594	>10N.222.55.E10 ACAGCAACAGTTCTTGCTCAAGCAATCATCACTGAAGGCTTAAAAGCCGTTGCTGCTGGCATGAATCCAATGGATCTTAAGCGCGGTATCGACAAAGCAGTTATCGCTGCAGTTGAAGAGCTAAAAGGCCTTTCTGTTCCATGCGCAGATACAAAAGCTATCGCGCAAGTAGGTACTATCTCTGCGAACTCTGATTCGACAGTAGGTAACATCATTGCTGAAGCGATGGAAAAAGTAGGTCGTGATGGCGTAATCACGGTTGAAGAAGGTCAGGCTCTACAAGACGAGCTAGACGTAGTTGAAGGTATGCAGTTCGACCGTGGTTACCTATCTCCTTACTTCATCAACAACCAAGAAGCGGGTTCTGTTGATCTAGAAAGCCC…	.		unknown	.	.	unknown	unknown	yes	no	no	no	no
10N.222.55.E11	0	222	63	E	sanger	PRJNA328102	OK263595	>10N.222.55.E11 ACAGCAACAGTATTGGCTCAGTCGATTATCGCTGAAGGCCTAAAAGCGGTTGCTGCGGGTATGAACCCAATGGATCTTAAGCGCGGTATCGACAAAGCGGTTATCGCGGCTGTAGAAGAACTGAAGAACCTTTCTGTTCCATGTGCAGATACGAAAGCTATCGCGCAAGTAGGTACTATCTCTGCAAACTCTGACGCAACAGTGGGTAACATCATTGCTGAAGCGATGGAAAAAGTAGGCCGTGATGGCGTTATCACTGTTGAAGAAGGTCAGGCTCTACAAGACGAGCTAGACGTAGTTGAAGGTATGCAGTTCGACCGCGGTTACCTATCTCCTTACTTCATCAACAACCAAGAAGCGGGTTCTGTTGATCTAGAAAGCCC…	.		unknown	.	.	unknown	unknown	yes	no	no	no	no
10N.222.55.E12	0	222	63	E	sanger	PRJNA328102	OK263596	>10N.222.55.E12 ACAGCAACAGTTCTTGCTCAAGCAATCATCACTGAAGGCTTAAAAGCCGTTGCTGCTGGCATGAATCCAATGGATCTTAAGCGCGGTATCGACAAAGCAGTTATCGCTGCAGTTGAAGAGCTAAAAGGCCTTTCTGTTCCATGTGCAGATACAAAAGCTATCGCGCAAGTAGGTACTATCTCTGCGAACTCTGATTCGACAGTAGGTAACATCATTGCTGAAGCGATGGAAAAAGTAGGTCGTGATGGCGTTATCACAGTTGAAGAAGGTCAGGCTCTACAAGACGAGCTAGACGTAGTTGAAGGTATGCAGTTCGACCGTGGTTACCTATCTCCTTACTTCATCAACAACCAAGAAGCAGGTTCTGTTGATCTAGAAAGCCC…	.		unknown	.	.	unknown	unknown	yes	no	no	no	no
10N.222.55.E2	0	222	63	E	sanger	PRJNA328102	OK263597	>10N.222.55.E2 ACAGCAACAGTTCTTGCTCAAGCAATCATCACTGAAGGCTTAAAAGCCGTTGCTGCTGGCATGAATCCAATGGATCTTAAGCGCGGTATCGACAAAGCAGTTATCGCTGCAGTTGAAGAGCTAAAAGGCCTTTCTGTTCCATGCGCAGATACAAAAGCTATCGCGCAAGTAGGTACTATCTCTGCGAACTCTGATTCGACAGTAGGTAACATCATTGCTGAAGCGATGGAAAAAGTAGGTCGTGATGGCGTAATCACGGTTGAAGAAGGTCAGGCTCTACAAGACGAGCTAGACGTAGTTGAAGGTATGCAGTTCGACCGTGGTTACCTATCTCCTTACTTCATCAACAACCAAGAAGCGGGTTCTGTTGATCTAGAAAGCCCA…	.		unknown	.	.	unknown	unknown	yes	no	no	no	no
10N.222.55.E3	0	222	63	E	sanger	PRJNA328102	OK263598	>10N.222.55.E3 ACAGCAACGGTACTAGCGCAATCTATCGTTAACGAAGGTCTAAAAGCAGTCGCTGCGGGCATGAACCCAATGGATCTTAAGCGTGGTATCGACAAAGCTGTTGCCGCGGCAGTTGAGCAACTAAAAGAGCTTTCTGTTGAATGTAACGACACAAAAGCGATCGCGCAGGTTGGTACTATCTCTGCAAACTCAGACGCAAGCGTAGGTAATATCATTGCAGAAGCAATGGAGCGTGTGGGTCGTGATGGCGTTATCACGGTTGAAGAAGGTCAGGCGCTACAAGACGAGTTAGACGTAGTAGAAGGTATGCAGTTCGACCGCGGTTACCTGTCTCCTTACTTCATCAACAACCAAGAATCAGGCAGTGTTGATCTAGAAAACCCA…	.		unknown	.	.	unknown	unknown	yes	no	no	no	no
10N.222.55.E4	0	222	63	E	sanger	PRJNA328102	OK263599	>10N.222.55.E4 ACAGCAACAGTATTGGCTCAGTCTATTATCGCTGAAGGCCTAAAAGCCGTTGCTGCTGGCATGAATCCAATGGATCTTAAGCGCGGCATCGACAAAGCGGTTATCGCGGCTGTTGAAGAGCTGAAGAACCTATCTGTTCCTTGTTCAGACACGAAAGCTATCGCTCAAGTAGGTACTATCTCTGCGAACTCTGATTCGACAGTGGGTAACATCATTGCTGAAGCGATGGAAAAAGTAGGTCGTGATGGCGTTATCACGGTTGAAGAAGGTCAGGCTCTACAAGATGAGCTAGACGTAGTTGAAGGTATGCAGTTCGACCGCGGTTACCTATCTCCTTACTTCATCAACAACCAAGAAGCCGGTTCTGTTGATCTAGAAAGCCCA…	.		unknown	.	.	unknown	unknown	yes	no	no	no	no
10N.222.55.E5	0	222	63	E	sanger	PRJNA328102	OK263600	>10N.222.55.E5 ACAGCAACAGTATTGGCTCAGTCTATTATCGCTGAAGGCCTAAAAGCCGTTGCTGCTGGCATGAATCCAATGGATCTTAAGCGCGGCATCGACAAAGCGGTTATCGCGGCTGTTGAAGAGCTGAAGAACCTATCTGTTCCTTGTTCAGACACGAAAGCTATCGCTCAAGTAGGTACTATCTCTGCGAACTCTGATTCGACAGTGGGTAACATCATTGCTGAAGCGATGGAAAAAGTAGGTCGTGATGGCGTTATCACGGTTGAAGAAGGTCAGGCTCTACAAGATGAGCTAGACGTAGTTGAAGGTATGCAGTTCGACCGCGGTTACCTATCTCCTTACTTCATCAACAACCAAGAAGCCGGTTCTGTTGATCTAGAAAGCCCA…	.		unknown	.	.	unknown	unknown	yes	no	no	no	no
10N.222.55.E6	0	222	63	E	sanger	PRJNA328102	OK263601	>10N.222.55.E6 ACAGCAACAGTTCTTGCTCAAGCAATCATCACTGAAGGCTTAAAAGCCGTTGCTGCTGGCATGAATCCAATGGATCTTAAGCGCGGTATCGACAAAGCAGTTATCGCTGCAGTTGAAGAGCTAAAAGGCCTTTCTGTTCCATGTGCAGATACAAAAGCTATCGCGCAAGTAGGTACTATCTCTGCGAACTCTGATTCGACAGTAGGTAACATCATTGCTGAAGCGATGGAAAAAGTAGGTCGTGATGGCGTTATCACAGTTGAAGAAGGTCAGGCTCTACAAGACGAGCTAGACGTAGTTGAAGGTATGCAGTTCGACCGTGGTTACCTATCTCCTTACTTCATCAACAACCAAGAAGCAGGTTCTGTTGATCTAGAAAGCCCA…	.		unknown	.	.	unknown	unknown	yes	no	no	no	no
10N.222.55.E7	0	222	63	E	sanger	PRJNA328102	OK263602	>10N.222.55.E7 ACAGCAACAGTTCTTGCTCAAGCAATCATCACTGAAGGCTTAAAAGCCGTTGCTGCTGGCATGAATCCAATGGATCTTAAGCGCGGTATCGACAAAGCAGTTATCGCTGCAGTTGAAGAGCTAAAAGGCCTTTCTGTTCCATGTGCAGATACAAAAGCTATCGCGCAAGTAGGTACTATCTCTGCAAACTCTGACGCTACAGTGGGTAACATCATTGCTGAAGCGATGGAAAAAGTAGGCCGTGATGGCGTTATCACTGTTGAAGAAGGTCAGGCTCTACAAGACGAGCTAGACGTAGTTGAAGGTATGCAGTTCGACCGCGGTTACCTATCTCCTTACTTCATCAACAACCAAGAAGCGGGTTCTGTTGATCTAGAAAGCCCA…	.		unknown	.	.	unknown	unknown	yes	no	no	no	no
10N.222.55.E8	0	222	63	E	sanger	PRJNA328102	OK263603	>10N.222.55.E8 ACAGCAACAGTTCTTGCTCAAGCAATCATCACTGAAGGCTTAAAAGCCGTTGCTGCTGGCATGAATCCAATGGATCTTAAGCGCGGTATCGACAAAGCAGTTATCGCTGCAGTTGAAGAGCTAAAAGGCCTTTCTGTTCCATGTGCAGATACAAAAGCTATCGCGCAAGTAGGTACTATCTCTGCGAACTCTGATTCGACAGTAGGTAACATCATTGCTGAAGCGATGGAAAAAGTAGGTCGTGATGGCGTTATCACAGTTGAAGAAGGTCAGGCTCTACAAGACGAGCTAGACGTAGTTGAAGGTATGCAGTTCGATCGCGGTTACCTATCTCCTTACTTCATCAACAACCAAGAAGCAGGTTCTGTTGATCTAGAAAGCCCA…	.		unknown	.	.	unknown	unknown	yes	no	no	no	no
10N.222.55.E9	0	222	63	E	sanger	PRJNA328102	OK263604	>10N.222.55.E9 ACAGCAACAGTATTGGCTCAGTCTATTATCGCTGAAGGCCTAAAAGCGGTTGCTGCTGGCATGAACCCAATGGATCTTAAGCGCGGCATCGACAAAGCGGTTATCGCGGCTGTTGAAGAGCTGAAGAACCTTTCTGTTCCTTGTTCAGACACGAAAGCTATCGCGCAAGTAGGTACTATCTCTGCGAACTCTGATTCGACAGTAGGTAACATCATTGCTGAAGCGATGGAAAAAGTAGGTCGTGATGGTGTAATCACGGTTGAAGAAGGTCAGGCTCTGCAAGACGAGCTAGACGTAGTTGAAGGTATGCAGTTCGACCGCGGTTACCTATCTCCTTACTTCATCAACAACCAAGAAGCAGGTTCTGTTGATCTAGAAAGCCCA…	.		unknown	.	.	unknown	unknown	yes	no	no	no	no
10N.222.55.F1	0	222	63	E	sanger	PRJNA328102	OK263605	>10N.222.55.F1 ACAGCAACAGTATTGGCTCAGTCTATTATCGCTGAAGGCCTAAAAGCGGTTGCTGCTGGCATGAACCCAATGGATCTTAAGCGCGGCATCGACAAAGCGGTTATCGCGGCTGTTGAAGAGCTGAAGAACCTTTCTGTTCCTTGTTCAGACACGAAAGCTATCGCGCAAGTAGGTACTATCTCTGCGAACTCTGATTCGACAGTGGGTAACATCATTGCTGAAGCGATGGAAAAAGTAGGTCGTGATGGCGTTATCACGGTTGAAGAAGGTCAGGCTCTACAAGATGAGCTAGACGTAGTTGAAGGTATGCAGTTCGACCGCGGTTACCTATCTCCTTACTTCATCAACAACCAAGAAGCCGGTTCTGTTGATCTAGATAGCCCG…	.		unknown	.	.	unknown	unknown	yes	no	no	no	no
10N.222.55.F10	0	222	63	E	sanger	PRJNA328102	OK263606	>10N.222.55.F10 ACAGCAACAGTATTGGCTCAGTCTATTATCGCTGAAGGCCTAAAAGCGGTTGCTGCTGGCATGAACCCAATGGATCTTAAGCGCGGCATCGACAAAGCGGTTATCGCGGCTGTTGAAGAGCTGAAGAACCTTTCTGTTCCTTGTTCAGACACGAAAGCTATCGCGCAAGTAGGTACTATCTCTGCGAACTCTGATTCGACAGTAGGTAACATCATTGCTGAAGCGATGGAAAAAGTAGGTCGTGATGGCGTTATCACAGTTGAAGAAGGTCAGGCTCTGCAAGACGAGCTAGACGTAGTTGAAGGTATGCAGTTCGACCGCGGTTACCTATCTCCTTACTTCATCAACAACCAAGAAGCCGGTTCTGTTGATCTAGATAGCCC…	.		unknown	.	.	unknown	unknown	yes	no	no	no	no
10N.222.55.F11	0	222	63	E	sanger	PRJNA328102	OK263607	>10N.222.55.F11 ACAGCAACAGTATTGGCTCAGTCTATTATCGCTGAAGGCCTAAAAGCGGTTGCTGCTGGCATGAACCCAATGGATCTTAAGCGCGGCATCGACAAAGCGGTTATCGCGGCTGTTGAAGAGCTGAAGAACCTTTCTGTTCCTTGTTCAGACACGAAAGCTATCGCTCAAGTAGGTACTATCTCTGCGAACTCTGATTCGACAGTAGGTAACATCATTGCTGAAGCGATGGAAAAAGTAGGTCGTGATGGCGTTATCACGGTTGAAGAAGGTCAGGCTCTACAAGACGAGCTAGACGTGGTTGAAGGTATGCAGTTCGACCGCGGTTACCTATCTCCTTACTTCATCAACAACCAAGAAGCAGGTTCTGTTGATCTAGATAGCCC…	.		unknown	.	.	unknown	unknown	yes	no	no	no	no
10N.222.55.F12	0	222	63	E	sanger	PRJNA328102	OK263608	>10N.222.55.F12 ACAGCAACAGTTCTTGCTCAAGCAATCATCACTGAAGGCTTAAAAGCCGTTGCTGCTGGCATGAATCCAATGGATCTTAAGCGCGGTATCGACAAAGCAGTTATCGCTGCAGTTGAAGAGCTAAAAGGCCTTTCTGTTCCATGCGCAGATACAAAAGCTATCGCGCAAGTAGGTACTATCTCTGCGAACTCTGATTCGACAGTAGGTAACATCATTGCTGAAGCGATGGAAAAAGTAGGTCGTGATGGCGTAATCACGGTTGAAGAAGGTCAGGCTCTACAAGACGAGCTAGACGTAGTTGAAGGTATGCAGTTCGACCGTGGTTACCTATCTCCTTACTTCATCAACAACCAAGAAGCGGGTTCTGTTGATCTAGAAAGCCC…	.		unknown	.	.	unknown	unknown	yes	no	no	no	no
10N.222.55.F2	0	222	63	E	sanger	PRJNA328102	OK263609	>10N.222.55.F2 ACAGCAACAGTATTGGCTCAGTCTATTATCGCTGAAGGCCTAAAAGCGGTTGCTGCTGGTATGAACCCAATGGATCTTAAGCGCGGCATCGACAAAGCGGTTATCGCGGCTGTTGAAGAGCTGAAGAACCTTTCTGTTCCTTGTTCAGACACGAAAGCTATCGCGCAAGTAGGTACTATCTCTGCGAACTCTGATTCGACAGTAGGTAACATCATTGCTGAAGCGATGGAAAAAGTAGGTCGTGATGGCGTTATCACGGTTGAAGAAGGTCAGGCTCTGCAAGACGAGCTAGACGTCGTTGAAGGTATGCAGTTCGACCGCGGTTACCTATCTCCTTACTTCATCAACAACCAAGAAGCCGGTTCTGTTGATCTAGAAAGCCCA…	.		unknown	.	.	unknown	unknown	yes	no	no	no	no
10N.222.55.F3	0	222	63	E	sanger	PRJNA328102	OK263610	>10N.222.55.F3 ACAGCTACAGTATTGGCTCAGTCTATTATCGCTGAAGGCCTAAAAGCGGTTGCTGCTGGCATGAACCCAATGGATCTTAAGCGCGGCATCGACAAAGCGGTTATCGCGGCTGTTGAAGAGCTGAAGAACCTTTCTGTTCCTTGTTCAGACACGAAAGCTATCGCGCAAGTAGGTACTATCTCTGCGAACTCTGATTCGACAGTAGGTAACATCATTGCTGAAGCGATGGAAAAAGTAGGTCGTGATGGCGTAATCACGGTTGAAGAAGGTCAGGCTCTGCAAGACGAGTTAGACGTAGTGGAAGGTATGCAGTTCGACCGCGGTTACCTATCTCCTTACTTCATCAACAACCAAGAAGCAGGTTCTGTTGATCTAGAAAGCCCA…	.		unknown	.	.	unknown	unknown	yes	no	no	no	no
10N.222.55.F4	0	222	63	E	sanger	PRJNA328102	OK263611	>10N.222.55.F4 ACAGCTACAGTATTGGCTCAGTCTATTATCGCTGAAGGCCTAAAAGCGGTTGCTGCTGGCATGAACCCAATGGATCTTAAGCGCGGCATCGACAAAGCGGTTATCGCGGCTGTTGAAGAGCTGAAGAACCTTTCTGTTCCTTGTTCAGACACGAAAGCTATCGCGCAAGTAGGTACTATCTCTGCGAACTCTGATTCGACAGTAGGTAACATCATTGCTGAAGCGATGGAAAAAGTAGGTCGTGATGGCGTAATCACGGTTGAAGAAGGTCAGGCTCTGCAAGACGAGTTAGACGTAGTGGAAGGTATGCAGTTCGACCGCGGTTACCTATCTCCTTACTTCATCAACAACCAAGAAGCAGGTTCTGTTGATCTAGAAAGCCCA…	.		unknown	.	.	unknown	unknown	yes	no	no	no	no
10N.222.55.F5	0	222	63	E	sanger	PRJNA328102	OK263612	>10N.222.55.F5 ACAGCAACAGTATTGGCTCAGTCTATTATCGCTGAAGGCCTAAAAGCGGTTGCTGCTGGCATGAACCCAATGGATCTTAAGCGCGGCATCGACAAAGCGGTTATCGCGGCTGTTGAAGAGCTGAAGAACCTTTCTGTTCCTTGTTCAGACACGAAAGCTATCGCGCAAGTAGGTACTATCTCTGCGAACTCTGATTCGACAGTAGGTAACATCATTGCTGAAGCGATGGAAAAAGTAGGTCGTGATGGCGTTATCACGGTTGAAGAAGGTCAGGCTCTACAAGATGAGCTAGACGTAGTTGAAGGTATGCAGTTCGACCGCGGTTACCTATCTCCTTACTTCATCAACAACCAAGAAGCCGGTTCTGTTGATCTAGATAGCCCG…	.		unknown	.	.	unknown	unknown	yes	no	no	no	no
10N.222.55.F6	0	222	63	E	sanger	PRJNA328102	OK263613	>10N.222.55.F6 ACAGCTACAGTATTGGCTCAGTCTATTATCGCTGAAGGCCTAAAAGCGGTTGCTGCTGGCATGAACCCAATGGATCTTAAGCGCGGCATCGACAAAGCGGTTATCGCGGCTGTTGAAGAGCTGAAGAACCTTTCTGTTCCTTGTTCAGACACGAAAGCTATCGCGCAAGTAGGTACTATCTCTGCGAACTCTGATTCGACAGTAGGTAACATCATTGCTGAAGCGATGGAAAAAGTAGGTCGTGATGGCGTAATCACGGTTGAAGAAGGTCAGGCTCTGCAAGACGAGTTAGACGTAGTGGAAGGTATGCAGTTCGACCGCGGTTACCTATCTCCTTACTTCATCAACAACCAAGAAGCAGGTTCTGTTGATCTAGAAAGCCCA…	.		unknown	.	.	unknown	unknown	yes	no	no	no	no
10N.222.55.F7	0	222	63	E	sanger	PRJNA328102	OK263614	>10N.222.55.F7 ACAGCAACAGTATTGGCTCAGTCTATTATCGCTGAAGGCCTAAAAGCGGTTGCTGCTGGTATGAACCCAATGGATCTTAAGCGCGGCATCGACAAAGCGGTTATCGCGGCTGTTGAAGAGCTGAAGAACCTTTCTGTTCCTTGTTCAGACACGAAAGCTATCGCGCAAGTAGGTACTATCTCTGCGAACTCTGATTCGACAGTAGGTAACATCATTGCTGAAGCGATGGAAAAAGTAGGTCGTGATGGCGTTATCACGGTTGAAGAAGGTCAGGCTCTGCAAGACGAGCTAGACGTCGTTGAAGGTATGCAGTTCGACCGCGGTTACCTATCTCCTTACTTCATCAACAACCAAGAAGCCGGTTCTGTTGATCTAGAAAGCCCA…	.		unknown	.	.	unknown	unknown	yes	no	no	no	no
10N.222.55.F8	0	222	63	E	sanger	PRJNA328102	OK263615	>10N.222.55.F8 ACAGCAACAGTTCTTGCTCAAGCAATCATCACTGAAGGCTTAAAAGCCGTTGCTGCTGGCATGAATCCAATGGATCTTAAGCGCGGTATCGACAAAGCAGTTATCGCTGCAGTTGAAGAGCTAAAAGGCCTTTCTGTTCCATGTGCAGATACAAAAGCTATCGCGCAAGTAGGTACTATCTCTGCAAACTCTGACGCTACAGTGGGTAACATCATTGCTGAAGCGATGGAAAAAGTAGGCCGTGATGGCGTTATCACTGTTGAAGAAGGTCAGGCTCTACAAGACGAGCTAGACGTAGTTGAAGGTATGCAGTTCGACCGCGGTTACCTATCTCCTTACTTCATCAACAACCAAGAAGCGGGTTCTGTTGATCTAGAAAGCCCA…	.		unknown	.	.	unknown	unknown	yes	no	no	no	no
10N.222.55.F9	2	222	63	E	sanger	PRJNA328102	OK263616	>10N.222.55.F9 ACAGCAACAGTTCTTGCTCAAGCAATCATCACTGAAGGCTTAAAAGCCGTTGCTGCTGGCATGAATCCAATGGATCTTAAGCGCGGTATCGACAAAGCAGTTATCGCTGCAGTTGAAGAGCTAAAAGGCCTTTCTGTTCCATGTGCAGATACAAAAGCTATCGCGCAAGTAGGTACTATCTCTGCGAACTCTGATTCGACAGTAGGTAACATCATTGCTGAAGCGATGGAAAAAGTAGGTCGTGATGGCGTAATCACGGTTGAAGAAGGTCAGGCTCTACAAGACGAGCTAGACGTAGTTGAAGGTATGCAGTTCGACCGTGGTTACCTATCTCCTTACTTCATCAACAACCAAGAAGCGGGTTCTGTTGATCTAGAAAGCCCA…	MDAM00000000.1		Vibrio sp. F13	Vibrio sp. F13	same population call as in SciData paper	Vibrio	Vibrionaceae	yes	yes	yes	yes	yes
10N.261.45.A1	1	261	0.2	A	sanger	PRJNA328102	OK263617	>10N.261.45.A1 ACGGCAACTGTTCTTGCTCAAGCTATCATCACTGAAGGCCTAAAAGCCGTTGCTGCTGGCATGAACCCAATGGATCTTAAGCGCGGCATCGACAAAGCCGTTGTTGCAGCAGTTGAAGAGCTAAAAGGCCTTTCTGTTCCATGTGCAGATACCAAAGCTATCGCACAAGTAGGTACTATCTCTGCAAACTCTGACGCGACAGTAGGTAACATCATTGCTGAAGCGATGGAAAAAGTAGGCCGTGATGGTGTTATCACCGTTGAAGAAGGTCAGGCTCTACAAGACGAGCTAGACGTAGTTGAAGGTATGCAGTTTGACCGCGGTTACCTATCTCCTTACTTCATCAACAACCAAGAAGCAGGTTCTGTTGATCTAGAAAGCCCA…	MDAK00000000.1		Vibrio sp. 10N.1	Vibrio sp.	arbitrary clade ID provided in this study compared with SciData paper	Vibrio	Vibrionaceae	yes	yes	yes	yes	yes
10N.261.45.A10	13	261	0.2	A	sanger	PRJNA328102	OK263618	>10N.261.45.A10 ACCGCAACCGTGCTGGCTCAAGCCATCATCGCTGAAGGTCTGAAAGCTGTTGCTGCGGGCATGAACCCAATGGATCTTAAGCGCGGTATCGACAAAGCAGTGATTGCTGCTGTTGAAGAACTGAAAGCGTTGTCTGTTCCATGTGCAGATACTAAAGCTATCGCTCAAGTAGGTACTATCTCAGCTAACTCTGATGAGACTGTGGGTACTTTGATTGCAGAAGCGATGGAAAAAGTTGGCCGTGACGGTGTTATCACTGTTGAAGAAGGTCAATCACTACAAGATGAACTTGATGTAGTTGAAGGTATGCAGTTTGACCGCGGTTACCTGTCTCCTTACTTCATCAACAACCAAGAGTCGGGTTCTGTTGATCTAGATAGCCC…	MDAL00000000.1		Enterovibrio norvegicus	Enterovibrio norvegicus	same population call as in SciData paper	Enterovibrio	Vibrionaceae	yes	yes	yes	yes	yes
10N.261.45.A11	0	261	0.2	A	sanger	PRJNA328102	OK263619	>10N.261.45.A11 ACAGCTACAGTGTTGGCTCAGTCTATTATCGCTGAAGGCCTAAAAGCAGTTGCTGCTGGCATGAACCCAATGGATCTAAAGCGCGGCATCGACAAAGCGGTTATCGCAGCTGTTGAAGAGCTGAAGAACCTTTCTGTTCCTTGTTCAGACACGAAAGCTATCGCGCAAGTAGGTACTATCTCTGCGAACTCTGATTCTACAGTAGGTAACATCATTGCTGAAGCGATGGAAAAAGTAGGTCGTGATGGCGTAATTACGGTTGAAGAAGGTCAGGCTCTGCAAGACGAGCTAGACGTAGTTGAAGGTATGCAGTTCGACCGCGGTTACCTATCTCCTTACTTCATCAACAACCAAGAAGCCGGTTCTGTTGATCTTGAAAGCCC…	.		unknown	.	.	unknown	unknown	yes	no	no	no	no
10N.261.45.A12	0	261	0.2	A	sanger	PRJNA328102	OK263620	>10N.261.45.A12 ACAGCAACAGTATTGGCTCAGTCTATTATCGCTGAAGGCCTAAAAGCGGTTGCTGCTGGCATGAACCCAATGGATCTTAAGCGCGGCATCGACAAAGCGGTTATCGCGGCTGTTGAAGAGCTGAAGAACCTTTCTGTTCCTTGTTCAGACACGAAAGCTATCGCTCAAGTAGGTACTATCTCTGCGAACTCTGATTCGACAGTAGGTAACATCATTGCTGAGGCGATGGAAAAAGTAGGTCGTGATGGCGTAATCACGGTTGAAGAAGGTCAGGCTCTACAAGACGAGCTAGACGTAGTTGAAGGCATGCAGTTCGACCGCGGTTACCTGTCTCCTTACTTCATCAACAACCAAGAAGCAGGTTCTGTTGATCTAGAAAGCCC…	.		unknown	.	.	unknown	unknown	yes	no	no	no	no
10N.261.45.A2	1	261	0.2	A	sanger	PRJNA328102	OK263621	>10N.261.45.A2 ACAGCAACAGTATTGGCTCAGTCGATTATCGCTGAAGGCCTAAAAGCCGTTGCTGCTGGCATGAACCCAATGGATCTTAAGCGCGGCATCGACAAAGCGGTTATCGCGGCTGTTGAAGAGCTGAAGAACCTTTCTGTTCCTTGTTCAGACACGAAAGCTATCGCGCAAGTAGGTACTATCTCTGCGAACTCTGATTCGACAGTGGGTAACATTATTGCTGAAGCGATGGAAAAAGTAGGTCGTGATGGCGTTATCACGGTTGAAGAAGGTCAGGCTCTACAAGATGAGCTAGACGTAGTTGAAGGTATGCAGTTCGACCGCGGTTACCTATCTCCTTACTTCATCAACAACCAAGAAGCCGGTTCTGTTGATCTAGATAGCCCG…	MDAJ00000000.1		Vibrio splendidus	.	.	Vibrio	Vibrionaceae	yes	yes	yes	yes	yes
10N.261.45.A3	0	261	0.2	A	sanger	PRJNA328102	OK263622	>10N.261.45.A3 ACAGCAACAGTATTAGCTCAGTCGATTATCGCTGAAGGCCTAAAAGCGGTTGCTGCGGGTATGAACCCAATGGATCTTAAGCGCGGCATCGACAAAGCGGTTATCGCGGCTGTAGAAGAACTGAAGAACCTTTCGGTTCCATGTGCAGATACGAAAGCTATCGCGCAAGTAGGTACTATCTCTGCAAACTCTGACGCTACAGTGGGTAACATCATTGCTGAAGCGATGGAAAAAGTAGGCCGTGATGGCGTTATCACTGTTGAAGAAGGTCAGGCTCTACAAGACGAGCTAGACGTAGTTGAAGGTATGCAGTTCGACCGCGGTTACCTATCTCCTTACTTCATCAACAACCAAGAAGCGGGTTCTGTTGATCTAGAAAGCCCA…	.		unknown	.	.	unknown	unknown	yes	no	no	no	no
10N.261.45.A4	0	261	0.2	A	sanger	PRJNA328102	OK263623	>10N.261.45.A4 ACAGCAACAGTATTGGCTCAGTCTATTATTGCTGAAGGCCTAAAAGCCGTTGCTGCTGGCATGAACCCAATGGATCTTAAGCGCGGCATCGACAAAGCAGTTATCGCGGCTGTTGAAGAGCTGAAGAACCTTTCTGTTCCTTGTTCAGACACGAAAGCTATCGCGCAAGTAGGTACTATCTCTGCGAACTCTGATTCGACAGTAGGTAACATCATTGCTGAAGCGATGGAAAAAGTAGGTCGTGATGGCGTTATCACGGTTGAAGAAGGTCAGGCTCTACAAGACGAGCTAGACGTAGTAGAAGGTATGCAGTTCGACCGCGGTTACCTGTCTCCTTACTTTATCAACAACCAAGAAGCAGGTTCTGTTGATCTAGAGAGCCCA…	.		unknown	.	.	unknown	unknown	yes	no	no	no	no
10N.261.45.A5	0	261	0.2	A	sanger	PRJNA328102	OK263624	>10N.261.45.A5 ACCGCAACCGTGCTGGCTCAAGCCATCATCGCTGAAGGTCTGAAAGCTGTTGCTGCGGGCATGAACCCAATGGATCTTAAGCGCGGTATCGACAAAGCAGTGATTGCTGCTGTTGAAGAACTGAAAGCGTTGTCTGTTCCATGTGCAGATACTAAAGCTATCGCTCAAGTAGGTACTATCTCAGCTAACTCTGATGAGACTGTGGGTACTTTGATTGCAGAAGCGATGGAAAAAGTTGGCCGTGACGGTGTTATCACTGTTGAAGAAGGTCAATCACTACAAGATGAACTTGATGTAGTTGAAGGTATGCAGTTTGACCGCGGTTACCTGTCTCCTTACTTCATCAACAACCAAGAGTCGGGTTCTGTTGATCTAGATAGTCCG…	.		unknown	.	.	unknown	unknown	yes	no	no	no	no
10N.261.45.A6	2	261	0.2	A	sanger	PRJNA328102	OK263625	>10N.261.45.A6 ACGGCAACTGTTCTTGCTCAAGCTATCATCACTGAAGGCCTAAAAGCCGTTGCTGCTGGCATGAACCCAATGGATCTTAAGCGCGGCATCGACAAAGCCGTTGTTGCAGCAGTTGAAGAGCTAAAAGGCCTTTCTGTTCCATGTGCAGATACCAAAGCTATCGCACAAGTAGGTACTATCTCTGCAAACTCTGACGCGACAGTAGGTAACATCATTGCTGAAGCGATGGAAAAAGTAGGCCGTGATGGTGTTATCACCGTTGAAGAAGGTCAGGCTCTACAAGACGAGCTAGACGTAGTTGAAGGTATGCAGTTTGACCGCGGTTACCTATCTCCTTACTTCATCAACAACCAAGAAGCAGGTTCTGTTGATCTAGAAAGCCCA…	MDAI00000000.1		Vibrio sp. 10N.1	Vibrio sp.	arbitrary clade ID provided in this study compared with SciData paper	Vibrio	Vibrionaceae	yes	yes	yes	yes	yes
10N.261.45.A7	0	261	0.2	A	sanger	PRJNA328102	OK263626	>10N.261.45.A7 ACGGCAACTGTTCTTGCTCAAGCTATCATCACTGAAGGCCTAAAAGCCGTTGCTGCTGGCATGAACCCAATGGATCTTAAGCGCGGCATCGACAAAGCCGTTGTTGCAGCAGTTGAAGAGCTAAAAGGCCTTTCTGTTCCATGTGCAGATACCAAAGCTATCGCACAAGTAGGTACTATCTCTGCAAACTCTGACGCGACAGTAGGTAACATCATTGCTGAAGCGATGGAAAAAGTAGGCCGTGATGGTGTTATCACCGTTGAAGAAGGTCAGGCTCTACAAGACGAGCTAGACGTAGTTGAAGGTATGCAGTTTGACCGCGGTTACCTATCTCCTTACTTCATCAACAACCAAGAAGCAGGTTCTGTTGATCTAGAAAGCCCA…	.		unknown	.	.	unknown	unknown	yes	no	no	no	no
10N.261.45.A8	0	261	0.2	A	sanger	PRJNA328102	OK263627	>10N.261.45.A8 ACAGCAACAGTATTGGCTCAGTCTATTATCGCTGAAGGCCTAAAAGCGGTTGCTGCTGGTATGAACCCAATGGATCTTAAGCGCGGCATCGACAAAGCGGTTATCGCGGCTGTTGAAGAGCTGAAGAATCTTTCTGTTCCTTGTTCAGACACAAAAGCTATCGCGCAAGTAGGTACTATCTCTGCGAACTCTGATTCGACAGTAGGTAACATCATCGCTGAAGCGATGGAAAAAGTAGGTCGTGATGGCGTTATCACGGTTGAAGAAGGTCAGGCTCTACAAGACGAGCTAGACGTAGTTGAAGGTATGCAGTTCGACCGCGGTTACCTATCTCCTTACTTCATCAACAACCAAGAAGCCGGTTCTGTTGATCTAGATAGCCCG…	.		unknown	.	.	unknown	unknown	yes	no	no	no	no
10N.261.45.A9	0	261	0.2	A	sanger	PRJNA328102	OK263628	>10N.261.45.A9 ACAGCAACAGTATTGGCTCAGTCTATTATCGCAGAAGGCCTAAAAGCGGTTGCTGCTGGCATGAACCCAATGGATCTTAAGCGCGGCATCGACAAAGCGGTTATCGCGGCTGTTGAAGAGTTGAAGAACCTTTCTGTTCCTTGTTCAGACACGAAAGCTATCGCGCAAGTAGGTACTATCTCTGCGAACTCTGATTCGACAGTAGGTAACATCATTGCTGAAGCGATGGAAAAAGTAGGTCGTGATGGCGTAATCACGGTTGAAGAAGGTCAGGCTCTGCAAGACGAGCTAGACGTAGTTGAAGGTATGCAGTTCGACCGCGGTTACCTGTCTCCTTACTTCATCAACAACCAAGAAGCAGGTTCTGTTGATTTAGAAAGCCCA…	.		unknown	.	.	unknown	unknown	yes	no	no	no	no
10N.261.45.B1	0	261	0.2	A	sanger	PRJNA328102	OK263629	>10N.261.45.B1 ACAGCAACAGTATTGGCTCAGTCTATTATCGCTGAAGGCCTAAAAGCGGTTGCTGCTGGCATGAACCCAATGGATCTTAAGCGCGGCATCGACAAAGCGGTTATCGCGGCTGTTGAAGAGCTGAAGAACCTTTCTGTTCCTTGTTCAGACACGAAAGCTATCGCGCAAGTAGGTACTATCTCTGCGAACTCTGATTCGACAGTGGGTAACATCATTGCTGAAGCGATGGAAAAAGTAGGTCGTGATGGCGTTATCACGGTTGAAGAAGGTCAGGCTCTACAAGATGAGCTAGACGTAGTTGAAGGTATGCAGTTCGACCGCGGTTACCTATCTCCTTACTTCATCAACAACCAAGAAGCCGGTTCTGTTGATCTAGATAGCCCG…	.		unknown	.	.	unknown	unknown	yes	no	no	no	no
10N.261.45.B10	24	261	0.2	A	sanger	PRJNA328102	OK263630	>10N.261.45.B10 ACTGCAACAGTATTGGCTCAGTCTATTATCGCTGAAGGCCTAAAAGCGGTTGCTGCTGGCATGAACCCAATGGATCTTAAGCGCGGCATAGACAAAGCGGTTATCGCGGCTGTTGAAGAGCTGAAGAACCTTTCTGTTCCTTGTTCAGACACTAAAGCTATCGCGCAAGTAGGTACTATCTCTGCGAACTCTGATTCGACAGTAGGTAACATCATTGCTGAAGCGATGGAAAAAGTAGGTCGTGATGGCGTAATCACGGTTGAAGAAGGTCAGGCTCTGCAAGACGAGCTAGACGTAGTTGAAGGTATGCAGTTCGACCGCGGTTACCTATCTCCTTACTTCATCAACAACCAAGAAGCAGGTTCTGTTGATCTAGAAAGCCC…	MDAH00000000.1		Vibrio lentus	.	.	Vibrio	Vibrionaceae	yes	yes	yes	yes	yes
10N.261.45.B11	0	261	0.2	A	sanger	PRJNA328102	OK263631	>10N.261.45.B11 ACTGCAACAGTATTGGCTCAGTCTATTATCGCTGAAGGCCTAAAAGCGGTTGCTGCTGGCATGAACCCAATGGATCTTAAGCGCGGCATCGACAAAGCGGTTATCGCGGCTGTTGAAGAGCTGAAGAACCTTTCTGTTCCTTGTTCAGACACGAAAGCTATCGCGCAAGTAGGTACTATCTCTGCGAACTCTGATTCGACAGTGGGTAACATCATTGCTGAAGCGATGGAAAAAGTAGGTCGTGATGGCGTTATCACGGTTGAAGAAGGTCAGGCTCTACAAGATGAGCTAGACGTAGTTGAAGGTATGCAGTTCGACCGCGGTTACCTATCTCCTTACTTCATCAACAACCAAGAAGCCGGTTCTGTTGATCTAGATAGCCC…	.		unknown	.	.	unknown	unknown	yes	no	no	no	no
10N.261.45.B2	19	261	0.2	A	sanger	PRJNA328102	OK263632	>10N.261.45.B2 ACCGCAACCGTGCTGGCTCAAGCCATCATCGCTGAAGGTCTGAAAGCTGTTGCTGCGGGCATGAACCCAATGGATCTTAAGCGCGGTATCGACAAAGCAGTGATTGCTGCTGTTGAAGAACTGAAAGCGTTGTCTGTTCCATGTGCAGATACTAAAGCTATCGCTCAAGTAGGTACTATCTCAGCTAACTCTGATGAGACTGTGGGTACTTTGATTGCAGAAGCGATGGAAAAAGTTGGCCGTGACGGTGTTATCACTGTTGAAGAAGGTCAATCACTACAAGATGAACTTGATGTAGTTGAAGGTATGCAGTTTGACCGCGGTTACCTGTCTCCTTACTTCATCAACAACCAAGAGTCGGGTTCTGTTGATCTAGATAGTCCG…	MDAG00000000.1		Enterovibrio norvegicus	Enterovibrio norvegicus	same population call as in SciData paper	Enterovibrio	Vibrionaceae	yes	yes	yes	yes	yes
10N.261.45.B3	0	261	0.2	A	sanger	PRJNA328102	OK263633	>10N.261.45.B3 ACCGCAACCGTGCTGGCTCAAGCCATCATCGCTGAAGGTCTGAAAGCTGTTGCTGCGGGCATGAACCCAATGGATCTTAAGCGCGGTATCGACAAAGCAGTGATTGCTGCTGTTGAAGAACTAAAAGCGTTGTCTGTTCCATGTGCAGACACTAAAGCTATCGCTCAAGTAGGTACTATCTCAGCTAACTCTGATGAGACTGTGGGTACTTTGATTGCAGAAGCGATGGAAAAAGTGGGCCGTGACGGTGTTATTACTGTTGAAGAAGGTCAATCACTACAAGATGAACTTGATGTAGTAGAAGGTATGCAGTTTGACCGCGGTTACCTGTCTCCTTACTTTATCAACAACCAAGAGTCGGGTTCTGTTGATCTAGATAGCCCG…	.		unknown	.	.	unknown	unknown	yes	no	no	no	no
10N.261.45.B4	0	261	0.2	A	sanger	PRJNA328102	OK263634	>10N.261.45.B4 ACCGCAACAGTATTGGCTCAGTCTATTATCGCTGAAGGCCTAAAAGCGGTTGCTGCTGGCATGAACCCAATGGATCTTAAGCGCGGCATCGACAAAGCGGTTATCGCGACTGTTGAAGAGCTGAAGAACCTTTCTGTTCCTTGTTCAGACACGAAAGCTATCGCGCAAGTAGGTACTATCTCTGCGAACTCTGATGCGACAGTAGGTAACATCATTGCTGAAGCGATGGAAAAAGTAGGTCGTGATGGCGTAATTACGGTTGAAGAAGGTCAGGCTCTGCAAGACGAGCTAGACGTAGTTGAAGGCATGCAGTTCGACCGCGGTTACCTATCTCCTTACTTCATCAACAACCAAGAAGCAGGTTCTGTTGATCTAGAAAGCCCA…	.		unknown	.	.	unknown	unknown	yes	no	no	no	no
10N.261.45.B5	0	261	0.2	A	sanger	PRJNA328102	OK263635	>10N.261.45.B5 ACAGCAACAGTATTGGCTCAGTCTATTATCGCTGAAGGCCTAAAAGCGGTTGCTGCTGGCATGAACCCAATGGATCTTAAGCGCGGCATCGACAAAGCGGTTATCGCGGCTGTTGAAGAACTGAAGAACCTTTCTGTTCCTTGTTCAGACACGAAAGCTATCGCTCAAGTAGGTACTATCTCTGCGAACTCTGATTCGACAGTAGGTAACATCATTGCTGAAGCGATGGAAAAAGTAGGTCGTGATGGCGTAATCACGGTTGAAGAAGGTCAGGCTCTGCAAGACGAGCTAGACGTAGTTGAAGGTATGCAGTTCGACCGCGGTTACCTGTCTCCTTACTTCATCAACAACCAAGAAGCAGGTTCTGTTGATCTAGAAAGCCCA…	.		unknown	.	.	unknown	unknown	yes	no	no	no	no
10N.261.45.B6	0	261	0.2	A	sanger	PRJNA328102	OK263636	>10N.261.45.B6 ACAGCAACAGTATTGGCTCAGTCTATTATCGCTGAAGGCCTAAAAGCGGTTGCTGCTGGCATGAACCCAATGGATCTTAAGCGCGGCATCGACAAAGCGGTTATCGCGGCTGTTGAAGAGCTGAAGAACCTTTCTGTTCCTTGTTCAGACACGAAAGCTATCGCGCAAGTAGGTACTATCTCTGCGAACTCTGATTCGACAGTAGGTAACATCATTGCTGAAGCGATGGAAAAAGTAGGTCGTGATGGCGTTATCACGGTTGAAGAAGGTCAGGCTCTACAAGATGAGCTAGACGTAGTTGAAGGTATGCAGTTCGACCGCGGTTACCTATCTCCTTACTTCATCAATAACCAAGAAGCCGGTTCTGTTGATCTAGATAGCCCG…	.		unknown	.	.	unknown	unknown	yes	no	no	no	no
10N.261.45.B7	2	261	0.2	A	sanger	PRJNA328102	OK263637	>10N.261.45.B7 ACTGCAACAGTACTGGCTCAATCTATCATCACTGAAGGTCTTAAGGCTGTCGCTGCTGGTATGAACCCAATGGATCTTAAGCGTGGTATCGACAAGGCAGTGATTGCTGCAGTTGAAGAGCTTAAGAACCTATCTCAACCTTGTGCTGATACTAAAGCTATCGCTCAGGTAGGTACTATCTCTGCAAACTCTGATGTGACTGTAGGTAACATCATTGCTGAAGCGATGGAAAAAGTAGGCCGTGATGGTGTTATCACTGTTGAAGAAGGTCAGGCTCTTCAAGACGAGCTAGACGTAGTTGAAGGTATGCAGTTCGATCGCGGTTACCTATCTCCTTACTTCATCAACAACCAAGAAGCGGGTAGTGTAGACCTAGAAAGCCCA…	MDAF00000000.1		Vibrio breoganii	Vibrio breoganii	same population call as in SciData paper	Vibrio	Vibrionaceae	yes	yes	yes	yes	yes
10N.261.45.B8	0	261	0.2	A	sanger	PRJNA328102	OK263638	>10N.261.45.B8 ACAGCAACAGTATTGGCTCAGTCTATTATCGCTGAAGGCCTAAAAGCGGTTGCTGCTGGCATGAACCCAATGGATCTTAAGCGCGGCATCGACAAAGCGGTTATCGCGGCTGTTGAAGAGCTGAAGAACCTTTCTGTTCCTTGTTCAGACACAAAAGCTATCGCGCAAGTAGGTACTATCTCTGCGAACTCTGATTCGACAGTAGGTAACATCATTGCTGAAGCGATGGAAAAAGTAGGTCGTGATGGCGTTATCACGGTTGAAGAAGGTCAGGCTCTGCAAGACGAGTTAGACGTAGTTGAAGGTATGCAGTTCGACCGCGGTTACCTATCTCCTTACTTCATCAACAACCAAGAAGCCGGTTCTGTTGATCTAGATAGCCCG…	.		unknown	.	.	unknown	unknown	yes	no	no	no	no
10N.261.45.B9	0	261	0.2	A	sanger	PRJNA328102	OK263639	>10N.261.45.B9 ACTGCAACAGTACTGGCTCAATCTATCATCACTGAAGGCCTTAAGGCTGTCGCTGCTGGTATGAACCCAATGGATCTTAAGCGTGGTATCGACAAAGCAGTGATTGCTGCAGTTGAAGAGCTTAAGAACCTATCTCAACCTTGTGCTGATACTAAAGCTATCGCTCAGGTAGGTACTATCTCTGCAAACTCTGATGTGACTGTAGGTAACATCATTGCTGAAGCGATGGAAAAAGTAGGCCGTGATGGTGTTATCACTGTTGAAGAAGGTCAGGCTCTTCAAGACGAGCTAGACGTAGTTGAAGGTATGCAGTTCGATCGCGGTTACCTATCTCCTTACTTCATCAACAACCAAGAAGCGGGTAGCGTAGACCTAGAAAGCCCA…	.		unknown	.	.	unknown	unknown	yes	no	no	no	no
10N.261.45.C1	0	261	0.2	A	sanger	PRJNA328102	OK263640	>10N.261.45.C1 ACAGCAACAGTATTGGCTCAGTCTATTATCGCTGAAGGCCTAAAAGCGGTTGCTGCTGGCATGAACCCAATGGATCTTAAGCGCGGCATCGACAAAGCGGTTATCGCGGCTGTTGAAGAGCTGAAGAATCTTTCTGTTCCTTGTTCAGACACAAAAGCTATCGCGCAAGTAGGTACTATCTCTGCGAACTCTGATTCGACAGTAGGTAACATCATTGCTGAAGCGATGGAAAAAGTAGGTCGTGATGGCGTTATCACAGTTGAAGAAGGTCAGGCTCTGCAAGACGAGCTAGACGTAGTTGAAGGTATGCAGTTCGACCGTGGTTACCTATCTCCTTACTTCATCAACAACCAAGAAGCTGGTTCTGTTGATCTAGATAGCCCG…	.		unknown	.	.	unknown	unknown	yes	no	no	no	no
10N.261.45.C10	0	261	0.2	A	sanger	PRJNA328102	OK263641	>10N.261.45.C10 ACAGCAACAGTATTGGCTCAGTCGATTATCGCTGAAGGCCTAAAAGCGGTTGCTGCGGGTATGAACCCAATGGATCTTAAGCGCGGCATCGACAAAGCGGTTATCGCGGCTGTAGAAGAACTGAAGAACCTTTCGGTTCCATGTGCAGATACGAAAGCTATCGCGCAAGTAGGTACTATCTCTGCAAACTCTGACGCTACAGTGGGTAACATCATTGCTGAAGCGATGGAAAAAGTAGGCCGTGATGGCGTTATCACTGTTGAAGAAGGTCAGGCTCTACAAGACGAGCTAGACGTAGTTGAAGGTATGCAGTTCGACCGCGGTTACCTATCTCCTTACTTCATCAACAACCAAGAAGCGGGTTCTGTTGATCTAGAAAGCCC…	.		unknown	.	.	unknown	unknown	yes	no	no	no	no
10N.261.45.C11	0	261	0.2	A	sanger	PRJNA328102	OK263642	>10N.261.45.C11 ACCGCAACCGTACTTGCGCAAGCAATCATTGCAGAAGGCCTAAAAGCGGTTGCTGCGGGTATGAACCCAATGGATCTTAAGCGCGGCATCGACAAAGCAGTTATCGCGGCGGTAGAGCAGCTTAAAGAGCTTTCTGTTGAATGTAATGATACTAAAGCGATCGCTCAAGTAGGTACTATCTCAGCAAACTCAGATGCAACTGTCGGTAACATCATTGCTGAAGCGATGGAAAAAGTAGGCCGTGATGGTGTTATCACGGTTGAAGAAGGCCAAGCACTGCAAGATGAGCTAGATGTTGTAGAAGGTATGCAGTTTGACCGCGGTTACCTATCTCCTTACTTTATCAACAACCAAGAAGCGGGTTCTGTGGATCTAGAAAGTCC…	.		unknown	.	.	unknown	unknown	yes	no	no	no	no
10N.261.45.C12	0	261	0.2	A	sanger	PRJNA328102	OK263643	>10N.261.45.C12 ACTGCAACAGTATTGGCTCAGTCTATTATCGCTGAAGGCCTAAAAGCGGTTGCTGCTGGCATGAACCCAATGGATCTTAAGCGCGGCATCGACAAAGCGGTTATCGCGGCTGTTGAAGAGCTGAAGAACCTTTCTGTTCCTTGTTCAGACACGAAAGCTATCGCGCAAGTAGGTACTATCTCTGCGAACTCTGATTCGACAGTAGGTAACATCATTGCTGAAGCGATGGAAAAAGTAGGTCGTGATGGCGTAATCACGGTTGAAGAAGGTCAGGCTCTGCAAGACGAGCTAGACGTAGTTGAAGGTATGCAGTTCGACCGCGGTTACCTGTCTCCTTACTTCATCAACAACCAAGAAGCAGGTTCTGTTGATCTAGAAAGCCC…	.		unknown	.	.	unknown	unknown	yes	no	no	no	no
10N.261.45.C2	0	261	0.2	A	sanger	PRJNA328102	OK263644	>10N.261.45.C2 ACGGCAACTGTTCTTGCTCAAGCTATCATCACTGAAGGCCTAAAAGCCGTTGCTGCTGGCATGAACCCAATGGATCTTAAGCGCGGCATCGACAAAGCCGTTGTTGCAGCAGTTGAAGAGCTAAAAGGCCTTTCTGTTCCATGTGCAGATACCAAAGCTATCGCACAAGTAGGTACTATCTCTGCAAACTCTGACGCGACAGTAGGTAACATCATTGCTGAAGCGATGGAAAAAGTAGGCCGTGATGGTGTTATCACCGTTGAAGAAGGTCAGGCTCTACAAGACGAGCTAGACGTAGTTGAAGGTATGCAGTTTGACCGCGGTTACCTATCTCCTTACTTCATCAACAACCAAGAAGCAGGTTCTGTTGATCTAGAAAGCCCA…	.		unknown	.	.	unknown	unknown	yes	no	no	no	no
10N.261.45.C3	6	261	0.2	A	sanger	PRJNA328102	OK263645	>10N.261.45.C3 ACTGCAACAGTATTGGCTCAGTCTATTATCGCGGAAGGCCTAAAAGCGGTTGCTGCTGGCATGAACCCAATGGATCTTAAGCGCGGCATCGACAAAGCGGTTATCGCGGCTGTTGAAGAGCTGAAGAACCTTTCTGTTCCTTGTTCAGATACGAAAGCTATCGCTCAAGTAGGTACTATCTCTGCGAACTCTGATTCGACAGTAGGTAACATCATTGCTGAAGCGATGGAAAAAGTAGGTCGTGATGGCGTAATCACGGTTGAAGAAGGTCAGGCTCTGCAAGACGAGCTAGACGTAGTTGAAGGTATGCAGTTCGACCGCGGTTACCTATCTCCTTACTTCATCAACAACCAAGAAGCCGGTTCTGTTGATCTAGAAAGCCCA…	MDAE00000000.1		Vibrio lentus	Vibrio lentus	same population call as in SciData paper	Vibrio	Vibrionaceae	yes	yes	yes	yes	yes
10N.261.45.C4	0	261	0.2	A	sanger	PRJNA328102	OK263646	>10N.261.45.C4 ACAGCAACAGTATTGGCTCAGTCTATTATCGCTGAAGGCCTAAAAGCGGTTGCTGCTGGCATGAACCCAATGGATCTTAAGCGCGGCATCGACAAAGCGGTTATCGCGGCTGTTGAAGAGCTGAAGAACCTTTCTGTTCCTTGTTCAGACACGAAAGCTATCGCGCAAGTAGGTACTATCTCTGCGAACTCTGATTCGACAGTAGGTAACATCATTGCTGAAGCGATGGAAAAAGTAGGTCGTGATGGTGTAATCACGGTTGAAGAAGGTCAGGCTCTGCAAGACGAGCTAGACGTAGTTGAAGGTATGCAGTTCGACCGCGGTTACCTATCTCCTTACTTCATCAACAACCAAGAAGCCGGTTCTGTTGATCTAGATAGCCCG…	.		unknown	.	.	unknown	unknown	yes	no	no	no	no
10N.261.45.C5	0	261	0.2	A	sanger	PRJNA328102	OK263647	>10N.261.45.C5 ACAGCTACAGTATTGGCTCAGTCTATTATCGCTGAAGGCCTAAAAGCGGTTGCTGCTGGCATGAACCCAATGGATCTTAAGCGCGGCATCGACAAAGCGGTTATCGCGGCTGTTGAAGAGCTAAAGAACCTTTCAGTTCCTTGTTCAGACACGAAAGCTATCGCGCAAGTAGGTACTATCTCTGCGAACTCTGATTCGACAGTGGGTAACATCATTGCTGAAGCGATGGAAAAAGTAGGTCGTGATGGCGTAATCACGGTTGAAGAAGGTCAGGCTCTGCAAGACGAGCTAGACGTAGTTGAAGGTATGCAGTTCGACCGTGGTTACCTGTCGCCTTACTTCATCAACAACCAAGAAGCCGGTTCAGTTGATCTTGAAAGTCCA…	.		unknown	.	.	unknown	unknown	yes	no	no	no	no
10N.261.45.C6	6	261	0.2	A	sanger	PRJNA328102	OK263648	>10N.261.45.C6 ACCGCAACCGTGCTGGCTCAAGCCATCATCGCTGAAGGTCTGAAAGCTGTTGCTGCGGGCATGAACCCAATGGATCTTAAGCGCGGTATCGACAAAGCAGTGATTGCTGCTGTTGAAGAACTAAAAGCGTTGTCTGTTCCATGTGCAGACACTAAAGCTATCGCTCAAGTAGGTACTATCTCAGCTAACTCTGATGAGACTGTGGGTACTTTGATTGCAGAAGCGATGGAAAAAGTGGGCCGTGACGGTGTTATTACTGTTGAAGAAGGTCAATCACTACAAGATGAACTTGATGTAGTAGAAGGTATGCAGTTTGACCGCGGTTACCTGTCTCCTTACTTTATCAACAACCAAGAGTCGGGTTCTGTTGATCTAGATAGCCCG…	MDAD00000000.1		Enterovibrio norvegicus	Enterovibrio norvegicus	same population call as in SciData paper	Enterovibrio	Vibrionaceae	yes	yes	yes	yes	yes
10N.261.45.C7	32	261	0.2	A	sanger	PRJNA328102	OK263649	>10N.261.45.C7 ACAGCTACAGTATTGGCTCAGTCTATTATCGCTGAAGGCCTAAAAGCGGTTGCTGCTGGCATGAACCCAATGGATCTTAAGCGCGGCATCGACAAAGCGGTTATCGCGGCTGTTGAAGAGCTGAAGAACCTTTCTGTTCCTTGTTCAGACACGAAAGCTATCGCTCAAGTAGGTACTATCTCTGCGAACTCTGATTCTACAGTGGGTAACATCATTGCTGAAGCGATGGAAAAAGTAGGTCGTGATGGCGTAATCACGGTTGAAGAAGGTCAGGCTCTGCAAGATGAGCTAGACGTAGTTGAAGGTATGCAGTTCGACCGCGGTTACCTGTCTCCTTACTTCATCAACAACCAAGAAGCAGGTTCTGTTGATCTAGAAAGCCCA…	MDAC00000000.1		Vibrio lentus	Vibrio lentus	same population call as in SciData paper	Vibrio	Vibrionaceae	yes	yes	yes	yes	yes
10N.261.45.C8	0	261	0.2	A	sanger	PRJNA328102	OK263650	>10N.261.45.C8 ACTGCAACAGTATTGGCTCAGTCTATTATCGCTGAAGGCCTAAAAGCGGTTGCTGCTGGCATGAACCCAATGGATCTTAAGCGCGGCATCGACAAAGCGGTTATCGCGGCTGTTGAAGAGCTGAAGAACCTTTCTGTTCCTTGTTCAGACACGAAAGCTATCGCGCAAGTAGGTACTATCTCTGCGAACTCTGATTCGACAGTAGGTAACATCATTGCTGAAGCGATGGAAAAAGTAGGTCGTGATGGCGTAATCACGGTTGAAGAAGGTCAGGCTCTGCAAGACGAGCTAGACGTAGTTGAAGGTATGCAGTTCGACCGCGGTTACCTGTCTCCTTACTTCATCAACAACCAAGAAGCAGGTTCTGTTGATCTAGAAAGCCCA…	.		unknown	.	.	unknown	unknown	yes	no	no	no	no
10N.261.45.C9	0	261	0.2	A	sanger	PRJNA328102	OK263651	>10N.261.45.C9 ACAGCAACAGTATTGGCTCAGTCTATTATCGCTGAAGGCCTAAAAGCCGTTGCTGCTGGCATGAACCCAATGGATCTTAAGCGCGGCATCGACAAAGCGGTTATCGCGGCTGTTGAAGAGCTGAAGAACCTTTCTGTTCCTTGTTCAGACACTAAAGCTATCGCTCAAGTAGGTACTATCTCTGCGAACTCTGATTCGACAGTAGGTAACATCATTGCTGAAGCGATGGAAAAAGTAGGTCGTGATGGCGTAATCACGGTTGAAGAAGGTCAGGCTCTGCAAGATGAGCTAGACGTAGTTGAAGGTATGCAGTTCGACCGCGGTTACCTGTCTCCTTACTTCATCAACAACCAAGAAGCGGGTTCTGTTGATCTAGAAAGCCCA…	.		unknown	.	.	unknown	unknown	yes	no	no	no	no
10N.261.45.E1	0	261	0.2	A	sanger	PRJNA328102	OK263652	>10N.261.45.E1 ACGGCAACTGTTCTTGCTCAAGCTATCATCACTGAAGGCCTAAAAGCCGTTGCTGCTGGCATGAACCCAATGGATCTTAAGCGCGGCATCGACAAAGCCGTTGTTGCAGCAGTTGAAGAGCTAAAAGGCCTTTCTGTTCCATGTGCAGATACCAAAGCTATCGCACAAGTAGGTACTATCTCTGCAAACTCTGACGCGACAGTAGGTAACATCATTGCTGAAGCGATGGAAAAAGTAGGCCGTGATGGTGTTATCACCGTTGAAGAAGGTCAGGCTCTACAAGACGAGCTAGACGTAGTTGAAGGTATGCAGTTTGACCGCGGTTACCTATCTCCTTACTTCATCAACAACCAAGAAGCAGGTTCTGTTGATCTAGAAAGCCCA…	.		unknown	.	.	unknown	unknown	yes	no	no	no	no
10N.261.45.E10	0	261	0.2	A	sanger	PRJNA328102	OK263653	>10N.261.45.E10 ACAGCTACAGTACTGGCTCAGTCTATTATCGCTGAAGGCCTAAAAGCGGTTGCTGCTGGTATGAACCCAATGGATCTTAAGCGCGGCATCGACAAAGCGGTTATCGCGGCTGTTGAAGAGCTGAAGAACCTTTCTGTTCCTTGTTCAGACACGAAAGCTATCGCTCAAGTAGGTACTATCTCTGCGAACTCTGATTCGACAGTGGGTAACATCATTGCTGAAGCGATGGAAAAAGTAGGTCGTGATGGCGTAATCACGGTTGAAGAAGGTCAGGCTCTACAAGACGAGCTAGACGTCGTTGAAGGTATGCAGTTCGACCGCGGTTACCTATCTCCTTACTTCATCAACAACCAAGAAGCAGGTTCTGTTGATCTAGAAAGCCC…	.		unknown	.	.	unknown	unknown	yes	no	no	no	no
10N.261.45.E11	3	261	0.2	A	sanger	PRJNA328102	OK263654	>10N.261.45.E11 ACGGCAACTGTTCTTGCTCAAGCTATCATCACTGAAGGCCTAAAAGCCGTTGCTGCTGGCATGAACCCAATGGATCTTAAGCGCGGCATCGACAAAGCCGTTGTTGCAGCAGTTGAAGAGCTAAAAGGCCTTTCTGTTCCATGTGCAGATACCAAAGCTATCGCACAAGTAGGTACTATCTCTGCAAACTCTGACGCGACAGTAGGTAACATCATTGCTGAAGCGATGGAAAAAGTAGGCCGTGATGGTGTTATCACCGTTGAAGAAGGTCAGGCTCTACAAGACGAGCTAGACGTAGTTGAAGGTATGCAGTTTGACCGCGGTTACCTATCTCCTTACTTCATCAACAACCAAGAAGCAGGTTCTGTTGATCTAGAAAGCCC…	MDAB00000000.1		Vibrio sp. 10N.1	Vibrio sp.	arbitrary clade ID provided in this study compared with SciData paper	Vibrio	Vibrionaceae	yes	yes	yes	yes	yes
10N.261.45.E12	2	261	0.2	A	sanger	PRJNA328102	OK263655	>10N.261.45.E12 ACTGCAACAGTATTGGCTCAGTCTATTATCGCGGAAGGCCTAAAAGCGGTTGCTGCTGGCATGAACCCAATGGATCTTAAGCGCGGCATCGACAAAGCGGTTATCGCGGCTGTTGAAGAGCTGAAGAACCTTTCTGTTCCTTGTTCAGATACGAAAGCTATCGCTCAAGTAGGTACTATCTCTGCGAACTCTGATTCGACAGTAGGTAACATCATTGCTGAAGCGATGGAAAAAGTAGGTCGTGATGGCGTAATCACGGTTGAAGAAGGTCAGGCTCTGCAAGACGAGCTAGACGTAGTTGAAGGTATGCAGTTCGACCGCGGTTACCTATCTCCTTACTTCATCAACAACCAAGAAGCCGGTTCTGTTGATCTAGAAAGCCC…	MDAA00000000.1		Vibrio lentus	Vibrio lentus	same population call as in SciData paper	Vibrio	Vibrionaceae	yes	yes	yes	yes	yes
10N.261.45.E2	1	261	0.2	A	sanger	PRJNA328102	OK263656	>10N.261.45.E2 ACGGCAACTGTTCTTGCTCAAGCTATCATCACTGAAGGCCTAAAAGCCGTTGCTGCTGGCATGAACCCAATGGATCTTAAGCGCGGCATCGACAAAGCCGTTGTTGCAGCAGTTGAAGAGCTAAAAGGCCTTTCTGTTCCATGTGCAGATACCAAAGCTATCGCACAAGTAGGTACTATCTCTGCAAACTCTGACGCGACAGTAGGTAACATCATTGCTGAAGCGATGGAAAAAGTAGGCCGTGATGGTGTTATCACCGTTGAAGAAGGTCAGGCTCTACAAGACGAGCTAGACGTAGTTGAAGGTATGCAGTTTGACCGCGGTTACCTATCTCCTTACTTCATCAACAACCAAGAAGCAGGTTCTGTTGATCTAGAAAGCCCA…	MCZZ00000000.1		Vibrio sp. 10N.1	Vibrio sp.	arbitrary clade ID provided in this study compared with SciData paper	Vibrio	Vibrionaceae	yes	yes	yes	yes	yes
10N.261.45.E3	6	261	0.2	A	sanger	PRJNA328102	OK263657	>10N.261.45.E3 ACAGCTACAGTATTGGCTCAGTCTATTATCGCTGAAGGCCTAAAAGCGGTTGCTGCTGGCATGAACCCAATGGATCTTAAGCGCGGCATCGACAAAGCGGTTATCGCGGCTGTTGAAGAGCTGAAGAACCTTTCTGTTCCTTGTTCAGACACGAAAGCTATCGCTCAAGTAGGTACTATCTCTGCGAACTCTGATTCTACAGTGGGTAACATCATTGCTGAAGCGATGGAAAAAGTAGGTCGTGATGGCGTAATCACGGTTGAAGAAGGTCAGGCTCTGCAAGATGAGCTAGACGTAGTTGAAGGTATGCAGTTCGACCGCGGTTACCTGTCTCCTTACTTCATCAACAACCAAGAAGCAGGTTCTGTTGATCTAGAAAGCCCA…	MCZY00000000.1		Vibrio lentus	Vibrio lentus	same population call as in SciData paper	Vibrio	Vibrionaceae	yes	yes	yes	yes	yes
10N.261.45.E4	0	261	0.2	A	sanger	PRJNA328102	OK263658	>10N.261.45.E4 ACAGCAACAGTTCTTGCTCAAGCCATTATCACTGAAGGCCTGAAAGCGGTAGCAGCTGGCATGAACCCAATGGATCTTAAGCGCGGCATCGACAAAGCGGTTATCGCAGCGGTTGAAGAGTTAAAAGGCCTTTCTGTGCCATGTGCAGACACGAAAGCTATCGCGCAAGTCGGTACTATCTCTGCAAATTCTGATGCGACAGTCGGTAACATCATTGCTGAAGCGATGGAAAAAGTAGGTCGTGATGGCGTTATCACCGTTGAAGAAGGTCAGGCTCTGCAAGACGAGCTAGACGTAGTAGAAGGTATGCAGTTCGACCGCGGTTACCTATCTCCTTACTTCATCAACAACCAAGAAGCGGGTTCTGTTGATCTAGAAAGCCCG…	.		unknown	.	.	unknown	unknown	yes	no	no	no	no
10N.261.45.E5	0	261	0.2	A	sanger	PRJNA328102	OK263659	>10N.261.45.E5 ACAGCAACAGTATTGGCTCAGTCTATTATCGCTGAAGGCCTAAAAGCGGTTGCTGCTGGCATGAACCCAATGGATCTTAAGCGCGGCATCGACAAAGCGGTTATCGCGGCTGTTGAAGAGCTGAAGAATCTTTCTGTTCCTTGTTCAGACACAAAAGCTATCGCGCAAGTAGGTACTATCTCTGCGAACTCTGATTCGACAGTAGGTAACATCATTGCTGAAGCGATGGAAAAAGTAGGTCGTGATGGCGTTATCACGGTTGAAGAAGGTCAGGCTCTGCAAGACGAGCTAGACGTAGTTGAAGGTATGCAGTTCGACCGCGGTTACCTATCTCCTTACTTCATCAACAACCAAGAAGCTGGTTCTGTTGATCTAGATAGCCCG…	.		unknown	.	.	unknown	unknown	yes	no	no	no	no
10N.261.45.E6	0	261	0.2	A	sanger	PRJNA328102	OK263660	>10N.261.45.E6 ACAGCAACAGTATTGGCTCAGTCGATTATCGCTGAAGGCCTAAAAGCAGTTGCTGCGGGTATGAACCCAATGGATCTTAAGCGCGGTATCGACAAAGCAGTTATCGCGGCTGTAGAAGAACTGAAGAACCTTTCTGTTCCATGTGCAGATACGAAAGCTATCGCGCAAGTAGGTACTATCTCTGCAAACTCTGACGCTACAGTGGGTAACATCATTGCTGAAGCGATGGAAAAAGTAGGCCGTGATGGCGTTATCACTGTTGAAGAAGGTCAGGCTCTACAAGACGAGCTAGACGTAGTTGAAGGTATGCAGTTCGACCGCGGTTACCTATCTCCTTACTTCATCAACAACCAAGAAGCGGGTTCTGTTGATCTAGAAAGCCCA…	.		unknown	.	.	unknown	unknown	yes	no	no	no	no
10N.261.45.E7	0	261	0.2	A	sanger	PRJNA328102	OK263661	>10N.261.45.E7 ACAGCAACAGTATTGGCTCAGTCGATTATCGCTGAAGGCCTAAAAGCAGTTGCTGCGGGTATGAACCCAATGGATCTTAAGCGCGGTATCGACAAAGCAGTTATCGCGGCTGTAGAAGAACTGAAGAACCTTTCTGTTCCATGTGCAGATACGAAAGCTATCGCGCAAGTAGGTACTATCTCTGCAAACTCTGACGCTACAGTGGGTAACATCATTGCTGAAGCGATGGAAAAAGTAGGCCGTGATGGCGTTATCACTGTTGAAGAAGGTCAGGCTCTACAAGACGAGCTAGACGTAGTTGAAGGTATGCAGTTCGACCGCGGTTACCTATCTCCTTACTTCATCAACAACCAAGAAGCGGGTTCTGTTGATCTAGAAAGCCCA…	.		unknown	.	.	unknown	unknown	yes	no	no	no	no
10N.261.45.E8	0	261	0.2	A	sanger	PRJNA328102	OK263662	>10N.261.45.E8 ACAGCTACAGTACTGGCTCAGTCTATTATCGCTGAAGGCCTAAAAGCGGTTGCTGCTGGCATGAACCCAATGGATCTTAAGCGCGGCATCGACAAAGCGGTTATCGCGGCTGTTGAAGAGCTGAAGAACCTTTCTGTTCCTTGTTCAGACACGAAAGCTATCGCGCAAGTAGGTACTATCTCTGCGAACTCTGATTCGACAGTAGGTAACATCATTGCTGAAGCGATGGAAAAAGTAGGTCGTGATGGCGTCATCACGGTTGAAGAAGGTCAGGCTCTGCAAGACGAGCTAGACGTAGTTGAAGGTATGCAGTTCGACCGCGGTTACCTATCTCCTTACTTCATCAACAACCAAGAAGCAGGTTCTGTTGATCTTGAAAGCCCA…	MCZX00000000.1		Vibrio splendidus	.	.	Vibrio	Vibrionaceae	yes	yes	no	no	yes
10N.261.45.E9	4	261	0.2	A	sanger	PRJNA328102	MF464497	>10N.261.45.E9 ACTGCAACAGTACTGGCTCAATCTATCATCACTGAAGGTCTTAAGGCTGTCGCTGCTGGTATGAACCCAATGGATCTTAAGCGTGGTATCGACAAGGCAGTGATTGCTGCAGTTGAAGAGCTTAAGAACCTATCTCAACCTTGTGCTGATACTAAAGCTATCGCTCAGGTAGGTACTATCTCTGCAAACTCTGATGTGACTGTGGGTAACATCATTGCTGAAGCGATGGAAAAAGTAGGCCGTGATGGTGTTATCACTGTTGAAGAAGGTCAGGCTCTTCAAGACGAGCTAGACGTAGTTGAAGGTATGCAGTTCGATCGCGGTTACCTATCTCCTTACTTCATCAACAACCAAGAAGCGGGTAGTGTAGACCTAGAAAGCCCA…	.		unknown	.	.	unknown	unknown	yes	no	yes	no	yes
10N.261.45.F1	0	261	0.2	A	sanger	PRJNA328102	OK263663	>10N.261.45.F1 ACAGCAACAGTTCTTGCTCAAGCAATCATCACTGAAGGCTTAAAAGCCGTTGCTGCTGGCATGAATCCAATGGATCTTAAGCGCGGTATCGACAAAGCAGTTATCGCTGCAGTTGAAGAGCTAAAAGGCCTTTCTGTTCCATGTGCAGATACAAAAGCTATCGCGCAAGTAGGTACTATCTCTGCAAACTCTGACGCTACAGTGGGTAACATCATTGCTGAAGCGATGGAAAAAGTAGGCCGTGATGGCGTTATCACTGTTGAAGAAGGTCAGGCTCTACAAGACGAGCTAGACGTAGTTGAAGGTATGCAGTTCGACCGCGGTTACCTATCTCCTTACTTCATCAACAACCAAGAAGCGGGTTCTGTTGATCTAGAAAGCCCA…	.		unknown	.	.	unknown	unknown	yes	no	no	no	no
10N.261.45.F10	0	261	0.2	A	sanger	PRJNA328102	OK263664	>10N.261.45.F10 ACTGCAACAGTATTGGCTCAGTCTATTATCGCGGAAGGCCTAAAAGCGGTTGCTGCTGGCATGAACCCAATGGATCTTAAGCGCGGCATCGACAAAGCGGTTATCGCGGCTGTTGAAGAGCTGAAGAACCTTTCTGTTCCTTGTTCAGATACGAAAGCTATCGCTCAAGTAGGTACTATCTCTGCGAACTCTGATTCGACAGTAGGTAACATCATTGCTGAAGCGATGGAAAAAGTAGGTCGTGATGGCGTAATCACGGTTGAAGAAGGTCAGGCTCTGCAAGACGAGCTAGACGTAGTTGAAGGTATGCAGTTCGACCGCGGTTACCTATCTCCTTACTTCATCAACAACCAAGAAGCCGGTTCTGTTGATCTAGAAAGCCC…	.		unknown	.	.	unknown	unknown	yes	no	no	no	no
10N.261.45.F11	0	261	0.2	A	sanger	PRJNA328102	OK263665	>10N.261.45.F11 ACAGCAACAGTTCTTGCTCAAGCAATCATCACTGAAGGCTTAAAAGCCGTTGCTGCTGGCATGAATCCAATGGATCTTAAGCGCGGTATCGACAAAGCAGTTATCGCTGCAGTTGAAGAGCTAAAAGGCCTTTCTGTTCCATGCGCAGATACAAAAGCTATCGCGCAAGTAGGTACTATCTCTGCGAACTCTGATTCGACAGTAGGTAACATCATTGCTGAAGCGATGGAAAAAGTAGGTCGTGATGGCGTAATCACGGTTGAAGAAGGCCAGGCTCTACAAGACGAGCTAGACGTAGTTGAAGGTATGCAGTTCGACCGTGGTTACCTATCTCCTTACTTCATCAACAACCAAGAAGCGGGTTCTGTTGATCTAGAAAGCCC…	.		unknown	.	.	unknown	unknown	yes	no	no	no	no
10N.261.45.F12	0	261	0.2	A	sanger	PRJNA328102	OK263666	>10N.261.45.F12 ACAGCAACAGTATTGGCTCAGTCTATTATCGCTGAAGGCCTAAAAGCCGTTGCTGCTGGCATGAACCCAATGGATCTTAAGCGCGGCATCGACAAAGCGGTTATCGCGGCTGTTGAAGAGCTGAAGAACCTTTCTGTTCCTTGTTCAGACACGAAAGCTATCGCTCAAGTAGGTACTATCTCTGCGAACTCTGATTCGACAGTAGGTAACATCATTGCTGAAGCGATGGAAAAAGTAGGTCGTGATGGCGTTATCACAGTTGAAGAAGGTCAGGCTCTGCAAGACGAGCTAGACGTAGTTGAAGGTATGCAGTTCGACCGCGGTTACCTATCTCCTTACTTCATCAACAACCAAGAAGCCGGTTCTGTTGATCTAGATAGCCC…	.		unknown	.	.	unknown	unknown	yes	no	no	no	no
10N.261.45.F2	0	261	0.2	A	sanger	PRJNA328102	OK263667	>10N.261.45.F2 ACAGCAACAGTATTGGCTCAGTCTATTATCGCTGAAGGCCTAAAAGCGGTTGCTGCTGGCATGAACCCAATGGATCTTAAGCGTGGCATCGACAAAGCGGTTATCGCGGCTGTTGAAGAGCTGAAGAACCTTTCTGTTCCTTGTTCAGACACGAAAGCTATCGCGCAAGTAGGTACTATCTCTGCGAACTCTGATTCGACAGTGGGTAACATCATTGCTGAAGCGATGGAAAAAGTAGGTCGTGATGGCGTTATCACGGTTGAAGAAGGTCAGGCTCTACAAGACGAGCTAGACGTAGTTGAAGGTATGCAATTCGACCGCGGTTACCTATCTCCTTACTTCATCAACAACCAAGAAGCCGGTTCTGTTGATCTAGATAGCCCG…	.		unknown	.	.	unknown	unknown	yes	no	no	no	no
10N.261.45.F4	0	261	0.2	A	sanger	PRJNA328102	OK263668	>10N.261.45.F4 ACTGCAACAGTATTGGCTCAGTCTATTATCGCGGAAGGCCTAAAAGCGGTTGCTGCTGGCATGAACCCAATGGATCTTAAGCGCGGCATCGACAAAGCGGTTATCGCGGCTGTTGAAGAGCTGAAGAACCTTTCTGTTCCTTGTTCAGATACGAAAGCTATCGCTCAAGTAGGTACTATCTCTGCGAACTCTGATTCGACAGTAGGTAACATCATTGCTGAAGCGATGGAAAAAGTAGGTCGTGATGGCGTAATCACGGTTGAAGAAGGTCAGGCTCTGCAAGACGAGCTAGACGTAGTTGAAGGTATGCAGTTCGACCGCGGTTACCTATCTCCTTACTTCATCAACAACCAAGAAGCCGGTTCTGTTGATCTAGAAAGCCCA…	.		unknown	.	.	unknown	unknown	yes	no	no	no	no
10N.261.45.F5	0	261	0.2	A	sanger	PRJNA328102	OK263669	>10N.261.45.F5 ACAGCAACAGTATTGGCTCAGTCTATTATCGCTGAAGGCCTAAAAGCGGTTGCTGCTGGCATGAACCCAATGGATCTTAAGCGCGGCATCGACAAAGCGGTTATCGCGGCTGTTGAAGAGCTGAAGAACCTTTCTGTTCCTTGTTCAGACACGAAAGCTATCGCTCAAGTAGGTACTATCTCTGCGAACTCTGATTCGACAGTAGGTAACATCATTGCTGAGGCGATGGAAAAAGTAGGTCGTGATGGCGTAATCACGGTTGAAGAAGGTCAGGCTCTACAAGACGAGCTAGACGTAGTTGAAGGCATGCAGTTCGACCGCGGTTACCTGTCTCCTTACTTCATCAACAACCAAGAAGCAGGTTCTGTTGATCTAGAAAGCCCA…	.		unknown	.	.	unknown	unknown	yes	no	no	no	no
10N.261.45.F6	0	261	0.2	A	sanger	PRJNA328102	OK263670	>10N.261.45.F6 ACTGCAACAGTACTGGCTCAATCTATCATCACTGAAGGTCTTAAGGCTGTCGCTGCTGGTATGAACCCAATGGATCTTAAGCGTGGTATCGACAAGGCAGTGATTGCTGCAGTTGAAGAGCTTAAGAACCTATCTCAACCTTGTGCTGATACTAAAGCTATCGCTCAGGTAGGTACTATCTCTGCAAACTCTGATGTGACTGTAGGTAACATCATTGCTGAAGCGATGGAAAAAGTAGGCCGTGATGGTGTTATCACTGTTGAAGAAGGTCAGGCTCTTCAAGACGAGCTAGACGTAGTTGAAGGTATGCAGTTCGATCGCGGTTACCTATCTCCTTACTTCATCAACAACCAAGAAGCGGGTAGTGTAGACCTAGAAAGCCCA…	.		unknown	.	.	unknown	unknown	yes	no	no	no	no
10N.261.45.F7	0	261	0.2	A	sanger	PRJNA328102	OK263671	>10N.261.45.F7 ACAGCAACAGTATTGGCTCAGTCGATTATCGCTGAAGGCCTAAAAGCAGTTGCTGCGGGTATGAACCCAATGGATCTTAAGCGCGGTATCGACAAAGCAGTTATCGCGGCTGTAGAAGAACTGAAGAACCTTTCTGTTCCATGTGCAGATACGAAAGCTATCGCGCAAGTAGGTACTATCTCTGCAAACTCTGACGCTACAGTGGGTAACATCATTGCTGAAGCGATGGAAAAAGTAGGCCGTGATGGCGTTATCACTGTTGAAGAAGGTCAGGCTCTACAAGACGAGCTAGACGTAGTTGAAGGTATGCAGTTCGACCGCGGTTACCTATCTCCTTACTTCATCAACAACCAAGAAGCGGGTTCTGTTGATCTAGAAAGCCCA…	MCZW00000000.1		Vibrio cyclitrophicus	.	.	Vibrio	Vibrionaceae	yes	yes	no	no	yes
10N.261.45.F8	8	261	0.2	A	sanger	PRJNA328102	OK263672	>10N.261.45.F8 ACAGCAACAGTATTGGCTCAGTCTATTATCGCTGAAGGCCTAAAAGCCGTTGCTGCTGGCATGAATCCAATGGATCTTAAGCGCGGCATCGACAAAGCGGTTATCGCGGCTGTTGAAGAGCTGAAGAACCTATCTGTTCCTTGTTCAGACACGAAAGCTATCGCTCAAGTAGGTACTATCTCTGCGAACTCTGATTCGACAGTGGGTAACATTATTGCTGAAGCGATGGAAAAAGTAGGTCGTGATGGCGTTATCACGGTTGAAGAAGGTCAGGCTCTACAAGATGAGCTAGACGTAGTTGAAGGTATGCAGTTCGACCGCGGTTACCTATCTCCTTACTTCATCAACAACCAAGAAGCAGGTTCTGTTGATCTAGATAGCCCG…	MCZV00000000.1		Vibrio lentus	Vibrio lentus	same population call as in SciData paper	Vibrio	Vibrionaceae	yes	yes	yes	yes	yes
10N.261.45.F9	11	261	0.2	A	sanger	PRJNA328102	OK263673	>10N.261.45.F9 ACAGCTACAGTATTGGCTCAGTCTATTATCGCTGAAGGCCTAAAAGCGGTTGCTGCTGGCATGAACCCAATGGATCTTAAGCGCGGCATCGACAAAGCGGTTATCGCGGCTGTTGAAGAGCTGAAGAACCTTTCTGTTCCTTGTTCAGACACGAAAGCTATCGCTCAAGTAGGTACTATCTCTGCGAACTCTGATTCTACAGTGGGTAACATCATTGCTGAAGCGATGGAAAAAGTAGGTCGTGATGGCGTAATCACGGTTGAAGAAGGTCAGGCTCTGCAAGATGAGCTAGACGTAGTTGAAGGTATGCAGTTCGACCGCGGTTACCTGTCTCCTTACTTCATCAACAACCAAGAAGCAGGTTCTGTTGATCTAGAAAGCCCA…	MCZU00000000.1		Vibrio lentus	Vibrio lentus	same population call as in SciData paper	Vibrio	Vibrionaceae	yes	yes	yes	yes	yes
10N.261.46.A1	8	261	0.2	B	sanger	PRJNA328102	OK263674	>10N.261.46.A1 ACAGCAACAGTATTGGCTCAGTCTATTATCGCTGAAGGCCTAAAAGCCGTTGCTGCTGGCATGAATCCAATGGATCTTAAGCGCGGCATCGACAAAGCGGTTATCGCGGCTGTTGAAGAGCTGAAGAACCTATCTGTTCCTTGTTCAGACACGAAAGCTATCGCTCAAGTAGGTACTATCTCTGCGAACTCTGATTCGACAGTGGGTAACATCATTGCTGAAGCGATGGAAAAAGTAGGTCGTGATGGCGTTATCACGGTTGAAGAAGGTCAGGCTCTACAAGATGAGCTAGACGTAGTTGAAGGTATGCAGTTCGACCGCGGTTACCTATCTCCTTACTTCATCAACAACCAAGAAGCCGGTTCTGTTGATCTAGAAAGCCCA…	MCZT00000000.1		Vibrio lentus	Vibrio lentus	same population call as in SciData paper	Vibrio	Vibrionaceae	yes	yes	yes	yes	yes
10N.261.46.A10	0	261	0.2	B	sanger	PRJNA328102	OK263675	>10N.261.46.A10 ACAGCAACAGTTCTTGCTCAAGCCATTATCACTGAAGGCCTGAAAGCGGTAGCAGCTGGCATGAACCCAATGGATCTTAAGCGCGGCATCGACAAAGCGGTTATCGCAGCGGTTGAAGAGTTAAAAGGCCTTTCTGTGCCATGTGCAGACACGAAAGCTATCGCGCAAGTCGGTACTATCTCTGCAAATTCTGATGCGACAGTCGGTAACATCATTGCTGAAGCGATGGAAAAAGTAGGTCGTGATGGCGTTATCACCGTTGAAGAAGGTCAGGCTCTGCAAGACGAGCTAGACGTAGTAGAAGGTATGCAGTTCGACCGCGGTTACCTATCTCCTTACTTCATCAACAACCAAGAAGCGGGTTCTGTTGATCTAGAAAGCCC…	.		unknown	.	.	unknown	unknown	yes	no	no	no	no
10N.261.46.A11	0	261	0.2	B	sanger	PRJNA328102	OK263676	>10N.261.46.A11 ACTGCCACTGTTATCGCGCAATCTATCATTACCGAAGGTCTTAAAGCAGTTGCAGCGGGTATGAACCCAATGGATCTGAAGCGTGGTATCGACAAAGCAGTCATCGCTGCTGTTGAAGAGTTGAAAGCACTGTCTGTTCCATGTGCGGATACCAAAGCGATTGCGCAAGTTGGTACTATCTCAGCAAACTCTGATGAGACAGTGGGTAAACTGATTGCAGAAGCAATGGAAAAAGTTGGTCGTGACGGTGTTATCACTGTTGAAGAAGGTCAATCTCTTCAAGACGAGCTAGACGTAGTAGAAGGTATGCAGTTTGATCGCGGCTACCTGTCTCCTTACTTCATTAACAACCAAGAGTCTGGTTCTATTGATTTAGATAGCCC…	.		unknown	.	.	unknown	unknown	yes	no	no	no	no
10N.261.46.A12	0	261	0.2	B	sanger	PRJNA328102	OK263677	>10N.261.46.A12 ACAGCAACAGTATTGGCTCAGTCTATTATCGCTGAAGGCCTAAAAGCGGTTGCTGCTGGCATGAACCCAATGGATCTTAAGCGCGGCATCGACAAAGCGGTTATCGCGGCTGTTGAAGAGCTGAAGAACCTTTCTGTTCCTTGTTCAGACACGAAAGCTATCGCGCAAGTAGGTACTATCTCTGCGAACTCTGATTCGACAGTAGGTAACATCATTGCTGAAGCGATGGAAAAAGTAGGTCGTGATGGCGTTATCACGGTTGAAGAAGGTCAGGCTCTACAAGATGAGCTAGACGTAGTTGAAGGTATGCAGTTCGACCGCGGTTACCTATCTCCTTACTTCATCAATAACCAAGAAGCCGGTTCTGTTGATCTAGATAGCCC…	.		unknown	.	.	unknown	unknown	yes	no	no	no	no
10N.261.46.A2	0	261	0.2	B	sanger	PRJNA328102	OK263678	>10N.261.46.A2 ACAGCAACTGTATTGGCTCAGTCTATTATCGCTGAAGGCCTAAAAGCGGTTGCTGCTGGCATGAACCCAATGGATCTTAAGCGCGGTATCGACAAAGCGGTTATCGCGGCTGTTGAAGAGCTGAAGAATCTATCTGTTCCTTGTTCAGACACGAAAGCTATCGCACAAGTAGGTACTATCTCTGCGAACTCTGATTCGACAGTAGGTAACATAATTGCTGAAGCGATGGAAAAAGTAGGTCGTGATGGCGTAATCACGGTTGAAGAAGGTCAGGCTCTACAAGACGAGCTAGACGTAGTTGAAGGTATGCAGTTCGACCGCGGTTACCTGTCTCCTTACTTTATCAACAACCAAGAAGCAGGTTCTGTTGATCTAGAAAGCCCA…	.		unknown	.	.	unknown	unknown	yes	no	no	no	no
10N.261.46.A3	0	261	0.2	B	sanger	PRJNA328102	OK263679	>10N.261.46.A3 ACAGCAACTGTTCTTGCTCAAGCTATCATCACTGAAGGTCTAAAAGCGGTTGCTGCTGGCATGAACCCAATGGATCTTAAGCGCGGCATCGACAAAGCGGTTATCGCAGCGGTTGAAGAGCTAAAAGGCCTGTCTGTTCCATGTTCAGATACTAAAGCTATCGCGCAAGTAGGTACTATCTCTGCGAACTCTGATTCGACAGTAGGTAACATCATTGCTGAAGCGATGGAAAAAGTAGGTCGTGATGGCGTAATTACGGTTGAAGAAGGTCAGGCTCTACAAGACGAGCTAGACGTAGTTGAAGGTATGCAGTTCGATCGCGGTTACCTATCTCCTTACTTCATCAACAACCAAGAAGCGGGTTCTGTTGATCTAGAAAGCCCA…	.		unknown	.	.	unknown	unknown	yes	no	no	no	no
10N.261.46.A5	0	261	0.2	B	sanger	PRJNA328102	OK263680	>10N.261.46.A5 ACAGCAACAGTATTGGCTCAGTCGATTATCGCTGAAGGCCTAAAAGCAGTTGCTGCGGGTATGAACCCAATGGATCTTAAGCGCGGTATCGACAAAGCAGTTATCGCGGCTGTAGAAGAACTGAAGAACCTTTCTGTTCCATGTGCAGATACGAAAGCTATCGCGCAAGTCGGTACTATCTCTGCAAACTCTGACGCTACAGTGGGTAACATCATTGCTGAAGCGATGGAAAAAGTAGGCCGTGATGGCGTTATCACTGTTGAAGAAGGTCAGGCTCTACAAGACGAGCTAGACGTAGTTGAAGGTATGCAGTTCGACCGCGGTTACCTGTCTCCTTACTTCATCAACAACCAAGAAGCGGGTTCTGTTGATCTAGAAAGCCCA…	.		unknown	.	.	unknown	unknown	yes	no	no	no	no
10N.261.46.A9	0	261	0.2	B	sanger	PRJNA328102	OK263681	>10N.261.46.A9 ACAGCTACAGTATTGGCTCAGTCTATTATCGCTGAAGGCCTAAAAGCGGTTGCTGCTGGCATGAACCCAATGGATCTTAAGCGCGGTATCGACAAAGCGGTTATCGCGGCTGTTGAAGAGTTGAAGAACCTTTCTGTTCCTTGTTCAGACACGAAAGCTATCGCGCAAGTAGGTACTATCTCTGCGAACTCTGATTCGACAGTGGGTAACATCATTGCTGAAGCGATGGAAAAAGTAGGTCGTGATGGTGTTATCACGGTTGAAGAAGGTCAGGCTCTGCAAGATGAGCTAGACGTAGTTGAAGGCATGCAGTTCGACCGCGGTTACCTATCTCCTTACTTCATCAATAACCAAGAAGCCGGTTCAGTTGATCTAGAAAGCCCA…	.		unknown	.	.	unknown	unknown	yes	no	no	no	no
10N.261.46.B1	0	261	0.2	B	sanger	PRJNA328102	OK263682	>10N.261.46.B1 ACAGCAACAGTATTGGCTCAGTCTATTATCGCTGAAGGCCTAAAAGCGGTTGCTGCTGGCATGAACCCAATGGATCTTAAGCGCGGCATCGACAAAGCGGTTATCGCGGCTGTTGAAGAGCTGAAGAACCTTTCTGTTCCTTGTTCAGACACGAAAGCTATCGCTCAAGTAGGTACTATCTCTGCGAACTCTGATTCGACAGTAGGTAACATCATTGCTGAAGCGATGGAAAAAGTAGGTCGTGATGGCGTTATCACAGTTGAAGAAGGTCAGGCTCTACAAGACGAGCTAGACGTAGTTGAAGGTATGCAGTTCGACCGTGGTTACCTATCTCCTTACTTCATCAACAACCAAGAAGCGGGTTCTGTTGATCTAGAAAGCCCA…	.		unknown	.	.	unknown	unknown	yes	no	no	no	no
10N.261.46.B10	1	261	0.2	B	sanger	PRJNA328102	OK263683	>10N.261.46.B10 ACAGCTACAGTACTGGCTCAGTCTATTATCGCTGAAGGCCTAAAAGCGGTTGCTGCTGGCATGAACCCAATGGATCTTAAGCGCGGCATCGACAAAGCGGTTATCGCGGCTGTTGAAGAGCTGAAGAACCTTTCTGTTCCATGTTCAGACACGAAAGCTATCGCGCAAGTAGGTACTATCTCTGCGAACTCTGATTCGACAGTAGGTAACATCATTGCTGAAGCGATGGAAAAAGTAGGTCGTGATGGCGTCATCACGGTTGAAGAAGGTCAGGCTCTGCAAGACGAGCTAGACGTAGTTGAAGGTATGCAGTTCGACCGCGGTTACCTATCTCCTTACTTCATCAACAACCAAGAAGCAGGTTCTGTTGATCTTGAAAGCCC…	MCZS00000000.1		Vibrio splendidus	.	.	Vibrio	Vibrionaceae	yes	yes	yes	yes	yes
10N.261.46.B11	0	261	0.2	B	sanger	PRJNA328102	OK263684	>10N.261.46.B11 ACAGCAACAGTATTGGCTCAGTCTATTATCGCTGAAGGCCTAAAAGCCGTTGCTGCTGGCATGAACCCAATGGATCTTAAGCGCGGCATCGACAAAGCGGTTATCGCGGCTGTTGAAGAGCTGAAGAACCTTTCTGTTCCTTGTTCAGACACGAAAGCTATCGCGCAAGTAGGTACTATCTCTGCGAACTCTGATTCAACAGTAGGTAACATCATTGCTGAAGCGATGGAAAAAGTAGGTCGTGATGGTGTAATCACGGTTGAAGAAGGTCAGGCTCTGCAAGACGAGCTAGACGTAGTTGAAGGTATGCAGTTCGACCGCGGTTACCTATCTCCTTACTTCATCAACAACCAAGAAGCCGGTTCTGTTGATCTAGATAGCCC…	.		unknown	.	.	unknown	unknown	yes	no	no	no	no
10N.261.46.B12	49	261	0.2	B	sanger	PRJNA328102	OK263685	>10N.261.46.B12 ACAGCTACAGTATTGGCTCAGTCTATTATCGCTGAAGGCCTAAAAGCGGTTGCTGCTGGCATGAACCCAATGGATCTTAAGCGCGGCATCGACAAAGCGGTTATCGCGGCTGTTGAAGAGCTGAAGAACCTTTCTGTTCCTTGTTCAGACACGAAAGCTATCGCTCAAGTAGGTACTATCTCTGCGAACTCTGATTCTACAGTGGGTAACATCATTGCTGAAGCGATGGAAAAAGTAGGTCGTGATGGCGTAATCACGGTTGAAGAAGGTCAGGCTCTGCAAGATGAGCTAGACGTAGTTGAAGGTATGCAGTTCGACCGCGGTTACCTGTCTCCTTACTTCATCAACAACCAAGAAGCAGGTTCTGTTGATCTAGAAAGCCC…	MCZR00000000.1		Vibrio lentus	Vibrio lentus	same population call as in SciData paper	Vibrio	Vibrionaceae	yes	yes	yes	yes	yes
10N.261.46.B2	0	261	0.2	B	sanger	PRJNA328102	OK263686	>10N.261.46.B2 ACAGCAACAGTATTGGCTCAGTCGATTATCGCTGAAGGCCTAAAAGCCGTTGCTGCGGGTATGAACCCAATGGATCTTAAGCGCGGTATCGACAAAGCAGTTATCGCGGCTGTTGAAGAGCTGAAGAACCTTTCTGTGCCATGTTCAGACAGTAAAGCGATTGCTCAAGTCGGTACTATCTCTGCGAACTCTGATTCGACAGTCGGTAACATCATTGCTGAAGCGATGGAAAAAGTAGGCCGTGATGGCGTAATCACGGTTGAAGAAGGTCAGGCTCTGCAAGACGAGCTAGACGTAGTTGAAGGTATGCAGTTCGATCGCGGTTACCTGTCTCCTTACTTCATCAACAACCAAGAAGCGGGCTCTGTTGATCTAGAAAGCCCA…	.		unknown	.	.	unknown	unknown	yes	no	no	no	no
10N.261.46.B3	1	261	0.2	B	sanger	PRJNA328102	MF464498	>10N.261.46.B3 ACTGCAACAGTATTGGCTCAGTCTATTATCGCTGAAGGCCTAAAAGCGGTTGCTGCTGGCATGAACCCAATGGATCTTAAGCGCGGCATCGACAAAGCGGTTATCGCGGCTGTTGAAGAGCTGAAGAACCTTTCTGTTCCTTGTTCAGACACGAAAGCTATCGCGCAAGTAGGTACTATCTCTGCGAACTCTGATTCGACAGTAGGTAACATCATTGCTGAAGCGATGGAAAAAGTAGGTCGTGATGGCGTAATCACGGTTGAAGAAGGTCAGGCTCTGCAAGACGAGCTAGACGTAGTTGAAGGTATGCAGTTCGACCGCGGTTACCTGTCTCCTTACTTCATCAACAACCAAGAAGCAGGTTCTGTTGATCTAGAAAGCCCA…	JAJGZQ000000000	SAMN22346948	Vibrio splendidus	.	.	Vibrio	Vibrionaceae	yes	yes	no	no	yes
10N.261.46.B4	0	261	0.2	B	sanger	PRJNA328102	OK263687	>10N.261.46.B4 ACAGCAACAGTATTGGCTCAGTCTATTATCGCTGAAGGCCTAAAAGCGGTTGCTGCTGGCATGAACCCAATGGATCTTAAGCGCGGCATCGACAAAGCGGTTATCGCGGCTGTTGAAGAGCTGAAGAACCTTTCTGTTCCTTGTTCAGACACGAAAGCTATCGCGCAAGTAGGTACTATCTCTGCGAACTCTGATTCGACAGTGGGTAACATCATTGCTGAAGCGATGGAAAAAGTAGGTCGTGATGGCGTTATCACGGTTGAAGAAGGTCAGGCTCTACAAGATGAGCTAGACGTAGTTGAAGGCATGCAGTTCGACCGCGGTTACCTATCTCCTTACTTCATCAACAACCAAGAAGCAGGTTCTGTTGATCTAGATAGCCCG…	.		unknown	.	.	unknown	unknown	yes	no	no	no	no
10N.261.46.B5	3	261	0.2	B	sanger	PRJNA328102	OK263688	>10N.261.46.B5 ACTGCTACAGTATTGGCTCAGTCTATTATCGCTGAAGGCCTAAAAGCGGTTGCTGCTGGCATGAACCCAATGGATCTGAAGCGCGGCATCGACAAAGCGGTTATCGCGGCTGTTGAAGAGCTGAAGAACCTTTCCGTTCCTTGTTCAGACACGAAAGCTATCGCGCAAGTAGGTACTATCTCTGCGAACTCTGATTCGACAGTAGGTAACATCATTGCTGAGGCGATGGAAAAAGTAGGTCGTGATGGCGTTATCACGGTTGAAGAAGGTCAGGCTCTACAAGATGAGTTAGACGTAGTTGAAGGTATGCAGTTCGACCGTGGTTACCTATCTCCTTACTTCATCAACAACCAAGAAGCAGGTTCTGTTGATCTAGATAGCCCG…	MCZQ00000000.1		Vibrio lentus	Vibrio lentus	same population call as in SciData paper	Vibrio	Vibrionaceae	yes	yes	yes	yes	yes
10N.261.46.B6	0	261	0.2	B	sanger	PRJNA328102	OK263689	>10N.261.46.B6 ACAGCAACAGTATTGGCTCAGTCTATTATTGCTGAAGGCCTAAAAGCCGTTGCTGCTGGCATGAACCCAATGGATCTTAAGCGCGGCATCGACAAAGCAGTTATCGCGGCTGTTGAAGAGCTGAAGAACCTTTCTGTTCCTTGTTCAGACACGAAAGCTATCGCGCAAGTAGGTACTATCTCTGCGAACTCTGATTCGACAGTAGGTAACATCATTGCTGAAGCGATGGAAAAAGTAGGTCGTGATGGCGTTATCACGGTTGAAGAAGGTCAGGCTCTACAAGACGAGCTAGACGTAGTTGAAGGTATGCAGTTCGACCGCGGTTACCTGTCTCCTTACTTTATCAACAACCAAGAAGCAGGTTCTGTTGATCTAGAGAGCCCA…	.		unknown	.	.	unknown	unknown	yes	no	no	no	no
10N.261.46.B7	4	261	0.2	B	sanger	PRJNA328102	OK263690	>10N.261.46.B7 ACTGCAACAGTACTGGCTCAATCTATCATCACTGAAGGCCTTAAGGCTGTCGCTGCTGGTATGAACCCAATGGATCTTAAGCGTGGTATCGACAAAGCAGTGATTGCTGCAGTTGAAGAGCTTAAGAACCTATCTCAACCTTGTGCTGATACTAAAGCTATCGCTCAGGTAGGTACTATCTCTGCAAACTCTGATGTGACTGTAGGTAACATCATTGCTGAAGCGATGGAAAAAGTAGGCCGTGATGGTGTTATCACTGTTGAAGAAGGTCAGGCTCTTCAAGACGAGCTAGACGTAGTTGAAGGTATGCAGTTCGATCGCGGTTACCTATCTCCTTACTTCATCAACAACCAAGAAGCGGGTAGCGTAGACCTAGAAAGCCCA…	MCZP00000000.1		Vibrio breoganii	Vibrio breoganii	same population call as in SciData paper	Vibrio	Vibrionaceae	yes	yes	yes	yes	yes
10N.261.46.B8	0	261	0.2	B	sanger	PRJNA328102	OK263691	>10N.261.46.B8 ACAGCAACAGTATTGGCTCAGTCTATTATCGCTGAAGGCCTAAAAGCGGTTGCTGCTGGCATGAACCCAATGGATCTTAAGCGCGGCATCGACAAAGCGGTTATCGCGGCTGTTGAAGAGCTGAAGAACCTTTCTGTTCCTTGTTCAGACACGAAAGCTATCGCGCAAGTAGGTACTATCTCTGCGAACTCTGATTCGACAGTAGGTAACATCATTGCTGAAGCGATGGAAAAAGTAGGTCGTGATGGTGTAATCACGGTTGAAGAAGGTCAGGCTCTGCAAGACGAGCTAGACGTAGTTGAAGGTATGCAGTTCGACCGCGGTTACCTATCTCCTTACTTCATCAACAACCAAGAAGCCGGTTCTGTTGATCTAGATAGCCCG…	.		unknown	.	.	unknown	unknown	yes	no	no	no	no
10N.261.46.C10	0	261	0.2	B	sanger	PRJNA328102	OK263692	>10N.261.46.C10 ACGGCAACTGTTCTTGCTCAAGCTATCATCACTGAAGGCCTAAAAGCCGTTGCTGCTGGCATGAACCCAATGGATCTTAAGCGCGGCATCGACAAAGCCGTTGTTGCAGCAGTTGAAGAGCTAAAAGGCCTTTCTGTTCCATGTGCAGATACCAAAGCTATCGCACAAGTAGGTACTATCTCTGCAAACTCTGACGCGACAGTAGGTAACATCATTGCTGAAGCGATGGAAAAAGTAGGCCGTGATGGTGTTATCACCGTTGAAGAAGGTCAGGCTCTACAAGACGAGCTAGACGTAGTTGAAGGTATGCAGTTTGACCGCGGTTACCTATCTCCTTACTTCATCAACAACCAAGAAGCAGGTTCTGTTGATCTAGAAAGCCC…	.		unknown	.	.	unknown	unknown	yes	no	no	no	no
10N.261.46.C11	0	261	0.2	B	sanger	PRJNA328102	OK263693	>10N.261.46.C11 ACTGCAACAGTACTGGCTCAATCTATCATCACTGAAGGCCTTAAGGCTGTCGCTGCTGGTATGAACCCAATGGATCTTAAGCGTGGTATCGACAAAGCAGTGATTGCTGCAGTTGAAGAGCTTAAGAACCTATCTCAACCTTGTGCTGATACTAAAGCTATCGCTCAGGTAGGTACTATCTCTGCAAACTCTGATGTGACTGTAGGTAACATCATTGCTGAAGCGATGGAAAAAGTAGGCCGTGATGGTGTTATCACTGTTGAAGAAGGTCAGGCTCTTCAAGACGAGCTAGACGTAGTTGAAGGTATGCAGTTCGATCGCGGTTACCTATCTCCTTACTTCATCAACAACCAAGAAGCGGGTAGCGTAGACCTAGAAAGCCC…	.		unknown	.	.	unknown	unknown	yes	no	no	no	no
10N.261.46.C12	0	261	0.2	B	sanger	PRJNA328102	OK263694	>10N.261.46.C12 ACTGCCACTGTTATCGCGCAATCTATCATTACCGAAGGTCTTAAAGCAGTTGCAGCGGGTATGAACCCAATGGATCTGAAGCGTGGTATCGACAAAGCAGTCATCGCTGCTGTTGAAGAGTTGAAAGCACTGTCTGTTCCATGTGCGGATACCAAAGCGATTGCGCAAGTTGGTACTATCTCAGCAAACTCTGATGAGACAGTGGGTAAACTGATTGCAGAAGCAATGGAAAAAGTTGGTCGTGACGGTGTTATCACTGTTGAAGAAGGTCAATCTCTTCAAGACGAGCTAGACGTAGTAGAAGGTATGCAGTTTGATCGCGGCTACCTGTCTCCTTACTTCATTAACAACCAAGAGTCTGGTTCTATTGATTTAGATAGCCC…	.		unknown	.	.	unknown	unknown	yes	no	no	no	no
10N.261.46.C2	0	261	0.2	B	sanger	PRJNA328102	OK263695	>10N.261.46.C2 ACTGCCACGGTTATCGCGCAATCTATCATTACTGAAGGTCTTAAAGCAGTTGCAGCGGGTATGAACCCAATGGATCTGAAGCGTGGTATCGACAAAGCAGTCATCGCTGCTGTTGAAGAGTTGAAAGCACTGTCTGTTCCATGTGCAGATACCAAAGCGATTGCGCAAGTTGGTACTATCTCAGCAAACTCTGATGAGACAGTGGGTAAACTGATTGCAGAAGCAATGGAAAAAGTTGGTCGTGACGGTGTTATCACTGTTGAAGAAGGCCAATCTCTTCAAGACGAGCTAGACGTAGTAGAAGGTATGCAGTTTGATCGCGGCTACCTGTCTCCTTACTTCATTAACAACCAAGAGTCTGGTTCTATTGATTTAGATAGCCCA…	.		unknown	.	.	unknown	unknown	yes	no	no	no	no
10N.261.46.C3	5	261	0.2	B	sanger	PRJNA328102	OK263696	>10N.261.46.C3 ACTGCAACAGTACTGGCTCAATCTATCATCACAGAAGGCCTTAAGGCTGTCGCTGCTGGTATGAACCCAATGGATCTTAAGCGTGGTATCGACAAAGCAGTGATTGCTGCAGTTGAAGAGCTTAAGAACCTATCTCAACCTTGTGCTGATACTAAAGCTATCGCTCAGGTAGGTACTATCTCTGCAAACTCTGATGTGACTGTAGGTAACATCATTGCTGAAGCGATGGAAAAAGTAGGCCGTGATGGTGTTATCACTGTTGAAGAAGGTCAGGCTCTTCAAGACGAGCTAGACGTAGTTGAAGGTATGCAATTCGATCGCGGTTACCTATCTCCTTACTTCATCAACAATCAAGAAGCGGGTAGCGTAGACCTAGAAAGCCCA…	MCZO00000000.1		Vibrio breoganii	.	.	Vibrio	Vibrionaceae	yes	yes	yes	yes	yes
10N.261.46.C4	0	261	0.2	B	sanger	PRJNA328102	OK263697	>10N.261.46.C4 ACCGCAACCGTGCTGGCTCAAGCCATCATCGCTGAAGGTCTGAAAGCTGTTGCTGCGGGCATGAACCCAATGGATCTTAAGCGCGGTATCGACAAAGCAGTGATTGCTGCTGTTGAAGAACTAAAAGCGTTGTCTGTTCCATGTGCAGACACTAAAGCTATCGCTCAAGTAGGTACTATCTCAGCTAACTCTGATGAGACTGTGGGTACTTTGATTGCAGAAGCGATGGAAAAAGTGGGCCGTGACGGTGTTATTACTGTTGAAGAAGGTCAATCACTACAAGATGAACTTGATGTAGTAGAAGGTATGCAGTTTGACCGCGGTTACCTGTCTCCTTACTTTATCAACAACCAAGAGTCGGGTTCTGTTGATCTAGATAGCCCG…	.		unknown	.	.	unknown	unknown	yes	no	no	no	no
10N.261.46.C5	0	261	0.2	B	sanger	PRJNA328102	OK263698	>10N.261.46.C5 ACAGCAACAGTATTGGCTCAGTCTATTATTGCTGAAGGCCTAAAAGCCGTTGCTGCTGGCATGAACCCAATGGATCTTAAGCGCGGCATCGACAAAGCAGTTATCGCGGCTGTTGAAGAGCTGAAGAACCTTTCTGTTCCTTGTTCAGACACGAAAGCTATCGCGCAAGTAGGTACTATCTCTGCGAACTCTGATTCGACAGTAGGTAACATCATTGCTGAAGCGATGGAAAAAGTAGGTCGTGATGGCGTTATCACGGTTGAAGAAGGTCAGGCTCTACAAGACGAGCTAGACGTAGTTGAAGGTATGCAGTTCGACCGCGGTTACCTGTCTCCTTACTTTATCAACAACCAAGAAGCAGGTTCTGTTGATCTAGAGAGCCCA…	.		unknown	.	.	unknown	unknown	yes	no	no	no	no
10N.261.46.C6	0	261	0.2	B	sanger	PRJNA328102	OK263699	>10N.261.46.C6 ACAGCAACAGTTCTTGCTCAAGCCATTATCACTGAAGGCCTGAAAGCGGTAGCAGCTGGCATGAACCCAATGGATCTTAAGCGCGGCATCGACAAAGCGGTTATCGCAGCGGTTGAAGAGTTAAAAGGCCTTTCTGTGCCATGTGCAGACACGAAAGCTATCGCGCAAGTCGGTACTATCTCTGCAAATTCTGATGCGACAGTCGGTAACATCATTGCTGAAGCGATGGAAAAAGTAGGTCGTGATGGCGTTATCACCGTTGAAGAAGGTCAGGCTCTGCAAGACGAGCTAGACGTAGTAGAAGGTATGCAGTTCGACCGCGGTTACCTATCTCCTTACTTCATCAACAACCAAGAAGCGGGTTCTGTTGATCTAGAAAGCCCG…	.		unknown	.	.	unknown	unknown	yes	no	no	no	no
10N.261.46.C7	0	261	0.2	B	sanger	PRJNA328102	OK263700	>10N.261.46.C7 ACAGCTACAGTATTGGCTCAGTCTATTATCGCAGAAGGCCTAAAAGCGGTTGCTGCTGGCATGAACCCAATGGATCTTAAGCGCGGCATCGACAAAGCGGTTATCGCGGCTGTTGAAGAGTTGAAGAACCTTTCTGTTCCTTGTTCAGACACGAAAGCTATCGCGCAAGTAGGTACTATCTCTGCGAACTCTGATTCGACAGTAGGTAACATCATTGCTGAAGCGATGGAAAAAGTAGGTCGTGATGGCGTTATCACGGTTGAAGAAGGTCAGGCTCTACAAGACGAGCTAGACGTAGTTGAAGGTATGCAGTTCGACCGTGGTTACCTATCTCCTTACTTCATCAACAACCAAGAAGCTGGTTCTGTTGATCTAGATAGCCCG…	.		unknown	.	.	unknown	unknown	yes	no	no	no	no
10N.261.46.C8	0	261	0.2	B	sanger	PRJNA328102	OK263701	>10N.261.46.C8 ACAGCAACAGTATTGGCTCAGTCTATTATCGCTGAAGGCCTAAAAGCGGTTGCTGCTGGCATGAACCCAATGGATCTTAAGCGCGGCATCGACAAAGCGGTTATCGCGGCTGTTGAAGAGCTGAAGAACCTTTCTGTTCCTTGTTCAGACACGAAAGCTATCGCGCAAGTAGGTACTATCTCTGCGAACTCTGATTCGACAGTGGGTAACATCATTGCTGAAGCGATGGAAAAAGTAGGTCGTGATGGCGTTATCACGGTTGAAGAAGGTCAGGCTCTACAAGATGAGCTAGACGTAGTTGAAGGTATGCAGTTCGACCGCGGTTACCTATCTCCTTACTTCATCAACAACCAAGAAGCCGGTTCTGTTGATCTAGATAGCCCG…	.		unknown	.	.	unknown	unknown	yes	no	no	no	no
10N.261.46.C9	0	261	0.2	B	sanger	PRJNA328102	OK263702	>10N.261.46.C9 ACTGCAACAGTATTGGCTCAGTCTATTATCGCTGAAGGCCTAAAAGCGGTTGCTGCTGGCATGAACCCAATGGATCTTAAGCGCGGCATCGACAAAGCGGTTATCGCGGCTGTTGAAGAGCTGAAGAACCTTTCTGTTCCTTGTTCAGACACGAAAGCTATCGCGCAAGTAGGTACTATCTCTGCGAACTCTGATTCGACAGTAGGTAACATCATTGCTGAAGCGATGGAAAAAGTAGGTCGTGATGGCGTAATCACGGTTGAAGAAGGTCAGGCTCTGCAAGACGAGCTAGACGTAGTTGAAGGTATGCAGTTCGACCGCGGTTACCTGTCTCCTTACTTCATCAACAACCAAGAAGCAGGTTCTGTTGATCTAGAAAGCCCA…	.		unknown	.	.	unknown	unknown	yes	no	no	no	no
10N.261.46.E1	0	261	0.2	B	sanger	PRJNA328102	OK263703	>10N.261.46.E1 ACTGCAACAGTATTGGCTCAGTCTATTATCGCTGAAGGCCTAAAAGCGGTTGCTGCTGGCATGAACCCAATGGATCTTAAGCGCGGCATCGACAAAGCGGTTATCGCGGCTGTTGAAGAGCTGAAGAACCTTTCTGTTCCTTGTTCAGACACGAAAGCTATCGCGCAAGTAGGTACTATCTCTGCGAACTCTGATTCGACAGTGGGTAACATCATTGCTGAAGCGATGGAAAAAGTAGGTCGTGATGGCGTTATCACGGTTGAAGAAGGTCAGGCTCTACAAGATGAGCTAGACGTAGTTGAAGGTATGCAGTTCGACCGCGGTTACCTATCTCCTTACTTCATCAACAACCAAGAAGCCGGTTCTGTTGATCTAGATAGCCCG…	.		unknown	.	.	unknown	unknown	yes	no	no	no	no
10N.261.46.E10	0	261	0.2	B	sanger	PRJNA328102	OK263704	>10N.261.46.E10 ACCGCAACCGTGCTGGCTCAAGCCATCATCGCTGAAGGTCTGAAAGCTGTTGCTGCGGGCATGAACCCAATGGATCTTAAGCGCGGTATCGACAAAGCAGTGATTGCTGCTGTTGAAGAACTAAAAGCGTTGTCTGTTCCATGTGCAGACACTAAAGCTATCGCTCAAGTAGGTACTATCTCAGCTAACTCTGATGAGACTGTGGGTACTTTGATTGCAGAAGCGATGGAAAAAGTGGGCCGTGACGGTGTTATTACTGTTGAAGAAGGTCAATCACTACAAGATGAACTTGATGTAGTAGAAGGTATGCAGTTTGACCGCGGTTACCTGTCTCCTTACTTTATCAACAACCAAGAGTCGGGTTCTGTTGATCTAGATAGCCC…	.		unknown	.	.	unknown	unknown	yes	no	no	no	no
10N.261.46.E11	0	261	0.2	B	sanger	PRJNA328102	OK263705	>10N.261.46.E11 ACAGCAACAGTATTGGCTCAGTCTATTATCGCTGAAGGCCTAAAAGCGGTTGCTGCTGGCATGAACCCAATGGATCTTAAGCGCGGCATCGACAAAGCGGTTATCGCGGCTGTTGAAGAGCTGAAGAACCTTTCTGTTCCTTGTTCAGACACGAAAGCTATCGCGCAAGTAGGTACTATCTCTGCGAACTCTGATTCGACAGTAGGTAACATCATTGCTGAAGCGATGGAAAAAGTAGGTCGTGATGGCGTAATCACGGTTGAAGAAGGTCAGGCTCTGCAAGACGAGTTAGACGTAGTGGAAGGTATGCAGTTCGACCGCGGTTACTTGTCTCCTTACTTCATCAACAACCAAGAAGCAGGTTCTGTTGATCTAGAAAGCCC…	.		unknown	.	.	unknown	unknown	yes	no	no	no	no
10N.261.46.E12	0	261	0.2	B	sanger	PRJNA328102	OK263706	>10N.261.46.E12 ACGGCAACTGTTCTTGCTCAAGCTATCATCACTGAAGGCCTAAAAGCCGTTGCTGCTGGCATGAACCCAATGGATCTTAAGCGCGGCATCGACAAAGCCGTTGTTGCAGCAGTTGAAGAGCTAAAAGGCCTTTCTGTTCCATGTGCAGATACCAAAGCTATCGCACAAGTAGGTACTATCTCTGCAAACTCTGACGCGACAGTAGGTAACATCATTGCTGAAGCGATGGAAAAAGTAGGCCGTGATGGTGTTATCACCGTTGAAGAAGGTCAGGCTCTACAAGACGAGCTAGACGTAGTTGAAGGTATGCAGTTTGACCGCGGTTACCTATCTCCTTACTTCATCAACAACCAAGAAGCAGGTTCTGTTGATCTAGAAAGCCC…	.		unknown	.	.	unknown	unknown	yes	no	no	no	no
10N.261.46.E2	0	261	0.2	B	sanger	PRJNA328102	OK263707	>10N.261.46.E2 ACTGCAACAGTATTGGCTCAGTCTATTATCGCTGAAGGCCTAAAAGCGGTTGCTGCTGGCATGAACCCAATGGATCTTAAGCGCGGCATCGACAAAGCGGTTATCGCGGCTGTTGAAGAGTTGAAGAACCTTTCTGTTCCTTGTTCAGACACGAAAGCTATCGCGCAAGTAGGTACTATCTCTGCGAACTCTGATTCGACAGTAGGTAACATCATTGCTGAAGCGATGGAAAAAGTAGGTCGTGATGGCGTTATCACAGTTGAAGAAGGTCAGGCTCTACAAGACGAGCTAGACGTAGTTGAAGGTATGCAGTTCGACCGCGGTTACCTATCTCCTTACTTCATCAACAACCAAGAAGCCGGTTCTGTTGATCTAGATAGCCCG…	.		unknown	.	.	unknown	unknown	yes	no	no	no	no
10N.261.46.E3	0	261	0.2	B	sanger	PRJNA328102	OK263708	>10N.261.46.E3 ACAGCAACAGTATTGGCTCAGTCTATTATCGCAGAAGGCCTAAAAGCGGTTGCTGCTGGCATGAACCCAATGGATCTTAAGCGCGGCATCGACAAAGCGGTTATCGCGGCTGTTGAAGAGTTGAAGAACCTTTCTGTTCCTTGTTCAGACACGAAAGCTATCGCGCAAGTAGGTACTATCTCTGCGAACTCTGATTCGACAGTAGGTAACATCATTGCTGAAGCGATGGAAAAAGTAGGTCGTGATGGCGTTATCACGGTTGAAGAAGGTCAGGCTCTACAAGATGAGCTAGACGTAGTTGAAGGTATGCAATTCGACCGCGGTTACCTATCTCCTTACTTCATCAACAACCAAGAAGCAGGTTCTGTTGATCTAGATAGCCCG…	.		unknown	.	.	unknown	unknown	yes	no	no	no	no
10N.261.46.E4	0	261	0.2	B	sanger	PRJNA328102	OK263709	>10N.261.46.E4 ACAGCAACAGTATTGGCTCAGTCGATTATCGCTGAAGGCCTAAAAGCCGTTGCTGCGGGTATGAACCCAATGGATCTTAAGCGCGGTATCGACAAAGCAGTTATCGCGGCTGTTGAAGAGCTGAAGAACCTTTCTGTGCCATGTTCAGACAGTAAAGCGATTGCTCAAGTCGGTACTATCTCTGCGAACTCTGACGCGACAGTCGGTAACATCATTGCTGAAGCGATGGAAAAAGTAGGCCGTGATGGCGTAATCACGGTTGAAGAAGGTCAGGCTCTGCAAGACGAGCTAGACGTAGTTGAAGGTATGCAGTTCGATCGCGGTTACCTGTCTCCTTACTTCATCAACAACCAAGAAGCGGGCTCTGTTGATCTAGAAAGCCCA…	.		unknown	.	.	unknown	unknown	yes	no	no	no	no
10N.261.46.E6	0	261	0.2	B	sanger	PRJNA328102	OK263710	>10N.261.46.E6 ACAGCTACAGTATTGGCTCAGTCTATTATCGCAGAAGGCCTAAAAGCGGTTGCTGCTGGCATGAACCCAATGGATCTTAAGCGCGGCATCGACAAAGCGGTTATCGCGGCTGTTGAAGAGCTGAAGAACCTTTCTGTTCCTTGTTCAGACACGAAAGCTATCGCGCAAGTAGGTACTATCTCTGCGAACTCTGATTCGACAGTAGGTAACATCATTGCTGAAGCGATGGAAAAAGTAGGTCGTGATGGCGTTATCACGGTTGAAGAAGGTCAGGCTCTACAAGACGAGCTAGACGTAGTTGAAGGTATGCAGTTCGACCGCGGTTACCTATCTCCTTACTTCATCAACAACCAAGAAGCCGGTTCTGTTGATCTAGATAGCCCG…	.		unknown	.	.	unknown	unknown	yes	no	no	no	no
10N.261.46.E7	0	261	0.2	B	sanger	PRJNA328102	OK263711	>10N.261.46.E7 ACAGCAACAGTATTGGCTCAGTCTATTATCGCTGAAGGCCTAAAAGCGGTTGCTGCTGGCATGAACCCAATGGATCTTAAGCGCGGCATCGACAAAGCGGTTATCGCGGCTGTTGAAGAGCTGAAGAACCTTTCTGTTCCTTGTTCAGACACGAAAGCTATCGCTCAAGTAGGTACTATCTCTGCGAACTCTGATTCGACAGTAGGTAACATCATTGCTGAGGCGATGGAAAAAGTAGGTCGTGATGGCGTAATCACGGTTGAAGAAGGTCAGGCTCTACAAGACGAGCTAGACGTAGTTGAAGGCATGCAGTTCGACCGCGGTTACCTGTCTCCTTACTTCATCAACAACCAAGAAGCAGGTTCTGTTGATCTAGAAAGCCCA…	.		unknown	.	.	unknown	unknown	yes	no	no	no	no
10N.261.46.E8	1	261	0.2	B	sanger	PRJNA328102	OK263712	>10N.261.46.E8 ACGGCAACTGTTCTTGCTCAAGCTATCATCACTGAAGGCCTAAAAGCCGTTGCTGCTGGCATGAACCCAATGGATCTTAAGCGCGGCATCGACAAAGCCGTTGTTGCAGCAGTTGAAGAGCTAAAAGGCCTTTCTGTTCCATGTGCAGATACCAAAGCTATCGCACAAGTAGGTACTATCTCTGCAAACTCTGACGCGACAGTAGGTAACATCATTGCTGAAGCGATGGAAAAAGTAGGCCGTGATGGTGTTATCACCGTTGAAGAAGGTCAGGCTCTACAAGACGAGCTAGACGTAGTTGAAGGTATGCAGTTTGACCGCGGTTACCTATCTCCTTACTTCATCAACAACCAAGAAGCAGGTTCTGTTGATCTAGAAAGCCCA…	MCZN00000000.1		Vibrio sp. 10N.1	.	.	Vibrio	Vibrionaceae	yes	yes	yes	yes	yes
10N.261.46.E9	1	261	0.2	B	sanger	PRJNA328102	OK263713	>10N.261.46.E9 ACAGCAACAGTATTGGCTCAGTCTATTATCGCTGAAGGCCTAAAAGCCGTTGCTGCTGGCATGAACCCAATGGATCTTAAGCGCGGCATCGACAAAGCGGTTATCGCGGCTGTTGAAGAGCTGAAGAACCTTTCTGTTCCTTGTTCAGACACGAAAGCTATCGCTCAAGTAGGTACTATCTCTGCGAACTCTGATTCGACAGTAGGTAACATCATTGCTGAAGCGATGGAAAAAGTAGGTCGTGATGGCGTTATCACAGTTGAAGAAGGTCAGGCTCTGCAAGACGAGCTAGACGTAGTTGAAGGTATGCAGTTCGACCGCGGTTACCTATCTCCTTACTTCATCAACAACCAAGAAGCCGGTTCTGTTGATCTAGATAGCCCG…	MCZM00000000.1		Vibrio splendidus	.	.	Vibrio	Vibrionaceae	yes	yes	no	no	yes
10N.261.46.F1	0	261	0.2	B	sanger	PRJNA328102	OK263714	>10N.261.46.F1 ACAGCAACAGTATTGGCTCAGTCGATTATCGCTGAAGGCCTAAAAGCCGTTGCTGCTGGCATGAACCCAATGGATCTTAAGCGCGGCATCGACAAAGCGGTTATCGCGGCTGTTGAAGAGCTGAAGAACCTTTCTGTTCCTTGTTCAGACACGAAAGCTATCGCGCAAGTAGGTACTATCTCTGCGAACTCTGATTCGACAGTGGGTAACATTATTGCTGAAGCGATGGAAAAAGTAGGTCGTGATGGCGTTATCACGGTTGAAGAAGGTCAGGCTCTACAAGACGAGCTAGACGTAGTTGAAGGTATGCAATTCGACCGCGGTTACCTATCTCCTTACTTCATCAACAACCAAGAAGCAGGTTCTGTTGATCTAGAAAGCCCA…	.		unknown	.	.	unknown	unknown	yes	no	no	no	no
10N.261.46.F10	0	261	0.2	B	sanger	PRJNA328102	OK263715	>10N.261.46.F10 ACAGCAACAGTATTGGCTCAGTCTATTATCGCTGAAGGCCTAAAAGCGGTTGCTGCTGGCATGAACCCAATGGATCTTAAGCGCGGCATCGACAAAGCGGTTATCGCGGCTGTTGAAGAGCTGAAGAACCTTTCTGTTCCTTGTTCAGACACGAAAGCTATCGCGCAAGTAGGTACTATCTCTGCGAACTCTGATTCGACAGTAGGTAACATCATTGCTGAAGCGATGGAAAAAGTAGGTCGTGATGGCGTTATCACAGTTGAAGAAGGTCAGGCTCTGCAAGACGAGCTAGACGTAGTTGAAGGTATGCAGTTCGACCGTGGTTACCTATCTCCTTACTTCATCAACAACCAAGAAGCTGGTTCTGTTGATCTAGATAGCCC…	.		unknown	.	.	unknown	unknown	yes	no	no	no	no
10N.261.46.F11	0	261	0.2	B	sanger	PRJNA328102	OK263716	>10N.261.46.F11 ACAGCTACAGTATTGGCTCAGTCTATTATCGCTGAAGGCCTAAAAGCGGTTGCTGCTGGCATGAACCCAATGGATCTTAAGCGCGGCATCGACAAAGCGGTTATCGCGGCTGTTGAAGAGCTGAAGAACCTTTCTGTTCCTTGTTCAGACACGAAAGCTATCGCTCAAGTAGGTACTATCTCTGCGAACTCTGATTCGACAGTAGGTAACATCATTGCTGAAGCGATGGAAAAAGTAGGTCGTGATGGCGTAATCACGGTTGAAGAAGGTCAGGCTCTGCAAGACGAGCTAGACGTAGTTGAAGGTATGCAGTTCGACCGCGGTTACCTATCTCCTTACTTCATCAACAACCAAGAAGCAGGTTCTGTTGATCTAGAAAGCCC…	.		unknown	.	.	unknown	unknown	yes	no	no	no	no
10N.261.46.F12	2	261	0.2	B	sanger	PRJNA328102	OK263717	>10N.261.46.F12 ACGGCAACTGTTCTTGCTCAAGCTATCATCACTGAAGGCCTAAAAGCCGTTGCTGCTGGCATGAACCCAATGGATCTTAAGCGCGGCATCGACAAAGCCGTTGTTGCAGCAGTTGAAGAGCTAAAAGGCCTTTCTGTTCCATGTGCAGATACCAAAGCTATCGCACAAGTAGGTACTATCTCTGCAAACTCTGACGCGACAGTAGGTAACATCATTGCTGAAGCGATGGAAAAAGTAGGCCGTGATGGTGTTATCACCGTTGAAGAAGGTCAGGCTCTACAAGACGAGCTAGACGTAGTTGAAGGTATGCAGTTTGACCGCGGTTACCTATCTCCTTACTTCATCAACAACCAAGAAGCAGGTTCTGTTGATCTAGAAAGCCC…	MCZL00000000.1		Vibrio sp. 10N.1	Vibrio sp.	arbitrary clade ID provided in this study compared with SciData paper	Vibrio	Vibrionaceae	yes	yes	yes	yes	yes
10N.261.46.F2	0	261	0.2	B	sanger	PRJNA328102	OK263718	>10N.261.46.F2 ACAGCAACAGTATTGGCTCAGTCTATTATCGCTGAAGGCCTAAAAGCGGTTGCTGCTGGCATGAACCCAATGGATCTTAAGCGCGGCATCGACAAAGCGGTTATCGCGGCTGTTGAAGAGCTGAAGAACCTTTCTGTTCCTTGTTCAGACACGAAAGCTATCGCGCAAGTAGGTACTATCTCTGCGAACTCTGATTCGACAGTAGGTAACATCATTGCTGAAGCGATGGAAAAAGTAGGTCGTGATGGTGTAATCACGGTTGAAGAAGGTCAGGCTCTGCAAGACGAGCTAGACGTAGTTGAAGGTATGCAGTTCGACCGCGGTTACCTATCTCCTTACTTCATCAACAACCAAGAAGCCGGTTCTGTTGATCTAGATAGCCCG…	.		unknown	.	.	unknown	unknown	yes	no	no	no	no
10N.261.46.F3	0	261	0.2	B	sanger	PRJNA328102	OK263719	>10N.261.46.F3 ACCGCAACCGTGCTGGCTCAAGCCATCATCGCTGAAGGTCTGAAAGCTGTTGCTGCGGGCATGAACCCAATGGATCTTAAGCGCGGTATCGACAAAGCAGTGATTGCTGCTGTTGAAGAACTAAAAGCGTTGTCTGTTCCATGTGCAGACACTAAAGCTATCGCTCAAGTAGGTACTATCTCAGCTAACTCTGATGAGACTGTGGGTACTTTGATTGCAGAAGCGATGGAAAAAGTGGGCCGTGACGGTGTTATTACTGTTGAAGAAGGTCAATCACTACAAGATGAACTTGATGTAGTAGAAGGTATGCAGTTTGACCGCGGTTACCTGTCTCCTTACTTTATCAACAACCAAGAGTCGGGTTCTGTTGATCTAGATAGCCCG…	.		unknown	.	.	unknown	unknown	yes	no	no	no	no
10N.261.46.F4	0	261	0.2	B	sanger	PRJNA328102	OK263720	>10N.261.46.F4 ACAGCAACAGTATTGGCTCAGTCGATTATCGCTGAAGGCCTAAAAGCCGTTGCTGCGGGTATGAACCCAATGGATCTTAAGCGCGGTATCGACAAAGCAGTTATCGCGGCTGTTGAAGAGCTGAAGAACCTTTCTGTGCCATGTTCAGACAGTAAAGCGATTGCTCAAGTCGGTACTATCTCTGCGAACTCTGATTCGACAGTCGGTAACATCATTGCTGAAGCGATGGAAAAAGTAGGCCGTGATGGCGTAATCACGGTTGAAGAAGGTCAGGCTCTGCAAGACGAGCTAGACGTAGTTGAAGGTATGCAGTTCGATCGCGGTTACCTGTCTCCTTACTTCATCAACAACCAAGAAGCGGGCTCTGTTGATCTAGAAAGCCCA…	.		unknown	.	.	unknown	unknown	yes	no	no	no	no
10N.261.46.F6	0	261	0.2	B	sanger	PRJNA328102	OK263721	>10N.261.46.F6 ACAGCAACAGTATTGGCTCAGTCTATTATCGCTGAAGGCCTAAAAGCCGTTGCTGCTGGCATGAACCCAATGGATCTTAAGCGCGGCATCGACAAAGCGGTTATCGCGGCTGTTGAAGAGCTGAAGAACCTTTCTGTTCCTTGTTCAGACACGAAAGCTATCGCGCAAGTAGGTACTATCTCTGCGAACTCTGATTCGACAGTAGGTAACATCATTGCTGAAGCGATGGAAAAAGTAGGTCGTGATGGCGTTATCACGGTTGAAGAAGGTCAGGCTCTACAAGATGAGCTAGACGTAGTTGAAGGTATGCAGTTCGACCGCGGTTACCTATCTCCTTACTTCATCAATAACCAAGAAGCCGGTTCTGTTGATCTAGATAGCCCG…	.		unknown	.	.	unknown	unknown	yes	no	no	no	no
10N.261.46.F7	0	261	0.2	B	sanger	PRJNA328102	OK263722	>10N.261.46.F7 ACCGCAACCGTGCTGGCTCAAGCCATCATCGCTGAAGGTCTGAAAGCTGTTGCTGCGGGCATGAACCCAATGGATCTTAAGCGCGGTATCGACAAAGCAGTGATTGCTGCTGTTGAAGAACTAAAAGCGTTGTCTGTTCCATGTGCAGACACTAAAGCTATCGCTCAAGTAGGTACTATCTCAGCTAACTCTGATGAGACTGTGGGTACTTTGATTGCAGAAGCGATGGAAAAAGTGGGCCGTGACGGTGTTATTACTGTTGAAGAAGGTCAATCACTACAAGATGAACTTGATGTAGTAGAAGGTATGCAGTTTGACCGCGGTTACCTGTCTCCTTACTTTATCAACAACCAAGAGTCGGGTTCTGTTGATCTAGATAGCCCG…	.		unknown	.	.	unknown	unknown	yes	no	no	no	no
10N.261.46.F8	1	261	0.2	B	sanger	PRJNA328102	OK263723	>10N.261.46.F8 ACAGCTACAGTACTGGCTCAGTCTATTATCGCTGAAGGCCTAAAAGCGGTTGCTGCTGGTATGAACCCAATGGATCTTAAGCGCGGCATCGACAAAGCGGTTATCGCGGCTGTTGAAGAGCTGAAGAACCTTTCTGTTCCTTGTTCAGACACGAAAGCTATCGCTCAAGTAGGTACTATCTCTGCGAACTCTGATTCGACAGTGGGTAACATCATTGCTGAAGCGATGGAAAAAGTAGGTCGTGATGGCGTAATCACGGTTGAAGAAGGTCAGGCTCTACAAGACGAGCTAGACGTCGTTGAAGGTATGCAGTTCGACCGCGGTTACCTATCTCCTTACTTCATCAACAACCAAGAAGCAGGTTCTGTTGATCTAGAAAGCCCA…	MCZK00000000.1		Vibrio lentus	Vibrio lentus	same population call as in SciData paper	Vibrio	Vibrionaceae	yes	yes	yes	yes	yes
10N.261.46.F9	0	261	0.2	B	sanger	PRJNA328102	OK263724	>10N.261.46.F9 ACAGCAACAGTATTGGCTCAGTCGATTATCGCTGAAGGCCTAAAAGCGGTTGCTGCGGGTATGAACCCAATGGATCTTAAGCGCGGCATCGACAAAGCGGTTATCGCTGCTGTTGAAGAACTGAAGAACCTTTCTGTTCCATGTGCAGATACGAAAGCTATCGCGCAAGTAGGTACTATCTCTGCAAACTCTGACGCTACAGTGGGTAACATCATTGCTGAAGCGATGGAAAAAGTAGGCCGTGATGGCGTTATCACTGTTGAAGAAGGTCAGGCTCTACAAGACGAGCTAGACGTAGTTGAAGGTATGCAGTTCGACCGCGGTTACCTGTCTCCTTACTTCATCAACAACCAAGAAGCGGGTTCTGTTGATCTAGAAAGCCCA…	.		unknown	.	.	unknown	unknown	yes	no	no	no	no
10N.261.48.A1	3	261	1	A	sanger	PRJNA328102	OK263725	>10N.261.48.A1 ACAGCAACTGTATTGGCTCAGTCTATTATCGCTGAAGGCCTAAAAGCGGTTGCTGCTGGCATGAACCCAATGGATCTTAAGCGCGGTATCGACAAAGCGGTTATCGCGGCTGTTGAAGAGCTGAAGAATCTATCTGTTCCTTGTTCAGACACGAAAGCTATCGCACAAGTAGGTACTATCTCTGCGAACTCTGATTCGACAGTAGGTAACATAATTGCTGAAGCGATGGAAAAAGTAGGTCGTGATGGCGTAATCACGGTTGAAGAAGGTCAGGCTCTACAAGACGAGCTAGACGTAGTTGAAGGTATGCAGTTCGACCGCGGTTACCTGTCTCCTTACTTTATCAACAACCAAGAAGCAGGTTCTGTTGATCTAGAAAGCCCA…	MCZJ00000000.1		Vibrio lentus	Vibrio lentus	same population call as in SciData paper	Vibrio	Vibrionaceae	yes	yes	yes	yes	yes
10N.261.48.A12	0	261	1	A	sanger	PRJNA328102	OK263726	>10N.261.48.A12 ACAGCAACAGTATTGGCTCAGTCTATTATCGCTGAAGGCCTAAAAGCGGTTGCTGCTGGCATGAACCCAATGGATCTTAAGCGCGGCATCGACAAAGCGGTTATCGCGGCTGTTGAAGAGCTGAAGAACCTTTCTGTTCCTTGTTCAGACACGAAAGCTATCGCGCAAGTAGGTACTATCTCTGCGAACTCTGATTCGACAGTAGGTAACATCATTGCTGAAGCGATGGGAAAAGTAGGTCGTGATGGCGTTATCACGGTTGAAGAAGGTCAGGCTCTACAAGATGAGCTAGACGTAGTTGAAGGTATGCAGTTCGACCGCGGTTACCTATCTCCTTACTTCATCAATAACCAAGAAGCCGGTTCTGTTGATCTAGATAGCCC…	.		unknown	.	.	unknown	unknown	yes	no	no	no	no
10N.261.48.A2	0	261	1	A	sanger	PRJNA328102	OK263727	>10N.261.48.A2 ACAGCAACAGTATTGGCTCAGTCTATTATTGCTGAAGGCCTAAAAGCCGTTGCTGCTGGCATGAACCCAATGGATCTTAAGCGCGGCATCGACAAAGCAGTTATCGCGGCTGTTGAAGAGCTGAAGAACCTTTCTGTTCCTTGTTCAGACACGAAAGCTATCGCGCAAGTAGGTACTATCTCTGCGAACTCTGATTCGACAGTAGGTAACATCATTGCTGAAGCGATGGAAAAAGTAGGTCGTGATGGCGTTATCACGGTTGAAGAAGGTCAGGCTCTACAAGACGAGCTAGACGTAGTTGAAGGTATGCAGTTCGACCGCGGTTACCTGTCTCCTTACTTTATCAACAACCAAGAAGCAGGTTCTGTTGATCTAGAGAGCCCA…	.		unknown	.	.	unknown	unknown	yes	no	no	no	no
10N.261.48.A3	0	261	1	A	sanger	PRJNA328102	OK263728	>10N.261.48.A3 ACAGCTACAGTACTGGCTCAGTCTATTATCGCTGAAGGCCTAAAAGCGGTTGCTGCTGGTATGAACCCAATGGATCTTAAGCGCGGCATCGACAAAGCGGTTATCGCGGCTGTTGAAGAGCTGAAGAACCTTTCTGTTCCTTGTTCAGACACGAAAGCTATCGCTCAAGTAGGTACTATCTCTGCGAACTCTGATTCGACAGTGGGTAACATCATTGCTGAAGCGATGGAAAAAGTAGGTCGTGATGGCGTAATCACGGTTGAAGAAGGTCAGGCTCTACAAGACGAGCTAGACGTCGTTGAAGGTATGCAGTTCGACCGCGGTTACCTATCTCCTTACTTCATCAACAACCAAGAAGCAGGTTCTGTTGATCTAGAAAGCCCA…	.		unknown	.	.	unknown	unknown	yes	no	no	no	no
10N.261.48.A6	0	261	1	A	sanger	PRJNA328102	OK263729	>10N.261.48.A6 ACAGCAACAGTATTGGCTCAGTCGATTATCGCTGAAGGCCTAAAAGCGGTTGCTGCGGGTATGAACCCAATGGATCTTAAGCGCGGTATCGACAAAGCAGTTATCGCGGCTGTAGAAGAACTGAAGAACCTTTCTGTTCCATGTGCAGATACGAAAGCTATCGCGCAAGTAGGTACTATCTCTGCAAACTCTGACGCAACAGTGGGCAACATTATTGCTGAAGCGATGGAAAAAGTAGGCCGTGATGGCGTTATCACTGTTGAAGAAGGTCAGGCTCTACAAGACGAGCTAGACGTAGTTGAAGGTATGCAGTTCGACCGCGGTTACCTATCTCCTTACTTCATCAACAACCAAGAAGCGGGTTCTGTTGATCTAGAAAGCCCA…	.		unknown	.	.	unknown	unknown	yes	no	no	no	no
10N.261.48.A8	0	261	1	A	sanger	PRJNA328102	OK263730	>10N.261.48.A8 ACAGCGACAGTATTGGCTCAGTCTATTATCGCTGAAGGCCTAAAAGCGGTTGCTGCTGGCATGAACCCAATGGATCTTAAGCGCGGCATCGACAAAGCGGTTATCGCAGCTGTTGAAGAGCTGAAGAACCTATCTGTTCCTTGTTCAGACACGAAAGCTATCGCGCAAGTAGGTACTATCTCTGCGAACTCTGATTCGACAGTAGGTAACATCATTGCTGAAGCGATGGAAAAAGTAGGTCGTGATGGTGTAATCACGGTTGAAGAAGGTCAGGCTCTGCAAGACGAGCTAGACGTAGTTGAAGGTATGCAGTTCGACCGCGGTTACCTATCTCCTTACTTCATCAACAACCAAGAAGCCGGTTCTGTTGATCTAGATAGCCCG…	.		unknown	.	.	unknown	unknown	yes	no	no	no	no
10N.261.48.A9	1	261	1	A	sanger	PRJNA328102	OK263731	>10N.261.48.A9 ACAGCAACAGTATTGGCTCAGTCTATTATCGCTGAAGGCCTAAAAGCGGTTGCTGCTGGCATGAACCCAATGGATCTTAAGCGCGGCATCGACAAAGCGGTTATCGCGGCTGTTGAAGAGCTGAAGAACCTTTCTGTTCCTTGTTCAGACACGAAAGCTATCGCGCAAGTAGGTACTATCTCTGCGAACTCTGATTCGACAGTAGGTAACATCATTGCTGAAGCGATGGAAAAAGTAGGTCGTGATGGCGTAATCACGGTTGAAGAAGGTCAGGCTCTGCAAGACGAGCTAGACGTAGTTGAAGGTATGCAGTTCGACCGCGGTTACCTGTCTCCTTACTTCATCAACAACCAAGAAGCCGGTTCTGTTGATCTAGAAAGCCCA…	MCZI00000000.1		Vibrio lentus	Vibrio lentus	same population call as in SciData paper	Vibrio	Vibrionaceae	yes	yes	yes	yes	yes
10N.261.48.B1	1	261	1	A	sanger	PRJNA328102	OK263732	>10N.261.48.B1 ACTGCAACAGTACTGGCTCAATCTATCATCACTGAAGGTCTTAAGGCTGTCGCTGCTGGTATGAACCCAATGGATCTTAAGCGTGGTATCGACAAAGCAGTGATTGCTGCAGTTGAAGAGCTTAAGAACCTATCTCAACCTTGTGCTGATACTAAAGCTATCGCTCAGGTAGGTACTATCTCTGCAAACTCTGATGTGACTGTAGGTAACATCATTGCTGAAGCGATGGAAAAAGTAGGCCGTGATGGTGTTATCACTGTTGAAGAAGGTCAGGCTCTTCAAGACGAGCTAGACGTAGTTGAAGGTATGCAGTTCGATCGCGGTTACCTATCTCCTTACTTCATCAACAACCAAGAAGCGGGTAGCGTAGACCTAGAAAGCCCA…	MCZG00000000.1		Vibrio breoganii	Vibrio breoganii	same population call as in SciData paper	Vibrio	Vibrionaceae	yes	yes	yes	yes	yes
10N.261.48.B10	0	261	1	A	sanger	PRJNA328102	OK263733	>10N.261.48.B10 ACAGCAACAGTATTGGCTCAGTCTATTATCGCTGAAGGCCTAAAAGCGGTTGCTGCTGGCATGAACCCAATGGATCTTAAGCGCGGCATCGACAAAGCGGTTATCGCGGCTGTTGAAGAGCTGAAGAACCTTTCTGTTCCTTGTTCAGACACGAAAGCTATCGCGCAAGTAGGTACTATCTCTGCGAACTCTGATTCGACAGTAGGTAACATCATTGCTGAAGCGATGGAAAAAGTAGGTCGTGATGGCGTTATCACGGTTGAAGAAGGTCAGGCTCTACAAGATGAGCTAGACGTAGTTGAAGGTATGCAGTTCGACCGCGGTTACCTATCTCCTTACTTCATCAATAACCAAGAAGCCGGTTCTGTTGATCTAGATAGCCC…	.		unknown	.	.	unknown	unknown	yes	no	no	no	no
10N.261.48.B11	2	261	1	A	sanger	PRJNA328102	OK263734	>10N.261.48.B11 ACAGCAACAGTATTGGCTCAGTCTATTATCGCTGAAGGCCTAAAAGCGGTTGCTGCTGGCATGAACCCAATGGATCTTAAGCGCGGCATCGACAAAGCGGTTATCGCGGCTGTTGAAGAGCTGAAGAACCTTTCTGTTCCTTGTTCAGACACGAAAGCTATCGCTCAAGTAGGTACTATCTCTGCGAACTCTGATTCGACAGTAGGTAACATCATTGCTGAGGCGATGGAAAAAGTAGGTCGTGATGGCGTAATCACGGTTGAAGAAGGTCAGGCTCTACAAGACGAGCTAGACGTAGTTGAAGGCATGCAGTTCGACCGCGGTTACCTGTCTCCTTACTTCATCAACAACCAAGAAGCAGGTTCTGTTGATCTAGAAAGCCC…	MCZH00000000.1		Vibrio lentus	Vibrio lentus	same population call as in SciData paper	Vibrio	Vibrionaceae	yes	yes	yes	yes	yes
10N.261.48.B12	0	261	1	A	sanger	PRJNA328102	OK263735	>10N.261.48.B12 ACTGCAACAGTACTGGCTCAATCTATCATCACTGAAGGTCTTAAGGCTGTCGCTGCTGGTATGAACCCAATGGATCTTAAGCGTGGTATCGACAAGGCAGTGATTGCTGCAGTTGAAGAGCTTAAGAACCTATCTCAACCTTGTGCTGATACTAAAGCTATCGCTCAGGTAGGTACTATCTCTGCAAACTCTGATGTGACTGTGGGTAACATCATTGCTGAAGCGATGGAAAAAGTAGGCCGTGATGGTGTTATCACTGTTGAAGAAGGTCAGGCTCTTCAAGACGAGCTAGACGTAGTTGAAGGTATGCAGTTCGATCGCGGTTACCTATCTCCTTACTTCATCAACAACCAAGAAGCGGGTAGTGTAGACCTAGAAAGCCC…	.		unknown	.	.	unknown	unknown	yes	no	no	no	no
10N.261.48.B2	0	261	1	A	sanger	PRJNA328102	OK263736	>10N.261.48.B2 ACAGCTACAGTTCTAGCTCAAGCTATCATCACTGAAGGCCTAAAAGCGGTTGCAGCTGGCATGAACCCAATGGACCTTAAGCGCGGTATCGACAAAGCAGTAACGGCTGCTGTTGAAGAGCTAAAAGGCCTTTCTGTTCCATGTGCTGATACTAAAGCTATCGCGCAAGTAGGTACTATCTCTGCAAACTCTGATGCGACTGTAGGTAACATCATTGCTGAAGCGATGGAAAAAGTAGGTCGTGATGGCGTTATCACCGTTGAAGAAGGTCAGGCTCTACAAGACGAGCTAGACGTAGTTGAAGGTATGCAGTTCGATCGCGGTTACCTATCTCCTTACTTCATCAACAACCAAGAAGCAGGTTCTGTTGATCTAGAGAGCCCA…	.		unknown	.	.	unknown	unknown	yes	no	no	no	no
10N.261.48.B3	0	261	1	A	sanger	PRJNA328102	OK263737	>10N.261.48.B3 ACAGCTACAGTGTTGGCTCAGTCTATTATCGCTGAAGGCCTAAAAGCGGTTGCTGCTGGCATGAACCCAATGGATCTTAAGCGCGGCATCGACAAAGCGGTTATCGCAGCTGTTGAAGAGCTGAAGAACCTTTCTGTTCCTTGTTCAGACACGAAAGCTATCGCTCAAGTAGGTACTATCTCTGCGAACTCTGATTCGACAGTAGGTAATATCATTGCTGAAGCGATGGAAAAAGTAGGTCGTGATGGCGTTATCACGGTTGAAGAAGGTCAGGCTCTGCAAGACGAGCTAGACGTAGTTGAAGGTATGCAGTTCGACCGCGGTTACCTATCTCCTTACTTCATCAACAACCAAGAAGCCGGTTCTGTTGATCTTGAAAGCCCA…	.		unknown	.	.	unknown	unknown	yes	no	no	no	no
10N.261.48.B4	0	261	1	A	sanger	PRJNA328102	OK263738	>10N.261.48.B4 ACAGCAACAGTATTGGCTCAGTCTATTATCGCTGAAGGCCTAAAAGCGGTTGCTGCTGGCATGAACCCAATGGATCTTAAGCGCGGCATCGACAAAGCGGTTATCGCGGCTGTTGAAGAGCTGAAGAACCTTTCTGTTCCTTGTTCAGACACAAAAGCTATCGCGCAAGTAGGTACTATCTCTGCGAACTCTGATTCGACAGTAGGTAACATCATTGCTGAAGCGATGGAAAAAGTAGGTCGTGATGGCGTTATCACGGTTGAAGAAGGTCAGGCTCTGCAAGACGAGTTAGACGTAGTTGAAGGTATGCAGTTCGACCGCGGTTACCTATCTCCTTACTTCATCAACAACCAAGAAGCCGGTTCTGTTGATCTAGATAGCCCG…	.		unknown	.	.	unknown	unknown	yes	no	no	no	no
10N.261.48.B5	35	261	1	A	sanger	PRJNA328102	OK263739	>10N.261.48.B5 ACGGCAACAGTTCTTGCTCAAGCCATCATCACTGAAGGCCTAAAAGCCGTTGCTGCTGGCATGAACCCAATGGATCTTAAGCGCGGTATCGACAAAGCGGTTATCGCAGCAGTAGAAGAGCTAAAAGCGCTGTCTGTTCCATGTGCAGATACGAAAGCTATCGCGCAAGTGGGCACTATCTCTGCAAATTCTGACTCAACGGTCGGTAACCTAATTGCTGAAGCAATGGATAAAGTGGGCCGTGATGGCGTAATCACGGTTGAAGAAGGTCAGGCTCTACAAGATGAGCTAGACGTAGTTGAAGGTATGCAGTTCGACCGCGGTTACCTATCTCCTTACTTCATCAACAACCAAGAAGCCGGTTCTGTTGATCTAGAAAGCCCA…	MCZF00000000.1		Vibrio splendidus	Vibrio splendidus	same population call as in SciData paper	Vibrio	Vibrionaceae	yes	yes	yes	yes	yes
10N.261.48.B6	0	261	1	A	sanger	PRJNA328102	OK263740	>10N.261.48.B6 ACAGCAACAGTATTGGCTCAGTCTATTATCGCTGAAGGCCTAAAAGCGGTTGCTGCTGGCATGAACCCAATGGATCTTAAGCGCGGCATCGACAAAGCGGTTATCGCGGCTGTTGAAGAGCTGAAGAACCTTTCTGTTCCTTGTTCAGACACGAAAGCTATCGCTCAAGTAGGTACTATCTCTGCGAACTCTGATTCGACAGTAGGTAACATCATTGCTGAAGCGATGGAAAAAGTAGGTCGTGATGGCGTAATCACGGTTGAAGAAGGTCAGGCTCTACAAGACGAGCTAGACGTAGTGGAAGGTATGCAGTTCGACCGCGGTTACCTATCTCCTTACTTCATCAACAACCAAGAAGCGGGTTCTGTTGATCTAGAAAGCCCA…	.		unknown	.	.	unknown	unknown	yes	no	no	no	no
10N.261.48.B7	1	261	1	A	sanger	PRJNA328102	OK263741	>10N.261.48.B7 ACAGCAACAGTATTGGCTCAGTCTATTATCGCTGAAGGCCTAAAAGCGGTTGCTGCTGGCATGAACCCTATGGATCTTAAGCGCGGCATCGACAAAGCGGTTATCGCGGCTGTTGAAGAGCTGAAGAACCTTTCTGTTCCTTGTTCAGACACGAAAGCTATCGCTCAAGTAGGTACTATCTCTGCGAACTCTGATTCGACAGTAGGTAACATCATTGCTGAAGCGATGGAAAAAGTAGGTCGTGATGGCGTTATCACGGTTGAAGAAGGTCAGGCTCTACAAGACGAGCTAGACGTAGTTGAAGGTATGCAGTTCGACCGCGGTTATCTATCTCCTTACTTCATCAACAACCAAGAAGCCGGTTCTGTTGATCTAGATAGCCCG…	MCZE00000000.1		Vibrio splendidus	Vibrio splendidus	same population call as in SciData paper	Vibrio	Vibrionaceae	yes	yes	yes	yes	yes
10N.261.48.B8	0	261	1	A	sanger	PRJNA328102	OK263742	>10N.261.48.B8 ACAGCTACAGTACTGGCTCAGTCTATTATCGCTGAAGGCCTAAAAGCGGTTGCTGCTGGCATGAACCCAATGGATCTTAAGCGCGGTATCGACAAAGCGGTTATCGCGGCTGTTGAAGAGCTGAAGAACCTTTCTGTTCCATGTTCTGATACTAAAGCTATCGCTCAAGTAGGTACTATCTCTGCGAACTCTGATTCGACAGTAGGTAACATCATTGCTGAAGCGATGGAAAAAGTAGGTCGTGATGGCGTAATCACGGTTGAAGAAGGTCAGGCTCTGCAAGACGAGCTAGACGTAGTTGAAGGTATGCAGTTCGACCGCGGTTACCTGTCTCCTTACTTCATCAACAACCAAGAAGCAGGTTCTGTTGATCTAGAAAGCCCA…	.		unknown	.	.	unknown	unknown	yes	no	no	no	no
10N.261.48.B9	0	261	1	A	sanger	PRJNA328102	OK263743	>10N.261.48.B9 ACAGCAACAGTATTGGCTCAGTCTATTATCGCTGAAGGCCTAAAAGCGGTTGCTGCTGGCATGAACCCAATGGATCTTAAGCGCGGCATCGACAAAGCGGTTATCGCGGCTGTTGAAGAGCTGAAGAACCTTTCTGTTCCTTGTTCAGACACGAAAGCTATCGCGCAAGTAGGTACTATCTCTGCGAACTCTGATTCGACAGTGGGTAACATCATTGCTGAAGCGATGGAAAAAGTAGGTCGTGATGGCGTTATCACGGTTGAAGAAGGTCAGGCTCTACAAGATGAGCTAGACGTAGTTGAAGGCATGCAGTTCGACCGCGGTTACCTATCTCCTTACTTCATCAACAACCAAGAAGCAGGTTCTGTTGATCTAGATAGCCCG…	.		unknown	.	.	unknown	unknown	yes	no	no	no	no
10N.261.48.C1	0	261	1	A	sanger	PRJNA328102	OK263744	>10N.261.48.C1 ACAGCAACAGTACTAGCACAATCTATCGTAAACGAAGGTCTAAAAGCAGTCGCAGCGGGTATGAACCCAATGGACCTTAAGCGCGGTATCGACAAAGCAGTAGCAGCAGCAGTAGAGCAACTAAAAGAGCTTTCTGTTGAATGTAACGACACGAAAGCGATCGCACAGGTTGGTACTATCTCTGCAAACTCAGACGCAAGCGTAGGTAACATCATTGCTGAAGCAATGGAGCGTGTGGGCCGTGATGGCGTTATCACTGTTGAAGAAGGTCAGGCGCTACAAGATGAGCTAGACGTAGTAGAAGGCATGCAGTTCGACCGCGGTTACCTATCTCCTTACTTCATCAACAACCAGGAGTCAGGCAGTGTTGATCTAGAAAACCCA…	.		unknown	.	.	unknown	unknown	yes	no	no	no	no
10N.261.48.C10	0	261	1	A	sanger	PRJNA328102	OK263745	>10N.261.48.C10 ACAGCAACAGTATTGGCTCAGTCGATTATCGCTGAAGGCCTAAAAGCGGTTGCTGCGGGTATGAACCCAATGGATCTTAAGCGCGGCATCGACAAAGCGGTTATCGCGGCTGTTGAAGAGCTGAAGAACCTTTCTGTTCCATGTGCAGATACGAAAGCTATCGCGCAAGTAGGTACTATCTCTGCAAACTCTGACGCAACAGTGGGTAACATCATTGCTGAAGCGATGGAAAAAGTAGGCCGTGATGGCGTTATCACTGTTGAAGAAGGTCAGGCTCTACAAGACGAGCTAGACGTAGTTGAAGGTATGCAGTTCGACCGCGGTTACCTATCTCCTTACTTCATCAACAACCAAGAAGCGGGTTCTGTTGATCTAGAAAGCCC…	.		unknown	.	.	unknown	unknown	yes	no	no	no	no
10N.261.48.C11	57	261	1	A	sanger	PRJNA328102	OK263746	>10N.261.48.C11 ACCGCAACAGTATTGGCTCAGTCTATTATCGCGGAAGGCCTAAAAGCGGTTGCTGCTGGCATGAACCCAATGGATCTTAAGCGCGGCATCGACAAAGCGGTTATCGCGGCTGTTGAAGAGCTGAAGAACCTTTCTGTTCCTTGTTCAGACACGAAAGCTATCGCGCAAGTAGGTACTATCTCTGCGAACTCTGATTCGACAGTAGGTAACATCATTGCTGAAGCGATGGAAAAAGTAGGTCGTGATGGCGTAATCACGGTTGAAGAAGGTCAGGCTCTGCAAGACGAGCTAGACGTAGTTGAAGGTATGCAGTTCGACCGCGGTTACCTATCTCCTTACTTCATCAACAACCAAGAAGCAGGTTCTGTTGATCTAGAAAGCCC…	MCZD00000000.1		Vibrio lentus	Vibrio lentus	same population call as in SciData paper	Vibrio	Vibrionaceae	yes	yes	yes	yes	yes
10N.261.48.C12	19	261	1	A	sanger	PRJNA328102	OK263747	>10N.261.48.C12 ACAGCAACAGTATTGGCTCAGTCTATTATCGCTGAAGGCCTAAAAGCGGTTGCTGCTGGCATGAACCCAATGGATCTTAAGCGCGGCATCGACAAAGCGGTTATCGCGGCTGTTGAAGAGCTGAAGAACCTTTCTGTTCCTTGTTCAGACACGAAAGCTATCGCTCAAGTAGGTACTATCTCTGCGAACTCTGATTCGACAGTAGGTAACATCATTGCTGAGGCGATGGAAAAAGTAGGTCGTGATGGCGTAATCACGGTTGAAGAAGGTCAGGCTCTACAAGACGAGCTAGACGTAGTTGAAGGCATGCAGTTCGACCGCGGTTACCTGTCTCCTTACTTCATCAACAACCAAGAAGCAGGTTCTGTTGATCTAGAAAGCCC…	MCZC00000000.1		Vibrio lentus	Vibrio lentus	same population call as in SciData paper	Vibrio	Vibrionaceae	yes	yes	yes	yes	yes
10N.261.48.C2	0	261	1	A	sanger	PRJNA328102	OK263748	>10N.261.48.C2 ACAGCAACAGTATTGGCTCAGTCGATTATCGCTGAAGGCCTAAAAGCAGTTGCTGCGGGTATGAACCCAATGGATCTTAAGCGCGGCATCGACAAAGCGGTTATCGCTGCTGTTGAAGAGCTGAAGAACCTTTCTGTTCCATGTGCAGATACAAAAGCTATCGCGCAAGTCGGTACTATCTCTGCAAACTCTGACGCTACAGTGGGTAACATCATTGCTGAAGCGATGGAAAAAGTAGGCCGTGATGGCGTTATCACTGTTGAAGAAGGTCAGGCTCTACAAGACGAGCTAGACGTAGTTGAAGGTATGCAGTTCGACCGCGGTTACCTATCTCCTTACTTCATCAACAACCAAGAAGCGGGTTCTGTTGATCTAGAAAGCCCA…	.		unknown	.	.	unknown	unknown	yes	no	no	no	no
10N.261.48.C3	0	261	1	A	sanger	PRJNA328102	OK263749	>10N.261.48.C3 ACAGCAACAGTATTGGCTCAGTCTATTATCGCTGAAGGCCTAAAAGCGGTTGCTGCTGGCATGAACCCAATGGATCTTAAGCGCGGCATCGACAAAGCGGTTATCGCGGCTGTTGAAGAGCTGAAGAACCTTTCTGTTCCTTGTTCAGACACGAAAGCTATCGCGCAAGTAGGTACTATCTCTGCGAACTCTGATTCGACAGTAGGTAACATCATTGCTGAAGCGATGGAAAAAGTAGGTCGTGATGGCGTTATCACAGTTGAAGAAGGTCAGGCTCTGCAAGACGAGCTAGACGTAGTTGAAGGTATGCAGTTCGACCGTGGTTACCTATCTCCTTACTTCATCAACAACCAAGAAGCTGGTTCTGTTGATCTAGATAGCCCG…	.		unknown	.	.	unknown	unknown	yes	no	no	no	no
10N.261.48.C4	0	261	1	A	sanger	PRJNA328102	OK263750	>10N.261.48.C4 ACTGCCACGGTTATCGCGCAATCTATCATTACTGAAGGTCTTAAAGCAGTTGCAGCGGGTATGAACCCAATGGATCTGAAGCGTGGTATCGACAAAGCAGTCATCGCTGCTGTTGAAGAGTTGAAAGCACTGTCTGTTCCATGTGCAGATACCAAAGCGATTGCGCAAGTTGGTACTATCTCAGCAAACTCTGATGAGACAGTGGGTAAACTGATTGCAGAAGCAATGGAAAAAGTTGGTCGTGACGGTGTTATCACTGTTGAAGAAGGCCAATCTCTTCAAGACGAGCTAGACGTAGTAGAAGGTATGCAGTTTGATCGCGGCTACCTGTCTCCTTACTTCATTAACAACCAAGAGTCTGGTTCTATTGATTTAGATAGCCCA…	.		unknown	.	.	unknown	unknown	yes	no	no	no	no
10N.261.48.C5	2	261	1	A	genome	PRJNA328102	derives from genome sequence, assembly is: MCZB00000000.1	>10N.261.48.C5 ACAGCAACAGTATTGGCTCAGTCTATTATCGCTGAAGGCCTAAAAGCCGTTGCTGCTGGCATGAACCCAATGGATCTTAAGCGCGGCATCGACAAAGCGGTTATCGCGGCTGTTGAAGAGCTGAAGAACCTTTCTGTTCCTTGTTCAGACACTAAAGCTATCGCTCAAGTAGGTACTATCTCTGCGAACTCTGATTCGACAGTAGGTAACATCATTGCTGAAGCGATGGAAAAAGTAGGTCGTGATGGCGTAATCACGGTTGAAGAAGGTCAGGCTCTGCAAGATGAGCTAGACGTAGTTGAAGGTATGCAGTTCGACCGCGGTTACCTGTCTCCTTACTTCATCAACAACCAAGAAGCGGGTTCTGTTGATCTAGAAAGCCCA…	MCZB00000000.1		Vibrio lentus	Vibrio lentus	same population call as in SciData paper	Vibrio	Vibrionaceae	yes	yes	yes	yes	yes
10N.261.48.C6	3	261	1	A	sanger	PRJNA328102	OK263751	>10N.261.48.C6 ACTGCAACAGTACTGGCTCAATCTATCATCACTGAAGGCCTTAAGGCTGTCGCTGCTGGTATGAACCCAATGGATCTTAAGCGTGGTATCGACAAAGCAGTGATTGCTGCAGTTGAAGAGCTTAAGAACCTATCTCAACCTTGTGCTGATACTAAAGCTATCGCTCAGGTAGGTACTATCTCTGCAAACTCTGATGTGACTGTAGGTAACATCATTGCTGAAGCGATGGAAAAAGTAGGCCGTGATGGTGTTATCACTGTTGAAGAAGGTCAGGCTCTTCAAGACGAGCTAGACGTAGTTGAAGGTATGCAGTTCGATCGCGGTTACCTATCTCCTTACTTCATCAACAACCAAGAAGCGGGTAGCGTAGACCTAGAAAGCCCA…	MCZA00000000.1		Vibrio breoganii	Vibrio breoganii	same population call as in SciData paper	Vibrio	Vibrionaceae	yes	yes	yes	yes	yes
10N.261.48.C7	0	261	1	A	sanger	PRJNA328102	OK263752	>10N.261.48.C7 ACTGCAACAGTACTGGCTCAATCTATCATCACTGAAGGTCTTAAGGCTGTCGCTGCTGGTATGAACCCAATGGATCTTAAGCGTGGTATCGACAAGGCAGTGATTGCTGCAGTTGAAGAGCTTAAGAACCTATCTCAACCTTGTGCTGATACTAAAGCTATCGCTCAGGTAGGTACTATCTCTGCAAACTCTGATGTGACTGTAGGTAACATCATTGCTGAAGCGATGGAAAAAGTAGGCCGTGATGGTGTTATCACTGTTGAAGAAGGTCAGGCTCTTCAAGACGAGCTAGACGTAGTTGAAGGTATGCAGTTCGATCGCGGTTACCTATCTCCTTACTTCATCAACAACCAAGAAGCGGGTAGTGTAGACCTAGAAAGCCCA…	.		unknown	.	.	unknown	unknown	yes	no	no	no	no
10N.261.48.C8	0	261	1	A	sanger	PRJNA328102	OK263753	>10N.261.48.C8 ACAGCTACAGTATTGGCTCAGTCTATTATCGCAGAAGGCCTAAAAGCGGTTGCTGCTGGCATGAACCCAATGGATCTTAAGCGCGGCATCGACAAAGCGGTTATCGCGGCTGTTGAAGAGCTGAAGAACCTTTCTGTTCCTTGTTCAGACACGAAAGCTATCGCGCAAGTAGGTACTATCTCTGCGAACTCTGATTCGACAGTGGGTAACATCATTGCTGAAGCGATGGAAAAAGTAGGTCGTGATGGCGTTATCACAGTTGAAGAAGGTCAGGCTCTACAAGATGAGCTAGACGTAGTTGAAGGTATGCAGTTCGACCGCGGTTACCTATCTCCTTACTTCATCAACAACCAAGAAGCAGGTTCTGTTGATCTAGATAGCCCG…	.		unknown	.	.	unknown	unknown	yes	no	no	no	no
10N.261.48.C9	0	261	1	A	sanger	PRJNA328102	OK263754	>10N.261.48.C9 ACAGCAACAGTATTGGCTCAGTCTATTATCGCTGAAGGCCTAAAAGCGGTTGCTGCTGGCATGAACCCAATGGATCTTAAGCGCGGCATCGACAAAGCGGTTATCGCGGCTGTTGAAGAGCTGAAGAATCTTTCTGTTCCTTGTTCAGACACAAAAGCTATCGCGCAAGTAGGTACTATCTCTGCGAACTCTGATTCGACAGTGGGTAACATCATTGCTGAAGCGATGGAAAAAGTAGGTCGTGATGGCGTTATCACGGTTGAAGAAGGTCAGGCTCTGCAAGACGAGCTAGACGTAGTTGAAGGTATGCAGTTCGACCGCGGTTACCTATCTCCTTACTTCATCAACAACCAAGAAGCTGGTTCTGTTGATCTAGATAGCCCG…	.		unknown	.	.	unknown	unknown	yes	no	no	no	no
10N.261.48.E1	0	261	1	A	sanger	PRJNA328102	OK263755	>10N.261.48.E1 ACAGCAACAGTATTGGCTCAGTCTATTATCGCTGAAGGCCTAAAAGCGGTTGCTGCTGGTATGAACCCAATGGATCTTAAGCGCGGCATCGACAAAGCGGTTATCGCGGCTGTTGAAGAGTTGAAGAACCTTTCTGTTCCTTGTTCAGACACGAAAGCTATCGCGCAAGTAGGTACTATCTCTGCGAACTCTGATTCGACAGTAGGTAACATCATTGCTGAAGCGATGGAAAAAGTAGGTCGTGATGGTGTAATCACGGTTGAAGAAGGTCAGGCTCTGCAAGACGAGCTAGACGTCGTTGAAGGTATGCAGTTCGACCGCGGTTACCTATCTCCTTACTTCATCAACAACCAAGAAGCCGGTTCTGTTGATCTAGAAAGCCCG…	.		unknown	.	.	unknown	unknown	yes	no	no	no	no
10N.261.48.E10	0	261	1	A	sanger	PRJNA328102	OK263756	>10N.261.48.E10 ACCGCAACAGTTCTAGCTCAATCTATCGTAACTGAAGGTCTTAAAGCGGTTGCTGCTGGCATGAACCCAATGGATCTTAAGCGCGGCATCGACAAAGCGGTTATCGCTGCAGTTGCTGAACTTAAAAACCTTTCTCAGGAGTGTAGCGACACTAAAGCTATCGCTCAGGTGGGGACTATCTCTGCTAACTCTGACGAAACTATCGGTGAAATCATTGCAACTGCAATGGAGCGCGTGGGTAAAGAAGGCGTTATCACTGTAGAAGAAGGTCAAGCACTAGAAAACGAATTAGACGTTGTTGAAGGTATGCAGTTTGACCGTGGTTACCTATCACCATACTTCATCAACAAGCCTGAGACTGGCAGCGTTGAACTAGAAACGCC…	.		unknown	.	.	unknown	unknown	yes	no	no	no	no
10N.261.48.E11	0	261	1	A	sanger	PRJNA328102	OK263757	>10N.261.48.E11 ACAGCAACAGTATTGGCTCAGTCGATTATCGCTGAAGGCCTAAAAGCGGTTGCTGCGGGTATGAACCCAATGGATCTTAAGCGCGGCATCGACAAAGCGGTTATCGCTGCTGTTGAAGAACTGAAGAACCTTTCTGTTCCATGTGCAGATACAAAAGCTATCGCGCAAGTCGGTACTATCTCTGCAAACTCTGACGCTACAGTGGGTAACATCATTGCTGAAGCGATGGAAAAAGTAGGCCGTGATGGCGTTATCACTGTTGAAGAAGGTCAGGCTCTACAAGACGAGCTAGACGTAGTTGAAGGTATGCAGTTCGACCGCGGTTACCTGTCGCCTTACTTCATCAACAACCAAGAAGCGGGTTCTGTTGATCTAGAAAGCCC…	.		unknown	.	.	unknown	unknown	yes	no	no	no	no
10N.261.48.E12	0	261	1	A	sanger	PRJNA328102	OK263758	>10N.261.48.E12 ACAGCAACAGTATTGGCTCAGTCTATTATCGCTGAAGGCCTAAAAGCGGTTGCTGCTGGCATGAACCCAATGGATCTTAAGCGCGGCATCGACAAAGCGGTTATCGCGGCTGTTGAAGAGCTGAAGAACCTTTCTGTTCCTTGTTCAGACACGAAAGCTATCGCGCAAGTAGGTACTATCTCTGCGAACTCTGATTCGACAGTAGGTAACATCATTGCTGAAGCGATGGAAAAAGTAGGTCGTGATGGCGTAATCACGGTTGAAGAAGGTCAGGCTCTGCAAGACGAGTTAGACGTAGTGGAAGGTATGCAGTTCGACCGCGGTTACTTGTCTCCTTACTTCATCAACAACCAAGAAGCAGGTTCTGTTGATCTAGAAAGCCC…	.		unknown	.	.	unknown	unknown	yes	no	no	no	no
10N.261.48.E2	0	261	1	A	sanger	PRJNA328102	OK263759	>10N.261.48.E2 ACTGCAACAGTACTGGCTCAATCTATCATCACTGAAGGTCTTAAGGCTGTCGCTGCTGGTATGAACCCAATGGATCTTAAGCGTGGTATCGACAAAGCAGTGATTGCTGCAGTTGAAGAGCTTAAGAACCTATCTCAACCTTGTGCTGATACTAAAGCTATCGCTCAGGTAGGTACTATCTCTGCAAACTCTGATGTGACTGTAGGTAACATCATTGCTGAAGCGATGGAAAAAGTAGGCCGTGATGGTGTTATCACTGTTGAAGAAGGTCAGGCTCTTCAAGACGAGCTAGACGTAGTTGAAGGTATGCAGTTCGATCGCGGTTACCTATCTCCTTACTTCATCAACAACCAAGAAGCGGGTAGCGTAGACCTAGAAAGCCCA…	.		unknown	.	.	unknown	unknown	yes	no	no	no	no
10N.261.48.E3	2	261	1	A	sanger	PRJNA328102	OK263760	>10N.261.48.E3 ACTGCAACAGTACTGGCTCAATCTATCATCACTGAAGGCCTTAAGGCTGTCGCTGCTGGTATGAACCCAATGGATCTTAAGCGTGGTATCGACAAAGCAGTGATTGCTGCAGTTGAAGAGCTTAAGAACCTATCTCAACCTTGTGCTGATACTAAAGCTATCGCTCAGGTAGGTACTATCTCTGCAAACTCTGATGTGACTGTAGGTAACATCATTGCTGAAGCGATGGAAAAAGTAGGCCGTGATGGTGTTATCACTGTTGAAGAAGGTCAGGCTCTTCAAGACGAGCTAGACGTAGTTGAAGGTATGCAGTTCGATCGCGGTTACCTATCTCCTTACTTCATCAACAACCAAGAAGCGGGTAGCGTAGACCTAGAAAGCCCA…	MCYZ00000000.1		Vibrio breoganii	Vibrio breoganii	same population call as in SciData paper	Vibrio	Vibrionaceae	yes	yes	yes	yes	yes
10N.261.48.E4	0	261	1	A	sanger	PRJNA328102	OK263761	>10N.261.48.E4 ACTGCAACAGTACTGGCTCAATCTATCATCACTGAAGGTCTTAAGGCTGTCGCTGCTGGTATGAACCCAATGGATCTTAAGCGTGGTATCGACAAGGCAGTGATTGCTGCAGTTGAAGAGCTTAAGAACCTATCTCAACCTTGTGCTGATACTAAAGCTATCGCTCAGGTAGGTACTATCTCTGCAAACTCTGATGTGACTGTAGGTAACATCATTGCTGAAGCGATGGAAAAAGTAGGCCGTGATGGTGTTATCACTGTTGAAGAAGGTCAGGCTCTTCAAGACGAGCTAGACGTAGTTGAAGGTATGCAGTTCGATCGCGGTTACCTATCTCCTTACTTCATCAACAACCAAGAAGCGGGTAGTGTAGACCTAGAAAGCCCA…	.		unknown	.	.	unknown	unknown	yes	no	no	no	no
10N.261.48.E5	1	261	1	A	sanger	PRJNA328102	OK263762	>10N.261.48.E5 ACTGCAACAGTACTGGCTCAATCTATCATCACTGAAGGTCTTAAGGCTGTCGCTGCTGGTATGAACCCAATGGATCTTAAGCGTGGTATCGACAAGGCAGTGATTGCTGCAGTTGAAGAGCTTAAGAACCTATCTCAACCTTGTGCTGATACTAAAGCTATCGCTCAGGTAGGTACTATCTCTGCAAACTCTGATGTGACTGTAGGTAACATCATTGCTGAAGCGATGGAAAAAGTAGGCCGTGATGGTGTTATCACTGTTGAAGAAGGTCAGGCTCTTCAAGACGAGCTAGACGTAGTTGAAGGTATGCAGTTCGATCGCGGTTACCTATCTCCTTACTTCATCAACAACCAAGAAGCGGGTAGTGTAGACCTAGAAAGCCCA…	MCYY00000000.1		Vibrio breoganii	Vibrio breoganii	same population call as in SciData paper	Vibrio	Vibrionaceae	yes	yes	yes	yes	yes
10N.261.48.E6	0	261	1	A	sanger	PRJNA328102	OK263763	>10N.261.48.E6 ACAGCAACAGTATTGGCTCAGTCTATTATCGCTGAAGGCCTAAAAGCGGTTGCTGCTGGCATGAACCCAATGGATCTTAAGCGCGGCATCGACAAAGCGGTTATCGCGGCTGTTGAAGAGCTGAAGAACCTTTCTGTTCCTTGTTCAGACACGAAAGCTATCGCTCAAGTAGGTACTATCTCTGCGAACTCTGATTCGACAGTAGGTAACATCATTGCTGAAGCGATGGAAAAAGTAGGTCGTGATGGCGTAATCACGGTTGAAGAAGGTCAGGCTCTACAAGACGAGCTAGACGTAGTGGAAGGTATGCAGTTCGACCGCGGTTACCTATCTCCTTACTTCATCAACAACCAAGAAGCGGGTTCTGTTGATCTAGAAAGCCCA…	.		unknown	.	.	unknown	unknown	yes	no	no	no	no
10N.261.48.E7	0	261	1	A	sanger	PRJNA328102	OK263764	>10N.261.48.E7 ACAGCAACCGTATTGGCTCAGTCGATTATCGCTGAAGGCCTAAAAGCCGTTGCTGCGGGTATGAACCCAATGGATCTTAAGCGCGGTATCGACAAAGCAGTTATCGCGGCTGTTGAAGAGCTGAAGAACCTTTCTGTGCCATGTTCAGACAGTAAAGCGATTGCTCAAGTCGGTACTATCTCTGCGAACTCTGATTCGACAGTCGGTAACATCATTGCTGAAGCGATGGAAAAAGTAGGCCGTGATGGCGTAATCACGGTTGAAGAAGGTCAGGCTCTGCAAGACGAGCTAGACGTAGTTGAAGGTATGCAGTTCGATCGCGGTTACCTGTCTCCTTACTTCATCAACAACCAAGAAGCGGGCTCTGTTGATCTAGAAAGCCCA…	.		unknown	.	.	unknown	unknown	yes	no	no	no	no
10N.261.48.E8	0	261	1	A	sanger	PRJNA328102	OK263765	>10N.261.48.E8 ACAGCTACAGTATTGGCTCAGTCTATTATCGCTGAAGGCCTAAAAGCGGTTGCTGCTGGCATGAACCCAATGGATCTTAAGCGCGGTATCGACAAAGCGGTTATCGCGGCTGTTGAAGAGTTGAAGAACCTTTCTGTTCCTTGTTCAGACACGAAAGCTATCGCGCAAGTAGGTACTATCTCTGCGAACTCTGATTCGACAGTGGGTAACATCATTGCTGAAGCGATGGAAAAAGTAGGTCGTGATGGTGTTATCACGGTTGAAGAAGGTCAGGCTCTGCAAGATGAGCTAGACGTAGTTGAAGGCATGCAGTTCGACCGCGGTTACCTATCTCCTTACTTCATCAATAACCAAGAAGCCGGTTCAGTTGATCTAGAAAGCCCA…	.		unknown	.	.	unknown	unknown	yes	no	no	no	no
10N.261.48.E9	0	261	1	A	sanger	PRJNA328102	OK263766	>10N.261.48.E9 ACAGCAACAGTACTAGCACAATCTATCGTAAACGAAGGTCTAAAAGCAGTCGCAGCGGGTATGAACCCAATGGACCTTAAGCGCGGTATCGACAAAGCAGTAGCAGCAGCAGTAGAGCAACTAAAAGAGCTTTCTGTTGAATGTAACGACACGAAAGCGATCGCACAGGTTGGTACTATCTCTGCAAACTCAGACGCAAGCGTAGGTAACATCATTGCTGAAGCAATGGAGCGTGTGGGCCGTGATGGCGTTATCACTGTTGAAGAAGGTCAGGCGCTACAAGATGAGCTAGACGTAGTAGAAGGTATGCAGTTCGACCGCGGTTACCTATCTCCTTACTTCATCAACAACCAAGAGTCAGGCAGTGTTGATCTAGAAAACCCA…	.		unknown	.	.	unknown	unknown	yes	no	no	no	no
10N.261.48.F1	0	261	1	A	sanger	PRJNA328102	OK263767	>10N.261.48.F1 ACTGCAACAGTACTGGCTCAATCTATCATCACTGAAGGTCTTAAGGCTGTCGCTGCTGGTATGAACCCAATGGATCTTAAGCGTGGTATCGACAAAGCAGTGATTGCTGCAGTTGAAGAGCTTAAGAACCTATCTCAACCTTGTGCTGATACTAAAGCTATCGCTCAGGTAGGTACTATCTCTGCAAACTCTGATGTGACTGTAGGTAACATCATTGCTGAAGCGATGGAAAAAGTAGGCCGTGATGGTGTTATCACTGTTGAAGAAGGTCAGGCTCTTCAAGACGAGCTAGACGTAGTTGAAGGTATGCAGTTCGATCGCGGTTACCTATCTCCTTACTTCATCAACAACCAAGAAGCGGGTAGCGTAGACCTAGAAAGCCCA…	.		unknown	.	.	unknown	unknown	yes	no	no	no	no
10N.261.48.F10	0	261	1	A	sanger	PRJNA328102	OK263768	>10N.261.48.F10 ACAGCAACAGTATTGGCTCAGTCTATTATCGCTGAAGGCCTAAAAGCCGTTGCTGCTGGCATGAACCCAATGGATCTTAAGCGCGGCATCGACAAAGCGGTTATCGCGGCTGTTGAAGAGCTGAAGAACCTTTCTGTTCCTTGTTCAGACACGAAAGCTATCGCGCAAGTAGGTACTATCTCTGCGAACTCTGATTCAACAGTAGGTAACATCATTGCTGAAGCGATGGAAAAAGTAGGTCGTGATGGTGTAATCACGGTTGAAGAAGGTCAGGCTCTGCAAGACGAGCTAGACGTAGTTGAAGGTATGCAGTTCGATCGCGGTTACCTATCTCCTTACTTCATCAACAACCAAGAAGCAGGTTCTGTTGATCTAGATAGCCC…	.		unknown	.	.	unknown	unknown	yes	no	no	no	no
10N.261.48.F11	0	261	1	A	sanger	PRJNA328102	OK263769	>10N.261.48.F11 ACCGCAACAGTATTGGCTCAGTCTATTATCGCGGAAGGCCTAAAAGCGGTTGCTGCTGGCATGAACCCAATGGATCTTAAGCGCGGCATCGACAAAGCGGTTATCGCGGCTGTTGAAGAGCTGAAGAACCTTTCTGTTCCTTGTTCAGACACGAAAGCTATCGCGCAAGTAGGTACTATCTCTGCGAACTCTGATTCGACAGTAGGTAACATCATTGCTGAAGCGATGGAAAAAGTAGGTCGTGATGGCGTAATCACGGTTGAAGAAGGTCAGGCTCTGCAAGACGAGCTAGACGTAGTTGAAGGTATGCAGTTCGACCGCGGTTACCTATCTCCTTACTTCATCAACAACCAAGAAGCAGGTTCTGTTGATCTAGAAAGCCC…	.		unknown	.	.	unknown	unknown	yes	no	no	no	no
10N.261.48.F2	0	261	1	A	sanger	PRJNA328102	OK263770	>10N.261.48.F2 ACAGCAACAGTATTGGCTCAGTCGATTATCGCTGAAGGCCTAAAAGCGGTTGCTGCGGGTATGAACCCAATGGATCTTAAGCGCGGTATCGACAAAGCAGTTATCGCGGCTGTAGAAGAACTGAAGAACCTTTCTGTTCCATGTGCAGATACAAAAGCTATCGCGCAAGTAGGTACTATCTCTGCAAACTCTGACGCTACAGTGGGTAACATCATTGCTGAAGCGATGGAAAAAGTAGGCCGTGATGGCGTTATCACTGTTGAAGAAGGTCAGGCTCTACAAGACGAGCTAGACGTAGTTGAAGGTATGCAGTTCGACCGCGGTTACCTATCTCCTTACTTCATCAACAACCAAGAAGCGGGTTCTGTTGATCTAGAAAGCCCA…	.		unknown	.	.	unknown	unknown	yes	no	no	no	no
10N.261.48.F3	0	261	1	A	sanger	PRJNA328102	OK263771	>10N.261.48.F3 ACTGCAACAGTACTGGCTCAATCTATCATCACTGAAGGTCTTAAGGCTGTCGCTGCTGGTATGAACCCAATGGATCTTAAGCGTGGTATCGACAAAGCAGTGATTGCTGCAGTTGAAGAGCTTAAGAACCTATCTCAACCTTGTGCTGATACTAAAGCTATCGCTCAGGTAGGTACTATCTCTGCAAACTCTGATGTGACTGTAGGTAACATCATTGCTGAAGCGATGGAAAAAGTAGGCCGTGATGGTGTTATCACTGTTGAAGAAGGTCAGGCTCTTCAAGACGAGCTAGACGTAGTTGAAGGTATGCAGTTCGATCGCGGTTACCTATCTCCTTACTTCATCAACAACCAAGAAGCGGGTAGCGTAGACCTAGAAAGCCCA…	.		unknown	.	.	unknown	unknown	yes	no	no	no	no
10N.261.48.F4	0	261	1	A	sanger	PRJNA328102	OK263772	>10N.261.48.F4 ACAGCAACAGTATTGGCTCAGTCTATTATCGCTGAAGGCCTAAAAGCGGTTGCTGCTGGCATGAACCCAATGGATCTTAAGCGCGGTATCGACAAAGCGGTTATCGCGGCTGTTGAAGAGCTGAAGAACCTTTCTGTTCCTTGTTCAGACACGAAAGCTATCGCGCAAGTAGGTACTATCTCTGCGAACTCTGATTCGACAGTAGGTAACATCATTGCTGAAGCGATGGAAAAAGTAGGTCGTGATGGCGTTATCACGGTTGAAGAAGGTCAGGCTCTACAAGATGAGCTAGACGTAGTTGAAGGTATGCAGTTCGACCGCGGTTACCTATCTCCTTACTTCATCAACAACCAAGAAGCCGGTTCTGTTGATCTGGATAGCCCG…	.		unknown	.	.	unknown	unknown	yes	no	no	no	no
10N.261.48.F5	0	261	1	A	sanger	PRJNA328102	OK263773	>10N.261.48.F5 ACTGCAACAGTATTGGCTCAGTCTATTATCGCGGAAGGCCTAAAAGCGGTTGCTGCTGGCATGAACCCAATGGATCTTAAGCGCGGCATCGACAAAGCGGTTATCGCGGCTGTTGAAGAGCTGAAGAACCTTTCTGTTCCTTGTTCAGATACGAAAGCTATCGCTCAAGTAGGTACTATCTCTGCGAACTCTGATTCGACAGTAGGTAACATCATTGCTGAAGCGATGGAAAAAGTAGGTCGTGATGGCGTAATCACGGTTGAAGAAGGTCAGGCTCTGCAAGACGAGCTAGACGTAGTTGAAGGTATGCAGTTCGACCGCGGTTACCTATCTCCTTACTTCATCAACAACCAAGAAGCCGGTTCTGTTGATCTAGAAAGCCCA…	.		unknown	.	.	unknown	unknown	yes	no	no	no	no
10N.261.48.F6	0	261	1	A	sanger	PRJNA328102	OK263774	>10N.261.48.F6 ACAGCAACAGTATTGGCTCAGTCGATTATCGCTGAAGGCCTAAAAGCAGTTGCTGCGGGTATGAACCCAATGGATCTTAAGCGCGGCATCGACAAAGCAGTTATCGCGGCTGTTGAAGAGCTGAAGAACCTTTCGGTTCCATGTGCAGATACGAAAGCTATCGCGCAAGTAGGTACTATCTCTGCAAACTCTGACGCTACAGTGGGTAACATCATTGCTGAAGCGATGGAAAAAGTAGGCCGTGATGGCGTTATCACTGTTGAAGAAGGTCAGGCTCTACAAGACGAGCTAGACGTAGTTGAAGGTATGCAGTTCGACCGCGGTTACCTATCTCCTTACTTCATCAACAACCAAGAAGCGGGTTCTGTTGATCTAGAAAGCCCA…	.		unknown	.	.	unknown	unknown	yes	no	no	no	no
10N.261.48.F7	0	261	1	A	sanger	PRJNA328102	OK263775	>10N.261.48.F7 ACAGCGACAGTATTGGCTCAGTCTATTATCGCTGAAGGCCTAAAAGCGGTTGCTGCTGGCATGAACCCAATGGATCTTAAGCGCGGCATCGACAAAGCGGTTATCGCAGCTGTTGAAGAGCTGAAGAACCTATCTGTTCCTTGTTCAGACACGAAAGCTATCGCGCAAGTAGGTACTATCTCTGCGAACTCTGATTCGACAGTAGGTAACATCATTGCTGAAGCGATGGAAAAAGTAGGTCGTGATGGTGTAATCACGGTTGAAGAAGGTCAGGCTCTGCAAGACGAGCTAGACGTAGTTGAAGGTATGCAGTTCGACCGCGGTTACCTATCTCCTTACTTCATCAACAACCAAGAAGCCGGTTCTGTTGATCTAGATAGCCCG…	.		unknown	.	.	unknown	unknown	yes	no	no	no	no
10N.261.48.F9	0	261	1	A	sanger	PRJNA328102	OK263776	>10N.261.48.F9 ACTGCAACAGTATTGGCTCAGTCTATTATCGCTGAAGGCCTAAAAGCGGTTGCTGCTGGCATGAACCCAATGGATCTTAAGCGCGGCATCGACAAAGCGGTTATCGCGGCTGTTGAAGAGCTGAAGAACCTTTCTGTTCCTTGTTCAGACACGAAAGCTATCGCGCAAGTAGGTACTATCTCTGCGAACTCTGATTCGACAGTAGGTAACATCATTGCTGAAGCGATGGAAAAAGTAGGTCGTGATGGCGTAATCACGGTTGAAGAAGGTCAGGCTCTGCAAGACGAGCTAGACGTAGTTGAAGGTATGCAGTTCGACCGCGGTTACCTGTCTCCTTACTTCATCAACAACCAAGAAGCAGGTTCTGTTGATCTAGAAAGCCCA…	.		unknown	.	.	unknown	unknown	yes	no	no	no	no
10N.261.49.A1	1	261	1	B	sanger	PRJNA328102	OK263777	>10N.261.49.A1 ACAGCTACAGTACTGGCTCAGTCTATTATCGCTGAAGGCCTAAAAGCGGTTGCTGCTGGCATGAACCCAATGGATCTTAAGCGCGGCATCGACAAAGCGGTTATCGCGGCTGTTGAAGAGCTGAAGAACCTTTCTGTTCCTTGTTCAGACACGAAAGCTATCGCGCAAGTAGGTACTATCTCTGCGAACTCTGATTCGACAGTAGGTAACATCATTGCTGAAGCGATGGAAAAAGTAGGTCGTGATGGCGTCATCACGGTTGAAGAAGGTCAGGCTCTGCAAGACGAGCTAGACGTAGTTGAAGGTATGCAGTTCGACCGCGGTTACCTATCTCCTTACTTCATCAACAACCAAGAAGCAGGTTCTGTTGATCTTGAAAGCCCA…	MCYX00000000.1		Vibrio splendidus	.	.	Vibrio	Vibrionaceae	yes	yes	no	no	yes
10N.261.49.A10	0	261	1	B	sanger	PRJNA328102	OK263778	>10N.261.49.A10 ACAGCAACAGTATTGGCTCAGTCTATTATCGCTGAAGGCCTAAAAGCGGTTGCTGCTGGCATGAACCCAATGGATCTTAAGCGCGGTATCGACAAAGCGGTTATCGCGGCTGTTGAAGAGCTGAAGAACCTTTCTGTTCCTTGTTCAGACACGAAAGCTATCGCGCAAGTCGGTACTATCTCTGCGAACTCTGATTCGACAGTAGGTAACATCATTGCTGAAGCGATGGAAAAAGTAGGTCGTGATGGCGTTATCACGGTTGAAGAAGGTCAGGCTCTACAAGACGAGCTAGACGTAGTTGAAGGTATGCAATTCGACCGCGGTTACCTATCTCCTTACTTCATCAACAACCAAGAAGCCGGTTCTGTTGATCTAGATAGCCC…	.		unknown	.	.	unknown	unknown	yes	no	no	no	no
10N.261.49.A11	0	261	1	B	sanger	PRJNA328102	OK263779	>10N.261.49.A11 ACAGCAACAGTATTGGCTCAGTCTATTATCGCTGAAGGCCTAAAAGCGGTTGCTGCTGGCATGAACCCAATGGATCTTAAGCGCGGCATCGACAAAGCGGTTATCGCGGCTGTTGAAGAGCTGAAGAACCTTTCTGTTCCTTGTTCAGACACGAAAGCTATCGCGCAAGTAGGTACTATCTCTGCGAACTCTGATTCGACAGTAGGTAACATCATTGCTGAAGCGATGGAAAAAGTAGGTCGTGATGGCGTTATCACAGTTGAAGAAGGTCAGGCTCTACAAGACGAGCTAGACGTAGTTGAAGGTATGCAGTTCGACCGCGGTTACCTATCTCCTTACTTCATCAACAACCAAGAAGCCGGTTCTGTTGATCTAGATAGCCC…	.		unknown	.	.	unknown	unknown	yes	no	no	no	no
10N.261.49.A12	0	261	1	B	sanger	PRJNA328102	OK263780	>10N.261.49.A12 ACAGCAACAGTTCTTGCTCAAGCAATCATCACTGAAGGCTTAAAAGCCGTTGCTGCTGGCATGAATCCAATGGATCTTAAGCGCGGTATCGACAAAGCAGTTATCGCTGCAGTTGAAGAGCTAAAAGGCCTTTCTGTTCCATGCGCAGATACAAAAGCTATCGCGCAAGTAGGTACTATCTCTGCGAACTCTGATTCGACAGTAGGTAACATCATTGCTGAAGCGATGGAAAAAGTAGGTCGTGATGGCGTAATCACGGTTGAAGAAGGTCAGGCTCTACAAGACGAGCTAGACGTAGTTGAAGGTATGCAGTTCGACCGTGGTTACCTATCTCCTTACTTCATCAACAACCAAGAAGCGGGTTCTGTTGATCTAGAAAGCCC…	.		unknown	.	.	unknown	unknown	yes	no	no	no	no
10N.261.49.A2	0	261	1	B	sanger	PRJNA328102	OK263781	>10N.261.49.A2 ACAGCAACAGTTCTTGCTCAAGCAATCATCACTGAAGGCTTAAAAGCCGTTGCTGCTGGCATGAATCCAATGGATCTTAAGCGCGGTATCGACAAAGCAGTTATCGCTGCAGTTGAAGAGCTAAAAGGCCTTTCTGTTCCATGTGCAGATACAAAAGCTATCGCGCAAGTAGGTACTATCTCTGCAAACTCTGACGCTACAGTGGGTAACATCATTGCTGAAGCGATGGAAAAAGTAGGCCGTGATGGCGTTATCACTGTTGAAGAAGGTCAGGCTCTACAAGACGAGCTAGACGTAGTTGAAGGTATGCAGTTCGACCGCGGTTACCTATCTCCTTACTTCATCAACAACCAAGAAGCGGGTTCTGTTGATCTAGAAAGCCCA…	.		unknown	.	.	unknown	unknown	yes	no	no	no	no
10N.261.49.A3	0	261	1	B	genome	PRJNA328102	OL372268	>10N.261.49.A3 ACGGCAACTGTTCTTGCTCAAGCTATCATCACTGAAGGCCTAAAAGCCGTTGCTGCTGGCATGAACCCAATGGATCTTAAGCGCGGCATCGACAAAGCCGTTGTTGCAGCAGTTGAAGAGCTAAAAGGCCTTTCTGTTCCATGTGCAGATACCAAAGCTATCGCACAAGTAGGTACTATCTCTGCAAACTCTGACGCGACAGTAGGTAACATCATTGCTGAAGCGATGGAAAAAGTAGGCCGTGATGGTGTTATCACCGTTGAAGAAGGTCAGGCTCTACAAGACGAGCTAGACGTAGTTGAAGGTATGCAGTTTGACCGCGGTTACCTATCTCCTTACTTCATCAACAACCAAGAAGCAGGTTCTGTTGATCTAGAAAGCCCA…	.		unknown	.	.	unknown	unknown	yes	no	no	no	no
10N.261.49.A4	0	261	1	B	sanger	PRJNA328102	OK263782	>10N.261.49.A4 ACTGCAACAGTATTGGCTCAGTCTATTATCGCTGAAGGCCTAAAAGCGGTTGCTGCTGGCATGAACCCAATGGATCTTAAGCGCGGCATCGACAAAGCGGTTATCGCGGCTGTTGAAGAGCTGAAGAACCTTTCTGTTCCTTGTTCAGACACGAAAGCTATCGCGCAAGTAGGTACTATCTCTGCGAACTCTGATTCGACAGTAGGTAACATCATTGCTGAAGCGATGGAAAAAGTAGGTCGTGATGGCGTAATCACGGTTGAAGAAGGTCAGGCTCTGCAAGACGAGCTAGACGTAGTTGAAGGTATGCAGTTCGACCGCGGTTACCTGTCTCCTTACTTCATCAACAACCAAGAAGCAGGTTCTGTTGATCTAGAAAGCCCA…	.		unknown	.	.	unknown	unknown	yes	no	no	no	no
10N.261.49.A5	0	261	1	B	sanger	PRJNA328102	OK263783	>10N.261.49.A5 ACAGCTACAGTGTTGGCTCAGTCTATTATCGCTGAAGGCCTAAAAGCGGTTGCTGCTGGCATGAACCCAATGGATCTTAAGCGCGGCATCGACAAAGCGGTTATCGCAGCTGTTGAAGAGCTGAAGAACCTTTCTGTTCCTTGTTCAGACACGAAAGCTATCGCTCAAGTAGGTACTATCTCTGCGAACTCTGATTCGACAGTAGGTAATATCATTGCTGAAGCGATGGAAAAAGTAGGTCGTGATGGCGTTATCACGGTTGAAGAAGGTCAGGCTCTGCAAGACGAGCTAGACGTAGTTGAAGGTATGCAGTTCGACCGCGGTTACCTATCTCCTTACTTCATCAACAACCAAGAAGCCGGTTCTGTTGATCTTGAAAGCCCA…	.		unknown	.	.	unknown	unknown	yes	no	no	no	no
10N.261.49.A6	0	261	1	B	sanger	PRJNA328102	OK263784	>10N.261.49.A6 ACTGCAACAGTACTGGCTCAATCTATCATCACTGAAGGTCTTAAGGCTGTCGCTGCTGGTATGAACCCAATGGATCTTAAGCGTGGTATCGACAAGGCAGTGATTGCTGCAGTTGAAGAGCTTAAGAACCTATCTCAACCTTGTGCTGATACTAAAGCTATCGCTCAGGTAGGTACTATCTCTGCAAACTCTGATGTGACTGTGGGTAACATCATTGCTGAAGCGATGGAAAAAGTAGGCCGTGATGGTGTTATCACTGTTGAAGAAGGTCAGGCTCTTCAAGACGAGCTAGACGTAGTTGAAGGTATGCAGTTCGATCGCGGTTACCTATCTCCTTACTTCATCAACAACCAAGAAGCGGGTAGTGTAGACCTAGAAAGCCCA…	.		unknown	.	.	unknown	unknown	yes	no	no	no	no
10N.261.49.A7	0	261	1	B	sanger	PRJNA328102	OK263785	>10N.261.49.A7 ACGGCAACAGTTCTTGCTCAAGCAATCATCACTGAAGGCCTAAAAGCCGTTGCTGCTGGCATGAACCCAATGGATCTTAAGCGCGGCATCGACAAAGCGGTTATCGCAGCAGTAGAAGAGCTAAAAGCGCTGTCTGTTCCATGTGCAGATACGAAAGCTATCGCGCAAGTGGGCACTATCTCTGCAAACTCTGACTCAACGGTCGGTAACCTAATTGCTGAAGCAATGGATAAAGTGGGCCGTGATGGCGTAATCACGGTTGAAGAAGGTCAGGCTCTACAAGATGAGCTAGACGTAGTTGAAGGTATGCAGTTCGATCGCGGTTACCTATCTCCTTACTTCATCAACAACCAAGAAGCCGGTTCTGTTGATCTAGAAAGCCCA…	.		unknown	.	.	unknown	unknown	yes	no	no	no	no
10N.261.49.A8	0	261	1	B	sanger	PRJNA328102	OK263786	>10N.261.49.A8 ACAGCTACAGTATTGGCTCAGTCTATTATCGCTGAAGGCCTAAAAGCGGTTGCTGCTGGCATGAACCCAATGGATCTTAAGCGCGGTATCGACAAAGCGGTTATCGCGGCTGTTGAAGAGTTGAAGAACCTTTCTGTTCCTTGTTCAGACACGAAAGCTATCGCGCAAGTAGGTACTATCTCTGCGAACTCTGATTCGACAGTGGGTAACATCATTGCTGAAGCGATGGAAAAAGTAGGTCGTGATGGTGTTATCACGGTTGAAGAAGGTCAGGCTCTGCAAGATGAGCTAGACGTAGTTGAAGGCATGCAGTTCGACCGCGGTTACCTATCTCCTTACTTCATCAATAACCAAGAAGCCGGTTCAGTTGATCTAGAAAGCCCA…	.		unknown	.	.	unknown	unknown	yes	no	no	no	no
10N.261.49.A9	0	261	1	B	sanger	PRJNA328102	OK263787	>10N.261.49.A9 ACTGCAACAGTATTGGCACAATCTATTATCGCTGAAGGCCTAAAAGCGGTTGCTGCTGGCATGAACCCAATGGACCTTAAGCGCGGCATCGACAAAGCGGTTATCGCGGCTGTTGAAGAGCTGAAGAACCTTTCTGTCCCATGTTCAGACACGAAAGCTATCGCTCAAGTAGGTACTATCTCTGCGAACTCTGATTCGACAGTAGGTAACATCATTGCTGAAGCGATGGAAAAAGTAGGTCGTGATGGCGTAATCACAGTTGAAGAAGGTCAGGCTCTACAAGACGAGCTAGACGTAGTGGAAGGTATGCAGTTCGACCGCGGTTACCTATCTCCTTACTTCATCAACAACCAAGAAGCGGGCTCTGTTGATCTAGAAAGCCCA…	.		unknown	.	.	unknown	unknown	yes	no	no	no	no
10N.261.49.B1	0	261	1	B	sanger	PRJNA328102	OK263788	>10N.261.49.B1 ACAGCAACAGTATTGGCTCAGTCTATTATCGCTGAAGGCCTAAAAGCGGTTGCTGCTGGCATGAACCCAATGGATCTTAAGCGCGGCATCGACAAAGCGGTTATCGCGGCTGTTGAAGAGCTGAAGAACCTTTCTGTTCCTTGTTCAGACACGAAAGCTATCGCGCAAGTAGGTACTATCTCTGCGAACTCTGATTCGACAGTAGGTAACATCATTGCTGAAGCGATGGAAAAAGTAGGTCGTGATGGTGTAATCACGGTTGAAGAAGGTCAGGCTTTGCAAGACGAGCTAGACGTAGTTGAAGGTATGCAGTTCGACCGTGGTTACCTATCTCCTTACTTCATCAACAACCAAGAAGCTGGTTCTGTTGATCTAGATAGCCCG…	.		unknown	.	.	unknown	unknown	yes	no	no	no	no
10N.261.49.B11	0	261	1	B	sanger	PRJNA328102	OK263789	>10N.261.49.B11 ACTGCAACAGTACTTGCACAATCAATCATTGCTGAAGGTCTTAAAGCCGTTGCCGCTGGCATGAACCCAATGGATCTTAAACGTGGTATCGACAAAGCGGTTGTGGCTGCTGTTGAAGCACTAAAAGAGCTATCTGTGCCATGTGAAGATACTAAAGCTATCGCACAAGTAGGTACTATCTCTGCTAACTCTGATTCTACTGTGGGCAACCTGATTGCTGAAGCAATGGAAAAAGTAGGCCGTGATGGCGTTATCACTGTTGAAGAAGGTCAAGCTCTACAAGATGAGCTAGACGTTGTTGAAGGTATGCAGTTCGACCGTGGTTACCTATCTCCTTACTTCATCAATAACCAAGAAGCGGGCAGTGTTGATCTAGAAAGTCC…	.		unknown	.	.	unknown	unknown	yes	no	no	no	no
10N.261.49.B2	0	261	1	B	sanger	PRJNA328102	OK263790	>10N.261.49.B2 ACAGCAACAGTATTGGCTCAGTCTATTATCGCAGAAGGCCTAAAAGCGGTTGCTGCTGGCATGAACCCAATGGATCTTAAGCGCGGCATCGACAAAGCGGTTATCGCGGCTGTTGAAGAGCTGAAGAACCTTTCTGTTCCTTGTTCAGACACGAAAGCTATCGCGCAAGTAGGTACTATCTCTGCGAACTCTGATTCGACAGTAGGTAACATTATTGCTGAAGCGATGGAAAAAGTAGGTCGTGATGGCGTTATCACGGTTGAAGAAGGTCAGGCTCTACAAGATGAGCTAGACGTAGTTGAAGGTATGCAGTTCGACCGCGGTTACCTATCTCCTTACTTCATCAACAACCAAGAAGCCGGTTCTGTTGATCTAGATAGCCCG…	.		unknown	.	.	unknown	unknown	yes	no	no	no	no
10N.261.49.B3	3	261	1	B	sanger	PRJNA328102	OK263791	>10N.261.49.B3 ACAGCAACAGTATTGGCTCAGTCGATTATCGCTGAAGGCCTAAAAGCCGTTGCTGCGGGTATGAACCCAATGGATCTTAAGCGCGGTATCGACAAAGCAGTTATCGCGGCTGTTGAAGAGCTGAAGAACCTTTCTGTGCCATGTTCAGACAGTAAAGCGATTGCTCAAGTCGGTACTATCTCTGCGAACTCTGATTCGACAGTCGGTAACATCATTGCTGAAGCGATGGAAAAAGTAGGCCGTGATGGCGTAATCACGGTTGAAGAAGGTCAGGCTCTGCAAGACGAGCTAGACGTAGTTGAAGGTATGCAGTTCGATCGCGGTTACCTGTCTCCTTACTTCATCAACAACCAAGAAGCGGGCTCTGTTGATCTAGAAAGCCCA…	MCYW00000000.1		Vibrio kanaloae	Vibrio kanaloae	same population call as in SciData paper	Vibrio	Vibrionaceae	yes	yes	yes	yes	yes
10N.261.49.B4	0	261	1	B	sanger	PRJNA328102	OK263792	>10N.261.49.B4 ACAGCAACAGTATTGGCTCAGTCTATTATCGCTGAAGGCCTAAAAGCGGTTGCTGCTGGCATGAACCCAATGGATCTTAAGCGCGGCATCGACAAAGCGGTTATCGCGGCTGTTGAAGAGCTGAAGAACCTTTCTGTTCCTTGTTCAGACACGAAAGCTATCGCTCAAGTAGGTACTATCTCTGCGAACTCTGATTCGACAGTAGGTAACATCATTGCTGAAGCGATGGAAAAAGTAGGTCGTGATGGCGTAATCACGGTTGAAGAAGGTCAGGCTCTACAAGACGAGCTAGACGTAGTGGAAGGTATGCAGTTCGACCGCGGTTACCTATCTCCTTACTTCATCAACAACCAAGAAGCGGGTTCTGTTGATCTAGAAAGCCCA…	.		unknown	.	.	unknown	unknown	yes	no	no	no	no
10N.261.49.B5	0	261	1	B	sanger	PRJNA328102	OK263793	>10N.261.49.B5 ACAGCAACAGTATTGGCTCAGTCTATTATCGCTGAAGGCCTAAAAGCCGTTGCTGCTGGCATGAACCCAATGGATCTTAAGCGCGGCATCGACAAAGCGGTTATCGCGGCTGTTGAAGAGCTGAAGAACCTTTCTGTTCCTTGTTCAGACACGAAAGCTATCGCGCAAGTAGGTACTATCTCTGCGAACTCTGATTCAACAGTAGGTAACATCATTGCTGAAGCGATGGAAAAAGTAGGTCGTGATGGTGTAATCACGGTTGAAGAAGGTCAGGCTCTGCAAGACGAGCTAGACGTAGTTGAAGGTATGCAATTCGACCGCGGTTACCTATCTCCTTACTTCATCAACAACCAAGAAGCAGGTTCTGTTGATCTAGATAGCCCG…	.		unknown	.	.	unknown	unknown	yes	no	no	no	no
10N.261.49.B6	0	261	1	B	sanger	PRJNA328102	OK263794	>10N.261.49.B6 ACAGCTACAGTGTTGGCTCAGTCTATTATCGCTGAAGGCCTAAAAGCAGTTGCTGCTGGCATGAACCCAATGGATCTAAAGCGCGGCATCGACAAAGCGGTTATCGCAGCTGTTGAAGAGCTGAAGAACCTTTCTGTTCCTTGTTCAGACACGAAAGCTATCGCGCAAGTAGGTACTATCTCTGCGAACTCTGATTCTACAGTAGGTAACATCATTGCTGAAGCGATGGAAAAAGTAGGTCGTGATGGCGTAATTACGGTTGAAGAAGGTCAGGCTCTGCAAGACGAGCTAGACGTTGTTGAAGGTATGCAGTTCGACCGCGGTTACCTATCTCCTTACTTCATCAATAACCAAGAAGCCGGTTCAGTTGATCTAGAAAGCCCA…	.		unknown	.	.	unknown	unknown	yes	no	no	no	no
10N.261.49.B8	0	261	1	B	sanger	PRJNA328102	OK263795	>10N.261.49.B8 ACGGCAACAGTTCTTGCTCAAGCAATCATCACTGAAGGCCTAAAAGCCGTTGCTGCTGGCATGAACCCAATGGATCTTAAGCGCGGCATCGACAAAGCGGTTATCGCAGCAGTAGAAGAGCTAAAAGCGCTGTCTGTTCCATGTGCAGATACGAAAGCTATCGCGCAAGTGGGCACTATCTCTGCAAACTCTGACTCAACGGTCGGTAACCTAATTGCTGAAGCAATGGATAAAGTGGGCCGTGATGGCGTAATCACGGTTGAAGAAGGTCAGGCTCTACAAGATGAGCTAGACGTAGTTGAAGGTATGCAGTTCGATCGCGGTTACCTATCTCCTTACTTCATCAACAACCAAGAAGCCGGTTCTGTTGATCTAGAAAGCCCA…	.		unknown	.	.	unknown	unknown	yes	no	no	no	no
10N.261.49.B9	0	261	1	B	sanger	PRJNA328102	OK263796	>10N.261.49.B9 ACTGCAACAGTACTGGCTCAATCTATCATCACTGAAGGCCTTAAGGCTGTCGCTGCTGGTATGAACCCAATGGATCTTAAGCGTGGTATCGACAAAGCAGTGATTGCTGCAGTTGAAGAGCTTAAGAACCTATCTCAACCTTGTGCTGATACTAAAGCTATCGCTCAGGTAGGTACTATCTCTGCAAACTCTGATGTGACTGTAGGTAACATCATTGCTGAAGCGATGGAAAAAGTAGGCCGTGATGGTGTTATCACTGTTGAAGAAGGTCAGGCTCTTCAAGACGAGCTAGACGTAGTTGAAGGTATGCAGTTCGATCGCGGTTACCTATCTCCTTACTTCATCAACAACCAAGAAGCGGGTAGCGTAGACCTAGAAAGCCCA…	.		unknown	.	.	unknown	unknown	yes	no	no	no	no
10N.261.49.C1	1	261	1	B	sanger	PRJNA328102	OK263797	>10N.261.49.C1 ACTGCAACAGTACTGGCTCAATCTATCATCACTGAAGGTCTTAAGGCTGTCGCTGCTGGTATGAACCCAATGGATCTTAAGCGTGGTATCGACAAGGCAGTGATTGCTGCAGTTGAAGAGCTTAAGAACCTATCTCAACCTTGTGCTGATACTAAAGCTATCGCTCAGGTAGGTACTATCTCTGCAAACTCTGATGTGACTGTAGGTAACATCATTGCTGAAGCGATGGAAAAAGTAGGCCGTGATGGTGTTATCACTGTTGAAGAAGGTCAGGCTCTTCAAGACGAGCTAGACGTAGTTGAAGGTATGCAGTTCGATCGCGGTTACCTATCTCCTTACTTCATCAACAACCAAGAAGCGGGTAGTGTAGACCTAGAAAGCCCA…	MCYU00000000.1		Vibrio breoganii	Vibrio breoganii	same population call as in SciData paper	Vibrio	Vibrionaceae	yes	yes	yes	yes	yes
10N.261.49.C10	0	261	1	B	sanger	PRJNA328102	OK263798	>10N.261.49.C10 ACTGCAACAGTACTGGCTCAATCTATCATCACTGAAGGTCTTAAGGCTGTCGCTGCTGGTATGAACCCAATGGATCTTAAGCGTGGTATCGACAAAGCAGTGATTGCTGCAGTTGAAGAGCTTAAGAACCTATCTCAACCTTGTGCTGATACTAAAGCTATCGCTCAGGTAGGTACTATCTCTGCAAACTCTGATGTGACTGTAGGTAACATCATTGCTGAAGCGATGGAAAAAGTAGGCCGTGATGGTGTTATCACTGTTGAAGAAGGTCAGGCTCTTCAAGACGAGCTAGACGTAGTTGAAGGTATGCAGTTCGATCGCGGTTACCTATCTCCTTACTTCATCAACAACCAAGAAGCGGGTAGCGTAGACCTAGAAAGCCC…	.		unknown	.	.	unknown	unknown	yes	no	no	no	no
10N.261.49.C11	1	261	1	B	sanger	PRJNA328102	OK263799	>10N.261.49.C11 ACAGCAACAGTATTGGCTCAGTCTATTATCGCTGAAGGCCTAAAAGCGGTTGCTGCTGGCATGAACCCAATGGATCTTAAGCGCGGCATCGACAAAGCGGTTATCGCGGCTGTTGAAGAGCTGAAGAACCTTTCTGTTCCTTGTTCAGACACGAAAGCTATCGCGCAAGTAGGTACTATCTCTGCGAACTCTGATTCGACAGTAGGTAACATCATTGCTGAAGCGATGGAAAAAGTAGGTCGTGATGGCGTTATCACGGTTGAAGAAGGTCAGGCTCTACAAGACGAGCTAGACGTAGTTGAAGGTATGCAATTCGACCGCGGTTACCTATCTCCTTACTTCATCAACAACCAAGAAGCAGGTTCTGTTGATCTAGAAAGCCC…	MCYV00000000.1		Vibrio splendidus	.	.	Vibrio	Vibrionaceae	yes	yes	yes	yes	yes
10N.261.49.C12	0	261	1	B	sanger	PRJNA328102	OK263800	>10N.261.49.C12 ACGGCAACTGTTCTTGCTCAAGCTATCATCACTGAAGGCCTAAAAGCCGTTGCTGCTGGCATGAACCCAATGGATCTTAAGCGCGGCATCGACAAAGCCGTTGTTGCAGCAGTTGAAGAGCTAAAAGGCCTTTCTGTTCCATGTGCAGATACCAAAGCTATCGCACAAGTAGGTACTATCTCTGCAAACTCTGACGCGACAGTAGGTAACATCATTGCTGAAGCGATGGAAAAAGTAGGCCGTGATGGTGTTATCACCGTTGAAGAAGGTCAGGCTCTACAAGACGAGCTAGACGTAGTTGAAGGTATGCAGTTTGACCGCGGTTACCTATCTCCTTACTTCATCAACAACCAAGAAGCAGGTTCTGTTGATCTAGAAAGCCC…	.		unknown	.	.	unknown	unknown	yes	no	no	no	no
10N.261.49.C2	0	261	1	B	sanger	PRJNA328102	OK263801	>10N.261.49.C2 ACTGCAACAGTATTGGCTCAGTCTATTATCGCTGAAGGCCTAAAAGCGGTTGCTGCTGGCATGAACCCAATGGATCTTAAGCGCGGCATCGACAAAGCGGTTATCGCGGCTGTTGAAGAGCTGAAGAACCTTTCTGTTCCTTGTTCAGACACGAAAGCTATCGCGCAAGTAGGTACTATCTCTGCGAACTCTGATTCGACAGTAGGTAACATCATTGCTGAAGCGATGGAAAAAGTAGGTCGTGATGGCGTAATCACGGTTGAAGAAGGTCAGGCTCTGCAAGACGAGCTAGACGTAGTTGAAGGTATGCAGTTCGACCGCGGTTACCTGTCTCCTTACTTCATCAACAACCAAGAAGCAGGTTCTGTTGATCTAGAAAGCCCA…	.		unknown	.	.	unknown	unknown	yes	no	no	no	no
10N.261.49.C3	0	261	1	B	sanger	PRJNA328102	OK263802	>10N.261.49.C3 ACGGCAACAGTACTTGCGCAAGCAATTATTACTGAAGGCCTTAAAGCTGTAGCAGCGGGCATGAACCCAATGGATCTTAAGCGCGGCATCGACAAAGCAGTTATTGCTGCTGTTGAAGAGCTGAAAGCACTGTCTGTACCTTGTGAAGATACAAAAGCTATCGCACAAGTAGGTACTATCTCTGCAAACTCTGACGAAACTGTTGGTAACCTAATTGCAGAAGCAATGGAAAAAGTAGGCCGCGACGGTGTTATCACGGTTGAAGAAGGTCAAGCACTTCAAGACGAACTAGACGTTGTTGAAGGTATGCAGTTCGACCGCGGTTACCTATCGCCTTACTTCATCAACAACCAAGAAGCGGGTTCTGTTGATTTAGAAAGCCCA…	.		unknown	.	.	unknown	unknown	yes	no	no	no	no
10N.261.49.C4	0	261	1	B	sanger	PRJNA328102	OK263803	>10N.261.49.C4 ACAGCAACAGTATTGGCTCAGTCTATTATCGCTGAAGGCCTAAAAGCGGTTGCTGCTGGCATGAACCCAATGGATCTTAAGCGCGGCATCGACAAAGCGGTTATCGCGGCTGTTGAAGAGCTGAAGAACCTTTCTGTTCCTTGTTCAGACACGAAAGCTATCGCGCAAGTAGGTACTATCTCTGCGAACTCTGATTCGACAGTAGGTAACATCATTGCTGAAGCGATGGAAAAAGTAGGTCGTGATGGCGTTATCACAGTTGAAGAAGGTCAGGCTCTGCAAGACGAGCTAGACGTAGTTGAAGGTATGCAGTTCGACCGTGGTTACCTATCTCCTTACTTCATCAACAACCAAGAAGCTGGTTCTGTTGATCTAGATAGCCCG…	.		unknown	.	.	unknown	unknown	yes	no	no	no	no
10N.261.49.C5	0	261	1	B	sanger	PRJNA328102	OK263804	>10N.261.49.C5 ACAGCAACGGTACTAGCGCAATCTATCGTTAACGAAGGTCTAAAAGCAGTCGCGGCGGGCATGAACCCAATGGATCTTAAGCGTGGTATCGACAAAGCTGTTGCTGCGGCAGTTGAGCAACTAAAAGAGCTTTCTGTTGAATGTAACGACACAAAAGCGATCGCGCAGGTTGGTACTATCTCTGCAAACTCAGACGCAAGCGTAGGTAATATCATTGCAGAAGCAATGGAGCGTGTGGGTCGTGATGGCGTTATCACGGTTGAAGAAGGTCAGGCGCTACAAGACGAGTTAGACGTAGTAGAAGGTATGCAGTTCGACCGCGGTTACCTGTCTCCTTACTTCATCAACAACCAAGAATCAGGCAGTGTTGATCTAGAAAACCCA…	.		unknown	.	.	unknown	unknown	yes	no	no	no	no
10N.261.49.C6	0	261	1	B	sanger	PRJNA328102	OK263805	>10N.261.49.C6 ACCGCAACCGTGCTGGCTCAAGCCATCATCGCTGAAGGTCTGAAAGCTGTTGCTGCGGGCATGAACCCAATGGATCTTAAGCGCGGTATCGACAAAGCAGTGATTGCTGCTGTTGAAGAACTAAAAGCGTTGTCTGTTCCATGTGCAGACACTAAAGCTATCGCTCAAGTAGGTACTATCTCAGCTAACTCTGATGAGACTGTGGGTACTTTGATTGCAGAAGCGATGGAAAAAGTGGGCCGTGACGGTGTTATTACTGTTGAAGAAGGTCAATCACTACAAGATGAACTTGATGTAGTAGAAGGTATGCAGTTTGACCGCGGTTACCTGTCTCCTTACTTTATCAACAACCAAGAGTCGGGTTCTGTTGATCTAGATAGCCCG…	.		unknown	.	.	unknown	unknown	yes	no	no	no	no
10N.261.49.C7	0	261	1	B	sanger	PRJNA328102	OK263806	>10N.261.49.C7 ACTGCAACAGTATTGGCTCAGTCTATTATCGCTGAAGGCCTAAAAGCGGTTGCTGCTGGCATGAACCCAATGGATCTTAAGCGCGGCATCGACAAAGCGGTTATCGCGGCTGTTGAAGAGCTGAAGAACCTTTCTGTTCCTTGTTCAGACACGAAAGCTATCGCGCAAGTAGGTACTATCTCTGCGAACTCTGATTCGACAGTAGGTAACATCATTGCTGAAGCGATGGAAAAAGTAGGTCGTGATGGCGTAATCACGGTTGAAGAAGGTCAGGCTCTGCAAGACGAGCTAGACGTAGTTGAAGGTATGCAGTTCGACCGCGGTTACCTGTCTCCTTACTTCATCAACAACCAAGAAGCAGGTTCTGTTGATCTAGAAAGCCCA…	.		unknown	.	.	unknown	unknown	yes	no	no	no	no
10N.261.49.C8	0	261	1	B	sanger	PRJNA328102	OK263807	>10N.261.49.C8 ACAGCAACAGTATTGGCTCAGTCTATTATCGCTGAAGGCCTAAAAGCGGTTGCTGCTGGCATGAACCCAATGGATCTTAAGCGCGGCATCGACAAAGCGGTTATCGCGGCTGTTGAAGAGCTGAAGAACCTTTCTGTTCCTTGTTCAGACACGAAAGCTATCGCGCAAGTAGGTACTATCTCTGCGAACTCTGATTCGACAGTGGGTAACATCATTGCTGAAGCGATGGAAAAAGTAGGTCGTGATGGCGTTATCACGGTTGAAGAAGGTCAGGCTCTACAAGATGAGCTAGACGTAGTTGAAGGTATGCAGTTCGACCGCGGTTACCTATCTCCTTACTTCATCAACAACCAAGAAGCCGGTTCTGTTGATCTAGATAGCCCG…	.		unknown	.	.	unknown	unknown	yes	no	no	no	no
10N.261.49.C9	0	261	1	B	sanger	PRJNA328102	OK263808	>10N.261.49.C9 ACTGCAACAGTACTGGCTCAATCTATCATCACTGAAGGCCTTAAGGCTGTCGCTGCTGGTATGAACCCAATGGATCTTAAGCGTGGTATCGACAAAGCAGTGATTGCTGCAGTTGAAGAGCTTAAGAACCTATCTCAACCTTGTGCTGATACTAAAGCTATCGCTCAGGTAGGTACTATCTCTGCAAACTCTGATGTGACTGTAGGTAACATCATTGCTGAAGCGATGGAAAAAGTAGGCCGTGATGGTGTTATCACTGTTGAAGAAGGTCAGGCTCTTCAAGACGAGCTAGACGTAGTTGAAGGTATGCAGTTCGATCGCGGTTACCTATCTCCTTACTTCATCAACAACCAAGAAGCGGGTAGCGTAGACCTAGAAAGCCCA…	.		unknown	.	.	unknown	unknown	yes	no	no	no	no
10N.261.49.E1	0	261	1	B	sanger	PRJNA328102	OK263809	>10N.261.49.E1 ACAGCAACAGTATTGGCTCAGTCTATTATCGCTGAAGGCCTAAAAGCGGTTGCTGCGGGCATGAACCCAATGGATCTTAAGCGCGGTATCGACAAAGCGGTTATCGCGGCTGTTGAAGAGCTGAAGAACCTTTCTGTTCCTTGTTCAGACACTAAAGCTATCGCGCAAGTCGGTACTATCTCTGCGAACTCTGATTCGACAGTAGGTAACATCATTGCTGAAGCGATGGAAAAAGTAGGTCGTGATGGCGTTATCACAGTTGAAGAAGGTCAGGCTCTGCAAGACGAGCTAGACGTAGTTGAAGGCATGCAGTTCGACCGCGGTTACCTATCTCCTTACTTCATCAACAACCAAGAAGCAGGTTCTGTTGATCTAGATAGCCCG…	.		unknown	.	.	unknown	unknown	yes	no	no	no	no
10N.261.49.E10	0	261	1	B	genome	PRJNA328102	OL372269	>10N.261.49.E10 ACTGCAACAGTACTGGCTCAATCTATCATCACTGAAGGCCTTAAGGCTGTCGCTGCTGGTATGAACCCAATGGATCTTAAGCGTGGTATCGACAAAGCAGTGATTGCTGCAGTTGAAGAGCTTAAGAACCTATCTCAACCTTGTGCTGATACTAAAGCTATCGCTCAGGTAGGTACTATCTCTGCAAACTCTGATGTGACTGTAGGTAACATCATTGCTGAAGCGATGGAAAAAGTAGGCCGTGATGGTGTTATCACTGTTGAAGAAGGTCAGGCTCTTCAAGACGAGCTAGACGTAGTTGAAGGTATGCAGTTCGATCGCGGTTACCTATCTCCTTACTTCATCAACAACCAAGAAGCGGGTAGCGTAGACCTAGAAAGCCC…	.		Vibrio breoganii	.	.	unknown	unknown	yes	no	no	no	no
10N.261.49.E11	3	261	1	B	sanger	PRJNA328102	OK263810	>10N.261.49.E11 ACGGCAACTGTTCTTGCTCAAGCTATCATCACTGAAGGCCTAAAAGCCGTTGCTGCTGGCATGAACCCAATGGATCTTAAGCGCGGCATCGACAAAGCCGTTGTTGCAGCAGTTGAAGAGCTAAAAGGCCTTTCTGTTCCATGTGCAGATACCAAAGCTATCGCACAAGTAGGTACTATCTCTGCAAACTCTGACGCGACAGTAGGTAACATCATTGCTGAAGCGATGGAAAAAGTAGGCCGTGATGGTGTTATCACCGTTGAAGAAGGTCAGGCTCTACAAGACGAGCTAGACGTAGTTGAAGGTATGCAGTTTGACCGCGGTTACCTATCTCCTTACTTCATCAACAACCAAGAAGCAGGTTCTGTTGATCTAGAAAGCCC…	MCYT00000000.1		Vibrio sp. 10N.1	Vibrio sp.	arbitrary clade ID provided in this study compared with SciData paper	Vibrio	Vibrionaceae	yes	yes	yes	yes	yes
10N.261.49.E12	0	261	1	B	sanger	PRJNA328102	OK263811	>10N.261.49.E12 ACCGCAACCGTGCTGGCTCAAGCCATCATCGCTGAAGGTCTGAAAGCTGTTGCTGCGGGCATGAACCCAATGGATCTTAAGCGCGGTATCGACAAAGCAGTGATTGCTGCTGTTGAAGAACTAAAAGCGTTGTCTGTTCCATGTGCAGACACTAAAGCTATCGCTCAAGTAGGTACTATCTCAGCTAACTCTGATGAGACTGTGGGTACTTTGATTGCAGAAGCGATGGAAAAAGTGGGCCGTGACGGTGTTATTACTGTTGAAGAAGGTCAATCACTACAAGATGAACTTGATGTAGTAGAAGGTATGCAGTTTGACCGCGGTTACCTGTCTCCTTACTTTATCAACAACCAAGAGTCGGGTTCTGTTGATCTAGATAGCCC…	.		unknown	.	.	unknown	unknown	yes	no	no	no	no
10N.261.49.E2	0	261	1	B	sanger	PRJNA328102	OK263812	>10N.261.49.E2 ACAGCAACAGTATTGGCTCAGTCGATTATCGCTGAAGGCCTAAAAGCCGTTGCTGCTGGCATGAACCCAATGGATCTTAAGCGCGGCATCGACAAAGCGGTTATCGCGGCTGTTGAAGAGCTGAAGAACCTTTCTGTTCCTTGTTCAGACACGAAAGCTATCGCGCAAGTAGGTACTATCTCTGCGAACTCTGATTCGACAGTAGGTAACATCATTGCTGAAGCGATGGAAAAAGTAGGTCGTGATGGCGTTATCACGGTTGAAGAAGGTCAGGCTCTGCAAGACGAGCTAGACGTAGTTGAAGGTATGCAGTTCGACCGCGGTTACCTATCTCCTTACTTCATCAACAACCAAGAAGCCGGTTCTGTTGATCTAGATAGCCCG…	.		unknown	.	.	unknown	unknown	yes	no	no	no	no
10N.261.49.E3	0	261	1	B	sanger	PRJNA328102	OK263813	>10N.261.49.E3 ACTGCAACAGTACTGGCTCAATCTATCATCACTGAAGGCCTTAAGGCTGTCGCTGCTGGTATGAACCCAATGGATCTTAAGCGTGGTATCGACAAAGCAGTGATTGCTGCAGTTGAAGAGCTTAAGAACCTATCTCAACCTTGTGCTGATACTAAAGCTATCGCTCAGGTAGGTACTATCTCTGCAAACTCTGATGTGACTGTAGGTAACATCATTGCTGAAGCGATGGAAAAAGTAGGCCGTGATGGTGTTATCACTGTTGAAGAAGGTCAGGCTCTTCAAGACGAGCTAGACGTAGTTGAAGGTATGCAGTTCGATCGCGGTTACCTATCTCCTTACTTCATCAACAACCAAGAAGCGGGTAGCGTAGACCTAGAAAGCCCA…	.		unknown	.	.	unknown	unknown	yes	no	no	no	no
10N.261.49.E4	10	261	1	B	sanger	PRJNA328102	OK263814	>10N.261.49.E4 ACTGCAACAGTACTGGCTCAATCTATCATCACTGAAGGTCTTAAGGCTGTCGCTGCTGGTATGAACCCAATGGATCTTAAGCGTGGTATCGACAAGGCAGTGATTGCTGCAGTTGAAGAGCTTAAGAACCTATCTCAACCTTGTGCTGATACTAAAGCTATCGCTCAGGTAGGTACTATCTCTGCAAACTCTGATGTGACTGTAGGTAACATCATTGCTGAAGCGATGGAAAAAGTAGGCCGTGATGGTGTTATCACTGTTGAAGAAGGTCAGGCTCTTCAAGACGAGCTAGACGTAGTTGAAGGTATGCAGTTCGATCGCGGTTACCTATCTCCTTACTTCATCAACAACCAAGAAGCGGGTAGTGTAGACCTAGAAAGCCCA…	MCYS00000000.1		Vibrio breoganii	Vibrio breoganii	same population call as in SciData paper	Vibrio	Vibrionaceae	yes	yes	yes	yes	yes
10N.261.49.E5	0	261	1	B	sanger	PRJNA328102	OK263815	>10N.261.49.E5 ACAGCAACAGTATTGGCTCAGTCTATTATCGCTGAAGGCCTAAAAGCGGTTGCTGCTGGCATGAACCCAATGGATCTTAAGCGCGGCATCGACAAAGCGGTTATCGCGGCTGTTGAAGAGCTGAAGAACCTTTCTGTTCCTTGTTCAGACACAAAAGCTATCGCGCAAGTAGGTACTATCTCTGCGAACTCTGATTCGACAGTAGGTAACATCATTGCTGAAGCGATGGAAAAAGTAGGTCGTGATGGCGTTATCACGGTTGAAGAAGGTCAGGCTCTGCAAGACGAGTTAGACGTAGTTGAAGGTATGCAGTTCGACCGCGGTTACCTATCTCCTTACTTCATCAACAACCAAGAAGCCGGTTCTGTTGATCTAGATAGCCCG…	.		unknown	.	.	unknown	unknown	yes	no	no	no	no
10N.261.49.E6	0	261	1	B	sanger	PRJNA328102	OK263816	>10N.261.49.E6 ACAGCAACAGTATTGGCTCAGTCGATTATCGCTGAAGGCCTAAAAGCCGTTGCTGCTGGCATGAACCCAATGGATCTTAAGCGCGGCATCGACAAAGCGGTTATCGCAGCTGTTGAAGAGCTGAAGAACCTTTCTGTTCCTTGTTCAGACACGAAAGCTATCGCGCAAGTAGGTACTATCTCTGCGAACTCTGATTCGACAGTAGGTAACATCATTGCTGAAGCGATGGAAAAAGTAGGTCGTGATGGCGTAATCACGGTTGAAGAAGGTCAGGCTCTGCAAGACGAGCTAGACGTAGTTGAAGGTATGCAGTTCGACCGCGGTTACCTATCTCCTTACTTCATCAACAACCAAGAAGCAGGTTCTGTTGATCTAGATAGCCCG…	.		unknown	.	.	unknown	unknown	yes	no	no	no	no
10N.261.49.E7	0	261	1	B	sanger	PRJNA328102	OK263817	>10N.261.49.E7 ACAGCAACAGTATTGGCTCAGTCTATTATCGCTGAAGGCCTAAAAGCGGTTGCTGCTGGCATGAACCCAATGGATCTTAAGCGCGGCATCGACAAAGCGGTTATCGCGGCTGTTGAAGAGCTGAAGAATCTTTCTGTTCCTTGTTCAGACACAAAAGCTATCGCGCAAGTAGGTACTATCTCTGCGAACTCTGATTCGACAGTAGGTAACATCATTGCTGAAGCGATGGAAAAAGTAGGTCGTGATGGCGTTATCACGGTTGAAGAAGGTCAGGCTCTACAAGATGAGCTAGACGTAGTTGAAGGTATGCAGTTCGACCGCGGTTACCTATCTCCTTACTTCATCAACAACCAAGAAGCCGGTTCTGTTGATCTAGAAAGCCCA…	.		unknown	.	.	unknown	unknown	yes	no	no	no	no
10N.261.49.E8	0	261	1	B	sanger	PRJNA328102	OK263818	>10N.261.49.E8 ACAGCAACAGTTCTTGCTCAAGCAATCATCACTGAAGGCTTAAAAGCCGTTGCTGCTGGCATGAATCCAATGGATCTTAAGCGCGGTATCGACAAAGCAGTTATCGCTGCAGTTGAAGAGCTAAAAGGCCTTTCTGTTCCATGCGCAGATACAAAAGCTATCGCGCAAGTAGGTACTATCTCTGCGAACTCTGATTCGACAGTAGGTAACATCATTGCTGAAGCGATGGAAAAAGTAGGTCGTGATGGCGTAATCACGGTTGAAGAAGGCCAGGCTCTACAAGACGAGCTAGACGTAGTTGAAGGTATGCAGTTCGACCGTGGTTACCTATCTCCTTACTTCATCAACAACCAAGAAGCGGGTTCTGTTGATCTAGAAAGCCCA…	.		unknown	.	.	unknown	unknown	yes	no	no	no	no
10N.261.49.E9	0	261	1	B	sanger	PRJNA328102	OK263819	>10N.261.49.E9 ACAGCAACGGTTCTTGCTCAAGCTATCATTACCGAAGGGTTAAAAGCGGTTGCTGCTGGTATGAACCCAATGGATCTTAAGCGTGGTATCGATAAAGCAGTTATCGCAGCGGTTGAGCAACTAAAAGAACTATCTGTTGAATGTAACGACACCAAAGCTATCGCACAGGTAGGTACTATCTCTGCAAACTCCGATGCAACAGTGGGTAACATCATTGCTGAAGCTATGGAAAAAGTAGGCCGTGATGGCGTGATTACCGTTGAAGAAGGTCAGGCTCTACAAGATGAGCTAGACGTAGTAGAAGGCATGCAGTTCGACCGCGGTTACCTATCTCCTTACTTCATCAACAACCAAGAAGCAGGCTCTGTTGATCTAGAAAGCCCA…	.		unknown	.	.	unknown	unknown	yes	no	no	no	no
10N.261.49.F1	0	261	1	B	sanger	PRJNA328102	OK263820	>10N.261.49.F1 ACAGCTACAGTACTGGCTCAGTCTATTATCGCTGAAGGCCTAAAAGCGGTTGCTGCTGGTATGAACCCAATGGATCTTAAGCGCGGCATCGACAAAGCGGTTATCGCGGCTGTTGAAGAGCTGAAGAACCTTTCTGTTCCTTGTTCAGACACGAAAGCTATCGCTCAAGTAGGTACTATCTCTGCGAACTCTGATTCGACAGTGGGTAACATCATTGCTGAAGCGATGGAAAAAGTAGGTCGTGATGGCGTAATCACGGTTGAAGAAGGTCAGGCTCTACAAGACGAGCTAGACGTCGTTGAAGGTATGCAGTTCGACCGCGGTTACCTATCTCCTTACTTCATCAACAACCAAGAAGCAGGTTCTGTTGATCTAGAAAGCCCA…	.		unknown	.	.	unknown	unknown	yes	no	no	no	no
10N.261.49.F11	0	261	1	B	genome	PRJNA328102	OL372270	>10N.261.49.F11 ACTGCAACAGTACTGGCTCAATCTATCATCACTGAAGGTCTTAAGGCTGTCGCTGCTGGTATGAACCCAATGGATCTTAAGCGTGGTATCGACAAGGCAGTGATTGCTGCAGTTGAAGAGCTTAAGAACCTATCTCAACCTTGTGCTGATACTAAAGCTATCGCTCAGGTAGGTACTATCTCTGCAAACTCTGATGTGACTGTAGGTAACATCATTGCTGAAGCGATGGAAAAAGTAGGCCGTGATGGTGTTATCACTGTTGAAGAAGGTCAGGCTCTTCAAGACGAGCTAGACGTAGTTGAAGGTATGCAGTTCGATCGCGGTTACCTATCTCCTTACTTCATCAACAACCAAGAAGCGGGTAGTGTAGACCTAGAAAGCCC…	.		Vibrio breoganii	.	.	unknown	unknown	yes	no	no	no	no
10N.261.49.F2	0	261	1	B	sanger	PRJNA328102	OK263821	>10N.261.49.F2 ACAGCAACAGTATTGGCTCAGTCTATTATCGCTGAAGGCCTAAAAGCGGTTGCTGCTGGTATGAACCCAATGGATCTTAAGCGCGGCATCGACAAAGCGGTTATCGCGGCTGTTGAAGAGCTGAAGAACCTTTCTGTTCCTTGTTCAGACACGAAAGCTATCGCGCAAGTAGGTACTATCTCTGCGAACTCTGATTCGACAGTAGGTAACATCATTGCTGAAGCGATGGAAAAAGTAGGTCGTGATGGCGTTATCACGGTTGAAGAAGGTCAGGCTCTGCAAGACGAGTTAGACGTAGTTGAAGGTATGCAGTTCGACCGCGGTTACCTATCTCCTTACTTCATCAACAACCAAGAAGCCGGTTCTGTTGATCTAGATAGCCCG…	.		unknown	.	.	unknown	unknown	yes	no	no	no	no
10N.261.49.F3	1	261	1	B	sanger	PRJNA328102	OK263822	>10N.261.49.F3 ACTGCAACAGTACTGGCTCAATCTATCATCACTGAAGGTCTTAAGGCTGTCGCTGCTGGTATGAACCCAATGGATCTTAAGCGTGGTATCGACAAAGCAGTGATTGCTGCAGTTGAAGAGCTTAAGAACCTATCTCAACCTTGTGCTGATACTAAAGCTATCGCTCAGGTAGGTACTATCTCTGCAAACTCTGATGTGACTGTAGGTAACATCATTGCTGAAGCGATGGAAAAAGTAGGCCGTGATGGTGTTATCACTGTTGAAGAAGGTCAGGCTCTTCAAGACGAGCTAGACGTAGTTGAAGGTATGCAGTTCGATCGCGGTTACCTATCTCCTTACTTCATCAACAACCAAGAAGCGGGTAGCGTAGACCTAGAAAGCCCA…	MCYR00000000.1		Vibrio breoganii	.	.	Vibrio	Vibrionaceae	yes	yes	yes	yes	yes
10N.261.49.F4	0	261	1	B	sanger	PRJNA328102	OK263823	>10N.261.49.F4 ACAGCAACAGTATTGGCTCAGTCTATTATCGCTGAAGGCCTAAAAGCGGTTGCTGCTGGCATGAACCCAATGGATCTTAAGCGCGGCATCGACAAAGCGGTTATCGCGGCTGTTGAAGAGCTGAAGAACCTTTCTGTTCCTTGTTCAGACACGAAAGCTATCGCGCAAGTAGGTACTATCTCTGCGAACTCTGATTCGACAGTAGGTAACATCATTGCTGAAGCGATGGAAAAAGTAGGTCGTGATGGCGTTATCACAGTTGAAGAAGGTCAGGCTCTGCAAGACGAGCTAGACGTAGTTGAAGGTATGCAGTTCGACCGTGGTTACCTATCTCCTTACTTCATCAACAACCAAGAAGCTGGTTCTGTTGATCTAGATAGCCCG…	.		unknown	.	.	unknown	unknown	yes	no	no	no	no
10N.261.49.F5	9	261	1	B	sanger	PRJNA328102	OK263824	>10N.261.49.F5 ACCGCAACCGTGCTGGCTCAAGCCATCATCGCTGAAGGTCTGAAAGCTGTTGCTGCGGGCATGAACCCAATGGATCTTAAGCGCGGTATCGACAAAGCAGTGATTGCTGCTGTTGAAGAACTGAAAGCGTTGTCTGTTCCATGTGCAGATACTAAAGCTATCGCTCAAGTAGGTACTATCTCAGCTAACTCTGATGAGACTGTGGGTACTTTGATTGCAGAAGCGATGGAAAAAGTTGGCCGTGACGGTGTTATCACTGTTGAAGAAGGTCAATCACTACAAGATGAACTTGATGTAGTTGAAGGTATGCAGTTTGACCGCGGTTACCTGTCTCCTTACTTCATCAACAACCAAGAGTCGGGTTCTGTTGATCTAGATAGCCCG…	MCYQ00000000.1		Enterovibrio norvegicus	Enterovibrio norvegicus	same population call as in SciData paper	Enterovibrio	Vibrionaceae	yes	yes	yes	yes	yes
10N.261.49.F6	4	261	1	B	sanger	PRJNA328102	MF464502	>10N.261.49.F6 ACAGCAACAGTATTGGCTCAGTCTATTATCGCTGAAGGCCTAAAAGCGGTTGCTGCTGGCATGAACCCAATGGATCTTAAGCGCGGCATCGACAAAGCGGTTATCGCGGCTGTTGAAGAGCTGAAGAACCTTTCTGTTCCTTGTTCAGACACGAAAGCTATCGCTCAAGTAGGTACTATCTCTGCGAACTCTGATTCGACAGTAGGTAACATCATTGCTGAGGCGATGGAAAAAGTAGGTCGTGATGGCGTAATCACGGTTGAAGAAGGTCAGGCTCTACAAGACGAGCTAGACGTAGTTGAAGGCATGCAGTTCGACCGCGGTTACCTGTCTCCTTACTTCATCAACAACCAAGAAGCAGGTTCTGTTGATCTAGAAAGCCCA…	JAJGZP000000000	SAMN22346949	Vibrio lentus	Vibrio lentus	same population call as in SciData paper	Vibrio	Vibrionaceae	yes	yes	yes	yes	yes
10N.261.49.F7	0	261	1	B	sanger	PRJNA328102	OK263825	>10N.261.49.F7 ACAGCAACAGTATTGGCTCAGTCTATTATTGCTGAAGGCCTAAAAGCGGTTGCTGCTGGCATGAACCCAATGGATCTTAAGCGCGGCATCGACAAAGCGGTTATCGCGGCTGTTGAAGAGCTGAAGAACCTTTCTGTTCCTTGTTCAGACACGAAAGCTATCGCGCAAGTAGGTACTATCTCTGCGAACTCTGATTCGACAGTGGGTAACATCATTGCTGAAGCGATGGAAAAAGTAGGTCGTGATGGCGTTATCACGGTTGAAGAAGGTCAGGCTCTGCAAGACGAGTTAGACGTAGTTGAAGGTATGCAGTTCGACCGCGGTTACCTATCTCCTTACTTCATCAACAACCAAGAAGCCGGTTCTGTTGATCTAGATAGCCCG…	.		unknown	.	.	unknown	unknown	yes	no	no	no	no
10N.261.49.F8	1	261	1	B	sanger	PRJNA328102	OK263826	>10N.261.49.F8 ACTGCTACAGTATTGGCTCAGTCTATTATCGCTGAAGGCCTAAAAGCGGTTGCTGCTGGCATGAACCCAATGGATCTGAAGCGCGGCATCGACAAAGCGGTTATCGCGGCTGTTGAAGAGCTGAAGAACCTTTCCGTTCCTTGTTCAGACACGAAAGCTATCGCGCAAGTAGGTACTATCTCTGCGAACTCTGATTCGACAGTAGGTAACATCATTGCTGAGGCGATGGAAAAAGTAGGTCGTGATGGCGTTATCACGGTTGAAGAAGGTCAGGCTCTACAAGATGAGTTAGACGTAGTTGAAGGTATGCAGTTCGACCGTGGTTACCTATCTCCTTACTTCATCAACAACCAAGAAGCAGGTTCTGTTGATCTAGATAGCCCG…	MCYP00000000.1		Vibrio lentus	Vibrio lentus	same population call as in SciData paper	Vibrio	Vibrionaceae	yes	yes	yes	yes	yes
10N.261.51.A1	0	261	5	A	sanger	PRJNA328102	OK263827	>10N.261.51.A1 ACAGCAACAGTTCTTGCTCAAGCAATCATCACTGAAGGCTTAAAAGCCGTTGCTGCTGGCATGAATCCAATGGATCTTAAGCGCGGTATCGACAAAGCAGTTATCGCTGCAGTTGAAGAGCTAAAAGGCCTTTCTGTTCCATGTGCAGATACAAAAGCTATCGCGCAAGTAGGTACTATCTCTGCAAACTCTGACGCTACAGTGGGTAACATCATTGCTGAAGCGATGGAAAAAGTAGGCCGTGATGGCGTTATCACTGTTGAAGAAGGTCAGGCTCTACAAGACGAGCTAGACGTAGTTGAAGGTATGCAGTTCGACCGCGGTTACCTATCTCCTTACTTCATCAACAACCAAGAAGCGGGTTCTGTTGATCTAGAAAGCCCA…	.		unknown	.	.	unknown	unknown	yes	no	no	no	no
10N.261.51.A10	0	261	5	A	sanger	PRJNA328102	OK263828	>10N.261.51.A10 ACAGCAACAGTATTGGCTCAGTCTATTATCGCTGAAGGCCTAAAAGCGGTTGCTGCTGGCATGAACCCAATGGATCTTAAGCGCGGCATCGACAAAGCGGTTATCGCGGCTGTTGAAGAGCTGAAGAACCTATCTGTTCCTTGTTCAGACACGAAAGCTATCGCGCAAGTAGGTACTATCTCTGCGAACTCTGATTCGACAGTAGGTAACATCATTGCTGAAGCGATGGAAAAAGTAGGTCGTGATGGCGTTATCACGGTTGAAGAAGGTCAGGCTCTACAAGATGAGCTAGACGTAGTTGAAGGTATGCAGTTCGACCGCGGTTACCTCTCTCCTTACTTCATCAACAACCAAGAAGCCGGTTCTGTTGATCTAGATAGCCC…	.		unknown	.	.	unknown	unknown	yes	no	no	no	no
10N.261.51.A11	0	261	5	A	sanger	PRJNA328102	OK263829	>10N.261.51.A11 ACAGCAACAGTATTGGCTCAGTCTATTATTGCTGAAGGCCTAAAAGCGGTTGCTGCTGGCATGAACCCAATGGATCTTAAGCGCGGCATCGACAAAGCGGTTATCGCGGCTGTTGAAGAGCTGAAGAACCTTTCTGTTCCTTGTTCAGACACGAAAGCTATCGCTCAAGTAGGTACTATCTCTGCGAACTCTGATTCGACAGTAGGTAACATCATTGCTGAAGCGATGGAAAAAGTAGGTCGTGATGGCGTTATCACAGTTGAAGAAGGTCAGGCTCTACAAGACGAGCTAGACGTAGTGGAAGGTATGCAGTTCGACCGCGGTTACCTATCTCCTTACTTCATCAACAACCAAGAAGCGGGTTCTGTTGATCTAGAAAGCCC…	.		unknown	.	.	unknown	unknown	yes	no	no	no	no
10N.261.51.A12	0	261	5	A	sanger	PRJNA328102	OK263830	>10N.261.51.A12 ACAGCAACAGTTCTTGCTCAAGCAATCATCACTGAAGGCTTAAAAGCCGTTGCTGCTGGCATGAATCCAATGGATCTTAAGCGCGGTATCGACAAAGCAGTTATCGCTGCAGTTGAAGAGCTAAAAGGCCTTTCTGTTCCATGCGCAGATACAAAAGCTATCGCGCAAGTAGGTACTATCTCTGCGAACTCTGATTCGACAGTAGGTAACATCATTGCTGAAGCGATGGAAAAAGTAGGTCGTGATGGCGTAATCACGGTTGAAGAAGGTCAGGCTCTACAAGACGAGCTAGACGTAGTTGAAGGTATGCAGTTCGACCGTGGTTACCTATCTCCTTACTTCATCAACAACCAAGAAGCGGGTTCTGTTGATCTAGAAAGCCC…	.		unknown	.	.	unknown	unknown	yes	no	no	no	no
10N.261.51.A2	0	261	5	A	sanger	PRJNA328102	OK263831	>10N.261.51.A2 ACTGCAACAGTACTGGCTCAATCTATCATCACTGAAGGCCTTAAGGCTGTCGCTGCTGGTATGAACCCAATGGATCTTAAGCGTGGTATCGACAAAGCAGTGATTGCTGCAGTTGAAGAGCTTAAGAACCTATCTCAACCTTGTGCTGATACTAAAGCTATCGCTCAGGTAGGTACTATCTCTGCAAACTCTGATGTGACTGTAGGTAACATCATTGCTGAAGCGATGGAAAAAGTAGGCCGTGATGGTGTTATCACTGTTGAAGAAGGTCAGGCTCTTCAAGACGAGCTAGACGTAGTTGAAGGTATGCAGTTCGATCGCGGTTACCTATCTCCTTACTTCATCAACAACCAAGAAGCGGGTAGCGTAGACCTAGAAAGCCCA…	.		unknown	.	.	unknown	unknown	yes	no	no	no	no
10N.261.51.A3	0	261	5	A	sanger	PRJNA328102	OK263832	>10N.261.51.A3 ACAGCAACAGTTCTTGCTCAAGCAATCATCACTGAAGGCTTAAAAGCCGTTGCTGCTGGCATGAATCCAATGGATCTTAAGCGCGGTATCGACAAAGCAGTTATCGCTGCAGTTGAAGAGCTAAAAGGCCTTTCTGTTCCATGTGCAGATACAAAAGCTATCGCGCAAGTAGGTACTATCTCTGCGAACTCTGATTCGACAGTAGGTAACATCATTGCTGAAGCGATGGAAAAAGTAGGTCGTGATGGCGTAATCACGGTTGAAGAAGGTCAGGCTCTACAAGACGAGCTAGACGTAGTTGAAGGTATGCAGTTCGACCGTGGTTACCTATCTCCTTACTTCATCAACAACCAAGAAGCGGGTTCTGTTGATCTAGAAAGCCCA…	.		unknown	.	.	unknown	unknown	yes	no	no	no	no
10N.261.51.A4	0	261	5	A	genome	PRJNA328102	OL372271	>10N.261.51.A4 ACAGCAACAGTTCTTGCTCAAGCAATCATCACTGAAGGCTTAAAAGCCGTTGCTGCTGGCATGAATCCAATGGATCTTAAGCGCGGTATCGACAAAGCAGTTATCGCTGCAGTTGAAGAGCTAAAAGGCCTTTCTGTTCCATGTGCAGATACAAAAGCTATCGCGCAAGTAGGTACTATCTCTGCGAACTCTGATTCGACAGTAGGTAACATCATTGCTGAAGCGATGGAAAAAGTAGGTCGTGATGGCGTAATCACGGTTGAAGAAGGTCAGGCTCTACAAGACGAGCTAGACGTAGTTGAAGGTATGCAGTTCGACCGTGGTTACCTATCTCCTTACTTCATCAACAACCAAGAAGCGGGTTCTGTTGATCTAGAAAGCCCA…	.		Vibrio sp F13	.	.	unknown	unknown	yes	no	no	no	no
10N.261.51.A5	0	261	5	A	sanger	PRJNA328102	OK263833	>10N.261.51.A5 ACAGCAACAGTATTGGCTCAGTCGATTATCGCTGAAGGCCTAAAAGCAGTTGCTGCGGGTATGAACCCAATGGATCTTAAGCGCGGTATCGACAAAGCAGTTATCGCGGCTGTAGAAGAACTGAAGAACCTTTCTGTTCCATGTGCAGATACGAAAGCTATCGCGCAAGTAGGTACTATCTCTGCAAACTCTGACGCTACAGTGGGTAACATCATTGCTGAAGCGATGGAAAAAGTAGGCCGTGATGGCGTTATCACTGTTGAAGAAGGTCAGGCTCTACAAGACGAGCTAGACGTAGTTGAAGGTATGCAGTTCGACCGCGGTTACCTATCTCCTTACTTCATCAACAACCAAGAAGCGGGTTCTGTTGATCTAGAAAGCCCA…	.		unknown	.	.	unknown	unknown	yes	no	no	no	no
10N.261.51.A6	0	261	5	A	sanger	PRJNA328102	OK263834	>10N.261.51.A6 ACAGCAACAGTTCTTGCTCAAGCAATCATCACTGAAGGCTTAAAAGCCGTTGCTGCTGGCATGAATCCAATGGATCTTAAGCGCGGTATCGACAAAGCAGTTATCGCTGCAGTTGAAGAGCTAAAAGGCCTTTCTGTTCCATGTGCAGATACAAAAGCTATCGCGCAAGTAGGTACTATCTCTGCAAACTCTGACGCTACAGTGGGTAACATCATTGCTGAAGCGATGGAAAAAGTAGGCCGTGATGGCGTTATCACTGTTGAAGAAGGTCAGGCTCTACAAGACGAGCTAGACGTAGTTGAAGGTATGCAGTTCGACCGCGGTTACCTATCTCCTTACTTCATCAACAACCAAGAAGCGGGTTCTGTTGATCTAGAAAGCCCA…	.		unknown	.	.	unknown	unknown	yes	no	no	no	no
10N.261.51.A7	2	261	5	A	sanger	PRJNA328102	OK263835	>10N.261.51.A7 ACAGCAACAGTTCTTGCTCAAGCAATCATCACTGAAGGCTTAAAAGCCGTTGCTGCTGGCATGAATCCAATGGATCTTAAGCGCGGTATCGACAAAGCAGTTATCGCTGCAGTTGAAGAGCTAAAAGGCCTTTCTGTTCCATGTGCAGATACAAAAGCTATCGCGCAAGTAGGTACTATCTCTGCGAACTCTGATTCGACAGTAGGTAACATCATTGCTGAAGCGATGGAAAAAGTAGGTCGTGATGGCGTAATCACGGTTGAAGAAGGTCAGGCTCTACAAGACGAGCTAGACGTAGTTGAAGGTATGCAGTTCGACCGTGGTTACCTATCTCCTTACTTCATCAACAACCAAGAAGCGGGTTCTGTTGATCTAGAAAGCCCA…	MCYO00000000.1		Vibrio sp. F13	Vibrio sp. F13	same population call as in SciData paper	Vibrio	Vibrionaceae	yes	yes	yes	yes	yes
10N.261.51.A8	0	261	5	A	sanger	PRJNA328102	OK263836	>10N.261.51.A8 ACTGCAACAGTACTGGCTCAATCTATCATCACTGAAGGTCTTAAGGCTGTCGCTGCTGGTATGAACCCAATGGATCTTAAGCGTGGTATCGACAAGGCAGTGATTGCTGCAGTTGAAGAGCTTAAGAACCTATCTCAACCTTGTGCTGATACTAAAGCTATCGCTCAGGTAGGTACTATCTCTGCAAACTCTGATGTGACTGTGGGTAACATCATTGCTGAAGCGATGGAAAAAGTAGGCCGTGATGGTGTTATCACTGTTGAAGAAGGTCAGGCTCTTCAAGACGAGCTAGACGTAGTTGAAGGTATGCAGTTCGATCGCGGTTACCTATCTCCTTACTTCATCAACAACCAAGAAGCGGGTAGTGTAGACCTAGAAAGCCCA…	.		unknown	.	.	unknown	unknown	yes	no	no	no	no
10N.261.51.A9	4	261	5	A	sanger	PRJNA328102	OK263837	>10N.261.51.A9 ACTGCTACAGTATTGGCTCAGTCTATTATCGCTGAAGGCCTAAAAGCGGTTGCTGCTGGCATGAACCCAATGGATCTGAAGCGCGGCATCGACAAAGCGGTTATCGCGGCTGTTGAAGAGCTGAAGAACCTTTCCGTTCCTTGTTCAGACACGAAAGCTATCGCGCAAGTAGGTACTATCTCTGCGAACTCTGATTCGACAGTAGGTAACATCATTGCTGAGGCGATGGAAAAAGTAGGTCGTGATGGCGTTATCACGGTTGAAGAAGGTCAGGCTCTACAAGATGAGTTAGACGTAGTTGAAGGTATGCAGTTCGACCGTGGTTACCTATCTCCTTACTTCATCAACAACCAAGAAGCAGGTTCTGTTGATCTAGATAGCCCG…	MCYN00000000.1		Vibrio lentus	Vibrio lentus	same population call as in SciData paper	Vibrio	Vibrionaceae	yes	yes	yes	yes	yes
10N.261.51.B1	0	261	5	A	sanger	PRJNA328102	OK263838	>10N.261.51.B1 ACTGCAACAGTACTGGCTCAATCTATCATCACTGAAGGTCTTAAGGCTGTCGCTGCTGGTATGAACCCAATGGATCTTAAGCGTGGTATCGACAAGGCAGTGATTGCTGCAGTTGAAGAGCTTAAGAACCTATCTCAACCTTGTGCTGATACTAAAGCTATCGCTCAGGTAGGTACTATCTCTGCAAACTCTGATGTGACTGTAGGTAACATCATTGCTGAAGCGATGGAAAAAGTAGGCCGTGATGGTGTTATCACTGTTGAAGAAGGTCAGGCTCTTCAAGACGAGCTAGACGTAGTTGAAGGTATGCAGTTCGATCGCGGTTACCTATCTCCTTACTTCATCAACAACCAAGAAGCGGGTAGTGTAGACCTAGAAAGCCCA…	.		unknown	.	.	unknown	unknown	yes	no	no	no	no
10N.261.51.B10	0	261	5	A	sanger	PRJNA328102	OK263839	>10N.261.51.B10 ACAGCAACAGTATTGGCTCAGTCGATTATCGCTGAAGGCCTAAAAGCAGTTGCTGCGGGTATGAACCCAATGGATCTTAAGCGCGGTATCGACAAAGCGGTTATCGCGGCTGTAGAAGAACTGAAGAACCTTTCTGTTCCATGTGCAGATACAAAAGCTATCGCGCAAGTAGGTACTATCTCTGCAAACTCTGACGCTACAGTGGGTAACATCATTGCTGAAGCGATGGAAAAAGTAGGCCGTGATGGCGTTATCACTGTTGAAGAAGGTCAGGCTCTACAAGACGAGCTAGACGTAGTTGAAGGTATGCAGTTCGACCGCGGTTACCTATCTCCTTACTTCATCAACAACCAAGAAGCGGGTTCTGTTGATCTAGAAAGCCC…	.		unknown	.	.	unknown	unknown	yes	no	no	no	no
10N.261.51.B11	0	261	5	A	sanger	PRJNA328102	OK263840	>10N.261.51.B11 ACTGCAACAGTACTGGCTCAATCTATCATCACTGAAGGTCTTAAGGCTGTCGCTGCTGGTATGAACCCAATGGATCTTAAGCGTGGTATCGACAAGGCAGTGATTGCTGCAGTTGAAGAGCTTAAGAACCTATCTCAACCTTGTGCTGATACTAAAGCTATCGCTCAGGTAGGTACTATCTCTGCAAACTCTGATGTGACTGTGGGTAACATCATTGCTGAAGCGATGGAAAAAGTAGGCCGTGATGGTGTTATCACTGTTGAAGAAGGTCAGGCTCTTCAAGACGAGCTAGACGTAGTTGAAGGTATGCAGTTCGATCGCGGTTACCTATCTCCTTACTTCATCAACAACCAAGAAGCGGGTAGTGTAGACCTAGAAAGCCC…	.		unknown	.	.	unknown	unknown	yes	no	no	no	no
10N.261.51.B2	0	261	5	A	sanger	PRJNA328102	OK263841	>10N.261.51.B2 ACAGCAACAGTATTGGCTCAGTCTATTATCGCAGAAGGCCTAAAAGCGGTTGCTGCTGGCATGAACCCAATGGATCTTAAGCGCGGCATCGACAAAGCGGTTATCGCGGCTGTTGAAGAGTTGAAGAACCTTTCTGTTCCTTGTTCAGACACGAAAGCTATCGCGCAAGTAGGTACTATCTCTGCGAACTCTGATTCGACAGTAGGTAACATCATTGCTGAAGCGATGGAAAAAGTAGGTCGTGATGGCGTTATCACGGTTGAAGAAGGTCAGGCTCTACAAGATGAGCTAGACGTAGTTGAAGGTATGCAATTCGACCGCGGTTACCTATCTCCTTACTTCATCAACAACCAAGAAGCAGGTTCTGTTGATCTAGATAGCCCG…	.		unknown	.	.	unknown	unknown	yes	no	no	no	no
10N.261.51.B3	0	261	5	A	sanger	PRJNA328102	OK263842	>10N.261.51.B3 ACAGCAACAGTATTGGCTCAGTCTATTATCGCTGAAGGCCTAAAAGCGGTTGCTGCTGGCATGAACCCAATGGATCTTAAGCGCGGCATCGACAAAGCGGTTATCGCGGCTGTTGAAGAGCTGAAGAACCTTTCTGTTCCTTGTTCAGACACGAAAGCTATCGCGCAAGTAGGTACTATCTCTGCGAACTCTGATTCGACAGTAGGTAACATCATTGCTGAAGCGATGGAAAAAGTAGGTCGTGATGGCGTAATCACGGTTGAAGAAGGTCAGGCTCTGCAAGACGAGTTAGACGTAGTGGAAGGTATGCAGTTCGACCGCGGTTACTTGTCTCCTTACTTCATCAACAACCAAGAAGCAGGTTCTGTTGATCTAGAAAGCCCA…	.		unknown	.	.	unknown	unknown	yes	no	no	no	no
10N.261.51.B4	0	261	5	A	sanger	PRJNA328102	OK263843	>10N.261.51.B4 ACTGCAACAGTACTGGCTCAATCTATCATCACTGAAGGCCTTAAGGCTGTCGCTGCTGGTATGAACCCAATGGATCTTAAGCGTGGTATCGACAAAGCAGTGATTGCTGCAGTTGAAGAGCTTAAGAACCTATCTCAACCTTGTGCTGATACTAAAGCTATCGCTCAGGTAGGTACTATCTCTGCAAACTCTGATGTGACTGTAGGTAACATCATTGCTGAAGCGATGGAAAAAGTAGGCCGTGATGGTGTTATCACTGTTGAAGAAGGTCAGGCTCTTCAAGACGAGCTAGACGTAGTTGAAGGTATGCAGTTCGATCGCGGTTACCTATCTCCTTACTTCATCAACAACCAAGAAGCGGGTAGCGTAGACCTAGAAAGCCCA…	.		unknown	.	.	unknown	unknown	yes	no	no	no	no
10N.261.51.B5	0	261	5	A	genome	PRJNA328102	OL372272	>10N.261.51.B5 ACTGCAACAGTACTGGCTCAATCTATCATCACTGAAGGTCTTAAGGCTGTCGCTGCTGGTATGAACCCAATGGATCTTAAGCGTGGTATCGACAAGGCAGTGATTGCTGCAGTTGAAGAGCTTAAGAACCTATCTCAACCTTGTGCTGATACTAAAGCTATCGCTCAGGTAGGTACTATCTCTGCAAACTCTGATGTGACTGTAGGTAACATCATTGCTGAAGCGATGGAAAAAGTAGGCCGTGATGGTGTTATCACTGTTGAAGAAGGTCAGGCTCTTCAAGACGAGCTAGACGTAGTTGAAGGTATGCAGTTCGATCGCGGTTACCTATCTCCTTACTTCATCAACAACCAAGAAGCGGGTAGTGTAGACCTAGAAAGCCCA…	.		Vibrio breoganii	.	.	unknown	unknown	yes	no	no	no	no
10N.261.51.B6	0	261	5	A	sanger	PRJNA328102	OK263844	>10N.261.51.B6 ACAGCAACTGTATTGGCTCAGTCTATTATCGCTGAAGGCCTAAAAGCGGTTGCTGCTGGCATGAACCCAATGGATCTTAAGCGCGGCATCGACAAAGCGGTTATCGCGGCTGTTGAAGAGCTGAAGAACCTATCTGTTCCTTGTTCAGACACGAAAGCTATCGCGCAAGTAGGTACTATCTCTGCGAACTCTGATTCGACAGTAGGTAACATCATTGCTGAAGCGATGGAAAAAGTAGGTCGTGATGGCGTAATCACAGTTGAAGAAGGTCAGGCTCTGCAAGACGAGCTAGACGTAGTGGAAGGTATGCAGTTCGACCGCGGTTACCTATCTCCTTACTTCATCAACAACCAAGAAGCGGGTTCTGTTGATCTAGAAAGCCCA…	.		unknown	.	.	unknown	unknown	yes	no	no	no	no
10N.261.51.B7	2	261	5	A	genome	PRJNA328102	derives from genome sequence, assembly is: MCYM00000000.1	>10N.261.51.B7 ACTGCAACAGTACTGGCTCAATCTATCATCACTGAAGGCCTTAAGGCTGTCGCTGCTGGTATGAACCCAATGGATCTTAAGCGTGGTATCGACAAAGCAGTGATTGCTGCAGTTGAAGAGCTTAAGAACCTATCTCAACCTTGTGCTGATACTAAAGCTATCGCTCAGGTAGGTACTATCTCTGCAAACTCTGATGTGACTGTAGGTAACATCATTGCTGAAGCGATGGAAAAAGTAGGCCGTGATGGTGTTATCACTGTTGAAGAAGGTCAGGCTCTTCAAGACGAGCTAGACGTAGTTGAAGGTATGCAGTTCGATCGCGGTTACCTATCTCCTTACTTCATCAACAACCAAGAAGCGGGTAGCGTAGACCTAGAAAGCCCA…	MCYM00000000.1		Vibrio breoganii	Vibrio breoganii	same population call as in SciData paper	Vibrio	Vibrionaceae	yes	yes	yes	yes	yes
10N.261.51.B8	10	261	5	A	sanger	PRJNA328102	OK263845	>10N.261.51.B8 ACAGCAACAGTATTGGCTCAGTCTATTATCGCTGAAGGCCTAAAAGCCGTTGCTGCTGGCATGAACCCAATGGATCTTAAGCGCGGCATCGACAAAGCGGTTATCGCGGCTGTTGAAGAGCTGAAGAACCTTTCTGTTCCTTGTTCAGACACTAAAGCTATCGCTCAAGTAGGTACTATCTCTGCGAACTCTGATTCGACAGTAGGTAACATCATTGCTGAAGCGATGGAAAAAGTAGGTCGTGATGGCGTAATCACGGTTGAAGAAGGTCAGGCTCTGCAAGATGAGCTAGACGTAGTTGAAGGTATGCAGTTCGACCGCGGTTACCTGTCTCCTTACTTCATCAACAACCAAGAAGCGGGTTCTGTTGATCTAGAAAGCCCA…	MCYL00000000.1		Vibrio lentus	Vibrio lentus	same population call as in SciData paper	Vibrio	Vibrionaceae	yes	yes	yes	yes	yes
10N.261.51.B9	0	261	5	A	sanger	PRJNA328102	OK263846	>10N.261.51.B9 ACAGCAACTGTATTGGCACAAGCCATTGTAAGCGAAGGCCTTAAGGCAGTAGCTGCAGGCATGAACCCAATGGATCTTAAGCGCGGTATCGACAAAGCGGTAATCGCAGCAGTAGAAGAACTTAAAGGTTTGTCTGCACCGTGTGCTGACACAACAGCTATTGCCCAAGTAGGTACTATTTCTGCTAACTCTGATGCCACCGTGGGTAACATCATTGCAGAAGCAATGGAAAAAGTAGGCAAAGAAGGCGTAATTACTGTTGAAGAAGGCCAAGCGCTAACTGATGAGTTAGACGTAGTTGAAGGTATGCAGTTTGATCGCGGTTACCTATCTCCTTACTTCATTAACAACCAAGAGAATGGCACGGTTGAATTAGACAACCCA…	.		unknown	.	.	unknown	unknown	yes	no	no	no	no
10N.261.51.C1	0	261	5	A	sanger	PRJNA328102	OK263847	>10N.261.51.C1 ACTGCAACAGTATTGGCTCAGTCTATTATCGCTGAAGGCCTAAAAGCGGTTGCTGCTGGCATGAACCCAATGGATCTTAAGCGCGGCATCGACAAAGCGGTTATCGCGGCTGTTGAAGAGCTGAAGAACCTTTCTGTTCCTTGTTCAGACACGAAAGCTATCGCGCAAGTAGGTACTATCTCTGCGAACTCTGATTCGACAGTAGGTAACATCATTGCTGAAGCGATGGAAAAAGTAGGTCGTGATGGCGTAATCACGGTTGAAGAAGGTCAGGCTCTGCAAGACGAGCTAGACGTAGTTGAAGGTATGCAGTTCGACCGCGGTTACCTGTCTCCTTACTTCATCAACAACCAAGAAGCAGGTTCTGTTGATCTAGAAAGCCCA…	.		unknown	.	.	unknown	unknown	yes	no	no	no	no
10N.261.51.C11	0	261	5	A	sanger	PRJNA328102	OK263848	>10N.261.51.C11 ACTGCAACAGTACTGGCTCAATCTATCATCACTGAAGGCCTTAAGGCTGTCGCTGCTGGTATGAACCCAATGGATCTTAAGCGTGGTATCGACAAAGCAGTGATTGCTGCAGTTGAAGAGCTTAAGAACCTATCTCAACCTTGTGCTGATACTAAAGCTATCGCTCAGGTAGGTACTATCTCTGCAAACTCTGATGTGACTGTAGGTAACATCATTGCTGAAGCGATGGAAAAAGTAGGCCGTGATGGTGTTATCACTGTTGAAGAAGGTCAGGCTCTTCAAGACGAGCTAGACGTAGTTGAAGGTATGCAGTTCGATCGCGGTTACCTATCTCCTTACTTCATCAACAACCAAGAAGCGGGTAGCGTAGACCTAGAAAGCCC…	.		unknown	.	.	unknown	unknown	yes	no	no	no	no
10N.261.51.C12	0	261	5	A	sanger	PRJNA328102	OK263849	>10N.261.51.C12 ACTGCAACAGTACTGGCTCAATCTATCATCACTGAAGGTCTTAAGGCTGTCGCTGCTGGTATGAACCCAATGGATCTTAAGCGTGGTATCGACAAAGCAGTGATTGCTGCAGTTGAAGAGCTTAAGAACCTATCTCAACCTTGTGCTGATACTAAAGCTATCGCTCAGGTAGGTACTATCTCTGCAAACTCTGATGTGACTGTAGGTAACATCATTGCTGAAGCGATGGAAAAAGTAGGCCGTGATGGTGTTATCACTGTTGAAGAAGGTCAGGCTCTTCAAGACGAGCTAGACGTAGTTGAAGGTATGCAGTTCGATCGCGGTTACCTATCTCCTTACTTCATCAACAACCAAGAAGCGGGTAGCGTAGACCTAGAAAGCCC…	.		unknown	.	.	unknown	unknown	yes	no	no	no	no
10N.261.51.C2	0	261	5	A	sanger	PRJNA328102	OK263850	>10N.261.51.C2 ACAGCTACAGTGTTGGCTCAGTCTATTATCGCTGAAGGCCTAAAAGCAGTTGCTGCTGGCATGAACCCAATGGATCTAAAGCGCGGCATCGACAAAGCGGTTATCGCAGCTGTTGAAGAGCTGAAGAACCTTTCTGTTCCTTGTTCAGACACGAAAGCTATCGCGCAAGTAGGTACTATCTCTGCGAACTCTGATTCTACAGTAGGTAACATCATTGCTGAAGCGATGGAAAAAGTAGGTCGTGATGGCGTAATTACGGTTGAAGAAGGTCAGGCTCTGCAAGACGAGCTAGACGTTGTTGAAGGTATGCAGTTCGACCGCGGTTACCTATCTCCTTACTTCATCAATAACCAAGAAGCCGGTTCAGTTGATCTAGAAAGCCCA…	.		unknown	.	.	unknown	unknown	yes	no	no	no	no
10N.261.51.C3	0	261	5	A	sanger	PRJNA328102	OK263851	>10N.261.51.C3 ACTGCAACAGTACTGGCTCAATCTATCATCACTGAAGGTCTTAAGGCTGTCGCTGCTGGTATGAACCCAATGGATCTTAAGCGTGGTATCGACAAGGCAGTGATTGCTGCAGTTGAAGAGCTTAAGAACCTATCTCAACCTTGTGCTGATACTAAAGCTATCGCTCAGGTAGGTACTATCTCTGCAAACTCTGATGTGACTGTAGGTAACATCATTGCTGAAGCGATGGAAAAAGTAGGCCGTGATGGTGTTATCACTGTTGAAGAAGGTCAGGCTCTTCAAGACGAGCTAGACGTAGTTGAAGGTATGCAGTTCGATCGCGGTTACCTATCTCCTTACTTCATCAACAACCAAGAAGCGGGTAGTGTAGACCTAGAAAGCCCA…	.		unknown	.	.	unknown	unknown	yes	no	no	no	no
10N.261.51.C4	12	261	5	A	.	PRJNA328102	.	.	.		unknown	.	.	unknown	unknown	no	no	yes	no	yes
10N.261.51.C5	0	261	5	A	sanger	PRJNA328102	OK263852	>10N.261.51.C5 ACAGCAACAGTATTGGCTCAGTCTATTATTGCTGAAGGCCTAAAAGCCGTTGCTGCTGGCATGAACCCAATGGATCTTAAGCGCGGCATCGACAAAGCAGTTATCGCGGCTGTTGAAGAGCTGAAGAACCTTTCTGTTCCTTGTTCAGACACGAAAGCTATCGCGCAAGTAGGTACTATCTCTGCGAACTCTGATTCGACAGTAGGTAACATCATTGCTGAAGCGATGGAAAAAGTAGGTCGTGATGGCGTTATCACGGTTGAAGAAGGTCAGGCTCTACAAGACGAGCTAGACGTAGTTGAAGGTATGCAGTTCGACCGCGGTTACCTGTCTCCTTACTTTATCAACAACCAAGAAGCAGGTTCTGTTGATCTAGAGAGCCCA…	.		unknown	.	.	unknown	unknown	yes	no	no	no	no
10N.261.51.C6	0	261	5	A	sanger	PRJNA328102	OK263853	>10N.261.51.C6 ACAGCAACAGTTCTTGCTCAAGCAATCATCACTGAAGGCTTAAAAGCCGTTGCTGCTGGCATGAATCCAATGGATCTTAAGCGCGGTATCGACAAAGCAGTTATCGCTGCAGTTGAAGAGCTAAAAGGCCTTTCTGTTCCATGTGCAGATACAAAAGCTATCGCGCAAGTAGGTACTATCTCTGCGAACTCTGATTCGACAGTAGGTAACATCATTGCTGAAGCGATGGAAAAAGTAGGTCGTGATGGCGTAATCACGGTTGAAGAAGGTCAGGCTCTACAAGACGAGCTAGACGTAGTTGAAGGTATGCAGTTCGACCGTGGTTACCTATCTCCTTACTTCATCAACAACCAAGAAGCGGGTTCTGTTGATCTAGAAAGCCCA…	.		unknown	.	.	unknown	unknown	yes	no	no	no	no
10N.261.51.C7	2	261	5	A	sanger	PRJNA328102	MF464504	>10N.261.51.C7 ACAGCAACAGTATTGGCTCAGTCTATTATCGCTGAAGGCCTAAAAGCCGTTGCTGCTGGCATGAATCCAATGGATCTTAAGCGCGGCATCGACAAAGCGGTTATCGCGGCTGTTGAAGAGCTGAAGAACCTATCTGTTCCTTGTTCAGACACGAAAGCTATCGCTCAAGTAGGTACTATCTCTGCGAACTCTGATTCGACAGTGGGTAACATCATTGCTGAAGCGATGGAAAAAGTAGGTCGTGATGGCGTTATCACGGTTGAAGAAGGTCAGGCTCTACAAGATGAGCTAGACGTAGTTGAAGGTATGCAGTTCGACCGCGGTTACCTATCTCCTTACTTCATCAACAACCAAGAAGCCGGTTCTGTTGATCTAGAAAGCCCA…	JAJGZO000000000	SAMN22346950	Vibrio lentus	Vibrio lentus	same population call as in SciData paper	Vibrio	Vibrionaceae	yes	yes	yes	yes	yes
10N.261.51.C8	0	261	5	A	sanger	PRJNA328102	OK263854	>10N.261.51.C8 ACCGCAACAGTATTGGCTCAGTCTATTATCGCTGAAGGCCTAAAAGCGGTTGCTGCTGGCATGAACCCAATGGATCTTAAGCGCGGCATCGACAAAGCGGTTATCGCGGCTGTTGAAGAGCTGAAGAACCTTTCTGTTCCTTGTTCAGACACGAAAGCTATCGCGCAAGTAGGTACTATCTCTGCGAACTCTGATTCGACAGTAGGTAACATCATTGCTGAAGCGATGGAAAAAGTAGGTCGTGATGGCGTAATTACGGTTGAAGAAGGTCAGGCTCTGCAAGACGAGCTAGACGTAGTTGAAGGTATGCAGTTCGACCGCGGTTACCTGTCTCCTTACTTCATCAACAACCAAGAAGCCGGTTCTGTTGATCTAGAAAGCCCA…	.		unknown	.	.	unknown	unknown	yes	no	no	no	no
10N.261.51.C9	44	261	5	A	sanger	PRJNA328102	OK263855	>10N.261.51.C9 ACAGCTACAGTATTGGCTCAGTCTATTATCGCTGAAGGCCTAAAAGCGGTTGCTGCTGGCATGAACCCAATGGATCTTAAGCGCGGCATCGACAAAGCGGTTATCGCGGCTGTTGAAGAGCTGAAGAACCTTTCTGTTCCTTGTTCAGACACGAAAGCTATCGCTCAAGTAGGTACTATCTCTGCGAACTCTGATTCTACAGTGGGTAACATCATTGCTGAAGCGATGGAAAAAGTAGGTCGTGATGGCGTAATCACGGTTGAAGAAGGTCAGGCTCTGCAAGATGAGCTAGACGTAGTTGAAGGTATGCAGTTCGACCGCGGTTACCTGTCTCCTTACTTCATCAACAACCAAGAAGCAGGTTCTGTTGATCTAGAAAGCCCA…	MCYK00000000.1		Vibrio lentus	Vibrio lentus	same population call as in SciData paper	Vibrio	Vibrionaceae	yes	yes	yes	yes	yes
10N.261.51.E1	0	261	5	A	sanger	PRJNA328102	OK263856	>10N.261.51.E1 ACCGCTACTGTTCTTGCACAATCAATTGTGACTGAAGGTCTTAAGGCTGTTGCCGCGGGTATGAACCCAATGGATCTTAAGCGTGGTATCGACAAAGCCGTTGTTGCCGCTGTAACTGAGCTTAAAGCATTGTCTCAAGAGTGTTCAGACTCTAAAGCGATTGCTCAGGTTGGTACTATTTCAGCTAACTCTGACGAATCAATCGGTGAAATCATTGCCACTGCAATGGAGCGCGTCGGTAAAGAAGGCGTTATCACTGTTGAAGAAGGCCAAGCACTAGAAAACGAATTAGACGTTGTTGAAGGTATGCAGTTTGACCGTGGTTACCTATCACCATACTTCATCAATAAGCCAGAAACTGGCAGCGTAGAGTTAGATTCTCCA…	.		unknown	.	.	unknown	unknown	yes	no	no	no	no
10N.261.51.E10	0	261	5	A	sanger	PRJNA328102	OK263857	>10N.261.51.E10 ACTGCAACAGTACTGGCTCAATCTATCATCACTGAAGGTCTTAAGGCTGTCGCTGCTGGTATGAACCCAATGGATCTTAAGCGTGGTATCGACAAGGCAGTGATTGCTGCAGTTGAAGAGCTTAAGAACCTATCTCAACCTTGTGCTGATACTAAAGCTATCGCTCAGGTAGGTACTATCTCTGCAAACTCTGATGTGACTGTAGGTAACATCATTGCTGAAGCGATGGAAAAAGTAGGCCGTGATGGTGTTATCACTGTTGAAGAAGGTCAGGCTCTTCAAGACGAGCTAGACGTAGTTGAAGGTATGCAGTTCGATCGCGGTTACCTATCTCCTTACTTCATCAACAACCAAGAAGCGGGTAGTGTAGACCTAGAAAGCCC…	.		unknown	.	.	unknown	unknown	yes	no	no	no	no
10N.261.51.E11	1	261	5	A	sanger	PRJNA328102	OK263858	>10N.261.51.E11 ACAGCAACAGTATTGGCTCAGTCTATTATCGCTGAAGGCCTAAAAGCCGTTGCTGCTGGCATGAACCCAATGGATCTTAAGCGCGGTATCGACAAAGCGGTTATCGCGGCTGTTGAAGAGCTGAAGAACCTTTCTGTTCCTTGTTCAGACACGAAAGCTATCGCTCAAGTAGGTACTATCTCTGCGAACTCTGATTCGACAGTAGGTAACATCATTGCTGAAGCGATGGAAAAAGTAGGTCGTGATGGCGTAATCACGGTTGAAGAAGGTCAGGCTCTGCAAGACGAGCTAGACGTAGTTGAAGGTATGCAGTTCGACCGCGGTTACCTATCTCCTTACTTCATCAATAACCAAGAAGCCGGTTCAGTTGATCTAGAAAGCCC…	MCYJ00000000.1		Vibrio tasmaniensis	Vibrio tasmaniensis	same population call as in SciData paper	Vibrio	Vibrionaceae	yes	yes	yes	yes	yes
10N.261.51.E12	0	261	5	A	sanger	PRJNA328102	OK263859	>10N.261.51.E12 ACAGCAACAGTTCTTGCTCAAGCAATCATCACTGAAGGCTTAAAAGCCGTTGCTGCTGGCATGAATCCAATGGATCTTAAGCGCGGTATCGACAAAGCAGTTATCGCTGCAGTTGAAGAGCTAAAAGGCCTTTCTGTTCCATGTGCAGATACAAAAGCTATCGCGCAAGTAGGTACTATCTCTGCGAACTCTGATTCGACAGTAGGTAACATCATTGCTGAAGCGATGGAAAAAGTAGGTCGTGATGGCGTAATCACGGTTGAAGAAGGTCAGGCTCTACAAGACGAGCTAGACGTAGTTGAAGGTATGCAGTTCGACCGTGGTTACCTATCTCCTTACTTCATCAACAACCAAGAAGCGGGTTCTGTTGATCTAGAAAGCCC…	.		unknown	.	.	unknown	unknown	yes	no	no	no	no
10N.261.51.E2	0	261	5	A	sanger	PRJNA328102	OK263860	>10N.261.51.E2 ACTGCAACAGTATTGGCTCAGTCTATTATCGCTGAAGGCCTAAAAGCGGTTGCTGCTGGCATGAACCCAATGGATCTTAAGCGCGGCATCGACAAAGCGGTTATCGCAGCTGTTGAAGAGCTGAAAACCCTGTCTGTTCCTTGTTCAGATACTAAAGCGATTGCTCAAGTAGGTACTATCTCAGCGAACTCTGATTCGACAGTAGGTAACATCATTGCTGAAGCGATGGAAAAAGTAGGTCGTGACGGCGTTATTACGGTTGAAGAAGGTCAGGCTCTACAAGACGAGCTAGACGTTGTTGAAGGTATGCAGTTCGACCGTGGTTACCTATCTCCTTACTTCATCAACAACCAAGAAGCTGGCAGTGTTGATTTAGAGAGCCCG…	.		unknown	.	.	unknown	unknown	yes	no	no	no	no
10N.261.51.E3	0	261	5	A	sanger	PRJNA328102	OK263861	>10N.261.51.E3 ACTGCAACAGTACTGGCTCAATCTATCATCACTGAAGGCCTTAAGGCTGTCGCTGCTGGTATGAACCCAATGGATCTTAAGCGTGGTATCGACAAAGCAGTGATTGCTGCAGTTGAAGAGCTTAAGAACCTATCTCAACCTTGTGCTGATACTAAAGCTATCGCTCAGGTAGGTACTATCTCTGCAAACTCTGATGTGACTGTAGGTAACATCATTGCTGAAGCGATGGAAAAAGTAGGCCGTGATGGTGTTATCACTGTTGAAGAAGGTCAGGCTCTTCAAGACGAGCTAGACGTAGTTGAAGGTATGCAGTTCGATCGCGGTTACCTATCTCCTTACTTCATCAACAACCAAGAAGCGGGTAGCGTAGACCTAGAAAGCCCA…	.		unknown	.	.	unknown	unknown	yes	no	no	no	no
10N.261.51.E4	0	261	5	A	sanger	PRJNA328102	OK263862	>10N.261.51.E4 ACTGCAACAGTACTGGCTCAATCTATCATCACTGAAGGCCTTAAGGCTGTCGCTGCTGGTATGAACCCAATGGATCTTAAGCGTGGTATCGACAAAGCAGTGATTGCTGCAGTTGAAGAGCTTAAGAACCTATCTCAACCTTGTGCTGATACTAAAGCTATCGCTCAGGTAGGTACTATCTCTGCAAACTCTGATGTGACTGTAGGTAACATCATTGCTGAAGCGATGGAAAAAGTAGGCCGTGATGGTGTTATCACTGTTGAAGAAGGTCAGGCTCTTCAAGACGAGCTAGACGTAGTTGAAGGTATGCAGTTCGATCGCGGTTACCTATCTCCTTACTTCATCAACAACCAAGAAGCGGGTAGCGTAGACCTAGAAAGCCCA…	.		unknown	.	.	unknown	unknown	yes	no	no	no	no
10N.261.51.E5	0	261	5	A	sanger	PRJNA328102	OK263863	>10N.261.51.E5 ACAGCAACAGTTCTTGCTCAAGCAATCATCACTGAAGGCTTAAAAGCCGTTGCTGCTGGCATGAATCCAATGGATCTTAAGCGCGGTATCGACAAAGCAGTTATCGCTGCAGTTGAAGAGCTAAAAGGCCTTTCTGTTCCATGTGCAGATACAAAAGCTATCGCGCAAGTAGGTACTATCTCTGCGAACTCTGATTCGACAGTAGGTAACATCATTGCTGAAGCGATGGAAAAAGTAGGTCGTGATGGCGTAATCACGGTTGAAGAAGGTCAGGCTCTACAAGACGAGCTAGACGTAGTTGAAGGTATGCAGTTCGACCGTGGTTACCTATCTCCTTACTTCATCAACAACCAAGAAGCGGGTTCTGTTGATCTAGAAAGCCCA…	.		unknown	.	.	unknown	unknown	yes	no	no	no	no
10N.261.51.E6	1	261	5	A	sanger	PRJNA328102	OK263864	>10N.261.51.E6 ACTGCAACAGTACTGGCTCAATCTATCATCACTGAAGGTCTTAAGGCTGTCGCTGCTGGTATGAACCCAATGGATCTTAAGCGTGGTATCGACAAGGCAGTGATTGCTGCAGTTGAAGAGCTTAAGAACCTATCTCAACCTTGTGCTGATACTAAAGCTATCGCTCAGGTAGGTACTATCTCTGCAAACTCTGATGTGACTGTGGGTAACATCATTGCTGAAGCGATGGAAAAAGTAGGCCGTGATGGTGTTATCACTGTTGAAGAAGGTCAGGCTCTTCAAGACGAGCTAGACGTAGTTGAAGGTATGCAGTTCGATCGCGGTTACCTATCTCCTTACTTCATCAACAACCAAGAAGCGGGTAGTGTAGACCTAGAAAGCCCA…	MCYI00000000.1		Vibrio breoganii	Vibrio breoganii	same population call as in SciData paper	Vibrio	Vibrionaceae	yes	yes	yes	yes	yes
10N.261.51.E7	0	261	5	A	sanger	PRJNA328102	OK263865	>10N.261.51.E7 ACAGCAACAGTATTGGCTCAGTCTATTATCGCTGAAGGCCTAAAAGCGGTTGCTGCTGGCATGAACCCAATGGATCTTAAGCGCGGCATCGACAAAGCGGTTATCGCGGCTGTTGAAGAGCTGAAGAACCTTTCTGTTCCTTGTTCAGACACGAAAGCTATCGCGCAAGTAGGTACTATCTCTGCGAACTCTGATTCGACAGTAGGTAACATCATTGCTGAAGCGATGGAAAAAGTAGGTCGCGATGGCGTTATCACGGTTGAAGAAGGTCAGGCTCTACAAGATGAGCTAGACGTAGTTGAAGGTATGCAATTCGACCGCGGTTACCTATCTCCTTACTTCATCAACAACCAAGAAGCCGGTTCTGTTGATCTAGATAGCCCG…	.		unknown	.	.	unknown	unknown	yes	no	no	no	no
10N.261.51.E8	0	261	5	A	sanger	PRJNA328102	OK263866	>10N.261.51.E8 ACAGCAACGGTACTAGCACAATCTATCGTTAACGAAGGTCTAAAAGCAGTCGCAGCGGGCATGAACCCAATGGATCTTAAGCGTGGTATCGACAAAGCTGTTGCCGCGGCAGTTGAGCAACTAAAAGAGCTTTCTGTTGAATGTAACGACACAAAAGCGATCGCGCAGGTTGGTACTATCTCTGCAAACTCAGACGCAAGCGTAGGTAATATCATTGCAGAAGCAATGGAGCGTGTGGGTCGTGATGGCGTTATCACGGTTGAAGAAGGTCAGGCGCTACAAGACGAGTTAGACGTAGTAGAAGGTATGCAGTTCGACCGCGGTTACCTGTCTCCTTACTTCATCAACAACCAAGAATCAGGCAGTGTTGATCTAGAAAACCCA…	.		unknown	.	.	unknown	unknown	yes	no	no	no	no
10N.261.51.E9	0	261	5	A	sanger	PRJNA328102	OK263867	>10N.261.51.E9 ACAGCAACAGTATTGGCTCAGTCGATTATTGCTGAAGGCCTAAAAGCCGTTGCTGCTGGCATGAACCCAATGGATCTTAAGCGCGGCATCGACAAAGCGGTTATCGCGGCTGTTGAAGAGCTGAAGAACCTTTCTGTTCCTTGTTCAGACACGAAAGCGATCGCGCAAGTAGGTACTATCTCTGCGAACTCTGATTCGACTGTAGGTAACATCATTGCTGAAGCGATGGAAAAAGTAGGTCGTGATGGCGTTATCACGGTTGAAGAAGGTCAGGCTCTGCAAGATGAGCTAGACGTAGTTGAAGGTATGCAGTTCGACCGCGGTTACCTATCTCCTTACTTCATCAACAACCAAGAAGCTGGTTCTGTTGATCTAGATAGCCCG…	.		unknown	.	.	unknown	unknown	yes	no	no	no	no
10N.261.51.F1	0	261	5	A	sanger	PRJNA328102	OK263868	>10N.261.51.F1 ACAGCAACAGTATTGGCTCAGTCTATTATCGCTGAAGGCCTAAAAGCGGTTGCTGCTGGCATGAACCCAATGGATCTTAAGCGCGGCATCGACAAAGCGGTTATCGCGGCTGTTGAAGAGCTGAAGAACCTTTCTGTTCCTTGTTCAGACACGAAAGCTATCGCGCAAGTAGGTACTATCTCTGCGAACTCTGATTCGACAGTGGGTAACATTATTGCTGAAGCGATGGAAAAAGTAGGTCGTGATGGCGTTATCACGGTTGAAGAAGGTCAGGCTCTACAAGACGAGCTAGACGTAGTTGAAGGTATGCAGTTCGACCGCGGTTACCTATCTCCTTACTTCATCAACAACCAAGAAGCCGGTTCTGTTGATCTAGATAGCCCG…	.		unknown	.	.	unknown	unknown	yes	no	no	no	no
10N.261.51.F10	0	261	5	A	sanger	PRJNA328102	OK263869	>10N.261.51.F10 ACAGCAACAGTATTGGCTCAGTCGATTATCGCTGAAGGCCTAAAAGCGGTTGCTGCGGGTATGAACCCAATGGATCTTAAGCGCGGCATCGACAAAGCGGTTATCGCGGCTGTAGAAGAACTGAAGAACCTTTCTGTTCCATGTGCAGATACGAAAGCTATCGCACAAGTAGGTACTATCTCTGCAAACTCTGACGCTACAGTGGGTAACATCATTGCTGAAGCGATGGAAAAAGTAGGCCGTGATGGCGTTATCACTGTTGAAGAAGGTCAGGCTCTACAAGACGAGCTAGACGTAGTTGAAGGTATGCAGTTCGACCGCGGTTACCTATCTCCTTACTTCATCAACAACCAAGAAGCGGGTTCTGTTGATCTAGAAAGCCC…	.		unknown	.	.	unknown	unknown	yes	no	no	no	no
10N.261.51.F11	0	261	5	A	sanger	PRJNA328102	OK263870	>10N.261.51.F11 ACAGCAACAGTTCTTGCTCAAGCAATCATCACTGAAGGCTTAAAAGCCGTTGCTGCTGGCATGAATCCAATGGATCTTAAGCGCGGTATCGACAAAGCAGTTATCGCTGCAGTTGAAGAGCTAAAAGGCCTTTCTGTTCCATGTGCAGATACAAAAGCTATCGCGCAAGTAGGTACTATCTCTGCGAACTCTGATTCGACAGTAGGTAACATCATTGCTGAAGCGATGGAAAAAGTAGGTCGTGATGGCGTAATCACGGTTGAAGAAGGTCAGGCTCTACAAGACGAGCTAGACGTAGTTGAAGGTATGCAGTTCGACCGTGGTTACCTATCTCCTTACTTCATCAACAACCAAGAAGCGGGTTCTGTTGATCTAGAAAGCCC…	.		unknown	.	.	unknown	unknown	yes	no	no	no	no
10N.261.51.F12	0	261	5	A	sanger	PRJNA328102	OK263871	>10N.261.51.F12 ACTGCAACAGTATTGGCTCAGTCTATTATCGCTGAAGGCCTAAAAGCGGTTGCTGCTGGCATGAATCCAATGGATCTTAAGCGCGGCATCGACAAAGCGGTTATCGCAGCTGTTGAAGAGCTGAAAACCCTGTCTGTTCCTTGTTCAGATACTAAAGCGATTGCTCAAGTAGGTACTATCTCAGCGAACTCTGATTCGACAGTAGGTAACATCATTGCTGAAGCGATGGAAAAAGTAGGTCGTGACGGCGTTATTACGGTTGAAGAAGGTCAGGCTCTACAAGACGAGCTAGACGTTGTTGAAGGTATGCAGTTCGACCGTGGTTACCTATCTCCTTACTTCATCAACAACCAAGAAGCTGGCAGTGTTGATTTAGAGAGCCC…	.		unknown	.	.	unknown	unknown	yes	no	no	no	no
10N.261.51.F2	2	261	5	A	sanger	PRJNA328102	OK263872	>10N.261.51.F2 ACTGCAACAGTACTGGCTCAATCTATCATCACTGAAGGTCTTAAGGCTGTCGCTGCTGGTATGAACCCAATGGATCTTAAGCGTGGTATCGACAAAGCAGTGATTGCTGCAGTTGAAGAGCTTAAGAACCTATCTCAACCTTGTGCTGATACTAAAGCTATCGCTCAGGTAGGTACTATCTCTGCAAACTCTGATGTGACTGTAGGTAACATCATTGCTGAAGCGATGGAAAAAGTAGGCCGTGATGGTGTTATCACTGTTGAAGAAGGTCAGGCTCTTCAAGACGAGCTAGACGTAGTTGAAGGTATGCAGTTCGATCGCGGTTACCTATCTCCTTACTTCATCAACAACCAAGAAGCGGGTAGCGTAGACCTAGAAAGCCCA…	MCYH00000000.1		Vibrio breoganii	Vibrio breoganii	same population call as in SciData paper	Vibrio	Vibrionaceae	yes	yes	yes	yes	yes
10N.261.51.F3	0	261	5	A	sanger	PRJNA328102	OK263873	>10N.261.51.F3 ACTGCAACAGTACTGGCTCAATCTATCATCACTGAAGGCCTTAAGGCTGTCGCTGCTGGTATGAACCCAATGGATCTTAAGCGTGGTATCGACAAAGCAGTGATTGCTGCAGTTGAAGAGCTTAAGAACCTATCTCAACCTTGTGCTGATACTAAAGCTATCGCTCAGGTAGGTACTATCTCTGCAAACTCTGATGTGACTGTAGGTAACATCATTGCTGAAGCGATGGAAAAAGTAGGCCGTGATGGTGTTATCACTGTTGAAGAAGGTCAGGCTCTTCAAGACGAGCTAGACGTAGTTGAAGGTATGCAGTTCGATCGCGGTTACCTATCTCCTTACTTCATCAACAACCAAGAAGCGGGTAGCGTAGACCTAGAAAGCCCA…	.		unknown	.	.	unknown	unknown	yes	no	no	no	no
10N.261.51.F5	0	261	5	A	sanger	PRJNA328102	OK263874	>10N.261.51.F5 ACAGCAACAGTATTGGCTCAGTCGATTATCGCTGAAGGCCTAAAAGCGGTTGCTGCGGGTATGAACCCAATGGATCTTAAGCGCGGCATCGACAAAGCGGTTATCGCGGCTGTAGAAGAACTGAAGAACCTTTCGGTTCCATGTGCAGATACGAAAGCTATCGCGCAAGTAGGTACTATCTCTGCAAACTCTGACGCTACAGTGGGTAACATCATTGCTGAAGCGATGGAAAAAGTAGGCCGTGATGGCGTTATCACTGTTGAAGAAGGTCAGGCTCTACAAGACGAGCTAGACGTAGTTGAAGGTATGCAGTTCGACCGCGGTTACCTATCTCCTTACTTCATCAACAACCAAGAAGCGGGTTCTGTTGATCTAGAAAGCCCA…	.		unknown	.	.	unknown	unknown	yes	no	no	no	no
10N.261.51.F6	0	261	5	A	sanger	PRJNA328102	OK263875	>10N.261.51.F6 ACAGCAACAGTATTGGCTCAGTCTATTATCGCTGAAGGCCTAAAAGCGGTTGCTGCTGGCATGAACCCAATGGATCTTAAGCGCGGTATCGACAAAGCGGTTATCGCGGCTGTTGAAGAGCTGAAGAACCTTTCTGTTCCTTGTTCAGACACGAAAGCTATCGCGCAAGTAGGTACTATCTCTGCGAACTCTGATTCGACAGTAGGTAACATCATTGCTGAAGCGATGGAAAAAGTAGGTCGTGATGGCGTTATCACGGTTGAAGAAGGTCAGGCTCTACAAGATGAGCTAGACGTAGTTGAAGGTATGCAGTTCGACCGCGGTTACCTATCTCCTTACTTCATCAACAACCAAGAAGCCGGTTCTGTTGATCTAGATAGCCCG…	.		unknown	.	.	unknown	unknown	yes	no	no	no	no
10N.261.51.F7	0	261	5	A	sanger	PRJNA328102	OK263876	>10N.261.51.F7 ACTGCAACAGTACTGGCTCAATCTATCATCACTGAAGGCCTTAAGGCTGTCGCTGCTGGTATGAACCCAATGGATCTTAAGCGTGGTATCGACAAAGCAGTGATTGCTGCAGTTGAAGAGCTTAAGAACCTATCTCAACCTTGTGCTGATACTAAAGCTATCGCTCAGGTAGGTACTATCTCTGCAAACTCTGATGTGACTGTAGGTAACATCATTGCTGAAGCGATGGAAAAAGTAGGCCGTGATGGTGTTATCACTGTTGAAGAAGGTCAGGCTCTTCAAGACGAGCTAGACGTAGTTGAAGGTATGCAGTTCGATCGCGGTTACCTATCTCCTTACTTCATCAACAACCAAGAAGCGGGTAGCGTAGACCTAGAAAGCCCA…	.		unknown	.	.	unknown	unknown	yes	no	no	no	no
10N.261.51.F8	22	261	5	A	sanger	PRJNA328102	OK263877	>10N.261.51.F8 ACCGCAACAGTATTGGCTCAGTCTATTATCGCGGAAGGCCTAAAAGCGGTTGCTGCTGGCATGAACCCAATGGATCTTAAGCGCGGCATCGACAAAGCGGTTATCGCGGCTGTTGAAGAGCTGAAGAACCTTTCTGTTCCTTGTTCAGACACGAAAGCTATCGCGCAAGTAGGTACTATCTCTGCGAACTCTGATTCGACAGTAGGTAACATCATTGCTGAAGCGATGGAAAAAGTAGGTCGTGATGGCGTAATCACGGTTGAAGAAGGTCAGGCTCTGCAAGACGAGCTAGACGTAGTTGAAGGTATGCAGTTCGACCGCGGTTACCTATCTCCTTACTTCATCAACAACCAAGAAGCAGGTTCTGTTGATCTAGAAAGCCCA…	MCYG00000000.1		Vibrio lentus	Vibrio lentus	same population call as in SciData paper	Vibrio	Vibrionaceae	yes	yes	yes	yes	yes
10N.261.51.F9	8	261	5	A	sanger	PRJNA328102	OK263878	>10N.261.51.F9 ACAGCAACAGTATTGGCTCAGTCTATTATCGCTGAAGGCCTAAAAGCGGTTGCTGCTGGCATGAACCCAATGGATCTTAAGCGCGGCATCGACAAAGCGGTTATCGCGGCTGTTGAAGAGCTGAAGAACCTTTCTGTTCCTTGTTCAGACACGAAAGCTATCGCTCAAGTAGGTACTATCTCTGCGAACTCTGATTCGACAGTAGGTAACATCATTGCTGAGGCGATGGAAAAAGTAGGTCGTGATGGCGTAATCACGGTTGAAGAAGGTCAGGCTCTACAAGACGAGCTAGACGTAGTTGAAGGCATGCAGTTCGACCGCGGTTACCTGTCTCCTTACTTCATCAACAACCAAGAAGCAGGTTCTGTTGATCTAGAAAGCCCA…	MCYF00000000.1		Vibrio lentus	Vibrio lentus	same population call as in SciData paper	Vibrio	Vibrionaceae	yes	yes	yes	yes	yes
10N.261.52.A1	70	261	5	B	sanger	PRJNA328102	OK263879	>10N.261.52.A1 ACAGCTACAGTTCTAGCTCAAGCTATCATCACTGAAGGCCTAAAAGCGGTTGCAGCTGGCATGAACCCAATGGACCTTAAGCGCGGTATCGACAAAGCAGTAACGGCTGCTGTTGAAGAGCTAAAAGGCCTTTCTGTTCCATGTGCTGATACTAAAGCTATCGCGCAAGTAGGTACTATCTCTGCAAACTCTGATGCGACTGTAGGTAACATCATTGCTGAAGCGATGGAAAAAGTAGGTCGTGATGGCGTTATCACCGTTGAAGAAGGTCAGGCTCTACAAGACGAGCTAGACGTAGTTGAAGGTATGCAGTTCGATCGCGGTTACCTATCTCCTTACTTCATCAACAACCAAGAAGCAGGTTCTGTTGATCTAGAGAGCCCA…	MCYD00000000.1		Vibrio sp. 10N.3	Vibrio sp.	arbitrary clade ID provided in this study compared with SciData paper	Vibrio	Vibrionaceae	yes	yes	yes	yes	yes
10N.261.52.A10	2	261	5	B	sanger	PRJNA328102	OK263880	>10N.261.52.A10 ACTGCAACAGTACTGGCTCAATCTATCATCACTGAAGGTCTTAAGGCTGTCGCTGCTGGTATGAACCCAATGGATCTTAAGCGTGGTATCGACAAGGCAGTGATTGCTGCAGTTGAAGAGCTTAAGAACCTATCTCAACCTTGTGCTGATACTAAAGCTATCGCTCAGGTAGGTACTATCTCTGCAAACTCTGATGTGACTGTGGGTAACATCATTGCTGAAGCGATGGAAAAAGTAGGCCGTGATGGTGTTATCACTGTTGAAGAAGGTCAGGCTCTTCAAGACGAGCTAGACGTAGTTGAAGGTATGCAGTTCGATCGCGGTTACCTATCTCCTTACTTCATCAACAACCAAGAAGCGGGTAGTGTAGACCTAGAAAGCCC…	MCYE00000000.1		Vibrio breoganii	Vibrio breoganii	same population call as in SciData paper	Vibrio	Vibrionaceae	yes	yes	yes	yes	yes
10N.261.52.A11	0	261	5	B	sanger	PRJNA328102	OK263881	>10N.261.52.A11 ACTGCAACAGTACTGGCTCAATCTATCATCACTGAAGGCCTTAAGGCTGTCGCTGCTGGTATGAACCCAATGGATCTTAAGCGTGGTATCGACAAAGCAGTGATTGCTGCAGTTGAAGAGCTTAAGAACCTATCTCAACCTTGTGCTGATACTAAAGCTATCGCTCAGGTAGGTACTATCTCTGCAAACTCTGATGTGACTGTAGGTAACATCATTGCTGAAGCGATGGAAAAAGTAGGCCGTGATGGTGTTATCACTGTTGAAGAAGGTCAGGCTCTTCAAGACGAGCTAGACGTAGTTGAAGGTATGCAGTTCGATCGCGGTTACCTATCTCCTTACTTCATCAACAACCAAGAAGCGGGTAGCGTAGACCTAGAAAGCCC…	.		unknown	.	.	unknown	unknown	yes	no	no	no	no
10N.261.52.A12	0	261	5	B	sanger	PRJNA328102	OK263882	>10N.261.52.A12 ACAGCAACAGTATTGGCTCAGTCTATTATCGCTGAAGGCCTAAAAGCGGTTGCTGCTGGCATGAACCCAATGGATCTTAAGCGCGGTATCGACAAAGCGGTTATCGCGGCTGTTGAAGAGCTGAAGAACCTTTCTGTTCCTTGTTCAGACACGAAAGCTATCGCTCAAGTAGGTACTATCTCTGCGAACTCTGATTCGACAGTAGGTAACATCATTGCTGAAGCGATGGAAAAAGTAGGTCGTGATGGCGTTATCACAGTTGAAGAAGGTCAGGCTCTGCAAGACGAGCTAGACGTTGTTGAAGGTATGCAGTTCGACCGCGGTTACCTGTCTCCTTACTTCATCAACAACCAAGAAGCAGGTTCTGTTGATCTAGAAAGCCC…	.		unknown	.	.	unknown	unknown	yes	no	no	no	no
10N.261.52.A2	0	261	5	B	genome	PRJNA328102	OL372273	>10N.261.52.A2 ACTGCAACAGTACTGGCTCAATCTATCATCACTGAAGGTCTTAAGGCTGTCGCTGCTGGTATGAACCCAATGGATCTTAAGCGTGGTATCGACAAAGCAGTGATTGCTGCAGTTGAAGAGCTTAAGAACCTATCTCAACCTTGTGCTGATACTAAAGCTATCGCTCAGGTAGGTACTATCTCTGCAAACTCTGATGTGACTGTAGGTAACATCATTGCTGAAGCGATGGAAAAAGTAGGCCGTGATGGTGTTATCACTGTTGAAGAAGGTCAGGCTCTTCAAGACGAGCTAGACGTAGTTGAAGGTATGCAGTTCGATCGCGGTTACCTATCTCCTTACTTCATCAACAACCAAGAAGCGGGTAGCGTAGACCTAGAAAGCCCA…	.		Vibrio breoganii	.	.	unknown	unknown	yes	no	no	no	no
10N.261.52.A3	0	261	5	B	sanger	PRJNA328102	OK263883	>10N.261.52.A3 ACAGCAACGGTACTAGCGCAATCTATCGTTAACGAAGGTCTAAAAGCAGTCGCGGCGGGCATGAACCCAATGGATCTTAAGCGTGGTATCGACAAAGCTGTTGCTGCGGCAGTTGAGCAACTAAAAGAGCTTTCTGTTGAATGTAACGACACAAAAGCGATCGCGCAGGTTGGTACTATCTCTGCAAACTCAGACGCAAGCGTAGGTAATATCATTGCAGAAGCAATGGAGCGTGTGGGTCGTGATGGCGTTATCACGGTTGAAGAAGGTCAGGCGCTACAAGACGAGTTAGACGTAGTAGAAGGTATGCAGTTCGACCGCGGTTACCTGTCTCCTTACTTCATCAACAACCAAGAATCAGGCAGTGTTGATCTAGAAAACCCA…	.		unknown	.	.	unknown	unknown	yes	no	no	no	no
10N.261.52.A4	0	261	5	B	sanger	PRJNA328102	OK263884	>10N.261.52.A4 ACAGCTACAGTACTGGCTCAGTCTATTATCGCTGAAGGCCTAAAAGCGGTTGCTGCTGGCATGAACCCAATGGATCTTAAGCGCGGTATCGACAAAGCGGTTATCGCGGCTGTTGAAGAGCTGAAGAACCTTTCTGTTCCATGTTCTGATACTAAAGCTATCGCTCAAGTAGGTACTATCTCTGCGAACTCTGATTCGACAGTAGGTAACATCATTGCTGAAGCGATGGAAAAAGTAGGTCGTGATGGCGTAATCACGGTTGAAGAAGGTCAGGCTCTGCAAGACGAGCTAGACGTAGTTGAAGGTATGCAGTTCGACCGCGGTTACCTGTCTCCTTACTTCATCAACAACCAAGAAGCAGGTTCTGTTGATCTAGAAAGCCCA…	.		unknown	.	.	unknown	unknown	yes	no	no	no	no
10N.261.52.A5	0	261	5	B	sanger	PRJNA328102	OK263885	>10N.261.52.A5 ACAGCAACAGTATTGGCTCAGTCGATTATCGCTGAAGGCCTAAAAGCCGTTGCTGCTGGCATGAACCCAATGGATCTTAAGCGCGGCATCGACAAAGCGGTTATCGCGGCTGTTGAAGAGCTGAAGAACCTTTCTGTTCCTTGTTCAGACACGAAAGCTATCGCGCAAGTCGGTACTATCTCTGCGAACTCTGATTCGACAGTGGGTAACATTATTGCTGAAGCGATGGAAAAAGTAGGTCGTGATGGCGTTATCACGGTTGAAGAAGGTCAGGCTCTACAAGATGAGCTAGACGTAGTTGAAGGTATGCAGTTCGACCGCGGTTACCTATCTCCTTACTTCATCAACAACCAAGAAGCCGGTTCTGTTGATCTAGATAGCCCG…	.		unknown	.	.	unknown	unknown	yes	no	no	no	no
10N.261.52.A6	1	261	5	B	sanger	PRJNA328102	OK263886	>10N.261.52.A6 ACAGCAACAGTATTGGCTCAGTCTATTATCGCTGAAGGCCTAAAAGCCGTTGCTGCTGGCATGAACCCAATGGATCTTAAGCGCGGTATCGACAAAGCGGTTATCGCGGCTGTTGAAGAGCTGAAGAACCTTTCTGTTCCTTGTTCAGACACGAAAGCTATCGCTCAAGTAGGTACTATCTCTGCGAACTCTGATTCGACAGTAGGTAACATCATTGCTGAAGCGATGGAAAAAGTAGGTCGTGATGGCGTAATCACGGTTGAAGAAGGTCAGGCTCTGCAAGACGAGCTAGACGTAGTTGAAGGTATGCAGTTCGACCGCGGTTACCTATCTCCTTACTTCATCAATAACCAAGAAGCCGGTTCAGTTGATCTAGAAAGCCCA…	MCYC00000000.1		Vibrio tasmaniensis	.	.	Vibrio	Vibrionaceae	yes	yes	no	no	yes
10N.261.52.A7	0	261	5	B	sanger	PRJNA328102	OK263887	>10N.261.52.A7 ACGGCAACAGTATTGGCTCAGTCTATTATCGCAGAAGGCCTAAAAGCCGTTGCTGCTGGCATGAACCCAATGGATCTTAAGCGCGGCATCGACAAAGCGGTTATCGCAGCTGTTGAAGAGCTGAAGAACCTTTCTGTTCCTTGTTCAGACACGAAAGCTATCGCGCAAGTAGGTACTATCTCTGCGAACTCTGATTCGACAGTAGGTAACATCATTGCTGAAGCGATGGAAAAAGTAGGTCGTGATGGCGTTATCACGGTTGAAGAAGGTCAGGCTCTACAAGACGAGCTAGACGTAGTTGAAGGTATGCAGTTCGACCGCGGTTACCTATCTCCTTACTTCATCAACAACCAAGAAGCTGGTTCTGTTGATCTAGATAGCCCG…	.		unknown	.	.	unknown	unknown	yes	no	no	no	no
10N.261.52.A8	0	261	5	B	sanger	PRJNA328102	OK263888	>10N.261.52.A8 ACGGCAACAGTACTTGCGCAAGCAATTATTACTGAAGGCCTTAAAGCTGTAGCAGCGGGCATGAACCCAATGGATCTTAAGCGCGGCATCGACAAAGCAGTTATTGCTGCTGTTGAAGAGCTGAAAGCACTGTCTGTACCTTGTGAAGATACAAAAGCTATCGCACAAGTAGGTACTATCTCTGCAAACTCTGACGAAACTGTTGGTAACCTAATTGCAGAAGCAATGGAAAAAGTAGGCCGCGACGGTGTTATCACTGTTGAAGAAGGTCAAGCACTTCAAGACGAACTAGACGTTGTTGAAGGTATGCAGTTCGACCGCGGTTACCTATCGCCTTACTTCATCAACAACCAAGAAGCGGGTTCTGTTGATTTAGAAAGCCCA…	.		unknown	.	.	unknown	unknown	yes	no	no	no	no
10N.261.52.A9	0	261	5	B	sanger	PRJNA328102	OK263889	>10N.261.52.A9 ACTGCAACAGTATTGGCTCAGTCTATTATCGCTGAAGGCCTAAAAGCGGTTGCTGCTGGCATGAACCCAATGGATCTTAAGCGCGGCATCGACAAAGCGGTTATCGCAGCTGTTGAAGAGCTGAAAACCCTGTCTGTTCCTTGTTCAGATACTAAAGCGATTGCTCAAGTAGGTACTATCTCAGCGAACTCTGATTCGACAGTAGGTAACATCATTGCTGAAGCGATGGAAAAAGTAGGTCGTGACGGCGTTATTACGGTTGAAGAAGGTCAGGCTCTACAAGACGAGCTAGACGTTGTTGAAGGTATGCAGTTCGACCGTGGTTACCTATCTCCTTACTTCATCAACAACCAAGAAGCTGGCAGTGTTGATTTAGAGAGCCCG…	.		unknown	.	.	unknown	unknown	yes	no	no	no	no
10N.261.52.B1	2	261	5	B	sanger	PRJNA328102	OK263890	>10N.261.52.B1 ACTGCAACAGTACTGGCTCAATCTATCATCACTGAAGGTCTTAAGGCTGTCGCTGCTGGTATGAACCCAATGGATCTTAAGCGTGGTATCGACAAGGCAGTGATTGCTGCAGTTGAAGAGCTTAAGAACCTATCTCAACCTTGTGCTGATACTAAAGCTATCGCTCAGGTAGGTACTATCTCTGCAAACTCTGATGTGACTGTGGGTAACATCATTGCTGAAGCGATGGAAAAAGTAGGCCGTGATGGTGTTATCACTGTTGAAGAAGGTCAGGCTCTTCAAGACGAGCTAGACGTAGTTGAAGGTATGCAGTTCGATCGCGGTTACCTATCTCCTTACTTCATCAACAACCAAGAAGCGGGTAGTGTAGACCTAGAAAGCCCA…	MCYB00000000.1		Vibrio breoganii	Vibrio breoganii	same population call as in SciData paper	Vibrio	Vibrionaceae	yes	yes	yes	yes	yes
10N.261.52.B10	0	261	5	B	sanger	PRJNA328102	OK263891	>10N.261.52.B10 ACTGCAACAGTACTGGCTCAATCTATCATCACAGAAGGCCTTAAGGCTGTCGCTGCTGGTATGAACCCAATGGATCTTAAGCGTGGTATCGACAAAGCAGTGATTGCTGCAGTTGAAGAGCTTAAGAACCTATCTCAACCTTGTGCTGATACTAAAGCTATCGCTCAGGTAGGTACTATCTCTGCAAACTCTGATGTGACTGTAGGTAACATCATTGCTGAAGCGATGGAAAAAGTAGGCCGTGATGGTGTTATCACGGTTGAAGAAGGTCAGGCTCTTCAAGACGAGCTAGACGTAGTTGAAGGTATGCAATTCGATCGCGGTTACCTATCTCCTTACTTCATCAACAATCAAGAAGCGGGTAGCGTAGACCTAGAAAGCCC…	.		unknown	.	.	unknown	unknown	yes	no	no	no	no
10N.261.52.B11	0	261	5	B	sanger	PRJNA328102	OK263892	>10N.261.52.B11 ACAGCAACAGTATTGGCTCAGTCTATTATCGCTGAAGGCCTAAAAGCCGTTGCTGCTGGCATGAACCCAATGGATCTTAAGCGCGGCATCGACAAAGCGGTTATCGCGGCTGTTGAAGAGCTGAAGAACCTTTCTGTTCCTTGTTCAGACACGAAAGCTATCGCTCAAGTAGGTACTATCTCTGCGAACTCTGATTCGACAGTAGGTAACATCATTGCTGAAGCGATGGAAAAAGTAGGTCGTGATGGCGTTATCACGGTTGAAGAAGGTCAGGCTCTACAAGACGAGCTAGACGTAGTTGAAGGTATGCAGTTCGACCGCGGTTACCTATCTCCTTACTTCATCAACAACCAAGAAGCAGGTTCTGTTGATCTAGATAGCCC…	.		unknown	.	.	unknown	unknown	yes	no	no	no	no
10N.261.52.B12	0	261	5	B	sanger	PRJNA328102	OK263893	>10N.261.52.B12 ACTGCAACAGTACTGGCTCAATCTATCATCACTGAAGGCCTTAAGGCTGTCGCTGCTGGTATGAACCCAATGGATCTTAAGCGTGGTATCGACAAAGCAGTGATTGCTGCAGTTGAAGAGCTTAAGAACCTATCTCAACCTTGTGCTGATACTAAAGCTATCGCTCAGGTAGGTACTATCTCTGCAAACTCTGATGTGACTGTAGGTAACATCATTGCTGAAGCGATGGAAAAAGTAGGCCGTGATGGTGTTATCACTGTTGAAGAAGGTCAGGCTCTTCAAGACGAGCTAGACGTAGTTGAAGGTATGCAGTTCGATCGCGGTTACCTATCTCCTTACTTCATCAACAACCAAGAAGCGGGTAGCGTAGACCTAGAAAGCCC…	.		unknown	.	.	unknown	unknown	yes	no	no	no	no
10N.261.52.B2	1	261	5	B	sanger	PRJNA328102	OK263894	>10N.261.52.B2 ACAGCAACAGTATTGGCTCAGTCTATTATCGCTGAAGGCCTAAAAGCCGTTGCTGCTGGCATGAATCCAATGGATCTTAAGCGCGGCATCGACAAAGCGGTTATCGCGGCTGTTGAAGAGCTGAAGAACCTATCTGTTCCTTGTTCAGACACGAAAGCTATCGCTCAAGTAGGTACTATCTCTGCGAACTCTGATTCGACAGTGGGTAACATCATTGCTGAAGCGATGGAAAAAGTAGGTCGTGATGGCGTTATCACGGTTGAAGAAGGTCAGGCTCTACAAGATGAGCTAGACGTAGTTGAAGGTATGCAGTTCGACCGCGGTTACCTATCTCCTTACTTCATCAACAACCAAGAAGCCGGTTCTGTTGATCTAGAAAGCCCA…	MCYA00000000.1		Vibrio lentus	Vibrio lentus	same population call as in SciData paper	Vibrio	Vibrionaceae	yes	yes	yes	yes	yes
10N.261.52.B3	0	261	5	B	sanger	PRJNA328102	OK263895	>10N.261.52.B3 ACAGCTACAGTGTTGGCTCAGTCTATTATCGCTGAAGGCCTAAAAGCAGTTGCTGCTGGCATGAACCCAATGGATCTAAAGCGCGGCATCGACAAAGCGGTTATCGCAGCTGTTGAAGAGCTGAAGAACCTTTCTGTTCCTTGTTCAGACACGAAAGCTATCGCGCAAGTAGGTACTATCTCTGCGAACTCTGATTCTACAGTAGGTAACATCATTGCTGAAGCGATGGAAAAAGTAGGTCGTGATGGCGTAATTACGGTTGAAGAAGGTCAGGCTCTGCAAGACGAGCTAGACGTTGTTGAAGGTATGCAGTTCGACCGCGGTTACCTATCTCCTTACTTCATCAATAACCAAGAAGCCGGTTCAGTTGATCTAGAAAGCCCA…	.		unknown	.	.	unknown	unknown	yes	no	no	no	no
10N.261.52.B4	0	261	5	B	sanger	PRJNA328102	OK263896	>10N.261.52.B4 ACTGCGACAGTTCTTGCACAAGCAATCGTAACTGAAGGCCTAAAAGCCGTTGCTGCAGGCATGAACCCAATGGATCTTAAGCGCGGTATCGACAAAGCCGTTGTTGCTGCAGTTGCTGAACTTAAAAACCTTTCTCAAGAATGTGCTGACACTAAAGCTATTGCTCAAGTAGGTACCATCTCTGCTAACTCTGACGAGTCAATTGGTGAAATCATCGCGACTGCGATGGAGCGCGTGGGTAAAGAAGGCGTTATCACAGTTGAAGAAGGTCAAGCACTAGAAAACGAGCTAGACGTCGTTGAAGGTATGCAGTTCGACCGCGGTTACCTATCTCCATACTTCATCAACAAGCCAGAAACTGGCAGCGTTGAACTAGAAAGCCCA…	.		unknown	.	.	unknown	unknown	yes	no	no	no	no
10N.261.52.B6	0	261	5	B	sanger	PRJNA328102	OK263897	>10N.261.52.B6 ACTGCAACCGTATTAGCACAATCAATTGTGGTTGAAGGCCTTAAAGCAGTCGCTGCTGGCATGAACCCAATGGATCTTAAGCGTGGTATCGACAAAGCAGTTATTGCAGCCGTTGCTGAGCTTAAAGCACTTTCGCAAGAATGTGCAGATTCTAAAGCCATTGCTCAAGTAGGTACTATCTCTGCTAACTCTGATGAATCAATCGGTGAAATCATTGCAACAGCAATGGAAAAAGTAGGCAAAGAAGGCGTTATTACCGTTGAAGAAGGCCAAGCCCTTGAAAACGAATTAGACGTTGTAGAAGGTATGCAGTTTGACCGCGGTTACCTTTCTCCTTACTTCATCAACAAAGCTGAAACAGGCAGCGTTGAGTTAGATTCTCCT…	.		unknown	.	.	unknown	unknown	yes	no	no	no	no
10N.261.52.B7	0	261	5	B	sanger	PRJNA328102	OK263898	>10N.261.52.B7 ACTGCAACAGTACTGGCTCAATCTATCATCACTGAAGGTCTTAAGGCTGTCGCTGCTGGTATGAACCCAATGGATCTTAAGCGTGGTATCGACAAGGCAGTGATTGCTGCAGTTGAAGAGCTTAAGAACCTATCTCAACCTTGTGCTGATACTAAAGCTATCGCTCAGGTAGGTACTATCTCTGCAAACTCTGATGTGACTGTAGGTAACATCATTGCTGAAGCGATGGAAAAAGTAGGCCGTGATGGTGTTATAACTGTTGAAGAAGGTCAGGCTCTTCAAGACGAGCTAGACGTAGTTGAAGGTATGCAGTTCGATCGCGGTTACCTATCTCCTTACTTCATCAACAACCAAGAAGCGGGTAGTGTAGACCTAGAAAGCCCA…	.		unknown	.	.	unknown	unknown	yes	no	no	no	no
10N.261.52.B8	0	261	5	B	sanger	PRJNA328102	OK263899	>10N.261.52.B8 ACAGCAACAGTATTGGCTCAGTCTATTATCGCTGAAGGCCTAAAAGCGGTTGCTGCTGGCATGAACCCAATGGATCTTAAGCGCGGCATCGACAAAGCGGTTATCGCGGCTGTTGAAGAGCTGAAGAACCTTTCTGTTCCTTGTTCAGACACGAAAGCTATCGCTCAAGTAGGTACTATCTCTGCGAACTCTGATTCGACAGTAGGTAACATCATTGCTGAGGCGATGGAAAAAGTAGGTCGTGATGGCGTAATCACGGTTGAAGAAGGTCAGGCTCTACAAGACGAGCTAGACGTAGTTGAAGGCATGCAGTTCGACCGCGGTTACCTGTCTCCTTACTTCATCAACAACCAAGAAGCAGGTTCTGTTGATCTAGAAAGCCCA…	.		unknown	.	.	unknown	unknown	yes	no	no	no	no
10N.261.52.B9	0	261	5	B	sanger	PRJNA328102	OK263900	>10N.261.52.B9 ACGGCAACCGTTCTTGCTCAAGCTATCATCACTGAAGGCCTAAAAGCCGTTGCTGCTGGCATGAACCCAATGGATCTTAAGCGCGGCATCGACAAAGCGGTTATCGCAGCAGTAGAAGAGCTAAAAGCACTGTCTGTTCCATGTGCAGATACTAAAGCTATCGCGCAAGTGGGTACTATCTCTGCAAACTCTGACTCAACGGTCGGTAACCTAATTGCTGAAGCAATGGATAAAGTGGGCCGTGATGGCGTAATCACGGTTGAAGAAGGTCAGGCTCTACAAGATGAGCTAGACGTAGTTGAAGGTATGCAGTTCGACCGCGGTTACCTATCTCCTTACTTCATCAACAACCAAGAAGCCGGTTCTGTTGATCTAGAAAGCCCA…	.		unknown	.	.	unknown	unknown	yes	no	no	no	no
10N.261.52.C1	5	261	5	B	sanger	PRJNA328102	OK263901	>10N.261.52.C1 ACTGCAACAGTACTGGCTCAATCTATCATCACAGAAGGCCTTAAGGCTGTCGCTGCTGGTATGAACCCAATGGATCTTAAGCGTGGTATCGACAAAGCAGTGATTGCTGCAGTTGAAGAGCTTAAGAACCTATCTCAACCTTGTGCTGATACTAAAGCTATCGCTCAGGTAGGTACTATCTCTGCAAACTCTGATGTGACTGTAGGTAACATCATTGCTGAAGCGATGGAAAAAGTAGGCCGTGATGGTGTTATCACTGTTGAAGAAGGTCAGGCTCTTCAAGACGAGCTAGACGTAGTTGAAGGTATGCAATTCGATCGCGGTTACCTATCTCCTTACTTCATCAACAACCAAGAAGCGGGTAGCGTAGACCTAGAAAGCCCA…	MCXZ00000000.1		Vibrio breoganii	Vibrio breoganii	same population call as in SciData paper	Vibrio	Vibrionaceae	yes	yes	yes	yes	yes
10N.261.52.C10	0	261	5	B	sanger	PRJNA328102	OK263902	>10N.261.52.C10 ACTGCAACAGTACTGGCTCAATCTATCATCACTGAAGGCCTTAAGGCTGTCGCTGCTGGTATGAACCCAATGGATCTTAAGCGTGGTATCGACAAAGCAGTGATTGCTGCAGTTGAAGAGCTTAAGAACCTATCTCAACCTTGTGCTGATACTAAAGCTATCGCTCAGGTAGGTACTATCTCTGCAAACTCTGATGTGACTGTAGGTAACATCATTGCTGAAGCGATGGAAAAAGTAGGCCGTGATGGTGTTATCACTGTTGAAGAAGGTCAGGCTCTTCAAGACGAGCTAGACGTAGTTGAAGGTATGCAGTTCGATCGCGGTTACCTATCTCCTTACTTCATCAACAACCAAGAAGCGGGTAGCGTAGACCTAGAAAGCCC…	.		unknown	.	.	unknown	unknown	yes	no	no	no	no
10N.261.52.C11	0	261	5	B	sanger	PRJNA328102	OK263903	>10N.261.52.C11 ACAGCAACAGTTCTTGCTCAAGCAATCATCACTGAAGGCTTAAAAGCCGTTGCTGCTGGCATGAATCCAATGGATCTTAAGCGCGGTATCGACAAAGCAGTTATCGCTGCAGTTGAAGAGCTAAAAGGCCTTTCTGTTCCATGTGCAGATACAAAAGCTATCGCGCAAGTAGGTACTATCTCTGCGAACTCTGATTCGACAGTAGGTAACATCATTGCTGAAGCGATGGAAAAAGTAGGTCGTGATGGCGTAATCACGGTTGAAGAAGGTCAGGCTCTACAAGACGAGCTAGACGTAGTTGAAGGTATGCAGTTCGACCGTGGTTACCTATCTCCTTACTTCATCAACAACCAAGAAGCGGGTTCTGTTGATCTAGAAAGCCC…	.		unknown	.	.	unknown	unknown	yes	no	no	no	no
10N.261.52.C12	0	261	5	B	sanger	PRJNA328102	OK263904	>10N.261.52.C12 ACAGCAACAGTATTGGCTCAGTCTATTATCGCTGAAGGCCTAAAAGCGGTTGCTGCTGGCATGAACCCAATGGATCTTAAGCGCGGCATCGACAAAGCGGTTATCGCGGCTGTTGAAGAGCTGAAGAACCTTTCTGTTCCTTGTTCAGACACGAAAGCTATCGCGCAAGTAGGTACTATCTCTGCGAACTCTGATTCGACAGTAGGTAACATCATTGCTGAAGCGATGGAAAAAGTAGGTCGTGATGGCGTTATCACAGTTGAAGAAGGTCAGGCTCTACAAGACGAGCTAGACGTAGTTGAAGGTATGCAGTTCGACCGCGGTTACCTATCTCCTTACTTCATCAACAACCAAGAAGCCGGTTCTGTTGATCTAGATAGCCC…	.		unknown	.	.	unknown	unknown	yes	no	no	no	no
10N.261.52.C2	0	261	5	B	sanger	PRJNA328102	OK263905	>10N.261.52.C2 ACAGCAACAGTTCTTGCTCAAGCAATCATCACTGAAGGCTTAAAAGCCGTTGCTGCTGGCATGAATCCAATGGATCTTAAGCGCGGTATCGACAAAGCAGTTATCGCTGCAGTTGAAGAGCTAAAAGGCCTTTCTGTTCCATGCGCAGATACAAAAGCTATCGCGCAAGTAGGTACTATCTCTGCGAACTCTGATTCGACAGTAGGTAACATCATTGCTGAAGCGATGGAAAAAGTAGGTCGTGATGGCGTAATCACGGTTGAAGAAGGTCAGGCTCTACAAGACGAGCTAGACGTAGTTGAAGGTATGCAGTTCGACCGTGGTTACCTATCTCCTTACTTCATCAACAACCAAGAAGCGGGTTCTGTTGATCTAGAAAGCCCA…	.		unknown	.	.	unknown	unknown	yes	no	no	no	no
10N.261.52.C3	2	261	5	B	.	PRJNA328102	.	.	.		unknown	.	.	unknown	unknown	no	no	yes	no	yes
10N.261.52.C4	1	261	5	B	sanger	PRJNA328102	OK263906	>10N.261.52.C4 ACAGCAACAGTATTGGCTCAGTCGATTATCGCTGAAGGCCTAAAAGCAGTTGCTGCGGGTATGAACCCAATGGATCTTAAGCGCGGCATCGACAAAGCGGTTATCGCGGCTGTAGAAGAACTGAAGAACCTTTCTGTTCCATGTGCAGATACAAAAGCTATCGCGCAAGTAGGTACTATCTCTGCAAACTCTGACGCTACAGTGGGTAACATCATTGCTGAAGCGATGGAAAAAGTAGGCCGTGATGGCGTTATCACTGTTGAAGAAGGTCAGGCTCTACAAGACGAGCTAGACGTAGTTGAAGGTATGCAGTTCGACCGCGGTTACCTATCTCCTTACTTCATCAACAACCAAGAAGCGGGTTCTGTTGATCTAGAAAGCCCA…	MCXY00000000.1		Vibrio cyclitrophicus	Vibrio cyclitrophicus	same population call as in SciData paper	Vibrio	Vibrionaceae	yes	yes	yes	yes	yes
10N.261.52.C5	1	261	5	B	sanger	PRJNA328102	OK263907	>10N.261.52.C5 ACAGCAACAGTATTGGCTCAGTCTATTATCGCTGAAGGCCTAAAAGCGGTTGCTGCTGGCATGAACCCAATGGATCTTAAGCGCGGCATCGACAAAGCGGTTATCGCGGCTGTTGAAGAGCTGAAGAACCTTTCTGTTCCTTGTTCAGACACGAAAGCTATCGCTCAAGTAGGTACTATCTCTGCGAACTCTGATTCGACAGTAGGTAACATCATTGCTGAGGCGATGGAAAAAGTAGGTCGTGATGGCGTAATCACGGTTGAAGAAGGTCAGGCTCTACAAGACGAGCTAGACGTAGTTGAAGGCATGCAGTTCGACCGCGGTTACCTGTCTCCTTACTTCATCAACAACCAAGAAGCAGGTTCTGTTGATCTAGAAAGCCCA…	MCXX00000000.1		Vibrio lentus	Vibrio lentus	same population call as in SciData paper	Vibrio	Vibrionaceae	yes	yes	yes	yes	yes
10N.261.52.C6	0	261	5	B	sanger	PRJNA328102	OK263908	>10N.261.52.C6 ACAGCAACAGTATTGGCTCAGTCTATTATCGCTGAAGGCCTAAAAGCGGTTGCTGCTGGCATGAACCCTATGGATCTTAAGCGCGGCATCGACAAAGCGGTTATCGCGGCTGTTGAAGAGCTGAAGAACCTTTCTGTTCCTTGTTCAGACACGAAAGCTATCGCGCAAGTAGGTACTATCTCTGCGAACTCTGATTCGACAGTAGGTAACATCATTGCTGAAGCGATGGAAAAAGTAGGTCGTGATGGCGTTATCACGGTTGAAGAAGGTCAGGCTCTACAAGACGAGCTAGACGTAGTTGAAGGTATGCAGTTCGACCGCGGTTATCTATCTCCTTACTTCATCAACAACCAAGAAGCCGGTTCTGTTGATCTAGATAGCCCG…	.		unknown	.	.	unknown	unknown	yes	no	no	no	no
10N.261.52.C7	18	261	5	B	sanger	PRJNA328102	OK263909	>10N.261.52.C7 ACAGCTACAGTATTGGCTCAGTCTATTATCGCTGAAGGCCTAAAAGCGGTTGCTGCTGGCATGAACCCAATGGATCTTAAGCGCGGCATCGACAAAGCGGTTATCGCGGCTGTTGAAGAGCTGAAGAACCTTTCTGTTCCTTGTTCAGACACGAAAGCTATCGCTCAAGTAGGTACTATCTCTGCGAACTCTGATTCTACAGTGGGTAACATCATTGCTGAAGCGATGGAAAAAGTAGGTCGTGATGGCGTAATCACGGTTGAAGAAGGTCAGGCTCTGCAAGATGAGCTAGACGTAGTTGAAGGTATGCAGTTCGACCGCGGTTACCTGTCTCCTTACTTCATCAACAACCAAGAAGCAGGTTCTGTTGATCTAGAAAGCCCA…	MCXW00000000.1		Vibrio lentus	Vibrio lentus	same population call as in SciData paper	Vibrio	Vibrionaceae	yes	yes	yes	yes	yes
10N.261.52.C8	0	261	5	B	sanger	PRJNA328102	OK263910	>10N.261.52.C8 ACTGCAACAGTACTGGCTCAATCTATCATCACTGAAGGCCTTAAGGCTGTCGCTGCTGGTATGAACCCAATGGATCTTAAGCGTGGTATCGACAAAGCAGTGATTGCTGCAGTTGAAGAGCTTAAGAACCTATCTCAACCTTGTGCTGATACTAAAGCTATCGCTCAGGTAGGTACTATCTCTGCAAACTCTGATGTGACTGTAGGTAACATCATTGCTGAAGCGATGGAAAAAGTAGGCCGTGATGGTGTTATCACTGTTGAAGAAGGTCAGGCTCTTCAAGACGAGCTAGACGTAGTTGAAGGTATGCAGTTCGATCGCGGTTACCTATCTCCTTACTTCATCAACAACCAAGAAGCGGGTAGCGTAGACCTAGAAAGCCCA…	.		unknown	.	.	unknown	unknown	yes	no	no	no	no
10N.261.52.C9	23	261	5	B	sanger	PRJNA328102	OK263911	>10N.261.52.C9 ACAGCTACAGTATTGGCTCAATCTATTATTGCTGAAGGCCTAAAAGCGGTTGCTGCGGGCATGAACCCAATGGATCTTAAGCGCGGCATCGACAAAGCGGTTATCGCGGCTGTTGAAGAGCTGAAGAACCTTTCTGTTCCTTGTTCAGACACTAAAGCTATCGCTCAAGTAGGTACTATCTCTGCGAACTCTGATTCGACAGTAGGTAACATCATTGCTGAAGCGATGGAAAAAGTAGGTCGTGATGGTGTAATCACGGTTGAAGAAGGTCAGGCTCTGCAAGACGAGCTAGATGTAGTTGAAGGTATGCAGTTCGACCGCGGTTACCTATCTCCTTACTTCATCAACAACCAAGAAGCAGGTTCTGTTGATCTAGAAAGCCCA…	MCXV00000000.1		Vibrio lentus	Vibrio lentus	same population call as in SciData paper	Vibrio	Vibrionaceae	yes	yes	yes	yes	yes
10N.261.52.E1	0	261	5	B	sanger	PRJNA328102	OK263912	>10N.261.52.E1 ACAGCAACAGTATTGGCTCAGTCGATTATCGCTGAAGGCCTAAAAGCGGTTGCTGCGGGTATGAACCCAATGGATCTTAAGCGCGGCATCGACAAAGCGGTTATCGCGGCTGTTGAAGAGCTGAAGAACCTTTCTGTTCCATGTGCCGATACGAAAGCTATCGCGCAAGTAGGTACTATCTCTGCAAACTCTGACGCTACAGTGGGTAACATCATTGCTGAAGCGATGGAAAAAGTAGGCCGTGATGGCGTTATCACTGTTGAAGAAGGTCAGGCTCTACAAGACGAGCTAGACGTAGTTGAAGGTATGCAGTTCGACCGCGGTTACCTATCTCCTTACTTCATCAACAACCAAGAAGCGGGTTCTGTTGATCTAGAAAGCCCA…	MCXU00000000.1		Vibrio cyclitrophicus	Vibrio cyclitrophicus	same population call as in SciData paper	Vibrio	Vibrionaceae	yes	yes	yes	yes	yes
10N.261.52.E10	0	261	5	B	sanger	PRJNA328102	OK263913	>10N.261.52.E10 ACAGCAACAGTATTGGCTCAGTCTATTATCGCTGAAGGCCTAAAAGCGGTTGCTGCGGGCATGAACCCAATGGATCTTAAGCGCGGCATCGACAAAGCGGTTATCGCGGCTGTTGAAGAGCTGAAGAACCTTTCTGTTCCTTGTTCAGACACAAAAGCTATCGCTCAAGTAGGTACTATCTCTGCGAACTCTGATTCGACAGTAGGTAACATCATTGCTGAGGCGATGGAAAAAGTAGGTCGTGATGGCGTAATCACGGTTGAAGAAGGTCAGGCTCTGCAAGACGAGTTAGACGTAGTTGAAGGTATGCAGTTCGACCGCGGTTACCTGTCTCCTTACTTCATCAACAACCAAGAAGCGGGTTCTGTTGATCTAGAAAGCCC…	.		unknown	.	.	unknown	unknown	yes	no	no	no	no
10N.261.52.E11	0	261	5	B	sanger	PRJNA328102	OK263914	>10N.261.52.E11 ACTGCAACAGTACTGGCTCAATCTATCATCACTGAAGGTCTTAAGGCTGTCGCTGCTGGTATGAACCCAATGGATCTTAAGCGTGGTATCGACAAGGCAGTGATTGCTGCAGTTGAAGAGCTTAAGAACCTATCTCAACCTTGTGCTGATACTAAAGCTATCGCTCAGGTAGGTACTATCTCTGCAAACTCTGATGTGACTGTGGGTAACATCATTGCTGAAGCGATGGAAAAAGTAGGCCGTGATGGTGTTATCACTGTTGAAGAAGGTCAGGCTCTTCAAGACGAGCTAGACGTAGTTGAAGGTATGCAGTTCGATCGCGGTTACCTATCTCCTTACTTCATCAACAACCAAGAAGCGGGTAGTGTAGACCTAGAAAGCCC…	.		unknown	.	.	unknown	unknown	yes	no	no	no	no
[truncated: 551 more rows]

## Sheet: B.phage_infos
What is the short name of the phage?	What is the full name of the phage?	What is the genome accession of the phage?	What is the genome length of the phage?	What was the ordinal day in 2010 that the phage sample was collected which produced this phage?	What is the bacterial strain identifier of the host of isolation of this phage?	What is genus of the bacterial strain that was the host of isolation of this phage?	What is the species of the bacterial strain that was the host of isolation of this phage?	What was the predicted morphotype of this phage based on Virfam?	What was the type and cluster predicted by Virfam?	What VIRIDIC species group does this phage belong to?	What VIRIDIC genus group does this phage belong to?	What VICTOR species group does this phage belong to, based on the d6 algorithm and amino acid analysis?	What VICTOR genus group does this phage belong to, based on the d6 algorithm and amino acid analysis?	What VICTOR subfamily group does this phage belong to, based on the d6 algorithm and amino acid analysis?	What VICTOR family group does this phage belong to, based on the d6 algorithm and amino acid analysis?	Was the phage included in analyses that used phageSet171 (see "readme" sheet for more details on how sets are defined)?	Was the phage included in analyses that used phageSet248 (see "readme" sheet for more details on how sets are defined)?	Was the phage included in analyses that used phageSet283 (see "readme" sheet for more details on how sets are defined)?
[truncated: 284 more rows]

[truncated: 3 more sheets: C.infxn_and_bimat_infos, D.phageSet248_fastANI_pairs, E.baxSet294_fastANI_pairs]
