# Supplementary material for: Resolving the structure of phage–bacteria interactions in the context of natural diversity
Source: Nat Commun. 2022 Jan 18;13:372. doi: 10.1038/s41467-021-27583-z (PMC8766483; doi:10.1038/s41467-021-27583-z)
Supplement: Supplementary file 5 — Supplementary Data 3 [file 41467_2021_27583_MOESM5_ESM.xlsx]

## Sheet: readme
Sheet name	Description of contents
readme	This page.
A.Summary_VIR_nucSim_methXtax	Summary of VIRIDIC genome similarity averages, minima, and maxima, calculated for each combination of method (VIRIDIC and VICTOR) and taxon grouping (species and genus). Calculations include only members of phageSet248, exclude self-self comparisons (always 100%), and include only taxa with >1 member in phageSet248.
B.Anno'd_VIR_nucSim_matrix	Annotated VIRIDIC genomic similarity matrix ouput generated under default run parameters, includes all 283 Nahant Collection phages, and information on both the VIRIDIC and VICTOR genus and taxon calls.
C.VIR_sim-dist_table_toPAIRS	Annotated VIRIDIC genomic similarity pairwise ouput generated under default run parameters, includes all 283 Nahant Collection phages, and information on both the VIRIDIC and VICTOR genus and taxon calls.

## Sheet: A.Summary_VIR_nucSim_methXtax
Phage grouping method reported.	Taxon level being reported.	Taxon level identifier (within each method).	Average nucleotide similarity between phages in this group, based on VIRIDIC analysis.	Minimum nucleotide similarity between phages in this group, based on VIRIDIC analysis.	Maximum nucleotide similarity between phages in this group, based on VIRIDIC analysis.	Note on information reported.
method	taxonLevel	taxonLevelName	Average of VIRIDIC_nucSim	Min of VIRIDIC_nucSim2	Max of VIRIDIC_nucSim3	Note
VIRIDIC	species	2	98.419	97.711	99.168	All calculations based on not including comparisons with self (always 100%), and only including phages in phageSet248.
VIRIDIC	species	5	99.9271	99.844	99.981	All calculations based on not including comparisons with self (always 100%), and only including phages in phageSet248.
VIRIDIC	species	7	99.9933	99.992	99.995	All calculations based on not including comparisons with self (always 100%), and only including phages in phageSet248.
VIRIDIC	species	11	99.9957	99.984	100	All calculations based on not including comparisons with self (always 100%), and only including phages in phageSet248.
VIRIDIC	species	17	99.6234	99.067	99.997	All calculations based on not including comparisons with self (always 100%), and only including phages in phageSet248.
VIRIDIC	species	18	99.5141	98.578	100	All calculations based on not including comparisons with self (always 100%), and only including phages in phageSet248.
VIRIDIC	species	19	99.9991	99.997	100	All calculations based on not including comparisons with self (always 100%), and only including phages in phageSet248.
VIRIDIC	species	25	98.007	98.007	98.007	All calculations based on not including comparisons with self (always 100%), and only including phages in phageSet248.
VIRIDIC	species	30	97.5306	95.331	100	All calculations based on not including comparisons with self (always 100%), and only including phages in phageSet248.
VIRIDIC	species	33	99.583	99.583	99.583	All calculations based on not including comparisons with self (always 100%), and only including phages in phageSet248.
VIRIDIC	species	37	99.9697	99.959	99.977	All calculations based on not including comparisons with self (always 100%), and only including phages in phageSet248.
VIRIDIC	species	41	99.997	99.997	99.997	All calculations based on not including comparisons with self (always 100%), and only including phages in phageSet248.
VIRIDIC	species	43	98.865	98.865	98.865	All calculations based on not including comparisons with self (always 100%), and only including phages in phageSet248.
VIRIDIC	species	48	99.647	99.647	99.647	All calculations based on not including comparisons with self (always 100%), and only including phages in phageSet248.
VIRIDIC	species	71	99.997	99.997	99.997	All calculations based on not including comparisons with self (always 100%), and only including phages in phageSet248.
VIRIDIC	species	72	99.993	99.993	99.993	All calculations based on not including comparisons with self (always 100%), and only including phages in phageSet248.
VIRIDIC	species	74	99.9923	99.991	99.993	All calculations based on not including comparisons with self (always 100%), and only including phages in phageSet248.
VIRIDIC	species	88	99.995	99.995	99.995	All calculations based on not including comparisons with self (always 100%), and only including phages in phageSet248.
VIRIDIC	species	94	95.419	95.419	95.419	All calculations based on not including comparisons with self (always 100%), and only including phages in phageSet248.
VIRIDIC	species	95	96.159	96.159	96.159	All calculations based on not including comparisons with self (always 100%), and only including phages in phageSet248.
VIRIDIC	species	100	98.382	98.382	98.382	All calculations based on not including comparisons with self (always 100%), and only including phages in phageSet248.
VIRIDIC	species	123	100	100	100	All calculations based on not including comparisons with self (always 100%), and only including phages in phageSet248.
VIRIDIC	species	146	99.986	99.986	99.986	All calculations based on not including comparisons with self (always 100%), and only including phages in phageSet248.
VIRIDIC	species	154	100	100	100	All calculations based on not including comparisons with self (always 100%), and only including phages in phageSet248.
VICTOR	species	12	100	100	100	All calculations based on not including comparisons with self (always 100%), and only including phages in phageSet248.
VICTOR	species	26	91.313	90.021	93.518	All calculations based on not including comparisons with self (always 100%), and only including phages in phageSet248.
VICTOR	species	55	99.583	99.583	99.583	All calculations based on not including comparisons with self (always 100%), and only including phages in phageSet248.
VICTOR	species	63	91.591	91.591	91.591	All calculations based on not including comparisons with self (always 100%), and only including phages in phageSet248.
VICTOR	species	64	96.7649	94.157	99.977	All calculations based on not including comparisons with self (always 100%), and only including phages in phageSet248.
VICTOR	species	67	98.865	98.865	98.865	All calculations based on not including comparisons with self (always 100%), and only including phages in phageSet248.
VICTOR	species	71	89.375	89.375	89.375	All calculations based on not including comparisons with self (always 100%), and only including phages in phageSet248.
VICTOR	species	79	99.9957	99.984	100	All calculations based on not including comparisons with self (always 100%), and only including phages in phageSet248.
VICTOR	species	81	99.9933	99.992	99.995	All calculations based on not including comparisons with self (always 100%), and only including phages in phageSet248.
VICTOR	species	88	99.997	99.997	99.997	All calculations based on not including comparisons with self (always 100%), and only including phages in phageSet248.
VICTOR	species	98	99.9271	99.844	99.981	All calculations based on not including comparisons with self (always 100%), and only including phages in phageSet248.
VICTOR	species	107	89.1447	74.91	100	All calculations based on not including comparisons with self (always 100%), and only including phages in phageSet248.
VICTOR	species	112	99.6234	99.067	99.997	All calculations based on not including comparisons with self (always 100%), and only including phages in phageSet248.
VICTOR	species	116	99.995	99.995	99.995	All calculations based on not including comparisons with self (always 100%), and only including phages in phageSet248.
VICTOR	species	122	99.997	99.997	99.997	All calculations based on not including comparisons with self (always 100%), and only including phages in phageSet248.
VICTOR	species	125	96.159	96.159	96.159	All calculations based on not including comparisons with self (always 100%), and only including phages in phageSet248.
VICTOR	species	129	86.17	86.17	86.17	All calculations based on not including comparisons with self (always 100%), and only including phages in phageSet248.
VICTOR	species	138	98.382	98.382	98.382	All calculations based on not including comparisons with self (always 100%), and only including phages in phageSet248.
VICTOR	species	144	96.4629	81.938	100	All calculations based on not including comparisons with self (always 100%), and only including phages in phageSet248.
VICTOR	species	150	99.993	99.993	99.993	All calculations based on not including comparisons with self (always 100%), and only including phages in phageSet248.
VICTOR	species	152	95.3	93.817	98.007	All calculations based on not including comparisons with self (always 100%), and only including phages in phageSet248.
VICTOR	species	159	99.9991	99.997	100	All calculations based on not including comparisons with self (always 100%), and only including phages in phageSet248.
VICTOR	species	161	90.7323	88.517	94.625	All calculations based on not including comparisons with self (always 100%), and only including phages in phageSet248.
VICTOR	species	164	95.419	95.419	95.419	All calculations based on not including comparisons with self (always 100%), and only including phages in phageSet248.
VICTOR	species	165	99.9923	99.991	99.993	All calculations based on not including comparisons with self (always 100%), and only including phages in phageSet248.
VICTOR	species	168	99.986	99.986	99.986	All calculations based on not including comparisons with self (always 100%), and only including phages in phageSet248.
VICTOR	species	170	90.8663	87.188	93.829	All calculations based on not including comparisons with self (always 100%), and only including phages in phageSet248.
VICTOR	species	171	91.605	91.605	91.605	All calculations based on not including comparisons with self (always 100%), and only including phages in phageSet248.
VIRIDIC	genus	2	96.7649	94.157	99.977	All calculations based on not including comparisons with self (always 100%), and only including phages in phageSet248.
VIRIDIC	genus	5	99.9271	99.844	99.981	All calculations based on not including comparisons with self (always 100%), and only including phages in phageSet248.
VIRIDIC	genus	7	90.5507	83.872	99.995	All calculations based on not including comparisons with self (always 100%), and only including phages in phageSet248.
VIRIDIC	genus	8	80.917	80.917	80.917	All calculations based on not including comparisons with self (always 100%), and only including phages in phageSet248.
VIRIDIC	genus	9	86.5217	77.138	98.007	All calculations based on not including comparisons with self (always 100%), and only including phages in phageSet248.
VIRIDIC	genus	10	91.591	91.591	91.591	All calculations based on not including comparisons with self (always 100%), and only including phages in phageSet248.
VIRIDIC	genus	11	99.9957	99.984	100	All calculations based on not including comparisons with self (always 100%), and only including phages in phageSet248.
VIRIDIC	genus	16	76.118	76.118	76.118	All calculations based on not including comparisons with self (always 100%), and only including phages in phageSet248.
VIRIDIC	genus	17	99.6234	99.067	99.997	All calculations based on not including comparisons with self (always 100%), and only including phages in phageSet248.
VIRIDIC	genus	18	96.4629	81.938	100	All calculations based on not including comparisons with self (always 100%), and only including phages in phageSet248.
VIRIDIC	genus	19	99.9991	99.997	100	All calculations based on not including comparisons with self (always 100%), and only including phages in phageSet248.
VIRIDIC	genus	27	76.76	76.76	76.76	All calculations based on not including comparisons with self (always 100%), and only including phages in phageSet248.
VIRIDIC	genus	29	89.1447	74.91	100	All calculations based on not including comparisons with self (always 100%), and only including phages in phageSet248.
VIRIDIC	genus	32	86.3233	79.549	99.583	All calculations based on not including comparisons with self (always 100%), and only including phages in phageSet248.
VIRIDIC	genus	37	99.997	99.997	99.997	All calculations based on not including comparisons with self (always 100%), and only including phages in phageSet248.
VIRIDIC	genus	39	98.865	98.865	98.865	All calculations based on not including comparisons with self (always 100%), and only including phages in phageSet248.
VIRIDIC	genus	40	72.071	72.071	72.071	All calculations based on not including comparisons with self (always 100%), and only including phages in phageSet248.
VIRIDIC	genus	45	89.375	89.375	89.375	All calculations based on not including comparisons with self (always 100%), and only including phages in phageSet248.
VIRIDIC	genus	47	81.902	72.853	99.997	All calculations based on not including comparisons with self (always 100%), and only including phages in phageSet248.
VIRIDIC	genus	53	88.37	83.165	96.159	All calculations based on not including comparisons with self (always 100%), and only including phages in phageSet248.
VIRIDIC	genus	57	72.8494	70.905	77.179	All calculations based on not including comparisons with self (always 100%), and only including phages in phageSet248.
VIRIDIC	genus	64	99.993	99.993	99.993	All calculations based on not including comparisons with self (always 100%), and only including phages in phageSet248.
VIRIDIC	genus	65	89.3828	78.772	99.993	All calculations based on not including comparisons with self (always 100%), and only including phages in phageSet248.
VIRIDIC	genus	73	78.353	78.353	78.353	All calculations based on not including comparisons with self (always 100%), and only including phages in phageSet248.
VIRIDIC	genus	78	99.995	99.995	99.995	All calculations based on not including comparisons with self (always 100%), and only including phages in phageSet248.
VIRIDIC	genus	80	76.373	76.373	76.373	All calculations based on not including comparisons with self (always 100%), and only including phages in phageSet248.
VIRIDIC	genus	83	81.444	81.444	81.444	All calculations based on not including comparisons with self (always 100%), and only including phages in phageSet248.
VIRIDIC	genus	84	95.419	95.419	95.419	All calculations based on not including comparisons with self (always 100%), and only including phages in phageSet248.
VIRIDIC	genus	88	98.382	98.382	98.382	All calculations based on not including comparisons with self (always 100%), and only including phages in phageSet248.
VIRIDIC	genus	91	90.7323	88.517	94.625	All calculations based on not including comparisons with self (always 100%), and only including phages in phageSet248.
VIRIDIC	genus	97	79.1257	74.943	86.17	All calculations based on not including comparisons with self (always 100%), and only including phages in phageSet248.
VIRIDIC	genus	122	70.654	70.654	70.654	All calculations based on not including comparisons with self (always 100%), and only including phages in phageSet248.
VIRIDIC	genus	125	99.986	99.986	99.986	All calculations based on not including comparisons with self (always 100%), and only including phages in phageSet248.
VIRIDIC	genus	127	91.605	91.605	91.605	All calculations based on not including comparisons with self (always 100%), and only including phages in phageSet248.
VIRIDIC	genus	130	100	100	100	All calculations based on not including comparisons with self (always 100%), and only including phages in phageSet248.
VIRIDIC	genus	136	70.925	70.925	70.925	All calculations based on not including comparisons with self (always 100%), and only including phages in phageSet248.
VIRIDIC	genus	144	91.313	90.021	93.518	All calculations based on not including comparisons with self (always 100%), and only including phages in phageSet248.
VICTOR	genus	1	100	100	100	All calculations based on not including comparisons with self (always 100%), and only including phages in phageSet248.
VICTOR	genus	8	89.2436	69.973	99.977	All calculations based on not including comparisons with self (always 100%), and only including phages in phageSet248.
VICTOR	genus	10	62.524	42.201	99.583	All calculations based on not including comparisons with self (always 100%), and only including phages in phageSet248.
VICTOR	genus	11	62.3938	55.754	76.76	All calculations based on not including comparisons with self (always 100%), and only including phages in phageSet248.
VICTOR	genus	12	32.601	32.601	32.601	All calculations based on not including comparisons with self (always 100%), and only including phages in phageSet248.
VICTOR	genus	14	48.4394	24.653	91.591	All calculations based on not including comparisons with self (always 100%), and only including phages in phageSet248.
VICTOR	genus	17	64.3568	3.229	100	All calculations based on not including comparisons with self (always 100%), and only including phages in phageSet248.
VICTOR	genus	20	89.5832	69.447	99.997	All calculations based on not including comparisons with self (always 100%), and only including phages in phageSet248.
VICTOR	genus	21	13.256	13.256	13.256	All calculations based on not including comparisons with self (always 100%), and only including phages in phageSet248.
VICTOR	genus	22	81.444	81.444	81.444	All calculations based on not including comparisons with self (always 100%), and only including phages in phageSet248.
VICTOR	genus	23	8.411	8.411	8.411	All calculations based on not including comparisons with self (always 100%), and only including phages in phageSet248.
VICTOR	genus	24	71.4	62.597	86.17	All calculations based on not including comparisons with self (always 100%), and only including phages in phageSet248.
VICTOR	genus	26	68.71	68.71	68.71	All calculations based on not including comparisons with self (always 100%), and only including phages in phageSet248.
VICTOR	genus	27	98.382	98.382	98.382	All calculations based on not including comparisons with self (always 100%), and only including phages in phageSet248.
VICTOR	genus	28	33.6947	27.123	46.195	All calculations based on not including comparisons with self (always 100%), and only including phages in phageSet248.
VICTOR	genus	29	63.4785	55.978	93.518	All calculations based on not including comparisons with self (always 100%), and only including phages in phageSet248.
VICTOR	genus	30	67.0237	59.548	77.179	All calculations based on not including comparisons with self (always 100%), and only including phages in phageSet248.
VICTOR	genus	34	99.993	99.993	99.993	All calculations based on not including comparisons with self (always 100%), and only including phages in phageSet248.
VICTOR	genus	35	38.622	38.622	38.622	All calculations based on not including comparisons with self (always 100%), and only including phages in phageSet248.
VICTOR	genus	36	43.6356	4.432	98.865	All calculations based on not including comparisons with self (always 100%), and only including phages in phageSet248.
VICTOR	genus	37	57.582	57.582	57.582	All calculations based on not including comparisons with self (always 100%), and only including phages in phageSet248.
VICTOR	genus	38	52.066	41.618	66.73	All calculations based on not including comparisons with self (always 100%), and only including phages in phageSet248.
VICTOR	genus	39	60.2497	53.023	80.917	All calculations based on not including comparisons with self (always 100%), and only including phages in phageSet248.
VICTOR	genus	41	99.9991	99.997	100	All calculations based on not including comparisons with self (always 100%), and only including phages in phageSet248.
VICTOR	genus	42	90.7323	88.517	94.625	All calculations based on not including comparisons with self (always 100%), and only including phages in phageSet248.
VICTOR	genus	43	45.8319	30.667	100	All calculations based on not including comparisons with self (always 100%), and only including phages in phageSet248.
VICTOR	genus	45	48.2825	27.5	99.997	All calculations based on not including comparisons with self (always 100%), and only including phages in phageSet248.
VICTOR	genus	46	51.2	26.78	99.986	All calculations based on not including comparisons with self (always 100%), and only including phages in phageSet248.
VICTOR	genus	47	34.0164	12.975	99.993	All calculations based on not including comparisons with self (always 100%), and only including phages in phageSet248.
VICTOR	genus	48	68.2011	50.39	100	All calculations based on not including comparisons with self (always 100%), and only including phages in phageSet248.
VICTOR	genus	49	91.605	91.605	91.605	All calculations based on not including comparisons with self (always 100%), and only including phages in phageSet248.

## Sheet: B.Anno'd_VIR_nucSim_matrix
2021	viridic similarities (nucleic acid)			Genome2	MG592671.1	MG592415.1	MG592609.1	MG592621.1	MG592456.1	MG592662.1	MG592672.1	MG592527.1	MG592670.1	MG592669.1	MG592589.1	MG592588.1	MG592524.1	MG592513.1	MG592412.1	MG592507.1	MG592625.1	MG592591.1	MG592536.1	MG592554.1	MG592555.1	MG592556.1	MG592610.1	MG592603.1	MG592604.1	MG592470.1	MG592410.1	MG592521.1	MG592668.1	MG592409.1	MG592519.1	MG592395.1	MG592577.1	MG592491.1	MG592667.1	MG592661.1	MG592443.1	MG592436.1	MG592445.1	MG592449.1	MG592391.1	MG592421.1	MG592458.1	MG592666.1	MG592435.1
	viridic output converted to xls (VIRIDIC_sim-dist_table.tsv)			VICTOR SPECIES	31	46	12	12	69	32	32	159	159	159	159	159	159	159	159	159	161	161	161	161	161	161	171	171	171	80	112	112	112	112	112	36	150	150	150	29	64	64	64	64	64	64	71	71	58
	viridic runid: P554___kmkauffm___Nahant_283___20200925162957			VIRIDIC SPECIES	188	22	154	154	49	185	185	19	19	19	19	19	19	19	19	19	166	141	103	119	119	119	155	149	149	59	17	17	17	17	17	6	72	72	72	184	37	37	37	2	2	2	51	187	36
				VICTOR GENUS	4	7	1	1	9	5	5	41	41	41	41	41	41	41	41	41	42	42	42	42	42	42	49	49	49	20	20	20	20	20	20	6	34	34	34	8	8	8	8	8	8	8	10	10	10
Genome1	VICTOR SPECIES	VIRIDIC SPECIES	VICTOR GENUS	VIRIDIC GENUS	151	22	130	130	43	149	149	19	19	19	19	19	19	19	19	19	91	91	91	91	91	91	127	127	127	52	17	17	17	17	17	6	64	64	64	148	2	2	2	2	2	2	45	45	32
MG592671.1	31	188	4	151	100	0.023	0.226	0.226	0.374	0.342	0.342	0	0	0	0	0	0	0	0	0	0.029	0.029	0.043	0.029	0.029	0.029	0.033	0	0	0.019	0.351	0.344	0.344	0.344	0.344	0	0	0	0	0	0	0	0	0	0	0	0.012	0.012	0
MG592415.1	46	22	7	22	0.023	100	1.162	1.162	0.345	0.456	0.456	0	0	0	0	0	0	0	0	0	0	0	0	0	0	0	0	0	0	0.325	0.373	0.373	0.373	0.373	0.373	0	0	0	0	0.047	0	0	0	0	0	0	0	0	0
MG592609.1	12	154	1	130	0.226	1.162	100	100	0.43	0.57	0.57	0	0	0	0	0	0	0	0	0	0	0	0	0	0	0	0	0	0	0.099	0.126	0.126	0.126	0.126	0.126	0	0	0	0	0	0	0	0	0	0	0	0	0	0
MG592621.1	12	154	1	130	0.226	1.162	100	100	0.43	0.57	0.57	0	0	0	0	0	0	0	0	0	0	0	0	0	0	0	0	0	0	0.099	0.126	0.126	0.126	0.126	0.126	0	0	0	0	0	0	0	0	0	0	0	0	0	0
MG592456.1	69	49	9	43	0.374	0.345	0.43	0.43	100	1.026	1.026	0	0	0	0	0	0	0	0	0	0.039	0.056	0.057	0.057	0.057	0.057	0.028	0.028	0.028	0.271	0.179	0.154	0.179	0.179	0.179	0	0	0	0	0	0	0	0	0	0	0	0	0	0
MG592662.1	32	185	5	149	0.342	0.456	0.57	0.57	1.026	100	99.98	0	0	0	0	0	0	0	0	0	0	0	0	0	0	0	0	0	0	0.566	0.501	0.533	0.533	0.533	0.533	0	0	0	0	0	0.327	0.327	0.327	0.334	0.36	0.336	0	0	0
MG592672.1	32	185	5	149	0.342	0.456	0.57	0.57	1.026	99.98	100	0	0	0	0	0	0	0	0	0	0	0	0	0	0	0	0	0	0	0.566	0.501	0.533	0.533	0.533	0.533	0	0	0	0	0	0.327	0.327	0.327	0.334	0.36	0.336	0	0	0
MG592527.1	159	19	41	19	0.006	0	0	0	0	0	0	100	99.997	99.997	99.997	99.997	99.997	99.997	99.997	99.997	0.026	0.026	0.054	0.026	0.026	0.026	0	0	0	0	0	0	0	0	0	0	0	0	0	0	0	0	0	0	0	0	0	0	0
MG592670.1	159	19	41	19	0.006	0	0	0	0	0	0	99.997	100	100	100	100	100	100	100	100	0.026	0.026	0.054	0.026	0.026	0.026	0	0	0	0	0	0	0	0	0	0	0	0	0	0	0	0	0	0	0	0	0	0	0
MG592669.1	159	19	41	19	0.006	0	0	0	0	0	0	99.997	100	100	100	100	100	100	100	100	0.026	0.026	0.054	0.026	0.026	0.026	0	0	0	0	0	0	0	0	0	0	0	0	0	0	0	0	0	0	0	0	0	0	0
MG592589.1	159	19	41	19	0.006	0	0	0	0	0	0	99.997	100	100	100	100	100	100	100	100	0.026	0.026	0.054	0.026	0.026	0.026	0	0	0	0	0	0	0	0	0	0	0	0	0	0	0	0	0	0	0	0	0	0	0
MG592588.1	159	19	41	19	0.006	0	0	0	0	0	0	99.997	100	100	100	100	100	100	100	100	0.026	0.026	0.054	0.026	0.026	0.026	0	0	0	0	0	0	0	0	0	0	0	0	0	0	0	0	0	0	0	0	0	0	0
MG592524.1	159	19	41	19	0.006	0	0	0	0	0	0	99.997	100	100	100	100	100	100	100	100	0.026	0.026	0.054	0.026	0.026	0.026	0	0	0	0	0	0	0	0	0	0	0	0	0	0	0	0	0	0	0	0	0	0	0
MG592513.1	159	19	41	19	0.006	0	0	0	0	0	0	99.997	100	100	100	100	100	100	100	100	0.026	0.026	0.054	0.026	0.026	0.026	0	0	0	0	0	0	0	0	0	0	0	0	0	0	0	0	0	0	0	0	0	0	0
MG592412.1	159	19	41	19	0.006	0	0	0	0	0	0	99.997	100	100	100	100	100	100	100	100	0.026	0.026	0.054	0.026	0.026	0.026	0	0	0	0	0	0	0	0	0	0	0	0	0	0	0	0	0	0	0	0	0	0	0
MG592507.1	159	19	41	19	0.006	0	0	0	0	0	0	99.997	100	100	100	100	100	100	100	100	0.026	0.026	0.054	0.026	0.026	0.026	0	0	0	0	0	0	0	0	0	0	0	0	0	0	0	0	0	0	0	0	0	0	0
MG592625.1	161	166	42	91	0.029	0	0	0	0.039	0	0	0	0	0	0	0	0	0	0	0	100	89.318	88.517	88.732	88.732	88.732	2.588	2.558	2.559	0.578	0.365	0.425	0.425	0.425	0.425	0	0	0	0	0	0	0	0	0	0	0	0	0	0
MG592591.1	161	141	42	91	0.029	0	0	0	0.056	0	0	0	0	0	0	0	0	0	0	0	89.318	100	89.715	93.487	93.487	93.487	2.627	2.662	2.663	0.576	0.425	0.366	0.366	0.366	0.366	0	0	0	0	0	0	0	0	0	0	0	0	0	0
MG592536.1	161	103	42	91	0.043	0	0	0	0.057	0	0	0.054	0.054	0.054	0.054	0.054	0.054	0.054	0.054	0.054	88.517	89.715	100	94.625	94.625	94.625	2.679	2.715	2.715	0.575	0.427	0.367	0.367	0.367	0.367	0	0	0	0	0	0	0	0	0	0	0	0	0	0
MG592554.1	161	119	42	91	0.029	0	0	0	0.057	0	0	0	0	0	0	0	0	0	0	0	88.732	93.487	94.625	100	99.997	99.997	2.613	2.648	2.648	0.575	0.426	0.367	0.367	0.367	0.367	0	0	0	0	0	0	0	0	0	0	0	0	0	0
MG592555.1	161	119	42	91	0.029	0	0	0	0.057	0	0	0	0	0	0	0	0	0	0	0	88.732	93.487	94.625	99.997	100	100	2.613	2.648	2.648	0.575	0.426	0.367	0.367	0.367	0.367	0	0	0	0	0	0	0	0	0	0	0	0	0	0
MG592556.1	161	119	42	91	0.029	0	0	0	0.057	0	0	0	0	0	0	0	0	0	0	0	88.732	93.487	94.625	99.997	100	100	2.613	2.648	2.648	0.575	0.426	0.367	0.367	0.367	0.367	0	0	0	0	0	0	0	0	0	0	0	0	0	0
MG592610.1	171	155	49	127	0.033	0	0	0	0.028	0	0	0	0	0	0	0	0	0	0	0	2.588	2.627	2.679	2.613	2.613	2.613	100	91.605	91.597	3.86	3.328	3.291	3.291	3.291	3.291	0	0	0	0	0	0.487	0.487	0.487	0.5	0.506	0.503	0	0	0
MG592603.1	171	149	49	127	0.007	0	0	0	0.028	0	0	0	0	0	0	0	0	0	0	0	2.558	2.662	2.715	2.648	2.648	2.648	91.605	100	99.954	3.989	3.359	3.321	3.321	3.321	3.321	0	0	0	0	0	0.568	0.568	0.568	0.585	0.563	0.588	0	0	0
MG592604.1	171	149	49	127	0.007	0	0	0	0.028	0	0	0	0	0	0	0	0	0	0	0	2.559	2.663	2.715	2.648	2.648	2.648	91.597	99.954	100	3.99	3.359	3.321	3.321	3.321	3.321	0	0	0	0	0	0.568	0.568	0.568	0.585	0.563	0.588	0	0	0
MG592470.1	80	59	20	52	0.019	0.325	0.099	0.099	0.271	0.566	0.566	0	0	0	0	0	0	0	0	0	0.578	0.576	0.575	0.575	0.575	0.575	3.86	3.989	3.99	100	69.447	69.513	69.518	69.524	69.512	0	0	0	0	0.134	0.25	0.25	0.25	0.257	0.26	0.258	0	0	0
MG592410.1	112	17	20	17	0.351	0.373	0.126	0.126	0.179	0.501	0.501	0	0	0	0	0	0	0	0	0	0.365	0.425	0.427	0.426	0.426	0.426	3.328	3.359	3.359	69.447	100	99.068	99.067	99.074	99.073	0	0	0	0	0	0.065	0.065	0.065	0	0	0	0	0	0
MG592521.1	112	17	20	17	0.344	0.373	0.126	0.126	0.154	0.533	0.533	0	0	0	0	0	0	0	0	0	0.425	0.366	0.367	0.367	0.367	0.367	3.291	3.321	3.321	69.513	99.068	100	99.984	99.991	99.991	0	0	0	0	0	0.065	0.065	0.065	0	0	0	0	0	0
MG592668.1	112	17	20	17	0.344	0.373	0.126	0.126	0.179	0.533	0.533	0	0	0	0	0	0	0	0	0	0.425	0.366	0.367	0.367	0.367	0.367	3.291	3.321	3.321	69.518	99.067	99.984	100	99.995	99.994	0	0	0	0	0	0.065	0.065	0.065	0	0	0	0	0	0
MG592409.1	112	17	20	17	0.344	0.373	0.126	0.126	0.179	0.533	0.533	0	0	0	0	0	0	0	0	0	0.425	0.366	0.367	0.367	0.367	0.367	3.291	3.321	3.321	69.524	99.074	99.991	99.995	100	99.997	0	0	0	0	0	0.065	0.065	0.065	0	0	0	0	0	0
MG592519.1	112	17	20	17	0.344	0.373	0.126	0.126	0.179	0.533	0.533	0	0	0	0	0	0	0	0	0	0.425	0.366	0.367	0.367	0.367	0.367	3.291	3.321	3.321	69.512	99.073	99.991	99.994	99.997	100	0	0	0	0	0	0.065	0.065	0.065	0	0	0	0	0	0
MG592395.1	36	6	6	6	0	0	0	0	0	0	0	0	0	0	0	0	0	0	0	0	0	0	0	0	0	0	0	0	0	0	0	0	0	0	0	100	0	0	0	0.083	0.105	0.105	0.105	0.109	0.11	0.11	0.147	0	0.079
MG592577.1	150	72	34	64	0	0	0	0	0	0	0	0	0	0	0	0	0	0	0	0	0	0	0	0	0	0	0	0	0	0	0	0	0	0	0	0.057	100	99.994	99.993	0	0	0	0	0	0	0	0	0	0
MG592491.1	150	72	34	64	0	0	0	0	0	0	0	0	0	0	0	0	0	0	0	0	0	0	0	0	0	0	0	0	0	0	0	0	0	0	0	0.057	99.994	100	99.997	0	0	0	0	0	0	0	0	0	0
MG592667.1	150	72	34	64	0	0	0	0	0	0	0	0	0	0	0	0	0	0	0	0	0	0	0	0	0	0	0	0	0	0	0	0	0	0	0	0.057	99.993	99.997	100	0	0	0	0	0	0	0	0	0	0
MG592661.1	29	184	8	148	0.007	0	0	0	0	0	0	0	0	0	0	0	0	0	0	0	0	0	0	0	0	0	0	0	0	0.134	0	0	0	0	0	0.083	0	0	0	100	69.973	70.005	70.012	70.048	71.131	71.473	0.825	1.092	1.961
MG592443.1	64	37	8	2	0	0	0	0	0	0.327	0.327	0	0	0	0	0	0	0	0	0	0	0	0	0	0	0	0.487	0.568	0.568	0.25	0.065	0.065	0.065	0.065	0.065	0.105	0	0	0	69.973	100	99.959	99.973	96.357	94.842	94.157	0.994	1.081	1.401
MG592436.1	64	37	8	2	0	0	0	0	0	0.327	0.327	0	0	0	0	0	0	0	0	0	0	0	0	0	0	0	0.487	0.568	0.568	0.25	0.065	0.065	0.065	0.065	0.065	0.105	0	0	0	70.005	99.959	100	99.977	96.405	94.807	94.269	0.994	1.081	1.4
MG592445.1	64	37	8	2	0	0	0	0	0	0.327	0.327	0	0	0	0	0	0	0	0	0	0	0	0	0	0	0	0.487	0.568	0.568	0.25	0.065	0.065	0.065	0.065	0.065	0.105	0	0	0	70.012	99.973	99.977	100	96.393	94.829	94.248	0.994	1.082	1.401
MG592449.1	64	2	8	2	0	0	0	0	0	0.334	0.334	0	0	0	0	0	0	0	0	0	0	0	0	0	0	0	0.5	0.585	0.585	0.257	0	0	0	0	0	0.109	0	0	0	70.048	96.357	96.405	96.393	100	98.378	97.711	1.03	1.121	1.451
MG592391.1	64	2	8	2	0	0	0.012	0.012	0.012	0.36	0.36	0	0	0	0	0	0	0	0	0	0	0	0	0.018	0.018	0.018	0.506	0.563	0.563	0.26	0	0	0	0	0	0.11	0	0	0	71.131	94.842	94.807	94.829	98.378	100	99.168	1.181	1.196	1.58
MG592421.1	64	2	8	2	0	0	0	0	0	0.336	0.336	0	0	0	0	0	0	0	0	0	0	0	0	0	0	0	0.503	0.588	0.588	0.258	0	0	0	0	0	0.11	0	0	0	71.473	94.157	94.269	94.248	97.711	99.168	100	1.038	1.13	1.462
MG592458.1	71	51	10	45	0.012	0	0	0	0.009	0	0	0	0	0	0	0	0	0	0	0	0	0	0	0	0	0	0	0	0	0	0	0	0	0	0	0.147	0	0	0	0.825	0.994	0.994	0.994	1.03	1.181	1.038	100	89.375	52.638
MG592666.1	71	187	10	45	0.012	0	0	0	0.009	0	0	0	0	0	0	0	0	0	0	0	0	0	0	0	0	0	0	0	0	0	0	0	0	0	0	0	0	0	0	1.092	1.081	1.081	1.082	1.121	1.196	1.13	89.375	100	53.445
MG592435.1	58	36	10	32	0	0	0	0	0.011	0	0	0	0	0	0	0	0	0	0	0	0	0	0	0	0	0	0	0	0	0	0	0	0	0	0	0.079	0	0	0	1.961	1.401	1.4	1.401	1.451	1.58	1.462	52.638	53.445	100
MG592431.1	55	33	10	32	0	0	0	0	0	0	0	0	0	0	0	0	0	0	0	0	0	0	0	0	0	0	0	0	0	0	0	0	0	0	0	0.08	0	0	0	2.11	1.779	1.779	1.779	1.844	1.909	1.859	42.32	43.16	79.838
MG592432.1	55	33	10	32	0	0	0	0	0	0	0	0	0	0	0	0	0	0	0	0	0	0	0	0	0	0	0	0	0	0	0	0	0	0	0	0.08	0	0	0	2.104	1.774	1.774	1.774	1.839	1.903	1.853	42.201	43.131	79.549
MG592413.1	44	20	14	20	0	0	0	0	0	0	0	0	0	0	0	0	0	0	0	0	0.093	0.096	0.091	0.091	0.091	0.091	0.179	0.142	0.142	0	0	0	0	0	0	0	0	0	0	0	0.06	0.06	0.06	0.062	0.063	0.062	0	0	0
MG592434.1	57	35	14	34	0	0	0.033	0.033	0	0	0	0	0	0	0	0	0	0	0	0	0	0	0	0	0	0	0.03	0.03	0.03	0	0	0	0	0	0	0	0	0	0	0	0	0	0	0	0	0	0	0	0
MG592422.1	50	27	14	26	0.037	0	0	0	0.043	0	0	0	0	0	0	0	0	0	0	0	0	0	0	0	0	0	0	0	0	0	0	0	0	0	0	0	0	0	0	0	0	0	0	0	0	0	0	0	0.105
MG592425.1	52	29	14	28	0.01	0	0	0	0	0	0	0	0	0	0	0	0	0	0	0	0	0	0	0	0	0	0.061	0.062	0.062	0.06	0.166	0.166	0.166	0.166	0.166	0.048	0	0	0	0	0	0	0	0	0	0	0	0	0
MG592486.1	91	68	14	61	0	0	0	0	0	0	0	0	0	0	0	0	0	0	0	0	0	0	0	0	0	0	0	0.056	0.056	0	0.068	0.068	0.068	0.068	0.068	0	0	0	0	0	0	0	0	0	0	0	0	0	0
MG592400.1	63	10	14	10	0	0.018	0	0	0.046	0	0	0	0	0	0	0	0	0	0	0	0	0	0	0	0	0	0	0	0	0	0.065	0.065	0.065	0.065	0.065	0	0.114	0.114	0.114	0	0	0	0	0	0	0	0	0	0
MG592448.1	63	44	14	10	0	0.018	0	0	0.046	0	0	0	0	0	0	0	0	0	0	0	0	0	0	0	0	0	0	0	0	0	0.065	0.065	0.065	0.065	0.065	0.068	0	0	0	0	0	0	0	0	0	0	0	0	0
MG592545.1	128	110	47	96	0.408	0	0	0	0.01	0.084	0.084	0	0	0	0	0	0	0	0	0	0.054	0	0.053	0.053	0.053	0.053	0.084	0.024	0.024	0.195	0.473	0.467	0.467	0.467	0.467	0.087	0	0	0	0	0	0	0	0	0	0	0	0	0.024
MG592630.1	18	170	47	139	0	0	0	0	0	0	0	0	0	0	0	0	0	0	0	0	0	0	0	0	0	0	0	0	0	0.164	0.445	0.445	0.445	0.445	0.445	0	0	0	0	0	0	0	0	0	0	0	0	0.061	0
MG592600.1	169	147	47	126	0.021	0	0	0	0.01	0	0	0	0	0	0	0	0	0	0	0	0	0	0	0	0	0	0	0.034	0.034	0.05	0.363	0.363	0.363	0.363	0.363	0.083	0	0	0	0	0	0	0	0	0	0	0	0	0
MG592567.1	142	125	47	108	0.014	0	0	0	0	0.105	0.105	0	0	0	0	0	0	0	0	0	0	0	0	0	0	0	0.198	0.2	0.2	0.152	0.356	0.356	0.356	0.356	0.356	0	0	0	0	0	0	0	0	0	0	0	0	0	0.07
MG592568.1	142	125	47	108	0.014	0	0	0	0	0.105	0.105	0	0	0	0	0	0	0	0	0	0	0	0	0	0	0	0.198	0.2	0.2	0.152	0.356	0.356	0.356	0.356	0.356	0	0	0	0	0	0	0	0	0	0	0	0	0	0.07
MG592506.1	104	84	47	74	0	0	0	0	0	0.065	0.065	0	0	0	0	0	0	0	0	0	0	0	0	0	0	0	0	0	0	0.029	0.348	0.348	0.348	0.348	0.348	0	0	0	0	0	0	0	0	0	0	0	0	0	0
MG592583.1	155	136	47	117	0.007	0	0.013	0.013	0	0	0	0	0	0	0	0	0	0	0	0	0	0	0	0	0	0	0.661	0.623	0.624	0.142	0.078	0.078	0.078	0.078	0.078	0	0	0	0	0	1.243	1.242	1.243	1.29	1.309	1.3	0	0	0
MG592587.1	158	139	47	119	0	0	0	0	0	0	0	0	0	0	0	0	0	0	0	0	0.081	0.081	0	0	0	0	0.757	0.765	0.765	0.193	0.16	0.16	0.16	0.16	0.16	0.056	0	0	0	0	1.328	1.328	1.328	1.379	1.436	1.39	0	0	0
MG592508.1	105	85	47	75	0.022	0.021	0	0	0	0	0	0	0	0	0	0	0	0	0	0	0	0	0	0	0	0	0.053	0.053	0.053	0.084	0.162	0.162	0.162	0.162	0.162	0	0	0	0	0	0	0	0	0	0	0	0	0	0.038
MG592501.1	99	79	47	65	0.016	0	0	0	0	0	0	0	0	0	0	0	0	0	0	0	0	0	0	0	0	0	0.05	0.05	0.05	0.049	0.137	0.138	0.138	0.138	0.138	0	0	0	0	8.709	2.586	2.586	2.586	0.997	1.02	1.004	0	0	0
MG592595.1	165	74	47	65	0	0	0	0	0	0	0	0	0	0	0	0	0	0	0	0	0	0	0	0	0	0	0.05	0.05	0.05	0.049	0.138	0.138	0.138	0.138	0.138	0	0	0	0	8.751	2.594	2.594	2.595	0.999	1.049	1.006	0.054	0	0.087
MG592494.1	165	74	47	65	0	0	0	0	0	0	0	0	0	0	0	0	0	0	0	0	0	0	0	0	0	0	0.05	0.05	0.05	0.049	0.138	0.138	0.138	0.138	0.138	0	0	0	0	8.753	2.594	2.594	2.595	0.999	1.049	1.006	0.054	0	0.087
MG592514.1	165	74	47	65	0	0	0	0	0	0	0	0	0	0	0	0	0	0	0	0	0	0	0	0	0	0	0.05	0.05	0.05	0.049	0.138	0.138	0.138	0.138	0.138	0	0	0	0	8.753	2.594	2.594	2.595	0.999	1.049	1.006	0.054	0	0.087
MG592644.1	22	174	47	142	0.017	0	0	0	0.011	0	0	0	0	0	0	0	0	0	0	0	0	0.081	0	0	0	0	0.133	0.132	0.132	0.073	0.153	0.15	0.15	0.15	0.15	0	0	0	0	0	0	0	0	0	0	0	0	0	0
MG592544.1	127	109	47	95	0.054	0	0	0	0	0	0	0	0	0	0	0	0	0	0	0	0	0	0	0	0	0	0	0	0	0	0.073	0.073	0.073	0.073	0.073	0.07	0	0	0	0	0	0	0	0	0	0	0	0	0
MG592664.1	30	186	47	150	0.035	0	0	0	0	0	0	0	0	0	0	0	0	0	0	0	0	0	0	0	0	0	0	0.057	0.057	0	0.071	0.071	0.071	0.071	0.071	0	0	0	0	0	0	0	0	0	0	0	0	0	0
MG592665.1	30	186	47	150	0.035	0	0	0	0	0	0	0	0	0	0	0	0	0	0	0	0	0	0	0	0	0	0	0.057	0.057	0	0.071	0.071	0.071	0.071	0.071	0	0	0	0	0	0	0	0	0	0	0	0	0	0
MG592515.1	108	87	18	77	0.008	0	0	0	0	0	0	0	0	0	0	0	0	0	0	0	0	0	0	0	0	0	0	0	0	0	0.075	0.075	0.075	0.075	0.075	0	0	0	0	0	0	0	0	0	0	0	0	0	0
MG592444.1	62	42	11	38	0	0	0	0	0.009	0	0	0	0	0	0	0	0	0	0	0	0	0	0	0	0	0	0	0	0	0	0	0	0	0	0	0	0	0	0	0	0	0	0	0	0	0	0	0	0
MG592390.1	33	1	11	1	0	0	0.041	0.041	0	0	0	0	0	0	0	0	0	0	0	0	0	0	0	0	0	0	0	0	0	0.081	0.149	0.15	0.15	0.15	0.15	0	0	0	0	0.106	0.223	0.223	0.223	0	0	0	0	0	0
MG592466.1	78	58	11	51	0.015	0	0	0	0	0	0	0	0	0	0	0	0	0	0	0	0	0	0	0	0	0	0	0	0	0	0.141	0.141	0.141	0.141	0.141	0.033	0	0	0	0.152	0.22	0.22	0.22	0	0	0	0	0	0.115
MG592423.1	51	28	11	27	0	0	0	0	0	0	0	0	0	0	0	0	0	0	0	0	0	0	0	0	0	0	0	0	0	0.081	0.137	0.137	0.137	0.137	0.137	0.085	0.04	0.04	0.04	0.109	0.326	0.326	0.326	0.034	0.069	0.034	0	0	0
MG592439.1	60	39	11	27	0	0	0	0	0	0	0	0	0	0	0	0	0	0	0	0	0	0	0	0	0	0	0	0	0	0.081	0.136	0.136	0.136	0.136	0.136	0.069	0	0	0	0	0.106	0.106	0.106	0.11	0.112	0.111	0	0	0
MG592454.1	68	47	11	42	0	0	0	0	0	0	0	0	0	0	0	0	0	0	0	0	0	0	0	0	0	0	0.151	0.058	0.058	0	0.069	0.069	0.069	0.069	0.069	0	0	0	0	0.105	0.291	0.291	0.291	0	0	0	0	0	0.234
MG592420.1	49	26	11	25	0	0	0.011	0.011	0	0	0	0	0	0	0	0	0	0	0	0	0.084	0.084	0.082	0.082	0.082	0.082	0.345	0.345	0.345	0	0.078	0.078	0.078	0.078	0.078	0	0	0	0	0.101	0.291	0.291	0.291	0	0	0	0	0	0
MG592465.1	77	57	11	50	0	0	0	0	0	0	0	0	0	0	0	0	0	0	0	0	0	0	0	0	0	0	0	0	0	0	0	0	0	0	0	0.093	0	0	0	0.106	0.286	0.286	0.286	0	0	0	0	0	0
MG592615.1	8	159	17	133	0	0	0	0	0	0	0	0	0	0	0	0	0	0	0	0	0	0	0	0	0	0	0	0	0	0	0	0	0	0	0	0	0	0	0	0	0	0	0	0	0	0	0	0	0
MG592616.1	8	159	17	133	0	0	0	0	0	0	0	0	0	0	0	0	0	0	0	0	0	0	0	0	0	0	0	0	0	0	0	0	0	0	0	0	0	0	0	0	0	0	0	0	0	0	0	0	0
MG592396.1	98	5	17	5	0	0	0	0	0	0	0	0	0	0	0	0	0	0	0	0	0	0	0	0	0	0	0	0	0	0	0	0	0	0	0	0	0	0	0	0	0	0	0	0	0	0	0	0	0
MG592500.1	98	5	17	5	0	0	0	0	0	0	0	0	0	0	0	0	0	0	0	0	0	0	0	0	0	0	0	0	0	0	0	0	0	0	0	0	0	0	0	0	0	0	0	0	0	0	0	0	0
MG592663.1	98	5	17	5	0	0	0	0	0.009	0	0	0	0	0	0	0	0	0	0	0	0	0	0	0	0	0	0	0	0	0	0	0	0	0	0	0	0	0	0	0	0	0	0	0	0	0	0	0	0
MG592440.1	98	5	17	5	0	0	0	0	0	0	0	0	0	0	0	0	0	0	0	0	0	0	0	0	0	0	0	0	0	0	0	0	0	0	0	0	0	0	0	0	0	0	0	0	0	0	0	0	0
MG592446.1	98	5	17	5	0	0	0	0	0	0	0	0	0	0	0	0	0	0	0	0	0	0	0	0	0	0	0	0	0	0	0	0	0	0	0	0	0	0	0	0	0	0	0	0	0	0	0	0	0
MG592394.1	98	5	17	5	0	0	0	0	0	0	0	0	0	0	0	0	0	0	0	0	0	0	0	0	0	0	0	0	0	0	0	0	0	0	0	0	0	0	0	0	0	0	0	0	0	0	0	0	0
MG592424.1	98	5	17	5	0	0	0	0	0	0	0	0	0	0	0	0	0	0	0	0	0	0	0	0	0	0	0	0	0	0	0	0	0	0	0	0	0	0	0	0	0	0	0	0	0	0	0	0	0
MG592402.1	39	12	17	12	0.006	0	0	0	0	0.039	0.039	0	0	0	0	0	0	0	0	0	0	0	0	0	0	0	0	0	0	0	0	0	0	0	0	0	0	0	0	0	0	0	0	0	0	0	0	0	0
MG592455.1	107	48	17	29	0	0	0	0	0.012	0	0	0	0	0	0	0	0	0	0	0	0	0	0	0	0	0	0	0	0	0	0	0	0	0	0	0	0	0	0	0	0	0	0	0	0	0	0	0	0
MG592512.1	107	48	17	29	0	0	0	0	0.012	0	0	0	0	0	0	0	0	0	0	0	0	0	0	0	0	0	0	0	0	0	0	0	0	0	0	0	0	0	0	0	0	0	0	0	0	0	0	0	0
MG592479.1	107	30	17	29	0.006	0	0	0	0	0	0	0	0	0	0	0	0	0	0	0	0	0	0	0	0	0	0	0	0	0	0	0	0	0	0	0	0	0	0	0	0	0	0	0	0	0	0	0	0
MG592430.1	107	30	17	29	0.006	0	0	0	0	0	0	0	0	0	0	0	0	0	0	0	0	0	0	0	0	0	0	0	0	0	0	0	0	0	0	0	0	0	0	0	0	0	0	0	0	0	0	0	0
MG592474.1	107	30	17	29	0.006	0	0	0	0	0	0	0	0	0	0	0	0	0	0	0	0	0	0	0	0	0	0	0	0	0	0	0	0	0	0	0	0	0	0	0	0	0	0	0	0	0	0	0	0
MG592480.1	107	30	17	29	0.006	0	0	0	0	0	0	0	0	0	0	0	0	0	0	0	0	0	0	0	0	0	0	0	0	0	0	0	0	0	0	0	0	0	0	0	0	0	0	0	0	0	0	0	0
MG592481.1	107	30	17	29	0.006	0	0	0	0	0	0	0	0	0	0	0	0	0	0	0	0	0	0	0	0	0	0	0	0	0	0	0	0	0	0	0	0	0	0	0	0	0	0	0	0	0	0	0	0
MG592469.1	107	30	17	29	0.006	0	0	0	0	0	0	0	0	0	0	0	0	0	0	0	0	0	0	0	0	0	0	0	0	0	0	0	0	0	0	0	0	0	0	0	0	0	0	0	0	0	0	0	0
MG592437.1	107	30	17	29	0.006	0	0	0	0	0	0	0	0	0	0	0	0	0	0	0	0	0	0	0	0	0	0	0	0	0	0	0	0	0	0	0	0	0	0	0	0	0	0	0	0	0	0	0	0
MG592426.1	107	30	17	29	0.006	0	0	0	0	0	0	0	0	0	0	0	0	0	0	0	0	0	0	0	0	0	0	0	0	0	0	0	0	0	0	0	0	0	0	0	0	0	0	0	0	0	0	0	0
MG592427.1	107	30	17	29	0.006	0	0	0	0	0	0	0	0	0	0	0	0	0	0	0	0	0	0	0	0	0	0	0	0	0	0	0	0	0	0	0	0	0	0	0	0	0	0	0	0	0	0	0	0
MG592578.1	151	132	35	114	0	0	0	0	0.02	0	0	0	0	0	0	0	0	0	0	0	0	0	0	0	0	0	0	0	0	0	0	0	0	0	0	0	0	0	0	0	0	0	0	0	0	0	0	0	0
MG592660.1	28	183	35	147	0	0	0	0	0	0	0	0	0	0	0	0	0	0	0	0	0	0	0	0	0	0	0	0	0	0	0	0	0	0	0	0	0	0	0	0	0	0	0	0	0	0	0	0	0
MG592629.1	17	169	46	138	0.242	0	0	0	0	0.033	0.033	0	0	0	0	0	0	0	0	0	0	0	0	0	0	0	0	0	0	0	0.125	0.125	0.125	0.125	0.125	0	0	0	0	0	0	0	0	0	0	0	0	0	0
MG592599.1	168	146	46	125	0.936	0	0.111	0.111	0	0	0	0	0	0	0	0	0	0	0	0	0	0	0	0	0	0	0	0	0	0	0.132	0.132	0.132	0.132	0.132	0	0	0	0	0.028	0	0	0	0	0	0	0	0	0
MG592619.1	168	146	46	125	0.936	0	0.111	0.111	0	0	0	0	0	0	0	0	0	0	0	0	0	0	0	0	0	0	0	0	0	0	0.132	0.132	0.132	0.132	0.132	0	0	0	0	0	0	0	0	0	0	0	0	0	0
MG592478.1	87	65	30	58	0	0	0	0	0	0	0	0	0	0	0	0	0	0	0	0	0.081	0.082	0	0	0	0	0.167	0.167	0.167	0.053	0.14	0.14	0.14	0.14	0.14	0	0	0	0	0	0	0	0	0	0	0	0	0	0
MG592641.1	20	172	30	140	0	0.164	0.143	0.143	0	0.049	0.049	0	0	0	0	0	0	0	0	0	0.082	0	0.08	0.08	0.08	0.08	0.127	0.049	0.049	0.046	0.129	0.129	0.129	0.129	0.129	0	0.062	0.062	0.062	0.182	0	0	0	0	0	0	0	0	0
MG592622.1	13	163	30	136	0	0	0	0	0	0	0	0	0	0	0	0	0	0	0	0	0	0.077	0	0	0	0	0.115	0.115	0.115	0.04	0.132	0.132	0.132	0.132	0.132	0	0.063	0.063	0.063	0	0	0	0	0	0	0	0	0	0
MG592656.1	25	179	30	136	0	0	0	0	0	0	0	0	0	0	0	0	0	0	0	0	0.081	0.083	0	0	0	0	0.161	0.157	0.157	0.044	0.048	0.04	0.04	0.04	0.04	0	0	0	0	0	0	0	0	0	0	0	0	0	0
MG592393.1	35	4	30	4	0	0	0.132	0.132	0	0	0	0	0	0	0	0	0	0	0	0	0	0	0	0	0	0	0.45	0.367	0.368	0.049	0.107	0.107	0.107	0.107	0.107	0	0	0	0	0	0	0	0	0	0	0	0	0	0
MG592540.1	123	106	30	93	0	0	0	0	0	0	0	0	0	0	0	0	0	0	0	0	0	0.075	0	0	0	0	0.2	0.179	0.179	0.045	0.121	0.121	0.121	0.121	0.121	0	0.063	0.063	0.063	0	0	0	0	0	0	0	0	0	0
MG592608.1	4	153	30	57	0.024	0.061	0.06	0.06	0	0	0	0	0	0	0	0	0	0	0	0	0	0	0	0	0	0	0	0	0	0.048	0.135	0.129	0.129	0.129	0.129	0	0	0	0	0	0	0	0	0	0	0	0	0	0
MG592569.1	143	126	30	57	0.024	0	0	0	0	0	0	0	0	0	0	0	0	0	0	0	0	0	0	0	0	0	0	0	0	0.045	0.129	0.122	0.122	0.122	0.122	0	0	0	0	0	0	0	0	0	0	0	0	0	0
MG592570.1	143	126	30	57	0.024	0	0	0	0	0	0	0	0	0	0	0	0	0	0	0	0	0	0	0	0	0	0	0	0	0.045	0.129	0.122	0.122	0.122	0.122	0	0	0	0	0	0	0	0	0	0	0	0	0	0
MG592477.1	86	64	30	57	0	0.163	0	0	0	0	0	0	0	0	0	0	0	0	0	0	0	0.064	0	0	0	0	0.149	0.161	0.161	0.04	0.134	0.134	0.134	0.134	0.134	0	0	0	0	0	0	0	0	0	0	0	0	0	0
MG592552.1	135	117	30	57	0	0.164	0.142	0.142	0	0	0	0	0	0	0	0	0	0	0	0	0	0	0	0	0	0	0.263	0.257	0.257	0.048	0.159	0.159	0.159	0.159	0.159	0	0	0	0	0	0	0	0	0	0	0	0	0	0
MG592627.1	16	168	30	57	0.007	0	0	0	0	0	0	0	0	0	0	0	0	0	0	0	0.079	0.082	0	0	0	0	0.163	0.065	0.065	0.044	0.142	0.134	0.134	0.134	0.134	0.461	0	0	0	0	0	0	0	0	0	0	0	0	0
MG592628.1	16	168	30	57	0.007	0	0	0	0	0	0	0	0	0	0	0	0	0	0	0	0.079	0.082	0	0	0	0	0.163	0.065	0.065	0.044	0.142	0.134	0.134	0.134	0.134	0.461	0	0	0	0	0	0	0	0	0	0	0	0	0
MG592647.1	23	175	30	143	0	0	0	0	0	0	0	0	0	0	0	0	0	0	0	0	0	0	0	0	0	0	0	0	0	0.048	0.356	0.35	0.35	0.35	0.35	0	0	0	0	0	0	0	0	0	0	0	0	0	0
MG592518.1	110	90	30	80	0	0	0	0	0	0	0	0	0	0	0	0	0	0	0	0	0.081	0.083	0	0	0	0	0.426	0.456	0.456	0.049	0.133	0.134	0.134	0.134	0.134	0	0.059	0.059	0.059	0	0	0	0	0	0	0	0	0	0
MG592614.1	7	158	30	80	0	0	0	0	0	0	0	0	0	0	0	0	0	0	0	0	0	0	0	0	0	0	0.13	0.123	0.123	0.048	0.143	0.137	0.137	0.137	0.137	0	0.065	0.065	0.065	0	0	0	0	0	0	0	0	0	0
MG592438.1	59	38	29	35	0	0.062	0.071	0.071	0.009	0	0	0	0	0	0	0	0	0	0	0	0.065	0.067	0	0	0	0	0.232	0.12	0.12	0.163	0	0	0	0	0	0	0	0	0	0	0	0	0	0	0	0	0	0	0
MG592487.1	92	69	29	62	0	0.062	0	0	0.019	0.092	0.092	0	0	0	0	0	0	0	0	0	0	0	0	0	0	0	0.129	0.08	0.08	0.031	0.048	0.048	0.048	0.048	0.048	0	0.093	0.093	0.093	0	0	0	0	0	0	0	0	0	0
MG592659.1	27	182	29	146	0	0.051	0	0	0	0.099	0.099	0	0	0	0	0	0	0	0	0	0	0	0	0	0	0	0	0	0	0	0.047	0.047	0.047	0.047	0.047	0.101	0	0	0	0	0	0	0	0	0	0	0	0	0
MG592566.1	141	124	29	107	0	0.133	0.091	0.091	0	0.533	0.533	0	0	0	0	0	0	0	0	0	0	0	0	0	0	0	0	0.076	0.076	0.041	0.088	0.096	0.096	0.096	0.096	0	0	0	0	0	0	0	0	0	0	0	0	0	0
MG592429.1	54	32	29	31	0	0.078	0	0	0	0	0	0	0	0	0	0	0	0	0	0	0.085	0.085	0	0	0	0	0.144	0.194	0.194	0	0.046	0.046	0.046	0.046	0.046	0	0	0	0	0	0	0	0	0	0	0	0	0	0
MG592654.1	26	177	29	144	0	0	0	0	0	0.075	0.075	0	0	0	0	0	0	0	0	0	0	0	0	0	0	0	0.177	0.107	0.107	0	0.048	0.048	0.048	0.048	0.048	0.075	0.041	0.041	0.041	0	0	0	0	0	0	0	0	0	0
MG592657.1	26	180	29	144	0	0	0	0	0	0.075	0.075	0	0	0	0	0	0	0	0	0	0	0	0	0	0	0	0.177	0.107	0.107	0	0.046	0.046	0.046	0.046	0.046	0	0	0	0	0	0	0	0	0	0	0	0	0	0
MG592658.1	26	181	29	144	0	0	0	0	0	0.075	0.075	0	0	0	0	0	0	0	0	0	0	0	0	0	0	0	0.134	0.108	0.108	0	0.047	0.047	0.047	0.047	0.047	0	0	0	0	0	0	0	0	0	0	0	0	0	0
MG592538.1	144	105	48	18	0.005	0	0	0	0	0	0	0	0	0	0	0	0	0	0	0	0	0	0	0	0	0	0.067	0.047	0.047	0	0	0	0	0	0	1.622	0	0	0	0.048	0.181	0.181	0.181	0.187	0.14	0.188	0	0	0
MG592642.1	144	18	48	18	0.005	0	0	0	0	0	0	0	0	0	0	0	0	0	0	0	0	0	0	0	0	0	0.067	0.048	0.048	0	0	0	0	0	0	0.655	0	0	0	0.107	0.047	0.047	0.047	0.048	0	0.049	0	0	0
MG592565.1	144	18	48	18	0.005	0	0	0	0	0	0	0	0	0	0	0	0	0	0	0	0	0	0	0	0	0	0.067	0.048	0.048	0	0	0	0	0	0	0.655	0	0	0	0.107	0.047	0.047	0.047	0.048	0	0.049	0	0	0
MG592632.1	144	18	48	18	0.005	0	0	0	0	0	0	0	0	0	0	0	0	0	0	0	0	0	0	0	0	0	0.067	0.048	0.048	0	0	0	0	0	0	0.655	0	0	0	0.107	0.047	0.047	0.047	0.048	0	0.049	0	0	0
MG592636.1	144	18	48	18	0.005	0	0	0	0	0	0	0	0	0	0	0	0	0	0	0	0	0	0	0	0	0	0.067	0.048	0.048	0	0	0	0	0	0	0.656	0	0	0	0.107	0.047	0.047	0.047	0.049	0	0.049	0	0	0
MG592637.1	144	18	48	18	0.005	0	0	0	0	0	0	0	0	0	0	0	0	0	0	0	0	0	0	0	0	0	0.067	0.048	0.048	0	0	0	0	0	0	0.656	0	0	0	0.107	0.047	0.047	0.047	0.049	0	0.049	0	0	0
MG592563.1	144	18	48	18	0.005	0	0	0	0	0	0	0	0	0	0	0	0	0	0	0	0	0	0	0	0	0	0.067	0.048	0.048	0	0	0	0	0	0	0.656	0	0	0	0.107	0.047	0.047	0.047	0.049	0	0.049	0	0	0
MG592650.1	144	18	48	18	0.005	0	0	0	0	0	0	0	0	0	0	0	0	0	0	0	0	0	0	0	0	0	0.067	0.048	0.048	0	0	0	0	0	0	0.655	0	0	0	0.107	0.047	0.047	0.047	0.048	0	0.049	0	0	0
MG592646.1	144	18	48	18	0.005	0	0	0	0	0	0	0	0	0	0	0	0	0	0	0	0	0	0	0	0	0	0.067	0.048	0.048	0	0	0	0	0	0	0.655	0	0	0	0.107	0.047	0.047	0.047	0.048	0	0.049	0	0	0
MG592645.1	144	18	48	18	0.005	0	0	0	0	0	0	0	0	0	0	0	0	0	0	0	0	0	0	0	0	0	0.067	0.048	0.048	0	0	0	0	0	0	0.655	0	0	0	0.107	0.047	0.047	0.047	0.049	0	0.049	0	0	0
MG592638.1	144	18	48	18	0.005	0	0	0	0	0	0	0	0	0	0	0	0	0	0	0	0	0	0	0	0	0	0.067	0.048	0.048	0	0	0	0	0	0	0.655	0	0	0	0.107	0.047	0.047	0.047	0.049	0	0.049	0	0	0
MG592639.1	144	18	48	18	0.005	0	0	0	0	0	0	0	0	0	0	0	0	0	0	0	0	0	0	0	0	0	0.067	0.048	0.048	0	0	0	0	0	0	0.655	0	0	0	0.107	0.047	0.047	0.047	0.049	0	0.049	0	0	0
MG592411.1	144	18	48	18	0.005	0	0	0	0	0	0	0	0	0	0	0	0	0	0	0	0	0	0	0	0	0	0.067	0.048	0.048	0	0	0	0	0	0	0.655	0	0	0	0.107	0.047	0.047	0.047	0.049	0	0.049	0	0	0
MG592571.1	144	18	48	18	0.005	0	0	0	0	0	0	0	0	0	0	0	0	0	0	0	0	0	0	0	0	0	0.067	0.048	0.048	0	0	0	0	0	0	0.655	0	0	0	0.107	0.047	0.047	0.047	0.049	0	0.049	0	0	0
MG592649.1	144	18	48	18	0.005	0	0	0	0	0	0	0	0	0	0	0	0	0	0	0	0	0	0	0	0	0	0.067	0.048	0.048	0	0	0	0	0	0	0.655	0	0	0	0.107	0.047	0.047	0.047	0.049	0	0.049	0	0	0
MG592640.1	144	18	48	18	0.005	0	0	0	0	0	0	0	0	0	0	0	0	0	0	0	0	0	0	0	0	0	0.067	0.048	0.048	0	0	0	0	0	0	0.655	0	0	0	0.107	0.047	0.047	0.047	0.049	0	0.049	0	0	0
MG592648.1	144	18	48	18	0.005	0	0	0	0	0	0	0	0	0	0	0	0	0	0	0	0	0	0	0	0	0	0.067	0.048	0.048	0	0	0	0	0	0	0.655	0	0	0	0.107	0.047	0.047	0.047	0.049	0	0.049	0	0	0
MG592633.1	144	18	48	18	0.005	0	0	0	0	0	0	0	0	0	0	0	0	0	0	0	0	0	0	0	0	0	0.067	0.048	0.048	0	0	0	0	0	0	0.655	0	0	0	0.107	0.047	0.047	0.047	0.049	0	0.049	0	0	0
MG592634.1	144	18	48	18	0.005	0	0	0	0	0	0	0	0	0	0	0	0	0	0	0	0	0	0	0	0	0	0.067	0.048	0.048	0	0	0	0	0	0	0.655	0	0	0	0.107	0.047	0.047	0.047	0.049	0	0.049	0	0	0
MG592564.1	144	123	48	18	0.005	0	0	0	0	0	0	0	0	0	0	0	0	0	0	0	0	0	0	0	0	0	0.067	0.048	0.048	0	0	0	0	0	0	0.653	0	0	0	0.107	0.047	0.047	0.047	0.048	0	0.049	0	0	0
MG592635.1	144	123	48	18	0.005	0	0	0	0	0	0	0	0	0	0	0	0	0	0	0	0	0	0	0	0	0	0.067	0.048	0.048	0	0	0	0	0	0	0.653	0	0	0	0.107	0.047	0.047	0.047	0.048	0	0.049	0	0	0
MG592653.1	144	176	48	18	0.005	0	0	0	0	0	0	0	0	0	0	0	0	0	0	0	0	0	0	0	0	0	0.067	0.048	0.048	0	0	0	0	0	0	0.654	0	0	0	0.107	0.047	0.047	0.047	0.048	0	0.049	0	0	0
MG592651.1	144	176	48	18	0.005	0	0	0	0	0	0	0	0	0	0	0	0	0	0	0	0	0	0	0	0	0	0.067	0.048	0.048	0	0	0	0	0	0	0.654	0	0	0	0.107	0.047	0.047	0.047	0.048	0	0.049	0	0	0
MG592652.1	144	176	48	18	0.005	0	0	0	0	0	0	0	0	0	0	0	0	0	0	0	0	0	0	0	0	0	0.067	0.048	0.048	0	0	0	0	0	0	0.654	0	0	0	0.107	0.047	0.047	0.047	0.048	0	0.049	0	0	0
MG592417.1	48	24	48	24	0.005	0	0.058	0.058	0	0	0	0	0	0	0	0	0	0	0	0	0	0.063	0.063	0	0	0	0	0	0	0	0	0	0	0	0	1.747	0	0	0	0.314	0.314	0.314	0.314	0.324	0.362	0.326	0	0.145	0.319
MG592655.1	24	178	48	145	0	0	0	0	0	0	0	0	0	0	0	0	0	0	0	0	0	0.069	0.068	0	0	0	0	0	0	0	0	0	0	0	0	0.368	0	0	0	0	0	0	0	0	0	0	0	0	0
MG592408.1	43	16	48	16	0.005	0	0.054	0.054	0	0	0	0	0	0	0	0	0	0	0	0	0	0	0	0	0	0	0	0	0	0	0	0	0	0	0	0.323	0	0	0	0.06	0	0	0	0	0	0	0	0	0.075
MG592463.1	76	56	48	16	0.005	0	0	0	0.043	0	0	0	0	0	0	0	0	0	0	0	0	0.068	0.068	0	0	0	0	0	0	0	0	0	0	0	0	0.141	0	0	0	0	0	0	0	0	0	0	0.271	0.126	0.076
MG592618.1	10	161	48	135	0	0	0.058	0.058	0	0	0	0	0	0	0	0	0	0	0	0	0	0	0	0	0	0	0.073	0.074	0.074	0	0	0	0	0	0	0.734	0	0	0	0.233	0.253	0.253	0.253	0.261	0.34	0.263	0.441	0.349	0.318
MG592492.1	170	73	48	7	0.009	0.303	0.121	0.121	0	0	0	0	0	0	0	0	0	0	0	0	0	0	0	0	0	0	0	0	0	0	0.141	0.141	0.141	0.141	0.141	0	0	0	0	0	0.212	0.212	0.212	0.219	0	0	0	0	0
MG592493.1	170	73	48	7	0.009	0.302	0.121	0.121	0	0	0	0	0	0	0	0	0	0	0	0	0	0	0	0	0	0	0	0	0	0	0.141	0.141	0.141	0.141	0.141	0	0	0	0	0	0.212	0.212	0.212	0.219	0	0	0	0	0
MG592464.1	81	7	48	7	0	0.304	0.121	0.121	0	0	0	0	0	0	0	0	0	0	0	0	0	0	0	0	0	0	0.281	0.215	0.215	0	0.141	0.142	0.142	0.142	0.142	0	0	0	0	0.399	0.601	0.601	0.601	0.619	0.404	0.402	0.141	0.142	0.318
MG592397.1	81	7	48	7	0	0.303	0.121	0.121	0	0	0	0	0	0	0	0	0	0	0	0	0	0	0	0	0	0	0.281	0.215	0.215	0	0.141	0.141	0.141	0.141	0.141	0	0	0	0	0.398	0.6	0.6	0.6	0.619	0.404	0.402	0.141	0.141	0.317
MG592471.1	81	7	48	7	0	0.304	0.121	0.121	0	0	0	0	0	0	0	0	0	0	0	0	0	0	0	0	0	0	0.281	0.215	0.215	0	0.141	0.142	0.142	0.142	0.142	0	0	0	0	0.399	0.601	0.601	0.601	0.619	0.404	0.402	0.141	0.142	0.318
MG592528.1	170	96	48	7	0	0.3	0.112	0.112	0	0	0	0	0	0	0	0	0	0	0	0	0	0	0	0	0	0	0.119	0.052	0.052	0	0.141	0.141	0.141	0.141	0.141	0	0	0	0	0	0.212	0.212	0.212	0.218	0	0	0	0	0
MG592601.1	170	148	48	7	0	0.303	0.121	0.121	0	0	0	0	0	0	0	0	0	0	0	0	0	0	0	0	0	0	0.12	0.052	0.052	0	0.141	0.141	0.141	0.141	0.141	0	0	0	0	0	0.213	0.213	0.213	0.219	0	0	0	0	0
MG592602.1	170	148	48	7	0	0.303	0.121	0.121	0	0	0	0	0	0	0	0	0	0	0	0	0	0	0	0	0	0	0.12	0.052	0.052	0	0.141	0.141	0.141	0.141	0.141	0	0	0	0	0	0.213	0.213	0.213	0.219	0	0	0	0	0
MG592407.1	42	15	48	15	0	0	0.056	0.056	0	0	0	0	0	0	0	0	0	0	0	0	0.07	0.073	0	0	0	0	0.202	0.16	0.16	0	0.209	0.209	0.209	0.209	0.209	0.105	0	0	0	0.065	0	0	0	0	0	0	0.101	0.099	0.052
MG592476.1	85	63	48	56	0	0	0	0	0	0	0	0	0	0	0	0	0	0	0	0	0	0	0	0	0	0	0.072	0.073	0.073	0	0	0	0	0	0	1.396	0	0	0	0	0.133	0.133	0.133	0.137	0.139	0.138	0	0	0
MG592406.1	41	14	48	14	0	0	0.058	0.058	0	0	0	0	0	0	0	0	0	0	0	0	0	0	0	0	0	0	0	0	0	0	0	0	0	0	0	0	0	0	0	0.309	0.311	0.311	0.311	0.32	0.365	0.322	0.097	0.14	0.312
MG592428.1	53	31	48	30	0.007	0	0	0	0.042	0	0	0	0	0	0	0	0	0	0	0	0	0.058	0.058	0	0	0	0	0	0	0	0.068	0.068	0.068	0.068	0.068	1.543	0	0	0	0.312	0.493	0.493	0.493	0.508	0.555	0.511	0.151	0.151	0.337
MG592617.1	9	160	48	134	0.017	0	0	0	0	0	0	0	0	0	0	0	0	0	0	0	0	0	0	0	0	0	0.161	0.162	0.163	0	0	0	0	0	0	0.057	0	0	0	0.177	0	0	0	0	0	0	0	0	0
MG592416.1	47	23	48	23	0	0.195	1.883	1.883	0	0	0	0	0	0	0	0	0	0	0	0	0	0.068	0.068	0	0	0	0	0	0	0	0	0	0	0	0	0.17	0	0	0	0.48	0.542	0.542	0.542	0.559	0.566	0.562	0.144	0.145	0.253
MG592475.1	84	62	48	55	0	0.175	1.86	1.86	0.019	0	0	0	0	0	0	0	0	0	0	0	0	0	0	0	0	0	0	0	0	0	0	0	0	0	0	0	0	0	0	0	0	0	0	0	0	0	0	0	0
MG592643.1	21	173	3	141	0	0.109	0	0	0.017	0	0	0	0	0	0	0	0	0	0	0	0	0	0	0	0	0	0	0	0	0.02	0	0	0	0	0	0.108	0	0	0	0	0	0	0	0	0	0	0	0	0.233
MG592496.1	95	76	39	67	0.015	0.128	0.097	0.097	0	0	0	0	0	0	0	0	0	0	0	0	0	0	0	0	0	0	0	0	0	0	0	0	0	0	0	0.079	0	0	0	0	0	0	0	0	0	0	0	0	0
MG592497.1	95	76	39	67	0.015	0.128	0.097	0.097	0	0	0	0	0	0	0	0	0	0	0	0	0	0	0	0	0	0	0	0	0	0	0	0	0	0	0	0.079	0	0	0	0	0	0	0	0	0	0	0	0	0
MG592612.1	6	157	39	132	0	0	0.049	0.049	0	0	0	0	0	0	0	0	0	0	0	0	0	0	0	0	0	0	0	0	0	0	0	0	0	0	0	0	0	0	0	0	0	0	0	0	0	0	0	0.059	0
MG592613.1	6	157	39	132	0	0	0.049	0.049	0	0	0	0	0	0	0	0	0	0	0	0	0	0	0	0	0	0	0	0	0	0	0	0	0	0	0	0	0	0	0	0	0	0	0	0	0	0	0	0.059	0
MG592398.1	37	8	39	8	0.015	0	0.093	0.093	0	0	0	0	0	0	0	0	0	0	0	0	0.082	0.084	0	0	0	0	0.093	0.089	0.089	0	0	0	0	0	0	0.065	0	0	0	0	0	0	0	0	0	0	0	0	0
MG592584.1	156	137	39	8	0.015	0	0.049	0.049	0	0	0	0	0	0	0	0	0	0	0	0	0.225	0.226	0.225	0.225	0.225	0.225	0.174	0.18	0.18	0	0	0	0	0	0	0.19	0	0	0	0	0	0	0	0	0	0	0	0	0
MG592520.1	111	91	19	81	0	0.133	0	0	0.02	0	0	0	0	0	0	0	0	0	0	0	0	0	0	0	0	0	0.433	0.183	0.183	0.041	0.052	0	0	0	0	0	0	0	0	0	1.149	1.149	1.149	1.192	1.209	1.201	0	0	0
MG592596.1	166	144	44	123	0	0	0	0	0	0	0	0	0	0	0	0	0	0	0	0	0.071	0.129	0.054	0	0	0	0.131	0.134	0.134	0	0	0	0	0	0	0	0	0	0	0.104	0.202	0.202	0.202	0.209	0.212	0.21	0	0	0
MG592548.1	131	113	25	99	0.012	0	0	0	0.022	0	0	0	0	0	0	0	0	0	0	0	0	0	0	0	0	0	0.057	0	0	0.069	0.034	0.034	0.034	0.034	0.034	0	0	0	0	0	0	0	0	0	0	0	0	0	0
MG592605.1	1	150	45	128	0	0	0	0	0.022	0.053	0.053	0	0	0	0	0	0	0	0	0	0.051	0	0	0	0	0	0.294	0.297	0.297	0.023	0	0	0	0	0	0.037	0	0	0	0	0	0	0	0	0	0	0	0	0.133
MG592557.1	137	120	45	104	0.091	0	0	0	0.047	0	0	0	0	0	0	0	0	0	0	0	0.053	0	0	0	0	0	0.462	0	0	0.023	0.135	0.135	0.135	0.135	0.135	0.114	0	0	0	0.184	0	0	0	0	0	0	0	0	0
MG592558.1	137	120	45	104	0.091	0	0	0	0.047	0	0	0	0	0	0	0	0	0	0	0	0.053	0	0	0	0	0	0.462	0	0	0.023	0.135	0.135	0.135	0.135	0.135	0.114	0	0	0	0.184	0	0	0	0	0	0	0	0	0
MG592559.1	137	120	45	104	0.091	0	0	0	0.047	0	0	0	0	0	0	0	0	0	0	0	0.053	0	0	0	0	0	0.462	0	0	0.023	0.135	0.135	0.135	0.135	0.135	0.114	0	0	0	0.184	0	0	0	0	0	0	0	0	0
MG592483.1	89	66	45	59	0.055	0.027	0.019	0.019	0.059	0.07	0.07	0	0	0	0	0	0	0	0	0	0.064	0	0	0	0	0	0	0	0	0.03	0.031	0.031	0.031	0.031	0.031	0.043	0	0	0	0	0	0	0	0	0	0	0	0	0
MG592505.1	103	83	45	73	0.043	0	0	0	0.05	0	0	0	0	0	0	0	0	0	0	0	0	0	0	0	0	0	0	0	0	0.051	0.26	0.26	0.26	0.26	0.26	0.038	0	0	0	0	0	0	0	0	0	0	0	0	0
MG592543.1	126	108	45	73	0.1	0	0	0	0.05	0	0	0	0	0	0	0	0	0	0	0	0	0	0	0	0	0	0	0	0	0	0.107	0.107	0.107	0.107	0.107	0.038	0	0	0	0	0	0	0	0	0	0	0	0	0
MG592460.1	73	53	45	47	0	0	0	0	0.05	0	0	0	0	0	0	0	0	0	0	0	0	0	0	0	0	0	0	0	0	0	0	0	0	0	0	0.038	0	0	0	0	0	0	0	0	0	0	0	0	0
MG592490.1	122	71	45	47	0.123	0	0	0	0.05	0	0	0	0	0	0	0	0	0	0	0	0.055	0	0	0	0	0	0	0	0	0	0.109	0.109	0.109	0.109	0.109	0.038	0	0	0	0	0	0	0	0	0	0	0	0	0
MG592539.1	122	71	45	47	0.123	0	0	0	0.05	0	0	0	0	0	0	0	0	0	0	0	0.055	0	0	0	0	0	0	0	0	0	0.109	0.109	0.109	0.109	0.109	0.038	0	0	0	0	0	0	0	0	0	0	0	0	0
MG592517.1	109	89	45	79	0.11	0	0	0	0.047	0	0	0	0	0	0	0	0	0	0	0	0.053	0	0	0	0	0	0.179	0.056	0.056	0.03	0.13	0.13	0.13	0.13	0.13	0	0	0	0	0	0	0	0	0	0	0	0	0	0.286
MG592502.1	100	80	45	70	0.067	0	0	0	0.022	0	0	0	0	0	0	0	0	0	0	0	0	0	0	0	0	0	0.202	0	0	0.051	0.165	0.109	0.109	0.109	0.109	0.042	0	0	0	0	0	0	0	0	0	0	0	0	0
MG592442.1	88	41	45	37	0	0	0	0	0	0	0	0	0	0	0	0	0	0	0	0	0.021	0	0	0	0	0	0.055	0	0	0.092	0.034	0.034	0.034	0.034	0.034	0	0	0	0	0	0	0	0	0	0	0	0	0	0
MG592482.1	88	41	45	37	0	0	0	0	0	0	0	0	0	0	0	0	0	0	0	0	0.021	0	0	0	0	0	0.055	0	0	0.092	0.034	0.034	0.034	0.034	0.034	0	0	0	0	0	0	0	0	0	0	0	0	0	0
MG592457.1	70	50	45	44	0	0	0	0	0.045	0	0	0	0	0	0	0	0	0	0	0	0	0.024	0.024	0.024	0.024	0.024	0.097	0.049	0.049	0	0.245	0.246	0.246	0.246	0.246	0	0	0	0	0	0.035	0.035	0.035	0.036	0.074	0.037	0	0	0
MG592525.1	164	94	45	84	0.079	0	0	0	0.036	0	0	0	0	0	0	0	0	0	0	0	0.057	0	0	0	0	0	0	0	0	0	0.1	0.1	0.1	0.1	0.1	0	0	0	0	0	0	0	0	0	0	0	0	0	0
MG592594.1	164	94	45	84	0.079	0	0	0	0.036	0	0	0	0	0	0	0	0	0	0	0	0.173	0.12	0.121	0.119	0.119	0.119	0	0	0	0	0.1	0.1	0.1	0.1	0.1	0	0	0	0	0	0	0	0	0	0	0	0	0	0
MG592450.1	65	45	45	40	0.011	0	0	0	0.033	0	0	0	0	0	0	0	0	0	0	0	0.021	0	0	0	0	0	0.193	0	0	0	0	0	0	0	0	0	0.026	0.026	0.026	0	0	0	0	0	0	0	0	0	0
MG592606.1	2	151	45	40	0	0	0	0	0	0	0	0	0	0	0	0	0	0	0	0	0	0	0	0	0	0	0.295	0	0	0	0.033	0.033	0.033	0.033	0.033	0	0.026	0.026	0.026	0.142	0	0	0	0	0	0	0	0	0
MG592516.1	116	88	45	78	0.007	0	0	0	0.022	0	0	0	0	0	0	0	0	0	0	0	0.055	0	0	0	0	0	0	0	0	0	0.268	0.269	0.269	0.269	0.269	0.039	0	0	0	0	0	0	0	0	0	0	0	0	0.14
MG592530.1	116	88	45	78	0.007	0	0	0	0.022	0	0	0	0	0	0	0	0	0	0	0	0.055	0	0	0	0	0	0	0	0	0	0.268	0.269	0.269	0.269	0.269	0.039	0	0	0	0	0	0	0	0	0	0	0	0	0.14
MG592532.1	118	99	45	87	0	0	0	0	0	0	0	0	0	0	0	0	0	0	0	0	0.021	0	0	0	0	0	0.471	0.048	0.048	0	0	0	0	0	0	0	0.026	0.026	0.026	0	0	0	0	0	0	0	0	0	0
MG592488.1	93	70	45	63	0	0	0	0	0	0	0	0	0	0	0	0	0	0	0	0	0	0	0	0	0	0	0.2	0	0	0	0.229	0.23	0.23	0.23	0.23	0	0	0	0	0	0	0	0	0	0	0	0	0	0
MG592489.1	93	70	45	63	0	0	0	0	0	0	0	0	0	0	0	0	0	0	0	0	0	0	0	0	0	0	0.2	0	0	0	0.229	0.23	0.23	0.23	0.23	0	0	0	0	0	0	0	0	0	0	0	0	0	0
MG592576.1	149	131	45	113	0.025	0	0	0	0	0	0	0	0	0	0	0	0	0	0	0	0.055	0	0.027	0	0	0	0.055	0	0	0.023	0	0	0	0	0	0.05	0	0	0	0	0	0	0	0	0	0	0	0	0
MG592597.1	167	145	45	124	0.025	0	0	0	0	0.101	0.101	0	0	0	0	0	0	0	0	0	0.055	0	0	0	0	0	0	0	0	0	0	0	0	0	0	0	0	0	0	0	0	0	0	0	0	0	0	0	0
MG592598.1	167	145	45	124	0.025	0	0	0	0	0.101	0.101	0	0	0	0	0	0	0	0	0	0.055	0	0	0	0	0	0	0	0	0	0	0	0	0	0	0	0	0	0	0	0	0	0	0	0	0	0	0	0
MG592504.1	102	82	45	72	0.095	0	0.023	0.023	0.011	0	0	0	0	0	0	0	0	0	0	0	0.055	0	0	0	0	0	0.096	0.048	0.048	0	0.097	0.097	0.097	0.097	0.097	0.039	0	0	0	0	0	0	0	0	0	0	0	0	0.133
MG592534.1	119	101	45	89	0	0.019	0.013	0.013	0	0	0	0	0	0	0	0	0	0	0	0	0	0	0	0	0	0	0.435	0	0	0	0.358	0.358	0.358	0.358	0.358	0.04	0	0	0	0.144	0	0	0	0	0	0	0	0	0
MG592607.1	3	152	45	129	0.008	0	0.025	0.025	0	0	0	0	0	0	0	0	0	0	0	0	0	0	0	0	0	0	0.532	0.048	0.048	0.023	0.395	0.396	0.396	0.396	0.396	0.039	0	0	0	0	0	0	0	0	0	0	0	0	0.138
MG592535.1	120	102	45	90	0.119	0	0	0	0.033	0	0	0	0	0	0	0	0	0	0	0	0	0	0	0	0	0	0.192	0	0	0	0.095	0.095	0.095	0.095	0.095	0	0.026	0.026	0.026	0	0	0	0	0	0	0	0	0	0
MG592503.1	101	81	45	71	0.156	0	0	0	0	0	0	0	0	0	0	0	0	0	0	0	0.055	0	0	0	0	0	0.241	0.048	0.048	0	0.113	0.114	0.114	0.114	0.114	0.043	0	0	0	0	0	0	0	0	0	0	0	0	0.131
MG592593.1	163	143	45	122	0.118	0	0	0	0	0	0	0	0	0	0	0	0	0	0	0	0.054	0	0	0	0	0	0.063	0	0	0.089	0.206	0.206	0.206	0.206	0.206	0.084	0	0	0	0	0	0	0	0	0	0	0	0	0
MG592631.1	19	171	45	122	0.096	0	0.023	0.023	0	0	0	0	0	0	0	0	0	0	0	0	0.054	0	0	0	0	0	0.049	0	0	0	0.121	0.121	0.121	0.121	0.121	0	0.036	0.036	0.036	0.145	0	0	0	0	0	0	0	0	0
MG592626.1	15	167	2	137	0	0	0	0	0.024	0	0	0	0	0	0	0	0	0	0	0	0	0	0	0	0	0	0.209	0.31	0.31	0	0	0	0	0	0	0	0	0	0	0	0	0	0	0	0	0	0	0	0
MG592533.1	138	100	27	88	0	0	0	0	0	0	0	0	0	0	0	0	0	0	0	0	0	0	0	0	0	0	0	0	0	0	0	0	0	0	0	0	0	0	0	0	0.279	0.279	0.279	0.293	0.299	0.296	0	0	0
MG592560.1	138	100	27	88	0	0	0	0	0	0	0	0	0	0	0	0	0	0	0	0	0	0	0	0	0	0	0	0	0	0	0	0	0	0	0	0.149	0	0	0	0	0.279	0.279	0.279	0.293	0.299	0.296	0	0	0
MG592523.1	114	93	22	83	0	0	0	0	0	0	0	0	0	0	0	0	0	0	0	0	0.105	0.196	0.105	0.105	0.105	0.105	1.1	1.084	1.084	0.094	0	0	0	0	0	0	0	0	0	0	4.656	4.655	4.656	4.864	4.943	4.91	0	0	0
MG592624.1	14	165	22	83	0	0	0	0	0	0	0	0	0	0	0	0	0	0	0	0	0	0	0	0	0	0	0.859	0.589	0.589	0	0	0	0	0	0	0	0	0	0	0	0.964	0.964	0.964	1.008	1.073	1.017	0	0	0
MG592509.1	106	86	24	76	0	0	0	0	0	0	0	0	0	0	0	0	0	0	0	0	0	0	0	0	0	0	0	0	0	0	0.205	0.205	0.205	0.205	0.205	0	0	0	0	0	0	0	0	0	0	0	0	0	0
MG592620.1	11	162	24	97	0.015	0	0	0	0	0	0	0	0	0	0	0	0	0	0	0	0	0	0	0	0	0	0	0	0	0	0	0	0	0	0	0	0	0	0	1.567	0	0	0	0	0	0	0	0	0
MG592546.1	129	111	24	97	0.011	0	0	0	0	0	0	0	0	0	0	0	0	0	0	0	0	0	0	0	0	0	0	0	0	0	0	0	0	0	0	0	0	0	0	0	0	0	0	0	0	0	0	0	0
MG592623.1	129	164	24	97	0.026	0	0	0	0	0	0	0	0	0	0	0	0	0	0	0	0	0	0	0	0	0	0	0	0	0	0	0	0	0	0	0.148	0	0	0	1.62	0	0	0	0	0	0	0	0	0
MG592484.1	90	67	13	60	0.019	0	0	0	0	0	0	0	0	0	0	0	0	0	0	0	0	0	0	0	0	0	0	0	0	0	0.274	0.274	0.274	0.274	0.274	0	0.066	0.066	0.066	0	0	0	0	0	0	0	0	0	0
MG592485.1	90	67	13	60	0.019	0	0	0	0	0	0	0	0	0	0	0	0	0	0	0	0	0	0	0	0	0	0	0	0	0	0.274	0.274	0.274	0.274	0.274	0	0.066	0.066	0.066	0	0	0	0	0	0	0	0	0	0
MG592462.1	75	55	43	49	0.014	0.347	0.155	0.155	0	0.376	0.376	0	0	0	0	0	0	0	0	0	0	0	0	0	0	0	0.053	0.053	0.053	0	0	0	0	0	0	0.107	0.056	0.056	0.056	0.348	0.353	0.353	0.353	0.366	0.371	0.368	0	0	0
MG592461.1	74	54	43	48	0	0.521	0.295	0.295	0.018	0	0	0	0	0	0	0	0	0	0	0	0	0	0	0	0	0	0	0	0	0	0	0	0	0	0	0	0	0	0	0	0	0	0	0	0	0	0	0	0
MG592572.1	145	127	43	109	0.043	0.451	0.197	0.197	0	0	0	0	0	0	0	0	0	0	0	0	0	0	0	0	0	0	0	0	0	0	0	0	0	0	0	0.133	0	0	0	0	0	0	0	0	0	0	0.036	0	0
MG592592.1	162	142	43	121	0.021	0.542	0.257	0.257	0.03	0.393	0.393	0	0	0	0	0	0	0	0	0	0	0	0	0	0	0	0	0	0	0	0	0	0	0	0	0	0	0	0	0.119	0	0	0	0	0	0	0	0	0.218
MG592561.1	139	121	43	105	0	0.403	0.222	0.222	0.018	0	0	0	0	0	0	0	0	0	0	0	0	0	0	0	0	0	0.055	0.054	0.054	0	0	0	0	0	0	0.485	0	0	0	0	0	0	0	0	0	0	0	0	0
MG592590.1	160	140	43	120	0	0.385	0.138	0.138	0	0.572	0.572	0	0	0	0	0	0	0	0	0	0.082	0.082	0.08	0.08	0.08	0.08	0.134	0.055	0.055	0	0	0	0	0	0	0.179	0	0	0	0	0.137	0.137	0.137	0.141	0.143	0.142	0.038	0	0
MG592611.1	5	156	43	131	0.044	0.328	0.2	0.2	0	0.083	0.083	0	0	0	0	0	0	0	0	0	0	0	0	0	0	0	0.236	0.255	0.255	0	0	0	0	0	0	0.111	0	0	0	0	0	0	0	0	0	0	0	0	0
MG592472.1	82	60	43	53	0	0.476	0.221	0.221	0	0	0	0	0	0	0	0	0	0	0	0	0	0	0	0	0	0	0	0	0	0	0	0	0	0	0	0.345	0	0	0	0	0	0	0	0	0	0	0.037	0	0
MG592526.1	125	95	43	53	0	0.541	0.221	0.221	0	0	0	0	0	0	0	0	0	0	0	0	0	0	0	0	0	0	0	0	0	0	0	0	0	0	0	0.312	0	0	0	0	0.197	0.197	0.197	0.204	0.207	0.205	0	0	0
MG592542.1	125	95	43	53	0	0.534	0.218	0.218	0	0	0	0	0	0	0	0	0	0	0	0	0	0	0	0	0	0	0	0	0	0	0	0	0	0	0	0.272	0	0	0	0	0.191	0.191	0.191	0.198	0.201	0.2	0	0	0
MG592547.1	130	112	43	98	0	0.587	0.26	0.26	0	0	0	0	0	0	0	0	0	0	0	0	0.077	0.077	0	0	0	0	0.172	0.171	0.171	0	0	0	0	0	0	0.34	0	0	0	0.176	0.376	0.376	0.376	0.389	0.395	0.392	0	0	0.166
MG592392.1	34	3	43	3	0	0.516	0.258	0.258	0	0	0	0	0	0	0	0	0	0	0	0	0	0	0	0	0	0	0	0	0	0	0	0	0	0	0	0.654	0	0	0	0.371	0.333	0.333	0.333	0.344	0.349	0.347	0	0	0
MG592414.1	45	21	43	21	0	0.42	0.248	0.248	0	0	0	0	0	0	0	0	0	0	0	0	0	0	0	0	0	0	0	0	0	0	0	0	0	0	0	0.696	0.071	0.071	0.071	0	0	0	0	0	0	0	0	0	0
MG592451.1	79	11	43	11	0	0.541	0.27	0.27	0	0	0	0	0	0	0	0	0	0	0	0	0	0	0	0	0	0	0.276	0.289	0.289	0.044	0.044	0.044	0.044	0.044	0.044	0.276	0.058	0.058	0.058	0.355	0.38	0.38	0.38	0.393	0.399	0.396	0	0	0
MG592468.1	79	11	43	11	0	0.541	0.27	0.27	0	0	0	0	0	0	0	0	0	0	0	0	0	0	0	0	0	0	0.276	0.289	0.289	0.044	0.044	0.044	0.044	0.044	0.044	0.276	0.058	0.058	0.058	0.355	0.38	0.38	0.38	0.393	0.399	0.396	0	0	0
MG592401.1	79	11	43	11	0	0.541	0.27	0.27	0	0	0	0	0	0	0	0	0	0	0	0	0	0	0	0	0	0	0.276	0.289	0.289	0.044	0.044	0.044	0.044	0.044	0.044	0.276	0.058	0.058	0.058	0.355	0.38	0.38	0.38	0.393	0.399	0.396	0	0	0
MG592467.1	79	11	43	11	0	0.541	0.27	0.27	0	0	0	0	0	0	0	0	0	0	0	0	0	0	0	0	0	0	0.276	0.289	0.289	0.044	0.044	0.044	0.044	0.044	0.044	0.276	0.058	0.058	0.058	0.355	0.38	0.38	0.38	0.393	0.399	0.396	0	0	0
MG592541.1	124	107	43	94	0	0.489	0.262	0.262	0	0	0	0	0	0	0	0	0	0	0	0	0	0	0	0	0	0	0	0	0	0	0.145	0.145	0.145	0.145	0.145	0.323	0	0	0	0	0	0	0	0	0	0	0	0	0
MG592499.1	97	78	43	69	0	0.505	0.247	0.247	0	0	0	0	0	0	0	0	0	0	0	0	0	0	0	0	0	0	0	0	0	0	0	0	0	0	0	0.335	0	0	0	0	0.262	0.262	0.262	0.271	0	0	0	0	0
MG592531.1	117	98	43	86	0	0.509	0.288	0.288	0	0.111	0.111	0	0	0	0	0	0	0	0	0	0	0	0	0	0	0	0	0	0	0	0	0	0	0	0	0.502	0	0	0	0	0	0	0	0	0	0	0	0	0
MG592585.1	157	138	40	118	0	0	0.015	0.015	0	0	0	0	0	0	0	0	0	0	0	0	0	0	0	0	0	0	0	0	0	0	0	0	0	0	0	0	0	0	0	0	0	0	0	0	0	0	0	0	0.034
MG592586.1	157	138	40	118	0	0	0.015	0.015	0	0	0	0	0	0	0	0	0	0	0	0	0	0	0	0	0	0	0	0	0	0	0	0	0	0	0	0	0	0	0	0	0	0	0	0	0	0	0	0	0.034
MG592550.1	133	115	38	101	0	0	0	0	0	0	0	0	0	0	0	0	0	0	0	0	0	0	0	0	0	0	0	0	0	0	0	0	0	0	0	0	0	0	0	0	0	0	0	0	0	0	0	0	0
MG592549.1	132	114	38	100	0	0	0	0	0	0.134	0.134	0	0	0	0	0	0	0	0	0	0	0	0	0	0	0	0	0	0	0.101	0	0	0	0	0	0	0	0	0	0	0.239	0.239	0.239	0.249	0	0	0	0	0.225
MG592581.1	154	135	38	116	0	0	0	0	0	0	0	0	0	0	0	0	0	0	0	0	0	0	0	0	0	0	0	0	0	0.064	0.044	0.044	0.044	0.044	0.044	0	0	0	0	0	0	0	0	0	0	0	0	0	0.225
MG592582.1	154	135	38	116	0	0	0	0	0	0	0	0	0	0	0	0	0	0	0	0	0	0	0	0	0	0	0	0	0	0.064	0.044	0.044	0.044	0.044	0.044	0	0	0	0	0	0	0	0	0	0	0	0	0	0.225
MG592498.1	96	77	16	68	0	0	0	0	0.02	0	0	0	0	0	0	0	0	0	0	0	0	0	0	0	0	0	0	0	0	0.049	0.051	0.043	0.043	0.043	0.043	0	0	0	0	0	0	0	0	0	0	0	0	0	0
MG592452.1	66	46	37	41	0.014	0	0	0	0.009	0	0	0	0	0	0	0	0	0	0	0	0	0	0	0	0	0	0	0	0	0	0	0	0	0	0	0	0	0	0	0	0	0	0	0	0	0	0	0	0
MG592580.1	153	134	37	115	0.014	0	0	0	0.015	0.083	0.083	0	0	0	0	0	0	0	0	0	0	0	0	0	0	0	0	0	0	0	0	0	0	0	0	0	0	0	0	0.362	0.277	0.277	0.277	0.287	0.291	0.289	0	0	0.243
MG592447.1	67	43	36	39	0	0.029	0.014	0.014	0	0	0	0	0	0	0	0	0	0	0	0	0	0	0	0	0	0	0	0	0	0.046	0	0	0	0	0	0	0	0	0	0	0	0	0	0	0	0	0	0	0
MG592453.1	67	43	36	39	0	0.029	0.014	0.014	0	0	0	0	0	0	0	0	0	0	0	0	0	0	0	0	0	0	0	0	0	0.046	0	0	0	0	0	0	0	0	0	0	0	0	0	0	0	0	0	0	0
MG592399.1	38	9	36	9	0	0	0	0	0	0	0	0	0	0	0	0	0	0	0	0	0	0	0	0	0	0	0.03	0	0	0	0	0	0	0	0	0	0	0	0	0	0	0	0	0	0	0	0	0	0
MG592579.1	152	133	36	9	0.007	0	0	0	0	0	0	0	0	0	0	0	0	0	0	0	0	0.067	0.067	0	0	0	0	0	0	0	0	0	0	0	0	0	0	0	0	0	0	0	0	0	0	0	0	0	0
MG592510.1	152	25	36	9	0	0	0	0	0	0	0	0	0	0	0	0	0	0	0	0	0	0	0	0	0	0	0	0	0	0	0	0	0	0	0	0	0	0	0	0	0	0	0	0	0	0	0	0	0
MG592511.1	152	25	36	9	0	0	0	0	0	0	0	0	0	0	0	0	0	0	0	0	0	0	0	0	0	0	0	0	0	0	0	0	0	0	0	0	0	0	0	0	0	0	0	0	0	0	0	0	0
MG592418.1	152	25	36	9	0.007	0	0	0	0	0	0	0	0	0	0	0	0	0	0	0	0	0	0	0	0	0	0	0	0	0	0	0	0	0	0	0	0	0	0	0	0	0	0	0	0	0	0	0	0
MG592419.1	152	25	36	9	0.007	0	0	0	0	0	0	0	0	0	0	0	0	0	0	0	0	0	0	0	0	0	0	0	0	0	0	0	0	0	0	0	0	0	0	0	0	0	0	0	0	0	0	0	0
MG592575.1	148	130	33	112	0.013	0	0	0	0	0.039	0.039	0	0	0	0	0	0	0	0	0	0	0	0	0	0	0	0	0	0	0	0	0	0	0	0	0	0	0	0	0.511	0.196	0.196	0.196	0.203	0	0	0	0	0.122
MG592551.1	134	116	26	102	0	0	0	0	0	0.058	0.058	0	0	0	0	0	0	0	0	0	0.043	0.043	0	0	0	0	0	0	0	0.145	0	0	0	0	0	0	0	0	0	0.509	0.999	0.999	1	1.037	0.915	0.909	0	0	0.358
MG592405.1	40	13	26	13	0.045	0	0	0	0	0	0	0	0	0	0	0	0	0	0	0	0	0	0	0	0	0	0	0	0	0	0.092	0.092	0.092	0.092	0.092	0	0	0	0	1.034	1.004	1.004	1.005	1.042	1.057	1.05	0.063	0	0.776
MG592403.1	40	13	26	13	0.045	0	0	0	0	0	0	0	0	0	0	0	0	0	0	0	0	0	0	0	0	0	0	0	0	0	0.092	0.092	0.092	0.092	0.092	0	0	0	0	1.034	1.004	1.004	1.005	1.042	1.057	1.05	0.063	0	0.776
MG592404.1	40	13	26	13	0.045	0	0	0	0	0	0	0	0	0	0	0	0	0	0	0	0	0	0	0	0	0	0	0	0	0	0.092	0.092	0.092	0.092	0.092	0	0	0	0	1.034	1.004	1.004	1.005	1.042	1.057	1.05	0.063	0	0.776
MG592574.1	147	129	32	111	0	0	0	0	0	0.075	0.075	0	0	0	0	0	0	0	0	0	0	0	0	0	0	0	0	0	0	0	0.215	0.215	0.215	0.215	0.215	0	0	0	0	0	0	0	0	0	0	0	0	0	0
MG592573.1	146	128	31	110	0	0	0	0	0.025	0	0	0	0	0	0	0	0	0	0	0	0	0	0	0	0	0	0	0	0	0	0	0	0	0	0	0.034	0	0	0	0	0	0	0	0	0	0	0	0	0
MG592433.1	56	34	21	33	0.016	0	0	0	0	0	0	0	0	0	0	0	0	0	0	0	0	0	0	0	0	0	0	0	0	0	0	0	0	0	0	0	0	0	0	0	0	0	0	0	0	0	0	0	0
MG592522.1	113	92	21	82	0	0	0.012	0.012	0	0	0	0	0	0	0	0	0	0	0	0	0	0	0	0	0	0	0	0	0	0	0	0	0	0	0	0	0	0	0	0	0	0	0	0	0	0	0.029	0	0
MG592495.1	94	75	15	66	0.044	0.017	1.188	1.188	0.169	0.428	0.428	0	0	0	0	0	0	0	0	0	0.03	0.03	0.032	0.032	0.032	0.032	0	0	0	0.029	0	0	0	0	0	0	0	0	0	0	0	0	0	0	0	0	0	0	0.033
MG592529.1	115	97	28	85	0.106	0	0.057	0.057	0.035	0.314	0.314	0	0	0	0	0	0	0	0	0	0	0	0	0	0	0	0.067	0	0	0.065	0.081	0.081	0.081	0.081	0.081	0	0	0	0	0	0	0	0	0	0	0	0	0	0
MG592553.1	136	118	28	103	0.014	0	0.02	0.02	0	0.106	0.106	0	0	0	0	0	0	0	0	0	0.034	0.034	0.034	0.034	0.034	0.034	0.069	0	0	0.515	0.508	0.431	0.431	0.431	0.431	0	0	0	0	0	0	0	0	0	0	0	0	0	0
MG592562.1	140	122	28	106	0.096	0.041	0.081	0.081	0.021	0.067	0.066	0	0	0	0	0	0	0	0	0	0.071	0.122	0.118	0.122	0.122	0.122	0.104	0	0	0.472	0.428	0.463	0.463	0.463	0.463	0	0	0	0	0.041	0	0	0	0	0	0	0	0	0
MG592459.1	72	52	12	46	0.076	0.402	0.32	0.32	0.151	0.783	0.783	0	0	0	0	0	0	0	0	0	0.084	0.124	0.125	0.147	0.147	0.147	0.028	0.028	0.028	0.211	0.176	0.212	0.212	0.212	0.212	0	0	0	0	0.075	0.076	0.076	0.076	0.078	0.078	0.078	0.059	0.058	0.191
MG592473.1	83	61	12	54	0.558	0	0.01	0.01	0.042	0	0	0.041	0.041	0.041	0.041	0.041	0.041	0.041	0.041	0.041	0.047	0.047	0.047	0.047	0.047	0.047	0.03	0.03	0.03	0.114	0.164	0.122	0.122	0.122	0.122	0.066	0	0	0	0	0	0	0	0	0	0	0	0	0
MG592441.1	61	40	23	36	0.513	0.099	0	0	0.091	0.248	0.247	0	0	0	0	0	0	0	0	0	0.12	0.12	0.119	0.119	0.119	0.119	0.096	0.096	0.096	0.182	0.308	0.276	0.276	0.276	0.276	0	0	0	0	0	0	0	0	0	0	0	0	0	0
MG592537.1	121	104	23	92	0.651	0.178	0.011	0.011	0.122	0.359	0.359	0	0	0	0	0	0	0	0	0	0.117	0.117	0.117	0.117	0.117	0.117	0	0	0	0.119	0.24	0.241	0.241	0.241	0.241	0	0	0	0	0	0	0	0	0	0	0	0	0	0
[truncated: 238 more columns]

## Sheet: C.VIR_sim-dist_table_toPAIRS
Genome accession ID of first phage in comparison.	Genome accession ID of second phage in comparison.	Nucleotide similarity between phages in the pair, based on VIRIDIC analysis.	Is the phage being compared against itself?	Is the first phage in the comparision in phageSet248 (see Supplementary Data File 1 readme sheet for more information on sets).	Is the second phage in the comparision in phageSet248 (see Supplementary Data File 1 readme sheet for more information on sets).	VICTOR species of the first phage in the comparison.	VIRIDIC species of the first phage in the comparison.	VICTOR genus of the first phage in the comparison.	VIRIDIC genus of the first phage in the comparison.	VICTOR species of the second phage in the comparison.	VIRIDIC species of the second phage in the comparison.	VICTOR genus of the second phage in the comparison.	VIRIDIC genus of the second phage in the comparison.
Genome1	Genome2	VIRIDIC_nucSim	is_self?	Genome1: in_phageSet248	Genome 2: in_phageSet248	Genome1: VICTOR SPECIES	Genome1: VIRIDIC SPECIES	Genome1: VICTOR GENUS	Genome1: VIRIDIC GENUS	Genome2: VICTOR SPECIES	Genome2: VIRIDIC SPECIES	Genome2: VICTOR GENUS	Genome2: VIRIDIC GENUS
MG592605.1	MG592605.1	100	TRUE	yes	yes	1	150	45	128	1	150	45	128
MG592390.1	MG592391.1	0	FALSE	yes	yes	33	1	11	1	64	2	8	2
MG592390.1	MG592392.1	0	FALSE	yes	yes	33	1	11	1	34	3	43	3
MG592390.1	MG592393.1	1.363	FALSE	yes	yes	33	1	11	1	35	4	30	4
MG592390.1	MG592394.1	0	FALSE	yes	yes	33	1	11	1	98	5	17	5
MG592390.1	MG592395.1	0	FALSE	yes	yes	33	1	11	1	36	6	6	6
MG592390.1	MG592396.1	0	FALSE	yes	yes	33	1	11	1	98	5	17	5
MG592390.1	MG592397.1	0	FALSE	yes	yes	33	1	11	1	81	7	48	7
MG592390.1	MG592398.1	1.009	FALSE	yes	yes	33	1	11	1	37	8	39	8
MG592390.1	MG592399.1	0	FALSE	yes	yes	33	1	11	1	38	9	36	9
MG592390.1	MG592400.1	14.293	FALSE	yes	yes	33	1	11	1	63	10	14	10
MG592390.1	MG592401.1	0	FALSE	yes	yes	33	1	11	1	79	11	43	11
MG592390.1	MG592402.1	0	FALSE	yes	yes	33	1	11	1	39	12	17	12
MG592390.1	MG592403.1	0.133	FALSE	yes	yes	33	1	11	1	40	13	26	13
MG592390.1	MG592404.1	0.133	FALSE	yes	no	33	1	11	1	40	13	26	13
MG592390.1	MG592405.1	0.133	FALSE	yes	no	33	1	11	1	40	13	26	13
MG592390.1	MG592406.1	0.022	FALSE	yes	yes	33	1	11	1	41	14	48	14
MG592390.1	MG592407.1	0.156	FALSE	yes	yes	33	1	11	1	42	15	48	15
MG592390.1	MG592408.1	0	FALSE	yes	yes	33	1	11	1	43	16	48	16
MG592390.1	MG592409.1	0.15	FALSE	yes	yes	33	1	11	1	112	17	20	17
MG592390.1	MG592410.1	0.149	FALSE	yes	yes	33	1	11	1	112	17	20	17
MG592390.1	MG592411.1	0.148	FALSE	yes	yes	33	1	11	1	144	18	48	18
MG592390.1	MG592412.1	0	FALSE	yes	yes	33	1	11	1	159	19	41	19
MG592390.1	MG592413.1	0.484	FALSE	yes	yes	33	1	11	1	44	20	14	20
MG592390.1	MG592414.1	0	FALSE	yes	yes	33	1	11	1	45	21	43	21
MG592390.1	MG592415.1	0	FALSE	yes	yes	33	1	11	1	46	22	7	22
MG592390.1	MG592416.1	0.13	FALSE	yes	yes	33	1	11	1	47	23	48	23
MG592390.1	MG592417.1	0.022	FALSE	yes	yes	33	1	11	1	48	24	48	24
MG592390.1	MG592418.1	0	FALSE	yes	yes	33	1	11	1	152	25	36	9
MG592390.1	MG592419.1	0	FALSE	yes	no	33	1	11	1	152	25	36	9
MG592390.1	MG592420.1	58.224	FALSE	yes	yes	33	1	11	1	49	26	11	25
MG592390.1	MG592421.1	0	FALSE	yes	yes	33	1	11	1	64	2	8	2
MG592390.1	MG592422.1	16.856	FALSE	yes	yes	33	1	11	1	50	27	14	26
MG592390.1	MG592423.1	65.59	FALSE	yes	yes	33	1	11	1	51	28	11	27
MG592390.1	MG592424.1	0	FALSE	yes	yes	33	1	11	1	98	5	17	5
MG592390.1	MG592425.1	19.957	FALSE	yes	yes	33	1	11	1	52	29	14	28
MG592390.1	MG592426.1	0	FALSE	yes	yes	33	1	11	1	107	30	17	29
MG592390.1	MG592427.1	0	FALSE	yes	yes	33	1	11	1	107	30	17	29
MG592390.1	MG592428.1	0.119	FALSE	yes	yes	33	1	11	1	53	31	48	30
MG592390.1	MG592429.1	1.011	FALSE	yes	yes	33	1	11	1	54	32	29	31
MG592390.1	MG592430.1	0	FALSE	yes	yes	33	1	11	1	107	30	17	29
MG592390.1	MG592431.1	0	FALSE	yes	yes	33	1	11	1	55	33	10	32
MG592390.1	MG592432.1	0	FALSE	yes	yes	33	1	11	1	55	33	10	32
MG592390.1	MG592433.1	0.845	FALSE	yes	yes	33	1	11	1	56	34	21	33
MG592390.1	MG592434.1	2.396	FALSE	yes	yes	33	1	11	1	57	35	14	34
MG592390.1	MG592435.1	0	FALSE	yes	yes	33	1	11	1	58	36	10	32
MG592390.1	MG592436.1	0.223	FALSE	yes	yes	33	1	11	1	64	37	8	2
MG592390.1	MG592437.1	0	FALSE	yes	yes	33	1	11	1	107	30	17	29
MG592390.1	MG592438.1	0.116	FALSE	yes	yes	33	1	11	1	59	38	29	35
MG592390.1	MG592439.1	57.272	FALSE	yes	yes	33	1	11	1	60	39	11	27
MG592390.1	MG592440.1	0	FALSE	yes	yes	33	1	11	1	98	5	17	5
MG592390.1	MG592441.1	0	FALSE	yes	yes	33	1	11	1	61	40	23	36
MG592390.1	MG592442.1	0.306	FALSE	yes	yes	33	1	11	1	88	41	45	37
MG592390.1	MG592443.1	0.223	FALSE	yes	yes	33	1	11	1	64	37	8	2
MG592390.1	MG592444.1	63.338	FALSE	yes	yes	33	1	11	1	62	42	11	38
MG592390.1	MG592445.1	0.223	FALSE	yes	yes	33	1	11	1	64	37	8	2
MG592390.1	MG592446.1	0	FALSE	yes	yes	33	1	11	1	98	5	17	5
MG592390.1	MG592447.1	0	FALSE	yes	yes	33	1	11	1	67	43	36	39
MG592390.1	MG592448.1	12.816	FALSE	yes	yes	33	1	11	1	63	44	14	10
MG592390.1	MG592449.1	0	FALSE	yes	yes	33	1	11	1	64	2	8	2
MG592390.1	MG592450.1	0.508	FALSE	yes	yes	33	1	11	1	65	45	45	40
MG592390.1	MG592451.1	0	FALSE	yes	yes	33	1	11	1	79	11	43	11
MG592390.1	MG592452.1	0	FALSE	yes	yes	33	1	11	1	66	46	37	41
MG592390.1	MG592453.1	0	FALSE	yes	yes	33	1	11	1	67	43	36	39
MG592390.1	MG592454.1	58.846	FALSE	yes	yes	33	1	11	1	68	47	11	42
MG592390.1	MG592455.1	0	FALSE	yes	yes	33	1	11	1	107	48	17	29
MG592390.1	MG592456.1	0	FALSE	yes	yes	33	1	11	1	69	49	9	43
MG592390.1	MG592457.1	0.306	FALSE	yes	yes	33	1	11	1	70	50	45	44
MG592390.1	MG592458.1	0	FALSE	yes	yes	33	1	11	1	71	51	10	45
MG592390.1	MG592459.1	0.044	FALSE	yes	yes	33	1	11	1	72	52	12	46
MG592390.1	MG592460.1	0.68	FALSE	yes	yes	33	1	11	1	73	53	45	47
MG592390.1	MG592461.1	0	FALSE	yes	yes	33	1	11	1	74	54	43	48
MG592390.1	MG592462.1	0	FALSE	yes	yes	33	1	11	1	75	55	43	49
MG592390.1	MG592463.1	0	FALSE	yes	yes	33	1	11	1	76	56	48	16
MG592390.1	MG592464.1	0	FALSE	yes	yes	33	1	11	1	81	7	48	7
MG592390.1	MG592465.1	56.467	FALSE	yes	yes	33	1	11	1	77	57	11	50
MG592390.1	MG592466.1	67.012	FALSE	yes	yes	33	1	11	1	78	58	11	51
MG592390.1	MG592467.1	0	FALSE	yes	yes	33	1	11	1	79	11	43	11
MG592390.1	MG592468.1	0	FALSE	yes	yes	33	1	11	1	79	11	43	11
MG592390.1	MG592469.1	0	FALSE	yes	yes	33	1	11	1	107	30	17	29
MG592390.1	MG592470.1	0.081	FALSE	yes	yes	33	1	11	1	80	59	20	52
MG592390.1	MG592471.1	0	FALSE	yes	yes	33	1	11	1	81	7	48	7
MG592390.1	MG592472.1	0.251	FALSE	yes	yes	33	1	11	1	82	60	43	53
MG592390.1	MG592473.1	0.017	FALSE	yes	yes	33	1	11	1	83	61	12	54
MG592390.1	MG592474.1	0	FALSE	yes	yes	33	1	11	1	107	30	17	29
MG592390.1	MG592475.1	0.106	FALSE	yes	yes	33	1	11	1	84	62	48	55
MG592390.1	MG592476.1	0	FALSE	yes	yes	33	1	11	1	85	63	48	56
MG592390.1	MG592477.1	1.267	FALSE	yes	yes	33	1	11	1	86	64	30	57
MG592390.1	MG592478.1	0.835	FALSE	yes	yes	33	1	11	1	87	65	30	58
MG592390.1	MG592479.1	0	FALSE	yes	no	33	1	11	1	107	30	17	29
MG592390.1	MG592480.1	0	FALSE	yes	yes	33	1	11	1	107	30	17	29
MG592390.1	MG592481.1	0	FALSE	yes	no	33	1	11	1	107	30	17	29
MG592390.1	MG592482.1	0.306	FALSE	yes	yes	33	1	11	1	88	41	45	37
MG592390.1	MG592483.1	0	FALSE	yes	yes	33	1	11	1	89	66	45	59
MG592390.1	MG592484.1	0.889	FALSE	yes	yes	33	1	11	1	90	67	13	60
MG592390.1	MG592485.1	0.889	FALSE	yes	no	33	1	11	1	90	67	13	60
MG592390.1	MG592486.1	14.9	FALSE	yes	yes	33	1	11	1	91	68	14	61
MG592390.1	MG592487.1	0.375	FALSE	yes	yes	33	1	11	1	92	69	29	62
MG592390.1	MG592488.1	1.286	FALSE	yes	yes	33	1	11	1	93	70	45	63
MG592390.1	MG592489.1	1.286	FALSE	yes	no	33	1	11	1	93	70	45	63
MG592390.1	MG592490.1	1.205	FALSE	yes	yes	33	1	11	1	122	71	45	47
MG592390.1	MG592491.1	0	FALSE	yes	no	33	1	11	1	150	72	34	64
MG592390.1	MG592492.1	0.03	FALSE	yes	yes	33	1	11	1	170	73	48	7
MG592390.1	MG592493.1	0.03	FALSE	yes	no	33	1	11	1	170	73	48	7
MG592390.1	MG592494.1	8.413	FALSE	yes	yes	33	1	11	1	165	74	47	65
MG592390.1	MG592495.1	0	FALSE	yes	yes	33	1	11	1	94	75	15	66
MG592390.1	MG592496.1	1.069	FALSE	yes	yes	33	1	11	1	95	76	39	67
MG592390.1	MG592497.1	1.069	FALSE	yes	no	33	1	11	1	95	76	39	67
MG592390.1	MG592498.1	0.116	FALSE	yes	yes	33	1	11	1	96	77	16	68
MG592390.1	MG592499.1	0.13	FALSE	yes	yes	33	1	11	1	97	78	43	69
MG592390.1	MG592500.1	0	FALSE	yes	yes	33	1	11	1	98	5	17	5
MG592390.1	MG592501.1	9.5	FALSE	yes	yes	33	1	11	1	99	79	47	65
MG592390.1	MG592502.1	0.764	FALSE	yes	yes	33	1	11	1	100	80	45	70
MG592390.1	MG592503.1	0.754	FALSE	yes	yes	33	1	11	1	101	81	45	71
MG592390.1	MG592504.1	1.694	FALSE	yes	yes	33	1	11	1	102	82	45	72
MG592390.1	MG592505.1	0.498	FALSE	yes	yes	33	1	11	1	103	83	45	73
MG592390.1	MG592506.1	10.828	FALSE	yes	yes	33	1	11	1	104	84	47	74
MG592390.1	MG592507.1	0	FALSE	yes	yes	33	1	11	1	159	19	41	19
MG592390.1	MG592508.1	9.681	FALSE	yes	yes	33	1	11	1	105	85	47	75
MG592390.1	MG592509.1	0	FALSE	yes	yes	33	1	11	1	106	86	24	76
MG592390.1	MG592510.1	0	FALSE	yes	no	33	1	11	1	152	25	36	9
MG592390.1	MG592511.1	0	FALSE	yes	yes	33	1	11	1	152	25	36	9
MG592390.1	MG592512.1	0	FALSE	yes	yes	33	1	11	1	107	48	17	29
MG592390.1	MG592513.1	0	FALSE	yes	yes	33	1	11	1	159	19	41	19
MG592390.1	MG592514.1	8.413	FALSE	yes	yes	33	1	11	1	165	74	47	65
MG592390.1	MG592515.1	10.574	FALSE	yes	yes	33	1	11	1	108	87	18	77
MG592390.1	MG592516.1	1.383	FALSE	yes	yes	33	1	11	1	116	88	45	78
MG592390.1	MG592517.1	0.539	FALSE	yes	yes	33	1	11	1	109	89	45	79
MG592390.1	MG592518.1	1.213	FALSE	yes	yes	33	1	11	1	110	90	30	80
MG592390.1	MG592519.1	0.15	FALSE	yes	yes	33	1	11	1	112	17	20	17
MG592390.1	MG592520.1	0	FALSE	yes	yes	33	1	11	1	111	91	19	81
MG592390.1	MG592521.1	0.15	FALSE	yes	yes	33	1	11	1	112	17	20	17
MG592390.1	MG592522.1	0.362	FALSE	yes	yes	33	1	11	1	113	92	21	82
MG592390.1	MG592523.1	0	FALSE	yes	yes	33	1	11	1	114	93	22	83
MG592390.1	MG592524.1	0	FALSE	yes	yes	33	1	11	1	159	19	41	19
MG592390.1	MG592525.1	1.479	FALSE	yes	yes	33	1	11	1	164	94	45	84
MG592390.1	MG592526.1	0.265	FALSE	yes	yes	33	1	11	1	125	95	43	53
MG592390.1	MG592527.1	0	FALSE	yes	yes	33	1	11	1	159	19	41	19
MG592390.1	MG592528.1	0	FALSE	yes	yes	33	1	11	1	170	96	48	7
MG592390.1	MG592529.1	0	FALSE	yes	yes	33	1	11	1	115	97	28	85
MG592390.1	MG592530.1	1.383	FALSE	yes	yes	33	1	11	1	116	88	45	78
MG592390.1	MG592531.1	0.729	FALSE	yes	yes	33	1	11	1	117	98	43	86
MG592390.1	MG592532.1	0.454	FALSE	yes	yes	33	1	11	1	118	99	45	87
MG592390.1	MG592533.1	0	FALSE	yes	yes	33	1	11	1	138	100	27	88
MG592390.1	MG592534.1	0	FALSE	yes	yes	33	1	11	1	119	101	45	89
MG592390.1	MG592535.1	0.511	FALSE	yes	yes	33	1	11	1	120	102	45	90
MG592390.1	MG592536.1	0	FALSE	yes	yes	33	1	11	1	161	103	42	91
MG592390.1	MG592537.1	0	FALSE	yes	yes	33	1	11	1	121	104	23	92
MG592390.1	MG592538.1	0.147	FALSE	yes	yes	33	1	11	1	144	105	48	18
MG592390.1	MG592539.1	1.205	FALSE	yes	yes	33	1	11	1	122	71	45	47
MG592390.1	MG592540.1	0.361	FALSE	yes	yes	33	1	11	1	123	106	30	93
MG592390.1	MG592541.1	0.135	FALSE	yes	yes	33	1	11	1	124	107	43	94
MG592390.1	MG592542.1	0.257	FALSE	yes	yes	33	1	11	1	125	95	43	53
MG592390.1	MG592543.1	1.187	FALSE	yes	yes	33	1	11	1	126	108	45	73
MG592390.1	MG592544.1	10.266	FALSE	yes	yes	33	1	11	1	127	109	47	95
MG592390.1	MG592545.1	11.289	FALSE	yes	yes	33	1	11	1	128	110	47	96
MG592390.1	MG592546.1	0	FALSE	yes	yes	33	1	11	1	129	111	24	97
MG592390.1	MG592547.1	1.337	FALSE	yes	yes	33	1	11	1	130	112	43	98
MG592390.1	MG592548.1	0.914	FALSE	yes	yes	33	1	11	1	131	113	25	99
MG592390.1	MG592549.1	0.204	FALSE	yes	yes	33	1	11	1	132	114	38	100
MG592390.1	MG592550.1	0.239	FALSE	yes	yes	33	1	11	1	133	115	38	101
MG592390.1	MG592551.1	0	FALSE	yes	yes	33	1	11	1	134	116	26	102
MG592390.1	MG592552.1	1.141	FALSE	yes	yes	33	1	11	1	135	117	30	57
MG592390.1	MG592553.1	0.065	FALSE	yes	yes	33	1	11	1	136	118	28	103
MG592390.1	MG592554.1	0	FALSE	yes	yes	33	1	11	1	161	119	42	91
MG592390.1	MG592555.1	0	FALSE	yes	no	33	1	11	1	161	119	42	91
MG592390.1	MG592556.1	0	FALSE	yes	no	33	1	11	1	161	119	42	91
MG592390.1	MG592557.1	1.267	FALSE	yes	no	33	1	11	1	137	120	45	104
MG592390.1	MG592558.1	1.267	FALSE	yes	no	33	1	11	1	137	120	45	104
MG592390.1	MG592559.1	1.267	FALSE	yes	yes	33	1	11	1	137	120	45	104
MG592390.1	MG592560.1	0	FALSE	yes	yes	33	1	11	1	138	100	27	88
MG592390.1	MG592561.1	0	FALSE	yes	yes	33	1	11	1	139	121	43	105
MG592390.1	MG592562.1	0.076	FALSE	yes	yes	33	1	11	1	140	122	28	106
MG592390.1	MG592563.1	0.148	FALSE	yes	yes	33	1	11	1	144	18	48	18
MG592390.1	MG592564.1	0.148	FALSE	yes	yes	33	1	11	1	144	123	48	18
MG592390.1	MG592565.1	0.148	FALSE	yes	yes	33	1	11	1	144	18	48	18
MG592390.1	MG592566.1	0.93	FALSE	yes	yes	33	1	11	1	141	124	29	107
MG592390.1	MG592567.1	5.25	FALSE	yes	yes	33	1	11	1	142	125	47	108
MG592390.1	MG592568.1	5.258	FALSE	yes	no	33	1	11	1	142	125	47	108
MG592390.1	MG592569.1	0.937	FALSE	yes	yes	33	1	11	1	143	126	30	57
MG592390.1	MG592570.1	0.937	FALSE	yes	no	33	1	11	1	143	126	30	57
MG592390.1	MG592571.1	0.148	FALSE	yes	yes	33	1	11	1	144	18	48	18
MG592390.1	MG592572.1	0	FALSE	yes	yes	33	1	11	1	145	127	43	109
MG592390.1	MG592573.1	0	FALSE	yes	yes	33	1	11	1	146	128	31	110
MG592390.1	MG592574.1	0	FALSE	yes	yes	33	1	11	1	147	129	32	111
MG592390.1	MG592575.1	0.754	FALSE	yes	yes	33	1	11	1	148	130	33	112
MG592390.1	MG592576.1	0.992	FALSE	yes	yes	33	1	11	1	149	131	45	113
MG592390.1	MG592577.1	0	FALSE	yes	yes	33	1	11	1	150	72	34	64
MG592390.1	MG592578.1	0	FALSE	yes	yes	33	1	11	1	151	132	35	114
MG592390.1	MG592579.1	0	FALSE	yes	yes	33	1	11	1	152	133	36	9
MG592390.1	MG592580.1	0	FALSE	yes	yes	33	1	11	1	153	134	37	115
MG592390.1	MG592581.1	0	FALSE	yes	yes	33	1	11	1	154	135	38	116
MG592390.1	MG592582.1	0	FALSE	yes	no	33	1	11	1	154	135	38	116
MG592390.1	MG592583.1	8.274	FALSE	yes	yes	33	1	11	1	155	136	47	117
MG592390.1	MG592584.1	0.635	FALSE	yes	yes	33	1	11	1	156	137	39	8
MG592390.1	MG592585.1	0.02	FALSE	yes	yes	33	1	11	1	157	138	40	118
MG592390.1	MG592586.1	0.02	FALSE	yes	no	33	1	11	1	157	138	40	118
MG592390.1	MG592587.1	7.033	FALSE	yes	yes	33	1	11	1	158	139	47	119
MG592390.1	MG592588.1	0	FALSE	yes	yes	33	1	11	1	159	19	41	19
MG592390.1	MG592589.1	0	FALSE	yes	yes	33	1	11	1	159	19	41	19
MG592390.1	MG592590.1	0.361	FALSE	yes	yes	33	1	11	1	160	140	43	120
MG592390.1	MG592591.1	0	FALSE	yes	yes	33	1	11	1	161	141	42	91
MG592390.1	MG592592.1	0.057	FALSE	yes	yes	33	1	11	1	162	142	43	121
MG592390.1	MG592593.1	1.106	FALSE	yes	yes	33	1	11	1	163	143	45	122
MG592390.1	MG592594.1	1.423	FALSE	yes	yes	33	1	11	1	164	94	45	84
MG592390.1	MG592595.1	8.413	FALSE	yes	yes	33	1	11	1	165	74	47	65
MG592390.1	MG592596.1	0.057	FALSE	yes	yes	33	1	11	1	166	144	44	123
MG592390.1	MG592597.1	0.656	FALSE	yes	yes	33	1	11	1	167	145	45	124
MG592390.1	MG592598.1	0.656	FALSE	yes	no	33	1	11	1	167	145	45	124
MG592390.1	MG592599.1	0	FALSE	yes	yes	33	1	11	1	168	146	46	125
MG592390.1	MG592600.1	7.236	FALSE	yes	yes	33	1	11	1	169	147	47	126
MG592390.1	MG592601.1	0	FALSE	yes	yes	33	1	11	1	170	148	48	7
MG592390.1	MG592602.1	0	FALSE	yes	no	33	1	11	1	170	148	48	7
MG592390.1	MG592603.1	0	FALSE	yes	yes	33	1	11	1	171	149	49	127
MG592390.1	MG592604.1	0	FALSE	yes	no	33	1	11	1	171	149	49	127
MG592390.1	MG592605.1	1.913	FALSE	yes	yes	33	1	11	1	1	150	45	128
MG592390.1	MG592606.1	0	FALSE	yes	yes	33	1	11	1	2	151	45	40
MG592390.1	MG592607.1	0	FALSE	yes	yes	33	1	11	1	3	152	45	129
MG592390.1	MG592608.1	1.112	FALSE	yes	yes	33	1	11	1	4	153	30	57
MG592390.1	MG592609.1	0.041	FALSE	yes	yes	33	1	11	1	12	154	1	130
MG592390.1	MG592610.1	0	FALSE	yes	yes	33	1	11	1	171	155	49	127
MG592390.1	MG592611.1	0	FALSE	yes	yes	33	1	11	1	5	156	43	131
MG592390.1	MG592612.1	1.246	FALSE	yes	yes	33	1	11	1	6	157	39	132
MG592390.1	MG592613.1	1.246	FALSE	yes	no	33	1	11	1	6	157	39	132
MG592390.1	MG592614.1	0.881	FALSE	yes	yes	33	1	11	1	7	158	30	80
MG592390.1	MG592615.1	0	FALSE	yes	yes	33	1	11	1	8	159	17	133
MG592390.1	MG592616.1	0	FALSE	yes	no	33	1	11	1	8	159	17	133
MG592390.1	MG592617.1	0.023	FALSE	yes	yes	33	1	11	1	9	160	48	134
MG592390.1	MG592618.1	0.023	FALSE	yes	yes	33	1	11	1	10	161	48	135
MG592390.1	MG592619.1	0	FALSE	yes	yes	33	1	11	1	168	146	46	125
MG592390.1	MG592620.1	0	FALSE	yes	yes	33	1	11	1	11	162	24	97
MG592390.1	MG592621.1	0.041	FALSE	yes	yes	33	1	11	1	12	154	1	130
MG592390.1	MG592622.1	0.162	FALSE	yes	yes	33	1	11	1	13	163	30	136
MG592390.1	MG592623.1	0	FALSE	yes	yes	33	1	11	1	129	164	24	97
MG592390.1	MG592624.1	0	FALSE	yes	yes	33	1	11	1	14	165	22	83
MG592390.1	MG592625.1	0	FALSE	yes	yes	33	1	11	1	161	166	42	91
MG592390.1	MG592626.1	0.637	FALSE	yes	yes	33	1	11	1	15	167	2	137
MG592390.1	MG592627.1	0.904	FALSE	yes	yes	33	1	11	1	16	168	30	57
MG592390.1	MG592628.1	0.904	FALSE	yes	no	33	1	11	1	16	168	30	57
MG592390.1	MG592629.1	0	FALSE	yes	yes	33	1	11	1	17	169	46	138
MG592390.1	MG592630.1	14.248	FALSE	yes	yes	33	1	11	1	18	170	47	139
MG592390.1	MG592631.1	0.949	FALSE	yes	yes	33	1	11	1	19	171	45	122
MG592390.1	MG592632.1	0.148	FALSE	yes	yes	33	1	11	1	144	18	48	18
MG592390.1	MG592633.1	0.148	FALSE	yes	yes	33	1	11	1	144	18	48	18
MG592390.1	MG592634.1	0.148	FALSE	yes	no	33	1	11	1	144	18	48	18
MG592390.1	MG592635.1	0.148	FALSE	yes	yes	33	1	11	1	144	123	48	18
MG592390.1	MG592636.1	0.148	FALSE	yes	yes	33	1	11	1	144	18	48	18
MG592390.1	MG592637.1	0.148	FALSE	yes	no	33	1	11	1	144	18	48	18
MG592390.1	MG592638.1	0.148	FALSE	yes	yes	33	1	11	1	144	18	48	18
MG592390.1	MG592639.1	0.148	FALSE	yes	no	33	1	11	1	144	18	48	18
MG592390.1	MG592640.1	0.148	FALSE	yes	yes	33	1	11	1	144	18	48	18
MG592390.1	MG592641.1	0.197	FALSE	yes	yes	33	1	11	1	20	172	30	140
MG592390.1	MG592642.1	0.148	FALSE	yes	yes	33	1	11	1	144	18	48	18
MG592390.1	MG592643.1	2.433	FALSE	yes	yes	33	1	11	1	21	173	3	141
MG592390.1	MG592644.1	8.597	FALSE	yes	yes	33	1	11	1	22	174	47	142
MG592390.1	MG592645.1	0.148	FALSE	yes	yes	33	1	11	1	144	18	48	18
MG592390.1	MG592646.1	0.148	FALSE	yes	no	33	1	11	1	144	18	48	18
MG592390.1	MG592647.1	0.781	FALSE	yes	yes	33	1	11	1	23	175	30	143
MG592390.1	MG592648.1	0.148	FALSE	yes	yes	33	1	11	1	144	18	48	18
MG592390.1	MG592649.1	0.148	FALSE	yes	yes	33	1	11	1	144	18	48	18
MG592390.1	MG592650.1	0.148	FALSE	yes	yes	33	1	11	1	144	18	48	18
MG592390.1	MG592651.1	0.148	FALSE	yes	yes	33	1	11	1	144	176	48	18
MG592390.1	MG592652.1	0.148	FALSE	yes	no	33	1	11	1	144	176	48	18
MG592390.1	MG592653.1	0.148	FALSE	yes	no	33	1	11	1	144	176	48	18
MG592390.1	MG592654.1	0.235	FALSE	yes	yes	33	1	11	1	26	177	29	144
MG592390.1	MG592655.1	0.023	FALSE	yes	yes	33	1	11	1	24	178	48	145
MG592390.1	MG592656.1	0.427	FALSE	yes	yes	33	1	11	1	25	179	30	136
MG592390.1	MG592657.1	0.135	FALSE	yes	yes	33	1	11	1	26	180	29	144
MG592390.1	MG592658.1	0	FALSE	yes	yes	33	1	11	1	26	181	29	144
MG592390.1	MG592659.1	1.703	FALSE	yes	yes	33	1	11	1	27	182	29	146
MG592390.1	MG592660.1	0	FALSE	yes	yes	33	1	11	1	28	183	35	147
MG592390.1	MG592661.1	0.106	FALSE	yes	yes	33	1	11	1	29	184	8	148
MG592390.1	MG592662.1	0	FALSE	yes	no	33	1	11	1	32	185	5	149
MG592390.1	MG592663.1	0	FALSE	yes	yes	33	1	11	1	98	5	17	5
MG592390.1	MG592664.1	11.069	FALSE	yes	no	33	1	11	1	30	186	47	150
MG592390.1	MG592665.1	11.069	FALSE	yes	yes	33	1	11	1	30	186	47	150
MG592390.1	MG592666.1	0	FALSE	yes	yes	33	1	11	1	71	187	10	45
MG592390.1	MG592667.1	0	FALSE	yes	yes	33	1	11	1	150	72	34	64
MG592390.1	MG592668.1	0.15	FALSE	yes	yes	33	1	11	1	112	17	20	17
MG592390.1	MG592669.1	0	FALSE	yes	no	33	1	11	1	159	19	41	19
MG592390.1	MG592670.1	0	FALSE	yes	no	33	1	11	1	159	19	41	19
MG592390.1	MG592671.1	0	FALSE	yes	yes	33	1	11	1	31	188	4	151
MG592390.1	MG592672.1	0	FALSE	yes	yes	33	1	11	1	32	185	5	149
MG592391.1	MG592390.1	0	FALSE	yes	yes	64	2	8	2	33	1	11	1
MG592606.1	MG592606.1	100	TRUE	yes	yes	2	151	45	40	2	151	45	40
MG592391.1	MG592392.1	0.349	FALSE	yes	yes	64	2	8	2	34	3	43	3
MG592391.1	MG592393.1	0	FALSE	yes	yes	64	2	8	2	35	4	30	4
MG592391.1	MG592394.1	0	FALSE	yes	yes	64	2	8	2	98	5	17	5
MG592391.1	MG592395.1	0.11	FALSE	yes	yes	64	2	8	2	36	6	6	6
MG592391.1	MG592396.1	0	FALSE	yes	yes	64	2	8	2	98	5	17	5
MG592391.1	MG592397.1	0.404	FALSE	yes	yes	64	2	8	2	81	7	48	7
MG592391.1	MG592398.1	0	FALSE	yes	yes	64	2	8	2	37	8	39	8
MG592391.1	MG592399.1	0	FALSE	yes	yes	64	2	8	2	38	9	36	9
MG592391.1	MG592400.1	0	FALSE	yes	yes	64	2	8	2	63	10	14	10
MG592391.1	MG592401.1	0.399	FALSE	yes	yes	64	2	8	2	79	11	43	11
MG592391.1	MG592402.1	0.055	FALSE	yes	yes	64	2	8	2	39	12	17	12
MG592391.1	MG592403.1	1.057	FALSE	yes	yes	64	2	8	2	40	13	26	13
MG592391.1	MG592404.1	1.057	FALSE	yes	no	64	2	8	2	40	13	26	13
MG592391.1	MG592405.1	1.057	FALSE	yes	no	64	2	8	2	40	13	26	13
MG592391.1	MG592406.1	0.365	FALSE	yes	yes	64	2	8	2	41	14	48	14
MG592391.1	MG592407.1	0	FALSE	yes	yes	64	2	8	2	42	15	48	15
MG592391.1	MG592408.1	0.03	FALSE	yes	yes	64	2	8	2	43	16	48	16
MG592391.1	MG592409.1	0	FALSE	yes	yes	64	2	8	2	112	17	20	17
MG592391.1	MG592410.1	0	FALSE	yes	yes	64	2	8	2	112	17	20	17
MG592391.1	MG592411.1	0.029	FALSE	yes	yes	64	2	8	2	144	18	48	18
MG592391.1	MG592412.1	0	FALSE	yes	yes	64	2	8	2	159	19	41	19
MG592391.1	MG592413.1	0.063	FALSE	yes	yes	64	2	8	2	44	20	14	20
MG592391.1	MG592414.1	0	FALSE	yes	yes	64	2	8	2	45	21	43	21
MG592391.1	MG592415.1	0	FALSE	yes	yes	64	2	8	2	46	22	7	22
MG592391.1	MG592416.1	0.566	FALSE	yes	yes	64	2	8	2	47	23	48	23
MG592391.1	MG592417.1	0.362	FALSE	yes	yes	64	2	8	2	48	24	48	24
MG592391.1	MG592418.1	0	FALSE	yes	yes	64	2	8	2	152	25	36	9
MG592391.1	MG592419.1	0	FALSE	yes	no	64	2	8	2	152	25	36	9
MG592391.1	MG592420.1	0	FALSE	yes	yes	64	2	8	2	49	26	11	25
MG592391.1	MG592421.1	99.168	FALSE	yes	yes	64	2	8	2	64	2	8	2
MG592391.1	MG592422.1	0	FALSE	yes	yes	64	2	8	2	50	27	14	26
MG592391.1	MG592423.1	0.069	FALSE	yes	yes	64	2	8	2	51	28	11	27
MG592391.1	MG592424.1	0	FALSE	yes	yes	64	2	8	2	98	5	17	5
MG592391.1	MG592425.1	0	FALSE	yes	yes	64	2	8	2	52	29	14	28
MG592391.1	MG592426.1	0	FALSE	yes	yes	64	2	8	2	107	30	17	29
MG592391.1	MG592427.1	0	FALSE	yes	yes	64	2	8	2	107	30	17	29
MG592391.1	MG592428.1	0.555	FALSE	yes	yes	64	2	8	2	53	31	48	30
MG592391.1	MG592429.1	0	FALSE	yes	yes	64	2	8	2	54	32	29	31
MG592391.1	MG592430.1	0	FALSE	yes	yes	64	2	8	2	107	30	17	29
MG592391.1	MG592431.1	1.909	FALSE	yes	yes	64	2	8	2	55	33	10	32
MG592391.1	MG592432.1	1.903	FALSE	yes	yes	64	2	8	2	55	33	10	32
MG592391.1	MG592433.1	0	FALSE	yes	yes	64	2	8	2	56	34	21	33
MG592391.1	MG592434.1	0	FALSE	yes	yes	64	2	8	2	57	35	14	34
MG592391.1	MG592435.1	1.58	FALSE	yes	yes	64	2	8	2	58	36	10	32
MG592391.1	MG592436.1	94.807	FALSE	yes	yes	64	2	8	2	64	37	8	2
MG592391.1	MG592437.1	0	FALSE	yes	yes	64	2	8	2	107	30	17	29
MG592391.1	MG592438.1	0	FALSE	yes	yes	64	2	8	2	59	38	29	35
MG592391.1	MG592439.1	0.112	FALSE	yes	yes	64	2	8	2	60	39	11	27
MG592391.1	MG592440.1	0	FALSE	yes	yes	64	2	8	2	98	5	17	5
MG592391.1	MG592441.1	0	FALSE	yes	yes	64	2	8	2	61	40	23	36
MG592391.1	MG592442.1	0	FALSE	yes	yes	64	2	8	2	88	41	45	37
MG592391.1	MG592443.1	94.842	FALSE	yes	yes	64	2	8	2	64	37	8	2
MG592391.1	MG592444.1	0	FALSE	yes	yes	64	2	8	2	62	42	11	38
MG592391.1	MG592445.1	94.829	FALSE	yes	yes	64	2	8	2	64	37	8	2
MG592391.1	MG592446.1	0	FALSE	yes	yes	64	2	8	2	98	5	17	5
MG592391.1	MG592447.1	0	FALSE	yes	yes	64	2	8	2	67	43	36	39
MG592391.1	MG592448.1	0	FALSE	yes	yes	64	2	8	2	63	44	14	10
MG592391.1	MG592449.1	98.378	FALSE	yes	yes	64	2	8	2	64	2	8	2
MG592391.1	MG592450.1	0	FALSE	yes	yes	64	2	8	2	65	45	45	40
MG592391.1	MG592451.1	0.399	FALSE	yes	yes	64	2	8	2	79	11	43	11
MG592391.1	MG592452.1	0	FALSE	yes	yes	64	2	8	2	66	46	37	41
MG592391.1	MG592453.1	0	FALSE	yes	yes	64	2	8	2	67	43	36	39
MG592391.1	MG592454.1	0	FALSE	yes	yes	64	2	8	2	68	47	11	42
MG592391.1	MG592455.1	0	FALSE	yes	yes	64	2	8	2	107	48	17	29
MG592391.1	MG592456.1	0.012	FALSE	yes	yes	64	2	8	2	69	49	9	43
MG592391.1	MG592457.1	0.074	FALSE	yes	yes	64	2	8	2	70	50	45	44
MG592391.1	MG592458.1	1.181	FALSE	yes	yes	64	2	8	2	71	51	10	45
MG592391.1	MG592459.1	0.078	FALSE	yes	yes	64	2	8	2	72	52	12	46
MG592391.1	MG592460.1	0	FALSE	yes	yes	64	2	8	2	73	53	45	47
MG592391.1	MG592461.1	0	FALSE	yes	yes	64	2	8	2	74	54	43	48
MG592391.1	MG592462.1	0.371	FALSE	yes	yes	64	2	8	2	75	55	43	49
MG592391.1	MG592463.1	0	FALSE	yes	yes	64	2	8	2	76	56	48	16
MG592391.1	MG592464.1	0.404	FALSE	yes	yes	64	2	8	2	81	7	48	7
MG592391.1	MG592465.1	0	FALSE	yes	yes	64	2	8	2	77	57	11	50
MG592391.1	MG592466.1	0	FALSE	yes	yes	64	2	8	2	78	58	11	51
MG592391.1	MG592467.1	0.399	FALSE	yes	yes	64	2	8	2	79	11	43	11
MG592391.1	MG592468.1	0.399	FALSE	yes	yes	64	2	8	2	79	11	43	11
MG592391.1	MG592469.1	0	FALSE	yes	yes	64	2	8	2	107	30	17	29
MG592391.1	MG592470.1	0.26	FALSE	yes	yes	64	2	8	2	80	59	20	52
MG592391.1	MG592471.1	0.404	FALSE	yes	yes	64	2	8	2	81	7	48	7
MG592391.1	MG592472.1	0	FALSE	yes	yes	64	2	8	2	82	60	43	53
MG592391.1	MG592473.1	0	FALSE	yes	yes	64	2	8	2	83	61	12	54
MG592391.1	MG592474.1	0	FALSE	yes	yes	64	2	8	2	107	30	17	29
MG592391.1	MG592475.1	0.036	FALSE	yes	yes	64	2	8	2	84	62	48	55
MG592391.1	MG592476.1	0.139	FALSE	yes	yes	64	2	8	2	85	63	48	56
MG592391.1	MG592477.1	0	FALSE	yes	yes	64	2	8	2	86	64	30	57
MG592391.1	MG592478.1	0	FALSE	yes	yes	64	2	8	2	87	65	30	58
MG592391.1	MG592479.1	0	FALSE	yes	no	64	2	8	2	107	30	17	29
MG592391.1	MG592480.1	0	FALSE	yes	yes	64	2	8	2	107	30	17	29
MG592391.1	MG592481.1	0	FALSE	yes	no	64	2	8	2	107	30	17	29
MG592391.1	MG592482.1	0	FALSE	yes	yes	64	2	8	2	88	41	45	37
MG592391.1	MG592483.1	0	FALSE	yes	yes	64	2	8	2	89	66	45	59
MG592391.1	MG592484.1	0	FALSE	yes	yes	64	2	8	2	90	67	13	60
MG592391.1	MG592485.1	0	FALSE	yes	no	64	2	8	2	90	67	13	60
MG592391.1	MG592486.1	0	FALSE	yes	yes	64	2	8	2	91	68	14	61
MG592391.1	MG592487.1	0	FALSE	yes	yes	64	2	8	2	92	69	29	62
MG592391.1	MG592488.1	0	FALSE	yes	yes	64	2	8	2	93	70	45	63
MG592391.1	MG592489.1	0	FALSE	yes	no	64	2	8	2	93	70	45	63
MG592391.1	MG592490.1	0	FALSE	yes	yes	64	2	8	2	122	71	45	47
MG592391.1	MG592491.1	0	FALSE	yes	no	64	2	8	2	150	72	34	64
MG592391.1	MG592492.1	0	FALSE	yes	yes	64	2	8	2	170	73	48	7
MG592391.1	MG592493.1	0	FALSE	yes	no	64	2	8	2	170	73	48	7
MG592391.1	MG592494.1	1.049	FALSE	yes	yes	64	2	8	2	165	74	47	65
MG592391.1	MG592495.1	0	FALSE	yes	yes	64	2	8	2	94	75	15	66
MG592391.1	MG592496.1	0	FALSE	yes	yes	64	2	8	2	95	76	39	67
MG592391.1	MG592497.1	0	FALSE	yes	no	64	2	8	2	95	76	39	67
MG592391.1	MG592498.1	0	FALSE	yes	yes	64	2	8	2	96	77	16	68
MG592391.1	MG592499.1	0	FALSE	yes	yes	64	2	8	2	97	78	43	69
MG592391.1	MG592500.1	0	FALSE	yes	yes	64	2	8	2	98	5	17	5
MG592391.1	MG592501.1	1.02	FALSE	yes	yes	64	2	8	2	99	79	47	65
MG592391.1	MG592502.1	0	FALSE	yes	yes	64	2	8	2	100	80	45	70
MG592391.1	MG592503.1	0	FALSE	yes	yes	64	2	8	2	101	81	45	71
MG592391.1	MG592504.1	0	FALSE	yes	yes	64	2	8	2	102	82	45	72
MG592391.1	MG592505.1	0	FALSE	yes	yes	64	2	8	2	103	83	45	73
MG592391.1	MG592506.1	0	FALSE	yes	yes	64	2	8	2	104	84	47	74
MG592391.1	MG592507.1	0	FALSE	yes	yes	64	2	8	2	159	19	41	19
MG592391.1	MG592508.1	0	FALSE	yes	yes	64	2	8	2	105	85	47	75
MG592391.1	MG592509.1	0	FALSE	yes	yes	64	2	8	2	106	86	24	76
MG592391.1	MG592510.1	0	FALSE	yes	no	64	2	8	2	152	25	36	9
MG592391.1	MG592511.1	0	FALSE	yes	yes	64	2	8	2	152	25	36	9
MG592391.1	MG592512.1	0	FALSE	yes	yes	64	2	8	2	107	48	17	29
MG592391.1	MG592513.1	0	FALSE	yes	yes	64	2	8	2	159	19	41	19
MG592391.1	MG592514.1	1.049	FALSE	yes	yes	64	2	8	2	165	74	47	65
MG592391.1	MG592515.1	0	FALSE	yes	yes	64	2	8	2	108	87	18	77
MG592391.1	MG592516.1	0	FALSE	yes	yes	64	2	8	2	116	88	45	78
MG592391.1	MG592517.1	0	FALSE	yes	yes	64	2	8	2	109	89	45	79
MG592391.1	MG592518.1	0	FALSE	yes	yes	64	2	8	2	110	90	30	80
MG592391.1	MG592519.1	0	FALSE	yes	yes	64	2	8	2	112	17	20	17
MG592391.1	MG592520.1	1.209	FALSE	yes	yes	64	2	8	2	111	91	19	81
MG592391.1	MG592521.1	0	FALSE	yes	yes	64	2	8	2	112	17	20	17
MG592391.1	MG592522.1	0	FALSE	yes	yes	64	2	8	2	113	92	21	82
MG592391.1	MG592523.1	4.943	FALSE	yes	yes	64	2	8	2	114	93	22	83
MG592391.1	MG592524.1	0	FALSE	yes	yes	64	2	8	2	159	19	41	19
MG592391.1	MG592525.1	0	FALSE	yes	yes	64	2	8	2	164	94	45	84
MG592391.1	MG592526.1	0.207	FALSE	yes	yes	64	2	8	2	125	95	43	53
MG592391.1	MG592527.1	0	FALSE	yes	yes	64	2	8	2	159	19	41	19
MG592391.1	MG592528.1	0	FALSE	yes	yes	64	2	8	2	170	96	48	7
MG592391.1	MG592529.1	0.013	FALSE	yes	yes	64	2	8	2	115	97	28	85
MG592391.1	MG592530.1	0	FALSE	yes	yes	64	2	8	2	116	88	45	78
MG592391.1	MG592531.1	0	FALSE	yes	yes	64	2	8	2	117	98	43	86
MG592391.1	MG592532.1	0	FALSE	yes	yes	64	2	8	2	118	99	45	87
MG592391.1	MG592533.1	0.299	FALSE	yes	yes	64	2	8	2	138	100	27	88
MG592391.1	MG592534.1	0	FALSE	yes	yes	64	2	8	2	119	101	45	89
MG592391.1	MG592535.1	0	FALSE	yes	yes	64	2	8	2	120	102	45	90
MG592391.1	MG592536.1	0	FALSE	yes	yes	64	2	8	2	161	103	42	91
MG592391.1	MG592537.1	0	FALSE	yes	yes	64	2	8	2	121	104	23	92
MG592391.1	MG592538.1	0.14	FALSE	yes	yes	64	2	8	2	144	105	48	18
MG592391.1	MG592539.1	0	FALSE	yes	yes	64	2	8	2	122	71	45	47
MG592391.1	MG592540.1	0	FALSE	yes	yes	64	2	8	2	123	106	30	93
MG592391.1	MG592541.1	0	FALSE	yes	yes	64	2	8	2	124	107	43	94
MG592391.1	MG592542.1	0.201	FALSE	yes	yes	64	2	8	2	125	95	43	53
MG592391.1	MG592543.1	0	FALSE	yes	yes	64	2	8	2	126	108	45	73
MG592391.1	MG592544.1	0	FALSE	yes	yes	64	2	8	2	127	109	47	95
MG592391.1	MG592545.1	0	FALSE	yes	yes	64	2	8	2	128	110	47	96
MG592391.1	MG592546.1	0	FALSE	yes	yes	64	2	8	2	129	111	24	97
MG592391.1	MG592547.1	0.395	FALSE	yes	yes	64	2	8	2	130	112	43	98
MG592391.1	MG592548.1	0	FALSE	yes	yes	64	2	8	2	131	113	25	99
MG592391.1	MG592549.1	0	FALSE	yes	yes	64	2	8	2	132	114	38	100
MG592391.1	MG592550.1	0	FALSE	yes	yes	64	2	8	2	133	115	38	101
MG592391.1	MG592551.1	0.915	FALSE	yes	yes	64	2	8	2	134	116	26	102
MG592391.1	MG592552.1	0	FALSE	yes	yes	64	2	8	2	135	117	30	57
MG592391.1	MG592553.1	0	FALSE	yes	yes	64	2	8	2	136	118	28	103
MG592391.1	MG592554.1	0.018	FALSE	yes	yes	64	2	8	2	161	119	42	91
MG592391.1	MG592555.1	0.018	FALSE	yes	no	64	2	8	2	161	119	42	91
MG592391.1	MG592556.1	0.018	FALSE	yes	no	64	2	8	2	161	119	42	91
MG592391.1	MG592557.1	0	FALSE	yes	no	64	2	8	2	137	120	45	104
MG592391.1	MG592558.1	0	FALSE	yes	no	64	2	8	2	137	120	45	104
MG592391.1	MG592559.1	0	FALSE	yes	yes	64	2	8	2	137	120	45	104
MG592391.1	MG592560.1	0.299	FALSE	yes	yes	64	2	8	2	138	100	27	88
MG592391.1	MG592561.1	0	FALSE	yes	yes	64	2	8	2	139	121	43	105
MG592391.1	MG592562.1	0	FALSE	yes	yes	64	2	8	2	140	122	28	106
MG592391.1	MG592563.1	0.029	FALSE	yes	yes	64	2	8	2	144	18	48	18
MG592391.1	MG592564.1	0.029	FALSE	yes	yes	64	2	8	2	144	123	48	18
MG592391.1	MG592565.1	0.029	FALSE	yes	yes	64	2	8	2	144	18	48	18
MG592391.1	MG592566.1	0	FALSE	yes	yes	64	2	8	2	141	124	29	107
MG592391.1	MG592567.1	0.051	FALSE	yes	yes	64	2	8	2	142	125	47	108
MG592391.1	MG592568.1	0.051	FALSE	yes	no	64	2	8	2	142	125	47	108
MG592391.1	MG592569.1	0	FALSE	yes	yes	64	2	8	2	143	126	30	57
MG592391.1	MG592570.1	0	FALSE	yes	no	64	2	8	2	143	126	30	57
MG592391.1	MG592571.1	0.029	FALSE	yes	yes	64	2	8	2	144	18	48	18
MG592391.1	MG592572.1	0	FALSE	yes	yes	64	2	8	2	145	127	43	109
MG592391.1	MG592573.1	0	FALSE	yes	yes	64	2	8	2	146	128	31	110
MG592391.1	MG592574.1	0	FALSE	yes	yes	64	2	8	2	147	129	32	111
MG592391.1	MG592575.1	0	FALSE	yes	yes	64	2	8	2	148	130	33	112
MG592391.1	MG592576.1	0	FALSE	yes	yes	64	2	8	2	149	131	45	113
MG592391.1	MG592577.1	0	FALSE	yes	yes	64	2	8	2	150	72	34	64
MG592391.1	MG592578.1	0	FALSE	yes	yes	64	2	8	2	151	132	35	114
MG592391.1	MG592579.1	0	FALSE	yes	yes	64	2	8	2	152	133	36	9
MG592391.1	MG592580.1	0.291	FALSE	yes	yes	64	2	8	2	153	134	37	115
MG592391.1	MG592581.1	0	FALSE	yes	yes	64	2	8	2	154	135	38	116
MG592391.1	MG592582.1	0	FALSE	yes	no	64	2	8	2	154	135	38	116
MG592391.1	MG592583.1	1.309	FALSE	yes	yes	64	2	8	2	155	136	47	117
MG592391.1	MG592584.1	0	FALSE	yes	yes	64	2	8	2	156	137	39	8
MG592391.1	MG592585.1	0	FALSE	yes	yes	64	2	8	2	157	138	40	118
MG592391.1	MG592586.1	0	FALSE	yes	no	64	2	8	2	157	138	40	118
MG592391.1	MG592587.1	1.436	FALSE	yes	yes	64	2	8	2	158	139	47	119
MG592391.1	MG592588.1	0	FALSE	yes	yes	64	2	8	2	159	19	41	19
MG592391.1	MG592589.1	0	FALSE	yes	yes	64	2	8	2	159	19	41	19
MG592391.1	MG592590.1	0.143	FALSE	yes	yes	64	2	8	2	160	140	43	120
MG592391.1	MG592591.1	0	FALSE	yes	yes	64	2	8	2	161	141	42	91
MG592391.1	MG592592.1	0	FALSE	yes	yes	64	2	8	2	162	142	43	121
MG592391.1	MG592593.1	0	FALSE	yes	yes	64	2	8	2	163	143	45	122
MG592391.1	MG592594.1	0	FALSE	yes	yes	64	2	8	2	164	94	45	84
MG592391.1	MG592595.1	1.049	FALSE	yes	yes	64	2	8	2	165	74	47	65
MG592391.1	MG592596.1	0.212	FALSE	yes	yes	64	2	8	2	166	144	44	123
MG592391.1	MG592597.1	0	FALSE	yes	yes	64	2	8	2	167	145	45	124
MG592391.1	MG592598.1	0	FALSE	yes	no	64	2	8	2	167	145	45	124
MG592391.1	MG592599.1	0	FALSE	yes	yes	64	2	8	2	168	146	46	125
MG592391.1	MG592600.1	0	FALSE	yes	yes	64	2	8	2	169	147	47	126
MG592391.1	MG592601.1	0	FALSE	yes	yes	64	2	8	2	170	148	48	7
MG592391.1	MG592602.1	0	FALSE	yes	no	64	2	8	2	170	148	48	7
MG592391.1	MG592603.1	0.563	FALSE	yes	yes	64	2	8	2	171	149	49	127
MG592391.1	MG592604.1	0.563	FALSE	yes	no	64	2	8	2	171	149	49	127
MG592391.1	MG592605.1	0	FALSE	yes	yes	64	2	8	2	1	150	45	128
MG592391.1	MG592606.1	0	FALSE	yes	yes	64	2	8	2	2	151	45	40
MG592391.1	MG592607.1	0	FALSE	yes	yes	64	2	8	2	3	152	45	129
MG592391.1	MG592608.1	0	FALSE	yes	yes	64	2	8	2	4	153	30	57
MG592391.1	MG592609.1	0.012	FALSE	yes	yes	64	2	8	2	12	154	1	130
MG592391.1	MG592610.1	0.506	FALSE	yes	yes	64	2	8	2	171	155	49	127
MG592391.1	MG592611.1	0	FALSE	yes	yes	64	2	8	2	5	156	43	131
MG592391.1	MG592612.1	0	FALSE	yes	yes	64	2	8	2	6	157	39	132
MG592391.1	MG592613.1	0	FALSE	yes	no	64	2	8	2	6	157	39	132
MG592391.1	MG592614.1	0	FALSE	yes	yes	64	2	8	2	7	158	30	80
MG592391.1	MG592615.1	0	FALSE	yes	yes	64	2	8	2	8	159	17	133
MG592391.1	MG592616.1	0	FALSE	yes	no	64	2	8	2	8	159	17	133
MG592391.1	MG592617.1	0	FALSE	yes	yes	64	2	8	2	9	160	48	134
MG592391.1	MG592618.1	0.34	FALSE	yes	yes	64	2	8	2	10	161	48	135
MG592391.1	MG592619.1	0	FALSE	yes	yes	64	2	8	2	168	146	46	125
MG592391.1	MG592620.1	0	FALSE	yes	yes	64	2	8	2	11	162	24	97
MG592391.1	MG592621.1	0.012	FALSE	yes	yes	64	2	8	2	12	154	1	130
MG592391.1	MG592622.1	0	FALSE	yes	yes	64	2	8	2	13	163	30	136
MG592391.1	MG592623.1	0	FALSE	yes	yes	64	2	8	2	129	164	24	97
MG592391.1	MG592624.1	1.073	FALSE	yes	yes	64	2	8	2	14	165	22	83
MG592391.1	MG592625.1	0	FALSE	yes	yes	64	2	8	2	161	166	42	91
MG592391.1	MG592626.1	0	FALSE	yes	yes	64	2	8	2	15	167	2	137
MG592391.1	MG592627.1	0	FALSE	yes	yes	64	2	8	2	16	168	30	57
MG592391.1	MG592628.1	0	FALSE	yes	no	64	2	8	2	16	168	30	57
MG592391.1	MG592629.1	0	FALSE	yes	yes	64	2	8	2	17	169	46	138
MG592391.1	MG592630.1	0	FALSE	yes	yes	64	2	8	2	18	170	47	139
MG592391.1	MG592631.1	0	FALSE	yes	yes	64	2	8	2	19	171	45	122
MG592391.1	MG592632.1	0.029	FALSE	yes	yes	64	2	8	2	144	18	48	18
MG592391.1	MG592633.1	0.029	FALSE	yes	yes	64	2	8	2	144	18	48	18
MG592391.1	MG592634.1	0.029	FALSE	yes	no	64	2	8	2	144	18	48	18
MG592391.1	MG592635.1	0.029	FALSE	yes	yes	64	2	8	2	144	123	48	18
MG592391.1	MG592636.1	0.029	FALSE	yes	yes	64	2	8	2	144	18	48	18
MG592391.1	MG592637.1	0.029	FALSE	yes	no	64	2	8	2	144	18	48	18
MG592391.1	MG592638.1	0.029	FALSE	yes	yes	64	2	8	2	144	18	48	18
MG592391.1	MG592639.1	0.029	FALSE	yes	no	64	2	8	2	144	18	48	18
MG592391.1	MG592640.1	0.029	FALSE	yes	yes	64	2	8	2	144	18	48	18
MG592391.1	MG592641.1	0	FALSE	yes	yes	64	2	8	2	20	172	30	140
MG592391.1	MG592642.1	0.029	FALSE	yes	yes	64	2	8	2	144	18	48	18
MG592391.1	MG592643.1	0	FALSE	yes	yes	64	2	8	2	21	173	3	141
MG592391.1	MG592644.1	0.051	FALSE	yes	yes	64	2	8	2	22	174	47	142
MG592391.1	MG592645.1	0.029	FALSE	yes	yes	64	2	8	2	144	18	48	18
MG592391.1	MG592646.1	0.029	FALSE	yes	no	64	2	8	2	144	18	48	18
MG592391.1	MG592647.1	0	FALSE	yes	yes	64	2	8	2	23	175	30	143
MG592391.1	MG592648.1	0.029	FALSE	yes	yes	64	2	8	2	144	18	48	18
MG592391.1	MG592649.1	0.029	FALSE	yes	yes	64	2	8	2	144	18	48	18
MG592391.1	MG592650.1	0.029	FALSE	yes	yes	64	2	8	2	144	18	48	18
MG592391.1	MG592651.1	0.029	FALSE	yes	yes	64	2	8	2	144	176	48	18
MG592391.1	MG592652.1	0.029	FALSE	yes	no	64	2	8	2	144	176	48	18
MG592391.1	MG592653.1	0.029	FALSE	yes	no	64	2	8	2	144	176	48	18
MG592391.1	MG592654.1	0	FALSE	yes	yes	64	2	8	2	26	177	29	144
MG592391.1	MG592655.1	0.042	FALSE	yes	yes	64	2	8	2	24	178	48	145
MG592391.1	MG592656.1	0	FALSE	yes	yes	64	2	8	2	25	179	30	136
MG592391.1	MG592657.1	0	FALSE	yes	yes	64	2	8	2	26	180	29	144
MG592391.1	MG592658.1	0	FALSE	yes	yes	64	2	8	2	26	181	29	144
MG592391.1	MG592659.1	0	FALSE	yes	yes	64	2	8	2	27	182	29	146
MG592391.1	MG592660.1	0	FALSE	yes	yes	64	2	8	2	28	183	35	147
MG592391.1	MG592661.1	71.131	FALSE	yes	yes	64	2	8	2	29	184	8	148
MG592391.1	MG592662.1	0.36	FALSE	yes	no	64	2	8	2	32	185	5	149
MG592391.1	MG592663.1	0	FALSE	yes	yes	64	2	8	2	98	5	17	5
MG592391.1	MG592664.1	0	FALSE	yes	no	64	2	8	2	30	186	47	150
MG592391.1	MG592665.1	0	FALSE	yes	yes	64	2	8	2	30	186	47	150
MG592391.1	MG592666.1	1.196	FALSE	yes	yes	64	2	8	2	71	187	10	45
MG592391.1	MG592667.1	0	FALSE	yes	yes	64	2	8	2	150	72	34	64
MG592391.1	MG592668.1	0	FALSE	yes	yes	64	2	8	2	112	17	20	17
MG592391.1	MG592669.1	0	FALSE	yes	no	64	2	8	2	159	19	41	19
MG592391.1	MG592670.1	0	FALSE	yes	no	64	2	8	2	159	19	41	19
MG592391.1	MG592671.1	0	FALSE	yes	yes	64	2	8	2	31	188	4	151
MG592391.1	MG592672.1	0.36	FALSE	yes	yes	64	2	8	2	32	185	5	149
MG592392.1	MG592390.1	0	FALSE	yes	yes	34	3	43	3	33	1	11	1
MG592392.1	MG592391.1	0.349	FALSE	yes	yes	34	3	43	3	64	2	8	2
MG592607.1	MG592607.1	100	TRUE	yes	yes	3	152	45	129	3	152	45	129
MG592392.1	MG592393.1	1.001	FALSE	yes	yes	34	3	43	3	35	4	30	4
MG592392.1	MG592394.1	0.108	FALSE	yes	yes	34	3	43	3	98	5	17	5
MG592392.1	MG592395.1	0.654	FALSE	yes	yes	34	3	43	3	36	6	6	6
MG592392.1	MG592396.1	0.108	FALSE	yes	yes	34	3	43	3	98	5	17	5
MG592392.1	MG592397.1	0.584	FALSE	yes	yes	34	3	43	3	81	7	48	7
MG592392.1	MG592398.1	5.948	FALSE	yes	yes	34	3	43	3	37	8	39	8
MG592392.1	MG592399.1	0	FALSE	yes	yes	34	3	43	3	38	9	36	9
MG592392.1	MG592400.1	0.224	FALSE	yes	yes	34	3	43	3	63	10	14	10
MG592392.1	MG592401.1	44.826	FALSE	yes	yes	34	3	43	3	79	11	43	11
MG592392.1	MG592402.1	0	FALSE	yes	yes	34	3	43	3	39	12	17	12
MG592392.1	MG592403.1	0.483	FALSE	yes	yes	34	3	43	3	40	13	26	13
MG592392.1	MG592404.1	0.483	FALSE	yes	no	34	3	43	3	40	13	26	13
MG592392.1	MG592405.1	0.483	FALSE	yes	no	34	3	43	3	40	13	26	13
MG592392.1	MG592406.1	4.32	FALSE	yes	yes	34	3	43	3	41	14	48	14
MG592392.1	MG592407.1	0.127	FALSE	yes	yes	34	3	43	3	42	15	48	15
MG592392.1	MG592408.1	0.196	FALSE	yes	yes	34	3	43	3	43	16	48	16
MG592392.1	MG592409.1	0	FALSE	yes	yes	34	3	43	3	112	17	20	17
MG592392.1	MG592410.1	0	FALSE	yes	yes	34	3	43	3	112	17	20	17
MG592392.1	MG592411.1	0	FALSE	yes	yes	34	3	43	3	144	18	48	18
MG592392.1	MG592412.1	0	FALSE	yes	yes	34	3	43	3	159	19	41	19
MG592392.1	MG592413.1	0.349	FALSE	yes	yes	34	3	43	3	44	20	14	20
MG592392.1	MG592414.1	60.482	FALSE	yes	yes	34	3	43	3	45	21	43	21
MG592392.1	MG592415.1	0.516	FALSE	yes	yes	34	3	43	3	46	22	7	22
MG592392.1	MG592416.1	0.544	FALSE	yes	yes	34	3	43	3	47	23	48	23
MG592392.1	MG592417.1	0.294	FALSE	yes	yes	34	3	43	3	48	24	48	24
MG592392.1	MG592418.1	0	FALSE	yes	yes	34	3	43	3	152	25	36	9
MG592392.1	MG592419.1	0	FALSE	yes	no	34	3	43	3	152	25	36	9
MG592392.1	MG592420.1	0.08	FALSE	yes	yes	34	3	43	3	49	26	11	25
MG592392.1	MG592421.1	0.347	FALSE	yes	yes	34	3	43	3	64	2	8	2
MG592392.1	MG592422.1	1.206	FALSE	yes	yes	34	3	43	3	50	27	14	26
MG592392.1	MG592423.1	0.541	FALSE	yes	yes	34	3	43	3	51	28	11	27
MG592392.1	MG592424.1	0.108	FALSE	yes	yes	34	3	43	3	98	5	17	5
MG592392.1	MG592425.1	0.41	FALSE	yes	yes	34	3	43	3	52	29	14	28
MG592392.1	MG592426.1	0	FALSE	yes	yes	34	3	43	3	107	30	17	29
MG592392.1	MG592427.1	0	FALSE	yes	yes	34	3	43	3	107	30	17	29
MG592392.1	MG592428.1	4.729	FALSE	yes	yes	34	3	43	3	53	31	48	30
MG592392.1	MG592429.1	3.859	FALSE	yes	yes	34	3	43	3	54	32	29	31
MG592392.1	MG592430.1	0	FALSE	yes	yes	34	3	43	3	107	30	17	29
MG592392.1	MG592431.1	0	FALSE	yes	yes	34	3	43	3	55	33	10	32
MG592392.1	MG592432.1	0	FALSE	yes	yes	34	3	43	3	55	33	10	32
MG592392.1	MG592433.1	0.135	FALSE	yes	yes	34	3	43	3	56	34	21	33
MG592392.1	MG592434.1	1.368	FALSE	yes	yes	34	3	43	3	57	35	14	34
MG592392.1	MG592435.1	0	FALSE	yes	yes	34	3	43	3	58	36	10	32
MG592392.1	MG592436.1	0.333	FALSE	yes	yes	34	3	43	3	64	37	8	2
MG592392.1	MG592437.1	0	FALSE	yes	yes	34	3	43	3	107	30	17	29
MG592392.1	MG592438.1	0.433	FALSE	yes	yes	34	3	43	3	59	38	29	35
MG592392.1	MG592439.1	0.326	FALSE	yes	yes	34	3	43	3	60	39	11	27
MG592392.1	MG592440.1	0	FALSE	yes	yes	34	3	43	3	98	5	17	5
MG592392.1	MG592441.1	0.04	FALSE	yes	yes	34	3	43	3	61	40	23	36
MG592392.1	MG592442.1	0	FALSE	yes	yes	34	3	43	3	88	41	45	37
MG592392.1	MG592443.1	0.333	FALSE	yes	yes	34	3	43	3	64	37	8	2
MG592392.1	MG592444.1	0.401	FALSE	yes	yes	34	3	43	3	62	42	11	38
MG592392.1	MG592445.1	0.333	FALSE	yes	yes	34	3	43	3	64	37	8	2
MG592392.1	MG592446.1	0	FALSE	yes	yes	34	3	43	3	98	5	17	5
MG592392.1	MG592447.1	0	FALSE	yes	yes	34	3	43	3	67	43	36	39
MG592392.1	MG592448.1	0.526	FALSE	yes	yes	34	3	43	3	63	44	14	10
MG592392.1	MG592449.1	0.344	FALSE	yes	yes	34	3	43	3	64	2	8	2
MG592392.1	MG592450.1	0	FALSE	yes	yes	34	3	43	3	65	45	45	40
MG592392.1	MG592451.1	44.828	FALSE	yes	yes	34	3	43	3	79	11	43	11
MG592392.1	MG592452.1	0.136	FALSE	yes	yes	34	3	43	3	66	46	37	41
MG592392.1	MG592453.1	0	FALSE	yes	yes	34	3	43	3	67	43	36	39
MG592392.1	MG592454.1	0.844	FALSE	yes	yes	34	3	43	3	68	47	11	42
MG592392.1	MG592455.1	0	FALSE	yes	yes	34	3	43	3	107	48	17	29
MG592392.1	MG592456.1	0	FALSE	yes	yes	34	3	43	3	69	49	9	43
MG592392.1	MG592457.1	0	FALSE	yes	yes	34	3	43	3	70	50	45	44
MG592392.1	MG592458.1	0	FALSE	yes	yes	34	3	43	3	71	51	10	45
MG592392.1	MG592459.1	0	FALSE	yes	yes	34	3	43	3	72	52	12	46
MG592392.1	MG592460.1	0	FALSE	yes	yes	34	3	43	3	73	53	45	47
MG592392.1	MG592461.1	41.065	FALSE	yes	yes	34	3	43	3	74	54	43	48
MG592392.1	MG592462.1	31.369	FALSE	yes	yes	34	3	43	3	75	55	43	49
MG592392.1	MG592463.1	0.061	FALSE	yes	yes	34	3	43	3	76	56	48	16
MG592392.1	MG592464.1	0.585	FALSE	yes	yes	34	3	43	3	81	7	48	7
MG592392.1	MG592465.1	0	FALSE	yes	yes	34	3	43	3	77	57	11	50
MG592392.1	MG592466.1	1.789	FALSE	yes	yes	34	3	43	3	78	58	11	51
MG592392.1	MG592467.1	44.828	FALSE	yes	yes	34	3	43	3	79	11	43	11
MG592392.1	MG592468.1	44.828	FALSE	yes	yes	34	3	43	3	79	11	43	11
MG592392.1	MG592469.1	0	FALSE	yes	yes	34	3	43	3	107	30	17	29
MG592392.1	MG592470.1	0	FALSE	yes	yes	34	3	43	3	80	59	20	52
MG592392.1	MG592471.1	0.585	FALSE	yes	yes	34	3	43	3	81	7	48	7
MG592392.1	MG592472.1	36.616	FALSE	yes	yes	34	3	43	3	82	60	43	53
MG592392.1	MG592473.1	0	FALSE	yes	yes	34	3	43	3	83	61	12	54
MG592392.1	MG592474.1	0	FALSE	yes	yes	34	3	43	3	107	30	17	29
MG592392.1	MG592475.1	0.177	FALSE	yes	yes	34	3	43	3	84	62	48	55
MG592392.1	MG592476.1	0.138	FALSE	yes	yes	34	3	43	3	85	63	48	56
MG592392.1	MG592477.1	6.045	FALSE	yes	yes	34	3	43	3	86	64	30	57
MG592392.1	MG592478.1	1.428	FALSE	yes	yes	34	3	43	3	87	65	30	58
MG592392.1	MG592479.1	0	FALSE	yes	no	34	3	43	3	107	30	17	29
MG592392.1	MG592480.1	0	FALSE	yes	yes	34	3	43	3	107	30	17	29
MG592392.1	MG592481.1	0	FALSE	yes	no	34	3	43	3	107	30	17	29
MG592392.1	MG592482.1	0	FALSE	yes	yes	34	3	43	3	88	41	45	37
MG592392.1	MG592483.1	0.098	FALSE	yes	yes	34	3	43	3	89	66	45	59
MG592392.1	MG592484.1	0.182	FALSE	yes	yes	34	3	43	3	90	67	13	60
MG592392.1	MG592485.1	0.182	FALSE	yes	no	34	3	43	3	90	67	13	60
MG592392.1	MG592486.1	0.528	FALSE	yes	yes	34	3	43	3	91	68	14	61
MG592392.1	MG592487.1	0.832	FALSE	yes	yes	34	3	43	3	92	69	29	62
MG592392.1	MG592488.1	0	FALSE	yes	yes	34	3	43	3	93	70	45	63
MG592392.1	MG592489.1	0	FALSE	yes	no	34	3	43	3	93	70	45	63
MG592392.1	MG592490.1	0	FALSE	yes	yes	34	3	43	3	122	71	45	47
MG592392.1	MG592491.1	0	FALSE	yes	no	34	3	43	3	150	72	34	64
MG592392.1	MG592492.1	0.652	FALSE	yes	yes	34	3	43	3	170	73	48	7
MG592392.1	MG592493.1	0.652	FALSE	yes	no	34	3	43	3	170	73	48	7
MG592392.1	MG592494.1	0.462	FALSE	yes	yes	34	3	43	3	165	74	47	65
MG592392.1	MG592495.1	0	FALSE	yes	yes	34	3	43	3	94	75	15	66
MG592392.1	MG592496.1	6.893	FALSE	yes	yes	34	3	43	3	95	76	39	67
MG592392.1	MG592497.1	6.893	FALSE	yes	no	34	3	43	3	95	76	39	67
MG592392.1	MG592498.1	0.907	FALSE	yes	yes	34	3	43	3	96	77	16	68
MG592392.1	MG592499.1	44.025	FALSE	yes	yes	34	3	43	3	97	78	43	69
MG592392.1	MG592500.1	0	FALSE	yes	yes	34	3	43	3	98	5	17	5
MG592392.1	MG592501.1	0.594	FALSE	yes	yes	34	3	43	3	99	79	47	65
MG592392.1	MG592502.1	0.376	FALSE	yes	yes	34	3	43	3	100	80	45	70
MG592392.1	MG592503.1	0.678	FALSE	yes	yes	34	3	43	3	101	81	45	71
MG592392.1	MG592504.1	0.661	FALSE	yes	yes	34	3	43	3	102	82	45	72
MG592392.1	MG592505.1	0.429	FALSE	yes	yes	34	3	43	3	103	83	45	73
MG592392.1	MG592506.1	0.672	FALSE	yes	yes	34	3	43	3	104	84	47	74
MG592392.1	MG592507.1	0	FALSE	yes	yes	34	3	43	3	159	19	41	19
MG592392.1	MG592508.1	2.239	FALSE	yes	yes	34	3	43	3	105	85	47	75
MG592392.1	MG592509.1	0	FALSE	yes	yes	34	3	43	3	106	86	24	76
MG592392.1	MG592510.1	0	FALSE	yes	no	34	3	43	3	152	25	36	9
MG592392.1	MG592511.1	0	FALSE	yes	yes	34	3	43	3	152	25	36	9
MG592392.1	MG592512.1	0	FALSE	yes	yes	34	3	43	3	107	48	17	29
MG592392.1	MG592513.1	0	FALSE	yes	yes	34	3	43	3	159	19	41	19
MG592392.1	MG592514.1	0.462	FALSE	yes	yes	34	3	43	3	165	74	47	65
MG592392.1	MG592515.1	1.111	FALSE	yes	yes	34	3	43	3	108	87	18	77
MG592392.1	MG592516.1	0.667	FALSE	yes	yes	34	3	43	3	116	88	45	78
MG592392.1	MG592517.1	0.129	FALSE	yes	yes	34	3	43	3	109	89	45	79
MG592392.1	MG592518.1	6.078	FALSE	yes	yes	34	3	43	3	110	90	30	80
MG592392.1	MG592519.1	0	FALSE	yes	yes	34	3	43	3	112	17	20	17
MG592392.1	MG592520.1	3.256	FALSE	yes	yes	34	3	43	3	111	91	19	81
MG592392.1	MG592521.1	0	FALSE	yes	yes	34	3	43	3	112	17	20	17
MG592392.1	MG592522.1	0	FALSE	yes	yes	34	3	43	3	113	92	21	82
MG592392.1	MG592523.1	0	FALSE	yes	yes	34	3	43	3	114	93	22	83
MG592392.1	MG592524.1	0	FALSE	yes	yes	34	3	43	3	159	19	41	19
MG592392.1	MG592525.1	0	FALSE	yes	yes	34	3	43	3	164	94	45	84
MG592392.1	MG592526.1	38.658	FALSE	yes	yes	34	3	43	3	125	95	43	53
MG592392.1	MG592527.1	0	FALSE	yes	yes	34	3	43	3	159	19	41	19
MG592392.1	MG592528.1	0.591	FALSE	yes	yes	34	3	43	3	170	96	48	7
MG592392.1	MG592529.1	0.48	FALSE	yes	yes	34	3	43	3	115	97	28	85
MG592392.1	MG592530.1	0.667	FALSE	yes	yes	34	3	43	3	116	88	45	78
MG592392.1	MG592531.1	41.848	FALSE	yes	yes	34	3	43	3	117	98	43	86
MG592392.1	MG592532.1	0	FALSE	yes	yes	34	3	43	3	118	99	45	87
MG592392.1	MG592533.1	0	FALSE	yes	yes	34	3	43	3	138	100	27	88
MG592392.1	MG592534.1	0	FALSE	yes	yes	34	3	43	3	119	101	45	89
MG592392.1	MG592535.1	0.428	FALSE	yes	yes	34	3	43	3	120	102	45	90
MG592392.1	MG592536.1	0	FALSE	yes	yes	34	3	43	3	161	103	42	91
MG592392.1	MG592537.1	0.07	FALSE	yes	yes	34	3	43	3	121	104	23	92
MG592392.1	MG592538.1	0	FALSE	yes	yes	34	3	43	3	144	105	48	18
MG592392.1	MG592539.1	0	FALSE	yes	yes	34	3	43	3	122	71	45	47
MG592392.1	MG592540.1	0.942	FALSE	yes	yes	34	3	43	3	123	106	30	93
MG592392.1	MG592541.1	42.194	FALSE	yes	yes	34	3	43	3	124	107	43	94
MG592392.1	MG592542.1	38.127	FALSE	yes	yes	34	3	43	3	125	95	43	53
MG592392.1	MG592543.1	0	FALSE	yes	yes	34	3	43	3	126	108	45	73
MG592392.1	MG592544.1	0.405	FALSE	yes	yes	34	3	43	3	127	109	47	95
MG592392.1	MG592545.1	0	FALSE	yes	yes	34	3	43	3	128	110	47	96
MG592392.1	MG592546.1	0	FALSE	yes	yes	34	3	43	3	129	111	24	97
MG592392.1	MG592547.1	44.273	FALSE	yes	yes	34	3	43	3	130	112	43	98
MG592392.1	MG592548.1	0.361	FALSE	yes	yes	34	3	43	3	131	113	25	99
MG592392.1	MG592549.1	0	FALSE	yes	yes	34	3	43	3	132	114	38	100
MG592392.1	MG592550.1	0	FALSE	yes	yes	34	3	43	3	133	115	38	101
MG592392.1	MG592551.1	0	FALSE	yes	yes	34	3	43	3	134	116	26	102
MG592392.1	MG592552.1	5.971	FALSE	yes	yes	34	3	43	3	135	117	30	57
MG592392.1	MG592553.1	0.04	FALSE	yes	yes	34	3	43	3	136	118	28	103
MG592392.1	MG592554.1	0	FALSE	yes	yes	34	3	43	3	161	119	42	91
MG592392.1	MG592555.1	0	FALSE	yes	no	34	3	43	3	161	119	42	91
MG592392.1	MG592556.1	0	FALSE	yes	no	34	3	43	3	161	119	42	91
MG592392.1	MG592557.1	0	FALSE	yes	no	34	3	43	3	137	120	45	104
MG592392.1	MG592558.1	0	FALSE	yes	no	34	3	43	3	137	120	45	104
MG592392.1	MG592559.1	0	FALSE	yes	yes	34	3	43	3	137	120	45	104
MG592392.1	MG592560.1	0	FALSE	yes	yes	34	3	43	3	138	100	27	88
MG592392.1	MG592561.1	36	FALSE	yes	yes	34	3	43	3	139	121	43	105
MG592392.1	MG592562.1	0	FALSE	yes	yes	34	3	43	3	140	122	28	106
MG592392.1	MG592563.1	0	FALSE	yes	yes	34	3	43	3	144	18	48	18
MG592392.1	MG592564.1	0	FALSE	yes	yes	34	3	43	3	144	123	48	18
MG592392.1	MG592565.1	0	FALSE	yes	yes	34	3	43	3	144	18	48	18
MG592392.1	MG592566.1	4.285	FALSE	yes	yes	34	3	43	3	141	124	29	107
MG592392.1	MG592567.1	5.472	FALSE	yes	yes	34	3	43	3	142	125	47	108
MG592392.1	MG592568.1	5.479	FALSE	yes	no	34	3	43	3	142	125	47	108
MG592392.1	MG592569.1	5.786	FALSE	yes	yes	34	3	43	3	143	126	30	57
MG592392.1	MG592570.1	5.786	FALSE	yes	no	34	3	43	3	143	126	30	57
MG592392.1	MG592571.1	0	FALSE	yes	yes	34	3	43	3	144	18	48	18
MG592392.1	MG592572.1	42.374	FALSE	yes	yes	34	3	43	3	145	127	43	109
MG592392.1	MG592573.1	0	FALSE	yes	yes	34	3	43	3	146	128	31	110
MG592392.1	MG592574.1	0	FALSE	yes	yes	34	3	43	3	147	129	32	111
MG592392.1	MG592575.1	1.537	FALSE	yes	yes	34	3	43	3	148	130	33	112
MG592392.1	MG592576.1	0.285	FALSE	yes	yes	34	3	43	3	149	131	45	113
MG592392.1	MG592577.1	0	FALSE	yes	yes	34	3	43	3	150	72	34	64
MG592392.1	MG592578.1	0	FALSE	yes	yes	34	3	43	3	151	132	35	114
MG592392.1	MG592579.1	0	FALSE	yes	yes	34	3	43	3	152	133	36	9
MG592392.1	MG592580.1	0.721	FALSE	yes	yes	34	3	43	3	153	134	37	115
MG592392.1	MG592581.1	0.528	FALSE	yes	yes	34	3	43	3	154	135	38	116
MG592392.1	MG592582.1	0.528	FALSE	yes	no	34	3	43	3	154	135	38	116
MG592392.1	MG592583.1	0.329	FALSE	yes	yes	34	3	43	3	155	136	47	117
MG592392.1	MG592584.1	5.543	FALSE	yes	yes	34	3	43	3	156	137	39	8
MG592392.1	MG592585.1	0	FALSE	yes	yes	34	3	43	3	157	138	40	118
MG592392.1	MG592586.1	0	FALSE	yes	no	34	3	43	3	157	138	40	118
MG592392.1	MG592587.1	0.673	FALSE	yes	yes	34	3	43	3	158	139	47	119
MG592392.1	MG592588.1	0	FALSE	yes	yes	34	3	43	3	159	19	41	19
MG592392.1	MG592589.1	0	FALSE	yes	yes	34	3	43	3	159	19	41	19
MG592392.1	MG592590.1	42.499	FALSE	yes	yes	34	3	43	3	160	140	43	120
MG592392.1	MG592591.1	0	FALSE	yes	yes	34	3	43	3	161	141	42	91
MG592392.1	MG592592.1	38.962	FALSE	yes	yes	34	3	43	3	162	142	43	121
MG592392.1	MG592593.1	0.788	FALSE	yes	yes	34	3	43	3	163	143	45	122
MG592392.1	MG592594.1	0	FALSE	yes	yes	34	3	43	3	164	94	45	84
MG592392.1	MG592595.1	0.462	FALSE	yes	yes	34	3	43	3	165	74	47	65
MG592392.1	MG592596.1	0.562	FALSE	yes	yes	34	3	43	3	166	144	44	123
MG592392.1	MG592597.1	0	FALSE	yes	yes	34	3	43	3	167	145	45	124
MG592392.1	MG592598.1	0	FALSE	yes	no	34	3	43	3	167	145	45	124
MG592392.1	MG592599.1	0	FALSE	yes	yes	34	3	43	3	168	146	46	125
MG592392.1	MG592600.1	5.816	FALSE	yes	yes	34	3	43	3	169	147	47	126
MG592392.1	MG592601.1	0.583	FALSE	yes	yes	34	3	43	3	170	148	48	7
MG592392.1	MG592602.1	0.583	FALSE	yes	no	34	3	43	3	170	148	48	7
MG592392.1	MG592603.1	0	FALSE	yes	yes	34	3	43	3	171	149	49	127
MG592392.1	MG592604.1	0	FALSE	yes	no	34	3	43	3	171	149	49	127
MG592392.1	MG592605.1	0.691	FALSE	yes	yes	34	3	43	3	1	150	45	128
MG592392.1	MG592606.1	0	FALSE	yes	yes	34	3	43	3	2	151	45	40
MG592392.1	MG592607.1	0.69	FALSE	yes	yes	34	3	43	3	3	152	45	129
MG592392.1	MG592608.1	6.076	FALSE	yes	yes	34	3	43	3	4	153	30	57
MG592392.1	MG592609.1	0.258	FALSE	yes	yes	34	3	43	3	12	154	1	130
MG592392.1	MG592610.1	0	FALSE	yes	yes	34	3	43	3	171	155	49	127
MG592392.1	MG592611.1	37.998	FALSE	yes	yes	34	3	43	3	5	156	43	131
MG592392.1	MG592612.1	6.081	FALSE	yes	yes	34	3	43	3	6	157	39	132
MG592392.1	MG592613.1	6.081	FALSE	yes	no	34	3	43	3	6	157	39	132
MG592392.1	MG592614.1	5.85	FALSE	yes	yes	34	3	43	3	7	158	30	80
MG592392.1	MG592615.1	0	FALSE	yes	yes	34	3	43	3	8	159	17	133
MG592392.1	MG592616.1	0	FALSE	yes	no	34	3	43	3	8	159	17	133
MG592392.1	MG592617.1	0.111	FALSE	yes	yes	34	3	43	3	9	160	48	134
MG592392.1	MG592618.1	0.065	FALSE	yes	yes	34	3	43	3	10	161	48	135
MG592392.1	MG592619.1	0	FALSE	yes	yes	34	3	43	3	168	146	46	125
MG592392.1	MG592620.1	0	FALSE	yes	yes	34	3	43	3	11	162	24	97
MG592392.1	MG592621.1	0.258	FALSE	yes	yes	34	3	43	3	12	154	1	130
MG592392.1	MG592622.1	5.872	FALSE	yes	yes	34	3	43	3	13	163	30	136
MG592392.1	MG592623.1	0	FALSE	yes	yes	34	3	43	3	129	164	24	97
MG592392.1	MG592624.1	0	FALSE	yes	yes	34	3	43	3	14	165	22	83
MG592392.1	MG592625.1	0	FALSE	yes	yes	34	3	43	3	161	166	42	91
MG592392.1	MG592626.1	0	FALSE	yes	yes	34	3	43	3	15	167	2	137
MG592392.1	MG592627.1	6.106	FALSE	yes	yes	34	3	43	3	16	168	30	57
MG592392.1	MG592628.1	6.106	FALSE	yes	no	34	3	43	3	16	168	30	57
MG592392.1	MG592629.1	0	FALSE	yes	yes	34	3	43	3	17	169	46	138
MG592392.1	MG592630.1	5.498	FALSE	yes	yes	34	3	43	3	18	170	47	139
MG592392.1	MG592631.1	0.113	FALSE	yes	yes	34	3	43	3	19	171	45	122
MG592392.1	MG592632.1	0	FALSE	yes	yes	34	3	43	3	144	18	48	18
MG592392.1	MG592633.1	0	FALSE	yes	yes	34	3	43	3	144	18	48	18
MG592392.1	MG592634.1	0	FALSE	yes	no	34	3	43	3	144	18	48	18
MG592392.1	MG592635.1	0	FALSE	yes	yes	34	3	43	3	144	123	48	18
MG592392.1	MG592636.1	0	FALSE	yes	yes	34	3	43	3	144	18	48	18
MG592392.1	MG592637.1	0	FALSE	yes	no	34	3	43	3	144	18	48	18
MG592392.1	MG592638.1	0	FALSE	yes	yes	34	3	43	3	144	18	48	18
MG592392.1	MG592639.1	0	FALSE	yes	no	34	3	43	3	144	18	48	18
MG592392.1	MG592640.1	0	FALSE	yes	yes	34	3	43	3	144	18	48	18
MG592392.1	MG592641.1	6.141	FALSE	yes	yes	34	3	43	3	20	172	30	140
MG592392.1	MG592642.1	0	FALSE	yes	yes	34	3	43	3	144	18	48	18
MG592392.1	MG592643.1	1.629	FALSE	yes	yes	34	3	43	3	21	173	3	141
MG592392.1	MG592644.1	5.886	FALSE	yes	yes	34	3	43	3	22	174	47	142
MG592392.1	MG592645.1	0	FALSE	yes	yes	34	3	43	3	144	18	48	18
MG592392.1	MG592646.1	0	FALSE	yes	no	34	3	43	3	144	18	48	18
MG592392.1	MG592647.1	5.931	FALSE	yes	yes	34	3	43	3	23	175	30	143
MG592392.1	MG592648.1	0	FALSE	yes	yes	34	3	43	3	144	18	48	18
MG592392.1	MG592649.1	0	FALSE	yes	yes	34	3	43	3	144	18	48	18
MG592392.1	MG592650.1	0	FALSE	yes	yes	34	3	43	3	144	18	48	18
MG592392.1	MG592651.1	0	FALSE	yes	yes	34	3	43	3	144	176	48	18
MG592392.1	MG592652.1	0	FALSE	yes	no	34	3	43	3	144	176	48	18
MG592392.1	MG592653.1	0	FALSE	yes	no	34	3	43	3	144	176	48	18
MG592392.1	MG592654.1	3.702	FALSE	yes	yes	34	3	43	3	26	177	29	144
MG592392.1	MG592655.1	0	FALSE	yes	yes	34	3	43	3	24	178	48	145
MG592392.1	MG592656.1	6.083	FALSE	yes	yes	34	3	43	3	25	179	30	136
MG592392.1	MG592657.1	3.797	FALSE	yes	yes	34	3	43	3	26	180	29	144
MG592392.1	MG592658.1	3.79	FALSE	yes	yes	34	3	43	3	26	181	29	144
MG592392.1	MG592659.1	0.407	FALSE	yes	yes	34	3	43	3	27	182	29	146
MG592392.1	MG592660.1	0	FALSE	yes	yes	34	3	43	3	28	183	35	147
MG592392.1	MG592661.1	0.371	FALSE	yes	yes	34	3	43	3	29	184	8	148
MG592392.1	MG592662.1	0	FALSE	yes	no	34	3	43	3	32	185	5	149
MG592392.1	MG592663.1	0.108	FALSE	yes	yes	34	3	43	3	98	5	17	5
MG592392.1	MG592664.1	0.326	FALSE	yes	no	34	3	43	3	30	186	47	150
MG592392.1	MG592665.1	0.326	FALSE	yes	yes	34	3	43	3	30	186	47	150
MG592392.1	MG592666.1	0	FALSE	yes	yes	34	3	43	3	71	187	10	45
MG592392.1	MG592667.1	0	FALSE	yes	yes	34	3	43	3	150	72	34	64
MG592392.1	MG592668.1	0	FALSE	yes	yes	34	3	43	3	112	17	20	17
MG592392.1	MG592669.1	0	FALSE	yes	no	34	3	43	3	159	19	41	19
MG592392.1	MG592670.1	0	FALSE	yes	no	34	3	43	3	159	19	41	19
MG592392.1	MG592671.1	0	FALSE	yes	yes	34	3	43	3	31	188	4	151
MG592392.1	MG592672.1	0	FALSE	yes	yes	34	3	43	3	32	185	5	149
MG592393.1	MG592390.1	1.363	FALSE	yes	yes	35	4	30	4	33	1	11	1
MG592393.1	MG592391.1	0	FALSE	yes	yes	35	4	30	4	64	2	8	2
MG592393.1	MG592392.1	1.001	FALSE	yes	yes	35	4	30	4	34	3	43	3
MG592608.1	MG592608.1	100	TRUE	yes	yes	4	153	30	57	4	153	30	57
MG592393.1	MG592394.1	0	FALSE	yes	yes	35	4	30	4	98	5	17	5
MG592393.1	MG592395.1	0	FALSE	yes	yes	35	4	30	4	36	6	6	6
MG592393.1	MG592396.1	0	FALSE	yes	yes	35	4	30	4	98	5	17	5
MG592393.1	MG592397.1	0.13	FALSE	yes	yes	35	4	30	4	81	7	48	7
MG592393.1	MG592398.1	0.662	FALSE	yes	yes	35	4	30	4	37	8	39	8
MG592393.1	MG592399.1	0	FALSE	yes	yes	35	4	30	4	38	9	36	9
MG592393.1	MG592400.1	1.51	FALSE	yes	yes	35	4	30	4	63	10	14	10
MG592393.1	MG592401.1	0.543	FALSE	yes	yes	35	4	30	4	79	11	43	11
MG592393.1	MG592402.1	0	FALSE	yes	yes	35	4	30	4	39	12	17	12
MG592393.1	MG592403.1	0.204	FALSE	yes	yes	35	4	30	4	40	13	26	13
MG592393.1	MG592404.1	0.204	FALSE	yes	no	35	4	30	4	40	13	26	13
MG592393.1	MG592405.1	0.204	FALSE	yes	no	35	4	30	4	40	13	26	13
MG592393.1	MG592406.1	0.127	FALSE	yes	yes	35	4	30	4	41	14	48	14
MG592393.1	MG592407.1	0.335	FALSE	yes	yes	35	4	30	4	42	15	48	15
MG592393.1	MG592408.1	0.535	FALSE	yes	yes	35	4	30	4	43	16	48	16
MG592393.1	MG592409.1	0.107	FALSE	yes	yes	35	4	30	4	112	17	20	17
MG592393.1	MG592410.1	0.107	FALSE	yes	yes	35	4	30	4	112	17	20	17
MG592393.1	MG592411.1	0.181	FALSE	yes	yes	35	4	30	4	144	18	48	18
MG592393.1	MG592412.1	0	FALSE	yes	yes	35	4	30	4	159	19	41	19
MG592393.1	MG592413.1	0.762	FALSE	yes	yes	35	4	30	4	44	20	14	20
MG592393.1	MG592414.1	0.877	FALSE	yes	yes	35	4	30	4	45	21	43	21
MG592393.1	MG592415.1	0	FALSE	yes	yes	35	4	30	4	46	22	7	22
MG592393.1	MG592416.1	0.126	FALSE	yes	yes	35	4	30	4	47	23	48	23
MG592393.1	MG592417.1	0.127	FALSE	yes	yes	35	4	30	4	48	24	48	24
MG592393.1	MG592418.1	0	FALSE	yes	yes	35	4	30	4	152	25	36	9
MG592393.1	MG592419.1	0	FALSE	yes	no	35	4	30	4	152	25	36	9
MG592393.1	MG592420.1	1.484	FALSE	yes	yes	35	4	30	4	49	26	11	25
MG592393.1	MG592421.1	0	FALSE	yes	yes	35	4	30	4	64	2	8	2
MG592393.1	MG592422.1	0.551	FALSE	yes	yes	35	4	30	4	50	27	14	26
MG592393.1	MG592423.1	0.463	FALSE	yes	yes	35	4	30	4	51	28	11	27
MG592393.1	MG592424.1	0	FALSE	yes	yes	35	4	30	4	98	5	17	5
MG592393.1	MG592425.1	1.191	FALSE	yes	yes	35	4	30	4	52	29	14	28
MG592393.1	MG592426.1	0	FALSE	yes	yes	35	4	30	4	107	30	17	29
MG592393.1	MG592427.1	0	FALSE	yes	yes	35	4	30	4	107	30	17	29
MG592393.1	MG592428.1	0.394	FALSE	yes	yes	35	4	30	4	53	31	48	30
MG592393.1	MG592429.1	6.848	FALSE	yes	yes	35	4	30	4	54	32	29	31
MG592393.1	MG592430.1	0	FALSE	yes	yes	35	4	30	4	107	30	17	29
MG592393.1	MG592431.1	0	FALSE	yes	yes	35	4	30	4	55	33	10	32
MG592393.1	MG592432.1	0	FALSE	yes	yes	35	4	30	4	55	33	10	32
MG592393.1	MG592433.1	0.682	FALSE	yes	yes	35	4	30	4	56	34	21	33
MG592393.1	MG592434.1	0.534	FALSE	yes	yes	35	4	30	4	57	35	14	34
MG592393.1	MG592435.1	0	FALSE	yes	yes	35	4	30	4	58	36	10	32
MG592393.1	MG592436.1	0	FALSE	yes	yes	35	4	30	4	64	37	8	2
MG592393.1	MG592437.1	0	FALSE	yes	yes	35	4	30	4	107	30	17	29
MG592393.1	MG592438.1	7.199	FALSE	yes	yes	35	4	30	4	59	38	29	35
MG592393.1	MG592439.1	0.306	FALSE	yes	yes	35	4	30	4	60	39	11	27
MG592393.1	MG592440.1	0	FALSE	yes	yes	35	4	30	4	98	5	17	5
MG592393.1	MG592441.1	0	FALSE	yes	yes	35	4	30	4	61	40	23	36
MG592393.1	MG592442.1	0	FALSE	yes	yes	35	4	30	4	88	41	45	37
MG592393.1	MG592443.1	0	FALSE	yes	yes	35	4	30	4	64	37	8	2
MG592393.1	MG592444.1	1.346	FALSE	yes	yes	35	4	30	4	62	42	11	38
MG592393.1	MG592445.1	0	FALSE	yes	yes	35	4	30	4	64	37	8	2
MG592393.1	MG592446.1	0	FALSE	yes	yes	35	4	30	4	98	5	17	5
MG592393.1	MG592447.1	0	FALSE	yes	yes	35	4	30	4	67	43	36	39
MG592393.1	MG592448.1	1.02	FALSE	yes	yes	35	4	30	4	63	44	14	10
MG592393.1	MG592449.1	0	FALSE	yes	yes	35	4	30	4	64	2	8	2
MG592393.1	MG592450.1	0	FALSE	yes	yes	35	4	30	4	65	45	45	40
MG592393.1	MG592451.1	0.543	FALSE	yes	yes	35	4	30	4	79	11	43	11
MG592393.1	MG592452.1	1.027	FALSE	yes	yes	35	4	30	4	66	46	37	41
MG592393.1	MG592453.1	0	FALSE	yes	yes	35	4	30	4	67	43	36	39
MG592393.1	MG592454.1	0.976	FALSE	yes	yes	35	4	30	4	68	47	11	42
MG592393.1	MG592455.1	0	FALSE	yes	yes	35	4	30	4	107	48	17	29
MG592393.1	MG592456.1	0	FALSE	yes	yes	35	4	30	4	69	49	9	43
MG592393.1	MG592457.1	0.073	FALSE	yes	yes	35	4	30	4	70	50	45	44
MG592393.1	MG592458.1	0	FALSE	yes	yes	35	4	30	4	71	51	10	45
MG592393.1	MG592459.1	0.042	FALSE	yes	yes	35	4	30	4	72	52	12	46
MG592393.1	MG592460.1	0	FALSE	yes	yes	35	4	30	4	73	53	45	47
MG592393.1	MG592461.1	1.388	FALSE	yes	yes	35	4	30	4	74	54	43	48
MG592393.1	MG592462.1	0.834	FALSE	yes	yes	35	4	30	4	75	55	43	49
MG592393.1	MG592463.1	0.179	FALSE	yes	yes	35	4	30	4	76	56	48	16
MG592393.1	MG592464.1	0.13	FALSE	yes	yes	35	4	30	4	81	7	48	7
MG592393.1	MG592465.1	0.545	FALSE	yes	yes	35	4	30	4	77	57	11	50
MG592393.1	MG592466.1	0.68	FALSE	yes	yes	35	4	30	4	78	58	11	51
MG592393.1	MG592467.1	0.543	FALSE	yes	yes	35	4	30	4	79	11	43	11
MG592393.1	MG592468.1	0.543	FALSE	yes	yes	35	4	30	4	79	11	43	11
MG592393.1	MG592469.1	0	FALSE	yes	yes	35	4	30	4	107	30	17	29
MG592393.1	MG592470.1	0.049	FALSE	yes	yes	35	4	30	4	80	59	20	52
MG592393.1	MG592471.1	0.13	FALSE	yes	yes	35	4	30	4	81	7	48	7
MG592393.1	MG592472.1	0.229	FALSE	yes	yes	35	4	30	4	82	60	43	53
MG592393.1	MG592473.1	0	FALSE	yes	yes	35	4	30	4	83	61	12	54
MG592393.1	MG592474.1	0	FALSE	yes	yes	35	4	30	4	107	30	17	29
MG592393.1	MG592475.1	0.132	FALSE	yes	yes	35	4	30	4	84	62	48	55
MG592393.1	MG592476.1	0.118	FALSE	yes	yes	35	4	30	4	85	63	48	56
MG592393.1	MG592477.1	66.764	FALSE	yes	yes	35	4	30	4	86	64	30	57
MG592393.1	MG592478.1	65.049	FALSE	yes	yes	35	4	30	4	87	65	30	58
MG592393.1	MG592479.1	0	FALSE	yes	no	35	4	30	4	107	30	17	29
MG592393.1	MG592480.1	0	FALSE	yes	yes	35	4	30	4	107	30	17	29
MG592393.1	MG592481.1	0	FALSE	yes	no	35	4	30	4	107	30	17	29
MG592393.1	MG592482.1	0	FALSE	yes	yes	35	4	30	4	88	41	45	37
MG592393.1	MG592483.1	0.15	FALSE	yes	yes	35	4	30	4	89	66	45	59
MG592393.1	MG592484.1	0.105	FALSE	yes	yes	35	4	30	4	90	67	13	60
MG592393.1	MG592485.1	0.105	FALSE	yes	no	35	4	30	4	90	67	13	60
MG592393.1	MG592486.1	1.572	FALSE	yes	yes	35	4	30	4	91	68	14	61
MG592393.1	MG592487.1	6.364	FALSE	yes	yes	35	4	30	4	92	69	29	62
MG592393.1	MG592488.1	0.104	FALSE	yes	yes	35	4	30	4	93	70	45	63
MG592393.1	MG592489.1	0.104	FALSE	yes	no	35	4	30	4	93	70	45	63
MG592393.1	MG592490.1	0	FALSE	yes	yes	35	4	30	4	122	71	45	47
MG592393.1	MG592491.1	0	FALSE	yes	no	35	4	30	4	150	72	34	64
MG592393.1	MG592492.1	0.131	FALSE	yes	yes	35	4	30	4	170	73	48	7
MG592393.1	MG592493.1	0.131	FALSE	yes	no	35	4	30	4	170	73	48	7
MG592393.1	MG592494.1	0.676	FALSE	yes	yes	35	4	30	4	165	74	47	65
MG592393.1	MG592495.1	0	FALSE	yes	yes	35	4	30	4	94	75	15	66
MG592393.1	MG592496.1	1.395	FALSE	yes	yes	35	4	30	4	95	76	39	67
MG592393.1	MG592497.1	1.395	FALSE	yes	no	35	4	30	4	95	76	39	67
MG592393.1	MG592498.1	0.346	FALSE	yes	yes	35	4	30	4	96	77	16	68
MG592393.1	MG592499.1	0.818	FALSE	yes	yes	35	4	30	4	97	78	43	69
MG592393.1	MG592500.1	0	FALSE	yes	yes	35	4	30	4	98	5	17	5
MG592393.1	MG592501.1	0.843	FALSE	yes	yes	35	4	30	4	99	79	47	65
MG592393.1	MG592502.1	0.649	FALSE	yes	yes	35	4	30	4	100	80	45	70
MG592393.1	MG592503.1	0	FALSE	yes	yes	35	4	30	4	101	81	45	71
MG592393.1	MG592504.1	0.123	FALSE	yes	yes	35	4	30	4	102	82	45	72
MG592393.1	MG592505.1	0.339	FALSE	yes	yes	35	4	30	4	103	83	45	73
MG592393.1	MG592506.1	1.993	FALSE	yes	yes	35	4	30	4	104	84	47	74
MG592393.1	MG592507.1	0	FALSE	yes	yes	35	4	30	4	159	19	41	19
MG592393.1	MG592508.1	2.174	FALSE	yes	yes	35	4	30	4	105	85	47	75
MG592393.1	MG592509.1	0	FALSE	yes	yes	35	4	30	4	106	86	24	76
MG592393.1	MG592510.1	0	FALSE	yes	no	35	4	30	4	152	25	36	9
MG592393.1	MG592511.1	0	FALSE	yes	yes	35	4	30	4	152	25	36	9
MG592393.1	MG592512.1	0	FALSE	yes	yes	35	4	30	4	107	48	17	29
MG592393.1	MG592513.1	0	FALSE	yes	yes	35	4	30	4	159	19	41	19
MG592393.1	MG592514.1	0.676	FALSE	yes	yes	35	4	30	4	165	74	47	65
MG592393.1	MG592515.1	2.586	FALSE	yes	yes	35	4	30	4	108	87	18	77
MG592393.1	MG592516.1	0.349	FALSE	yes	yes	35	4	30	4	116	88	45	78
MG592393.1	MG592517.1	0.137	FALSE	yes	yes	35	4	30	4	109	89	45	79
MG592393.1	MG592518.1	65.906	FALSE	yes	yes	35	4	30	4	110	90	30	80
MG592393.1	MG592519.1	0.107	FALSE	yes	yes	35	4	30	4	112	17	20	17
MG592393.1	MG592520.1	0	FALSE	yes	yes	35	4	30	4	111	91	19	81
MG592393.1	MG592521.1	0.107	FALSE	yes	yes	35	4	30	4	112	17	20	17
MG592393.1	MG592522.1	1.086	FALSE	yes	yes	35	4	30	4	113	92	21	82
MG592393.1	MG592523.1	0.3	FALSE	yes	yes	35	4	30	4	114	93	22	83
MG592393.1	MG592524.1	0	FALSE	yes	yes	35	4	30	4	159	19	41	19
MG592393.1	MG592525.1	0.193	FALSE	yes	yes	35	4	30	4	164	94	45	84
MG592393.1	MG592526.1	0.249	FALSE	yes	yes	35	4	30	4	125	95	43	53
MG592393.1	MG592527.1	0	FALSE	yes	yes	35	4	30	4	159	19	41	19
MG592393.1	MG592528.1	0.353	FALSE	yes	yes	35	4	30	4	170	96	48	7
MG592393.1	MG592529.1	0	FALSE	yes	yes	35	4	30	4	115	97	28	85
MG592393.1	MG592530.1	0.349	FALSE	yes	yes	35	4	30	4	116	88	45	78
MG592393.1	MG592531.1	0.698	FALSE	yes	yes	35	4	30	4	117	98	43	86
MG592393.1	MG592532.1	0	FALSE	yes	yes	35	4	30	4	118	99	45	87
MG592393.1	MG592533.1	0	FALSE	yes	yes	35	4	30	4	138	100	27	88
MG592393.1	MG592534.1	0.085	FALSE	yes	yes	35	4	30	4	119	101	45	89
MG592393.1	MG592535.1	0.35	FALSE	yes	yes	35	4	30	4	120	102	45	90
MG592393.1	MG592536.1	0	FALSE	yes	yes	35	4	30	4	161	103	42	91
MG592393.1	MG592537.1	0.247	FALSE	yes	yes	35	4	30	4	121	104	23	92
MG592393.1	MG592538.1	0.387	FALSE	yes	yes	35	4	30	4	144	105	48	18
MG592393.1	MG592539.1	0	FALSE	yes	yes	35	4	30	4	122	71	45	47
MG592393.1	MG592540.1	68.885	FALSE	yes	yes	35	4	30	4	123	106	30	93
MG592393.1	MG592541.1	0.271	FALSE	yes	yes	35	4	30	4	124	107	43	94
MG592393.1	MG592542.1	0.307	FALSE	yes	yes	35	4	30	4	125	95	43	53
MG592393.1	MG592543.1	0	FALSE	yes	yes	35	4	30	4	126	108	45	73
MG592393.1	MG592544.1	1.468	FALSE	yes	yes	35	4	30	4	127	109	47	95
MG592393.1	MG592545.1	1.449	FALSE	yes	yes	35	4	30	4	128	110	47	96
MG592393.1	MG592546.1	0	FALSE	yes	yes	35	4	30	4	129	111	24	97
MG592393.1	MG592547.1	2.885	FALSE	yes	yes	35	4	30	4	130	112	43	98
MG592393.1	MG592548.1	0.367	FALSE	yes	yes	35	4	30	4	131	113	25	99
MG592393.1	MG592549.1	0	FALSE	yes	yes	35	4	30	4	132	114	38	100
MG592393.1	MG592550.1	0	FALSE	yes	yes	35	4	30	4	133	115	38	101
MG592393.1	MG592551.1	0.298	FALSE	yes	yes	35	4	30	4	134	116	26	102
MG592393.1	MG592552.1	65.056	FALSE	yes	yes	35	4	30	4	135	117	30	57
MG592393.1	MG592553.1	0.289	FALSE	yes	yes	35	4	30	4	136	118	28	103
MG592393.1	MG592554.1	0	FALSE	yes	yes	35	4	30	4	161	119	42	91
MG592393.1	MG592555.1	0	FALSE	yes	no	35	4	30	4	161	119	42	91
MG592393.1	MG592556.1	0	FALSE	yes	no	35	4	30	4	161	119	42	91
MG592393.1	MG592557.1	0.541	FALSE	yes	no	35	4	30	4	137	120	45	104
MG592393.1	MG592558.1	0.541	FALSE	yes	no	35	4	30	4	137	120	45	104
MG592393.1	MG592559.1	0.541	FALSE	yes	yes	35	4	30	4	137	120	45	104
MG592393.1	MG592560.1	0	FALSE	yes	yes	35	4	30	4	138	100	27	88
MG592393.1	MG592561.1	0.723	FALSE	yes	yes	35	4	30	4	139	121	43	105
MG592393.1	MG592562.1	0.246	FALSE	yes	yes	35	4	30	4	140	122	28	106
MG592393.1	MG592563.1	0.181	FALSE	yes	yes	35	4	30	4	144	18	48	18
MG592393.1	MG592564.1	0.18	FALSE	yes	yes	35	4	30	4	144	123	48	18
MG592393.1	MG592565.1	0.18	FALSE	yes	yes	35	4	30	4	144	18	48	18
MG592393.1	MG592566.1	5.823	FALSE	yes	yes	35	4	30	4	141	124	29	107
MG592393.1	MG592567.1	2.149	FALSE	yes	yes	35	4	30	4	142	125	47	108
MG592393.1	MG592568.1	2.152	FALSE	yes	no	35	4	30	4	142	125	47	108
MG592393.1	MG592569.1	63.975	FALSE	yes	yes	35	4	30	4	143	126	30	57
MG592393.1	MG592570.1	63.968	FALSE	yes	no	35	4	30	4	143	126	30	57
MG592393.1	MG592571.1	0.181	FALSE	yes	yes	35	4	30	4	144	18	48	18
MG592393.1	MG592572.1	0.298	FALSE	yes	yes	35	4	30	4	145	127	43	109
MG592393.1	MG592573.1	0	FALSE	yes	yes	35	4	30	4	146	128	31	110
MG592393.1	MG592574.1	0.246	FALSE	yes	yes	35	4	30	4	147	129	32	111
MG592393.1	MG592575.1	0.476	FALSE	yes	yes	35	4	30	4	148	130	33	112
MG592393.1	MG592576.1	0.811	FALSE	yes	yes	35	4	30	4	149	131	45	113
MG592393.1	MG592577.1	0	FALSE	yes	yes	35	4	30	4	150	72	34	64
MG592393.1	MG592578.1	0	FALSE	yes	yes	35	4	30	4	151	132	35	114
MG592393.1	MG592579.1	0	FALSE	yes	yes	35	4	30	4	152	133	36	9
MG592393.1	MG592580.1	0.07	FALSE	yes	yes	35	4	30	4	153	134	37	115
MG592393.1	MG592581.1	0	FALSE	yes	yes	35	4	30	4	154	135	38	116
MG592393.1	MG592582.1	0	FALSE	yes	no	35	4	30	4	154	135	38	116
MG592393.1	MG592583.1	0.926	FALSE	yes	yes	35	4	30	4	155	136	47	117
MG592393.1	MG592584.1	0.453	FALSE	yes	yes	35	4	30	4	156	137	39	8
MG592393.1	MG592585.1	0	FALSE	yes	yes	35	4	30	4	157	138	40	118
MG592393.1	MG592586.1	0	FALSE	yes	no	35	4	30	4	157	138	40	118
MG592393.1	MG592587.1	2.358	FALSE	yes	yes	35	4	30	4	158	139	47	119
MG592393.1	MG592588.1	0	FALSE	yes	yes	35	4	30	4	159	19	41	19
MG592393.1	MG592589.1	0	FALSE	yes	yes	35	4	30	4	159	19	41	19
MG592393.1	MG592590.1	1.735	FALSE	yes	yes	35	4	30	4	160	140	43	120
MG592393.1	MG592591.1	0	FALSE	yes	yes	35	4	30	4	161	141	42	91
MG592393.1	MG592592.1	0.271	FALSE	yes	yes	35	4	30	4	162	142	43	121
MG592393.1	MG592593.1	1.501	FALSE	yes	yes	35	4	30	4	163	143	45	122
MG592393.1	MG592594.1	0.191	FALSE	yes	yes	35	4	30	4	164	94	45	84
MG592393.1	MG592595.1	0.676	FALSE	yes	yes	35	4	30	4	165	74	47	65
MG592393.1	MG592596.1	0.26	FALSE	yes	yes	35	4	30	4	166	144	44	123
MG592393.1	MG592597.1	0	FALSE	yes	yes	35	4	30	4	167	145	45	124
MG592393.1	MG592598.1	0	FALSE	yes	no	35	4	30	4	167	145	45	124
MG592393.1	MG592599.1	0	FALSE	yes	yes	35	4	30	4	168	146	46	125
MG592393.1	MG592600.1	1.89	FALSE	yes	yes	35	4	30	4	169	147	47	126
MG592393.1	MG592601.1	0.355	FALSE	yes	yes	35	4	30	4	170	148	48	7
MG592393.1	MG592602.1	0.355	FALSE	yes	no	35	4	30	4	170	148	48	7
MG592393.1	MG592603.1	0.367	FALSE	yes	yes	35	4	30	4	171	149	49	127
MG592393.1	MG592604.1	0.368	FALSE	yes	no	35	4	30	4	171	149	49	127
MG592393.1	MG592605.1	0.225	FALSE	yes	yes	35	4	30	4	1	150	45	128
MG592393.1	MG592606.1	0.298	FALSE	yes	yes	35	4	30	4	2	151	45	40
MG592393.1	MG592607.1	0.255	FALSE	yes	yes	35	4	30	4	3	152	45	129
MG592393.1	MG592608.1	64.817	FALSE	yes	yes	35	4	30	4	4	153	30	57
MG592393.1	MG592609.1	0.132	FALSE	yes	yes	35	4	30	4	12	154	1	130
MG592393.1	MG592610.1	0.45	FALSE	yes	yes	35	4	30	4	171	155	49	127
MG592393.1	MG592611.1	1.027	FALSE	yes	yes	35	4	30	4	5	156	43	131
MG592393.1	MG592612.1	1.563	FALSE	yes	yes	35	4	30	4	6	157	39	132
MG592393.1	MG592613.1	1.563	FALSE	yes	no	35	4	30	4	6	157	39	132
MG592393.1	MG592614.1	68.188	FALSE	yes	yes	35	4	30	4	7	158	30	80
MG592393.1	MG592615.1	0	FALSE	yes	yes	35	4	30	4	8	159	17	133
MG592393.1	MG592616.1	0	FALSE	yes	no	35	4	30	4	8	159	17	133
MG592393.1	MG592617.1	0.555	FALSE	yes	yes	35	4	30	4	9	160	48	134
MG592393.1	MG592618.1	0.13	FALSE	yes	yes	35	4	30	4	10	161	48	135
MG592393.1	MG592619.1	0	FALSE	yes	yes	35	4	30	4	168	146	46	125
MG592393.1	MG592620.1	0.234	FALSE	yes	yes	35	4	30	4	11	162	24	97
MG592393.1	MG592621.1	0.132	FALSE	yes	yes	35	4	30	4	12	154	1	130
MG592393.1	MG592622.1	60.873	FALSE	yes	yes	35	4	30	4	13	163	30	136
MG592393.1	MG592623.1	0	FALSE	yes	yes	35	4	30	4	129	164	24	97
MG592393.1	MG592624.1	0	FALSE	yes	yes	35	4	30	4	14	165	22	83
MG592393.1	MG592625.1	0	FALSE	yes	yes	35	4	30	4	161	166	42	91
MG592393.1	MG592626.1	0	FALSE	yes	yes	35	4	30	4	15	167	2	137
MG592393.1	MG592627.1	64.664	FALSE	yes	yes	35	4	30	4	16	168	30	57
MG592393.1	MG592628.1	64.666	FALSE	yes	no	35	4	30	4	16	168	30	57
MG592393.1	MG592629.1	0	FALSE	yes	yes	35	4	30	4	17	169	46	138
MG592393.1	MG592630.1	2.658	FALSE	yes	yes	35	4	30	4	18	170	47	139
MG592393.1	MG592631.1	0.171	FALSE	yes	yes	35	4	30	4	19	171	45	122
MG592393.1	MG592632.1	0.18	FALSE	yes	yes	35	4	30	4	144	18	48	18
MG592393.1	MG592633.1	0.181	FALSE	yes	yes	35	4	30	4	144	18	48	18
MG592393.1	MG592634.1	0.181	FALSE	yes	no	35	4	30	4	144	18	48	18
MG592393.1	MG592635.1	0.18	FALSE	yes	yes	35	4	30	4	144	123	48	18
MG592393.1	MG592636.1	0.181	FALSE	yes	yes	35	4	30	4	144	18	48	18
MG592393.1	MG592637.1	0.181	FALSE	yes	no	35	4	30	4	144	18	48	18
MG592393.1	MG592638.1	0.181	FALSE	yes	yes	35	4	30	4	144	18	48	18
MG592393.1	MG592639.1	0.181	FALSE	yes	no	35	4	30	4	144	18	48	18
MG592393.1	MG592640.1	0.181	FALSE	yes	yes	35	4	30	4	144	18	48	18
MG592393.1	MG592641.1	59.919	FALSE	yes	yes	35	4	30	4	20	172	30	140
MG592393.1	MG592642.1	0.18	FALSE	yes	yes	35	4	30	4	144	18	48	18
MG592393.1	MG592643.1	0.477	FALSE	yes	yes	35	4	30	4	21	173	3	141
MG592393.1	MG592644.1	1.953	FALSE	yes	yes	35	4	30	4	22	174	47	142
MG592393.1	MG592645.1	0.181	FALSE	yes	yes	35	4	30	4	144	18	48	18
MG592393.1	MG592646.1	0.18	FALSE	yes	no	35	4	30	4	144	18	48	18
MG592393.1	MG592647.1	62.633	FALSE	yes	yes	35	4	30	4	23	175	30	143
MG592393.1	MG592648.1	0.181	FALSE	yes	yes	35	4	30	4	144	18	48	18
MG592393.1	MG592649.1	0.181	FALSE	yes	yes	35	4	30	4	144	18	48	18
MG592393.1	MG592650.1	0.18	FALSE	yes	yes	35	4	30	4	144	18	48	18
MG592393.1	MG592651.1	0.18	FALSE	yes	yes	35	4	30	4	144	176	48	18
MG592393.1	MG592652.1	0.18	FALSE	yes	no	35	4	30	4	144	176	48	18
MG592393.1	MG592653.1	0.18	FALSE	yes	no	35	4	30	4	144	176	48	18
MG592393.1	MG592654.1	5.882	FALSE	yes	yes	35	4	30	4	26	177	29	144
MG592393.1	MG592655.1	0.121	FALSE	yes	yes	35	4	30	4	24	178	48	145
MG592393.1	MG592656.1	67.805	FALSE	yes	yes	35	4	30	4	25	179	30	136
MG592393.1	MG592657.1	5.616	FALSE	yes	yes	35	4	30	4	26	180	29	144
MG592393.1	MG592658.1	5.567	FALSE	yes	yes	35	4	30	4	26	181	29	144
MG592393.1	MG592659.1	5.574	FALSE	yes	yes	35	4	30	4	27	182	29	146
MG592393.1	MG592660.1	0	FALSE	yes	yes	35	4	30	4	28	183	35	147
MG592393.1	MG592661.1	0	FALSE	yes	yes	35	4	30	4	29	184	8	148
MG592393.1	MG592662.1	0	FALSE	yes	no	35	4	30	4	32	185	5	149
MG592393.1	MG592663.1	0	FALSE	yes	yes	35	4	30	4	98	5	17	5
MG592393.1	MG592664.1	1.407	FALSE	yes	no	35	4	30	4	30	186	47	150
MG592393.1	MG592665.1	1.407	FALSE	yes	yes	35	4	30	4	30	186	47	150
MG592393.1	MG592666.1	0	FALSE	yes	yes	35	4	30	4	71	187	10	45
MG592393.1	MG592667.1	0	FALSE	yes	yes	35	4	30	4	150	72	34	64
MG592393.1	MG592668.1	0.107	FALSE	yes	yes	35	4	30	4	112	17	20	17
MG592393.1	MG592669.1	0	FALSE	yes	no	35	4	30	4	159	19	41	19
MG592393.1	MG592670.1	0	FALSE	yes	no	35	4	30	4	159	19	41	19
MG592393.1	MG592671.1	0	FALSE	yes	yes	35	4	30	4	31	188	4	151
MG592393.1	MG592672.1	0	FALSE	yes	yes	35	4	30	4	32	185	5	149
MG592394.1	MG592390.1	0	FALSE	yes	yes	98	5	17	5	33	1	11	1
MG592394.1	MG592391.1	0	FALSE	yes	yes	98	5	17	5	64	2	8	2
MG592394.1	MG592392.1	0	FALSE	yes	yes	98	5	17	5	34	3	43	3
MG592394.1	MG592393.1	0	FALSE	yes	yes	98	5	17	5	35	4	30	4
MG592611.1	MG592611.1	100	TRUE	yes	yes	5	156	43	131	5	156	43	131
MG592394.1	MG592395.1	0	FALSE	yes	yes	98	5	17	5	36	6	6	6
MG592394.1	MG592396.1	99.887	FALSE	yes	yes	98	5	17	5	98	5	17	5
MG592394.1	MG592397.1	0	FALSE	yes	yes	98	5	17	5	81	7	48	7
MG592394.1	MG592398.1	0	FALSE	yes	yes	98	5	17	5	37	8	39	8
MG592394.1	MG592399.1	0.064	FALSE	yes	yes	98	5	17	5	38	9	36	9
MG592394.1	MG592400.1	0	FALSE	yes	yes	98	5	17	5	63	10	14	10
MG592394.1	MG592401.1	0	FALSE	yes	yes	98	5	17	5	79	11	43	11
MG592394.1	MG592402.1	55.781	FALSE	yes	yes	98	5	17	5	39	12	17	12
MG592394.1	MG592403.1	0	FALSE	yes	yes	98	5	17	5	40	13	26	13
MG592394.1	MG592404.1	0	FALSE	yes	no	98	5	17	5	40	13	26	13
MG592394.1	MG592405.1	0	FALSE	yes	no	98	5	17	5	40	13	26	13
MG592394.1	MG592406.1	0	FALSE	yes	yes	98	5	17	5	41	14	48	14
MG592394.1	MG592407.1	0	FALSE	yes	yes	98	5	17	5	42	15	48	15
MG592394.1	MG592408.1	0	FALSE	yes	yes	98	5	17	5	43	16	48	16
MG592394.1	MG592409.1	0	FALSE	yes	yes	98	5	17	5	112	17	20	17
MG592394.1	MG592410.1	0	FALSE	yes	yes	98	5	17	5	112	17	20	17
MG592394.1	MG592411.1	0	FALSE	yes	yes	98	5	17	5	144	18	48	18
MG592394.1	MG592412.1	0	FALSE	yes	yes	98	5	17	5	159	19	41	19
MG592394.1	MG592413.1	0	FALSE	yes	yes	98	5	17	5	44	20	14	20
MG592394.1	MG592414.1	0	FALSE	yes	yes	98	5	17	5	45	21	43	21
MG592394.1	MG592415.1	0	FALSE	yes	yes	98	5	17	5	46	22	7	22
MG592394.1	MG592416.1	0	FALSE	yes	yes	98	5	17	5	47	23	48	23
MG592394.1	MG592417.1	0	FALSE	yes	yes	98	5	17	5	48	24	48	24
MG592394.1	MG592418.1	0.062	FALSE	yes	yes	98	5	17	5	152	25	36	9
MG592394.1	MG592419.1	0.062	FALSE	yes	no	98	5	17	5	152	25	36	9
MG592394.1	MG592420.1	0.11	FALSE	yes	yes	98	5	17	5	49	26	11	25
MG592394.1	MG592421.1	0	FALSE	yes	yes	98	5	17	5	64	2	8	2
MG592394.1	MG592422.1	0	FALSE	yes	yes	98	5	17	5	50	27	14	26
MG592394.1	MG592423.1	0	FALSE	yes	yes	98	5	17	5	51	28	11	27
MG592394.1	MG592424.1	99.962	FALSE	yes	yes	98	5	17	5	98	5	17	5
MG592394.1	MG592425.1	0	FALSE	yes	yes	98	5	17	5	52	29	14	28
MG592394.1	MG592426.1	56.616	FALSE	yes	yes	98	5	17	5	107	30	17	29
MG592394.1	MG592427.1	56.635	FALSE	yes	yes	98	5	17	5	107	30	17	29
MG592394.1	MG592428.1	0	FALSE	yes	yes	98	5	17	5	53	31	48	30
MG592394.1	MG592429.1	0	FALSE	yes	yes	98	5	17	5	54	32	29	31
MG592394.1	MG592430.1	57.6	FALSE	yes	yes	98	5	17	5	107	30	17	29
MG592394.1	MG592431.1	0	FALSE	yes	yes	98	5	17	5	55	33	10	32
MG592394.1	MG592432.1	0	FALSE	yes	yes	98	5	17	5	55	33	10	32
MG592394.1	MG592433.1	0	FALSE	yes	yes	98	5	17	5	56	34	21	33
MG592394.1	MG592434.1	0	FALSE	yes	yes	98	5	17	5	57	35	14	34
MG592394.1	MG592435.1	0	FALSE	yes	yes	98	5	17	5	58	36	10	32
MG592394.1	MG592436.1	0	FALSE	yes	yes	98	5	17	5	64	37	8	2
MG592394.1	MG592437.1	56.68	FALSE	yes	yes	98	5	17	5	107	30	17	29
MG592394.1	MG592438.1	0	FALSE	yes	yes	98	5	17	5	59	38	29	35
MG592394.1	MG592439.1	0	FALSE	yes	yes	98	5	17	5	60	39	11	27
MG592394.1	MG592440.1	99.972	FALSE	yes	yes	98	5	17	5	98	5	17	5
MG592394.1	MG592441.1	0	FALSE	yes	yes	98	5	17	5	61	40	23	36
MG592394.1	MG592442.1	0	FALSE	yes	yes	98	5	17	5	88	41	45	37
MG592394.1	MG592443.1	0	FALSE	yes	yes	98	5	17	5	64	37	8	2
MG592394.1	MG592444.1	0	FALSE	yes	yes	98	5	17	5	62	42	11	38
MG592394.1	MG592445.1	0	FALSE	yes	yes	98	5	17	5	64	37	8	2
MG592394.1	MG592446.1	99.953	FALSE	yes	yes	98	5	17	5	98	5	17	5
MG592394.1	MG592447.1	0	FALSE	yes	yes	98	5	17	5	67	43	36	39
MG592394.1	MG592448.1	0	FALSE	yes	yes	98	5	17	5	63	44	14	10
MG592394.1	MG592449.1	0	FALSE	yes	yes	98	5	17	5	64	2	8	2
MG592394.1	MG592450.1	0	FALSE	yes	yes	98	5	17	5	65	45	45	40
MG592394.1	MG592451.1	0	FALSE	yes	yes	98	5	17	5	79	11	43	11
MG592394.1	MG592452.1	0	FALSE	yes	yes	98	5	17	5	66	46	37	41
MG592394.1	MG592453.1	0	FALSE	yes	yes	98	5	17	5	67	43	36	39
MG592394.1	MG592454.1	0	FALSE	yes	yes	98	5	17	5	68	47	11	42
MG592394.1	MG592455.1	53.377	FALSE	yes	yes	98	5	17	5	107	48	17	29
MG592394.1	MG592456.1	0	FALSE	yes	yes	98	5	17	5	69	49	9	43
MG592394.1	MG592457.1	0	FALSE	yes	yes	98	5	17	5	70	50	45	44
MG592394.1	MG592458.1	0	FALSE	yes	yes	98	5	17	5	71	51	10	45
MG592394.1	MG592459.1	0.017	FALSE	yes	yes	98	5	17	5	72	52	12	46
MG592394.1	MG592460.1	0	FALSE	yes	yes	98	5	17	5	73	53	45	47
MG592394.1	MG592461.1	0	FALSE	yes	yes	98	5	17	5	74	54	43	48
MG592394.1	MG592462.1	0	FALSE	yes	yes	98	5	17	5	75	55	43	49
MG592394.1	MG592463.1	0	FALSE	yes	yes	98	5	17	5	76	56	48	16
MG592394.1	MG592464.1	0	FALSE	yes	yes	98	5	17	5	81	7	48	7
MG592394.1	MG592465.1	0.099	FALSE	yes	yes	98	5	17	5	77	57	11	50
MG592394.1	MG592466.1	0	FALSE	yes	yes	98	5	17	5	78	58	11	51
MG592394.1	MG592467.1	0	FALSE	yes	yes	98	5	17	5	79	11	43	11
MG592394.1	MG592468.1	0	FALSE	yes	yes	98	5	17	5	79	11	43	11
MG592394.1	MG592469.1	55.346	FALSE	yes	yes	98	5	17	5	107	30	17	29
MG592394.1	MG592470.1	0	FALSE	yes	yes	98	5	17	5	80	59	20	52
MG592394.1	MG592471.1	0	FALSE	yes	yes	98	5	17	5	81	7	48	7
MG592394.1	MG592472.1	0	FALSE	yes	yes	98	5	17	5	82	60	43	53
MG592394.1	MG592473.1	0.018	FALSE	yes	yes	98	5	17	5	83	61	12	54
MG592394.1	MG592474.1	57.6	FALSE	yes	yes	98	5	17	5	107	30	17	29
MG592394.1	MG592475.1	0	FALSE	yes	yes	98	5	17	5	84	62	48	55
MG592394.1	MG592476.1	0	FALSE	yes	yes	98	5	17	5	85	63	48	56
MG592394.1	MG592477.1	0	FALSE	yes	yes	98	5	17	5	86	64	30	57
MG592394.1	MG592478.1	0	FALSE	yes	yes	98	5	17	5	87	65	30	58
MG592394.1	MG592479.1	57.6	FALSE	yes	no	98	5	17	5	107	30	17	29
MG592394.1	MG592480.1	57.6	FALSE	yes	yes	98	5	17	5	107	30	17	29
MG592394.1	MG592481.1	57.6	FALSE	yes	no	98	5	17	5	107	30	17	29
MG592394.1	MG592482.1	0	FALSE	yes	yes	98	5	17	5	88	41	45	37
MG592394.1	MG592483.1	0	FALSE	yes	yes	98	5	17	5	89	66	45	59
MG592394.1	MG592484.1	0	FALSE	yes	yes	98	5	17	5	90	67	13	60
MG592394.1	MG592485.1	0	FALSE	yes	no	98	5	17	5	90	67	13	60
MG592394.1	MG592486.1	0	FALSE	yes	yes	98	5	17	5	91	68	14	61
MG592394.1	MG592487.1	0	FALSE	yes	yes	98	5	17	5	92	69	29	62
MG592394.1	MG592488.1	0.048	FALSE	yes	yes	98	5	17	5	93	70	45	63
MG592394.1	MG592489.1	0.048	FALSE	yes	no	98	5	17	5	93	70	45	63
MG592394.1	MG592490.1	0	FALSE	yes	yes	98	5	17	5	122	71	45	47
MG592394.1	MG592491.1	0	FALSE	yes	no	98	5	17	5	150	72	34	64
MG592394.1	MG592492.1	0	FALSE	yes	yes	98	5	17	5	170	73	48	7
MG592394.1	MG592493.1	0	FALSE	yes	no	98	5	17	5	170	73	48	7
MG592394.1	MG592494.1	0	FALSE	yes	yes	98	5	17	5	165	74	47	65
MG592394.1	MG592495.1	0	FALSE	yes	yes	98	5	17	5	94	75	15	66
MG592394.1	MG592496.1	0	FALSE	yes	yes	98	5	17	5	95	76	39	67
MG592394.1	MG592497.1	0	FALSE	yes	no	98	5	17	5	95	76	39	67
MG592394.1	MG592498.1	0.085	FALSE	yes	yes	98	5	17	5	96	77	16	68
MG592394.1	MG592499.1	0	FALSE	yes	yes	98	5	17	5	97	78	43	69
MG592394.1	MG592500.1	99.92	FALSE	yes	yes	98	5	17	5	98	5	17	5
MG592394.1	MG592501.1	0	FALSE	yes	yes	98	5	17	5	99	79	47	65
MG592394.1	MG592502.1	0	FALSE	yes	yes	98	5	17	5	100	80	45	70
MG592394.1	MG592503.1	0	FALSE	yes	yes	98	5	17	5	101	81	45	71
MG592394.1	MG592504.1	0	FALSE	yes	yes	98	5	17	5	102	82	45	72
MG592394.1	MG592505.1	0	FALSE	yes	yes	98	5	17	5	103	83	45	73
MG592394.1	MG592506.1	0	FALSE	yes	yes	98	5	17	5	104	84	47	74
MG592394.1	MG592507.1	0	FALSE	yes	yes	98	5	17	5	159	19	41	19
MG592394.1	MG592508.1	0	FALSE	yes	yes	98	5	17	5	105	85	47	75
MG592394.1	MG592509.1	0	FALSE	yes	yes	98	5	17	5	106	86	24	76
MG592394.1	MG592510.1	0.062	FALSE	yes	no	98	5	17	5	152	25	36	9
MG592394.1	MG592511.1	0.062	FALSE	yes	yes	98	5	17	5	152	25	36	9
MG592394.1	MG592512.1	53.782	FALSE	yes	yes	98	5	17	5	107	48	17	29
MG592394.1	MG592513.1	0	FALSE	yes	yes	98	5	17	5	159	19	41	19
MG592394.1	MG592514.1	0	FALSE	yes	yes	98	5	17	5	165	74	47	65
MG592394.1	MG592515.1	0	FALSE	yes	yes	98	5	17	5	108	87	18	77
MG592394.1	MG592516.1	0	FALSE	yes	yes	98	5	17	5	116	88	45	78
MG592394.1	MG592517.1	0	FALSE	yes	yes	98	5	17	5	109	89	45	79
MG592394.1	MG592518.1	0	FALSE	yes	yes	98	5	17	5	110	90	30	80
MG592394.1	MG592519.1	0	FALSE	yes	yes	98	5	17	5	112	17	20	17
MG592394.1	MG592520.1	0	FALSE	yes	yes	98	5	17	5	111	91	19	81
MG592394.1	MG592521.1	0	FALSE	yes	yes	98	5	17	5	112	17	20	17
MG592394.1	MG592522.1	0.113	FALSE	yes	yes	98	5	17	5	113	92	21	82
MG592394.1	MG592523.1	0	FALSE	yes	yes	98	5	17	5	114	93	22	83
MG592394.1	MG592524.1	0	FALSE	yes	yes	98	5	17	5	159	19	41	19
MG592394.1	MG592525.1	0	FALSE	yes	yes	98	5	17	5	164	94	45	84
MG592394.1	MG592526.1	0	FALSE	yes	yes	98	5	17	5	125	95	43	53
MG592394.1	MG592527.1	0	FALSE	yes	yes	98	5	17	5	159	19	41	19
MG592394.1	MG592528.1	0	FALSE	yes	yes	98	5	17	5	170	96	48	7
MG592394.1	MG592529.1	0	FALSE	yes	yes	98	5	17	5	115	97	28	85
MG592394.1	MG592530.1	0	FALSE	yes	yes	98	5	17	5	116	88	45	78
MG592394.1	MG592531.1	0	FALSE	yes	yes	98	5	17	5	117	98	43	86
MG592394.1	MG592532.1	0	FALSE	yes	yes	98	5	17	5	118	99	45	87
MG592394.1	MG592533.1	0	FALSE	yes	yes	98	5	17	5	138	100	27	88
MG592394.1	MG592534.1	0	FALSE	yes	yes	98	5	17	5	119	101	45	89
MG592394.1	MG592535.1	0	FALSE	yes	yes	98	5	17	5	120	102	45	90
MG592394.1	MG592536.1	0	FALSE	yes	yes	98	5	17	5	161	103	42	91
MG592394.1	MG592537.1	0	FALSE	yes	yes	98	5	17	5	121	104	23	92
MG592394.1	MG592538.1	0	FALSE	yes	yes	98	5	17	5	144	105	48	18
MG592394.1	MG592539.1	0	FALSE	yes	yes	98	5	17	5	122	71	45	47
MG592394.1	MG592540.1	0	FALSE	yes	yes	98	5	17	5	123	106	30	93
MG592394.1	MG592541.1	0	FALSE	yes	yes	98	5	17	5	124	107	43	94
MG592394.1	MG592542.1	0	FALSE	yes	yes	98	5	17	5	125	95	43	53
MG592394.1	MG592543.1	0	FALSE	yes	yes	98	5	17	5	126	108	45	73
MG592394.1	MG592544.1	0	FALSE	yes	yes	98	5	17	5	127	109	47	95
MG592394.1	MG592545.1	0	FALSE	yes	yes	98	5	17	5	128	110	47	96
MG592394.1	MG592546.1	0	FALSE	yes	yes	98	5	17	5	129	111	24	97
MG592394.1	MG592547.1	0	FALSE	yes	yes	98	5	17	5	130	112	43	98
MG592394.1	MG592548.1	0	FALSE	yes	yes	98	5	17	5	131	113	25	99
MG592394.1	MG592549.1	0	FALSE	yes	yes	98	5	17	5	132	114	38	100
MG592394.1	MG592550.1	0	FALSE	yes	yes	98	5	17	5	133	115	38	101
MG592394.1	MG592551.1	0	FALSE	yes	yes	98	5	17	5	134	116	26	102
MG592394.1	MG592552.1	0	FALSE	yes	yes	98	5	17	5	135	117	30	57
MG592394.1	MG592553.1	0	FALSE	yes	yes	98	5	17	5	136	118	28	103
MG592394.1	MG592554.1	0	FALSE	yes	yes	98	5	17	5	161	119	42	91
MG592394.1	MG592555.1	0	FALSE	yes	no	98	5	17	5	161	119	42	91
MG592394.1	MG592556.1	0	FALSE	yes	no	98	5	17	5	161	119	42	91
MG592394.1	MG592557.1	0	FALSE	yes	no	98	5	17	5	137	120	45	104
MG592394.1	MG592558.1	0	FALSE	yes	no	98	5	17	5	137	120	45	104
MG592394.1	MG592559.1	0	FALSE	yes	yes	98	5	17	5	137	120	45	104
MG592394.1	MG592560.1	0	FALSE	yes	yes	98	5	17	5	138	100	27	88
MG592394.1	MG592561.1	0	FALSE	yes	yes	98	5	17	5	139	121	43	105
MG592394.1	MG592562.1	0	FALSE	yes	yes	98	5	17	5	140	122	28	106
MG592394.1	MG592563.1	0	FALSE	yes	yes	98	5	17	5	144	18	48	18
MG592394.1	MG592564.1	0	FALSE	yes	yes	98	5	17	5	144	123	48	18
MG592394.1	MG592565.1	0	FALSE	yes	yes	98	5	17	5	144	18	48	18
MG592394.1	MG592566.1	0	FALSE	yes	yes	98	5	17	5	141	124	29	107
MG592394.1	MG592567.1	0	FALSE	yes	yes	98	5	17	5	142	125	47	108
MG592394.1	MG592568.1	0	FALSE	yes	no	98	5	17	5	142	125	47	108
MG592394.1	MG592569.1	0	FALSE	yes	yes	98	5	17	5	143	126	30	57
MG592394.1	MG592570.1	0	FALSE	yes	no	98	5	17	5	143	126	30	57
MG592394.1	MG592571.1	0	FALSE	yes	yes	98	5	17	5	144	18	48	18
MG592394.1	MG592572.1	0	FALSE	yes	yes	98	5	17	5	145	127	43	109
MG592394.1	MG592573.1	0	FALSE	yes	yes	98	5	17	5	146	128	31	110
MG592394.1	MG592574.1	0	FALSE	yes	yes	98	5	17	5	147	129	32	111
MG592394.1	MG592575.1	0	FALSE	yes	yes	98	5	17	5	148	130	33	112
MG592394.1	MG592576.1	0	FALSE	yes	yes	98	5	17	5	149	131	45	113
MG592394.1	MG592577.1	0	FALSE	yes	yes	98	5	17	5	150	72	34	64
MG592394.1	MG592578.1	0	FALSE	yes	yes	98	5	17	5	151	132	35	114
MG592394.1	MG592579.1	0.063	FALSE	yes	yes	98	5	17	5	152	133	36	9
MG592394.1	MG592580.1	0	FALSE	yes	yes	98	5	17	5	153	134	37	115
MG592394.1	MG592581.1	0	FALSE	yes	yes	98	5	17	5	154	135	38	116
MG592394.1	MG592582.1	0	FALSE	yes	no	98	5	17	5	154	135	38	116
MG592394.1	MG592583.1	0	FALSE	yes	yes	98	5	17	5	155	136	47	117
MG592394.1	MG592584.1	0	FALSE	yes	yes	98	5	17	5	156	137	39	8
MG592394.1	MG592585.1	0	FALSE	yes	yes	98	5	17	5	157	138	40	118
MG592394.1	MG592586.1	0	FALSE	yes	no	98	5	17	5	157	138	40	118
MG592394.1	MG592587.1	0	FALSE	yes	yes	98	5	17	5	158	139	47	119
MG592394.1	MG592588.1	0	FALSE	yes	yes	98	5	17	5	159	19	41	19
MG592394.1	MG592589.1	0	FALSE	yes	yes	98	5	17	5	159	19	41	19
MG592394.1	MG592590.1	0	FALSE	yes	yes	98	5	17	5	160	140	43	120
MG592394.1	MG592591.1	0	FALSE	yes	yes	98	5	17	5	161	141	42	91
MG592394.1	MG592592.1	0	FALSE	yes	yes	98	5	17	5	162	142	43	121
MG592394.1	MG592593.1	0	FALSE	yes	yes	98	5	17	5	163	143	45	122
MG592394.1	MG592594.1	0	FALSE	yes	yes	98	5	17	5	164	94	45	84
MG592394.1	MG592595.1	0	FALSE	yes	yes	98	5	17	5	165	74	47	65
MG592394.1	MG592596.1	0	FALSE	yes	yes	98	5	17	5	166	144	44	123
MG592394.1	MG592597.1	0	FALSE	yes	yes	98	5	17	5	167	145	45	124
MG592394.1	MG592598.1	0	FALSE	yes	no	98	5	17	5	167	145	45	124
MG592394.1	MG592599.1	0	FALSE	yes	yes	98	5	17	5	168	146	46	125
MG592394.1	MG592600.1	0	FALSE	yes	yes	98	5	17	5	169	147	47	126
MG592394.1	MG592601.1	0	FALSE	yes	yes	98	5	17	5	170	148	48	7
MG592394.1	MG592602.1	0	FALSE	yes	no	98	5	17	5	170	148	48	7
MG592394.1	MG592603.1	0	FALSE	yes	yes	98	5	17	5	171	149	49	127
MG592394.1	MG592604.1	0	FALSE	yes	no	98	5	17	5	171	149	49	127
MG592394.1	MG592605.1	0	FALSE	yes	yes	98	5	17	5	1	150	45	128
MG592394.1	MG592606.1	0	FALSE	yes	yes	98	5	17	5	2	151	45	40
MG592394.1	MG592607.1	0	FALSE	yes	yes	98	5	17	5	3	152	45	129
MG592394.1	MG592608.1	0	FALSE	yes	yes	98	5	17	5	4	153	30	57
MG592394.1	MG592609.1	0	FALSE	yes	yes	98	5	17	5	12	154	1	130
MG592394.1	MG592610.1	0	FALSE	yes	yes	98	5	17	5	171	155	49	127
MG592394.1	MG592611.1	0	FALSE	yes	yes	98	5	17	5	5	156	43	131
MG592394.1	MG592612.1	0	FALSE	yes	yes	98	5	17	5	6	157	39	132
MG592394.1	MG592613.1	0	FALSE	yes	no	98	5	17	5	6	157	39	132
MG592394.1	MG592614.1	0	FALSE	yes	yes	98	5	17	5	7	158	30	80
MG592394.1	MG592615.1	3.917	FALSE	yes	yes	98	5	17	5	8	159	17	133
MG592394.1	MG592616.1	3.917	FALSE	yes	no	98	5	17	5	8	159	17	133
MG592394.1	MG592617.1	0	FALSE	yes	yes	98	5	17	5	9	160	48	134
MG592394.1	MG592618.1	0	FALSE	yes	yes	98	5	17	5	10	161	48	135
MG592394.1	MG592619.1	0	FALSE	yes	yes	98	5	17	5	168	146	46	125
MG592394.1	MG592620.1	0	FALSE	yes	yes	98	5	17	5	11	162	24	97
MG592394.1	MG592621.1	0	FALSE	yes	yes	98	5	17	5	12	154	1	130
MG592394.1	MG592622.1	0	FALSE	yes	yes	98	5	17	5	13	163	30	136
MG592394.1	MG592623.1	0	FALSE	yes	yes	98	5	17	5	129	164	24	97
MG592394.1	MG592624.1	0	FALSE	yes	yes	98	5	17	5	14	165	22	83
MG592394.1	MG592625.1	0	FALSE	yes	yes	98	5	17	5	161	166	42	91
MG592394.1	MG592626.1	0	FALSE	yes	yes	98	5	17	5	15	167	2	137
MG592394.1	MG592627.1	0	FALSE	yes	yes	98	5	17	5	16	168	30	57
MG592394.1	MG592628.1	0	FALSE	yes	no	98	5	17	5	16	168	30	57
MG592394.1	MG592629.1	0	FALSE	yes	yes	98	5	17	5	17	169	46	138
MG592394.1	MG592630.1	0	FALSE	yes	yes	98	5	17	5	18	170	47	139
MG592394.1	MG592631.1	0	FALSE	yes	yes	98	5	17	5	19	171	45	122
MG592394.1	MG592632.1	0	FALSE	yes	yes	98	5	17	5	144	18	48	18
MG592394.1	MG592633.1	0	FALSE	yes	yes	98	5	17	5	144	18	48	18
MG592394.1	MG592634.1	0	FALSE	yes	no	98	5	17	5	144	18	48	18
MG592394.1	MG592635.1	0	FALSE	yes	yes	98	5	17	5	144	123	48	18
MG592394.1	MG592636.1	0	FALSE	yes	yes	98	5	17	5	144	18	48	18
MG592394.1	MG592637.1	0	FALSE	yes	no	98	5	17	5	144	18	48	18
MG592394.1	MG592638.1	0	FALSE	yes	yes	98	5	17	5	144	18	48	18
MG592394.1	MG592639.1	0	FALSE	yes	no	98	5	17	5	144	18	48	18
MG592394.1	MG592640.1	0	FALSE	yes	yes	98	5	17	5	144	18	48	18
MG592394.1	MG592641.1	0	FALSE	yes	yes	98	5	17	5	20	172	30	140
MG592394.1	MG592642.1	0	FALSE	yes	yes	98	5	17	5	144	18	48	18
MG592394.1	MG592643.1	0	FALSE	yes	yes	98	5	17	5	21	173	3	141
MG592394.1	MG592644.1	0	FALSE	yes	yes	98	5	17	5	22	174	47	142
MG592394.1	MG592645.1	0	FALSE	yes	yes	98	5	17	5	144	18	48	18
MG592394.1	MG592646.1	0	FALSE	yes	no	98	5	17	5	144	18	48	18
MG592394.1	MG592647.1	0	FALSE	yes	yes	98	5	17	5	23	175	30	143
MG592394.1	MG592648.1	0	FALSE	yes	yes	98	5	17	5	144	18	48	18
MG592394.1	MG592649.1	0	FALSE	yes	yes	98	5	17	5	144	18	48	18
MG592394.1	MG592650.1	0	FALSE	yes	yes	98	5	17	5	144	18	48	18
MG592394.1	MG592651.1	0	FALSE	yes	yes	98	5	17	5	144	176	48	18
MG592394.1	MG592652.1	0	FALSE	yes	no	98	5	17	5	144	176	48	18
MG592394.1	MG592653.1	0	FALSE	yes	no	98	5	17	5	144	176	48	18
MG592394.1	MG592654.1	0	FALSE	yes	yes	98	5	17	5	26	177	29	144
MG592394.1	MG592655.1	0	FALSE	yes	yes	98	5	17	5	24	178	48	145
MG592394.1	MG592656.1	0	FALSE	yes	yes	98	5	17	5	25	179	30	136
MG592394.1	MG592657.1	0	FALSE	yes	yes	98	5	17	5	26	180	29	144
MG592394.1	MG592658.1	0	FALSE	yes	yes	98	5	17	5	26	181	29	144
MG592394.1	MG592659.1	0	FALSE	yes	yes	98	5	17	5	27	182	29	146
MG592394.1	MG592660.1	0	FALSE	yes	yes	98	5	17	5	28	183	35	147
MG592394.1	MG592661.1	0	FALSE	yes	yes	98	5	17	5	29	184	8	148
MG592394.1	MG592662.1	0	FALSE	yes	no	98	5	17	5	32	185	5	149
MG592394.1	MG592663.1	99.948	FALSE	yes	yes	98	5	17	5	98	5	17	5
MG592394.1	MG592664.1	0	FALSE	yes	no	98	5	17	5	30	186	47	150
MG592394.1	MG592665.1	0	FALSE	yes	yes	98	5	17	5	30	186	47	150
MG592394.1	MG592666.1	0	FALSE	yes	yes	98	5	17	5	71	187	10	45
MG592394.1	MG592667.1	0	FALSE	yes	yes	98	5	17	5	150	72	34	64
MG592394.1	MG592668.1	0	FALSE	yes	yes	98	5	17	5	112	17	20	17
MG592394.1	MG592669.1	0	FALSE	yes	no	98	5	17	5	159	19	41	19
MG592394.1	MG592670.1	0	FALSE	yes	no	98	5	17	5	159	19	41	19
MG592394.1	MG592671.1	0	FALSE	yes	yes	98	5	17	5	31	188	4	151
MG592394.1	MG592672.1	0	FALSE	yes	yes	98	5	17	5	32	185	5	149
MG592395.1	MG592390.1	0	FALSE	yes	yes	36	6	6	6	33	1	11	1
MG592395.1	MG592391.1	0.11	FALSE	yes	yes	36	6	6	6	64	2	8	2
MG592395.1	MG592392.1	0.654	FALSE	yes	yes	36	6	6	6	34	3	43	3
MG592395.1	MG592393.1	0	FALSE	yes	yes	36	6	6	6	35	4	30	4
MG592395.1	MG592394.1	0	FALSE	yes	yes	36	6	6	6	98	5	17	5
MG592612.1	MG592612.1	100	TRUE	yes	yes	6	157	39	132	6	157	39	132
MG592395.1	MG592396.1	0	FALSE	yes	yes	36	6	6	6	98	5	17	5
MG592395.1	MG592397.1	0	FALSE	yes	yes	36	6	6	6	81	7	48	7
MG592395.1	MG592398.1	0	FALSE	yes	yes	36	6	6	6	37	8	39	8
MG592395.1	MG592399.1	0	FALSE	yes	yes	36	6	6	6	38	9	36	9
MG592395.1	MG592400.1	0	FALSE	yes	yes	36	6	6	6	63	10	14	10
MG592395.1	MG592401.1	0.276	FALSE	yes	yes	36	6	6	6	79	11	43	11
MG592395.1	MG592402.1	0	FALSE	yes	yes	36	6	6	6	39	12	17	12
MG592395.1	MG592403.1	0	FALSE	yes	yes	36	6	6	6	40	13	26	13
MG592395.1	MG592404.1	0	FALSE	yes	no	36	6	6	6	40	13	26	13
MG592395.1	MG592405.1	0	FALSE	yes	no	36	6	6	6	40	13	26	13
MG592395.1	MG592406.1	0	FALSE	yes	yes	36	6	6	6	41	14	48	14
MG592395.1	MG592407.1	0.105	FALSE	yes	yes	36	6	6	6	42	15	48	15
MG592395.1	MG592408.1	0.323	FALSE	yes	yes	36	6	6	6	43	16	48	16
MG592395.1	MG592409.1	0	FALSE	yes	yes	36	6	6	6	112	17	20	17
MG592395.1	MG592410.1	0	FALSE	yes	yes	36	6	6	6	112	17	20	17
MG592395.1	MG592411.1	0.655	FALSE	yes	yes	36	6	6	6	144	18	48	18
MG592395.1	MG592412.1	0	FALSE	yes	yes	36	6	6	6	159	19	41	19
MG592395.1	MG592413.1	0	FALSE	yes	yes	36	6	6	6	44	20	14	20
MG592395.1	MG592414.1	0.696	FALSE	yes	yes	36	6	6	6	45	21	43	21
MG592395.1	MG592415.1	0	FALSE	yes	yes	36	6	6	6	46	22	7	22
MG592395.1	MG592416.1	0.17	FALSE	yes	yes	36	6	6	6	47	23	48	23
MG592395.1	MG592417.1	1.747	FALSE	yes	yes	36	6	6	6	48	24	48	24
MG592395.1	MG592418.1	0	FALSE	yes	yes	36	6	6	6	152	25	36	9
MG592395.1	MG592419.1	0	FALSE	yes	no	36	6	6	6	152	25	36	9
MG592395.1	MG592420.1	0	FALSE	yes	yes	36	6	6	6	49	26	11	25
MG592395.1	MG592421.1	0.11	FALSE	yes	yes	36	6	6	6	64	2	8	2
MG592395.1	MG592422.1	0	FALSE	yes	yes	36	6	6	6	50	27	14	26
MG592395.1	MG592423.1	0	FALSE	yes	yes	36	6	6	6	51	28	11	27
MG592395.1	MG592424.1	0	FALSE	yes	yes	36	6	6	6	98	5	17	5
MG592395.1	MG592425.1	0	FALSE	yes	yes	36	6	6	6	52	29	14	28
MG592395.1	MG592426.1	0	FALSE	yes	yes	36	6	6	6	107	30	17	29
MG592395.1	MG592427.1	0	FALSE	yes	yes	36	6	6	6	107	30	17	29
MG592395.1	MG592428.1	1.543	FALSE	yes	yes	36	6	6	6	53	31	48	30
MG592395.1	MG592429.1	0	FALSE	yes	yes	36	6	6	6	54	32	29	31
MG592395.1	MG592430.1	0	FALSE	yes	yes	36	6	6	6	107	30	17	29
MG592395.1	MG592431.1	0.08	FALSE	yes	yes	36	6	6	6	55	33	10	32
MG592395.1	MG592432.1	0.08	FALSE	yes	yes	36	6	6	6	55	33	10	32
MG592395.1	MG592433.1	0	FALSE	yes	yes	36	6	6	6	56	34	21	33
MG592395.1	MG592434.1	0	FALSE	yes	yes	36	6	6	6	57	35	14	34
MG592395.1	MG592435.1	0.079	FALSE	yes	yes	36	6	6	6	58	36	10	32
MG592395.1	MG592436.1	0.105	FALSE	yes	yes	36	6	6	6	64	37	8	2
MG592395.1	MG592437.1	0	FALSE	yes	yes	36	6	6	6	107	30	17	29
MG592395.1	MG592438.1	0	FALSE	yes	yes	36	6	6	6	59	38	29	35
MG592395.1	MG592439.1	0	FALSE	yes	yes	36	6	6	6	60	39	11	27
MG592395.1	MG592440.1	0	FALSE	yes	yes	36	6	6	6	98	5	17	5
MG592395.1	MG592441.1	0	FALSE	yes	yes	36	6	6	6	61	40	23	36
MG592395.1	MG592442.1	0	FALSE	yes	yes	36	6	6	6	88	41	45	37
MG592395.1	MG592443.1	0.105	FALSE	yes	yes	36	6	6	6	64	37	8	2
MG592395.1	MG592444.1	0	FALSE	yes	yes	36	6	6	6	62	42	11	38
MG592395.1	MG592445.1	0.105	FALSE	yes	yes	36	6	6	6	64	37	8	2
MG592395.1	MG592446.1	0	FALSE	yes	yes	36	6	6	6	98	5	17	5
MG592395.1	MG592447.1	0	FALSE	yes	yes	36	6	6	6	67	43	36	39
MG592395.1	MG592448.1	0	FALSE	yes	yes	36	6	6	6	63	44	14	10
MG592395.1	MG592449.1	0.109	FALSE	yes	yes	36	6	6	6	64	2	8	2
MG592395.1	MG592450.1	0	FALSE	yes	yes	36	6	6	6	65	45	45	40
MG592395.1	MG592451.1	0.276	FALSE	yes	yes	36	6	6	6	79	11	43	11
MG592395.1	MG592452.1	0	FALSE	yes	yes	36	6	6	6	66	46	37	41
MG592395.1	MG592453.1	0	FALSE	yes	yes	36	6	6	6	67	43	36	39
MG592395.1	MG592454.1	0	FALSE	yes	yes	36	6	6	6	68	47	11	42
MG592395.1	MG592455.1	0	FALSE	yes	yes	36	6	6	6	107	48	17	29
MG592395.1	MG592456.1	0	FALSE	yes	yes	36	6	6	6	69	49	9	43
MG592395.1	MG592457.1	0	FALSE	yes	yes	36	6	6	6	70	50	45	44
MG592395.1	MG592458.1	0.147	FALSE	yes	yes	36	6	6	6	71	51	10	45
MG592395.1	MG592459.1	0	FALSE	yes	yes	36	6	6	6	72	52	12	46
MG592395.1	MG592460.1	0	FALSE	yes	yes	36	6	6	6	73	53	45	47
MG592395.1	MG592461.1	0	FALSE	yes	yes	36	6	6	6	74	54	43	48
MG592395.1	MG592462.1	0.107	FALSE	yes	yes	36	6	6	6	75	55	43	49
MG592395.1	MG592463.1	0.141	FALSE	yes	yes	36	6	6	6	76	56	48	16
MG592395.1	MG592464.1	0	FALSE	yes	yes	36	6	6	6	81	7	48	7
MG592395.1	MG592465.1	0	FALSE	yes	yes	36	6	6	6	77	57	11	50
MG592395.1	MG592466.1	0	FALSE	yes	yes	36	6	6	6	78	58	11	51
MG592395.1	MG592467.1	0.276	FALSE	yes	yes	36	6	6	6	79	11	43	11
MG592395.1	MG592468.1	0.276	FALSE	yes	yes	36	6	6	6	79	11	43	11
MG592395.1	MG592469.1	0	FALSE	yes	yes	36	6	6	6	107	30	17	29
MG592395.1	MG592470.1	0	FALSE	yes	yes	36	6	6	6	80	59	20	52
MG592395.1	MG592471.1	0	FALSE	yes	yes	36	6	6	6	81	7	48	7
MG592395.1	MG592472.1	0.345	FALSE	yes	yes	36	6	6	6	82	60	43	53
MG592395.1	MG592473.1	0.066	FALSE	yes	yes	36	6	6	6	83	61	12	54
MG592395.1	MG592474.1	0	FALSE	yes	yes	36	6	6	6	107	30	17	29
MG592395.1	MG592475.1	0	FALSE	yes	yes	36	6	6	6	84	62	48	55
MG592395.1	MG592476.1	1.396	FALSE	yes	yes	36	6	6	6	85	63	48	56
MG592395.1	MG592477.1	0	FALSE	yes	yes	36	6	6	6	86	64	30	57
MG592395.1	MG592478.1	0	FALSE	yes	yes	36	6	6	6	87	65	30	58
MG592395.1	MG592479.1	0	FALSE	yes	no	36	6	6	6	107	30	17	29
MG592395.1	MG592480.1	0	FALSE	yes	yes	36	6	6	6	107	30	17	29
MG592395.1	MG592481.1	0	FALSE	yes	no	36	6	6	6	107	30	17	29
MG592395.1	MG592482.1	0	FALSE	yes	yes	36	6	6	6	88	41	45	37
MG592395.1	MG592483.1	0	FALSE	yes	yes	36	6	6	6	89	66	45	59
MG592395.1	MG592484.1	0	FALSE	yes	yes	36	6	6	6	90	67	13	60
MG592395.1	MG592485.1	0	FALSE	yes	no	36	6	6	6	90	67	13	60
MG592395.1	MG592486.1	0	FALSE	yes	yes	36	6	6	6	91	68	14	61
MG592395.1	MG592487.1	0	FALSE	yes	yes	36	6	6	6	92	69	29	62
MG592395.1	MG592488.1	0	FALSE	yes	yes	36	6	6	6	93	70	45	63
MG592395.1	MG592489.1	0	FALSE	yes	no	36	6	6	6	93	70	45	63
MG592395.1	MG592490.1	0	FALSE	yes	yes	36	6	6	6	122	71	45	47
MG592395.1	MG592491.1	0	FALSE	yes	no	36	6	6	6	150	72	34	64
MG592395.1	MG592492.1	0	FALSE	yes	yes	36	6	6	6	170	73	48	7
MG592395.1	MG592493.1	0	FALSE	yes	no	36	6	6	6	170	73	48	7
MG592395.1	MG592494.1	0	FALSE	yes	yes	36	6	6	6	165	74	47	65
MG592395.1	MG592495.1	0	FALSE	yes	yes	36	6	6	6	94	75	15	66
MG592395.1	MG592496.1	0	FALSE	yes	yes	36	6	6	6	95	76	39	67
MG592395.1	MG592497.1	0	FALSE	yes	no	36	6	6	6	95	76	39	67
MG592395.1	MG592498.1	0	FALSE	yes	yes	36	6	6	6	96	77	16	68
MG592395.1	MG592499.1	0.335	FALSE	yes	yes	36	6	6	6	97	78	43	69
MG592395.1	MG592500.1	0	FALSE	yes	yes	36	6	6	6	98	5	17	5
MG592395.1	MG592501.1	0	FALSE	yes	yes	36	6	6	6	99	79	47	65
MG592395.1	MG592502.1	0	FALSE	yes	yes	36	6	6	6	100	80	45	70
MG592395.1	MG592503.1	0	FALSE	yes	yes	36	6	6	6	101	81	45	71
MG592395.1	MG592504.1	0	FALSE	yes	yes	36	6	6	6	102	82	45	72
MG592395.1	MG592505.1	0	FALSE	yes	yes	36	6	6	6	103	83	45	73
MG592395.1	MG592506.1	0	FALSE	yes	yes	36	6	6	6	104	84	47	74
MG592395.1	MG592507.1	0	FALSE	yes	yes	36	6	6	6	159	19	41	19
MG592395.1	MG592508.1	0	FALSE	yes	yes	36	6	6	6	105	85	47	75
MG592395.1	MG592509.1	0	FALSE	yes	yes	36	6	6	6	106	86	24	76
MG592395.1	MG592510.1	0	FALSE	yes	no	36	6	6	6	152	25	36	9
MG592395.1	MG592511.1	0	FALSE	yes	yes	36	6	6	6	152	25	36	9
MG592395.1	MG592512.1	0	FALSE	yes	yes	36	6	6	6	107	48	17	29
MG592395.1	MG592513.1	0	FALSE	yes	yes	36	6	6	6	159	19	41	19
MG592395.1	MG592514.1	0	FALSE	yes	yes	36	6	6	6	165	74	47	65
MG592395.1	MG592515.1	0	FALSE	yes	yes	36	6	6	6	108	87	18	77
MG592395.1	MG592516.1	0	FALSE	yes	yes	36	6	6	6	116	88	45	78
MG592395.1	MG592517.1	0	FALSE	yes	yes	36	6	6	6	109	89	45	79
MG592395.1	MG592518.1	0	FALSE	yes	yes	36	6	6	6	110	90	30	80
MG592395.1	MG592519.1	0	FALSE	yes	yes	36	6	6	6	112	17	20	17
MG592395.1	MG592520.1	0	FALSE	yes	yes	36	6	6	6	111	91	19	81
MG592395.1	MG592521.1	0	FALSE	yes	yes	36	6	6	6	112	17	20	17
MG592395.1	MG592522.1	0	FALSE	yes	yes	36	6	6	6	113	92	21	82
MG592395.1	MG592523.1	0	FALSE	yes	yes	36	6	6	6	114	93	22	83
MG592395.1	MG592524.1	0	FALSE	yes	yes	36	6	6	6	159	19	41	19
MG592395.1	MG592525.1	0	FALSE	yes	yes	36	6	6	6	164	94	45	84
MG592395.1	MG592526.1	0.312	FALSE	yes	yes	36	6	6	6	125	95	43	53
MG592395.1	MG592527.1	0	FALSE	yes	yes	36	6	6	6	159	19	41	19
MG592395.1	MG592528.1	0	FALSE	yes	yes	36	6	6	6	170	96	48	7
MG592395.1	MG592529.1	0	FALSE	yes	yes	36	6	6	6	115	97	28	85
MG592395.1	MG592530.1	0	FALSE	yes	yes	36	6	6	6	116	88	45	78
MG592395.1	MG592531.1	0.502	FALSE	yes	yes	36	6	6	6	117	98	43	86
MG592395.1	MG592532.1	0	FALSE	yes	yes	36	6	6	6	118	99	45	87
MG592395.1	MG592533.1	0	FALSE	yes	yes	36	6	6	6	138	100	27	88
MG592395.1	MG592534.1	0	FALSE	yes	yes	36	6	6	6	119	101	45	89
MG592395.1	MG592535.1	0	FALSE	yes	yes	36	6	6	6	120	102	45	90
MG592395.1	MG592536.1	0	FALSE	yes	yes	36	6	6	6	161	103	42	91
MG592395.1	MG592537.1	0	FALSE	yes	yes	36	6	6	6	121	104	23	92
MG592395.1	MG592538.1	1.622	FALSE	yes	yes	36	6	6	6	144	105	48	18
MG592395.1	MG592539.1	0	FALSE	yes	yes	36	6	6	6	122	71	45	47
MG592395.1	MG592540.1	0	FALSE	yes	yes	36	6	6	6	123	106	30	93
MG592395.1	MG592541.1	0.323	FALSE	yes	yes	36	6	6	6	124	107	43	94
MG592395.1	MG592542.1	0.272	FALSE	yes	yes	36	6	6	6	125	95	43	53
MG592395.1	MG592543.1	0	FALSE	yes	yes	36	6	6	6	126	108	45	73
MG592395.1	MG592544.1	0	FALSE	yes	yes	36	6	6	6	127	109	47	95
MG592395.1	MG592545.1	0	FALSE	yes	yes	36	6	6	6	128	110	47	96
MG592395.1	MG592546.1	0	FALSE	yes	yes	36	6	6	6	129	111	24	97
MG592395.1	MG592547.1	0.34	FALSE	yes	yes	36	6	6	6	130	112	43	98
MG592395.1	MG592548.1	0	FALSE	yes	yes	36	6	6	6	131	113	25	99
MG592395.1	MG592549.1	0	FALSE	yes	yes	36	6	6	6	132	114	38	100
MG592395.1	MG592550.1	0	FALSE	yes	yes	36	6	6	6	133	115	38	101
MG592395.1	MG592551.1	0	FALSE	yes	yes	36	6	6	6	134	116	26	102
MG592395.1	MG592552.1	0	FALSE	yes	yes	36	6	6	6	135	117	30	57
MG592395.1	MG592553.1	0	FALSE	yes	yes	36	6	6	6	136	118	28	103
MG592395.1	MG592554.1	0	FALSE	yes	yes	36	6	6	6	161	119	42	91
MG592395.1	MG592555.1	0	FALSE	yes	no	36	6	6	6	161	119	42	91
MG592395.1	MG592556.1	0	FALSE	yes	no	36	6	6	6	161	119	42	91
MG592395.1	MG592557.1	0	FALSE	yes	no	36	6	6	6	137	120	45	104
MG592395.1	MG592558.1	0	FALSE	yes	no	36	6	6	6	137	120	45	104
MG592395.1	MG592559.1	0	FALSE	yes	yes	36	6	6	6	137	120	45	104
MG592395.1	MG592560.1	0	FALSE	yes	yes	36	6	6	6	138	100	27	88
MG592395.1	MG592561.1	0.485	FALSE	yes	yes	36	6	6	6	139	121	43	105
MG592395.1	MG592562.1	0	FALSE	yes	yes	36	6	6	6	140	122	28	106
MG592395.1	MG592563.1	0.656	FALSE	yes	yes	36	6	6	6	144	18	48	18
MG592395.1	MG592564.1	0.653	FALSE	yes	yes	36	6	6	6	144	123	48	18
MG592395.1	MG592565.1	0.655	FALSE	yes	yes	36	6	6	6	144	18	48	18
MG592395.1	MG592566.1	0	FALSE	yes	yes	36	6	6	6	141	124	29	107
MG592395.1	MG592567.1	0	FALSE	yes	yes	36	6	6	6	142	125	47	108
MG592395.1	MG592568.1	0	FALSE	yes	no	36	6	6	6	142	125	47	108
MG592395.1	MG592569.1	0	FALSE	yes	yes	36	6	6	6	143	126	30	57
MG592395.1	MG592570.1	0	FALSE	yes	no	36	6	6	6	143	126	30	57
MG592395.1	MG592571.1	0.655	FALSE	yes	yes	36	6	6	6	144	18	48	18
MG592395.1	MG592572.1	0.133	FALSE	yes	yes	36	6	6	6	145	127	43	109
MG592395.1	MG592573.1	0	FALSE	yes	yes	36	6	6	6	146	128	31	110
MG592395.1	MG592574.1	0	FALSE	yes	yes	36	6	6	6	147	129	32	111
MG592395.1	MG592575.1	0	FALSE	yes	yes	36	6	6	6	148	130	33	112
MG592395.1	MG592576.1	0	FALSE	yes	yes	36	6	6	6	149	131	45	113
MG592395.1	MG592577.1	0	FALSE	yes	yes	36	6	6	6	150	72	34	64
MG592395.1	MG592578.1	0	FALSE	yes	yes	36	6	6	6	151	132	35	114
MG592395.1	MG592579.1	0	FALSE	yes	yes	36	6	6	6	152	133	36	9
MG592395.1	MG592580.1	0	FALSE	yes	yes	36	6	6	6	153	134	37	115
MG592395.1	MG592581.1	0	FALSE	yes	yes	36	6	6	6	154	135	38	116
MG592395.1	MG592582.1	0	FALSE	yes	no	36	6	6	6	154	135	38	116
MG592395.1	MG592583.1	0	FALSE	yes	yes	36	6	6	6	155	136	47	117
MG592395.1	MG592584.1	0.19	FALSE	yes	yes	36	6	6	6	156	137	39	8
MG592395.1	MG592585.1	0	FALSE	yes	yes	36	6	6	6	157	138	40	118
MG592395.1	MG592586.1	0	FALSE	yes	no	36	6	6	6	157	138	40	118
MG592395.1	MG592587.1	0	FALSE	yes	yes	36	6	6	6	158	139	47	119
MG592395.1	MG592588.1	0	FALSE	yes	yes	36	6	6	6	159	19	41	19
MG592395.1	MG592589.1	0	FALSE	yes	yes	36	6	6	6	159	19	41	19
MG592395.1	MG592590.1	0.179	FALSE	yes	yes	36	6	6	6	160	140	43	120
MG592395.1	MG592591.1	0	FALSE	yes	yes	36	6	6	6	161	141	42	91
MG592395.1	MG592592.1	0	FALSE	yes	yes	36	6	6	6	162	142	43	121
MG592395.1	MG592593.1	0	FALSE	yes	yes	36	6	6	6	163	143	45	122
MG592395.1	MG592594.1	0	FALSE	yes	yes	36	6	6	6	164	94	45	84
MG592395.1	MG592595.1	0	FALSE	yes	yes	36	6	6	6	165	74	47	65
MG592395.1	MG592596.1	0.038	FALSE	yes	yes	36	6	6	6	166	144	44	123
MG592395.1	MG592597.1	0	FALSE	yes	yes	36	6	6	6	167	145	45	124
MG592395.1	MG592598.1	0	FALSE	yes	no	36	6	6	6	167	145	45	124
MG592395.1	MG592599.1	0	FALSE	yes	yes	36	6	6	6	168	146	46	125
MG592395.1	MG592600.1	0	FALSE	yes	yes	36	6	6	6	169	147	47	126
MG592395.1	MG592601.1	0	FALSE	yes	yes	36	6	6	6	170	148	48	7
MG592395.1	MG592602.1	0	FALSE	yes	no	36	6	6	6	170	148	48	7
MG592395.1	MG592603.1	0	FALSE	yes	yes	36	6	6	6	171	149	49	127
MG592395.1	MG592604.1	0	FALSE	yes	no	36	6	6	6	171	149	49	127
MG592395.1	MG592605.1	0	FALSE	yes	yes	36	6	6	6	1	150	45	128
MG592395.1	MG592606.1	0	FALSE	yes	yes	36	6	6	6	2	151	45	40
MG592395.1	MG592607.1	0	FALSE	yes	yes	36	6	6	6	3	152	45	129
MG592395.1	MG592608.1	0	FALSE	yes	yes	36	6	6	6	4	153	30	57
MG592395.1	MG592609.1	0	FALSE	yes	yes	36	6	6	6	12	154	1	130
MG592395.1	MG592610.1	0	FALSE	yes	yes	36	6	6	6	171	155	49	127
MG592395.1	MG592611.1	0.111	FALSE	yes	yes	36	6	6	6	5	156	43	131
MG592395.1	MG592612.1	0	FALSE	yes	yes	36	6	6	6	6	157	39	132
MG592395.1	MG592613.1	0	FALSE	yes	no	36	6	6	6	6	157	39	132
MG592395.1	MG592614.1	0	FALSE	yes	yes	36	6	6	6	7	158	30	80
MG592395.1	MG592615.1	0	FALSE	yes	yes	36	6	6	6	8	159	17	133
MG592395.1	MG592616.1	0	FALSE	yes	no	36	6	6	6	8	159	17	133
MG592395.1	MG592617.1	0.057	FALSE	yes	yes	36	6	6	6	9	160	48	134
MG592395.1	MG592618.1	0.734	FALSE	yes	yes	36	6	6	6	10	161	48	135
MG592395.1	MG592619.1	0	FALSE	yes	yes	36	6	6	6	168	146	46	125
MG592395.1	MG592620.1	0	FALSE	yes	yes	36	6	6	6	11	162	24	97
MG592395.1	MG592621.1	0	FALSE	yes	yes	36	6	6	6	12	154	1	130
MG592395.1	MG592622.1	0	FALSE	yes	yes	36	6	6	6	13	163	30	136
MG592395.1	MG592623.1	0.148	FALSE	yes	yes	36	6	6	6	129	164	24	97
MG592395.1	MG592624.1	0	FALSE	yes	yes	36	6	6	6	14	165	22	83
MG592395.1	MG592625.1	0	FALSE	yes	yes	36	6	6	6	161	166	42	91
MG592395.1	MG592626.1	0	FALSE	yes	yes	36	6	6	6	15	167	2	137
MG592395.1	MG592627.1	0.461	FALSE	yes	yes	36	6	6	6	16	168	30	57
MG592395.1	MG592628.1	0.461	FALSE	yes	no	36	6	6	6	16	168	30	57
MG592395.1	MG592629.1	0	FALSE	yes	yes	36	6	6	6	17	169	46	138
MG592395.1	MG592630.1	0	FALSE	yes	yes	36	6	6	6	18	170	47	139
MG592395.1	MG592631.1	0	FALSE	yes	yes	36	6	6	6	19	171	45	122
MG592395.1	MG592632.1	0.655	FALSE	yes	yes	36	6	6	6	144	18	48	18
MG592395.1	MG592633.1	0.655	FALSE	yes	yes	36	6	6	6	144	18	48	18
MG592395.1	MG592634.1	0.655	FALSE	yes	no	36	6	6	6	144	18	48	18
MG592395.1	MG592635.1	0.653	FALSE	yes	yes	36	6	6	6	144	123	48	18
MG592395.1	MG592636.1	0.656	FALSE	yes	yes	36	6	6	6	144	18	48	18
MG592395.1	MG592637.1	0.656	FALSE	yes	no	36	6	6	6	144	18	48	18
MG592395.1	MG592638.1	0.655	FALSE	yes	yes	36	6	6	6	144	18	48	18
MG592395.1	MG592639.1	0.655	FALSE	yes	no	36	6	6	6	144	18	48	18
MG592395.1	MG592640.1	0.655	FALSE	yes	yes	36	6	6	6	144	18	48	18
MG592395.1	MG592641.1	0	FALSE	yes	yes	36	6	6	6	20	172	30	140
MG592395.1	MG592642.1	0.655	FALSE	yes	yes	36	6	6	6	144	18	48	18
MG592395.1	MG592643.1	0	FALSE	yes	yes	36	6	6	6	21	173	3	141
MG592395.1	MG592644.1	0	FALSE	yes	yes	36	6	6	6	22	174	47	142
MG592395.1	MG592645.1	0.655	FALSE	yes	yes	36	6	6	6	144	18	48	18
MG592395.1	MG592646.1	0.655	FALSE	yes	no	36	6	6	6	144	18	48	18
MG592395.1	MG592647.1	0	FALSE	yes	yes	36	6	6	6	23	175	30	143
MG592395.1	MG592648.1	0.655	FALSE	yes	yes	36	6	6	6	144	18	48	18
MG592395.1	MG592649.1	0.655	FALSE	yes	yes	36	6	6	6	144	18	48	18
MG592395.1	MG592650.1	0.655	FALSE	yes	yes	36	6	6	6	144	18	48	18
MG592395.1	MG592651.1	0.654	FALSE	yes	yes	36	6	6	6	144	176	48	18
MG592395.1	MG592652.1	0.654	FALSE	yes	no	36	6	6	6	144	176	48	18
MG592395.1	MG592653.1	0.654	FALSE	yes	no	36	6	6	6	144	176	48	18
MG592395.1	MG592654.1	0	FALSE	yes	yes	36	6	6	6	26	177	29	144
MG592395.1	MG592655.1	0.368	FALSE	yes	yes	36	6	6	6	24	178	48	145
MG592395.1	MG592656.1	0	FALSE	yes	yes	36	6	6	6	25	179	30	136
MG592395.1	MG592657.1	0	FALSE	yes	yes	36	6	6	6	26	180	29	144
MG592395.1	MG592658.1	0	FALSE	yes	yes	36	6	6	6	26	181	29	144
MG592395.1	MG592659.1	0	FALSE	yes	yes	36	6	6	6	27	182	29	146
MG592395.1	MG592660.1	0	FALSE	yes	yes	36	6	6	6	28	183	35	147
MG592395.1	MG592661.1	0.083	FALSE	yes	yes	36	6	6	6	29	184	8	148
MG592395.1	MG592662.1	0	FALSE	yes	no	36	6	6	6	32	185	5	149
MG592395.1	MG592663.1	0	FALSE	yes	yes	36	6	6	6	98	5	17	5
MG592395.1	MG592664.1	0	FALSE	yes	no	36	6	6	6	30	186	47	150
MG592395.1	MG592665.1	0	FALSE	yes	yes	36	6	6	6	30	186	47	150
MG592395.1	MG592666.1	0	FALSE	yes	yes	36	6	6	6	71	187	10	45
MG592395.1	MG592667.1	0	FALSE	yes	yes	36	6	6	6	150	72	34	64
MG592395.1	MG592668.1	0	FALSE	yes	yes	36	6	6	6	112	17	20	17
MG592395.1	MG592669.1	0	FALSE	yes	no	36	6	6	6	159	19	41	19
MG592395.1	MG592670.1	0	FALSE	yes	no	36	6	6	6	159	19	41	19
MG592395.1	MG592671.1	0	FALSE	yes	yes	36	6	6	6	31	188	4	151
MG592395.1	MG592672.1	0	FALSE	yes	yes	36	6	6	6	32	185	5	149
MG592396.1	MG592390.1	0	FALSE	yes	yes	98	5	17	5	33	1	11	1
MG592396.1	MG592391.1	0	FALSE	yes	yes	98	5	17	5	64	2	8	2
MG592396.1	MG592392.1	0	FALSE	yes	yes	98	5	17	5	34	3	43	3
MG592396.1	MG592393.1	0	FALSE	yes	yes	98	5	17	5	35	4	30	4
MG592396.1	MG592394.1	99.887	FALSE	yes	yes	98	5	17	5	98	5	17	5
MG592396.1	MG592395.1	0	FALSE	yes	yes	98	5	17	5	36	6	6	6
MG592613.1	MG592613.1	100	TRUE	no	no	6	157	39	132	6	157	39	132
MG592396.1	MG592397.1	0	FALSE	yes	yes	98	5	17	5	81	7	48	7
MG592396.1	MG592398.1	0	FALSE	yes	yes	98	5	17	5	37	8	39	8
MG592396.1	MG592399.1	0.064	FALSE	yes	yes	98	5	17	5	38	9	36	9
MG592396.1	MG592400.1	0	FALSE	yes	yes	98	5	17	5	63	10	14	10
MG592396.1	MG592401.1	0	FALSE	yes	yes	98	5	17	5	79	11	43	11
MG592396.1	MG592402.1	55.753	FALSE	yes	yes	98	5	17	5	39	12	17	12
MG592396.1	MG592403.1	0	FALSE	yes	yes	98	5	17	5	40	13	26	13
MG592396.1	MG592404.1	0	FALSE	yes	no	98	5	17	5	40	13	26	13
MG592396.1	MG592405.1	0	FALSE	yes	no	98	5	17	5	40	13	26	13
MG592396.1	MG592406.1	0	FALSE	yes	yes	98	5	17	5	41	14	48	14
MG592396.1	MG592407.1	0	FALSE	yes	yes	98	5	17	5	42	15	48	15
MG592396.1	MG592408.1	0	FALSE	yes	yes	98	5	17	5	43	16	48	16
MG592396.1	MG592409.1	0	FALSE	yes	yes	98	5	17	5	112	17	20	17
MG592396.1	MG592410.1	0	FALSE	yes	yes	98	5	17	5	112	17	20	17
MG592396.1	MG592411.1	0	FALSE	yes	yes	98	5	17	5	144	18	48	18
MG592396.1	MG592412.1	0	FALSE	yes	yes	98	5	17	5	159	19	41	19
MG592396.1	MG592413.1	0	FALSE	yes	yes	98	5	17	5	44	20	14	20
MG592396.1	MG592414.1	0	FALSE	yes	yes	98	5	17	5	45	21	43	21
MG592396.1	MG592415.1	0	FALSE	yes	yes	98	5	17	5	46	22	7	22
MG592396.1	MG592416.1	0	FALSE	yes	yes	98	5	17	5	47	23	48	23
MG592396.1	MG592417.1	0	FALSE	yes	yes	98	5	17	5	48	24	48	24
MG592396.1	MG592418.1	0.062	FALSE	yes	yes	98	5	17	5	152	25	36	9
MG592396.1	MG592419.1	0.062	FALSE	yes	no	98	5	17	5	152	25	36	9
MG592396.1	MG592420.1	0.11	FALSE	yes	yes	98	5	17	5	49	26	11	25
MG592396.1	MG592421.1	0	FALSE	yes	yes	98	5	17	5	64	2	8	2
MG592396.1	MG592422.1	0	FALSE	yes	yes	98	5	17	5	50	27	14	26
MG592396.1	MG592423.1	0	FALSE	yes	yes	98	5	17	5	51	28	11	27
MG592396.1	MG592424.1	99.887	FALSE	yes	yes	98	5	17	5	98	5	17	5
MG592396.1	MG592425.1	0	FALSE	yes	yes	98	5	17	5	52	29	14	28
MG592396.1	MG592426.1	56.674	FALSE	yes	yes	98	5	17	5	107	30	17	29
MG592396.1	MG592427.1	56.693	FALSE	yes	yes	98	5	17	5	107	30	17	29
MG592396.1	MG592428.1	0	FALSE	yes	yes	98	5	17	5	53	31	48	30
MG592396.1	MG592429.1	0	FALSE	yes	yes	98	5	17	5	54	32	29	31
MG592396.1	MG592430.1	57.619	FALSE	yes	yes	98	5	17	5	107	30	17	29
MG592396.1	MG592431.1	0	FALSE	yes	yes	98	5	17	5	55	33	10	32
MG592396.1	MG592432.1	0	FALSE	yes	yes	98	5	17	5	55	33	10	32
MG592396.1	MG592433.1	0	FALSE	yes	yes	98	5	17	5	56	34	21	33
MG592396.1	MG592434.1	0	FALSE	yes	yes	98	5	17	5	57	35	14	34
MG592396.1	MG592435.1	0	FALSE	yes	yes	98	5	17	5	58	36	10	32
MG592396.1	MG592436.1	0	FALSE	yes	yes	98	5	17	5	64	37	8	2
MG592396.1	MG592437.1	56.709	FALSE	yes	yes	98	5	17	5	107	30	17	29
MG592396.1	MG592438.1	0	FALSE	yes	yes	98	5	17	5	59	38	29	35
MG592396.1	MG592439.1	0	FALSE	yes	yes	98	5	17	5	60	39	11	27
MG592396.1	MG592440.1	99.896	FALSE	yes	yes	98	5	17	5	98	5	17	5
MG592396.1	MG592441.1	0	FALSE	yes	yes	98	5	17	5	61	40	23	36
MG592396.1	MG592442.1	0	FALSE	yes	yes	98	5	17	5	88	41	45	37
MG592396.1	MG592443.1	0	FALSE	yes	yes	98	5	17	5	64	37	8	2
MG592396.1	MG592444.1	0	FALSE	yes	yes	98	5	17	5	62	42	11	38
MG592396.1	MG592445.1	0	FALSE	yes	yes	98	5	17	5	64	37	8	2
MG592396.1	MG592446.1	99.877	FALSE	yes	yes	98	5	17	5	98	5	17	5
MG592396.1	MG592447.1	0	FALSE	yes	yes	98	5	17	5	67	43	36	39
MG592396.1	MG592448.1	0	FALSE	yes	yes	98	5	17	5	63	44	14	10
MG592396.1	MG592449.1	0	FALSE	yes	yes	98	5	17	5	64	2	8	2
MG592396.1	MG592450.1	0	FALSE	yes	yes	98	5	17	5	65	45	45	40
MG592396.1	MG592451.1	0	FALSE	yes	yes	98	5	17	5	79	11	43	11
MG592396.1	MG592452.1	0	FALSE	yes	yes	98	5	17	5	66	46	37	41
MG592396.1	MG592453.1	0	FALSE	yes	yes	98	5	17	5	67	43	36	39
MG592396.1	MG592454.1	0	FALSE	yes	yes	98	5	17	5	68	47	11	42
MG592396.1	MG592455.1	53.309	FALSE	yes	yes	98	5	17	5	107	48	17	29
MG592396.1	MG592456.1	0	FALSE	yes	yes	98	5	17	5	69	49	9	43
MG592396.1	MG592457.1	0	FALSE	yes	yes	98	5	17	5	70	50	45	44
MG592396.1	MG592458.1	0	FALSE	yes	yes	98	5	17	5	71	51	10	45
MG592396.1	MG592459.1	0.017	FALSE	yes	yes	98	5	17	5	72	52	12	46
MG592396.1	MG592460.1	0	FALSE	yes	yes	98	5	17	5	73	53	45	47
MG592396.1	MG592461.1	0	FALSE	yes	yes	98	5	17	5	74	54	43	48
MG592396.1	MG592462.1	0	FALSE	yes	yes	98	5	17	5	75	55	43	49
MG592396.1	MG592463.1	0	FALSE	yes	yes	98	5	17	5	76	56	48	16
MG592396.1	MG592464.1	0	FALSE	yes	yes	98	5	17	5	81	7	48	7
MG592396.1	MG592465.1	0.099	FALSE	yes	yes	98	5	17	5	77	57	11	50
MG592396.1	MG592466.1	0	FALSE	yes	yes	98	5	17	5	78	58	11	51
MG592396.1	MG592467.1	0	FALSE	yes	yes	98	5	17	5	79	11	43	11
MG592396.1	MG592468.1	0	FALSE	yes	yes	98	5	17	5	79	11	43	11
MG592396.1	MG592469.1	55.384	FALSE	yes	yes	98	5	17	5	107	30	17	29
MG592396.1	MG592470.1	0	FALSE	yes	yes	98	5	17	5	80	59	20	52
MG592396.1	MG592471.1	0	FALSE	yes	yes	98	5	17	5	81	7	48	7
MG592396.1	MG592472.1	0	FALSE	yes	yes	98	5	17	5	82	60	43	53
MG592396.1	MG592473.1	0.018	FALSE	yes	yes	98	5	17	5	83	61	12	54
MG592396.1	MG592474.1	57.619	FALSE	yes	yes	98	5	17	5	107	30	17	29
MG592396.1	MG592475.1	0	FALSE	yes	yes	98	5	17	5	84	62	48	55
MG592396.1	MG592476.1	0	FALSE	yes	yes	98	5	17	5	85	63	48	56
MG592396.1	MG592477.1	0	FALSE	yes	yes	98	5	17	5	86	64	30	57
MG592396.1	MG592478.1	0	FALSE	yes	yes	98	5	17	5	87	65	30	58
MG592396.1	MG592479.1	57.619	FALSE	yes	no	98	5	17	5	107	30	17	29
MG592396.1	MG592480.1	57.619	FALSE	yes	yes	98	5	17	5	107	30	17	29
MG592396.1	MG592481.1	57.619	FALSE	yes	no	98	5	17	5	107	30	17	29
MG592396.1	MG592482.1	0	FALSE	yes	yes	98	5	17	5	88	41	45	37
MG592396.1	MG592483.1	0	FALSE	yes	yes	98	5	17	5	89	66	45	59
MG592396.1	MG592484.1	0	FALSE	yes	yes	98	5	17	5	90	67	13	60
MG592396.1	MG592485.1	0	FALSE	yes	no	98	5	17	5	90	67	13	60
MG592396.1	MG592486.1	0	FALSE	yes	yes	98	5	17	5	91	68	14	61
MG592396.1	MG592487.1	0	FALSE	yes	yes	98	5	17	5	92	69	29	62
MG592396.1	MG592488.1	0.048	FALSE	yes	yes	98	5	17	5	93	70	45	63
MG592396.1	MG592489.1	0.048	FALSE	yes	no	98	5	17	5	93	70	45	63
MG592396.1	MG592490.1	0	FALSE	yes	yes	98	5	17	5	122	71	45	47
MG592396.1	MG592491.1	0	FALSE	yes	no	98	5	17	5	150	72	34	64
MG592396.1	MG592492.1	0	FALSE	yes	yes	98	5	17	5	170	73	48	7
MG592396.1	MG592493.1	0	FALSE	yes	no	98	5	17	5	170	73	48	7
MG592396.1	MG592494.1	0	FALSE	yes	yes	98	5	17	5	165	74	47	65
MG592396.1	MG592495.1	0	FALSE	yes	yes	98	5	17	5	94	75	15	66
MG592396.1	MG592496.1	0	FALSE	yes	yes	98	5	17	5	95	76	39	67
MG592396.1	MG592497.1	0	FALSE	yes	no	98	5	17	5	95	76	39	67
MG592396.1	MG592498.1	0.085	FALSE	yes	yes	98	5	17	5	96	77	16	68
MG592396.1	MG592499.1	0	FALSE	yes	yes	98	5	17	5	97	78	43	69
MG592396.1	MG592500.1	99.844	FALSE	yes	yes	98	5	17	5	98	5	17	5
MG592396.1	MG592501.1	0	FALSE	yes	yes	98	5	17	5	99	79	47	65
MG592396.1	MG592502.1	0	FALSE	yes	yes	98	5	17	5	100	80	45	70
MG592396.1	MG592503.1	0	FALSE	yes	yes	98	5	17	5	101	81	45	71
MG592396.1	MG592504.1	0	FALSE	yes	yes	98	5	17	5	102	82	45	72
MG592396.1	MG592505.1	0	FALSE	yes	yes	98	5	17	5	103	83	45	73
MG592396.1	MG592506.1	0	FALSE	yes	yes	98	5	17	5	104	84	47	74
MG592396.1	MG592507.1	0	FALSE	yes	yes	98	5	17	5	159	19	41	19
MG592396.1	MG592508.1	0	FALSE	yes	yes	98	5	17	5	105	85	47	75
MG592396.1	MG592509.1	0	FALSE	yes	yes	98	5	17	5	106	86	24	76
MG592396.1	MG592510.1	0.062	FALSE	yes	no	98	5	17	5	152	25	36	9
MG592396.1	MG592511.1	0.062	FALSE	yes	yes	98	5	17	5	152	25	36	9
MG592396.1	MG592512.1	53.714	FALSE	yes	yes	98	5	17	5	107	48	17	29
MG592396.1	MG592513.1	0	FALSE	yes	yes	98	5	17	5	159	19	41	19
MG592396.1	MG592514.1	0	FALSE	yes	yes	98	5	17	5	165	74	47	65
MG592396.1	MG592515.1	0	FALSE	yes	yes	98	5	17	5	108	87	18	77
MG592396.1	MG592516.1	0	FALSE	yes	yes	98	5	17	5	116	88	45	78
MG592396.1	MG592517.1	0	FALSE	yes	yes	98	5	17	5	109	89	45	79
MG592396.1	MG592518.1	0	FALSE	yes	yes	98	5	17	5	110	90	30	80
MG592396.1	MG592519.1	0	FALSE	yes	yes	98	5	17	5	112	17	20	17
MG592396.1	MG592520.1	0	FALSE	yes	yes	98	5	17	5	111	91	19	81
MG592396.1	MG592521.1	0	FALSE	yes	yes	98	5	17	5	112	17	20	17
MG592396.1	MG592522.1	0.113	FALSE	yes	yes	98	5	17	5	113	92	21	82
MG592396.1	MG592523.1	0	FALSE	yes	yes	98	5	17	5	114	93	22	83
MG592396.1	MG592524.1	0	FALSE	yes	yes	98	5	17	5	159	19	41	19
MG592396.1	MG592525.1	0	FALSE	yes	yes	98	5	17	5	164	94	45	84
MG592396.1	MG592526.1	0	FALSE	yes	yes	98	5	17	5	125	95	43	53
MG592396.1	MG592527.1	0	FALSE	yes	yes	98	5	17	5	159	19	41	19
MG592396.1	MG592528.1	0	FALSE	yes	yes	98	5	17	5	170	96	48	7
MG592396.1	MG592529.1	0	FALSE	yes	yes	98	5	17	5	115	97	28	85
MG592396.1	MG592530.1	0	FALSE	yes	yes	98	5	17	5	116	88	45	78
MG592396.1	MG592531.1	0	FALSE	yes	yes	98	5	17	5	117	98	43	86
MG592396.1	MG592532.1	0	FALSE	yes	yes	98	5	17	5	118	99	45	87
MG592396.1	MG592533.1	0	FALSE	yes	yes	98	5	17	5	138	100	27	88
MG592396.1	MG592534.1	0	FALSE	yes	yes	98	5	17	5	119	101	45	89
MG592396.1	MG592535.1	0	FALSE	yes	yes	98	5	17	5	120	102	45	90
MG592396.1	MG592536.1	0	FALSE	yes	yes	98	5	17	5	161	103	42	91
MG592396.1	MG592537.1	0	FALSE	yes	yes	98	5	17	5	121	104	23	92
MG592396.1	MG592538.1	0	FALSE	yes	yes	98	5	17	5	144	105	48	18
MG592396.1	MG592539.1	0	FALSE	yes	yes	98	5	17	5	122	71	45	47
MG592396.1	MG592540.1	0	FALSE	yes	yes	98	5	17	5	123	106	30	93
MG592396.1	MG592541.1	0	FALSE	yes	yes	98	5	17	5	124	107	43	94
MG592396.1	MG592542.1	0	FALSE	yes	yes	98	5	17	5	125	95	43	53
MG592396.1	MG592543.1	0	FALSE	yes	yes	98	5	17	5	126	108	45	73
MG592396.1	MG592544.1	0	FALSE	yes	yes	98	5	17	5	127	109	47	95
MG592396.1	MG592545.1	0	FALSE	yes	yes	98	5	17	5	128	110	47	96
MG592396.1	MG592546.1	0	FALSE	yes	yes	98	5	17	5	129	111	24	97
MG592396.1	MG592547.1	0	FALSE	yes	yes	98	5	17	5	130	112	43	98
MG592396.1	MG592548.1	0	FALSE	yes	yes	98	5	17	5	131	113	25	99
MG592396.1	MG592549.1	0	FALSE	yes	yes	98	5	17	5	132	114	38	100
MG592396.1	MG592550.1	0	FALSE	yes	yes	98	5	17	5	133	115	38	101
MG592396.1	MG592551.1	0	FALSE	yes	yes	98	5	17	5	134	116	26	102
MG592396.1	MG592552.1	0	FALSE	yes	yes	98	5	17	5	135	117	30	57
MG592396.1	MG592553.1	0	FALSE	yes	yes	98	5	17	5	136	118	28	103
MG592396.1	MG592554.1	0	FALSE	yes	yes	98	5	17	5	161	119	42	91
MG592396.1	MG592555.1	0	FALSE	yes	no	98	5	17	5	161	119	42	91
MG592396.1	MG592556.1	0	FALSE	yes	no	98	5	17	5	161	119	42	91
MG592396.1	MG592557.1	0	FALSE	yes	no	98	5	17	5	137	120	45	104
MG592396.1	MG592558.1	0	FALSE	yes	no	98	5	17	5	137	120	45	104
MG592396.1	MG592559.1	0	FALSE	yes	yes	98	5	17	5	137	120	45	104
MG592396.1	MG592560.1	0	FALSE	yes	yes	98	5	17	5	138	100	27	88
MG592396.1	MG592561.1	0	FALSE	yes	yes	98	5	17	5	139	121	43	105
MG592396.1	MG592562.1	0	FALSE	yes	yes	98	5	17	5	140	122	28	106
MG592396.1	MG592563.1	0	FALSE	yes	yes	98	5	17	5	144	18	48	18
MG592396.1	MG592564.1	0	FALSE	yes	yes	98	5	17	5	144	123	48	18
MG592396.1	MG592565.1	0	FALSE	yes	yes	98	5	17	5	144	18	48	18
MG592396.1	MG592566.1	0	FALSE	yes	yes	98	5	17	5	141	124	29	107
MG592396.1	MG592567.1	0	FALSE	yes	yes	98	5	17	5	142	125	47	108
MG592396.1	MG592568.1	0	FALSE	yes	no	98	5	17	5	142	125	47	108
MG592396.1	MG592569.1	0	FALSE	yes	yes	98	5	17	5	143	126	30	57
MG592396.1	MG592570.1	0	FALSE	yes	no	98	5	17	5	143	126	30	57
MG592396.1	MG592571.1	0	FALSE	yes	yes	98	5	17	5	144	18	48	18
MG592396.1	MG592572.1	0	FALSE	yes	yes	98	5	17	5	145	127	43	109
MG592396.1	MG592573.1	0	FALSE	yes	yes	98	5	17	5	146	128	31	110
MG592396.1	MG592574.1	0	FALSE	yes	yes	98	5	17	5	147	129	32	111
MG592396.1	MG592575.1	0	FALSE	yes	yes	98	5	17	5	148	130	33	112
MG592396.1	MG592576.1	0	FALSE	yes	yes	98	5	17	5	149	131	45	113
MG592396.1	MG592577.1	0	FALSE	yes	yes	98	5	17	5	150	72	34	64
MG592396.1	MG592578.1	0	FALSE	yes	yes	98	5	17	5	151	132	35	114
MG592396.1	MG592579.1	0.063	FALSE	yes	yes	98	5	17	5	152	133	36	9
MG592396.1	MG592580.1	0	FALSE	yes	yes	98	5	17	5	153	134	37	115
MG592396.1	MG592581.1	0	FALSE	yes	yes	98	5	17	5	154	135	38	116
MG592396.1	MG592582.1	0	FALSE	yes	no	98	5	17	5	154	135	38	116
MG592396.1	MG592583.1	0	FALSE	yes	yes	98	5	17	5	155	136	47	117
MG592396.1	MG592584.1	0	FALSE	yes	yes	98	5	17	5	156	137	39	8
MG592396.1	MG592585.1	0	FALSE	yes	yes	98	5	17	5	157	138	40	118
MG592396.1	MG592586.1	0	FALSE	yes	no	98	5	17	5	157	138	40	118
MG592396.1	MG592587.1	0	FALSE	yes	yes	98	5	17	5	158	139	47	119
MG592396.1	MG592588.1	0	FALSE	yes	yes	98	5	17	5	159	19	41	19
MG592396.1	MG592589.1	0	FALSE	yes	yes	98	5	17	5	159	19	41	19
MG592396.1	MG592590.1	0	FALSE	yes	yes	98	5	17	5	160	140	43	120
MG592396.1	MG592591.1	0	FALSE	yes	yes	98	5	17	5	161	141	42	91
MG592396.1	MG592592.1	0	FALSE	yes	yes	98	5	17	5	162	142	43	121
MG592396.1	MG592593.1	0	FALSE	yes	yes	98	5	17	5	163	143	45	122
MG592396.1	MG592594.1	0	FALSE	yes	yes	98	5	17	5	164	94	45	84
MG592396.1	MG592595.1	0	FALSE	yes	yes	98	5	17	5	165	74	47	65
MG592396.1	MG592596.1	0	FALSE	yes	yes	98	5	17	5	166	144	44	123
MG592396.1	MG592597.1	0	FALSE	yes	yes	98	5	17	5	167	145	45	124
MG592396.1	MG592598.1	0	FALSE	yes	no	98	5	17	5	167	145	45	124
MG592396.1	MG592599.1	0	FALSE	yes	yes	98	5	17	5	168	146	46	125
MG592396.1	MG592600.1	0	FALSE	yes	yes	98	5	17	5	169	147	47	126
MG592396.1	MG592601.1	0	FALSE	yes	yes	98	5	17	5	170	148	48	7
MG592396.1	MG592602.1	0	FALSE	yes	no	98	5	17	5	170	148	48	7
MG592396.1	MG592603.1	0	FALSE	yes	yes	98	5	17	5	171	149	49	127
MG592396.1	MG592604.1	0	FALSE	yes	no	98	5	17	5	171	149	49	127
MG592396.1	MG592605.1	0	FALSE	yes	yes	98	5	17	5	1	150	45	128
MG592396.1	MG592606.1	0	FALSE	yes	yes	98	5	17	5	2	151	45	40
MG592396.1	MG592607.1	0	FALSE	yes	yes	98	5	17	5	3	152	45	129
MG592396.1	MG592608.1	0	FALSE	yes	yes	98	5	17	5	4	153	30	57
MG592396.1	MG592609.1	0	FALSE	yes	yes	98	5	17	5	12	154	1	130
MG592396.1	MG592610.1	0	FALSE	yes	yes	98	5	17	5	171	155	49	127
MG592396.1	MG592611.1	0	FALSE	yes	yes	98	5	17	5	5	156	43	131
MG592396.1	MG592612.1	0	FALSE	yes	yes	98	5	17	5	6	157	39	132
MG592396.1	MG592613.1	0	FALSE	yes	no	98	5	17	5	6	157	39	132
MG592396.1	MG592614.1	0	FALSE	yes	yes	98	5	17	5	7	158	30	80
MG592396.1	MG592615.1	4.294	FALSE	yes	yes	98	5	17	5	8	159	17	133
MG592396.1	MG592616.1	4.294	FALSE	yes	no	98	5	17	5	8	159	17	133
MG592396.1	MG592617.1	0	FALSE	yes	yes	98	5	17	5	9	160	48	134
MG592396.1	MG592618.1	0	FALSE	yes	yes	98	5	17	5	10	161	48	135
MG592396.1	MG592619.1	0	FALSE	yes	yes	98	5	17	5	168	146	46	125
MG592396.1	MG592620.1	0	FALSE	yes	yes	98	5	17	5	11	162	24	97
MG592396.1	MG592621.1	0	FALSE	yes	yes	98	5	17	5	12	154	1	130
MG592396.1	MG592622.1	0	FALSE	yes	yes	98	5	17	5	13	163	30	136
MG592396.1	MG592623.1	0	FALSE	yes	yes	98	5	17	5	129	164	24	97
MG592396.1	MG592624.1	0	FALSE	yes	yes	98	5	17	5	14	165	22	83
MG592396.1	MG592625.1	0	FALSE	yes	yes	98	5	17	5	161	166	42	91
MG592396.1	MG592626.1	0	FALSE	yes	yes	98	5	17	5	15	167	2	137
MG592396.1	MG592627.1	0	FALSE	yes	yes	98	5	17	5	16	168	30	57
MG592396.1	MG592628.1	0	FALSE	yes	no	98	5	17	5	16	168	30	57
MG592396.1	MG592629.1	0	FALSE	yes	yes	98	5	17	5	17	169	46	138
MG592396.1	MG592630.1	0	FALSE	yes	yes	98	5	17	5	18	170	47	139
MG592396.1	MG592631.1	0	FALSE	yes	yes	98	5	17	5	19	171	45	122
MG592396.1	MG592632.1	0	FALSE	yes	yes	98	5	17	5	144	18	48	18
MG592396.1	MG592633.1	0	FALSE	yes	yes	98	5	17	5	144	18	48	18
MG592396.1	MG592634.1	0	FALSE	yes	no	98	5	17	5	144	18	48	18
MG592396.1	MG592635.1	0	FALSE	yes	yes	98	5	17	5	144	123	48	18
MG592396.1	MG592636.1	0	FALSE	yes	yes	98	5	17	5	144	18	48	18
MG592396.1	MG592637.1	0	FALSE	yes	no	98	5	17	5	144	18	48	18
MG592396.1	MG592638.1	0	FALSE	yes	yes	98	5	17	5	144	18	48	18
MG592396.1	MG592639.1	0	FALSE	yes	no	98	5	17	5	144	18	48	18
MG592396.1	MG592640.1	0	FALSE	yes	yes	98	5	17	5	144	18	48	18
MG592396.1	MG592641.1	0	FALSE	yes	yes	98	5	17	5	20	172	30	140
MG592396.1	MG592642.1	0	FALSE	yes	yes	98	5	17	5	144	18	48	18
MG592396.1	MG592643.1	0	FALSE	yes	yes	98	5	17	5	21	173	3	141
MG592396.1	MG592644.1	0	FALSE	yes	yes	98	5	17	5	22	174	47	142
MG592396.1	MG592645.1	0	FALSE	yes	yes	98	5	17	5	144	18	48	18
MG592396.1	MG592646.1	0	FALSE	yes	no	98	5	17	5	144	18	48	18
MG592396.1	MG592647.1	0	FALSE	yes	yes	98	5	17	5	23	175	30	143
MG592396.1	MG592648.1	0	FALSE	yes	yes	98	5	17	5	144	18	48	18
MG592396.1	MG592649.1	0	FALSE	yes	yes	98	5	17	5	144	18	48	18
MG592396.1	MG592650.1	0	FALSE	yes	yes	98	5	17	5	144	18	48	18
MG592396.1	MG592651.1	0	FALSE	yes	yes	98	5	17	5	144	176	48	18
MG592396.1	MG592652.1	0	FALSE	yes	no	98	5	17	5	144	176	48	18
MG592396.1	MG592653.1	0	FALSE	yes	no	98	5	17	5	144	176	48	18
MG592396.1	MG592654.1	0	FALSE	yes	yes	98	5	17	5	26	177	29	144
MG592396.1	MG592655.1	0	FALSE	yes	yes	98	5	17	5	24	178	48	145
MG592396.1	MG592656.1	0	FALSE	yes	yes	98	5	17	5	25	179	30	136
MG592396.1	MG592657.1	0	FALSE	yes	yes	98	5	17	5	26	180	29	144
MG592396.1	MG592658.1	0	FALSE	yes	yes	98	5	17	5	26	181	29	144
MG592396.1	MG592659.1	0	FALSE	yes	yes	98	5	17	5	27	182	29	146
MG592396.1	MG592660.1	0	FALSE	yes	yes	98	5	17	5	28	183	35	147
MG592396.1	MG592661.1	0	FALSE	yes	yes	98	5	17	5	29	184	8	148
MG592396.1	MG592662.1	0	FALSE	yes	no	98	5	17	5	32	185	5	149
MG592396.1	MG592663.1	99.872	FALSE	yes	yes	98	5	17	5	98	5	17	5
MG592396.1	MG592664.1	0	FALSE	yes	no	98	5	17	5	30	186	47	150
MG592396.1	MG592665.1	0	FALSE	yes	yes	98	5	17	5	30	186	47	150
MG592396.1	MG592666.1	0	FALSE	yes	yes	98	5	17	5	71	187	10	45
MG592396.1	MG592667.1	0	FALSE	yes	yes	98	5	17	5	150	72	34	64
MG592396.1	MG592668.1	0	FALSE	yes	yes	98	5	17	5	112	17	20	17
MG592396.1	MG592669.1	0	FALSE	yes	no	98	5	17	5	159	19	41	19
MG592396.1	MG592670.1	0	FALSE	yes	no	98	5	17	5	159	19	41	19
MG592396.1	MG592671.1	0	FALSE	yes	yes	98	5	17	5	31	188	4	151
MG592396.1	MG592672.1	0	FALSE	yes	yes	98	5	17	5	32	185	5	149
MG592397.1	MG592390.1	0	FALSE	yes	yes	81	7	48	7	33	1	11	1
MG592397.1	MG592391.1	0.404	FALSE	yes	yes	81	7	48	7	64	2	8	2
MG592397.1	MG592392.1	0.584	FALSE	yes	yes	81	7	48	7	34	3	43	3
MG592397.1	MG592393.1	0.13	FALSE	yes	yes	81	7	48	7	35	4	30	4
MG592397.1	MG592394.1	0	FALSE	yes	yes	81	7	48	7	98	5	17	5
MG592397.1	MG592395.1	0	FALSE	yes	yes	81	7	48	7	36	6	6	6
MG592397.1	MG592396.1	0	FALSE	yes	yes	81	7	48	7	98	5	17	5
MG592614.1	MG592614.1	100	TRUE	yes	yes	7	158	30	80	7	158	30	80
MG592397.1	MG592398.1	0	FALSE	yes	yes	81	7	48	7	37	8	39	8
MG592397.1	MG592399.1	0	FALSE	yes	yes	81	7	48	7	38	9	36	9
MG592397.1	MG592400.1	0.205	FALSE	yes	yes	81	7	48	7	63	10	14	10
MG592397.1	MG592401.1	0.57	FALSE	yes	yes	81	7	48	7	79	11	43	11
MG592397.1	MG592402.1	0	FALSE	yes	yes	81	7	48	7	39	12	17	12
MG592397.1	MG592403.1	0.644	FALSE	yes	yes	81	7	48	7	40	13	26	13
MG592397.1	MG592404.1	0.644	FALSE	yes	no	81	7	48	7	40	13	26	13
MG592397.1	MG592405.1	0.644	FALSE	yes	no	81	7	48	7	40	13	26	13
MG592397.1	MG592406.1	64.992	FALSE	yes	yes	81	7	48	7	41	14	48	14
[truncated: 78,091 more rows]
