# Supplementary material for: Resolving the structure of phage–bacteria interactions in the context of natural diversity
Source: Nat Commun. 2022 Jan 18;13:372. doi: 10.1038/s41467-021-27583-z (PMC8766483; doi:10.1038/s41467-021-27583-z)
Supplement: Supplementary file 6 — Supplementary Data 4 [file 41467_2021_27583_MOESM6_ESM.xlsx]

## Sheet: readme
Sheet name	Description of contents
readme	This page.
A.vConTACT2_phage_accessions	Accession numbers of reference NCBI phage genomes included in vConTACT2 analyses in addition to internal vConTACT2 references (note: some added viral genomes are redundant with phages included in the vConTACT2 reference set).
B.vConTACT2_raw_output	Raw output of vConTACT2 clustering results.
C.phageSet283_vConTACT2clusters	Annotation of Nahant Collection phageSet283 with vConTACT2 cluster assignment information.
D.VICTORgenus_vs_vConTACT2vcs	Overview of correspondence between VICTOR genera and vConTACT2 cluster assignments.
E.externalPhage_in_NahantGenera	Information about reference NCBI phage genomes clustered into Nahant Collection vConTACT2 clusters.

## Sheet: A.vConTACT2_phage_accessions
Phage genome accession ID.	Was this genome included in the version 26Aug_2019 list of phages downloaded from the website of Andrew Millard?	Was this genome included in the reduced list following deduplication of the Millard 26Aug_2019 list at 95% identity (see Methods)?	Was this genome included in the vConTACT2 analysis (some genomes were excluded because they were already present in the vConTACT2 reference list)?
genomeAcc	in_original_Millard-26Aug_2019_phages	in_95pid_Millard-26Aug_2019_phages	in_vConTACT2_analysis
AB002632.1	yes	yes	yes
AB004561.1	yes	yes	yes
AB009866.2	yes	yes	yes
AB012112.1	yes	yes	yes
AB023774.1	yes	yes	yes
AB035861.1	yes	yes	yes
AB036665.1	yes	yes	yes
AB036666.1	yes	yes	yes
AB043678.1	yes	yes	yes
AB043679.1	yes	yes	yes
AB044554.1	yes	yes	yes
AB048798.1	yes	yes	yes
AB091475.1	yes	yes	yes
AB161975.2	yes	yes	yes
AB177605.1	yes	yes	yes
AB182649.1	yes	yes	yes
AB214314.1	yes	yes	yes
AB214315.1	yes	yes	yes
AB217841.1	yes	yes	yes
AB251919.1	yes	yes	yes
AB259123.2	yes	yes	yes
AB276040.1	yes	yes	yes
AB326954.1	yes	yes	yes
AB366653.2	yes	yes	yes
AB367799.1	yes	yes	yes
AB370205.1	yes	yes	yes
AB374228.1	yes	yes	yes
AB434711.1	yes	yes	yes
AB451219.1	yes	yes	yes
AB452988.1	yes	yes	yes
AB452989.1	yes	yes	yes
AB452990.1	yes	yes	yes
AB452992.1	yes	yes	yes
AB469692.1	yes	yes	yes
AB472900.2	yes	yes	yes
AB572858.1	yes	yes	yes
AB605730.1	yes	yes	yes
AB626962.1	yes	yes	yes
AB626963.1	yes	yes	yes
AB712291.1	yes	yes	yes
AB746912.1	yes	yes	yes
AB757800.1	yes	yes	yes
AB757801.1	yes	yes	yes
AB823818.1	yes	yes	yes
AB828698.1	yes	yes	yes
AB854109.1	yes	yes	yes
AB897757.1	yes	yes	yes
AB910392.1	yes	yes	yes
AB910602.1	yes	yes	yes
AB931172.1	yes	yes	yes
AB937974.1	yes	yes	yes
AB967974.1	yes	yes	yes
AB971354.1	yes	yes	yes
AB979436.1	yes	yes	yes
AB979437.1	yes	yes	yes
AB979438.1	yes	yes	yes
AB979439.1	yes	yes	yes
AB981169.1	yes	yes	yes
AB981170.1	yes	yes	yes
ACSJ01000012.1	yes	yes	yes
ACSJ01000013.1	yes	yes	yes
ACSJ01000014.1	yes	yes	yes
ACSJ01000015.1	yes	yes	yes
ACSJ01000016.1	yes	yes	yes
ACSJ01000017.1	yes	yes	yes
ACSJ01000018.1	yes	yes	yes
ACSJ01000019.1	yes	yes	yes
AF004379.1	yes	yes	yes
AF011378.1	yes	yes	yes
AF016386.1	yes	yes	yes
AF017626.1	yes	yes	yes
AF018286.1	yes	yes	yes
AF020713.1	yes	yes	yes
AF020798.1	yes	yes	yes
AF030986.1	yes	yes	yes
AF031901.1	yes	yes	yes
AF034575.1	yes	yes	yes
AF034975.3	yes	yes	yes
AF035607.1	yes	yes	yes
AF039565.1	yes	yes	yes
AF049087.1	yes	yes	yes
AF052431.1	yes	yes	yes
AF052605.1	yes	yes	yes
AF058275.1	yes	yes	yes
AF058276.1	yes	yes	yes
AF058279.1	yes	yes	yes
AF058280.1	yes	yes	yes
AF059243.1	yes	yes	yes
AF060870.1	yes	yes	yes
AF064539.1	yes	yes	yes
AF066865.1	yes	yes	yes
AF068845.1	yes	yes	yes
AF069308.1	yes	yes	yes
AF069529.1	yes	yes	yes
AF071201.1	yes	yes	yes
AF083977.1	yes	yes	yes
AF087814.1	yes	yes	yes
AF090369.1	yes	yes	yes
AF090370.1	yes	yes	yes
AF109874.2	yes	yes	yes
AF112470.1	yes	yes	yes
AF118396.1	yes	yes	yes
AF125376.2	yes	yes	yes
AF148561.1	yes	yes	yes
AF151091.1	yes	yes	yes
AF151674.1	yes	yes	yes
AF151675.1	yes	yes	yes
AF151676.1	yes	yes	yes
AF152411.1	yes	yes	yes
AF152412.1	yes	yes	yes
AF157835.1	yes	yes	yes
AF158600.2	yes	yes	yes
AF158601.1	yes	yes	yes
AF165214.2	yes	yes	yes
AF182207.1	yes	yes	yes
AF189021.1	yes	yes	yes
AF195778.1	yes	yes	yes
AF195901.1	yes	yes	yes
AF208055.1	yes	yes	yes
AF208841.1	yes	yes	yes
AF212846.1	yes	yes	yes
AF212847.1	yes	yes	yes
AF217253.1	yes	yes	yes
AF222060.1	yes	yes	yes
AF226851.1	yes	yes	yes
AF226852.1	yes	yes	yes
AF227250.1	yes	yes	yes
AF232233.1	yes	yes	yes
AF234173.1	yes	yes	yes
AF242738.3	yes	yes	yes
AF254761.1	yes	yes	yes
AF261714.1	yes	yes	yes
AF271693.1	yes	yes	yes
AF299306.1	yes	yes	yes
AF299307.1	yes	yes	yes
AF299308.1	yes	yes	yes
AF299314.1	yes	yes	yes
AF311651.1	yes	yes	yes
AF319619.1	yes	yes	yes
AF322018.1	yes	yes	yes
AF323668.1	yes	yes	yes
AF323669.1	yes	yes	yes
AF323670.1	yes	yes	yes
AF323671.1	yes	yes	yes
AF323672.1	yes	yes	yes
AF323673.1	yes	yes	yes
AF335538.1	yes	yes	yes
AF338467.2	yes	yes	yes
AF348734.1	yes	yes	yes
AF348735.1	yes	yes	yes
AF348736.3	yes	yes	yes
AF348739.1	yes	yes	yes
AF348741.1	yes	yes	yes
AF348742.1	yes	yes	yes
AF348743.1	yes	yes	yes
AF348744.1	yes	yes	yes
AF349435.1	yes	yes	yes
AF363675.1	yes	yes	yes
AF374619.1	yes	yes	yes
AF394895.1	yes	yes	yes
AF399011.1	yes	yes	yes
AF408636.1	yes	yes	yes
AF414369.2	yes	yes	yes
AF416590.1	yes	yes	yes
AF424781.1	yes	yes	yes
AF424782.1	yes	yes	yes
AF428260.1	yes	yes	yes
AF448724.1	yes	yes	yes
AF452449.2	yes	yes	yes
AF462056.1	yes	yes	yes
AF465603.4	yes	yes	yes
AF466696.1	yes	yes	yes
AF480608.3	yes	yes	yes
AF480611.3	yes	yes	yes
AF485080.1	yes	yes	yes
AF503408.1	yes	yes	yes
AF515457.1	yes	yes	yes
AF522293.1	yes	yes	yes
AF547430.1	yes	yes	yes
AF548456.2	yes	yes	yes
AH001309.2	yes	yes	yes
AH001310.2	yes	yes	yes
AH001311.2	yes	yes	yes
AH001319.2	yes	yes	yes
AH001329.2	yes	yes	yes
AH003347.2	yes	yes	yes
AH004327.1	yes	yes	yes
AH009279.2	yes	yes	yes
AJ000741.1	yes	yes	yes
AJ006589.3	yes	yes	yes
AJ011579.1	yes	yes	yes
AJ011580.1	yes	yes	yes
AJ011581.1	yes	yes	yes
AJ236875.1	yes	yes	yes
AJ237660.1	yes	yes	yes
AJ277754.2	yes	yes	yes
AJ278614.1	yes	yes	yes
AJ278707.1	yes	yes	yes
AJ279086.1	yes	yes	yes
AJ292531.2	yes	yes	yes
AJ298551.1	yes	yes	yes
AJ298564.1	yes	yes	yes
AJ304858.2	yes	yes	yes
AJ320254.1	yes	yes	yes
AJ400629.1	yes	yes	yes
AJ400630.1	yes	yes	yes
AJ413274.1	yes	yes	yes
AJ417489.1	yes	yes	yes
AJ421942.1	yes	yes	yes
AJ421943.1	yes	yes	yes
AJ431361.1	yes	yes	yes
AJ490329.1	yes	yes	yes
AJ512676.1	yes	yes	yes
AJ512677.1	yes	yes	yes
AJ512679.1	yes	yes	yes
AJ512680.1	yes	yes	yes
AJ512681.1	yes	yes	yes
AJ512682.1	yes	yes	yes
AJ512683.1	yes	yes	yes
AJ512685.1	yes	yes	yes
AJ550635.1	yes	yes	yes
AJ604531.1	yes	yes	yes
AJ621579.1	yes	yes	yes
AJ628768.1	yes	yes	yes
AJ628858.1	yes	yes	yes
AJ629109.1	yes	yes	yes
AJ629110.1	yes	yes	yes
AJ629221.1	yes	yes	yes
AJ703801.1	yes	yes	yes
AJ703802.1	yes	yes	yes
AJ703803.1	yes	yes	yes
AJ703804.1	yes	yes	yes
AJ703805.1	yes	yes	yes
AJ748296.1	yes	yes	yes
AJ969242.1	yes	yes	yes
AJ972879.2	yes	yes	yes
AM040720.1	yes	yes	yes
AM051322.1	yes	yes	yes
AM072972.1	yes	yes	yes
AM076770.1	yes	yes	yes
AM084414.1	yes	yes	yes
AM157364.1	yes	yes	yes
AM157365.1	yes	yes	yes
AM157366.1	yes	yes	yes
AM157368.1	yes	yes	yes
AM157369.1	yes	yes	yes
AM491333.1	yes	yes	yes
AP000363.1	yes	yes	yes
AP000400.1	yes	yes	yes
AP000422.1	yes	yes	yes
AP001553.1	yes	yes	yes
AP004402.1	yes	yes	yes
AP005153.1	yes	yes	yes
AP009363.1	yes	yes	yes
AP009624.1	yes	yes	yes
AP011113.1	yes	yes	yes
AP011616.1	yes	yes	yes
AP011617.1	yes	yes	yes
AP011956.1	yes	yes	yes
AP012529.1	yes	yes	yes
AP012530.1	yes	yes	yes
AP012531.1	yes	yes	yes
AP012532.1	yes	yes	yes
AP012533.1	yes	yes	yes
AP012534.1	yes	yes	yes
AP012535.1	yes	yes	yes
AP012536.1	yes	yes	yes
AP012537.1	yes	yes	yes
AP012538.1	yes	yes	yes
AP012539.1	yes	yes	yes
AP012540.1	yes	yes	yes
AP013029.1	yes	yes	yes
AP014629.1	yes	yes	yes
AP014714.1	yes	yes	yes
AP014715.1	yes	yes	yes
AP014858.1	yes	yes	yes
AP014887.1	yes	yes	yes
AP014888.1	yes	yes	yes
AP017903.1	yes	yes	yes
AP017925.1	yes	yes	yes
AP017972.1	yes	yes	yes
AP018361.1	yes	yes	yes
AP018375.1	yes	yes	yes
AP018399.1	yes	yes	yes
AP018462.1	yes	yes	yes
AP018463.1	yes	yes	yes
AP018476.1	yes	yes	yes
AP018479.1	yes	yes	yes
AP018485.1	yes	yes	yes
AP018486.1	yes	yes	yes
AP018487.1	yes	yes	yes
AP018714.1	yes	yes	yes
AP018715.1	yes	yes	yes
AP018932.1	yes	yes	yes
AP019415.2	yes	yes	yes
AP019418.1	yes	yes	yes
AP019522.1	yes	yes	yes
AP019527.1	yes	yes	yes
AP019535.1	yes	yes	yes
AP019559.1	yes	yes	yes
AP019560.1	yes	yes	yes
AP019561.1	yes	yes	yes
AP019562.1	yes	yes	yes
AY007505.3	yes	yes	yes
AY039807.1	yes	yes	yes
AY040866.1	yes	yes	yes
AY052766.1	yes	yes	yes
AY055382.1	yes	yes	yes
AY078382.2	yes	yes	yes
AY082070.1	yes	yes	yes
AY129332.2	yes	yes	yes
AY129334.1	yes	yes	yes
AY129336.2	yes	yes	yes
AY133112.1	yes	yes	yes
AY135739.1	yes	yes	yes
AY147031.1	yes	yes	yes
AY147032.1	yes	yes	yes
AY147034.1	yes	yes	yes
AY147035.1	yes	yes	yes
AY147036.1	yes	yes	yes
AY150027.1	yes	yes	yes
AY150271.2	yes	yes	yes
AY176327.1	yes	yes	yes
AY190604.1	yes	yes	yes
AY216660.1	yes	yes	yes
AY236756.1	yes	yes	yes
AY247757.2	yes	yes	yes
AY247822.1	yes	yes	yes
AY249139.1	yes	yes	yes
AY257527.1	yes	yes	yes
AY262133.2	yes	yes	yes
AY262145.2	yes	yes	yes
AY264774.1	yes	yes	yes
AY264775.1	yes	yes	yes
AY264776.1	yes	yes	yes
AY264777.1	yes	yes	yes
AY264778.1	yes	yes	yes
AY266303.2	yes	yes	yes
AY266304.1	yes	yes	yes
AY299121.1	yes	yes	yes
AY303687.1	yes	yes	yes
AY308796.1	yes	yes	yes
AY324828.1	yes	yes	yes
AY328852.1	yes	yes	yes
AY328853.1	yes	yes	yes
AY349011.3	yes	yes	yes
AY364843.1	yes	yes	yes
AY364844.1	yes	yes	yes
AY364845.1	yes	yes	yes
AY364846.1	yes	yes	yes
AY365425.1	yes	yes	yes
AY370673.1	yes	yes	yes
AY370762.1	yes	yes	yes
AY374448.1	yes	yes	yes
AY375531.1	yes	yes	yes
AY388628.1	yes	yes	yes
AY394005.1	yes	yes	yes
AY423772.1	yes	yes	yes
AY441783.1	yes	yes	yes
AY453853.1	yes	yes	yes
AY459533.1	yes	yes	yes
AY459535.1	yes	yes	yes
AY500153.1	yes	yes	yes
AY505112.1	yes	yes	yes
AY508486.1	yes	yes	yes
AY510084.1	yes	yes	yes
AY525099.1	yes	yes	yes
AY526908.1	yes	yes	yes
AY526909.1	yes	yes	yes
AY527292.1	yes	yes	yes
AY539836.1	yes	yes	yes
AY569307.1	yes	yes	yes
AY569313.1	yes	yes	yes
AY569314.1	yes	yes	yes
AY569315.1	yes	yes	yes
AY570983.1	yes	yes	yes
AY570984.1	yes	yes	yes
AY572847.1	yes	yes	yes
AY572848.1	yes	yes	yes
AY572849.1	yes	yes	yes
AY575774.1	yes	yes	yes
AY576796.1	yes	yes	yes
AY579219.1	yes	yes	yes
AY579221.1	yes	yes	yes
AY579222.1	yes	yes	yes
AY583234.1	yes	yes	yes
AY583235.1	yes	yes	yes
AY583236.1	yes	yes	yes
AY587007.1	yes	yes	yes
AY605181.1	yes	yes	yes
AY616033.2	yes	yes	yes
AY616446.1	yes	yes	yes
AY625898.1	yes	yes	yes
AY639599.1	yes	yes	yes
AY657002.1	yes	yes	yes
AY682195.1	yes	yes	yes
AY692264.1	yes	yes	yes
AY699705.1	yes	yes	yes
AY701338.1	yes	yes	yes
AY730274.2	yes	yes	yes
AY736146.1	yes	yes	yes
AY739900.2	yes	yes	yes
AY751747.1	yes	yes	yes
AY753669.1	yes	yes	yes
AY766464.1	yes	yes	yes
AY772740.1	yes	yes	yes
AY780364.1	yes	yes	yes
AY837572.1	yes	yes	yes
AY838795.1	yes	yes	yes
AY842851.1	yes	yes	yes
AY848685.1	yes	yes	yes
AY848686.1	yes	yes	yes
AY848687.1	yes	yes	yes
AY848689.1	yes	yes	yes
AY894696.3	yes	yes	yes
AY939843.2	yes	yes	yes
AY939844.2	yes	yes	yes
AY940168.2	yes	yes	yes
AY954948.1	yes	yes	yes
AY954949.1	yes	yes	yes
AY954953.1	yes	yes	yes
AY954956.1	yes	yes	yes
AY954958.1	yes	yes	yes
AY954963.1	yes	yes	yes
AY973585.1	yes	yes	yes
AY973586.1	yes	yes	yes
AY986977.1	yes	yes	yes
BX571876.1	yes	yes	yes
CP000711.1	yes	yes	yes
CP002495.1	yes	yes	yes
CP002889.1	yes	yes	yes
CP003186.1	yes	yes	yes
CP008753.1	yes	yes	yes
CP011103.1	yes	yes	yes
CP011970.1	yes	yes	yes
CP013282.1	yes	yes	yes
CP013974.1	yes	yes	yes
CP017837.1	yes	yes	yes
CP017838.1	yes	yes	yes
CP017905.1	yes	yes	yes
CP017906.1	yes	yes	yes
CP018841.1	yes	yes	yes
CP025712.1	yes	yes	yes
CP025713.1	yes	yes	yes
CP025874.1	yes	yes	yes
CP025887.1	yes	yes	yes
CP025900.1	yes	yes	yes
CP025901.1	yes	yes	yes
CP025902.1	yes	yes	yes
CP025907.1	yes	yes	yes
CP025923.1	yes	yes	yes
CP027117.1	yes	yes	yes
CP038007.1	yes	yes	yes
CP042877.1	yes	yes	yes
D00624.1	yes	yes	yes
D12824.1	yes	yes	yes
D16359.1	yes	yes	yes
D26449.1	yes	yes	yes
D86464.1	yes	yes	yes
D90210.1	yes	yes	yes
DQ003260.1	yes	yes	yes
DQ079870.1	yes	yes	yes
DQ079871.1	yes	yes	yes
DQ079872.1	yes	yes	yes
DQ079875.1	yes	yes	yes
DQ079876.1	yes	yes	yes
DQ079877.1	yes	yes	yes
DQ079878.1	yes	yes	yes
DQ079879.1	yes	yes	yes
DQ079903.1	yes	yes	yes
DQ079907.2	yes	yes	yes
DQ085810.2	yes	yes	yes
DQ092613.1	yes	yes	yes
DQ092614.1	yes	yes	yes
DQ092617.1	yes	yes	yes
DQ093874.1	yes	yes	yes
DQ097178.1	yes	yes	yes
DQ100054.1	yes	yes	yes
DQ100055.1	yes	yes	yes
DQ113772.1	yes	yes	yes
DQ115807.1	yes	yes	yes
DQ115808.1	yes	yes	yes
DQ115809.1	yes	yes	yes
DQ115810.1	yes	yes	yes
DQ115811.1	yes	yes	yes
DQ115812.1	yes	yes	yes
DQ115813.1	yes	yes	yes
DQ115814.1	yes	yes	yes
DQ115815.1	yes	yes	yes
DQ115816.1	yes	yes	yes
DQ115817.1	yes	yes	yes
DQ115818.1	yes	yes	yes
DQ115819.1	yes	yes	yes
DQ115820.1	yes	yes	yes
DQ115821.1	yes	yes	yes
DQ115822.1	yes	yes	yes
DQ115823.1	yes	yes	yes
DQ115824.1	yes	yes	yes
DQ115825.1	yes	yes	yes
DQ115826.1	yes	yes	yes
DQ115827.1	yes	yes	yes
DQ115828.1	yes	yes	yes
DQ115829.1	yes	yes	yes
DQ115830.1	yes	yes	yes
DQ115831.1	yes	yes	yes
DQ115832.1	yes	yes	yes
DQ115833.1	yes	yes	yes
DQ115834.1	yes	yes	yes
DQ115835.1	yes	yes	yes
DQ115836.1	yes	yes	yes
DQ115837.1	yes	yes	yes
DQ115838.1	yes	yes	yes
DQ115839.1	yes	yes	yes
DQ178119.1	yes	yes	yes
DQ198146.1	yes	yes	yes
DQ221100.2	yes	yes	yes
DQ222851.1	yes	yes	yes
DQ222854.1	yes	yes	yes
DQ222855.1	yes	yes	yes
DQ231594.1	yes	yes	yes
DQ288668.1	yes	yes	yes
DQ289556.1	yes	yes	yes
DQ394806.1	yes	yes	yes
DQ394807.1	yes	yes	yes
DQ394808.1	yes	yes	yes
DQ394809.1	yes	yes	yes
DQ394810.1	yes	yes	yes
DQ426905.1	yes	yes	yes
DQ453159.1	yes	yes	yes
DQ535032.1	yes	yes	yes
DQ785801.1	yes	yes	yes
DQ838728.1	yes	yes	yes
DQ873690.1	yes	yes	yes
DQ981393.1	yes	yes	yes
EF107159.1	yes	yes	yes
EF108464.1	yes	yes	yes
EF116926.2	yes	yes	yes
EF120456.1	yes	yes	yes
EF120459.1	yes	yes	yes
EF136586.1	yes	yes	yes
EF204939.1	yes	yes	yes
EF462197.1	yes	yes	yes
EF462198.1	yes	yes	yes
EF462199.1	yes	yes	yes
EF489910.1	yes	yes	yes
EF507428.1	yes	yes	yes
EF535232.1	yes	yes	yes
EF535233.1	yes	yes	yes
EF535234.1	yes	yes	yes
EF694684.1	yes	yes	yes
EF694687.1	yes	yes	yes
EF694688.1	yes	yes	yes
EF694689.1	yes	yes	yes
EF694690.1	yes	yes	yes
EF694691.1	yes	yes	yes
EF694693.1	yes	yes	yes
EF694694.1	yes	yes	yes
EF694695.1	yes	yes	yes
EU048235.1	yes	yes	yes
EU069362.1	yes	yes	yes
EU224420.1	yes	yes	yes
EU272037.1	yes	yes	yes
EU307291.1	yes	yes	yes
EU307292.1	yes	yes	yes
EU307293.1	yes	yes	yes
EU307294.1	yes	yes	yes
EU307295.1	yes	yes	yes
EU307301.1	yes	yes	yes
EU311208.1	yes	yes	yes
EU330206.1	yes	yes	yes
EU340421.2	yes	yes	yes
EU350361.2	yes	yes	yes
EU408779.1	yes	yes	yes
EU409559.1	yes	yes	yes
EU418428.2	yes	yes	yes
EU515216.1	yes	yes	yes
EU515217.1	yes	yes	yes
EU570103.1	yes	yes	yes
EU622808.1	yes	yes	yes
EU676000.1	yes	yes	yes
EU710883.1	yes	yes	yes
EU717894.1	yes	yes	yes
EU719189.1	yes	yes	yes
EU744248.1	yes	yes	yes
EU744250.1	yes	yes	yes
EU744251.1	yes	yes	yes
EU770222.1	yes	yes	yes
EU794049.1	yes	yes	yes
EU794050.1	yes	yes	yes
EU794051.1	yes	yes	yes
EU794052.1	yes	yes	yes
EU794053.1	yes	yes	yes
EU794054.1	yes	yes	yes
EU794055.1	yes	yes	yes
EU794056.1	yes	yes	yes
EU794057.1	yes	yes	yes
EU816589.1	yes	yes	yes
EU822883.1	yes	yes	yes
EU826466.1	yes	yes	yes
EU826467.1	yes	yes	yes
EU826468.1	yes	yes	yes
EU826469.2	yes	yes	yes
EU826471.1	yes	yes	yes
EU849489.1	yes	yes	yes
EU855793.1	yes	yes	yes
EU861004.1	yes	yes	yes
EU861005.1	yes	yes	yes
EU863408.1	yes	yes	yes
EU863409.1	yes	yes	yes
EU871039.1	yes	yes	yes
EU877232.1	yes	yes	yes
EU887664.1	yes	yes	yes
EU982300.1	yes	yes	yes
FJ000341.1	yes	yes	yes
FJ168659.1	yes	yes	yes
FJ168660.1	yes	yes	yes
FJ168661.1	yes	yes	yes
FJ168662.1	yes	yes	yes
FJ174691.1	yes	yes	yes
FJ174692.1	yes	yes	yes
FJ174693.1	yes	yes	yes
FJ174694.1	yes	yes	yes
FJ184280.1	yes	yes	yes
FJ194439.1	yes	yes	yes
FJ226752.1	yes	yes	yes
FJ236310.1	yes	yes	yes
FJ375326.1	yes	yes	yes
FJ409640.1	yes	yes	yes
FJ429185.1	yes	yes	yes
FJ467609.1	yes	yes	yes
FJ483837.1	yes	yes	yes
FJ483838.1	yes	yes	yes
FJ483839.1	yes	yes	yes
FJ483840.1	yes	yes	yes
FJ483841.1	yes	yes	yes
FJ483844.1	yes	yes	yes
FJ539132.1	yes	yes	yes
FJ539133.1	yes	yes	yes
FJ591093.1	yes	yes	yes
FJ591094.1	yes	yes	yes
FJ641182.1	yes	yes	yes
FJ685651.1	yes	yes	yes
FJ706171.1	yes	yes	yes
FJ706172.1	yes	yes	yes
FJ713816.1	yes	yes	yes
FJ799472.1	yes	yes	yes
FJ799485.1	yes	yes	yes
FJ799489.1	yes	yes	yes
FJ799496.1	yes	yes	yes
FJ799500.1	yes	yes	yes
FJ799520.1	yes	yes	yes
FJ799528.1	yes	yes	yes
FJ799541.1	yes	yes	yes
FJ799555.1	yes	yes	yes
FJ799581.1	yes	yes	yes
FJ799582.1	yes	yes	yes
FJ799584.1	yes	yes	yes
FJ799595.1	yes	yes	yes
FJ799596.1	yes	yes	yes
FJ799599.1	yes	yes	yes
FJ799600.1	yes	yes	yes
FJ799602.1	yes	yes	yes
FJ799603.1	yes	yes	yes
FJ799604.1	yes	yes	yes
FJ799605.1	yes	yes	yes
FJ799606.1	yes	yes	yes
FJ799609.1	yes	yes	yes
FJ799611.1	yes	yes	yes
FJ799612.1	yes	yes	yes
FJ799613.1	yes	yes	yes
FJ799621.1	yes	yes	yes
FJ799622.1	yes	yes	yes
FJ799629.1	yes	yes	yes
FJ799630.1	yes	yes	yes
FJ799638.1	yes	yes	yes
FJ799640.1	yes	yes	yes
FJ799665.1	yes	yes	yes
FJ799667.1	yes	yes	yes
FJ799670.1	yes	yes	yes
FJ799676.1	yes	yes	yes
FJ799711.1	yes	yes	yes
FJ822135.1	yes	yes	yes
FJ839692.1	yes	yes	yes
FJ839693.1	yes	yes	yes
FJ848882.1	yes	yes	yes
FJ848883.1	yes	yes	yes
FJ848884.1	yes	yes	yes
FJ848885.1	yes	yes	yes
FJ867910.1	yes	yes	yes
FJ867911.1	yes	yes	yes
FJ867912.1	yes	yes	yes
FJ867913.1	yes	yes	yes
FJ867914.1	yes	yes	yes
FJ870915.1	yes	yes	yes
FJ870916.1	yes	yes	yes
FJ870917.1	yes	yes	yes
FJ904927.1	yes	yes	yes
FJ937737.2	yes	yes	yes
FJ943952.1	yes	yes	yes
FJ965538.1	yes	yes	yes
FJ982340.1	yes	yes	yes
FM164764.1	yes	yes	yes
FM180578.1	yes	yes	yes
FM864213.1	yes	yes	yes
FN263372.1	yes	yes	yes
FN393745.3	yes	yes	yes
FN422398.1	yes	yes	yes
FN422399.1	yes	yes	yes
FN436268.1	yes	yes	yes
FN538971.1	yes	yes	yes
FN538972.1	yes	yes	yes
FN538973.1	yes	yes	yes
FN538974.1	yes	yes	yes
FN538975.1	yes	yes	yes
FN582354.1	yes	yes	yes
FN594518.1	yes	yes	yes
FN667788.1	yes	yes	yes
FN868249.1	yes	yes	yes
FN868250.1	yes	yes	yes
FN868251.1	yes	yes	yes
FN997652.1	yes	yes	yes
FO818745.1	yes	yes	yes
FPCS00000000.1	yes	yes	yes
FPCW00000000.1	yes	yes	yes
FPCX00000000.1	yes	yes	yes
FPCY00000000.1	yes	yes	yes
FPCZ00000000.1	yes	yes	yes
FPDA00000000.1	yes	yes	yes
FPDB00000000.1	yes	yes	yes
FPDC00000000.1	yes	yes	yes
FPDE00000000.1	yes	yes	yes
FPDF00000000.1	yes	yes	yes
FPDG00000000.1	yes	yes	yes
FPDH00000000.1	yes	yes	yes
FPDI00000000.1	yes	yes	yes
FPDJ00000000.1	yes	yes	yes
FPDK00000000.1	yes	yes	yes
FPDL00000000.1	yes	yes	yes
FPDM00000000.1	yes	yes	yes
FPDN00000000.1	yes	yes	yes
FPDO00000000.1	yes	yes	yes
FPDP00000000.1	yes	yes	yes
FPDQ00000000.1	yes	yes	yes
FPDR00000000.1	yes	yes	yes
FPDS00000000.1	yes	yes	yes
FPDT00000000.1	yes	yes	yes
FPDU00000000.1	yes	yes	yes
FPDV00000000.1	yes	yes	yes
FQ312032.1	yes	yes	yes
FQ482083.1	yes	yes	yes
FQ482085.1	yes	yes	yes
FR671405.1	yes	yes	yes
FR671406.1	yes	yes	yes
FR671407.1	yes	yes	yes
FR671408.1	yes	yes	yes
FR671409.1	yes	yes	yes
FR671410.1	yes	yes	yes
FR671411.1	yes	yes	yes
FR682616.1	yes	yes	yes
FR687252.1	yes	yes	yes
FR714876.1	yes	yes	yes
FR714877.1	yes	yes	yes
FR714878.1	yes	yes	yes
FR719956.1	yes	yes	yes
FR725450.1	yes	yes	yes
FR751545.1	yes	yes	yes
FR775895.2	yes	yes	yes
FR823298.1	yes	yes	yes
FR823450.1	yes	yes	yes
FR852584.1	yes	yes	yes
FR865436.1	yes	yes	yes
GQ141189.1	yes	yes	yes
GQ149088.1	yes	yes	yes
GQ153916.1	yes	yes	yes
GQ153932.1	yes	yes	yes
GQ303259.1	yes	yes	yes
GQ303260.1	yes	yes	yes
GQ303262.1	yes	yes	yes
GQ303263.1	yes	yes	yes
GQ303264.1	yes	yes	yes
GQ303265.1	yes	yes	yes
GQ303266.1	yes	yes	yes
GQ334450.1	yes	yes	yes
GQ398772.1	yes	yes	yes
GQ403788.1	yes	yes	yes
GQ403789.1	yes	yes	yes
GQ413938.2	yes	yes	yes
GQ421471.1	yes	yes	yes
GQ422451.1	yes	yes	yes
GQ443085.1	yes	yes	yes
GQ466608.1	yes	yes	yes
GQ466609.1	yes	yes	yes
GQ466610.1	yes	yes	yes
GQ466611.1	yes	yes	yes
GQ478081.1	yes	yes	yes
GQ478082.1	yes	yes	yes
GQ478083.1	yes	yes	yes
GQ478084.1	yes	yes	yes
GQ478085.1	yes	yes	yes
GQ478086.1	yes	yes	yes
GQ478087.1	yes	yes	yes
GQ478088.1	yes	yes	yes
GQ485649.1	yes	yes	yes
GQ485654.1	yes	yes	yes
GQ495225.1	yes	yes	yes
GQ499847.1	yes	yes	yes
GQ502199.1	yes	yes	yes
GQ900512.1	yes	yes	yes
GQ915271.1	yes	yes	yes
GQ919031.1	yes	yes	yes
GQ979703.1	yes	yes	yes
GU070616.1	yes	yes	yes
GU071090.1	yes	yes	yes
GU071092.1	yes	yes	yes
GU071093.1	yes	yes	yes
GU071097.1	yes	yes	yes
GU071098.1	yes	yes	yes
GU071100.1	yes	yes	yes
GU071102.1	yes	yes	yes
GU071103.1	yes	yes	yes
GU071104.1	yes	yes	yes
GU071105.1	yes	yes	yes
GU071106.1	yes	yes	yes
GU071107.1	yes	yes	yes
GU071108.1	yes	yes	yes
GU075905.1	yes	yes	yes
GU080336.1	yes	yes	yes
GU169904.1	yes	yes	yes
GU196279.1	yes	yes	yes
GU196280.1	yes	yes	yes
GU196281.1	yes	yes	yes
GU233956.1	yes	yes	yes
GU247133.1	yes	yes	yes
GU247134.1	yes	yes	yes
GU295964.1	yes	yes	yes
GU296433.1	yes	yes	yes
GU321093.1	yes	yes	yes
GU393987.1	yes	yes	yes
GU557055.1	yes	yes	yes
GU573886.1	yes	yes	yes
GU580940.1	yes	yes	yes
GU580942.1	yes	yes	yes
GU580943.1	yes	yes	yes
GU583987.1	yes	yes	yes
GU815339.1	yes	yes	yes
GU911303.1	yes	yes	yes
GU911304.1	yes	yes	yes
GU936714.1	yes	yes	yes
GU936715.1	yes	yes	yes
GU942563.1	yes	yes	yes
GU979517.1	yes	yes	yes
GU988610.2	yes	yes	yes
HE608841.1	yes	yes	yes
HE611333.2	yes	yes	yes
HE614281.1	yes	yes	yes
HE614282.1	yes	yes	yes
HE664024.1	yes	yes	yes
HE806280.1	yes	yes	yes
HE858210.2	yes	yes	yes
HE861935.1	yes	yes	yes
HE956707.2	yes	yes	yes
HE956708.2	yes	yes	yes
HE956710.2	yes	yes	yes
HE962497.1	yes	yes	yes
HE978309.1	yes	yes	yes
HE981739.1	yes	yes	yes
HE983844.1	yes	yes	yes
HF543949.1	yes	yes	yes
HF563658.1	yes	yes	yes
HF569089.1	yes	yes	yes
HF569090.1	yes	yes	yes
HF937074.1	yes	yes	yes
HG531805.1	yes	yes	yes
HG792102.1	yes	yes	yes
HG792103.1	yes	yes	yes
HG792104.1	yes	yes	yes
HG792105.1	yes	yes	yes
HG793132.1	yes	yes	yes
HG796219.1	yes	yes	yes
HG796220.1	yes	yes	yes
HG796221.1	yes	yes	yes
HG799490.1	yes	yes	yes
HG799496.1	yes	yes	yes
HG799497.1	yes	yes	yes
HG813241.1	yes	yes	yes
HG962375.1	yes	yes	yes
HM035024.1	yes	yes	yes
HM035025.1	yes	yes	yes
HM064452.1	yes	yes	yes
HM066936.1	yes	yes	yes
HM071924.1	yes	yes	yes
HM072038.1	yes	yes	yes
HM134800.1	yes	yes	yes
HM137666.1	yes	yes	yes
HM144386.1	yes	yes	yes
HM150760.1	yes	yes	yes
HM151342.1	yes	yes	yes
HM152765.1	yes	yes	yes
HM152766.1	yes	yes	yes
HM173637.1	yes	yes	yes
HM208537.1	yes	yes	yes
HM214492.1	yes	yes	yes
HM246720.1	yes	yes	yes
HM246721.1	yes	yes	yes
HM246722.1	yes	yes	yes
HM246723.1	yes	yes	yes
HM246724.1	yes	yes	yes
HM452125.1	yes	yes	yes
HM452126.1	yes	yes	yes
HM452372.1	yes	yes	yes
HM452374.1	yes	yes	yes
HM461982.1	yes	yes	yes
HM480106.1	yes	yes	yes
HM480846.1	yes	yes	yes
HM486077.1	yes	yes	yes
HM559717.1	yes	yes	yes
HM563683.1	yes	yes	yes
HM568888.1	yes	yes	yes
HM596271.1	yes	yes	yes
HM640230.1	yes	yes	yes
HM770079.1	yes	yes	yes
HM997019.1	yes	yes	yes
HM997020.1	yes	yes	yes
HQ110083.1	yes	yes	yes
HQ123591.1	yes	yes	yes
HQ123592.1	yes	yes	yes
HQ127381.1	yes	yes	yes
HQ141410.1	yes	yes	yes
HQ141411.1	yes	yes	yes
HQ163896.1	yes	yes	yes
HQ201307.1	yes	yes	yes
HQ201308.1	yes	yes	yes
HQ224500.1	yes	yes	yes
HQ259103.1	yes	yes	yes
HQ259105.1	yes	yes	yes
HQ264138.1	yes	yes	yes
HQ268735.1	yes	yes	yes
HQ316603.1	yes	yes	yes
HQ316604.1	yes	yes	yes
HQ317290.1	yes	yes	yes
HQ317291.1	yes	yes	yes
HQ317384.2	yes	yes	yes
HQ317385.1	yes	yes	yes
HQ317390.1	yes	yes	yes
HQ317391.1	yes	yes	yes
HQ332138.1	yes	yes	yes
HQ332139.1	yes	yes	yes
HQ332141.1	yes	yes	yes
HQ332142.2	yes	yes	yes
HQ377372.1	yes	yes	yes
HQ377373.1	yes	yes	yes
HQ403646.1	yes	yes	yes
HQ406778.1	yes	yes	yes
HQ585112.1	yes	yes	yes
HQ615693.1	yes	yes	yes
HQ632825.1	yes	yes	yes
HQ632858.1	yes	yes	yes
HQ632860.1	yes	yes	yes
HQ634152.1	yes	yes	yes
HQ634176.1	yes	yes	yes
HQ634190.1	yes	yes	yes
HQ634191.1	yes	yes	yes
HQ634195.1	yes	yes	yes
HQ641340.1	yes	yes	yes
HQ641341.1	yes	yes	yes
HQ641342.1	yes	yes	yes
HQ641343.1	yes	yes	yes
HQ641344.1	yes	yes	yes
HQ641345.1	yes	yes	yes
HQ641346.1	yes	yes	yes
HQ641347.1	yes	yes	yes
HQ641348.1	yes	yes	yes
HQ641349.1	yes	yes	yes
HQ641350.1	yes	yes	yes
HQ641351.1	yes	yes	yes
HQ641352.1	yes	yes	yes
HQ641353.1	yes	yes	yes
HQ641354.1	yes	yes	yes
HQ665011.1	yes	yes	yes
HQ683709.1	yes	yes	yes
HQ698895.1	yes	yes	yes
HQ711984.1	yes	yes	yes
HQ711985.1	yes	yes	yes
HQ728263.1	yes	yes	yes
HQ728264.1	yes	yes	yes
HQ728265.1	yes	yes	yes
HQ728266.1	yes	yes	yes
HQ728524.1	yes	yes	yes
HQ824685.1	yes	yes	yes
HQ829472.1	yes	yes	yes
HQ906662.1	yes	yes	yes
HQ906663.1	yes	yes	yes
HQ906664.1	yes	yes	yes
HQ906665.1	yes	yes	yes
HQ906666.1	yes	yes	yes
J02451.1	yes	yes	yes
J02459.1	yes	yes	yes
J02580.1	yes	yes	yes
J03308.1	yes	yes	yes
JF314845.1	yes	yes	yes
JF317274.1	yes	yes	yes
JF344709.1	yes	yes	yes
JF412294.1	yes	yes	yes
JF412295.1	yes	yes	yes
JF412296.1	yes	yes	yes
JF412297.1	yes	yes	yes
JF412298.1	yes	yes	yes
JF412299.1	yes	yes	yes
JF412300.1	yes	yes	yes
JF412301.1	yes	yes	yes
JF412302.1	yes	yes	yes
JF461087.1	yes	yes	yes
JF501022.1	yes	yes	yes
JF501521.1	yes	yes	yes
JF704091.1	yes	yes	yes
JF704093.1	yes	yes	yes
JF704094.1	yes	yes	yes
JF704095.1	yes	yes	yes
JF704096.1	yes	yes	yes
JF704097.1	yes	yes	yes
JF704098.1	yes	yes	yes
JF704099.1	yes	yes	yes
JF704100.1	yes	yes	yes
JF704101.1	yes	yes	yes
JF704102.1	yes	yes	yes
JF704103.1	yes	yes	yes
JF704104.1	yes	yes	yes
JF704105.1	yes	yes	yes
JF704106.1	yes	yes	yes
JF704107.1	yes	yes	yes
JF704108.1	yes	yes	yes
JF704109.1	yes	yes	yes
JF704110.1	yes	yes	yes
JF704111.1	yes	yes	yes
JF704112.1	yes	yes	yes
JF704113.1	yes	yes	yes
JF704114.1	yes	yes	yes
JF704115.1	yes	yes	yes
JF704116.1	yes	yes	yes
JF704117.1	yes	yes	yes
JF712866.1	yes	yes	yes
JF713456.1	yes	yes	yes
JF731128.1	yes	yes	yes
JF734911.1	yes	yes	yes
JF767208.1	yes	yes	yes
JF767209.1	yes	yes	yes
JF767210.1	yes	yes	yes
JF773396.1	yes	yes	yes
JF792674.1	yes	yes	yes
JF900176.1	yes	yes	yes
JF906059.1	yes	yes	yes
JF906060.1	yes	yes	yes
JF912400.1	yes	yes	yes
JF917095.1	yes	yes	yes
JF923796.1	yes	yes	yes
JF923797.1	yes	yes	yes
JF937090.1	yes	yes	yes
JF937091.2	yes	yes	yes
JF937092.1	yes	yes	yes
JF937093.1	yes	yes	yes
JF937094.1	yes	yes	yes
JF937095.1	yes	yes	yes
JF937096.1	yes	yes	yes
JF937097.1	yes	yes	yes
JF937098.1	yes	yes	yes
JF937099.1	yes	yes	yes
JF937100.1	yes	yes	yes
JF937101.1	yes	yes	yes
JF937103.1	yes	yes	yes
JF937106.1	yes	yes	yes
JF937107.1	yes	yes	yes
JF937108.1	yes	yes	yes
JF937109.1	yes	yes	yes
JF937110.1	yes	yes	yes
JF939047.1	yes	yes	yes
JF946695.1	yes	yes	yes
JF957056.1	yes	yes	yes
JF957057.1	yes	yes	yes
JF957058.1	yes	yes	yes
JF957059.1	yes	yes	yes
JF957060.1	yes	yes	yes
JF974292.1	yes	yes	yes
JF974293.1	yes	yes	yes
JF974294.1	yes	yes	yes
JF974312.1	yes	yes	yes
JF974313.1	yes	yes	yes
JF974314.1	yes	yes	yes
JF974315.1	yes	yes	yes
JN006061.1	yes	yes	yes
JN006062.1	yes	yes	yes
JN006063.1	yes	yes	yes
JN006064.1	yes	yes	yes
JN020140.1	yes	yes	yes
JN020141.2	yes	yes	yes
JN020142.1	yes	yes	yes
JN020143.1	yes	yes	yes
JN022534.1	yes	yes	yes
JN035618.1	yes	yes	yes
JN049605.1	yes	yes	yes
JN083852.1	yes	yes	yes
JN083853.1	yes	yes	yes
JN116822.1	yes	yes	yes
JN116823.1	yes	yes	yes
JN116824.1	yes	yes	yes
JN116825.1	yes	yes	yes
JN116826.1	yes	yes	yes
JN116827.1	yes	yes	yes
JN116828.1	yes	yes	yes
JN126049.1	yes	yes	yes
JN132397.1	yes	yes	yes
JN153085.1	yes	yes	yes
JN153086.1	yes	yes	yes
JN175269.1	yes	yes	yes
JN190960.1	yes	yes	yes
JN191664.1	yes	yes	yes
JN192400.1	yes	yes	yes
JN192401.1	yes	yes	yes
JN192463.1	yes	yes	yes
JN201525.1	yes	yes	yes
JN202312.1	yes	yes	yes
JN204348.1	yes	yes	yes
JN243856.1	yes	yes	yes
JN243857.1	yes	yes	yes
JN254800.1	yes	yes	yes
JN254801.1	yes	yes	yes
JN255163.1	yes	yes	yes
JN256079.1	yes	yes	yes
JN371768.1	yes	yes	yes
JN371769.1	yes	yes	yes
JN377896.1	yes	yes	yes
JN377897.1	yes	yes	yes
JN377898.1	yes	yes	yes
JN377899.1	yes	yes	yes
JN377901.1	yes	yes	yes
JN377902.1	yes	yes	yes
JN377903.1	yes	yes	yes
JN377904.1	yes	yes	yes
JN377905.1	yes	yes	yes
JN391180.1	yes	yes	yes
JN391441.1	yes	yes	yes
JN398368.1	yes	yes	yes
JN408459.1	yes	yes	yes
JN408460.1	yes	yes	yes
JN408461.1	yes	yes	yes
JN412589.1	yes	yes	yes
JN412590.1	yes	yes	yes
JN412591.1	yes	yes	yes
JN412592.1	yes	yes	yes
JN545744.1	yes	yes	yes
JN561150.1	yes	yes	yes
JN564907.1	yes	yes	yes
JN572061.1	yes	yes	yes
JN572689.1	yes	yes	yes
JN585957.1	yes	yes	yes
JN600672.1	yes	yes	yes
JN600960.1	yes	yes	yes
JN618996.1	yes	yes	yes
JN627160.1	yes	yes	yes
JN638751.1	yes	yes	yes
JN638752.1	yes	yes	yes
JN638753.1	yes	yes	yes
JN641803.1	yes	yes	yes
JN651747.1	yes	yes	yes
JN660814.1	yes	yes	yes
JN662425.1	yes	yes	yes
JN672684.1	yes	yes	yes
JN673056.1	yes	yes	yes
JN698991.1	yes	yes	yes
JN698992.1	yes	yes	yes
JN698994.1	yes	yes	yes
JN698995.1	yes	yes	yes
JN698997.1	yes	yes	yes
JN698998.1	yes	yes	yes
JN698999.1	yes	yes	yes
JN699000.1	yes	yes	yes
JN699001.1	yes	yes	yes
JN699003.1	yes	yes	yes
JN699004.1	yes	yes	yes
JN699006.1	yes	yes	yes
JN699007.1	yes	yes	yes
JN699008.1	yes	yes	yes
JN699009.1	yes	yes	yes
JN699010.1	yes	yes	yes
JN699011.1	yes	yes	yes
JN699012.1	yes	yes	yes
JN699013.1	yes	yes	yes
JN699014.1	yes	yes	yes
JN699015.1	yes	yes	yes
JN699018.1	yes	yes	yes
JN699019.1	yes	yes	yes
JN699625.1	yes	yes	yes
JN699627.1	yes	yes	yes
JN797796.1	yes	yes	yes
JN797798.1	yes	yes	yes
JN800508.1	yes	yes	yes
JN808773.1	yes	yes	yes
JN811560.1	yes	yes	yes
JN831654.1	yes	yes	yes
JN848801.1	yes	yes	yes
JN849462.1	yes	yes	yes
JN880423.1	yes	yes	yes
JN882298.1	yes	yes	yes
JN939331.1	yes	yes	yes
JN991020.1	yes	yes	yes
JQ007353.1	yes	yes	yes
JQ010983.1	yes	yes	yes
JQ011316.1	yes	yes	yes
JQ011317.1	yes	yes	yes
JQ011318.1	yes	yes	yes
JQ062992.1	yes	yes	yes
JQ066768.1	yes	yes	yes
JQ067083.1	yes	yes	yes
JQ067084.3	yes	yes	yes
JQ067085.2	yes	yes	yes
JQ067086.1	yes	yes	yes
JQ067088.1	yes	yes	yes
JQ067090.1	yes	yes	yes
JQ067091.1	yes	yes	yes
JQ245707.1	yes	yes	yes
JQ267518.1	yes	yes	yes
JQ288021.1	yes	yes	yes
JQ300538.1	yes	yes	yes
JQ307386.1	yes	yes	yes
JQ307387.1	yes	yes	yes
JQ309827.1	yes	yes	yes
JQ312117.1	yes	yes	yes
JQ340088.1	yes	yes	yes
JQ341413.1	yes	yes	yes
JQ347801.1	yes	yes	yes
JQ362498.1	yes	yes	yes
JQ408219.1	yes	yes	yes
JQ419755.1	yes	yes	yes
JQ512844.1	yes	yes	yes
JQ513383.1	yes	yes	yes
JQ619704.1	yes	yes	yes
JQ659259.1	yes	yes	yes
JQ660954.1	yes	yes	yes
JQ684677.1	yes	yes	yes
JQ691610.1	yes	yes	yes
JQ691612.1	yes	yes	yes
JQ692107.1	yes	yes	yes
JQ698665.1	yes	yes	yes
JQ729991.1	yes	yes	yes
JQ729992.1	yes	yes	yes
JQ740787.1	yes	yes	yes
JQ740788.1	yes	yes	yes
JQ740789.1	yes	yes	yes
JQ740790.1	yes	yes	yes
JQ740791.1	yes	yes	yes
JQ740792.1	yes	yes	yes
JQ740793.1	yes	yes	yes
JQ740795.1	yes	yes	yes
JQ740796.1	yes	yes	yes
JQ740797.1	yes	yes	yes
JQ740798.1	yes	yes	yes
JQ740801.1	yes	yes	yes
JQ740802.1	yes	yes	yes
JQ740804.1	yes	yes	yes
JQ740805.1	yes	yes	yes
JQ740807.1	yes	yes	yes
JQ740808.1	yes	yes	yes
JQ740810.1	yes	yes	yes
JQ740811.1	yes	yes	yes
JQ740812.1	yes	yes	yes
JQ740813.1	yes	yes	yes
JQ762257.1	yes	yes	yes
JQ768459.1	yes	yes	yes
JQ779023.1	yes	yes	yes
JQ779024.1	yes	yes	yes
JQ780163.1	yes	yes	yes
JQ780327.1	yes	yes	yes
JQ801337.1	yes	yes	yes
JQ806763.1	yes	yes	yes
JQ806764.1	yes	yes	yes
JQ809650.1	yes	yes	yes
JQ809663.1	yes	yes	yes
JQ809701.1	yes	yes	yes
JQ809702.1	yes	yes	yes
JQ809703.1	yes	yes	yes
JQ896627.1	yes	yes	yes
JQ911768.1	yes	yes	yes
JQ957925.1	yes	yes	yes
JQ965700.1	yes	yes	yes
JQ965701.1	yes	yes	yes
JQ965702.1	yes	yes	yes
JQ965703.1	yes	yes	yes
JQ966307.1	yes	yes	yes
JX000007.1	yes	yes	yes
JX006077.1	yes	yes	yes
JX013863.1	yes	yes	yes
JX015524.1	yes	yes	yes
JX042578.1	yes	yes	yes
JX042579.1	yes	yes	yes
JX045649.1	yes	yes	yes
JX045650.1	yes	yes	yes
JX080300.2	yes	yes	yes
JX080301.2	yes	yes	yes
JX080302.2	yes	yes	yes
JX080303.2	yes	yes	yes
JX080304.2	yes	yes	yes
JX080305.2	yes	yes	yes
JX094499.1	yes	yes	yes
JX100812.1	yes	yes	yes
JX100814.1	yes	yes	yes
JX121091.1	yes	yes	yes
JX128257.1	yes	yes	yes
JX128258.1	yes	yes	yes
JX128259.1	yes	yes	yes
JX131330.1	yes	yes	yes
JX163858.1	yes	yes	yes
JX174275.1	yes	yes	yes
JX181814.1	yes	yes	yes
JX181817.1	yes	yes	yes
JX181822.1	yes	yes	yes
JX181823.1	yes	yes	yes
JX182369.1	yes	yes	yes
JX182371.1	yes	yes	yes
JX182372.1	yes	yes	yes
JX193904.1	yes	yes	yes
JX194238.1	yes	yes	yes
JX195166.1	yes	yes	yes
JX202565.1	yes	yes	yes
JX233783.1	yes	yes	yes
JX238501.3	yes	yes	yes
JX262215.1	yes	yes	yes
JX262216.1	yes	yes	yes
JX262217.1	yes	yes	yes
JX262218.1	yes	yes	yes
JX262219.1	yes	yes	yes
JX262220.1	yes	yes	yes
JX262221.1	yes	yes	yes
JX262222.1	yes	yes	yes
JX262223.1	yes	yes	yes
JX262224.1	yes	yes	yes
JX262225.1	yes	yes	yes
JX262376.1	yes	yes	yes
JX274646.1	yes	yes	yes
JX274647.1	yes	yes	yes
JX290549.1	yes	yes	yes
JX296113.1	yes	yes	yes
JX297445.1	yes	yes	yes
JX307702.1	yes	yes	yes
JX307703.1	yes	yes	yes
JX307704.1	yes	yes	yes
JX307705.1	yes	yes	yes
JX316028.1	yes	yes	yes
JX403939.1	yes	yes	yes
JX403940.1	yes	yes	yes
JX409894.1	yes	yes	yes
JX409895.1	yes	yes	yes
JX411619.1	yes	yes	yes
JX411620.1	yes	yes	yes
JX421753.1	yes	yes	yes
JX434030.1	yes	yes	yes
JX434031.1	yes	yes	yes
JX434032.1	yes	yes	yes
JX434033.1	yes	yes	yes
JX483873.1	yes	yes	yes
JX483874.1	yes	yes	yes
JX483875.1	yes	yes	yes
JX483876.1	yes	yes	yes
JX483879.1	yes	yes	yes
JX483880.1	yes	yes	yes
JX483881.1	yes	yes	yes
JX486088.1	yes	yes	yes
JX507079.1	yes	yes	yes
JX560968.1	yes	yes	yes
JX564242.1	yes	yes	yes
JX567312.1	yes	yes	yes
JX570703.1	yes	yes	yes
JX570706.1	yes	yes	yes
JX570707.1	yes	yes	yes
JX570708.1	yes	yes	yes
JX570710.1	yes	yes	yes
JX570711.1	yes	yes	yes
JX570713.1	yes	yes	yes
JX570714.1	yes	yes	yes
JX649096.1	yes	yes	yes
JX649097.2	yes	yes	yes
JX649098.1	yes	yes	yes
JX649099.1	yes	yes	yes
JX649100.1	yes	yes	yes
JX681814.1	yes	yes	yes
JX866719.1	yes	yes	yes
JX875065.1	yes	yes	yes
JX879087.1	yes	yes	yes
JX889246.1	yes	yes	yes
JX912252.1	yes	yes	yes
JX944686.1	yes	yes	yes
K01723.1	yes	yes	yes
K01765.1	yes	yes	yes
K02124.1	yes	yes	yes
K02380.1	yes	yes	yes
K03113.1	yes	yes	yes
KC012913.1	yes	yes	yes
KC013022.1	yes	yes	yes
KC013024.1	yes	yes	yes
KC013025.1	yes	yes	yes
KC013026.1	yes	yes	yes
KC013027.1	yes	yes	yes
KC013028.1	yes	yes	yes
KC013029.1	yes	yes	yes
KC117378.1	yes	yes	yes
KC131022.1	yes	yes	yes
KC131023.1	yes	yes	yes
KC131024.1	yes	yes	yes
KC131025.1	yes	yes	yes
KC139511.1	yes	yes	yes
KC139512.1	yes	yes	yes
KC139513.1	yes	yes	yes
KC139514.1	yes	yes	yes
KC139515.1	yes	yes	yes
KC139516.1	yes	yes	yes
KC139518.1	yes	yes	yes
KC139521.1	yes	yes	yes
KC139523.1	yes	yes	yes
KC139524.1	yes	yes	yes
KC139528.1	yes	yes	yes
KC139543.1	yes	yes	yes
KC139544.1	yes	yes	yes
KC139559.1	yes	yes	yes
KC139560.1	yes	yes	yes
KC139561.1	yes	yes	yes
KC139563.1	yes	yes	yes
KC139564.1	yes	yes	yes
KC139566.1	yes	yes	yes
KC139638.1	yes	yes	yes
KC139640.1	yes	yes	yes
KC139641.1	yes	yes	yes
KC139652.1	yes	yes	yes
KC139667.1	yes	yes	yes
KC139680.1	yes	yes	yes
KC153025.1	yes	yes	yes
KC153026.1	yes	yes	yes
KC172839.1	yes	yes	yes
KC182542.1	yes	yes	yes
KC182543.1	yes	yes	yes
KC182544.1	yes	yes	yes
KC182545.1	yes	yes	yes
KC182546.1	yes	yes	yes
KC182547.1	yes	yes	yes
KC182548.1	yes	yes	yes
KC182549.1	yes	yes	yes
KC182550.1	yes	yes	yes
KC182551.1	yes	yes	yes
KC182552.1	yes	yes	yes
KC206276.2	yes	yes	yes
KC237308.1	yes	yes	yes
KC295538.1	yes	yes	yes
KC310802.1	yes	yes	yes
KC310803.1	yes	yes	yes
KC310804.1	yes	yes	yes
KC310806.1	yes	yes	yes
KC330681.1	yes	yes	yes
KC333879.1	yes	yes	yes
KC348598.1	yes	yes	yes
KC348599.1	yes	yes	yes
KC348600.1	yes	yes	yes
KC348601.1	yes	yes	yes
KC348602.1	yes	yes	yes
KC348603.1	yes	yes	yes
KC348604.1	yes	yes	yes
KC357596.1	yes	yes	yes
KC413987.1	yes	yes	yes
KC413988.1	yes	yes	yes
KC425724.1	yes	yes	yes
KC438282.1	yes	yes	yes
KC438283.1	yes	yes	yes
KC522412.1	yes	yes	yes
KC542353.1	yes	yes	yes
KC571502.1	yes	yes	yes
KC571503.1	yes	yes	yes
KC571504.1	yes	yes	yes
KC571508.1	yes	yes	yes
KC571513.1	yes	yes	yes
KC571514.1	yes	yes	yes
KC576784.1	yes	yes	yes
KC579452.1	yes	yes	yes
KC581799.1	yes	yes	yes
KC595278.1	yes	yes	yes
KC595279.1	yes	yes	yes
KC595511.2	yes	yes	yes
KC595512.2	yes	yes	yes
KC595513.2	yes	yes	yes
KC595516.1	yes	yes	yes
KC618326.1	yes	yes	yes
KC661271.1	yes	yes	yes
KC661273.1	yes	yes	yes
KC661274.1	yes	yes	yes
KC661275.1	yes	yes	yes
KC661276.1	yes	yes	yes
KC661279.1	yes	yes	yes
KC661281.1	yes	yes	yes
KC677662.1	yes	yes	yes
KC688701.1	yes	yes	yes
KC690136.1	yes	yes	yes
KC691255.2	yes	yes	yes
KC691256.1	yes	yes	yes
KC691258.1	yes	yes	yes
KC736978.1	yes	yes	yes
KC758116.1	yes	yes	yes
KC787101.1	yes	yes	yes
KC787102.1	yes	yes	yes
KC787103.1	yes	yes	yes
KC787104.1	yes	yes	yes
KC787107.1	yes	yes	yes
KC787108.1	yes	yes	yes
KC787109.1	yes	yes	yes
KC787111.1	yes	yes	yes
KC787112.1	yes	yes	yes
KC821604.1	yes	yes	yes
KC821610.1	yes	yes	yes
KC821612.1	yes	yes	yes
KC821615.1	yes	yes	yes
KC821616.1	yes	yes	yes
KC821621.1	yes	yes	yes
KC821625.1	yes	yes	yes
KC821626.1	yes	yes	yes
KC821627.1	yes	yes	yes
KC821629.1	yes	yes	yes
KC821630.1	yes	yes	yes
KC821633.1	yes	yes	yes
KC821634.1	yes	yes	yes
KC847113.1	yes	yes	yes
KC853746.1	yes	yes	yes
KC862301.1	yes	yes	yes
KC900378.1	yes	yes	yes
KC900379.1	yes	yes	yes
KC954774.1	yes	yes	yes
KC960489.1	yes	yes	yes
KC960671.1	yes	yes	yes
KF005318.1	yes	yes	yes
KF005319.1	yes	yes	yes
KF005320.1	yes	yes	yes
KF006818.1	yes	yes	yes
KF010834.1	yes	yes	yes
KF017001.1	yes	yes	yes
KF017003.1	yes	yes	yes
KF017005.1	yes	yes	yes
KF017927.1	yes	yes	yes
KF024721.1	yes	yes	yes
KF024722.1	yes	yes	yes
KF024724.1	yes	yes	yes
KF024727.1	yes	yes	yes
KF024728.1	yes	yes	yes
KF024729.1	yes	yes	yes
KF024730.1	yes	yes	yes
KF024733.1	yes	yes	yes
KF024734.1	yes	yes	yes
KF030445.1	yes	yes	yes
KF114876.1	yes	yes	yes
KF114877.1	yes	yes	yes
KF114878.1	yes	yes	yes
KF114879.1	yes	yes	yes
KF114880.1	yes	yes	yes
KF148055.1	yes	yes	yes
KF148616.1	yes	yes	yes
KF156338.1	yes	yes	yes
KF156339.1	yes	yes	yes
KF156340.1	yes	yes	yes
KF188409.1	yes	yes	yes
KF188410.1	yes	yes	yes
KF188414.1	yes	yes	yes
KF192053.1	yes	yes	yes
KF192075.1	yes	yes	yes
KF208315.1	yes	yes	yes
KF241843.1	yes	yes	yes
KF279412.2	yes	yes	yes
KF279413.1	yes	yes	yes
KF279415.1	yes	yes	yes
KF279416.1	yes	yes	yes
KF279418.2	yes	yes	yes
KF296717.1	yes	yes	yes
KF296718.1	yes	yes	yes
KF301602.1	yes	yes	yes
KF302032.1	yes	yes	yes
KF302033.1	yes	yes	yes
KF302034.1	yes	yes	yes
KF302035.1	yes	yes	yes
KF302036.1	yes	yes	yes
KF302037.1	yes	yes	yes
KF322026.1	yes	yes	yes
KF356198.1	yes	yes	yes
KF361475.1	yes	yes	yes
KF381361.1	yes	yes	yes
KF416340.1	yes	yes	yes
KF416341.1	yes	yes	yes
KF416344.1	yes	yes	yes
KF493879.1	yes	yes	yes
KF493881.1	yes	yes	yes
KF493882.1	yes	yes	yes
KF510034.2	yes	yes	yes
KF534715.1	yes	yes	yes
KF547926.1	yes	yes	yes
KF547927.1	yes	yes	yes
KF550303.1	yes	yes	yes
KF560330.1	yes	yes	yes
KF560331.1	yes	yes	yes
KF560332.1	yes	yes	yes
KF560333.1	yes	yes	yes
KF562340.1	yes	yes	yes
KF562341.1	yes	yes	yes
KF562864.1	yes	yes	yes
KF562865.1	yes	yes	yes
KF589919.1	yes	yes	yes
KF591601.1	yes	yes	yes
KF598856.1	yes	yes	yes
KF620435.1	yes	yes	yes
KF623293.1	yes	yes	yes
KF626666.1	yes	yes	yes
KF626667.1	yes	yes	yes
KF664566.1	yes	yes	yes
KF664567.1	yes	yes	yes
KF664568.1	yes	yes	yes
KF669662.1	yes	yes	yes
KF669663.1	yes	yes	yes
KF676640.1	yes	yes	yes
KF692088.2	yes	yes	yes
KF713485.1	yes	yes	yes
KF723224.1	yes	yes	yes
KF728385.2	yes	yes	yes
KF733017.1	yes	yes	yes
KF751793.1	yes	yes	yes
KF751794.1	yes	yes	yes
KF751796.1	yes	yes	yes
KF751797.1	yes	yes	yes
KF771236.1	yes	yes	yes
KF771237.1	yes	yes	yes
KF771238.1	yes	yes	yes
KF771239.1	yes	yes	yes
KF787094.1	yes	yes	yes
KF800937.1	yes	yes	yes
KF806588.1	yes	yes	yes
KF831354.1	yes	yes	yes
KF841475.1	yes	yes	yes
KF841476.1	yes	yes	yes
KF841477.1	yes	yes	yes
KF861510.1	yes	yes	yes
KF905342.1	yes	yes	yes
KF925357.1	yes	yes	yes
KF929199.1	yes	yes	yes
KF954506.1	yes	yes	yes
KF971864.1	yes	yes	yes
KF977490.1	yes	yes	yes
KF981601.1	yes	yes	yes
KF981875.1	yes	yes	yes
KF981876.1	yes	yes	yes
KJ002054.2	yes	yes	yes
KJ003983.1	yes	yes	yes
KJ010489.1	yes	yes	yes
KJ010547.1	yes	yes	yes
KJ010548.1	yes	yes	yes
KJ018209.1	yes	yes	yes
KJ018210.1	yes	yes	yes
KJ018211.1	yes	yes	yes
KJ018212.1	yes	yes	yes
KJ018213.1	yes	yes	yes
KJ018214.1	yes	yes	yes
KJ019026.1	yes	yes	yes
KJ019027.1	yes	yes	yes
KJ019028.1	yes	yes	yes
KJ019029.1	yes	yes	yes
KJ019030.1	yes	yes	yes
KJ019032.1	yes	yes	yes
KJ019033.1	yes	yes	yes
KJ019034.1	yes	yes	yes
KJ019035.1	yes	yes	yes
KJ019036.1	yes	yes	yes
KJ019037.1	yes	yes	yes
KJ019038.1	yes	yes	yes
KJ019039.1	yes	yes	yes
KJ019040.1	yes	yes	yes
KJ019041.1	yes	yes	yes
KJ019042.1	yes	yes	yes
KJ019044.1	yes	yes	yes
KJ019045.1	yes	yes	yes
KJ019046.1	yes	yes	yes
KJ019048.1	yes	yes	yes
KJ019050.1	yes	yes	yes
KJ019051.1	yes	yes	yes
KJ019052.1	yes	yes	yes
KJ019053.1	yes	yes	yes
KJ019054.1	yes	yes	yes
KJ019055.1	yes	yes	yes
KJ019056.1	yes	yes	yes
KJ019057.1	yes	yes	yes
KJ019058.1	yes	yes	yes
KJ019059.1	yes	yes	yes
KJ019061.1	yes	yes	yes
KJ019062.1	yes	yes	yes
KJ019063.1	yes	yes	yes
KJ019064.1	yes	yes	yes
KJ019065.1	yes	yes	yes
KJ019066.1	yes	yes	yes
KJ019068.1	yes	yes	yes
KJ019069.1	yes	yes	yes
KJ019070.1	yes	yes	yes
KJ019071.1	yes	yes	yes
KJ019072.1	yes	yes	yes
KJ019073.1	yes	yes	yes
KJ019075.1	yes	yes	yes
KJ019076.1	yes	yes	yes
KJ019077.1	yes	yes	yes
KJ019078.1	yes	yes	yes
KJ019080.1	yes	yes	yes
KJ019082.1	yes	yes	yes
KJ019084.1	yes	yes	yes
KJ019085.1	yes	yes	yes
KJ019086.1	yes	yes	yes
KJ019087.1	yes	yes	yes
KJ019088.1	yes	yes	yes
KJ019089.1	yes	yes	yes
KJ019090.1	yes	yes	yes
KJ019091.1	yes	yes	yes
KJ019092.1	yes	yes	yes
KJ019093.1	yes	yes	yes
KJ019094.1	yes	yes	yes
KJ019095.1	yes	yes	yes
KJ019096.1	yes	yes	yes
KJ019097.1	yes	yes	yes
KJ019098.1	yes	yes	yes
KJ019099.1	yes	yes	yes
KJ019100.1	yes	yes	yes
KJ019101.1	yes	yes	yes
KJ019102.1	yes	yes	yes
KJ019103.1	yes	yes	yes
KJ019104.1	yes	yes	yes
KJ019105.1	yes	yes	yes
KJ019106.1	yes	yes	yes
KJ019107.1	yes	yes	yes
KJ019108.1	yes	yes	yes
KJ019111.1	yes	yes	yes
KJ019112.1	yes	yes	yes
KJ019113.1	yes	yes	yes
KJ019115.1	yes	yes	yes
KJ019116.1	yes	yes	yes
KJ019117.1	yes	yes	yes
KJ019119.1	yes	yes	yes
KJ019120.1	yes	yes	yes
KJ019121.1	yes	yes	yes
KJ019122.1	yes	yes	yes
KJ019123.1	yes	yes	yes
KJ019124.1	yes	yes	yes
KJ019125.1	yes	yes	yes
KJ019126.1	yes	yes	yes
KJ019127.1	yes	yes	yes
KJ019128.1	yes	yes	yes
KJ019129.1	yes	yes	yes
KJ019130.1	yes	yes	yes
KJ019131.1	yes	yes	yes
KJ019132.1	yes	yes	yes
KJ019133.1	yes	yes	yes
KJ019135.1	yes	yes	yes
KJ019136.1	yes	yes	yes
KJ019137.1	yes	yes	yes
KJ019138.1	yes	yes	yes
KJ019139.1	yes	yes	yes
KJ019140.1	yes	yes	yes
KJ019141.1	yes	yes	yes
KJ019142.1	yes	yes	yes
KJ019143.1	yes	yes	yes
KJ019144.1	yes	yes	yes
KJ019145.1	yes	yes	yes
KJ019146.1	yes	yes	yes
KJ019147.1	yes	yes	yes
KJ019148.1	yes	yes	yes
KJ019149.1	yes	yes	yes
KJ019150.1	yes	yes	yes
KJ019151.1	yes	yes	yes
KJ019152.1	yes	yes	yes
KJ019153.1	yes	yes	yes
KJ019154.1	yes	yes	yes
KJ019155.1	yes	yes	yes
KJ019156.1	yes	yes	yes
KJ019157.1	yes	yes	yes
KJ019158.1	yes	yes	yes
KJ019159.1	yes	yes	yes
KJ019160.1	yes	yes	yes
KJ019161.1	yes	yes	yes
KJ019162.1	yes	yes	yes
KJ019163.1	yes	yes	yes
KJ019164.1	yes	yes	yes
KJ025956.1	yes	yes	yes
KJ025957.1	yes	yes	yes
KJ094020.1	yes	yes	yes
KJ094021.1	yes	yes	yes
KJ094022.1	yes	yes	yes
KJ094023.1	yes	yes	yes
KJ094025.1	yes	yes	yes
KJ094027.1	yes	yes	yes
KJ094028.1	yes	yes	yes
KJ094031.2	yes	yes	yes
KJ135004.2	yes	yes	yes
KJ140076.1	yes	yes	yes
KJ156985.1	yes	yes	yes
KJ159566.1	yes	yes	yes
KJ173786.1	yes	yes	yes
KJ174157.1	yes	yes	yes
KJ183192.1	yes	yes	yes
KJ183193.1	yes	yes	yes
KJ190157.1	yes	yes	yes
KJ190158.1	yes	yes	yes
KJ192196.1	yes	yes	yes
KJ192399.2	yes	yes	yes
KJ194579.1	yes	yes	yes
KJ194580.1	yes	yes	yes
KJ194581.1	yes	yes	yes
KJ194582.1	yes	yes	yes
KJ194583.1	yes	yes	yes
KJ194584.1	yes	yes	yes
KJ206559.1	yes	yes	yes
KJ206560.1	yes	yes	yes
KJ206561.1	yes	yes	yes
KJ206562.1	yes	yes	yes
KJ206563.1	yes	yes	yes
KJ410132.1	yes	yes	yes
KJ410134.1	yes	yes	yes
KJ410740.1	yes	yes	yes
KJ417497.1	yes	yes	yes
KJ419279.1	yes	yes	yes
KJ433974.1	yes	yes	yes
KJ452292.1	yes	yes	yes
KJ473422.1	yes	yes	yes
KJ473423.1	yes	yes	yes
KJ477684.1	yes	yes	yes
KJ477685.1	yes	yes	yes
KJ477686.1	yes	yes	yes
KJ489399.1	yes	yes	yes
KJ489401.1	yes	yes	yes
KJ502657.1	yes	yes	yes
KJ507099.1	yes	yes	yes
KJ507100.1	yes	yes	yes
KJ510412.1	yes	yes	yes
KJ510414.1	yes	yes	yes
KJ510415.1	yes	yes	yes
KJ528544.1	yes	yes	yes
KJ538721.1	yes	yes	yes
KJ538723.1	yes	yes	yes
KJ545483.2	yes	yes	yes
KJ564036.1	yes	yes	yes
KJ564037.1	yes	yes	yes
KJ564038.1	yes	yes	yes
KJ567041.1	yes	yes	yes
KJ567042.1	yes	yes	yes
KJ567043.1	yes	yes	yes
KJ567044.1	yes	yes	yes
KJ567045.1	yes	yes	yes
KJ567046.1	yes	yes	yes
KJ572844.2	yes	yes	yes
KJ572845.2	yes	yes	yes
KJ578758.1	yes	yes	yes
KJ578759.1	yes	yes	yes
KJ578760.1	yes	yes	yes
KJ578761.1	yes	yes	yes
KJ578763.1	yes	yes	yes
KJ578764.1	yes	yes	yes
KJ578766.1	yes	yes	yes
KJ578767.1	yes	yes	yes
KJ578769.1	yes	yes	yes
KJ578772.1	yes	yes	yes
KJ578773.1	yes	yes	yes
KJ578774.1	yes	yes	yes
KJ578777.1	yes	yes	yes
KJ578780.1	yes	yes	yes
KJ578781.1	yes	yes	yes
KJ578785.1	yes	yes	yes
KJ578787.1	yes	yes	yes
KJ578788.1	yes	yes	yes
KJ578790.1	yes	yes	yes
KJ578791.1	yes	yes	yes
KJ578792.1	yes	yes	yes
KJ586795.1	yes	yes	yes
KJ591605.1	yes	yes	yes
KJ595575.1	yes	yes	yes
KJ595576.1	yes	yes	yes
KJ596420.1	yes	yes	yes
KJ603229.1	yes	yes	yes
KJ608188.1	yes	yes	yes
KJ608189.1	yes	yes	yes
KJ617393.1	yes	yes	yes
KJ619459.1	yes	yes	yes
KJ628499.1	yes	yes	yes
KJ668713.1	yes	yes	yes
KJ668714.2	yes	yes	yes
KJ668715.1	yes	yes	yes
KJ668716.1	yes	yes	yes
KJ668717.1	yes	yes	yes
KJ668718.1	yes	yes	yes
KJ716335.1	yes	yes	yes
KJ722067.1	yes	yes	yes
KJ725374.1	yes	yes	yes
KJ743987.1	yes	yes	yes
KJ746502.1	yes	yes	yes
KJ748011.1	yes	yes	yes
KJ749827.1	yes	yes	yes
KJ801817.1	yes	yes	yes
KJ803031.1	yes	yes	yes
KJ804259.1	yes	yes	yes
KJ829260.1	yes	yes	yes
KJ832078.1	yes	yes	yes
KJ847052.1	yes	yes	yes
KJ909655.1	yes	yes	yes
KJ920400.1	yes	yes	yes
KJ936628.1	yes	yes	yes
KJ944830.1	yes	yes	yes
KJ944841.1	yes	yes	yes
KJ959591.1	yes	yes	yes
KM000061.1	yes	yes	yes
KM000062.1	yes	yes	yes
KM044272.1	yes	yes	yes
KM058087.1	yes	yes	yes
KM067278.1	yes	yes	yes
KM091442.1	yes	yes	yes
KM091443.1	yes	yes	yes
KM091444.1	yes	yes	yes
KM101117.1	yes	yes	yes
KM101118.1	yes	yes	yes
KM190144.1	yes	yes	yes
KM197169.1	yes	yes	yes
KM199770.1	yes	yes	yes
KM199771.1	yes	yes	yes
KM209228.1	yes	yes	yes
KM209255.1	yes	yes	yes
KM209261.1	yes	yes	yes
KM209270.1	yes	yes	yes
KM209271.1	yes	yes	yes
KM209320.1	yes	yes	yes
KM215148.1	yes	yes	yes
KM216423.1	yes	yes	yes
KM224878.1	yes	yes	yes
KM224879.1	yes	yes	yes
KM233151.1	yes	yes	yes
KM233455.1	yes	yes	yes
KM233689.1	yes	yes	yes
KM236237.1	yes	yes	yes
KM236240.1	yes	yes	yes
KM236242.1	yes	yes	yes
KM236243.1	yes	yes	yes
KM236245.1	yes	yes	yes
KM236246.1	yes	yes	yes
KM236247.1	yes	yes	yes
KM236248.1	yes	yes	yes
KM236502.1	yes	yes	yes
KM242061.1	yes	yes	yes
KM247287.1	yes	yes	yes
KM253764.1	yes	yes	yes
KM262191.1	yes	yes	yes
KM262192.1	yes	yes	yes
KM272358.1	yes	yes	yes
KM276541.1	yes	yes	yes
KM347890.1	yes	yes	yes
KM352500.1	yes	yes	yes
KM363597.1	yes	yes	yes
KM366096.1	yes	yes	yes
KM366097.1	yes	yes	yes
KM366098.1	yes	yes	yes
KM366099.1	yes	yes	yes
KM370384.1	yes	yes	yes
KM389210.1	yes	yes	yes
KM389214.1	yes	yes	yes
KM389215.1	yes	yes	yes
KM389216.1	yes	yes	yes
KM389217.1	yes	yes	yes
KM389219.1	yes	yes	yes
KM389222.1	yes	yes	yes
KM389223.1	yes	yes	yes
KM389224.1	yes	yes	yes
KM389225.1	yes	yes	yes
KM389226.1	yes	yes	yes
KM389227.1	yes	yes	yes
KM389229.1	yes	yes	yes
KM389231.1	yes	yes	yes
KM389233.1	yes	yes	yes
KM389234.1	yes	yes	yes
KM389240.1	yes	yes	yes
KM389242.1	yes	yes	yes
KM389243.1	yes	yes	yes
KM389244.1	yes	yes	yes
KM389247.1	yes	yes	yes
KM389252.1	yes	yes	yes
KM389253.1	yes	yes	yes
KM389260.1	yes	yes	yes
KM389261.1	yes	yes	yes
KM389262.1	yes	yes	yes
KM389263.1	yes	yes	yes
KM389264.1	yes	yes	yes
KM389265.1	yes	yes	yes
KM389277.1	yes	yes	yes
KM389278.1	yes	yes	yes
KM389280.1	yes	yes	yes
KM389287.1	yes	yes	yes
KM389288.1	yes	yes	yes
KM389289.1	yes	yes	yes
KM389296.1	yes	yes	yes
KM389297.1	yes	yes	yes
KM389298.1	yes	yes	yes
KM389299.1	yes	yes	yes
KM389300.1	yes	yes	yes
[truncated: 14,126 more rows]

## Sheet: B.vConTACT2_raw_output
vConTACT2 std output	Phage genome accession ID.	Phage order (vConTACT2 references only).	Phage family (vConTACT2 references only).	Phage genus (vConTACT2 references only).	vConTACT2 cluster.	vConTACT2 clustering status.	Number of phages in vConTACT2 cluster.	vConTACT2 subcluster.	Number of phages in vConTACT2 subcluster.	Quality score of vConTACT2 cluster.	Adjusted P-value of vConTACT2 cluster.	Topology confidence score.	Number of reference phage genera in vConTACT2 cluster.	Number of reference phage families in vConTACT2 cluster.	Number of reference phage orders in vConTACT2 cluster.	Genus confidence score.
X1	Genome	Order	Family	Genus	VC	VC.Status	Size	VC.Subcluster	VC.Subcluster.Size	Quality	Adj.P-value	Topology.Confidence.Score	Genera.in.VC	Families.in.VC	Orders.in.VC	Genus.Confidence.Score
0	AB002632.1	Unassigned	Unassigned	Unassigned	0_0	Clustered	4	VC_0_0	4	1	1	1	2	2	1	1
1	AB009866.2	Unassigned	Unassigned	Unassigned	1_0	Clustered	25	VC_1_0	25	0.4008	1	0.4008	2	2	2	0.9933
2	AB012112.1	Unassigned	Unassigned	Unassigned	13_0	Clustered	2	VC_13_0	2	0.1677	0.638163	0.107	1	1	1	1
3	AB036666.1	Unassigned	Unassigned	Unassigned	16_0	Clustered	8	VC_16_0	8	0.4782	1	0.4782	1	1	1	1
4	AB043678.1	Unassigned	Unassigned	Unassigned	19_0	Clustered	4	VC_19_0	4	0.8338	0.999122	0.833	1	2	1	1
5	AB043679.1	Unassigned	Unassigned	Unassigned	19_0	Clustered	4	VC_19_0	4	0.8338	0.999122	0.833	1	2	1	1
6	AB044554.1	Unassigned	Unassigned	Unassigned	1_0	Clustered	25	VC_1_0	25	0.4008	1	0.4008	2	2	2	0.9933
7	AB161975.2	Unassigned	Unassigned	Unassigned	16_0	Clustered	8	VC_16_0	8	0.4782	1	0.4782	1	1	1	1
8	AB217841.1	Unassigned	Unassigned	Unassigned	27_0	Clustered	2	VC_27_0	2	0.1694	0.638163	0.1081	1	1	1	1
9	AB259123.2	Unassigned	Unassigned	Unassigned	28_0	Clustered	9	VC_28_0	9	0.9768	1	0.9768	2	2	1	1
10	AB276040.1	Unassigned	Unassigned	Unassigned	30_0	Clustered	24	VC_30_0	24	0.7201	1	0.7201	3	2	2	1
11	AB326954.1	Unassigned	Unassigned	Unassigned	36_0	Clustered	4	VC_36_0	4	1	1	1	1	1	1	1
12	AB366653.2	Unassigned	Unassigned	Unassigned	38_1	Clustered	2	VC_38_1	2	0.2457	0.948334	0.233	2	2	2	1
13	AB370205.1	Unassigned	Unassigned	Unassigned	6_0	Clustered	37	VC_6_0	37	0.4598	1	0.4598	2	2	2	0.994
14	AB374228.1	Unassigned	Unassigned	Unassigned	44_0	Clustered	22	VC_44_0	22	0.937	1	0.937	3	2	2	1
15	AB434711.1	Unassigned	Unassigned	Unassigned	28_0	Clustered	9	VC_28_0	9	0.9768	1	0.9768	2	2	1	1
16	AB452990.1	Unassigned	Unassigned	Unassigned	58_0	Clustered	2	VC_58_0	2	0.0056	0.572889	0.0032	1	1	1	1
17	AB472900.2	Unassigned	Unassigned	Unassigned	64_0	Clustered	17	VC_64_0	17	0.9125	1	0.9125	3	2	2	1
18	AB572858.1	Unassigned	Unassigned	Unassigned	67_0	Clustered	10	VC_67_0	10	0.8314	1	0.8314	2	2	1	1
19	AB605730.1	Unassigned	Unassigned	Unassigned	68_0	Clustered	3	VC_68_0	3	0.3036	0.998207	0.3031	1	2	2	1
20	AB626962.1	Unassigned	Unassigned	Unassigned	71_0	Clustered	24	VC_71_0	24	0.7816	1	0.7816	3	2	2	1
21	AB626963.1	Unassigned	Unassigned	Unassigned	71_0	Clustered	24	VC_71_0	24	0.7816	1	0.7816	3	2	2	1
22	AB712291.1	Unassigned	Unassigned	Unassigned	75_0	Clustered	20	VC_75_0	20	0.9442	1	0.9442	3	2	2	1
23	AB757800.1	Unassigned	Unassigned	Unassigned	76_0	Clustered	8	VC_76_0	8	1	1	1	3	2	2	1
24	AB757801.1	Unassigned	Unassigned	Unassigned	76_0	Clustered	8	VC_76_0	8	1	1	1	3	2	2	1
25	AB823818.1	Unassigned	Unassigned	Unassigned	78_0	Clustered	2	VC_78_0	2	0.1783	0.953881	0.1701	1	1	2	1
26	AB828698.1	Unassigned	Unassigned	Unassigned	88_0	Clustered	8	VC_88_0	8	0.9892	0.989069	0.9783	1	2	1	1
27	AB854109.1	Unassigned	Unassigned	Unassigned	90_0	Clustered	3	VC_90_0	3	0.1914	0.998523	0.1911	2	2	2	1
28	AB897757.1	Unassigned	Unassigned	Unassigned	97_5	Clustered	3	VC_97_5	3	0.0407	0.826411	0.0336	2	2	2	1
29	AB910392.1	Unassigned	Unassigned	Unassigned	100_0	Clustered	3	VC_100_0	3	0.6219	0.998259	0.6208	1	1	1	1
30	AB910602.1	Unassigned	Unassigned	Unassigned	105_0	Clustered	5	VC_105_0	5	0.5717	0.999957	0.5717	1	2	1	1
31	AB931172.1	Unassigned	Unassigned	Unassigned	88_0	Clustered	8	VC_88_0	8	0.9892	0.989069	0.9783	1	2	1	1
32	AB937974.1	Unassigned	Unassigned	Unassigned	28_0	Clustered	9	VC_28_0	9	0.9768	1	0.9768	2	2	1	1
33	AB967974.1	Unassigned	Unassigned	Unassigned	108_0	Clustered	2	VC_108_0	2	0.778	0.89435	0.6958	1	2	2	1
34	AB971354.1	Unassigned	Unassigned	Unassigned	111_0	Clustered	14	VC_111_0	14	1	1	1	2	2	1	1
35	AB981169.1	Unassigned	Unassigned	Unassigned	30_0	Clustered	24	VC_30_0	24	0.7201	1	0.7201	3	2	2	1
36	AB981170.1	Unassigned	Unassigned	Unassigned	28_0	Clustered	9	VC_28_0	9	0.9768	1	0.9768	2	2	1	1
37	ACSJ01000015.1	Unassigned	Unassigned	Unassigned	13_0	Clustered	2	VC_13_0	2	0.1677	0.638163	0.107	1	1	1	1
38	ACSJ01000018.1	Unassigned	Unassigned	Unassigned	27_0	Clustered	2	VC_27_0	2	0.1694	0.638163	0.1081	1	1	1	1
39	AF011378.1	Unassigned	Unassigned	Unassigned	118_0	Clustered	116	VC_118_0	116	0.5701	1	0.5701	3	2	2	0.8097
40	AF020713.1	Unassigned	Unassigned	Unassigned	125_0	Clustered	2	VC_125_0	2	0.313	0.941661	0.2948	2	2	2	1
41	AF020798.1	Unassigned	Unassigned	Unassigned	129_0	Clustered	2	VC_129_0	2	0.0412	0.876219	0.0361	1	1	1	1
42	AF030986.1	Unassigned	Unassigned	Unassigned	130_0	Clustered	2	VC_130_0	2	0.0494	0.934807	0.0461	1	1	1	1
43	AF052431.1	Unassigned	Unassigned	Unassigned	111_0	Clustered	14	VC_111_0	14	1	1	1	2	2	1	1
44	AF052605.1	Unassigned	Unassigned	Unassigned	36_0	Clustered	4	VC_36_0	4	1	1	1	1	1	1	1
45	AF058279.1	Unassigned	Unassigned	Unassigned	144_0	Clustered	2	VC_144_0	2	1	1	1	1	1	1	1
46	AF058280.1	Unassigned	Unassigned	Unassigned	144_0	Clustered	2	VC_144_0	2	1	1	1	1	1	1	1
47	AF059243.1	Unassigned	Unassigned	Unassigned	111_0	Clustered	14	VC_111_0	14	1	1	1	2	2	1	1
48	AF068845.1	Unassigned	Unassigned	Unassigned	158_0	Clustered	11	VC_158_0	11	0.3032	1	0.3032	3	2	2	1
49	AF069308.1	Unassigned	Unassigned	Unassigned	132_0	Clustered	27	VC_132_0	27	0.503	1	0.503	3	2	2	0.9972
50	AF069529.1	Unassigned	Unassigned	Unassigned	132_0	Clustered	27	VC_132_0	27	0.503	1	0.503	3	2	2	0.9972
51	AF083977.1	Unassigned	Unassigned	Unassigned	174_0	Clustered	6	VC_174_0	6	0.5315	1	0.5315	2	2	2	1
52	AF151091.1	Unassigned	Unassigned	Unassigned	190_0	Clustered	4	VC_190_0	4	0.746	0.966293	0.7208	1	1	1	1
53	AF151674.1	Unassigned	Unassigned	Unassigned	190_0	Clustered	4	VC_190_0	4	0.746	0.966293	0.7208	1	1	1	1
54	AF151675.1	Unassigned	Unassigned	Unassigned	190_0	Clustered	4	VC_190_0	4	0.746	0.966293	0.7208	1	1	1	1
55	AF151676.1	Unassigned	Unassigned	Unassigned	190_0	Clustered	4	VC_190_0	4	0.746	0.966293	0.7208	1	1	1	1
56	AF158600.2	Unassigned	Unassigned	Unassigned	113_0	Clustered	51	VC_113_0	51	0.5711	1	0.5711	3	2	2	1
57	AF189021.1	Unassigned	Unassigned	Unassigned	212_0	Clustered	12	VC_212_0	12	0.9995	0.991289	0.9908	1	2	2	1
58	AF195778.1	Unassigned	Unassigned	Unassigned	213_0	Clustered	33	VC_213_0	33	0.7887	1	0.7887	2	2	1	1
59	AF195901.1	Unassigned	Unassigned	Unassigned	216_0	Clustered	3	VC_216_0	3	0.8294	0.992876	0.8235	1	2	2	1
60	AF208055.1	Unassigned	Unassigned	Unassigned	176_0	Clustered	2	VC_176_0	2	0.0508	0.955537	0.0486	1	1	1	1
61	AF212846.1	Unassigned	Unassigned	Unassigned	176_0	Clustered	2	VC_176_0	2	0.0508	0.955537	0.0486	1	1	1	1
62	AF217253.1	Unassigned	Unassigned	Unassigned	162_0	Clustered	40	VC_162_0	40	0.7091	1	0.7091	3	2	2	0.8962
63	AF222060.1	Unassigned	Unassigned	Unassigned	218_0	Clustered	8	VC_218_0	8	0.7675	1	0.7675	1	1	1	1
64	AF226851.1	Unassigned	Unassigned	Unassigned	221_0	Clustered	4	VC_221_0	4	1	1	1	2	2	1	1
65	AF226852.1	Unassigned	Unassigned	Unassigned	221_0	Clustered	4	VC_221_0	4	1	1	1	2	2	1	1
66	AF227250.1	Unassigned	Unassigned	Unassigned	213_0	Clustered	33	VC_213_0	33	0.7887	1	0.7887	2	2	1	1
67	AF232233.1	Unassigned	Unassigned	Unassigned	222_0	Clustered	25	VC_222_0	25	0.7864	1	0.7864	2	2	2	1
68	AF234173.1	Unassigned	Unassigned	Unassigned	142_0	Clustered	11	VC_142_0	11	0.8656	1	0.8656	3	2	2	1
69	AF242738.3	Unassigned	Unassigned	Unassigned	155_0	Clustered	12	VC_155_0	12	0.3115	1	0.3115	1	2	2	1
70	AF271693.1	Unassigned	Unassigned	Unassigned	232_20	Clustered	2	VC_232_20	2	0.01	0.957523	0.0096	2	2	2	1
71	AF299306.1	Unassigned	Unassigned	Unassigned	233_0	Clustered	18	VC_233_0	18	0.5348	1	0.5348	3	2	1	1
72	AF299307.1	Unassigned	Unassigned	Unassigned	233_0	Clustered	18	VC_233_0	18	0.5348	1	0.5348	3	2	1	1
73	AF299308.1	Unassigned	Unassigned	Unassigned	233_0	Clustered	18	VC_233_0	18	0.5348	1	0.5348	3	2	1	1
74	AF299314.1	Unassigned	Unassigned	Unassigned	233_0	Clustered	18	VC_233_0	18	0.5348	1	0.5348	3	2	1	1
75	AF323668.1	Unassigned	Unassigned	Unassigned	156_0	Clustered	7	VC_156_0	7	0.26	1	0.26	1	2	2	1
76	AF323669.1	Unassigned	Unassigned	Unassigned	178_0	Clustered	9	VC_178_0	9	0.2729	1	0.2729	1	2	2	1
77	AF323670.1	Unassigned	Unassigned	Unassigned	179_0	Clustered	3	VC_179_0	3	0.1733	0.998512	0.173	1	2	2	1
78	AF323671.1	Unassigned	Unassigned	Unassigned	250_0	Clustered	9	VC_250_0	9	0.8934	1	0.8934	1	2	2	1
79	AF323672.1	Unassigned	Unassigned	Unassigned	251_0	Clustered	2	VC_251_0	2	0.9014	0.76025	0.6853	1	2	2	1
80	AF323673.1	Unassigned	Unassigned	Unassigned	249_0	Clustered	2	VC_249_0	2	0.4086	0.945373	0.3863	1	2	2	1
81	AF335538.1	Unassigned	Unassigned	Unassigned	138_0	Clustered	11	VC_138_0	11	0.1478	1	0.1478	3	2	2	0.8909
82	AF338467.2	Unassigned	Unassigned	Unassigned	256_0	Clustered	42	VC_256_0	42	0.9617	1	0.9617	1	2	2	0.8641
83	AF348734.1	Unassigned	Unassigned	Unassigned	258_0	Clustered	2	VC_258_0	2	0.1783	0.979387	0.1746	1	1	1	1
84	AF348741.1	Unassigned	Unassigned	Unassigned	257_0	Clustered	3	VC_257_0	3	0.1425	0.998028	0.1422	1	1	1	1
85	AF348742.1	Unassigned	Unassigned	Unassigned	257_0	Clustered	3	VC_257_0	3	0.1425	0.998028	0.1422	1	1	1	1
86	AF348743.1	Unassigned	Unassigned	Unassigned	257_0	Clustered	3	VC_257_0	3	0.1425	0.998028	0.1422	1	1	1	1
87	AF348744.1	Unassigned	Unassigned	Unassigned	258_0	Clustered	2	VC_258_0	2	0.1783	0.979387	0.1746	1	1	1	1
88	AF399011.1	Unassigned	Unassigned	Unassigned	264_2	Clustered	8	VC_264_2	8	0.2873	1	0.2873	2	2	2	0.9286
89	AF414369.2	Unassigned	Unassigned	Unassigned	270_0	Clustered	18	VC_270_0	18	0.9071	1	0.9071	1	2	1	1
90	AF424781.1	Unassigned	Unassigned	Unassigned	6_0	Clustered	37	VC_6_0	37	0.4598	1	0.4598	2	2	2	0.994
91	AF424782.1	Unassigned	Unassigned	Unassigned	2_0	Clustered	40	VC_2_0	40	0.8149	1	0.8149	2	2	2	0.9974
92	AF428260.1	Unassigned	Unassigned	Unassigned	272_0	Clustered	2	VC_272_0	2	1	1	1	1	2	1	1
93	AF448724.1	Unassigned	Unassigned	Unassigned	274_0	Clustered	4	VC_274_0	4	0.2987	0.99997	0.2987	1	2	2	1
94	AF452449.2	Unassigned	Unassigned	Unassigned	67_0	Clustered	10	VC_67_0	10	0.8314	1	0.8314	2	2	1	1
95	AF503408.1	Unassigned	Unassigned	Unassigned	142_0	Clustered	11	VC_142_0	11	0.8656	1	0.8656	3	2	2	1
96	AF547430.1	Unassigned	Unassigned	Unassigned	279_10	Clustered	40	VC_279_10	40	0.1522	1	0.1522	2	2	2	0.7603
97	AH009279.2	Unassigned	Unassigned	Unassigned	213_0	Clustered	33	VC_213_0	33	0.7887	1	0.7887	2	2	1	1
98	AJ006589.3	Unassigned	Unassigned	Unassigned	281_0	Clustered	13	VC_281_0	13	0.832	1	0.832	2	2	2	1
99	AJ011579.1	Unassigned	Unassigned	Unassigned	285_0	Clustered	3	VC_285_0	3	0.0295	0.775671	0.0229	1	1	1	1
100	AJ011581.1	Unassigned	Unassigned	Unassigned	285_0	Clustered	3	VC_285_0	3	0.0295	0.775671	0.0229	1	1	1	1
101	AJ278707.1	Unassigned	Unassigned	Unassigned	287_0	Clustered	2	VC_287_0	2	0.0537	0.951041	0.0511	1	1	1	1
102	AJ298551.1	Unassigned	Unassigned	Unassigned	292_0	Clustered	2	VC_292_0	2	0.0335	0.954945	0.032	1	1	1	1
103	AJ298564.1	Unassigned	Unassigned	Unassigned	292_0	Clustered	2	VC_292_0	2	0.0335	0.954945	0.032	1	1	1	1
104	AJ304858.2	Unassigned	Unassigned	Unassigned	133_0	Clustered	2	VC_133_0	2	0.0123	0.952872	0.0117	1	1	1	1
105	AJ421942.1	Unassigned	Unassigned	Unassigned	243_0	Clustered	2	VC_243_0	2	0.0635	0.954017	0.0606	1	1	1	1
106	AJ550635.1	Unassigned	Unassigned	Unassigned	301_0	Clustered	9	VC_301_0	9	0.8256	1	0.8256	2	2	1	1
107	AJ604531.1	Unassigned	Unassigned	Unassigned	306_0	Clustered	2	VC_306_0	2	0.0189	0.95614	0.0181	1	1	1	1
108	AJ703801.1	Unassigned	Unassigned	Unassigned	309_0	Clustered	3	VC_309_0	3	0.1472	0.664175	0.0977	1	1	1	1
109	AJ703802.1	Unassigned	Unassigned	Unassigned	309_0	Clustered	3	VC_309_0	3	0.1472	0.664175	0.0977	1	1	1	1
110	AJ703803.1	Unassigned	Unassigned	Unassigned	309_0	Clustered	3	VC_309_0	3	0.1472	0.664175	0.0977	1	1	1	1
111	AJ703804.1	Unassigned	Unassigned	Unassigned	311_0	Clustered	2	VC_311_0	2	0.0565	0.5	0.0282	1	1	1	1
112	AJ703805.1	Unassigned	Unassigned	Unassigned	311_0	Clustered	2	VC_311_0	2	0.0565	0.5	0.0282	1	1	1	1
113	AJ748296.1	Unassigned	Unassigned	Unassigned	310_0	Clustered	26	VC_310_0	26	0.8553	1	0.8553	2	2	2	1
114	AJ969242.1	Unassigned	Unassigned	Unassigned	314_0	Clustered	3	VC_314_0	3	1	1	1	1	2	1	1
115	AJ972879.2	Unassigned	Unassigned	Unassigned	316_0	Clustered	2	VC_316_0	2	0.6248	0.912378	0.57	1	2	2	1
116	AM076770.1	Unassigned	Unassigned	Unassigned	317_0	Clustered	2	VC_317_0	2	0.0813	0.950068	0.0772	1	1	1	1
117	AM084414.1	Unassigned	Unassigned	Unassigned	318_0	Clustered	34	VC_318_0	34	0.9993	1	0.9993	2	2	2	1
118	AP000363.1	Unassigned	Unassigned	Unassigned	136_2	Clustered	33	VC_136_2	33	0.4441	1	0.4441	3	2	2	0.9867
119	AP000400.1	Unassigned	Unassigned	Unassigned	133_0	Clustered	2	VC_133_0	2	0.0123	0.952872	0.0117	1	1	1	1
120	AP000422.1	Unassigned	Unassigned	Unassigned	136_2	Clustered	33	VC_136_2	33	0.4441	1	0.4441	3	2	2	0.9867
121	AP001553.1	Unassigned	Unassigned	Unassigned	4_1	Clustered	31	VC_4_1	31	0.3363	1	0.3363	2	2	2	0.914
122	AP004402.1	Unassigned	Unassigned	Unassigned	136_2	Clustered	33	VC_136_2	33	0.4441	1	0.4441	3	2	2	0.9867
123	AP005153.1	Unassigned	Unassigned	Unassigned	136_2	Clustered	33	VC_136_2	33	0.4441	1	0.4441	3	2	2	0.9867
124	AP009363.1	Unassigned	Unassigned	Unassigned	2_0	Clustered	40	VC_2_0	40	0.8149	1	0.8149	2	2	2	0.9974
125	AP011113.1	Unassigned	Unassigned	Unassigned	217_52	Clustered	2	VC_217_52	2	0.0039	0.787607	0.0031	2	2	2	1
126	AP011616.1	Unassigned	Unassigned	Unassigned	328_0	Clustered	6	VC_328_0	6	0.939	0.999999	0.939	1	2	2	1
127	AP011617.1	Unassigned	Unassigned	Unassigned	328_0	Clustered	6	VC_328_0	6	0.939	0.999999	0.939	1	2	2	1
128	AP011956.1	Unassigned	Unassigned	Unassigned	3_0	Clustered	26	VC_3_0	26	0.3916	1	0.3916	2	2	2	0.9754
129	AP012529.1	Unassigned	Unassigned	Unassigned	136_2	Clustered	33	VC_136_2	33	0.4441	1	0.4441	3	2	2	0.9867
130	AP012530.1	Unassigned	Unassigned	Unassigned	133_2	Clustered	12	VC_133_2	12	0.2015	1	0.2015	1	2	2	1
131	AP012531.1	Unassigned	Unassigned	Unassigned	136_2	Clustered	33	VC_136_2	33	0.4441	1	0.4441	3	2	2	0.9867
132	AP012532.1	Unassigned	Unassigned	Unassigned	136_2	Clustered	33	VC_136_2	33	0.4441	1	0.4441	3	2	2	0.9867
133	AP012533.1	Unassigned	Unassigned	Unassigned	136_2	Clustered	33	VC_136_2	33	0.4441	1	0.4441	3	2	2	0.9867
134	AP012534.1	Unassigned	Unassigned	Unassigned	136_1	Clustered	22	VC_136_1	22	0.3762	1	0.3762	3	2	2	1
135	AP012535.1	Unassigned	Unassigned	Unassigned	136_2	Clustered	33	VC_136_2	33	0.4441	1	0.4441	3	2	2	0.9867
136	AP012536.1	Unassigned	Unassigned	Unassigned	133_1	Clustered	2	VC_133_1	2	0.0408	0.957332	0.039	1	1	1	1
137	AP012537.1	Unassigned	Unassigned	Unassigned	133_1	Clustered	2	VC_133_1	2	0.0408	0.957332	0.039	1	1	1	1
138	AP012538.1	Unassigned	Unassigned	Unassigned	133_2	Clustered	12	VC_133_2	12	0.2015	1	0.2015	1	2	2	1
139	AP012539.1	Unassigned	Unassigned	Unassigned	133_2	Clustered	12	VC_133_2	12	0.2015	1	0.2015	1	2	2	1
140	AP012540.1	Unassigned	Unassigned	Unassigned	133_2	Clustered	12	VC_133_2	12	0.2015	1	0.2015	1	2	2	1
141	AP013029.1	Unassigned	Unassigned	Unassigned	22_6	Clustered	8	VC_22_6	8	0.1805	1	0.1805	2	2	2	0.8571
142	AP014629.1	Unassigned	Unassigned	Unassigned	137_0	Clustered	3	VC_137_0	3	0.4301	0.998429	0.4294	2	2	2	1
143	AP014887.1	Unassigned	Unassigned	Unassigned	345_0	Clustered	6	VC_345_0	6	0.3271	1	0.3271	1	1	1	1
144	AP014888.1	Unassigned	Unassigned	Unassigned	347_0	Clustered	5	VC_347_0	5	1	1	1	1	1	1	1
145	AP017925.1	Unassigned	Unassigned	Unassigned	263_0	Clustered	3	VC_263_0	3	0.1464	0.998408	0.1462	2	2	2	1
146	AP017972.1	Unassigned	Unassigned	Unassigned	349_5	Clustered	4	VC_349_5	4	0.1276	0.998518	0.1274	2	2	2	1
147	AP018361.1	Unassigned	Unassigned	Unassigned	244_0	Clustered	5	VC_244_0	5	0.2359	1	0.2359	1	2	2	1
148	AP018375.1	Unassigned	Unassigned	Unassigned	353_6	Clustered	23	VC_353_6	23	0.1449	1	0.1449	2	2	2	0.9249
149	AP018462.1	Unassigned	Unassigned	Unassigned	355_0	Clustered	8	VC_355_0	8	0.5303	1	0.5303	1	1	1	1
150	AP018463.1	Unassigned	Unassigned	Unassigned	355_0	Clustered	8	VC_355_0	8	0.5303	1	0.5303	1	1	1	1
151	AP018479.1	Unassigned	Unassigned	Unassigned	360_1	Clustered	33	VC_360_1	33	0.3987	1	0.3987	3	2	2	0.8731
152	AP018485.1	Unassigned	Unassigned	Unassigned	371_0	Clustered	22	VC_371_0	22	0.4913	1	0.4913	3	2	2	1
153	AP018487.1	Unassigned	Unassigned	Unassigned	376_0	Clustered	6	VC_376_0	6	0.168	1	0.168	2	2	2	1
154	AP018714.1	Unassigned	Unassigned	Unassigned	381_0	Clustered	10	VC_381_0	10	0.4033	1	0.4033	2	2	2	1
155	AP018715.1	Unassigned	Unassigned	Unassigned	381_0	Clustered	10	VC_381_0	10	0.4033	1	0.4033	2	2	2	1
156	AP019418.1	Unassigned	Unassigned	Unassigned	264_2	Clustered	8	VC_264_2	8	0.2873	1	0.2873	2	2	2	0.9286
157	AP019522.1	Unassigned	Unassigned	Unassigned	353_2	Clustered	11	VC_353_2	11	0.0994	1	0.0994	2	2	2	1
158	AP019527.1	Unassigned	Unassigned	Unassigned	386_0	Clustered	9	VC_386_0	9	1	1	1	1	2	2	1
159	AP019535.1	Unassigned	Unassigned	Unassigned	388_0	Clustered	62	VC_388_0	62	0.9017	1	0.9017	2	2	2	0.9757
160	AP019559.1	Unassigned	Unassigned	Unassigned	305_4	Clustered	34	VC_305_4	34	0.4728	1	0.4728	3	2	2	0.7736
161	AP019560.1	Unassigned	Unassigned	Unassigned	11_0	Clustered	13	VC_11_0	13	0.6804	1	0.6804	1	1	1	1
162	AP019561.1	Unassigned	Unassigned	Unassigned	11_0	Clustered	13	VC_11_0	13	0.6804	1	0.6804	1	1	1	1
163	AP019562.1	Unassigned	Unassigned	Unassigned	11_0	Clustered	13	VC_11_0	13	0.6804	1	0.6804	1	1	1	1
164	AY007505.3	Unassigned	Unassigned	Unassigned	226_0	Clustered	19	VC_226_0	19	0.2291	1	0.2291	1	2	2	0.7018
165	AY052766.1	Unassigned	Unassigned	Unassigned	162_0	Clustered	40	VC_162_0	40	0.7091	1	0.7091	3	2	2	0.8962
166	AY055382.1	Unassigned	Unassigned	Unassigned	134_0	Clustered	10	VC_134_0	10	0.4921	1	0.4921	1	2	2	1
167	AY078382.2	Unassigned	Unassigned	Unassigned	405_0	Clustered	31	VC_405_0	31	0.9352	1	0.9352	5	2	2	1
168	AY082070.1	Unassigned	Unassigned	Unassigned	409_0	Clustered	2	VC_409_0	2	0.6731	0.922636	0.6211	1	2	2	1
169	AY129332.2	Unassigned	Unassigned	Unassigned	372_0	Clustered	51	VC_372_0	51	0.8719	1	0.8719	3	2	2	1
170	AY129334.1	Unassigned	Unassigned	Unassigned	356_0	Clustered	25	VC_356_0	25	0.896	1	0.896	2	2	2	1
171	AY129336.2	Unassigned	Unassigned	Unassigned	237_3	Clustered	3	VC_237_3	3	0.0521	0.998592	0.0521	2	2	2	0.6667
172	AY133112.1	Unassigned	Unassigned	Unassigned	18_0	Clustered	6	VC_18_0	6	0.6418	1	0.6418	2	2	2	1
173	AY147032.1	Unassigned	Unassigned	Unassigned	45_0	Clustered	2	VC_45_0	2	0.1555	0.963743	0.1499	1	1	1	1
174	AY147035.1	Unassigned	Unassigned	Unassigned	45_0	Clustered	2	VC_45_0	2	0.1555	0.963743	0.1499	1	1	1	1
175	AY150271.2	Unassigned	Unassigned	Unassigned	319_0	Clustered	17	VC_319_0	17	0.7904	1	0.7904	3	2	2	1
176	AY176327.1	Unassigned	Unassigned	Unassigned	353_3	Clustered	43	VC_353_3	43	0.3233	1	0.3233	2	3	2	0.9922
177	AY190604.1	Unassigned	Unassigned	Unassigned	218_0	Clustered	8	VC_218_0	8	0.7675	1	0.7675	1	1	1	1
178	AY216660.1	Unassigned	Unassigned	Unassigned	420_0	Clustered	26	VC_420_0	26	0.8937	1	0.8937	4	2	2	1
179	AY247822.1	Unassigned	Unassigned	Unassigned	427_0	Clustered	34	VC_427_0	34	0.8101	1	0.8101	3	2	2	1
180	AY257527.1	Unassigned	Unassigned	Unassigned	436_0	Clustered	9	VC_436_0	9	1	1	1	2	2	1	1
181	AY264774.1	Unassigned	Unassigned	Unassigned	427_0	Clustered	34	VC_427_0	34	0.8101	1	0.8101	3	2	2	1
182	AY264775.1	Unassigned	Unassigned	Unassigned	427_0	Clustered	34	VC_427_0	34	0.8101	1	0.8101	3	2	2	1
183	AY264776.1	Unassigned	Unassigned	Unassigned	427_0	Clustered	34	VC_427_0	34	0.8101	1	0.8101	3	2	2	1
184	AY264777.1	Unassigned	Unassigned	Unassigned	427_0	Clustered	34	VC_427_0	34	0.8101	1	0.8101	3	2	2	1
185	AY264778.1	Unassigned	Unassigned	Unassigned	427_0	Clustered	34	VC_427_0	34	0.8101	1	0.8101	3	2	2	1
186	AY299121.1	Unassigned	Unassigned	Unassigned	46_0	Clustered	10	VC_46_0	10	0.6235	1	0.6235	2	2	2	1
187	AY324828.1	Unassigned	Unassigned	Unassigned	444_0	Clustered	3	VC_444_0	3	1	1	1	1	2	1	1
188	AY328852.1	Unassigned	Unassigned	Unassigned	345_0	Clustered	6	VC_345_0	6	0.3271	1	0.3271	1	1	1	1
189	AY328853.1	Unassigned	Unassigned	Unassigned	345_0	Clustered	6	VC_345_0	6	0.3271	1	0.3271	1	1	1	1
190	AY349011.3	Unassigned	Unassigned	Unassigned	273_0	Clustered	8	VC_273_0	8	0.6742	1	0.6742	2	2	2	1
191	AY364843.1	Unassigned	Unassigned	Unassigned	445_0	Clustered	4	VC_445_0	4	0.3737	0.999881	0.3736	1	1	1	1
192	AY364844.1	Unassigned	Unassigned	Unassigned	445_0	Clustered	4	VC_445_0	4	0.3737	0.999881	0.3736	1	1	1	1
193	AY364845.1	Unassigned	Unassigned	Unassigned	445_0	Clustered	4	VC_445_0	4	0.3737	0.999881	0.3736	1	1	1	1
194	AY364846.1	Unassigned	Unassigned	Unassigned	445_0	Clustered	4	VC_445_0	4	0.3737	0.999881	0.3736	1	1	1	1
195	AY370673.1	Unassigned	Unassigned	Unassigned	447_0	Clustered	38	VC_447_0	38	0.8183	1	0.8183	3	2	2	1
196	AY370762.1	Unassigned	Unassigned	Unassigned	450_0	Clustered	53	VC_450_0	53	0.9679	1	0.9679	3	2	1	1
197	AY374448.1	Unassigned	Unassigned	Unassigned	145_0	Clustered	4	VC_145_0	4	0.3494	0.999985	0.3494	1	2	2	1
198	AY375531.1	Unassigned	Unassigned	Unassigned	453_0	Clustered	8	VC_453_0	8	0.1814	1	0.1814	3	2	2	1
199	AY388628.1	Unassigned	Unassigned	Unassigned	450_0	Clustered	53	VC_450_0	53	0.9679	1	0.9679	3	2	1	1
200	AY394005.1	Unassigned	Unassigned	Unassigned	209_0	Clustered	71	VC_209_0	71	0.9292	1	0.9292	3	2	2	1
201	AY423772.1	Unassigned	Unassigned	Unassigned	450_0	Clustered	53	VC_450_0	53	0.9679	1	0.9679	3	2	1	1
202	AY441783.1	Unassigned	Unassigned	Unassigned	459_0	Clustered	7	VC_459_0	7	0.9719	1	0.9719	2	2	1	1
203	AY453853.1	Unassigned	Unassigned	Unassigned	452_0	Clustered	6	VC_452_0	6	0.6228	1	0.6228	2	2	2	1
204	AY459533.1	Unassigned	Unassigned	Unassigned	216_0	Clustered	3	VC_216_0	3	0.8294	0.992876	0.8235	1	2	2	1
205	AY459535.1	Unassigned	Unassigned	Unassigned	26_0	Clustered	2	VC_26_0	2	0.1631	0.950432	0.1551	1	2	2	1
206	AY500153.1	Unassigned	Unassigned	Unassigned	232_44	Clustered	4	VC_232_44	4	0.0203	0.999988	0.0203	3	2	2	1
207	AY505112.1	Unassigned	Unassigned	Unassigned	465_0	Clustered	15	VC_465_0	15	0.9514	1	0.9514	3	2	2	1
208	AY508486.1	Unassigned	Unassigned	Unassigned	3_0	Clustered	26	VC_3_0	26	0.3916	1	0.3916	2	2	2	0.9754
209	AY510084.1	Unassigned	Unassigned	Unassigned	465_0	Clustered	15	VC_465_0	15	0.9514	1	0.9514	3	2	2	1
210	AY526908.1	Unassigned	Unassigned	Unassigned	192_0	Clustered	4	VC_192_0	4	0.5579	0.999983	0.5579	2	2	2	1
211	AY526909.1	Unassigned	Unassigned	Unassigned	192_0	Clustered	4	VC_192_0	4	0.5579	0.999983	0.5579	2	2	2	1
212	AY539836.1	Unassigned	Unassigned	Unassigned	175_0	Clustered	5	VC_175_0	5	0.3269	1	0.3269	2	2	2	1
213	AY569307.1	Unassigned	Unassigned	Unassigned	469_0	Clustered	4	VC_469_0	4	1	1	1	2	2	1	1
214	AY570983.1	Unassigned	Unassigned	Unassigned	276_0	Clustered	2	VC_276_0	2	0.0268	0.95595	0.0256	1	1	1	1
215	AY570984.1	Unassigned	Unassigned	Unassigned	276_0	Clustered	2	VC_276_0	2	0.0268	0.95595	0.0256	1	1	1	1
216	AY572847.1	Unassigned	Unassigned	Unassigned	470_0	Clustered	3	VC_470_0	3	0.0614	0.998859	0.0613	1	1	1	1
217	AY572848.1	Unassigned	Unassigned	Unassigned	470_0	Clustered	3	VC_470_0	3	0.0614	0.998859	0.0613	1	1	1	1
218	AY572849.1	Unassigned	Unassigned	Unassigned	470_0	Clustered	3	VC_470_0	3	0.0614	0.998859	0.0613	1	1	1	1
219	AY575774.1	Unassigned	Unassigned	Unassigned	472_0	Clustered	11	VC_472_0	11	0.9758	1	0.9758	1	2	2	1
220	AY576796.1	Unassigned	Unassigned	Unassigned	473_0	Clustered	2	VC_473_0	2	1	1	1	1	2	2	1
221	AY583234.1	Unassigned	Unassigned	Unassigned	474_0	Clustered	4	VC_474_0	4	1	1	1	1	1	1	1
222	AY583235.1	Unassigned	Unassigned	Unassigned	474_0	Clustered	4	VC_474_0	4	1	1	1	1	1	1	1
223	AY583236.1	Unassigned	Unassigned	Unassigned	474_0	Clustered	4	VC_474_0	4	1	1	1	1	1	1	1
224	AY587007.1	Unassigned	Unassigned	Unassigned	305_4	Clustered	34	VC_305_4	34	0.4728	1	0.4728	3	2	2	0.7736
225	AY605181.1	Unassigned	Unassigned	Unassigned	193_0	Clustered	3	VC_193_0	3	0.4845	0.997885	0.4835	2	2	2	1
226	AY616033.2	Unassigned	Unassigned	Unassigned	476_0	Clustered	2	VC_476_0	2	0.696	0.951907	0.6625	1	2	2	1
227	AY616446.1	Unassigned	Unassigned	Unassigned	478_0	Clustered	2	VC_478_0	2	0.1606	0.956186	0.1536	1	2	2	1
228	AY625898.1	Unassigned	Unassigned	Unassigned	321_0	Clustered	15	VC_321_0	15	0.9395	1	0.9395	2	2	2	1
229	AY657002.1	Unassigned	Unassigned	Unassigned	483_0	Clustered	35	VC_483_0	35	0.8827	1	0.8827	1	1	1	1
230	AY682195.1	Unassigned	Unassigned	Unassigned	487_0	Clustered	2	VC_487_0	2	0.1	0.951086	0.0951	1	2	2	1
231	AY692264.1	Unassigned	Unassigned	Unassigned	305_4	Clustered	34	VC_305_4	34	0.4728	1	0.4728	3	2	2	0.7736
232	AY699705.1	Unassigned	Unassigned	Unassigned	113_0	Clustered	51	VC_113_0	51	0.5711	1	0.5711	3	2	2	1
233	AY701338.1	Unassigned	Unassigned	Unassigned	436_0	Clustered	9	VC_436_0	9	1	1	1	2	2	1	1
234	AY730274.2	Unassigned	Unassigned	Unassigned	259_0	Clustered	68	VC_259_0	68	0.8014	1	0.8014	2	2	2	1
235	AY736146.1	Unassigned	Unassigned	Unassigned	167_0	Clustered	2	VC_167_0	2	0.0548	0.957108	0.0524	1	2	2	1
236	AY739900.2	Unassigned	Unassigned	Unassigned	494_0	Clustered	13	VC_494_0	13	1	1	1	2	2	2	1
237	AY772740.1	Unassigned	Unassigned	Unassigned	496_2	Clustered	15	VC_496_2	15	0.4173	1	0.4173	1	2	2	0.6286
238	AY837572.1	Unassigned	Unassigned	Unassigned	130_0	Clustered	2	VC_130_0	2	0.0494	0.934807	0.0461	1	1	1	1
239	AY848685.1	Unassigned	Unassigned	Unassigned	459_0	Clustered	7	VC_459_0	7	0.9719	1	0.9719	2	2	1	1
240	AY848686.1	Unassigned	Unassigned	Unassigned	459_0	Clustered	7	VC_459_0	7	0.9719	1	0.9719	2	2	1	1
241	AY848687.1	Unassigned	Unassigned	Unassigned	459_0	Clustered	7	VC_459_0	7	0.9719	1	0.9719	2	2	1	1
242	AY848689.1	Unassigned	Unassigned	Unassigned	459_0	Clustered	7	VC_459_0	7	0.9719	1	0.9719	2	2	1	1
243	AY939843.2	Unassigned	Unassigned	Unassigned	256_0	Clustered	42	VC_256_0	42	0.9617	1	0.9617	1	2	2	0.8641
244	AY940168.2	Unassigned	Unassigned	Unassigned	512_12	Clustered	5	VC_512_12	5	0.0494	1	0.0494	1	2	2	1
245	AY954948.1	Unassigned	Unassigned	Unassigned	528_0	Clustered	3	VC_528_0	3	0.924	0.959572	0.8867	1	1	1	1
246	AY954949.1	Unassigned	Unassigned	Unassigned	71_0	Clustered	24	VC_71_0	24	0.7816	1	0.7816	3	2	2	1
247	AY954953.1	Unassigned	Unassigned	Unassigned	6_0	Clustered	37	VC_6_0	37	0.4598	1	0.4598	2	2	2	0.994
248	AY954956.1	Unassigned	Unassigned	Unassigned	2_0	Clustered	40	VC_2_0	40	0.8149	1	0.8149	2	2	2	0.9974
249	AY954963.1	Unassigned	Unassigned	Unassigned	4_1	Clustered	31	VC_4_1	31	0.3363	1	0.3363	2	2	2	0.914
250	AY986977.1	Unassigned	Unassigned	Unassigned	530_0	Clustered	2	VC_530_0	2	1	1	1	1	2	2	1
251	Acholeplasma~virus~L2	Unassigned	Plasmaviridae	Plasmavirus	531_0	Clustered	2	VC_531_0	2	1	1	1	2	2	1	1
252	Acholeplasma~virus~MV-L51	Unassigned	Inoviridae	Plectrovirus	532_0	Clustered	2	VC_532_0	2	1	1	1	2	2	1	1
253	Achromobacter~phage~83-24	Caudovirales	Siphoviridae	Jwxvirus	533_0	Clustered	7	VC_533_0	7	0.7596	1	0.7596	2	2	2	1
254	Achromobacter~phage~JWAlpha	Caudovirales	Podoviridae	Jwalphavirus	536_1	Clustered	14	VC_536_1	14	0.2729	1	0.2729	2	2	2	1
255	Achromobacter~phage~JWF	Caudovirales	Siphoviridae	Unassigned	543_0	Clustered	2	VC_543_0	2	0.6596	0.855578	0.5643	1	2	2	1
256	Achromobacter~phage~JWX	Caudovirales	Siphoviridae	Jwxvirus	533_0	Clustered	7	VC_533_0	7	0.7596	1	0.7596	2	2	2	1
257	Achromobacter~phage~phiAxp-2	Caudovirales	Siphoviridae	Unassigned	549_0	Clustered	2	VC_549_0	2	0.1361	0.955903	0.1301	1	2	2	1
258	Achromobacter~phage~phiAxp-3	Caudovirales	Podoviridae	Jwalphavirus	536_1	Clustered	14	VC_536_1	14	0.2729	1	0.2729	2	2	2	1
259	Acidianus~bottle-shaped~virus	Unassigned	Ampullaviridae	Ampullavirus	555_0	Clustered	4	VC_555_0	4	0.7098	0.998793	0.7089	2	2	1	1
260	Acidianus~bottle-shaped~virus~2	Unassigned	Ampullaviridae	Ampullavirus	555_0	Clustered	4	VC_555_0	4	0.7098	0.998793	0.7089	2	2	1	1
261	Acidianus~filamentous~virus~1	Ligamenvirales	Lipothrixviridae	Gammalipothrixvirus	557_0	Clustered	2	VC_557_0	2	1	1	1	2	2	2	1
262	Acidianus~filamentous~virus~2	Ligamenvirales	Lipothrixviridae	Deltalipothrixvirus	558_0	Clustered	3	VC_558_0	3	0.5811	0.996925	0.5793	2	2	2	1
263	Acidianus~filamentous~virus~3	Ligamenvirales	Lipothrixviridae	Betalipothrixvirus	313_0	Clustered	13	VC_313_0	13	0.976	1	0.976	2	2	2	1
264	Acidianus~filamentous~virus~6	Ligamenvirales	Lipothrixviridae	Betalipothrixvirus	313_0	Clustered	13	VC_313_0	13	0.976	1	0.976	2	2	2	1
265	Acidianus~filamentous~virus~7	Ligamenvirales	Lipothrixviridae	Betalipothrixvirus	313_0	Clustered	13	VC_313_0	13	0.976	1	0.976	2	2	2	1
266	Acidianus~filamentous~virus~8	Ligamenvirales	Lipothrixviridae	Betalipothrixvirus	313_0	Clustered	13	VC_313_0	13	0.976	1	0.976	2	2	2	1
267	Acidianus~filamentous~virus~9	Ligamenvirales	Lipothrixviridae	Betalipothrixvirus	313_0	Clustered	13	VC_313_0	13	0.976	1	0.976	2	2	2	1
268	Acidianus~spindle-shaped~virus~1	Unassigned	Fuselloviridae	Betafusellovirus	450_0	Clustered	53	VC_450_0	53	0.9679	1	0.9679	3	2	1	1
269	Acidianus~tailed~spindle~virus	Unassigned	Bicaudaviridae	Unassigned	559_0	Clustered	2	VC_559_0	2	0.5863	0.944686	0.5538	1	2	1	1
270	Acidianus~two-tailed~virus	Unassigned	Bicaudaviridae	Bicaudavirus	562_0	Clustered	4	VC_562_0	4	0.7682	0.999934	0.7682	2	2	1	1
271	Acidovorax~phage~ACP17	Caudovirales	Myoviridae	Busanvirus	563_0	Clustered	2	VC_563_0	2	0.4087	0.950726	0.3886	2	2	2	1
272	Acinetobacter~phage~AB1	Caudovirales	Myoviridae	Ap22virus	332_0	Clustered	22	VC_332_0	22	0.9057	1	0.9057	3	2	2	1
273	Acinetobacter~phage~AB3	Caudovirales	Podoviridae	Fri1virus	568_0	Clustered	42	VC_568_0	42	0.9074	1	0.9074	3	2	2	1
274	Acinetobacter~phage~AP205	Unassigned	Leviviridae	Unassigned	571_0	Clustered	2	VC_571_0	2	1	1	1	1	2	1	1
275	Acinetobacter~phage~AP22	Caudovirales	Myoviridae	Ap22virus	332_0	Clustered	22	VC_332_0	22	0.9057	1	0.9057	3	2	2	1
276	Acinetobacter~phage~AbP2	Caudovirales	Myoviridae	Obolenskvirus	332_0	Clustered	22	VC_332_0	22	0.9057	1	0.9057	3	2	2	1
277	Acinetobacter~phage~Abp1	Caudovirales	Podoviridae	Fri1virus	568_0	Clustered	42	VC_568_0	42	0.9074	1	0.9074	3	2	2	1
278	Acinetobacter~phage~Ac42	Caudovirales	Myoviridae	Unassigned	322_1	Clustered	2	VC_322_1	2	0.0284	0.957488	0.0272	1	2	2	1
279	Acinetobacter~phage~Bphi-B1251	Caudovirales	Siphoviridae	Vieuvirus	574_0	Clustered	7	VC_574_0	7	0.694	1	0.694	2	2	2	0.8571
280	Acinetobacter~phage~Fri1	Caudovirales	Podoviridae	Fri1virus	568_0	Clustered	42	VC_568_0	42	0.9074	1	0.9074	3	2	2	1
281	Acinetobacter~phage~IME-AB2	Caudovirales	Myoviridae	Ap22virus	332_0	Clustered	22	VC_332_0	22	0.9057	1	0.9057	3	2	2	1
282	Acinetobacter~phage~IME200	Caudovirales	Podoviridae	Fri1virus	568_0	Clustered	42	VC_568_0	42	0.9074	1	0.9074	3	2	2	1
283	Acinetobacter~phage~IME_AB3	Caudovirales	Siphoviridae	Unassigned	544_0	Clustered	26	VC_544_0	26	0.7482	1	0.7482	3	2	2	1
284	Acinetobacter~phage~LZ35	Caudovirales	Myoviridae	Obolenskvirus	332_0	Clustered	22	VC_332_0	22	0.9057	1	0.9057	3	2	2	1
285	Acinetobacter~phage~Presley	Caudovirales	Podoviridae	Unassigned	579_0	Clustered	2	VC_579_0	2	0.1725	0.956024	0.1649	1	2	2	1
286	Acinetobacter~phage~SH-Ab~15519	Caudovirales	Podoviridae	Friunavirus	568_0	Clustered	42	VC_568_0	42	0.9074	1	0.9074	3	2	2	1
287	Acinetobacter~phage~WCHABP1	Caudovirales	Myoviridae	Obolenskvirus	332_0	Clustered	22	VC_332_0	22	0.9057	1	0.9057	3	2	2	1
288	Acinetobacter~phage~WCHABP12	Caudovirales	Myoviridae	Obolenskvirus	332_0	Clustered	22	VC_332_0	22	0.9057	1	0.9057	3	2	2	1
289	Acinetobacter~phage~WCHABP5	Caudovirales	Podoviridae	Friunavirus	568_0	Clustered	42	VC_568_0	42	0.9074	1	0.9074	3	2	2	1
290	Acinetobacter~phage~YMC-13-01-C62	Caudovirales	Myoviridae	Ap22virus	332_0	Clustered	22	VC_332_0	22	0.9057	1	0.9057	3	2	2	1
291	Acinetobacter~phage~YMC11/11/R3177	Caudovirales	Siphoviridae	Vieuvirus	574_0	Clustered	7	VC_574_0	7	0.694	1	0.694	2	2	2	0.8571
292	Acinetobacter~phage~YMC11/12/R2315	Caudovirales	Myoviridae	Obolenskvirus	332_0	Clustered	22	VC_332_0	22	0.9057	1	0.9057	3	2	2	1
293	Acinetobacter~phage~YMC13/03/R2096	Caudovirales	Myoviridae	Unassigned	589_0	Clustered	3	VC_589_0	3	0.4631	0.998497	0.4624	1	2	2	1
294	Acinetobacter~phage~phiAB1	Caudovirales	Podoviridae	Fri1virus	568_0	Clustered	42	VC_568_0	42	0.9074	1	0.9074	3	2	2	1
295	Acinetobacter~phage~phiAB6	Caudovirales	Podoviridae	Friunavirus	568_0	Clustered	42	VC_568_0	42	0.9074	1	0.9074	3	2	2	1
296	Acinetobacter~phage~phiAC-1	Caudovirales	Myoviridae	Unassigned	336_0	Clustered	2	VC_336_0	2	0.072	0.95238	0.0685	1	2	2	1
297	Acinetobacter~phage~vB_AbaM_Acibel004	Caudovirales	Myoviridae	Unassigned	588_0	Clustered	2	VC_588_0	2	0.1292	0.943371	0.1219	1	2	2	1
298	Acinetobacter~phage~vB_AbaM_ME3	Caudovirales	Myoviridae	Metrivirus	590_0	Clustered	2	VC_590_0	2	0.9137	0.729854	0.6669	2	2	2	1
299	Acinetobacter~phage~vB_AbaM_phiAbaA1	Caudovirales	Myoviridae	Unassigned	588_1	Clustered	6	VC_588_1	6	0.6628	1	0.6628	1	2	2	1
300	Acinetobacter~phage~vB_AbaP_AS11	Caudovirales	Podoviridae	Friunavirus	568_0	Clustered	42	VC_568_0	42	0.9074	1	0.9074	3	2	2	1
301	Acinetobacter~phage~vB_AbaP_AS12	Caudovirales	Podoviridae	Friunavirus	568_0	Clustered	42	VC_568_0	42	0.9074	1	0.9074	3	2	2	1
302	Acinetobacter~phage~vB_AbaP_Acibel007	Caudovirales	Podoviridae	Friunavirus	569_0	Clustered	2	VC_569_0	2	0.0323	0.955498	0.0309	2	2	2	1
303	Acinetobacter~phage~vB_AbaP_B1	Caudovirales	Podoviridae	Friunavirus	568_0	Clustered	42	VC_568_0	42	0.9074	1	0.9074	3	2	2	1
304	Acinetobacter~phage~vB_AbaP_B3	Caudovirales	Podoviridae	Friunavirus	568_0	Clustered	42	VC_568_0	42	0.9074	1	0.9074	3	2	2	1
305	Acinetobacter~phage~vB_AbaP_B5	Caudovirales	Podoviridae	Friunavirus	568_0	Clustered	42	VC_568_0	42	0.9074	1	0.9074	3	2	2	1
306	Acinetobacter~phage~vB_AbaP_D2	Caudovirales	Podoviridae	Friunavirus	568_0	Clustered	42	VC_568_0	42	0.9074	1	0.9074	3	2	2	1
307	Acinetobacter~phage~vB_AbaP_PD-6A3	Caudovirales	Podoviridae	Fri1virus	568_0	Clustered	42	VC_568_0	42	0.9074	1	0.9074	3	2	2	1
308	Acinetobacter~phage~vB_AbaP_PD-AB9	Caudovirales	Podoviridae	Fri1virus	568_0	Clustered	42	VC_568_0	42	0.9074	1	0.9074	3	2	2	1
309	Acinetobacter~phage~vB_AbaS_Loki	Caudovirales	Siphoviridae	Unassigned	544_0	Clustered	26	VC_544_0	26	0.7482	1	0.7482	3	2	2	1
310	Acinetobacter~phage~vB_ApiP_P1	Caudovirales	Podoviridae	Friunavirus	568_0	Clustered	42	VC_568_0	42	0.9074	1	0.9074	3	2	2	1
311	Acinetobacter~phage~vB_ApiP_P2	Caudovirales	Podoviridae	Friunavirus	568_0	Clustered	42	VC_568_0	42	0.9074	1	0.9074	3	2	2	1
312	Acinetobacter~virus~133	Caudovirales	Myoviridae	Unassigned	322_0	Clustered	2	VC_322_0	2	0.0279	0.957423	0.0267	1	2	2	1
313	Actinomyces~virus~Av1	Caudovirales	Podoviridae	Unassigned	593_0	Clustered	2	VC_593_0	2	0.7268	0.855578	0.6219	1	2	2	1
314	Actinoplanes~phage~phiAsp2	Caudovirales	Siphoviridae	Unassigned	473_0	Clustered	2	VC_473_0	2	1	1	1	1	2	2	1
315	Aeromonas~phage~AS-gz	Caudovirales	Myoviridae	Tulanevirus	453_1	Clustered	15	VC_453_1	15	0.4413	1	0.4413	3	2	2	0.9524
316	Aeromonas~phage~Aes012	Caudovirales	Myoviridae	Secunda5virus	453_1	Clustered	15	VC_453_1	15	0.4413	1	0.4413	3	2	2	0.9524
317	Aeromonas~phage~Aes508	Caudovirales	Myoviridae	Secunda5virus	453_1	Clustered	15	VC_453_1	15	0.4413	1	0.4413	3	2	2	0.9524
318	Aeromonas~phage~CC2	Caudovirales	Myoviridae	Unassigned	437_1	Clustered	8	VC_437_1	8	0.2887	1	0.2887	1	2	2	1
319	Aeromonas~phage~pAh6-C	Caudovirales	Myoviridae	Unassigned	595_0	Clustered	5	VC_595_0	5	0.4797	1	0.4797	1	2	2	1
320	Aeromonas~phage~pIS4-A	Caudovirales	Siphoviridae	Pis4avirus	498_0	Clustered	23	VC_498_0	23	0.8816	1	0.8816	3	2	2	0.9012
321	Aeromonas~phage~phiAS4	Caudovirales	Myoviridae	Secunda5virus	453_1	Clustered	15	VC_453_1	15	0.4413	1	0.4413	3	2	2	0.9524
322	Aeromonas~phage~phiAS7	Caudovirales	Podoviridae	Unassigned	598_0	Clustered	22	VC_598_0	22	0.9662	1	0.9662	1	2	2	1
323	Aeromonas~phage~vB_AsaM-56	Caudovirales	Myoviridae	Popoffvirus	333_0	Clustered	4	VC_333_0	4	0.3109	0.999983	0.3108	2	2	2	1
324	Aeromonas~virus~25	Caudovirales	Myoviridae	Secunda5virus	453_1	Clustered	15	VC_453_1	15	0.4413	1	0.4413	3	2	2	0.9524
325	Aeromonas~virus~31	Caudovirales	Myoviridae	Secunda5virus	453_0	Clustered	8	VC_453_0	8	0.1814	1	0.1814	3	2	2	1
326	Aeromonas~virus~44RR2	Caudovirales	Myoviridae	Biquartavirus	453_0	Clustered	8	VC_453_0	8	0.1814	1	0.1814	3	2	2	1
327	Aeromonas~virus~65	Caudovirales	Myoviridae	Unassigned	437_0	Clustered	3	VC_437_0	3	0.0671	0.990419	0.0665	1	2	2	1
328	Aeromonas~virus~phiO18P	Caudovirales	Myoviridae	Hp1virus	44_0	Clustered	22	VC_44_0	22	0.937	1	0.937	3	2	2	1
329	Aeropyrum~globular~virus~1	Unassigned	Unassigned	Unassigned	599_0	Clustered	2	VC_599_0	2	1	1	1	1	1	1	1
330	Aeropyrum~pernix~ovoid~virus~1	Unassigned	Guttaviridae	Betaguttavirus	600_0	Clustered	2	VC_600_0	2	1	1	1	2	2	1	1
331	Aeropyrum~pernix~spindle-shaped~virus~1	Unassigned	Unassigned	Unassigned	601_0	Clustered	2	VC_601_0	2	1	1	1	1	1	1	1
332	Aggregatibacter~phage~S1249	Caudovirales	Myoviridae	Unassigned	602_0	Clustered	4	VC_602_0	4	0.6459	0.999959	0.6459	1	2	2	1
333	Agrobacterium~phage~7-7-1	Caudovirales	Myoviridae	Unassigned	604_0	Clustered	3	VC_604_0	3	0.9218	0.991885	0.9143	1	2	2	1
334	Alces~alces~faeces~associated~microvirus~MP10~5560	Unassigned	Microviridae	Unassigned	607_0	Clustered	37	VC_607_0	37	0.8058	1	0.8058	1	2	1	1
335	Alces~alces~faeces~associated~microvirus~MP11~5517	Unassigned	Microviridae	Unassigned	609_0	Clustered	2	VC_609_0	2	1	1	1	1	2	1	1
336	Alces~alces~faeces~associated~microvirus~MP12~5423	Unassigned	Microviridae	Unassigned	610_0	Clustered	2	VC_610_0	2	1	1	1	1	2	1	1
337	Alces~alces~faeces~associated~microvirus~MP15~5067	Unassigned	Microviridae	Unassigned	611_0	Clustered	3	VC_611_0	3	0.576	0.985907	0.5679	1	2	1	1
338	Alces~alces~faeces~associated~microvirus~MP21~4718	Unassigned	Microviridae	Unassigned	614_0	Clustered	44	VC_614_0	44	0.9152	0.929826	0.851	1	2	1	1
339	Alteromonas~phage~vB_AmaP_AD45-P1	Caudovirales	Podoviridae	Unassigned	620_0	Clustered	5	VC_620_0	5	1	0	0	1	2	2	1
340	Anabaena~phage~A-4L	Caudovirales	Podoviridae	Unassigned	622_0	Clustered	2	VC_622_0	2	0.4161	0.937247	0.39	1	2	2	1
341	Archaeal~BJ1~virus	Caudovirales	Siphoviridae	Unassigned	625_0	Clustered	2	VC_625_0	2	0.6384	0.855578	0.5462	1	2	2	1
342	Arthrobacter~phage~Abidatro	Caudovirales	Siphoviridae	Galaxyvirus	626_0	Clustered	12	VC_626_0	12	0.9316	1	0.9316	2	2	2	1
343	Arthrobacter~phage~Adat	Caudovirales	Podoviridae	Jasminevirus	630_0	Clustered	5	VC_630_0	5	1	1	1	2	2	2	1
344	Arthrobacter~phage~Amigo	Caudovirales	Siphoviridae	Amigovirus	631_0	Clustered	6	VC_631_0	6	0.9751	1	0.9751	2	2	2	1
345	Arthrobacter~phage~BarretLemon	Caudovirales	Myoviridae	Marthavirus	633_0	Clustered	24	VC_633_0	24	0.9287	1	0.9287	2	2	2	1
346	Arthrobacter~phage~Beans	Caudovirales	Myoviridae	Marthavirus	633_0	Clustered	24	VC_633_0	24	0.9287	1	0.9287	2	2	2	1
347	Arthrobacter~phage~Bennie	Caudovirales	Siphoviridae	Korravirus	635_0	Clustered	58	VC_635_0	58	0.9795	1	0.9795	2	2	2	1
348	Arthrobacter~phage~Brent	Caudovirales	Myoviridae	Marthavirus	633_0	Clustered	24	VC_633_0	24	0.9287	1	0.9287	2	2	2	1
349	Arthrobacter~phage~CaptnMurica	Caudovirales	Siphoviridae	Gordonvirus	640_0	Clustered	12	VC_640_0	12	0.4604	1	0.4604	2	2	2	1
350	Arthrobacter~phage~Circum	Caudovirales	Siphoviridae	Mudcatvirus	639_0	Clustered	11	VC_639_0	11	0.5345	1	0.5345	2	2	2	1
351	Arthrobacter~phage~Colucci	Caudovirales	Myoviridae	Radnorvirus	634_0	Clustered	18	VC_634_0	18	0.9299	1	0.9299	3	2	2	1
352	Arthrobacter~phage~Decurro	Caudovirales	Siphoviridae	Decurrovirus	646_0	Clustered	5	VC_646_0	5	0.6992	1	0.6992	2	2	2	1
353	Arthrobacter~phage~DrRobert	Caudovirales	Siphoviridae	Korravirus	635_0	Clustered	58	VC_635_0	58	0.9795	1	0.9795	2	2	2	1
354	Arthrobacter~phage~Galaxy	Caudovirales	Siphoviridae	Galaxyvirus	626_0	Clustered	12	VC_626_0	12	0.9316	1	0.9316	2	2	2	1
355	Arthrobacter~phage~Glenn	Caudovirales	Siphoviridae	Korravirus	635_0	Clustered	58	VC_635_0	58	0.9795	1	0.9795	2	2	2	1
356	Arthrobacter~phage~Gordon	Caudovirales	Siphoviridae	Gordonvirus	640_0	Clustered	12	VC_640_0	12	0.4604	1	0.4604	2	2	2	1
357	Arthrobacter~phage~HunterDalle	Caudovirales	Siphoviridae	Korravirus	635_0	Clustered	58	VC_635_0	58	0.9795	1	0.9795	2	2	2	1
358	Arthrobacter~phage~Jasmine	Caudovirales	Podoviridae	Jasminevirus	630_0	Clustered	5	VC_630_0	5	1	1	1	2	2	2	1
359	Arthrobacter~phage~Jawnski	Caudovirales	Myoviridae	Marthavirus	633_0	Clustered	24	VC_633_0	24	0.9287	1	0.9287	2	2	2	1
360	Arthrobacter~phage~Joann	Caudovirales	Siphoviridae	Korravirus	635_0	Clustered	58	VC_635_0	58	0.9795	1	0.9795	2	2	2	1
361	Arthrobacter~phage~KellEzio	Caudovirales	Siphoviridae	Kelleziovirus	647_0	Clustered	4	VC_647_0	4	1	0	0	2	2	2	1
362	Arthrobacter~phage~Kitkat	Caudovirales	Siphoviridae	Kelleziovirus	647_0	Clustered	4	VC_647_0	4	1	0	0	2	2	2	1
363	Arthrobacter~phage~Korra	Caudovirales	Siphoviridae	Korravirus	635_0	Clustered	58	VC_635_0	58	0.9795	1	0.9795	2	2	2	1
364	Arthrobacter~phage~Laroye	Caudovirales	Siphoviridae	Laroyevirus	648_0	Clustered	7	VC_648_0	7	0.9828	0.999951	0.9828	2	2	2	1
365	Arthrobacter~phage~Martha	Caudovirales	Myoviridae	Marthavirus	633_0	Clustered	24	VC_633_0	24	0.9287	1	0.9287	2	2	2	1
366	Arthrobacter~phage~Molivia	Caudovirales	Siphoviridae	Amigovirus	631_0	Clustered	6	VC_631_0	6	0.9751	1	0.9751	2	2	2	1
367	Arthrobacter~phage~Mudcat	Caudovirales	Siphoviridae	Mudcatvirus	639_0	Clustered	11	VC_639_0	11	0.5345	1	0.5345	2	2	2	1
368	Arthrobacter~phage~Piccoletto	Caudovirales	Myoviridae	Marthavirus	633_0	Clustered	24	VC_633_0	24	0.9287	1	0.9287	2	2	2	1
369	Arthrobacter~phage~Preamble	Caudovirales	Siphoviridae	Korravirus	635_0	Clustered	58	VC_635_0	58	0.9795	1	0.9795	2	2	2	1
370	Arthrobacter~phage~PrincessTrina	Caudovirales	Myoviridae	Arv1virus	634_0	Clustered	18	VC_634_0	18	0.9299	1	0.9299	3	2	2	1
371	Arthrobacter~phage~Pumancara	Caudovirales	Siphoviridae	Korravirus	635_0	Clustered	58	VC_635_0	58	0.9795	1	0.9795	2	2	2	1
372	Arthrobacter~phage~Shade	Caudovirales	Myoviridae	Marthavirus	633_0	Clustered	24	VC_633_0	24	0.9287	1	0.9287	2	2	2	1
373	Arthrobacter~phage~Sonny	Caudovirales	Myoviridae	Marthavirus	633_0	Clustered	24	VC_633_0	24	0.9287	1	0.9287	2	2	2	1
374	Arthrobacter~phage~Tank	Caudovirales	Siphoviridae	Tankvirus	649_0	Clustered	3	VC_649_0	3	0.9828	0.992254	0.9751	2	2	2	1
375	Arthrobacter~phage~Wayne	Caudovirales	Siphoviridae	Korravirus	635_0	Clustered	58	VC_635_0	58	0.9795	1	0.9795	2	2	2	1
376	Arthrobacter~phage~vB_ArS-ArV2	Caudovirales	Siphoviridae	Unassigned	651_0	Clustered	2	VC_651_0	2	0.5857	0.945791	0.554	1	2	2	1
377	Arthrobacter~phage~vB_ArtM-ArV1	Caudovirales	Myoviridae	Arv1virus	634_0	Clustered	18	VC_634_0	18	0.9299	1	0.9299	3	2	2	1
378	Aurantimonas~phage~AmM-1	Caudovirales	Podoviridae	Unassigned	108_0	Clustered	2	VC_108_0	2	0.778	0.89435	0.6958	1	2	2	1
379	Azospirillum~phage~Cd	Caudovirales	Siphoviridae	Unassigned	653_0	Clustered	2	VC_653_0	2	1	1	1	1	2	2	1
380	Bacillus~phage~0305phi8-36	Caudovirales	Myoviridae	Unassigned	654_0	Clustered	2	VC_654_0	2	1	1	1	1	2	2	1
381	Bacillus~phage~AR9	Caudovirales	Myoviridae	Unassigned	315_0	Clustered	3	VC_315_0	3	0.4862	0.992254	0.4824	1	2	2	1
382	Bacillus~phage~Aurora	Caudovirales	Podoviridae	Salasvirus	655_0	Clustered	18	VC_655_0	18	0.825	1	0.825	2	2	2	1
383	Bacillus~phage~AvesoBmore	Caudovirales	Myoviridae	B4virus	659_1	Clustered	13	VC_659_1	13	0.2666	1	0.2666	3	3	2	1
384	Bacillus~phage~B4	Caudovirales	Myoviridae	B4virus	659_2	Clustered	3	VC_659_2	3	0.0362	0.985429	0.0357	2	2	2	1
385	Bacillus~phage~BCD7	Caudovirales	Myoviridae	Unassigned	660_0	Clustered	2	VC_660_0	2	0.925	0.76025	0.7032	1	2	2	1
386	Bacillus~phage~BCJA1c	Caudovirales	Siphoviridae	Unassigned	478_0	Clustered	2	VC_478_0	2	0.1606	0.956186	0.1536	1	2	2	1
387	Bacillus~phage~BCP78	Caudovirales	Myoviridae	Tsarbombavirus	330_0	Clustered	9	VC_330_0	9	0.1889	1	0.1889	2	2	2	0.8889
388	Bacillus~phage~BCP8-2	Caudovirales	Myoviridae	Bc431virus	330_1	Clustered	4	VC_330_1	4	0.0609	0.99987	0.0609	2	2	2	1
389	Bacillus~phage~BPS10C	Caudovirales	Herelleviridae	Wphvirus	662_0	Clustered	6	VC_662_0	6	0.0602	0.78599	0.0473	2	3	2	1
390	Bacillus~phage~BPS13	Caudovirales	Myoviridae	Wphvirus	662_0	Clustered	6	VC_662_0	6	0.0602	0.78599	0.0473	2	3	2	1
391	Bacillus~phage~BalMu-1	Unassigned	Unassigned	Unassigned	457_0	Clustered	2	VC_457_0	2	0.3231	0.945562	0.3055	1	1	1	1
392	Bacillus~phage~Bam35c	Unassigned	Tectiviridae	Betatectivirus	436_0	Clustered	9	VC_436_0	9	1	1	1	2	2	1	1
393	Bacillus~phage~Bastille	Caudovirales	Myoviridae	Bastillevirus	659_0	Clustered	14	VC_659_0	14	0.3349	1	0.3349	2	3	2	0.967
394	Bacillus~phage~Bcp1	Caudovirales	Myoviridae	Bc431virus	330_2	Clustered	3	VC_330_2	3	0.0394	0.994172	0.0391	2	2	2	1
395	Bacillus~phage~Belinda	Caudovirales	Herelleviridae	Wphvirus	662_2	Clustered	35	VC_662_2	35	0.6293	1	0.6293	2	3	2	1
396	Bacillus~phage~BigBertha	Caudovirales	Myoviridae	B4virus	659_1	Clustered	13	VC_659_1	13	0.2666	1	0.2666	3	3	2	1
397	Bacillus~phage~Bobb	Caudovirales	Myoviridae	Agatevirus	22_3	Clustered	5	VC_22_3	5	0.1112	1	0.1112	2	2	2	0.8
398	Bacillus~phage~Bp8p-C	Caudovirales	Myoviridae	Agatevirus	22_3	Clustered	5	VC_22_3	5	0.1112	1	0.1112	2	2	2	0.8
399	Bacillus~phage~BtCS33	Caudovirales	Siphoviridae	Unassigned	504_0	Clustered	8	VC_504_0	8	0.3521	1	0.3521	1	2	2	1
400	Bacillus~phage~CAM003	Caudovirales	Myoviridae	Bastillevirus	659_0	Clustered	14	VC_659_0	14	0.3349	1	0.3349	2	3	2	0.967
401	Bacillus~phage~CP-51	Caudovirales	Myoviridae	Cp51virus	69_0	Clustered	6	VC_69_0	6	0.4842	1	0.4842	2	2	2	1
402	Bacillus~phage~CampHawk	Caudovirales	Myoviridae	Spo1virus	70_0	Clustered	5	VC_70_0	5	0.379	1	0.379	2	2	2	1
403	Bacillus~phage~Claudi	Caudovirales	Podoviridae	Salasvirus	655_0	Clustered	18	VC_655_0	18	0.825	1	0.825	2	2	2	1
404	Bacillus~phage~DIGNKC	Caudovirales	Herelleviridae	Wphvirus	662_2	Clustered	35	VC_662_2	35	0.6293	1	0.6293	2	3	2	1
405	Bacillus~phage~Deep~Blue	Caudovirales	Myoviridae	Bc431virus	330_3	Clustered	8	VC_330_3	8	0.1546	1	0.1546	2	2	2	0.6429
406	Bacillus~phage~DirtyBetty	Caudovirales	Herelleviridae	Wphvirus	662_2	Clustered	35	VC_662_2	35	0.6293	1	0.6293	2	3	2	1
407	Bacillus~phage~Eldridge	Caudovirales	Herelleviridae	Unassigned	22_1	Clustered	2	VC_22_1	2	0.026	0.94879	0.0247	1	2	2	1
408	Bacillus~phage~Evoli	Caudovirales	Herelleviridae	Bastillevirus	659_0	Clustered	14	VC_659_0	14	0.3349	1	0.3349	2	3	2	0.967
409	Bacillus~phage~Eyuki	Caudovirales	Herelleviridae	Wphvirus	662_2	Clustered	35	VC_662_2	35	0.6293	1	0.6293	2	3	2	1
410	Bacillus~phage~Fah	Caudovirales	Siphoviridae	Wbetavirus	665_0	Clustered	14	VC_665_0	14	0.6819	1	0.6819	2	2	2	1
411	Bacillus~phage~GIL16c	Unassigned	Tectiviridae	Betatectivirus	436_0	Clustered	9	VC_436_0	9	1	1	1	2	2	1	1
412	Bacillus~phage~Gamma	Caudovirales	Siphoviridae	Wbetavirus	665_0	Clustered	14	VC_665_0	14	0.6819	1	0.6819	2	2	2	1
413	Bacillus~phage~Grass	Caudovirales	Myoviridae	Nit1virus	22_6	Clustered	8	VC_22_6	8	0.1805	1	0.1805	2	2	2	0.8571
414	Bacillus~phage~Hakuna	Caudovirales	Myoviridae	Wphvirus	662_2	Clustered	35	VC_662_2	35	0.6293	1	0.6293	2	3	2	1
415	Bacillus~phage~Hoody~T	Caudovirales	Herelleviridae	Bastillevirus	659_0	Clustered	14	VC_659_0	14	0.3349	1	0.3349	2	3	2	0.967
416	Bacillus~phage~JBP901	Caudovirales	Myoviridae	Bc431virus	330_1	Clustered	4	VC_330_1	4	0.0609	0.99987	0.0609	2	2	2	1
417	Bacillus~phage~JL	Caudovirales	Myoviridae	Cp51virus	69_0	Clustered	6	VC_69_0	6	0.4842	1	0.4842	2	2	2	1
418	Bacillus~phage~Kida	Caudovirales	Herelleviridae	Wphvirus	662_2	Clustered	35	VC_662_2	35	0.6293	1	0.6293	2	3	2	1
419	Bacillus~phage~MG-B1	Caudovirales	Podoviridae	Salasvirus	655_0	Clustered	18	VC_655_0	18	0.825	1	0.825	2	2	2	1
420	Bacillus~phage~Mater	Caudovirales	Herelleviridae	Unassigned	22_9	Clustered	2	VC_22_9	2	0.0237	0.955468	0.0226	1	2	2	1
421	Bacillus~phage~Megatron	Caudovirales	Myoviridae	Wphvirus	662_2	Clustered	35	VC_662_2	35	0.6293	1	0.6293	2	3	2	1
422	Bacillus~phage~Mgbh1	Caudovirales	Siphoviridae	Magadivirus	671_0	Clustered	2	VC_671_0	2	0.6571	0.935154	0.6145	2	2	2	1
423	Bacillus~phage~Moonbeam	Caudovirales	Herelleviridae	Unassigned	22_2	Clustered	2	VC_22_2	2	0.0249	0.950075	0.0236	1	2	2	1
424	Bacillus~phage~Nemo	Caudovirales	Herelleviridae	Wphvirus	662_2	Clustered	35	VC_662_2	35	0.6293	1	0.6293	2	3	2	1
425	Bacillus~phage~Nigalana	Caudovirales	Herelleviridae	Wphvirus	662_2	Clustered	35	VC_662_2	35	0.6293	1	0.6293	2	3	2	1
426	Bacillus~phage~NotTheCreek	Caudovirales	Herelleviridae	Wphvirus	662_2	Clustered	35	VC_662_2	35	0.6293	1	0.6293	2	3	2	1
427	Bacillus~phage~PBC1	Caudovirales	Siphoviridae	Unassigned	271_0	Clustered	4	VC_271_0	4	0.5519	0.999975	0.5519	1	2	2	1
428	Bacillus~phage~PM1	Caudovirales	Siphoviridae	Unassigned	676_0	Clustered	2	VC_676_0	2	0.8143	0.937107	0.7631	1	2	2	1
429	Bacillus~phage~Page	Caudovirales	Podoviridae	Pagevirus	678_0	Clustered	11	VC_678_0	11	0.931	1	0.931	2	2	2	1
430	Bacillus~phage~Palmer	Caudovirales	Podoviridae	Pagevirus	678_0	Clustered	11	VC_678_0	11	0.931	1	0.931	2	2	2	1
431	Bacillus~phage~Pascal	Caudovirales	Podoviridae	Pagevirus	678_0	Clustered	11	VC_678_0	11	0.931	1	0.931	2	2	2	1
432	Bacillus~phage~Pavlov	Caudovirales	Podoviridae	Pagevirus	678_0	Clustered	11	VC_678_0	11	0.931	1	0.931	2	2	2	1
433	Bacillus~phage~PfEFR-5	Caudovirales	Siphoviridae	Unassigned	506_0	Clustered	4	VC_506_0	4	0.239	0.999987	0.239	1	2	2	1
434	Bacillus~phage~Phrodo	Caudovirales	Herelleviridae	Bequatrovirus	659_1	Clustered	13	VC_659_1	13	0.2666	1	0.2666	3	3	2	1
435	Bacillus~phage~Pony	Caudovirales	Podoviridae	Pagevirus	678_0	Clustered	11	VC_678_0	11	0.931	1	0.931	2	2	2	1
436	Bacillus~phage~Pookie	Caudovirales	Podoviridae	Pagevirus	678_0	Clustered	11	VC_678_0	11	0.931	1	0.931	2	2	2	1
437	Bacillus~phage~Riley	Caudovirales	Myoviridae	B4virus	659_1	Clustered	13	VC_659_1	13	0.2666	1	0.2666	3	3	2	1
438	Bacillus~phage~SIOphi	Caudovirales	Herelleviridae	Unassigned	22_4	Clustered	2	VC_22_4	2	0.0232	0.955522	0.0222	1	2	2	1
439	Bacillus~phage~SP-10	Caudovirales	Herelleviridae	Unassigned	68_0	Clustered	3	VC_68_0	3	0.3036	0.998207	0.3031	1	2	2	1
440	Bacillus~phage~SP-15	Caudovirales	Myoviridae	Thornevirus	681_0	Clustered	2	VC_681_0	2	0.636	0.729854	0.4642	2	2	2	1
441	Bacillus~phage~SPP1	Caudovirales	Siphoviridae	Unassigned	675_0	Clustered	3	VC_675_0	3	0.5633	0.997394	0.5618	1	2	2	1
442	Bacillus~phage~SageFayge	Caudovirales	Herelleviridae	Wphvirus	662_2	Clustered	35	VC_662_2	35	0.6293	1	0.6293	2	3	2	1
443	Bacillus~phage~SalinJah	Caudovirales	Herelleviridae	Wphvirus	662_0	Clustered	6	VC_662_0	6	0.0602	0.78599	0.0473	2	3	2	1
444	Bacillus~phage~Shanette	Caudovirales	Myoviridae	Cp51virus	69_0	Clustered	6	VC_69_0	6	0.4842	1	0.4842	2	2	2	1
445	Bacillus~phage~Shbh1	Caudovirales	Myoviridae	Shalavirus	22_8	Clustered	2	VC_22_8	2	0.0289	0.955948	0.0276	2	2	2	1
446	Bacillus~phage~Slash	Caudovirales	Siphoviridae	Slashvirus	684_0	Clustered	8	VC_684_0	8	0.803	1	0.803	2	2	2	1
447	Bacillus~phage~Spock	Caudovirales	Myoviridae	B4virus	659_3	Clustered	3	VC_659_3	3	0.0365	0.984583	0.036	2	2	2	1
448	Bacillus~phage~Stahl	Caudovirales	Siphoviridae	Slashvirus	684_0	Clustered	8	VC_684_0	8	0.803	1	0.803	2	2	2	1
449	Bacillus~phage~Staley	Caudovirales	Siphoviridae	Slashvirus	684_0	Clustered	8	VC_684_0	8	0.803	1	0.803	2	2	2	1
450	Bacillus~phage~Stills	Caudovirales	Siphoviridae	Slashvirus	684_0	Clustered	8	VC_684_0	8	0.803	1	0.803	2	2	2	1
451	Bacillus~phage~Stitch	Caudovirales	Podoviridae	Salasvirus	655_0	Clustered	18	VC_655_0	18	0.825	1	0.825	2	2	2	1
452	Bacillus~phage~TP21-L	Caudovirales	Siphoviridae	Tp21virus	686_0	Clustered	6	VC_686_0	6	0.9025	1	0.9025	2	2	2	1
453	Bacillus~phage~Troll	Caudovirales	Myoviridae	B4virus	659_1	Clustered	13	VC_659_1	13	0.2666	1	0.2666	3	3	2	1
454	Bacillus~phage~TsarBomba	Caudovirales	Myoviridae	Tsarbombavirus	330_0	Clustered	9	VC_330_0	9	0.1889	1	0.1889	2	2	2	0.8889
455	Bacillus~phage~VMY22	Caudovirales	Podoviridae	Salasvirus	656_0	Clustered	4	VC_656_0	4	0.1499	0.999981	0.1499	2	2	2	1
456	Bacillus~phage~W.Ph.	Caudovirales	Myoviridae	Wphvirus	662_1	Clustered	3	VC_662_1	3	0.0233	0.540805	0.0126	2	2	2	1
457	Bacillus~phage~Waukesha92	Caudovirales	Siphoviridae	Unassigned	505_0	Clustered	8	VC_505_0	8	0.5171	1	0.5171	1	2	2	1
458	Bacillus~phage~Wip1	Unassigned	Tectiviridae	Betatectivirus	436_0	Clustered	9	VC_436_0	9	1	1	1	2	2	1	1
459	Bacillus~phage~Zuko	Caudovirales	Herelleviridae	Wphvirus	662_2	Clustered	35	VC_662_2	35	0.6293	1	0.6293	2	3	2	1
460	Bacillus~phage~phBC6A51	Caudovirales	Siphoviridae	Unassigned	507_0	Clustered	2	VC_507_0	2	0.2729	0.954391	0.2604	1	2	2	1
461	Bacillus~phage~phBC6A52	Caudovirales	Siphoviridae	Unassigned	529_0	Clustered	6	VC_529_0	6	0.6299	1	0.6299	1	2	2	1
462	Bacillus~phage~phIS3501	Caudovirales	Siphoviridae	Unassigned	504_0	Clustered	8	VC_504_0	8	0.3521	1	0.3521	1	2	2	1
463	Bacillus~phage~phi105	Caudovirales	Siphoviridae	Unassigned	668_0	Clustered	4	VC_668_0	4	0.8068	0.999956	0.8068	1	2	2	1
464	Bacillus~phage~phi4B1	Caudovirales	Siphoviridae	Unassigned	77_0	Clustered	2	VC_77_0	2	0.3065	0.954153	0.2925	1	2	2	1
465	Bacillus~phage~phi4J1	Caudovirales	Siphoviridae	Unassigned	505_0	Clustered	8	VC_505_0	8	0.5171	1	0.5171	1	2	2	1
466	Bacillus~phage~phiAGATE	Caudovirales	Myoviridae	Agatevirus	22_0	Clustered	2	VC_22_0	2	0.026	0.938902	0.0244	2	2	2	1
467	Bacillus~phage~phiCM3	Caudovirales	Siphoviridae	Unassigned	504_0	Clustered	8	VC_504_0	8	0.3521	1	0.3521	1	2	2	1
468	Bacillus~phage~phiNIT1	Caudovirales	Myoviridae	Nit1virus	22_6	Clustered	8	VC_22_6	8	0.1805	1	0.1805	2	2	2	0.8571
469	Bacillus~phage~vB_BanS-Tsamsa	Caudovirales	Siphoviridae	Unassigned	687_0	Clustered	2	VC_687_0	2	0.0869	0.946054	0.0823	1	2	2	1
470	Bacillus~phage~vB_BceM_Bc431v3	Caudovirales	Myoviridae	Bc431virus	330_3	Clustered	8	VC_330_3	8	0.1546	1	0.1546	2	2	2	0.6429
471	Bacillus~phage~vB_BhaS-171	Caudovirales	Siphoviridae	Unassigned	666_0	Clustered	2	VC_666_0	2	0.7092	0.944823	0.6701	1	2	2	1
472	Bacillus~phage~vB_BtS_BMBtp3	Caudovirales	Siphoviridae	Unassigned	505_0	Clustered	8	VC_505_0	8	0.5171	1	0.5171	1	2	2	1
473	Bacillus~virus~1	Caudovirales	Myoviridae	Svunavirus	79_0	Clustered	4	VC_79_0	4	0.3503	0.999985	0.3503	2	2	2	1
474	Bacillus~virus~250	Caudovirales	Siphoviridae	Cecivirus	480_0	Clustered	6	VC_480_0	6	0.527	1	0.527	2	2	2	1
475	Bacillus~virus~AP50	Unassigned	Tectiviridae	Betatectivirus	436_0	Clustered	9	VC_436_0	9	1	1	1	2	2	1	1
476	Bacillus~virus~Andromeda	Caudovirales	Siphoviridae	Andromedavirus	674_0	Clustered	18	VC_674_0	18	0.9184	1	0.9184	2	2	2	1
477	Bacillus~virus~B103	Caudovirales	Podoviridae	Phi29virus	657_0	Clustered	9	VC_657_0	9	0.4498	1	0.4498	2	2	2	1
478	Bacillus~virus~BM15	Caudovirales	Myoviridae	Bc431virus	330_3	Clustered	8	VC_330_3	8	0.1546	1	0.1546	2	2	2	0.6429
479	Bacillus~virus~BMBtp2	Caudovirales	Siphoviridae	Tp21virus	686_0	Clustered	6	VC_686_0	6	0.9025	1	0.9025	2	2	2	1
480	Bacillus~virus~Blastoid	Caudovirales	Siphoviridae	Andromedavirus	674_0	Clustered	18	VC_674_0	18	0.9184	1	0.9184	2	2	2	1
481	Bacillus~virus~Curly	Caudovirales	Siphoviridae	Andromedavirus	674_0	Clustered	18	VC_674_0	18	0.9184	1	0.9184	2	2	2	1
482	Bacillus~virus~Eoghan	Caudovirales	Siphoviridae	Andromedavirus	674_0	Clustered	18	VC_674_0	18	0.9184	1	0.9184	2	2	2	1
483	Bacillus~virus~Finn	Caudovirales	Siphoviridae	Andromedavirus	674_0	Clustered	18	VC_674_0	18	0.9184	1	0.9184	2	2	2	1
484	Bacillus~virus~G	Caudovirales	Myoviridae	Unassigned	692_0	Clustered	2	VC_692_0	2	1	1	1	1	2	2	1
485	Bacillus~virus~Glittering	Caudovirales	Siphoviridae	Andromedavirus	674_0	Clustered	18	VC_674_0	18	0.9184	1	0.9184	2	2	2	1
486	Bacillus~virus~IEBH	Caudovirales	Siphoviridae	Cecivirus	480_0	Clustered	6	VC_480_0	6	0.527	1	0.527	2	2	2	1
487	Bacillus~virus~Riggi	Caudovirales	Siphoviridae	Andromedavirus	674_0	Clustered	18	VC_674_0	18	0.9184	1	0.9184	2	2	2	1
488	Bacillus~virus~SPO1	Caudovirales	Myoviridae	Spo1virus	70_0	Clustered	5	VC_70_0	5	0.379	1	0.379	2	2	2	1
489	Bacillus~virus~SPbeta	Caudovirales	Siphoviridae	Spbetavirus	125_0	Clustered	2	VC_125_0	2	0.313	0.941661	0.2948	2	2	2	1
490	Bacillus~virus~Taylor	Caudovirales	Siphoviridae	Andromedavirus	674_0	Clustered	18	VC_674_0	18	0.9184	1	0.9184	2	2	2	1
491	Bacillus~virus~Wbeta	Caudovirales	Siphoviridae	Wbetavirus	665_0	Clustered	14	VC_665_0	14	0.6819	1	0.6819	2	2	2	1
492	Bacillus~virus~phi29	Caudovirales	Podoviridae	Phi29virus	657_0	Clustered	9	VC_657_0	9	0.4498	1	0.4498	2	2	2	1
493	Bacteroides~phage~B124-14	Caudovirales	Siphoviridae	Unassigned	697_0	Clustered	4	VC_697_0	4	0.8408	0.999769	0.8406	1	2	2	1
494	Bacteroides~phage~B40-8	Caudovirales	Siphoviridae	Unassigned	697_0	Clustered	4	VC_697_0	4	0.8408	0.999769	0.8406	1	2	2	1
495	Bdellovibrio~phage~phi1402	Caudovirales	Myoviridae	Unassigned	699_0	Clustered	2	VC_699_0	2	1	1	1	1	2	2	1
496	Bdellovibrio~phage~phi1422	Caudovirales	Myoviridae	Unassigned	700_0	Clustered	2	VC_700_0	2	1	1	1	1	2	2	1
497	Bdellovibrio~phage~phiMH2K	Unassigned	Microviridae	Bdellomicrovirus	701_0	Clustered	10	VC_701_0	10	1	1	1	2	2	1	1
498	Bordetella~virus~BPP1	Caudovirales	Podoviridae	Bpp1virus	192_0	Clustered	4	VC_192_0	4	0.5579	0.999983	0.5579	2	2	2	1
499	Brevibacillus~phage~Abouo	Caudovirales	Myoviridae	Abouovirus	80_0	Clustered	9	VC_80_0	9	0.825	1	0.825	3	2	2	1
500	Brevibacillus~phage~Davies	Caudovirales	Myoviridae	Abouovirus	80_0	Clustered	9	VC_80_0	9	0.825	1	0.825	3	2	2	1
501	Brevibacillus~phage~Jenst	Caudovirales	Siphoviridae	Jenstvirus	702_0	Clustered	3	VC_702_0	3	0.7375	0.992254	0.7318	2	2	2	1
502	Brevibacillus~phage~Jimmer1	Caudovirales	Myoviridae	Jimmervirus	80_0	Clustered	9	VC_80_0	9	0.825	1	0.825	3	2	2	1
503	Brevibacillus~phage~Jimmer2	Caudovirales	Myoviridae	Jimmervirus	80_0	Clustered	9	VC_80_0	9	0.825	1	0.825	3	2	2	1
504	Brevibacillus~phage~Osiris	Caudovirales	Myoviridae	Jimmervirus	80_0	Clustered	9	VC_80_0	9	0.825	1	0.825	3	2	2	1
505	Brevibacillus~phage~Sundance	Caudovirales	Siphoviridae	Unassigned	689_0	Clustered	2	VC_689_0	2	0.2045	0.95285	0.1948	1	2	2	1
506	Brochothrix~phage~A9	Caudovirales	Herelleviridae	Unassigned	331_0	Clustered	2	VC_331_0	2	0.112	0.956769	0.1071	1	2	2	1
507	Brochothrix~phage~BL3	Caudovirales	Siphoviridae	Unassigned	463_0	Clustered	2	VC_463_0	2	0.225	0.94832	0.2133	1	2	2	1
508	Brochothrix~phage~NF5	Caudovirales	Siphoviridae	Unassigned	181_0	Clustered	2	VC_181_0	2	0.0975	0.95522	0.0931	1	2	2	1
509	Brucella~phage~BiPBO1	Caudovirales	Siphoviridae	Unassigned	704_0	Clustered	2	VC_704_0	2	0.9741	0.729854	0.7109	1	2	2	1
510	Brucella~phage~Pr	Caudovirales	Podoviridae	Prtbvirus	495_0	Clustered	6	VC_495_0	6	0.9179	1	0.9179	2	2	2	1
511	Brucella~phage~Tb	Caudovirales	Podoviridae	Prtbvirus	495_0	Clustered	6	VC_495_0	6	0.9179	1	0.9179	2	2	2	1
512	Burkholderia~phage~AH2	Caudovirales	Siphoviridae	Ahduovirus	548_0	Clustered	2	VC_548_0	2	0.1009	0.956305	0.0965	2	2	2	1
513	Burkholderia~phage~BcepB1A	Caudovirales	Myoviridae	Unassigned	476_0	Clustered	2	VC_476_0	2	0.696	0.951907	0.6625	1	2	2	1
514	Burkholderia~phage~BcepGomr	Caudovirales	Siphoviridae	Unassigned	535_0	Clustered	2	VC_535_0	2	0.1642	0.956015	0.1569	1	2	2	1
515	Burkholderia~phage~BcepNazgul	Caudovirales	Myoviridae	Nazgulvirus	550_0	Clustered	2	VC_550_0	2	0.0678	0.955971	0.0649	2	2	2	1
516	Burkholderia~phage~KL1	Caudovirales	Siphoviridae	Septima3virus	544_0	Clustered	26	VC_544_0	26	0.7482	1	0.7482	3	2	2	1
517	Burkholderia~phage~KL3	Caudovirales	Myoviridae	Peduovirus	30_0	Clustered	24	VC_30_0	24	0.7201	1	0.7201	3	2	2	1
518	Burkholderia~phage~KS10	Caudovirales	Myoviridae	Unassigned	223_0	Clustered	2	VC_223_0	2	0.3908	0.949477	0.371	1	2	2	1
519	Burkholderia~phage~KS14	Caudovirales	Myoviridae	Peduovirus	30_0	Clustered	24	VC_30_0	24	0.7201	1	0.7201	3	2	2	1
520	Burkholderia~phage~KS5	Caudovirales	Myoviridae	Peduovirus	30_0	Clustered	24	VC_30_0	24	0.7201	1	0.7201	3	2	2	1
521	Burkholderia~phage~ST79	Caudovirales	Myoviridae	Peduovirus	30_0	Clustered	24	VC_30_0	24	0.7201	1	0.7201	3	2	2	1
522	Burkholderia~virus~Bcep1	Caudovirales	Myoviridae	Bcep78virus	334_0	Clustered	8	VC_334_0	8	0.406	1	0.406	2	2	2	1
523	Burkholderia~virus~Bcep22	Caudovirales	Podoviridae	Bcep22virus	273_0	Clustered	8	VC_273_0	8	0.6742	1	0.6742	2	2	2	1
524	Burkholderia~virus~Bcep43	Caudovirales	Myoviridae	Bcep78virus	334_0	Clustered	8	VC_334_0	8	0.406	1	0.406	2	2	2	1
525	Burkholderia~virus~Bcep781	Caudovirales	Myoviridae	Bcep78virus	334_0	Clustered	8	VC_334_0	8	0.406	1	0.406	2	2	2	1
526	Burkholderia~virus~BcepC6B	Caudovirales	Podoviridae	Bpp1virus	193_0	Clustered	3	VC_193_0	3	0.4845	0.997885	0.4835	2	2	2	1
527	Burkholderia~virus~BcepF1	Caudovirales	Myoviridae	Pbunavirus	387_0	Clustered	2	VC_387_0	2	0.0379	0.956453	0.0363	2	2	2	1
528	Burkholderia~virus~BcepMu	Caudovirales	Myoviridae	Bcepmuvirus	175_0	Clustered	5	VC_175_0	5	0.3269	1	0.3269	2	2	2	1
529	Burkholderia~virus~BcepNY3	Caudovirales	Myoviridae	Bcep78virus	334_0	Clustered	8	VC_334_0	8	0.406	1	0.406	2	2	2	1
530	Burkholderia~virus~Bcepil02	Caudovirales	Podoviridae	Bcep22virus	273_0	Clustered	8	VC_273_0	8	0.6742	1	0.6742	2	2	2	1
531	Burkholderia~virus~Bcepmigl	Caudovirales	Podoviridae	Bcep22virus	273_0	Clustered	8	VC_273_0	8	0.6742	1	0.6742	2	2	2	1
532	Burkholderia~virus~DC1	Caudovirales	Podoviridae	Bcep22virus	273_0	Clustered	8	VC_273_0	8	0.6742	1	0.6742	2	2	2	1
533	Burkholderia~virus~phi1026b	Caudovirales	Siphoviridae	E125virus	452_0	Clustered	6	VC_452_0	6	0.6228	1	0.6228	2	2	2	1
534	Burkholderia~virus~phi52237	Caudovirales	Myoviridae	P2virus	30_0	Clustered	24	VC_30_0	24	0.7201	1	0.7201	3	2	2	1
535	Burkholderia~virus~phi6442	Caudovirales	Siphoviridae	E125virus	452_0	Clustered	6	VC_452_0	6	0.6228	1	0.6228	2	2	2	1
536	Burkholderia~virus~phiE122	Caudovirales	Myoviridae	P2virus	30_0	Clustered	24	VC_30_0	24	0.7201	1	0.7201	3	2	2	1
537	Burkholderia~virus~phiE125	Caudovirales	Siphoviridae	E125virus	452_0	Clustered	6	VC_452_0	6	0.6228	1	0.6228	2	2	2	1
538	Burkholderia~virus~phiE202	Caudovirales	Myoviridae	P2virus	30_0	Clustered	24	VC_30_0	24	0.7201	1	0.7201	3	2	2	1
539	Burkholderia~virus~phiE255	Caudovirales	Myoviridae	Bcepmuvirus	175_0	Clustered	5	VC_175_0	5	0.3269	1	0.3269	2	2	2	1
540	CP000711.1	Unassigned	Unassigned	Unassigned	138_0	Clustered	11	VC_138_0	11	0.1478	1	0.1478	3	2	2	0.8909
541	CP002495.1	Unassigned	Unassigned	Unassigned	711_0	Clustered	2	VC_711_0	2	1	1	1	1	2	2	1
542	CP003186.1	Unassigned	Unassigned	Unassigned	713_0	Clustered	2	VC_713_0	2	0.9823	0.729854	0.717	1	2	2	1
543	CP008753.1	Unassigned	Unassigned	Unassigned	30_0	Clustered	24	VC_30_0	24	0.7201	1	0.7201	3	2	2	1
544	CP011103.1	Unassigned	Unassigned	Unassigned	667_0	Clustered	2	VC_667_0	2	0.0621	0.950358	0.0591	1	1	1	1
545	CP011970.1	Unassigned	Unassigned	Unassigned	112_0	Clustered	3	VC_112_0	3	0.3264	0.997995	0.3258	1	2	2	1
546	CP013282.1	Unassigned	Unassigned	Unassigned	436_0	Clustered	9	VC_436_0	9	1	1	1	2	2	1	1
547	CP013974.1	Unassigned	Unassigned	Unassigned	499_0	Clustered	2	VC_499_0	2	0.0897	0.950815	0.0853	1	1	1	1
548	CP017905.1	Unassigned	Unassigned	Unassigned	20_0	Clustered	3	VC_20_0	3	0.1898	0.997585	0.1893	1	2	1	1
549	CP017906.1	Unassigned	Unassigned	Unassigned	20_0	Clustered	3	VC_20_0	3	0.1898	0.997585	0.1893	1	2	1	1
550	CP025713.1	Unassigned	Unassigned	Unassigned	319_0	Clustered	17	VC_319_0	17	0.7904	1	0.7904	3	2	2	1
551	CP025874.1	Unassigned	Unassigned	Unassigned	31_0	Clustered	12	VC_31_0	12	0.2865	1	0.2865	2	2	2	1
552	CP025887.1	Unassigned	Unassigned	Unassigned	468_0	Clustered	2	VC_468_0	2	0.1291	0.598706	0.0773	1	1	1	1
553	CP025900.1	Unassigned	Unassigned	Unassigned	32_0	Clustered	11	VC_32_0	11	0.2757	1	0.2757	3	2	2	1
554	CP025901.1	Unassigned	Unassigned	Unassigned	31_0	Clustered	12	VC_31_0	12	0.2865	1	0.2865	2	2	2	1
555	CP025923.1	Unassigned	Unassigned	Unassigned	31_0	Clustered	12	VC_31_0	12	0.2865	1	0.2865	2	2	2	1
556	CP038007.1	Unassigned	Unassigned	Unassigned	145_0	Clustered	4	VC_145_0	4	0.3494	0.999985	0.3494	1	2	2	1
557	Campylobacter~phage~CP30A	Caudovirales	Myoviridae	Cp8virus	717_0	Clustered	15	VC_717_0	15	0.8622	1	0.8622	3	2	2	1
558	Campylobacter~phage~PC14	Caudovirales	Myoviridae	Fletchervirus	717_0	Clustered	15	VC_717_0	15	0.8622	1	0.8622	3	2	2	1
559	Campylobacter~phage~vB_CjeM_Los1	Caudovirales	Myoviridae	Fletchervirus	717_0	Clustered	15	VC_717_0	15	0.8622	1	0.8622	3	2	2	1
560	Campylobacter~virus~CP21	Caudovirales	Myoviridae	Cp220virus	718_0	Clustered	8	VC_718_0	8	0.51	1	0.51	2	2	2	1
561	Campylobacter~virus~CP220	Caudovirales	Myoviridae	Cp220virus	718_0	Clustered	8	VC_718_0	8	0.51	1	0.51	2	2	2	1
562	Campylobacter~virus~CP81	Caudovirales	Myoviridae	Cp8virus	717_0	Clustered	15	VC_717_0	15	0.8622	1	0.8622	3	2	2	1
563	Campylobacter~virus~CPX	Caudovirales	Myoviridae	Cp8virus	717_0	Clustered	15	VC_717_0	15	0.8622	1	0.8622	3	2	2	1
564	Campylobacter~virus~CPt10	Caudovirales	Myoviridae	Cp220virus	718_0	Clustered	8	VC_718_0	8	0.51	1	0.51	2	2	2	1
565	Campylobacter~virus~IBB35	Caudovirales	Myoviridae	Cp220virus	718_0	Clustered	8	VC_718_0	8	0.51	1	0.51	2	2	2	1
566	Campylobacter~virus~NCTC12673	Caudovirales	Myoviridae	Cp8virus	717_0	Clustered	15	VC_717_0	15	0.8622	1	0.8622	3	2	2	1
567	Caulobacter~phage~Cr30	Caudovirales	Myoviridae	Unassigned	510_0	Clustered	2	VC_510_0	2	0.344	0.954283	0.3283	1	2	2	1
568	Caulobacter~phage~Percy	Caudovirales	Podoviridae	Aqualcavirus	50_0	Clustered	12	VC_50_0	12	0.2591	1	0.2591	2	2	2	1
569	Caulobacter~phage~phiCb5	Unassigned	Leviviridae	Unassigned	723_0	Clustered	2	VC_723_0	2	0.8475	0.5	0.4238	1	2	1	1
570	Caulobacter~virus~Karma	Caudovirales	Siphoviridae	Phicbkvirus	719_1	Clustered	15	VC_719_1	15	0.5592	1	0.5592	2	2	2	1
571	Caulobacter~virus~Magneto	Caudovirales	Siphoviridae	Phicbkvirus	719_1	Clustered	15	VC_719_1	15	0.5592	1	0.5592	2	2	2	1
572	Caulobacter~virus~Rogue	Caudovirales	Siphoviridae	Phicbkvirus	719_0	Clustered	3	VC_719_0	3	0.0538	0.895984	0.0482	2	2	2	1
573	Caulobacter~virus~Swift	Caudovirales	Siphoviridae	Phicbkvirus	719_1	Clustered	15	VC_719_1	15	0.5592	1	0.5592	2	2	2	1
574	Caulobacter~virus~phiCbK	Caudovirales	Siphoviridae	Phicbkvirus	719_1	Clustered	15	VC_719_1	15	0.5592	1	0.5592	2	2	2	1
575	Celeribacter~phage~P12053L	Caudovirales	Podoviridae	Unassigned	212_0	Clustered	12	VC_212_0	12	0.9995	0.991289	0.9908	1	2	2	1
576	Cellulophaga~phage~phi10:1	Caudovirales	Siphoviridae	Unassigned	725_0	Clustered	2	VC_725_0	2	0.3557	0.946688	0.3367	1	2	2	1
577	Cellulophaga~phage~phi12:1	Caudovirales	Siphoviridae	Cba181virus	728_0	Clustered	8	VC_728_0	8	1	1	1	2	2	2	1
578	Cellulophaga~phage~phi12:2	Unassigned	Microviridae	Unassigned	729_0	Clustered	3	VC_729_0	3	1	1	1	1	2	1	1
579	Cellulophaga~phage~phi12a:1	Unassigned	Microviridae	Unassigned	729_0	Clustered	3	VC_729_0	3	1	1	1	1	2	1	1
580	Cellulophaga~phage~phi13:2	Caudovirales	Podoviridae	Unassigned	724_0	Clustered	2	VC_724_0	2	0.1083	0.946688	0.1025	1	2	2	1
581	Cellulophaga~phage~phi14:2	Unassigned	Unassigned	Unassigned	730_0	Clustered	2	VC_730_0	2	0.8018	0.929211	0.7451	1	1	1	1
582	Cellulophaga~phage~phi17:1	Caudovirales	Siphoviridae	Cba181virus	728_0	Clustered	8	VC_728_0	8	1	1	1	2	2	2	1
583	Cellulophaga~phage~phi17:2	Caudovirales	Podoviridae	Cba41virus	726_0	Clustered	4	VC_726_0	4	0.9563	0.999922	0.9562	2	2	2	1
584	Cellulophaga~phage~phi18:1	Caudovirales	Siphoviridae	Cba181virus	728_0	Clustered	8	VC_728_0	8	1	1	1	2	2	2	1
585	Cellulophaga~phage~phi18:3	Caudovirales	Podoviridae	Unassigned	724_2	Clustered	2	VC_724_2	2	0.1137	0.941661	0.107	1	2	2	1
586	Cellulophaga~phage~phi19:1	Caudovirales	Siphoviridae	Unassigned	725_1	Clustered	2	VC_725_1	2	0.4156	0.941721	0.3914	1	2	2	1
587	Cellulophaga~phage~phi19:3	Caudovirales	Podoviridae	Unassigned	724_1	Clustered	2	VC_724_1	2	0.1077	0.941661	0.1014	1	2	2	1
588	Cellulophaga~phage~phi38:1	Caudovirales	Podoviridae	Unassigned	732_0	Clustered	3	VC_732_0	3	1	1	1	1	2	2	1
589	Cellulophaga~phage~phi39:1	Caudovirales	Siphoviridae	Unassigned	733_0	Clustered	2	VC_733_0	2	1	1	1	1	2	2	1
590	Cellulophaga~phage~phi46:1	Caudovirales	Siphoviridae	Unassigned	734_0	Clustered	2	VC_734_0	2	1	1	1	1	2	2	1
591	Cellulophaga~phage~phi46:3	Caudovirales	Podoviridae	Unassigned	724_3	Clustered	2	VC_724_3	2	0.1112	0.946688	0.1053	1	2	2	1
592	Cellulophaga~phage~phi4:1	Caudovirales	Podoviridae	Cba41virus	726_0	Clustered	4	VC_726_0	4	0.9563	0.999922	0.9562	2	2	2	1
593	Cellulophaga~phage~phiSM	Caudovirales	Myoviridae	Unassigned	736_0	Clustered	7	VC_736_0	7	0.6679	1	0.6679	1	2	2	1
594	Cellulophaga~phage~phiST	Caudovirales	Siphoviridae	Cbastvirus	737_0	Clustered	5	VC_737_0	5	1	1	1	2	2	2	1
595	Chimpanzee~faeces~associated~microphage~1	Unassigned	Microviridae	Unassigned	738_0	Clustered	4	VC_738_0	4	1	1	1	1	2	1	1
596	Chimpanzee~faeces~associated~microphage~3	Unassigned	Microviridae	Unassigned	738_0	Clustered	4	VC_738_0	4	1	1	1	1	2	1	1
597	Chlamydia~phage~2	Unassigned	Microviridae	Chlamydiamicrovirus	301_0	Clustered	9	VC_301_0	9	0.8256	1	0.8256	2	2	1	1
598	Chlamydia~phage~4	Unassigned	Microviridae	Chlamydiamicrovirus	301_0	Clustered	9	VC_301_0	9	0.8256	1	0.8256	2	2	1	1
599	Chlamydia~virus~CPAR39	Unassigned	Microviridae	Chlamydiamicrovirus	301_0	Clustered	9	VC_301_0	9	0.8256	1	0.8256	2	2	1	1
600	Chlamydia~virus~Chp1	Unassigned	Microviridae	Chlamydiamicrovirus	742_0	Clustered	8	VC_742_0	8	1	1	1	2	2	1	1
601	Citrobacter~phage~CF1~ERZ-2017	Caudovirales	Myoviridae	Moonvirus	323_3	Clustered	6	VC_323_3	6	0.0658	1	0.0658	2	2	2	1
602	Citrobacter~phage~CR44b	Caudovirales	Podoviridae	Teseptimavirus	318_0	Clustered	34	VC_318_0	34	0.9993	1	0.9993	2	2	2	1
603	Citrobacter~phage~CR8	Caudovirales	Podoviridae	Teseptimavirus	318_0	Clustered	34	VC_318_0	34	0.9993	1	0.9993	2	2	2	1
604	Citrobacter~phage~IME-CF2	Caudovirales	Myoviridae	Unassigned	750_1	Clustered	22	VC_750_1	22	0.4255	1	0.4255	1	2	2	1
605	Citrobacter~phage~Margaery	Caudovirales	Myoviridae	Unassigned	750_1	Clustered	22	VC_750_1	22	0.4255	1	0.4255	1	2	2	1
606	Citrobacter~phage~Merlin	Caudovirales	Myoviridae	Moonvirus	323_3	Clustered	6	VC_323_3	6	0.0658	1	0.0658	2	2	2	1
607	Citrobacter~phage~Miller	Caudovirales	Myoviridae	Unassigned	750_1	Clustered	22	VC_750_1	22	0.4255	1	0.4255	1	2	2	1
608	Citrobacter~phage~Moon	Caudovirales	Myoviridae	Moonvirus	323_3	Clustered	6	VC_323_3	6	0.0658	1	0.0658	2	2	2	1
609	Citrobacter~phage~SH1	Caudovirales	Podoviridae	Teseptimavirus	429_0	Clustered	29	VC_429_0	29	0.8591	1	0.8591	2	2	2	1
610	Citrobacter~phage~SH2	Caudovirales	Podoviridae	Teseptimavirus	429_0	Clustered	29	VC_429_0	29	0.8591	1	0.8591	2	2	2	1
611	Citrobacter~phage~SH3	Caudovirales	Podoviridae	Teseptimavirus	318_0	Clustered	34	VC_318_0	34	0.9993	1	0.9993	2	2	2	1
612	Citrobacter~phage~SH4	Caudovirales	Podoviridae	Teseptimavirus	318_0	Clustered	34	VC_318_0	34	0.9993	1	0.9993	2	2	2	1
613	Citrobacter~phage~phiCFP-1	Caudovirales	Podoviridae	Teseptimavirus	429_0	Clustered	29	VC_429_0	29	0.8591	1	0.8591	2	2	2	1
614	Citrobacter~phage~vB_CfrM_CfP1	Caudovirales	Myoviridae	Unassigned	750_1	Clustered	22	VC_750_1	22	0.4255	1	0.4255	1	2	2	1
615	Clavibacter~phage~CMP1	Caudovirales	Siphoviridae	Cimpunavirus	632_0	Clustered	2	VC_632_0	2	0.7622	0.937107	0.7143	2	2	2	1
616	Clavibacter~phage~CN1A	Caudovirales	Siphoviridae	Cinunavirus	752_0	Clustered	2	VC_752_0	2	0.5457	0.948988	0.5179	2	2	2	1
617	Clostridium~phage~CDMH1	Caudovirales	Myoviridae	Lubbockvirus	81_0	Clustered	2	VC_81_0	2	0.0832	0.955607	0.0795	2	2	2	1
618	Clostridium~phage~PhiS63	Caudovirales	Siphoviridae	Unassigned	408_0	Clustered	2	VC_408_0	2	0.4916	0.912378	0.4485	1	2	2	1
619	Clostridium~phage~c-st	Caudovirales	Myoviridae	Unassigned	14_0	Clustered	2	VC_14_0	2	0.4101	0.933768	0.3829	1	2	2	1
620	Clostridium~phage~phi3626	Caudovirales	Siphoviridae	Unassigned	409_0	Clustered	2	VC_409_0	2	0.6731	0.922636	0.6211	1	2	2	1
621	Clostridium~phage~phi8074-B1	Caudovirales	Siphoviridae	Unassigned	761_0	Clustered	2	VC_761_0	2	0.8826	0.929211	0.8201	1	2	2	1
622	Clostridium~phage~phiCD111	Caudovirales	Siphoviridae	Unassigned	754_0	Clustered	8	VC_754_0	8	0.6904	1	0.6904	1	2	2	1
623	Clostridium~phage~phiCD146	Caudovirales	Siphoviridae	Unassigned	754_0	Clustered	8	VC_754_0	8	0.6904	1	0.6904	1	2	2	1
624	Clostridium~phage~phiCD211	Caudovirales	Siphoviridae	Unassigned	112_0	Clustered	3	VC_112_0	3	0.3264	0.997995	0.3258	1	2	2	1
625	Clostridium~phage~phiCD38-2	Caudovirales	Siphoviridae	Unassigned	754_0	Clustered	8	VC_754_0	8	0.6904	1	0.6904	1	2	2	1
626	Clostridium~phage~phiCD481-1	Caudovirales	Myoviridae	Unassigned	716_0	Clustered	11	VC_716_0	11	0.6322	1	0.6322	1	2	2	1
627	Clostridium~phage~phiCD506	Caudovirales	Myoviridae	Unassigned	716_0	Clustered	11	VC_716_0	11	0.6322	1	0.6322	1	2	2	1
628	Clostridium~phage~phiCD6356	Caudovirales	Siphoviridae	Unassigned	755_0	Clustered	2	VC_755_0	2	0.2202	0.954348	0.2101	1	2	2	1
629	Clostridium~phage~phiCDHM11	Caudovirales	Myoviridae	Unassigned	716_0	Clustered	11	VC_716_0	11	0.6322	1	0.6322	1	2	2	1
630	Clostridium~phage~phiCDHM13	Caudovirales	Myoviridae	Unassigned	716_0	Clustered	11	VC_716_0	11	0.6322	1	0.6322	1	2	2	1
631	Clostridium~phage~phiCP13O	Caudovirales	Siphoviridae	Unassigned	765_0	Clustered	9	VC_765_0	9	1	1	1	1	2	2	1
632	Clostridium~phage~phiCP26F	Caudovirales	Siphoviridae	Unassigned	765_0	Clustered	9	VC_765_0	9	1	1	1	1	2	2	1
633	Clostridium~phage~phiCP34O	Caudovirales	Siphoviridae	Unassigned	765_0	Clustered	9	VC_765_0	9	1	1	1	1	2	2	1
634	Clostridium~phage~phiCP39-O	Caudovirales	Siphoviridae	Unassigned	765_0	Clustered	9	VC_765_0	9	1	1	1	1	2	2	1
635	Clostridium~phage~phiCP7R	Caudovirales	Podoviridae	Unassigned	758_0	Clustered	7	VC_758_0	7	0.7631	1	0.7631	1	2	2	1
636	Clostridium~phage~phiCPV4	Caudovirales	Podoviridae	Unassigned	758_0	Clustered	7	VC_758_0	7	0.7631	1	0.7631	1	2	2	1
637	Clostridium~phage~phiCT19406B	Caudovirales	Siphoviridae	Unassigned	763_0	Clustered	4	VC_763_0	4	0.4618	0.999978	0.4618	1	2	2	1
638	Clostridium~phage~phiCT453A	Caudovirales	Myoviridae	Unassigned	82_0	Clustered	2	VC_82_0	2	0.1848	0.952288	0.176	1	2	2	1
639	Clostridium~phage~phiCT453B	Caudovirales	Siphoviridae	Unassigned	763_0	Clustered	4	VC_763_0	4	0.4618	0.999978	0.4618	1	2	2	1
640	Clostridium~phage~phiCT9441A	Caudovirales	Myoviridae	Unassigned	83_0	Clustered	2	VC_83_0	2	0.1657	0.954293	0.1581	1	2	2	1
641	Clostridium~phage~phiCTC2B	Caudovirales	Siphoviridae	Unassigned	763_0	Clustered	4	VC_763_0	4	0.4618	0.999978	0.4618	1	2	2	1
642	Clostridium~phage~phiCTP1	Caudovirales	Siphoviridae	Unassigned	760_0	Clustered	2	VC_760_0	2	0.6265	0.934114	0.5853	1	2	2	1
643	Clostridium~phage~phiMMP01	Caudovirales	Myoviridae	Lubbockvirus	81_1	Clustered	6	VC_81_1	6	0.3103	1	0.3103	3	2	2	1
644	Clostridium~phage~phiMMP03	Caudovirales	Myoviridae	Lubbockvirus	81_1	Clustered	6	VC_81_1	6	0.3103	1	0.3103	3	2	2	1
645	Clostridium~phage~phiMMP04	Caudovirales	Myoviridae	Unassigned	716_0	Clustered	11	VC_716_0	11	0.6322	1	0.6322	1	2	2	1
646	Clostridium~phage~phiSM101	Caudovirales	Siphoviridae	Unassigned	411_0	Clustered	2	VC_411_0	2	0.4377	0.951837	0.4166	1	2	2	1
647	Clostridium~phage~phiZP2	Caudovirales	Podoviridae	Unassigned	758_0	Clustered	7	VC_758_0	7	0.7631	1	0.7631	1	2	2	1
648	Clostridium~phage~vB_CpeS-CP51	Caudovirales	Siphoviridae	Unassigned	410_0	Clustered	2	VC_410_0	2	0.7604	0.912378	0.6938	1	2	2	1
649	Clostridium~virus~phiC2	Caudovirales	Myoviridae	Cd119virus	81_1	Clustered	6	VC_81_1	6	0.3103	1	0.3103	3	2	2	1
650	Colwellia~phage~9A	Caudovirales	Siphoviridae	Unassigned	766_0	Clustered	2	VC_766_0	2	1	1	1	1	2	2	1
651	Corynebacterium~phage~BFK20	Caudovirales	Siphoviridae	Sasvirus	767_0	Clustered	4	VC_767_0	4	0.6003	0.999971	0.6003	2	2	2	1
652	Corynebacterium~phage~C3PO	Caudovirales	Siphoviridae	Ceetrepovirus	770_0	Clustered	11	VC_770_0	11	0.8393	1	0.8393	2	2	2	1
653	Corynebacterium~phage~Darwin	Caudovirales	Siphoviridae	Ceetrepovirus	770_0	Clustered	11	VC_770_0	11	0.8393	1	0.8393	2	2	2	1
654	Corynebacterium~phage~P1201	Caudovirales	Siphoviridae	Chunghsingvirus	771_0	Clustered	2	VC_771_0	2	0.1241	0.954352	0.1184	2	2	2	1
655	Corynebacterium~phage~Poushou	Caudovirales	Siphoviridae	Poushouvirus	773_0	Clustered	3	VC_773_0	3	0.8653	0.98965	0.8563	2	2	2	1
656	Corynebacterium~phage~Zion	Caudovirales	Siphoviridae	Ceetrepovirus	770_0	Clustered	11	VC_770_0	11	0.8393	1	0.8393	2	2	2	1
657	Croceibacter~phage~P2559S	Caudovirales	Siphoviridae	Unassigned	698_0	Clustered	2	VC_698_0	2	0.5376	0.933768	0.502	1	2	2	1
658	Croceibacter~phage~P2559Y	Caudovirales	Siphoviridae	Unassigned	673_0	Clustered	2	VC_673_0	2	0.5305	0.933768	0.4954	1	2	2	1
659	Cronobacter~phage~CR3	Caudovirales	Myoviridae	Cr3virus	775_3	Clustered	6	VC_775_3	6	0.1683	1	0.1683	2	2	2	1
660	Cronobacter~phage~CR5	Caudovirales	Myoviridae	Unassigned	778_0	Clustered	7	VC_778_0	7	0.0921	1	0.0921	1	2	2	1
661	Cronobacter~phage~CR8	Caudovirales	Myoviridae	Cr3virus	775_3	Clustered	6	VC_775_3	6	0.1683	1	0.1683	2	2	2	1
662	Cronobacter~phage~CR9	Caudovirales	Myoviridae	Cr3virus	775_2	Clustered	2	VC_775_2	2	0.0299	0.875175	0.0261	2	2	2	1
663	Cronobacter~phage~Dev-CD-23823	Caudovirales	Podoviridae	Unassigned	598_0	Clustered	22	VC_598_0	22	0.9662	1	0.9662	1	2	2	1
664	Cronobacter~phage~Dev2	Caudovirales	Podoviridae	Teseptimavirus	318_0	Clustered	34	VC_318_0	34	0.9993	1	0.9993	2	2	2	1
665	Cronobacter~phage~ENT39118	Caudovirales	Siphoviridae	Unassigned	146_0	Clustered	10	VC_146_0	10	0.1343	1	0.1343	1	2	2	0.8889
666	Cronobacter~phage~ENT47670	Caudovirales	Myoviridae	Unassigned	168_0	Clustered	2	VC_168_0	2	0.0646	0.956553	0.0618	1	2	2	1
667	Cronobacter~phage~PBES~02	Caudovirales	Myoviridae	Cr3virus	775_3	Clustered	6	VC_775_3	6	0.1683	1	0.1683	2	2	2	1
668	Cronobacter~phage~S13	Caudovirales	Myoviridae	Unassigned	439_0	Clustered	2	VC_439_0	2	0.0563	0.957047	0.0539	1	2	2	1
669	Cronobacter~phage~phiES15	Caudovirales	Siphoviridae	Unassigned	147_0	Clustered	2	VC_147_0	2	0.2337	0.955306	0.2233	1	2	2	1
670	Cronobacter~phage~vB_CsaM_GAP161	Caudovirales	Myoviridae	Unassigned	750_1	Clustered	22	VC_750_1	22	0.4255	1	0.4255	1	2	2	1
671	Cronobacter~phage~vB_CsaM_GAP31	Caudovirales	Myoviridae	Se1virus	776_2	Clustered	4	VC_776_2	4	0.0768	0.999913	0.0768	2	2	2	1
672	Cronobacter~phage~vB_CsaM_GAP32	Caudovirales	Myoviridae	Eneladusvirus	97_1	Clustered	2	VC_97_1	2	0.0201	0.709032	0.0142	2	2	2	1
673	Cronobacter~phage~vB_CsaP_GAP52	Caudovirales	Podoviridae	Unassigned	60_0	Clustered	2	VC_60_0	2	0.1059	0.952255	0.1009	1	2	2	1
674	Cronobacter~phage~vB_CskP_GAP227	Caudovirales	Podoviridae	Unassigned	598_0	Clustered	22	VC_598_0	22	0.9662	1	0.9662	1	2	2	1
675	Cronobacter~virus~Esp2949-1	Caudovirales	Siphoviridae	Unassigned	422_0	Clustered	34	VC_422_0	34	0.6214	1	0.6214	2	2	2	0.8841
676	Cyanophage~9515-10a	Caudovirales	Podoviridae	Unassigned	256_0	Clustered	42	VC_256_0	42	0.9617	1	0.9617	1	2	2	0.8641
677	Cyanophage~KBS-P-1A	Caudovirales	Podoviridae	Unassigned	256_0	Clustered	42	VC_256_0	42	0.9617	1	0.9617	1	2	2	0.8641
678	Cyanophage~KBS-S-2A	Unassigned	Unassigned	Unassigned	785_0	Clustered	3	VC_785_0	3	0.4372	0.997005	0.4359	1	1	1	1
679	Cyanophage~MED4-117	Unassigned	Unassigned	Unassigned	784_0	Clustered	4	VC_784_0	4	0.7779	0.999853	0.7778	1	2	2	1
680	Cyanophage~NATL1A-7	Caudovirales	Podoviridae	Unassigned	256_0	Clustered	42	VC_256_0	42	0.9617	1	0.9617	1	2	2	0.8641
681	Cyanophage~NATL2A-133	Caudovirales	Podoviridae	Unassigned	256_0	Clustered	42	VC_256_0	42	0.9617	1	0.9617	1	2	2	0.8641
682	Cyanophage~P-RSM1	Caudovirales	Myoviridae	Unassigned	512_14	Clustered	2	VC_512_14	2	0.0102	0.956353	0.0098	1	2	2	1
683	Cyanophage~P-RSM6	Caudovirales	Myoviridae	Unassigned	511_1	Clustered	2	VC_511_1	2	0.0196	0.957865	0.0188	1	2	2	1
684	Cyanophage~P-SSP2	Caudovirales	Podoviridae	Unassigned	256_0	Clustered	42	VC_256_0	42	0.9617	1	0.9617	1	2	2	0.8641
685	Cyanophage~P-TIM40	Caudovirales	Myoviridae	Unassigned	511_0	Clustered	2	VC_511_0	2	0.0189	0.957892	0.0181	1	2	2	1
686	Cyanophage~PP	Caudovirales	Podoviridae	Unassigned	621_0	Clustered	4	VC_621_0	4	0.7248	0.999871	0.7247	1	2	2	1
687	Cyanophage~PSS2	Caudovirales	Siphoviridae	Unassigned	787_0	Clustered	3	VC_787_0	3	0.9331	0.987199	0.9212	1	2	2	1
688	Cyanophage~S-RIM32	Caudovirales	Myoviridae	Unassigned	260_7	Clustered	2	VC_260_7	2	0.014	0.945415	0.0132	1	2	2	1
689	Cyanophage~S-RIM50	Caudovirales	Myoviridae	Unassigned	512_10	Clustered	2	VC_512_10	2	0.0091	0.953454	0.0086	1	2	2	1
690	Cyanophage~S-TIM5	Caudovirales	Myoviridae	Unassigned	526_0	Clustered	2	VC_526_0	2	0.1602	0.956973	0.1533	1	2	2	1
691	Cyanophage~SS120-1	Caudovirales	Podoviridae	Unassigned	256_0	Clustered	42	VC_256_0	42	0.9617	1	0.9617	1	2	2	0.8641
692	Cyanophage~Syn30	Caudovirales	Myoviridae	Unassigned	512_4	Clustered	4	VC_512_4	4	0.028	0.999987	0.028	1	2	2	1
693	D00624.1	Unassigned	Unassigned	Unassigned	742_0	Clustered	8	VC_742_0	8	1	1	1	2	2	1	1
694	DQ003260.1	Unassigned	Unassigned	Unassigned	162_0	Clustered	40	VC_162_0	40	0.7091	1	0.7091	3	2	2	0.8962
695	DQ079870.1	Unassigned	Unassigned	Unassigned	234_0	Clustered	17	VC_234_0	17	0.5572	1	0.5572	3	2	1	1
696	DQ079871.1	Unassigned	Unassigned	Unassigned	234_0	Clustered	17	VC_234_0	17	0.5572	1	0.5572	3	2	1	1
697	DQ079872.1	Unassigned	Unassigned	Unassigned	234_0	Clustered	17	VC_234_0	17	0.5572	1	0.5572	3	2	1	1
698	DQ079875.1	Unassigned	Unassigned	Unassigned	234_0	Clustered	17	VC_234_0	17	0.5572	1	0.5572	3	2	1	1
699	DQ079876.1	Unassigned	Unassigned	Unassigned	234_0	Clustered	17	VC_234_0	17	0.5572	1	0.5572	3	2	1	1
700	DQ079877.1	Unassigned	Unassigned	Unassigned	233_0	Clustered	18	VC_233_0	18	0.5348	1	0.5348	3	2	1	1
701	DQ079878.1	Unassigned	Unassigned	Unassigned	234_0	Clustered	17	VC_234_0	17	0.5572	1	0.5572	3	2	1	1
702	DQ079879.1	Unassigned	Unassigned	Unassigned	234_0	Clustered	17	VC_234_0	17	0.5572	1	0.5572	3	2	1	1
703	DQ079903.1	Unassigned	Unassigned	Unassigned	233_0	Clustered	18	VC_233_0	18	0.5348	1	0.5348	3	2	1	1
704	DQ079907.2	Unassigned	Unassigned	Unassigned	233_0	Clustered	18	VC_233_0	18	0.5348	1	0.5348	3	2	1	1
705	DQ085810.2	Unassigned	Unassigned	Unassigned	234_0	Clustered	17	VC_234_0	17	0.5572	1	0.5572	3	2	1	1
706	DQ092617.1	Unassigned	Unassigned	Unassigned	194_0	Clustered	4	VC_194_0	4	0.3359	0.999233	0.3356	1	1	1	1
707	DQ097178.1	Unassigned	Unassigned	Unassigned	391_0	Clustered	2	VC_391_0	2	0.0091	0.599579	0.0054	1	1	1	1
708	DQ113772.1	Unassigned	Unassigned	Unassigned	289_0	Clustered	41	VC_289_0	41	0.8209	1	0.8209	1	2	2	1
709	DQ221100.2	Unassigned	Unassigned	Unassigned	665_0	Clustered	14	VC_665_0	14	0.6819	1	0.6819	2	2	2	1
710	DQ222851.1	Unassigned	Unassigned	Unassigned	665_0	Clustered	14	VC_665_0	14	0.6819	1	0.6819	2	2	2	1
711	DQ222855.1	Unassigned	Unassigned	Unassigned	665_0	Clustered	14	VC_665_0	14	0.6819	1	0.6819	2	2	2	1
712	DQ289556.1	Unassigned	Unassigned	Unassigned	665_0	Clustered	14	VC_665_0	14	0.6819	1	0.6819	2	2	2	1
713	DQ394807.1	Unassigned	Unassigned	Unassigned	182_0	Clustered	15	VC_182_0	15	0.5578	1	0.5578	1	2	2	1
714	DQ394808.1	Unassigned	Unassigned	Unassigned	182_0	Clustered	15	VC_182_0	15	0.5578	1	0.5578	1	2	2	1
715	DQ394809.1	Unassigned	Unassigned	Unassigned	182_0	Clustered	15	VC_182_0	15	0.5578	1	0.5578	1	2	2	1
716	DQ394810.1	Unassigned	Unassigned	Unassigned	182_0	Clustered	15	VC_182_0	15	0.5578	1	0.5578	1	2	2	1
717	DQ426905.1	Unassigned	Unassigned	Unassigned	33_0	Clustered	9	VC_33_0	9	0.6	1	0.6	3	2	2	1
718	DQ453159.1	Unassigned	Unassigned	Unassigned	508_0	Clustered	2	VC_508_0	2	0.3649	0.951559	0.3472	1	2	2	1
719	DQ535032.1	Unassigned	Unassigned	Unassigned	790_0	Clustered	2	VC_790_0	2	1	1	1	1	2	2	1
720	DQ873690.1	Unassigned	Unassigned	Unassigned	209_0	Clustered	71	VC_209_0	71	0.9292	1	0.9292	3	2	2	1
721	Delftia~phage~RG-2014	Caudovirales	Podoviridae	Unassigned	537_0	Clustered	2	VC_537_0	2	0.0541	0.955534	0.0517	1	2	2	1
722	Dickeya~phage~RC-2014	Caudovirales	Ackermannviridae	Limestonevirus	57_4	Clustered	12	VC_57_4	12	0.0977	1	0.0977	2	2	2	1
723	Dickeya~virus~Limestone	Caudovirales	Ackermannviridae	Limestonevirus	57_4	Clustered	12	VC_57_4	12	0.0977	1	0.0977	2	2	2	1
724	Dinoroseobacter~phage~DFL12phi1	Caudovirales	Podoviridae	Dfl12virus	538_0	Clustered	17	VC_538_0	17	0.9352	1	0.9352	3	2	2	1
725	Dinoroseobacter~phage~vB_DshS-R5C	Caudovirales	Siphoviridae	Nanhaivirus	617_0	Clustered	2	VC_617_0	2	0.7384	0.953105	0.7038	2	2	2	1
726	EF107159.1	Unassigned	Unassigned	Unassigned	213_0	Clustered	33	VC_213_0	33	0.7887	1	0.7887	2	2	1	1
727	EF108464.1	Unassigned	Unassigned	Unassigned	213_0	Clustered	33	VC_213_0	33	0.7887	1	0.7887	2	2	1	1
728	EF120456.1	Unassigned	Unassigned	Unassigned	798_0	Clustered	2	VC_798_0	2	0.0476	0.918133	0.0437	1	1	1	1
729	EF120459.1	Unassigned	Unassigned	Unassigned	798_0	Clustered	2	VC_798_0	2	0.0476	0.918133	0.0437	1	1	1	1
730	EF204939.1	Unassigned	Unassigned	Unassigned	213_0	Clustered	33	VC_213_0	33	0.7887	1	0.7887	2	2	1	1
731	EF462197.1	Unassigned	Unassigned	Unassigned	1_0	Clustered	25	VC_1_0	25	0.4008	1	0.4008	2	2	2	0.9933
732	EF462198.1	Unassigned	Unassigned	Unassigned	2_0	Clustered	40	VC_2_0	40	0.8149	1	0.8149	2	2	2	0.9974
733	EF462199.1	Unassigned	Unassigned	Unassigned	1_0	Clustered	25	VC_1_0	25	0.4008	1	0.4008	2	2	2	0.9933
734	EF489910.1	Unassigned	Unassigned	Unassigned	799_0	Clustered	4	VC_799_0	4	0.5417	0.994058	0.5384	1	2	1	1
735	EF694684.1	Unassigned	Unassigned	Unassigned	800_0	Clustered	9	VC_800_0	9	1	1	1	1	1	1	1
736	EF694687.1	Unassigned	Unassigned	Unassigned	800_0	Clustered	9	VC_800_0	9	1	1	1	1	1	1	1
737	EF694688.1	Unassigned	Unassigned	Unassigned	800_0	Clustered	9	VC_800_0	9	1	1	1	1	1	1	1
738	EF694689.1	Unassigned	Unassigned	Unassigned	800_0	Clustered	9	VC_800_0	9	1	1	1	1	1	1	1
739	EF694690.1	Unassigned	Unassigned	Unassigned	800_0	Clustered	9	VC_800_0	9	1	1	1	1	1	1	1
740	EF694691.1	Unassigned	Unassigned	Unassigned	800_0	Clustered	9	VC_800_0	9	1	1	1	1	1	1	1
741	EF694693.1	Unassigned	Unassigned	Unassigned	800_0	Clustered	9	VC_800_0	9	1	1	1	1	1	1	1
742	EF694694.1	Unassigned	Unassigned	Unassigned	800_0	Clustered	9	VC_800_0	9	1	1	1	1	1	1	1
743	EF694695.1	Unassigned	Unassigned	Unassigned	800_0	Clustered	9	VC_800_0	9	1	1	1	1	1	1	1
744	EU272037.1	Unassigned	Unassigned	Unassigned	209_0	Clustered	71	VC_209_0	71	0.9292	1	0.9292	3	2	2	1
745	EU311208.1	Unassigned	Unassigned	Unassigned	136_2	Clustered	33	VC_136_2	33	0.4441	1	0.4441	3	2	2	0.9867
746	EU330206.1	Unassigned	Unassigned	Unassigned	61_0	Clustered	18	VC_61_0	18	0.8724	1	0.8724	2	2	2	0.9739
747	EU340421.2	Unassigned	Unassigned	Unassigned	494_0	Clustered	13	VC_494_0	13	1	1	1	2	2	2	1
748	EU350361.2	Unassigned	Unassigned	Unassigned	801_0	Clustered	3	VC_801_0	3	1	1	1	1	1	1	1
749	EU408779.1	Unassigned	Unassigned	Unassigned	436_0	Clustered	9	VC_436_0	9	1	1	1	2	2	1	1
750	EU409559.1	Unassigned	Unassigned	Unassigned	350_0	Clustered	2	VC_350_0	2	0.5576	0.94398	0.5264	1	2	2	1
751	EU418428.2	Unassigned	Unassigned	Unassigned	353_3	Clustered	43	VC_353_3	43	0.3233	1	0.3233	2	3	2	0.9922
752	EU570103.1	Unassigned	Unassigned	Unassigned	162_0	Clustered	40	VC_162_0	40	0.7091	1	0.7091	3	2	2	0.8962
753	EU622808.1	Unassigned	Unassigned	Unassigned	657_0	Clustered	9	VC_657_0	9	0.4498	1	0.4498	2	2	2	1
754	EU676000.1	Unassigned	Unassigned	Unassigned	803_0	Clustered	20	VC_803_0	20	0.7936	1	0.7936	4	2	2	1
755	EU710883.1	Unassigned	Unassigned	Unassigned	171_0	Clustered	8	VC_171_0	8	0.2161	1	0.2161	2	2	2	1
756	EU717894.1	Unassigned	Unassigned	Unassigned	46_0	Clustered	10	VC_46_0	10	0.6235	1	0.6235	2	2	2	1
757	EU744248.1	Unassigned	Unassigned	Unassigned	232_48	Clustered	2	VC_232_48	2	0.0094	0.957523	0.009	2	2	2	1
758	EU744251.1	Unassigned	Unassigned	Unassigned	232_3	Clustered	5	VC_232_3	5	0.034	1	0.034	3	2	2	1
759	EU770222.1	Unassigned	Unassigned	Unassigned	802_0	Clustered	11	VC_802_0	11	0.5597	1	0.5597	2	2	2	1
760	EU794055.1	Unassigned	Unassigned	Unassigned	194_0	Clustered	4	VC_194_0	4	0.3359	0.999233	0.3356	1	1	1	1
761	EU794056.1	Unassigned	Unassigned	Unassigned	194_0	Clustered	4	VC_194_0	4	0.3359	0.999233	0.3356	1	1	1	1
762	EU794057.1	Unassigned	Unassigned	Unassigned	194_0	Clustered	4	VC_194_0	4	0.3359	0.999233	0.3356	1	1	1	1
763	EU816589.1	Unassigned	Unassigned	Unassigned	357_0	Clustered	32	VC_357_0	32	0.9582	1	0.9582	2	2	2	1
764	EU822883.1	Unassigned	Unassigned	Unassigned	223_0	Clustered	2	VC_223_0	2	0.3908	0.949477	0.371	1	2	2	1
765	EU826466.1	Unassigned	Unassigned	Unassigned	813_0	Clustered	3	VC_813_0	3	0.0303	0.998577	0.0303	1	2	2	1
766	EU826467.1	Unassigned	Unassigned	Unassigned	812_23	Clustered	4	VC_812_23	4	0.0111	0.902537	0.0101	2	2	2	0.8333
767	EU826468.1	Unassigned	Unassigned	Unassigned	812_20	Clustered	2	VC_812_20	2	0.0037	0.681711	0.0025	2	2	2	1
768	EU826469.2	Unassigned	Unassigned	Unassigned	812_19	Clustered	2	VC_812_19	2	0.0037	0.712381	0.0026	2	2	2	1
769	EU826471.1	Unassigned	Unassigned	Unassigned	812_58	Clustered	2	VC_812_58	2	0.0037	0.757759	0.0028	2	2	2	1
770	EU849489.1	Unassigned	Unassigned	Unassigned	816_0	Clustered	2	VC_816_0	2	1	1	1	1	2	2	1
771	EU861004.1	Unassigned	Unassigned	Unassigned	6_0	Clustered	37	VC_6_0	37	0.4598	1	0.4598	2	2	2	0.994
772	EU861005.1	Unassigned	Unassigned	Unassigned	2_0	Clustered	40	VC_2_0	40	0.8149	1	0.8149	2	2	2	0.9974
773	EU863408.1	Unassigned	Unassigned	Unassigned	573_0	Clustered	17	VC_573_0	17	0.8346	1	0.8346	3	2	2	1
774	EU863409.1	Unassigned	Unassigned	Unassigned	324_3	Clustered	22	VC_324_3	22	0.3418	1	0.3418	3	2	2	0.8788
775	EU871039.1	Unassigned	Unassigned	Unassigned	248_0	Clustered	2	VC_248_0	2	0.5404	0.945474	0.5109	1	2	2	1
776	EU877232.1	Unassigned	Unassigned	Unassigned	172_0	Clustered	59	VC_172_0	59	0.6988	1	0.6988	3	2	2	0.9982
777	EU887664.1	Unassigned	Unassigned	Unassigned	686_0	Clustered	6	VC_686_0	6	0.9025	1	0.9025	2	2	2	1
778	Ecterococcus~phage~vB_EfaS_AL3	Caudovirales	Siphoviridae	Efquatrovirus	820_0	Clustered	39	VC_820_0	39	0.848	1	0.848	2	2	2	1
779	Edwardsiella~phage~GF-2	Caudovirales	Myoviridae	Gofduovirus	137_0	Clustered	3	VC_137_0	3	0.4301	0.998429	0.4294	2	2	2	1
780	Edwardsiella~phage~KF-1	Caudovirales	Podoviridae	Kf1virus	76_0	Clustered	8	VC_76_0	8	1	1	1	3	2	2	1
781	Edwardsiella~phage~eiAU	Caudovirales	Siphoviridae	Eiauvirus	780_0	Clustered	4	VC_780_0	4	0.1835	0.999983	0.1835	2	2	2	1
782	Edwardsiella~phage~eiAU-183	Caudovirales	Siphoviridae	Eiauvirus	780_0	Clustered	4	VC_780_0	4	0.1835	0.999983	0.1835	2	2	2	1
783	Eel~River~basin~pequenovirus	Unassigned	Microviridae	Unassigned	829_0	Clustered	2	VC_829_0	2	0.5846	0.912378	0.5333	1	2	1	1
784	Enterobacter~phage~Arya	Caudovirales	Myoviridae	Jilinvirus	23_0	Clustered	11	VC_23_0	11	0.8382	1	0.8382	3	2	2	1
785	Enterobacter~phage~CC31	Caudovirales	Myoviridae	Cc31virus	323_2	Clustered	6	VC_323_2	6	0.065	1	0.065	2	2	2	1
786	Enterobacter~phage~E-2	Caudovirales	Podoviridae	Teseptimavirus	429_0	Clustered	29	VC_429_0	29	0.8591	1	0.8591	2	2	2	1
787	Enterobacter~phage~E-3	Caudovirales	Podoviridae	Teseptimavirus	429_0	Clustered	29	VC_429_0	29	0.8591	1	0.8591	2	2	2	1
788	Enterobacter~phage~EcP1	Caudovirales	Podoviridae	Unassigned	539_0	Clustered	2	VC_539_0	2	0.164	0.956631	0.1569	1	2	2	1
789	Enterobacter~phage~Enc34	Caudovirales	Siphoviridae	Chivirus	551_0	Clustered	33	VC_551_0	33	0.7448	1	0.7448	2	2	2	1
790	Enterobacter~phage~PG7	Caudovirales	Myoviridae	Cc31virus	323_2	Clustered	6	VC_323_2	6	0.065	1	0.065	2	2	2	1
791	Enterobacter~phage~Tyrion	Caudovirales	Podoviridae	Uetakevirus	319_0	Clustered	17	VC_319_0	17	0.7904	1	0.7904	3	2	2	1
792	Enterobacter~phage~phiEap-1	Caudovirales	Podoviridae	Przondovirus	428_0	Clustered	2	VC_428_0	2	0.027	0.95702	0.0258	2	2	2	1
793	Enterobacter~phage~phiEap-2	Caudovirales	Siphoviridae	Cornellvirus	491_0	Clustered	10	VC_491_0	10	0.1341	1	0.1341	3	2	2	1
794	Enterobacter~phage~phiEap-3	Caudovirales	Myoviridae	Kp15virus	750_0	Clustered	13	VC_750_0	13	0.2056	0.999971	0.2056	3	2	2	1
795	Enterobacteria~phage~13a	Caudovirales	Podoviridae	Teseptimavirus	427_0	Clustered	34	VC_427_0	34	0.8101	1	0.8101	3	2	2	1
796	Enterobacteria~phage~285P	Caudovirales	Podoviridae	Teseptimavirus	431_0	Clustered	42	VC_431_0	42	0.8683	1	0.8683	3	2	2	1
797	Enterobacteria~phage~933W	Caudovirales	Podoviridae	Nona33virus	136_2	Clustered	33	VC_136_2	33	0.4441	1	0.4441	3	2	2	0.9867
798	Enterobacteria~phage~9g	Caudovirales	Siphoviridae	Nonagvirus	707_0	Clustered	13	VC_707_0	13	0.5233	1	0.5233	2	2	2	1
799	Enterobacteria~phage~BA14	Caudovirales	Podoviridae	Teseptimavirus	431_0	Clustered	42	VC_431_0	42	0.8683	1	0.8683	3	2	2	1
800	Enterobacteria~phage~BP-4795	Caudovirales	Siphoviridae	Unassigned	133_2	Clustered	12	VC_133_2	12	0.2015	1	0.2015	1	2	2	1
801	Enterobacteria~phage~Bp7	Caudovirales	Myoviridae	Js98virus	324_3	Clustered	22	VC_324_3	22	0.3418	1	0.3418	3	2	2	0.8788
802	Enterobacteria~phage~ES18	Caudovirales	Siphoviridae	Unassigned	167_0	Clustered	2	VC_167_0	2	0.0548	0.957108	0.0524	1	2	2	1
803	Enterobacteria~phage~EcoDS1	Caudovirales	Podoviridae	Teseptimavirus	318_0	Clustered	34	VC_318_0	34	0.9993	1	0.9993	2	2	2	1
804	Enterobacteria~phage~G4	Unassigned	Microviridae	G4microvirus	233_0	Clustered	18	VC_233_0	18	0.5348	1	0.5348	3	2	1	1
805	Enterobacteria~phage~GEC-3S	Caudovirales	Myoviridae	Krischvirus	573_0	Clustered	17	VC_573_0	17	0.8346	1	0.8346	3	2	2	1
806	Enterobacteria~phage~HK106	Caudovirales	Siphoviridae	Hk97virus	132_0	Clustered	27	VC_132_0	27	0.503	1	0.503	3	2	2	0.9972
807	Enterobacteria~phage~HK140	Caudovirales	Siphoviridae	Hendrixvirus	132_0	Clustered	27	VC_132_0	27	0.503	1	0.503	3	2	2	0.9972
808	Enterobacteria~phage~ID18~sensu~lato	Unassigned	Microviridae	G4microvirus	233_0	Clustered	18	VC_233_0	18	0.5348	1	0.5348	3	2	1	1
809	Enterobacteria~phage~ID2~Moscow/ID/2001	Unassigned	Microviridae	G4microvirus	233_0	Clustered	18	VC_233_0	18	0.5348	1	0.5348	3	2	1	1
810	Enterobacteria~phage~IME08	Caudovirales	Myoviridae	Js98virus	324_3	Clustered	22	VC_324_3	22	0.3418	1	0.3418	3	2	2	0.8788
811	Enterobacteria~phage~IME10	Caudovirales	Podoviridae	Lederbergvirus	138_0	Clustered	11	VC_138_0	11	0.1478	1	0.1478	3	2	2	0.8909
812	Enterobacteria~phage~Ike	Unassigned	Inoviridae	Lineavirus	836_0	Clustered	4	VC_836_0	4	0.6548	0.998845	0.6541	2	2	1	1
813	Enterobacteria~phage~J8-65	Caudovirales	Podoviridae	Phikmvvirus	89_0	Clustered	5	VC_89_0	5	0.6275	1	0.6275	2	2	2	1
814	Enterobacteria~phage~JS10	Caudovirales	Myoviridae	Js98virus	324_3	Clustered	22	VC_324_3	22	0.3418	1	0.3418	3	2	2	0.8788
815	Enterobacteria~phage~JenK1	Caudovirales	Siphoviridae	Nonagvirus	707_0	Clustered	13	VC_707_0	13	0.5233	1	0.5233	2	2	2	1
816	Enterobacteria~phage~JenP1	Caudovirales	Siphoviridae	Nonagvirus	707_0	Clustered	13	VC_707_0	13	0.5233	1	0.5233	2	2	2	1
817	Enterobacteria~phage~JenP2	Caudovirales	Siphoviridae	Nonagvirus	707_0	Clustered	13	VC_707_0	13	0.5233	1	0.5233	2	2	2	1
818	Enterobacteria~phage~K1F	Caudovirales	Podoviridae	Teseptimavirus	318_0	Clustered	34	VC_318_0	34	0.9993	1	0.9993	2	2	2	1
819	Enterobacteria~phage~M	Unassigned	Leviviridae	Levivirus	837_0	Clustered	2	VC_837_0	2	0.7354	0.76025	0.5591	2	2	1	1
820	Enterobacteria~phage~MS2	Unassigned	Leviviridae	Levivirus	213_0	Clustered	33	VC_213_0	33	0.7887	1	0.7887	2	2	1	1
821	Enterobacteria~phage~P4	Caudovirales	Unassigned	Unassigned	838_0	Clustered	2	VC_838_0	2	1	1	1	1	1	2	1
822	Enterobacteria~phage~P88	Caudovirales	Myoviridae	Peduovirus	31_0	Clustered	12	VC_31_0	12	0.2865	1	0.2865	2	2	2	1
823	Enterobacteria~phage~PR4	Unassigned	Tectiviridae	Alphatectivirus	459_0	Clustered	7	VC_459_0	7	0.9719	1	0.9719	2	2	1	1
824	Enterobacteria~phage~PRD1	Unassigned	Tectiviridae	Alphatectivirus	459_0	Clustered	7	VC_459_0	7	0.9719	1	0.9719	2	2	1	1
825	Enterobacteria~phage~Phi1	Caudovirales	Myoviridae	Rb49virus	573_0	Clustered	17	VC_573_0	17	0.8346	1	0.8346	3	2	2	1
826	Enterobacteria~phage~RB27	Caudovirales	Myoviridae	Tequatrovirus	217_55	Clustered	2	VC_217_55	2	0.0038	0.748287	0.0029	2	2	2	1
827	Enterobacteria~phage~RB49	Caudovirales	Myoviridae	Rb49virus	573_0	Clustered	17	VC_573_0	17	0.8346	1	0.8346	3	2	2	1
828	Enterobacteria~phage~RB51	Caudovirales	Myoviridae	Tequatrovirus	217_57	Clustered	4	VC_217_57	4	0.0119	0.996223	0.0119	2	2	2	1
829	Enterobacteria~phage~RB68	Caudovirales	Myoviridae	Tequatrovirus	217_57	Clustered	4	VC_217_57	4	0.0119	0.996223	0.0119	2	2	2	1
830	Enterobacteria~phage~RB69	Caudovirales	Myoviridae	Rb69virus	143_0	Clustered	45	VC_143_0	45	0.7968	1	0.7968	3	2	2	0.9828
831	Enterobacteria~phage~SP	Unassigned	Leviviridae	Allolevivirus	111_0	Clustered	14	VC_111_0	14	1	1	1	2	2	1	1
832	Enterobacteria~phage~ST104	Caudovirales	Podoviridae	Lederbergvirus	162_0	Clustered	40	VC_162_0	40	0.7091	1	0.7091	3	2	2	0.8962
833	Enterobacteria~phage~Sf101	Caudovirales	Podoviridae	Lederbergvirus	138_0	Clustered	11	VC_138_0	11	0.1478	1	0.1478	3	2	2	0.8909
834	Enterobacteria~phage~SfV	Caudovirales	Myoviridae	Unassigned	134_0	Clustered	10	VC_134_0	10	0.4921	1	0.4921	1	2	2	1
835	Enterobacteria~phage~St-1	Unassigned	Microviridae	Alpha3microvirus	234_0	Clustered	17	VC_234_0	17	0.5572	1	0.5572	3	2	1	1
836	Enterobacteria~phage~T3	Caudovirales	Podoviridae	Teseptimavirus	429_0	Clustered	29	VC_429_0	29	0.8591	1	0.8591	2	2	2	1
837	Enterobacteria~phage~T7	Caudovirales	Podoviridae	T7virus	427_0	Clustered	34	VC_427_0	34	0.8101	1	0.8101	3	2	2	1
838	Enterobacteria~phage~UAB_Phi20	Caudovirales	Podoviridae	Lederbergvirus	162_0	Clustered	40	VC_162_0	40	0.7091	1	0.7091	3	2	2	0.8962
839	Enterobacteria~phage~UAB_Phi78	Caudovirales	Podoviridae	Zindervirus	447_0	Clustered	38	VC_447_0	38	0.8183	1	0.8183	3	2	2	1
840	Enterobacteria~phage~VT2-Sakai	Caudovirales	Podoviridae	Traversvirus	136_2	Clustered	33	VC_136_2	33	0.4441	1	0.4441	3	2	2	0.9867
841	Enterobacteria~phage~VT2phi_272	Caudovirales	Podoviridae	Oslovirus	136_1	Clustered	22	VC_136_1	22	0.3762	1	0.3762	3	2	2	1
842	Enterobacteria~phage~WA13~sensu~lato	Unassigned	Microviridae	Alphatrevirus	234_0	Clustered	17	VC_234_0	17	0.5572	1	0.5572	3	2	1	1
843	Enterobacteria~phage~YYZ-2008	Caudovirales	Siphoviridae	Unassigned	133_2	Clustered	12	VC_133_2	12	0.2015	1	0.2015	1	2	2	1
844	Enterobacteria~phage~alpha3	Unassigned	Microviridae	Alpha3microvirus	234_0	Clustered	17	VC_234_0	17	0.5572	1	0.5572	3	2	1	1
845	Enterobacteria~phage~fd	Unassigned	Inoviridae	Inovirus	834_0	Clustered	4	VC_834_0	4	0.5647	0.999784	0.5646	2	2	1	1
846	Enterobacteria~phage~mEp235	Caudovirales	Siphoviridae	Hendrixvirus	132_0	Clustered	27	VC_132_0	27	0.503	1	0.503	3	2	2	0.9972
847	Enterobacteria~phage~phi92	Caudovirales	Myoviridae	Unassigned	781_0	Clustered	10	VC_781_0	10	0.3263	1	0.3263	1	2	2	1
848	Enterobacteria~phage~phiEcoM-GJ1	Caudovirales	Myoviridae	Unassigned	594_0	Clustered	9	VC_594_0	9	0.7666	1	0.7666	1	2	2	1
849	Enterobacteria~phage~vB_EcoM_VR5	Caudovirales	Myoviridae	Js98virus	324_3	Clustered	22	VC_324_3	22	0.3418	1	0.3418	3	2	2	0.8788
850	Enterobacteria~phage~vB_EcoP_ACG-C91	Caudovirales	Podoviridae	Zindervirus	447_0	Clustered	38	VC_447_0	38	0.8183	1	0.8183	3	2	2	1
851	Enterobacteria~phage~vB_EcoS_NBD2	Caudovirales	Siphoviridae	Eclunavirus	421_0	Clustered	3	VC_421_0	3	0.0437	0.998573	0.0436	2	2	2	1
852	Enterobacteria~phage~vB_EcoS_Rogue1	Caudovirales	Siphoviridae	Rogue1virus	442_0	Clustered	31	VC_442_0	31	0.9334	1	0.9334	3	2	2	1
853	Enterobacteria~phage~vB_KleM-RaK2	Caudovirales	Myoviridae	Alcyoneusvirus	97_5	Clustered	3	VC_97_5	3	0.0407	0.826411	0.0336	2	2	2	1
854	Enterobacteriaphage~UAB_Phi87	Caudovirales	Myoviridae	Felixo1virus	172_0	Clustered	59	VC_172_0	59	0.6988	1	0.6988	3	2	2	0.9982
855	Enterococcus~phage~AUEF3	Caudovirales	Siphoviridae	Efquatrovirus	820_0	Clustered	39	VC_820_0	39	0.848	1	0.848	2	2	2	1
856	Enterococcus~phage~BC611	Caudovirales	Siphoviridae	Sap6virus	75_0	Clustered	20	VC_75_0	20	0.9442	1	0.9442	3	2	2	1
857	Enterococcus~phage~ECP3	Caudovirales	Herelleviridae	Kochikohdavirus	381_0	Clustered	10	VC_381_0	10	0.4033	1	0.4033	2	2	2	1
858	Enterococcus~phage~EF62phi	Caudovirales	Podoviridae	Unassigned	711_0	Clustered	2	VC_711_0	2	1	1	1	1	2	2	1
859	Enterococcus~phage~EFC-1	Caudovirales	Siphoviridae	Unassigned	183_0	Clustered	6	VC_183_0	6	0.4167	1	0.4167	1	2	2	1
860	Enterococcus~phage~EFDG1	Caudovirales	Herelleviridae	Unassigned	381_1	Clustered	6	VC_381_1	6	0.2018	1	0.2018	1	2	2	1
861	Enterococcus~phage~EFLK1	Caudovirales	Herelleviridae	Kochikohdavirus	381_0	Clustered	10	VC_381_0	10	0.4033	1	0.4033	2	2	2	1
862	Enterococcus~phage~Ec-ZZ2	Caudovirales	Siphoviridae	Efquatrovirus	820_0	Clustered	39	VC_820_0	39	0.848	1	0.848	2	2	2	1
863	Enterococcus~phage~EfaCPT1	Caudovirales	Siphoviridae	Efquatrovirus	820_0	Clustered	39	VC_820_0	39	0.848	1	0.848	2	2	2	1
864	Enterococcus~phage~IME-EF4	Caudovirales	Siphoviridae	Efquatrovirus	820_0	Clustered	39	VC_820_0	39	0.848	1	0.848	2	2	2	1
865	Enterococcus~phage~IME-EFm1	Caudovirales	Siphoviridae	Efquatrovirus	821_0	Clustered	4	VC_821_0	4	0.091	0.999984	0.091	2	2	2	1
866	Enterococcus~phage~IME-EFm5	Caudovirales	Siphoviridae	Efquatrovirus	821_0	Clustered	4	VC_821_0	4	0.091	0.999984	0.091	2	2	2	1
867	Enterococcus~phage~IMEEF1	Caudovirales	Siphoviridae	Sap6virus	75_0	Clustered	20	VC_75_0	20	0.9442	1	0.9442	3	2	2	1
868	Enterococcus~phage~IME_EF3	Caudovirales	Siphoviridae	Efquatrovirus	820_0	Clustered	39	VC_820_0	39	0.848	1	0.848	2	2	2	1
869	Enterococcus~phage~LY0322	Caudovirales	Siphoviridae	Efquatrovirus	820_0	Clustered	39	VC_820_0	39	0.848	1	0.848	2	2	2	1
870	Enterococcus~phage~PMBT2	Caudovirales	Siphoviridae	Efquatrovirus	820_0	Clustered	39	VC_820_0	39	0.848	1	0.848	2	2	2	1
871	Enterococcus~phage~SANTOR1	Caudovirales	Siphoviridae	Efquatrovirus	820_0	Clustered	39	VC_820_0	39	0.848	1	0.848	2	2	2	1
872	Enterococcus~phage~VD13	Caudovirales	Siphoviridae	Sap6virus	75_0	Clustered	20	VC_75_0	20	0.9442	1	0.9442	3	2	2	1
873	Enterococcus~phage~phiEF24C	Caudovirales	Herelleviridae	Kochikohdavirus	381_0	Clustered	10	VC_381_0	10	0.4033	1	0.4033	2	2	2	1
874	Enterococcus~phage~phiEf11	Caudovirales	Siphoviridae	Unassigned	183_0	Clustered	6	VC_183_0	6	0.4167	1	0.4167	1	2	2	1
875	Enterococcus~phage~phiFL1A	Caudovirales	Siphoviridae	Phifelvirus	840_0	Clustered	7	VC_840_0	7	0.4815	1	0.4815	2	2	2	1
876	Enterococcus~phage~phiFL2A	Caudovirales	Siphoviridae	Phifelvirus	840_0	Clustered	7	VC_840_0	7	0.4815	1	0.4815	2	2	2	1
877	Enterococcus~phage~phiSHEF2	Caudovirales	Siphoviridae	Efquatrovirus	820_0	Clustered	39	VC_820_0	39	0.848	1	0.848	2	2	2	1
878	Enterococcus~phage~phiSHEF4	Caudovirales	Siphoviridae	Efquatrovirus	820_0	Clustered	39	VC_820_0	39	0.848	1	0.848	2	2	2	1
879	Enterococcus~phage~phiSHEF5	Caudovirales	Siphoviridae	Efquatrovirus	820_0	Clustered	39	VC_820_0	39	0.848	1	0.848	2	2	2	1
880	Enterococcus~phage~vB_EfaP_IME195	Caudovirales	Podoviridae	Unassigned	842_0	Clustered	14	VC_842_0	14	0.8949	1	0.8949	1	2	2	1
881	Enterococcus~phage~vB_EfaS_AL2	Caudovirales	Siphoviridae	Efquatrovirus	820_0	Clustered	39	VC_820_0	39	0.848	1	0.848	2	2	2	1
882	Enterococcus~phage~vB_EfaS_IME196	Caudovirales	Siphoviridae	Efquatrovirus	820_0	Clustered	39	VC_820_0	39	0.848	1	0.848	2	2	2	1
883	Enterococcus~phage~vB_EfaS_IME197	Caudovirales	Siphoviridae	Unassigned	183_0	Clustered	6	VC_183_0	6	0.4167	1	0.4167	1	2	2	1
884	Enterococcus~phage~vB_EfaS_IME198	Caudovirales	Siphoviridae	Saphexavirus	75_0	Clustered	20	VC_75_0	20	0.9442	1	0.9442	3	2	2	1
885	Enterococcus~phage~vB_Efae230P-4	Caudovirales	Podoviridae	Unassigned	842_0	Clustered	14	VC_842_0	14	0.8949	1	0.8949	1	2	2	1
886	Erwinia~phage~Ea35-70	Caudovirales	Myoviridae	Agrican357virus	348_0	Clustered	16	VC_348_0	16	0.8235	1	0.8235	3	2	2	1
887	Erwinia~phage~FE44	Caudovirales	Podoviridae	Teseptimavirus	431_0	Clustered	42	VC_431_0	42	0.8683	1	0.8683	3	2	2	1
888	Erwinia~phage~PEp14	Caudovirales	Podoviridae	Unassigned	275_0	Clustered	5	VC_275_0	5	0.4443	1	0.4443	1	2	2	1
889	Erwinia~phage~PhiEaH1	Caudovirales	Myoviridae	Iapetusvirus	265_1	Clustered	2	VC_265_1	2	0.0689	0.955046	0.0658	2	2	2	1
890	Erwinia~phage~phiEa104	Caudovirales	Myoviridae	Ea214virus	171_0	Clustered	8	VC_171_0	8	0.2161	1	0.2161	2	2	2	1
891	Erwinia~phage~phiEa21-4	Caudovirales	Myoviridae	Ea214virus	171_0	Clustered	8	VC_171_0	8	0.2161	1	0.2161	2	2	2	1
892	Erwinia~phage~phiEa2809	Caudovirales	Ackermannviridae	Unassigned	57_3	Clustered	3	VC_57_3	3	0.0198	0.998551	0.0198	1	2	2	0.6667
893	Erwinia~phage~phiEaH2	Caudovirales	Myoviridae	Eah2virus	778_2	Clustered	5	VC_778_2	5	0.0559	0.953735	0.0534	2	2	2	1
894	Erwinia~phage~vB_Eam-MM7	Caudovirales	Myoviridae	Ea214virus	171_0	Clustered	8	VC_171_0	8	0.2161	1	0.2161	2	2	2	1
895	Erwinia~phage~vB_EamM-Y2	Caudovirales	Myoviridae	Unassigned	594_0	Clustered	9	VC_594_0	9	0.7666	1	0.7666	1	2	2	1
896	Erwinia~phage~vB_EamM_Asesino	Caudovirales	Myoviridae	Eah2virus	778_2	Clustered	5	VC_778_2	5	0.0559	0.953735	0.0534	2	2	2	1
897	Erwinia~phage~vB_EamM_Caitlin	Caudovirales	Myoviridae	Machinavirus	778_5	Clustered	4	VC_778_5	4	0.0412	0.89947	0.037	2	2	2	1
898	Erwinia~phage~vB_EamM_ChrisDB	Caudovirales	Myoviridae	Machinavirus	778_5	Clustered	4	VC_778_5	4	0.0412	0.89947	0.037	2	2	2	1
899	Erwinia~phage~vB_EamM_Deimos-Minion	Caudovirales	Myoviridae	Agrican357virus	348_0	Clustered	16	VC_348_0	16	0.8235	1	0.8235	3	2	2	1
900	Erwinia~phage~vB_EamM_Desertfox	Caudovirales	Myoviridae	Agricanvirus	348_0	Clustered	16	VC_348_0	16	0.8235	1	0.8235	3	2	2	1
901	Erwinia~phage~vB_EamM_EarlPhillipIV	Caudovirales	Myoviridae	Unassigned	778_0	Clustered	7	VC_778_0	7	0.0921	1	0.0921	1	2	2	1
902	Erwinia~phage~vB_EamM_Huxley	Caudovirales	Myoviridae	Machinavirus	778_4	Clustered	5	VC_778_4	5	0.0557	0.953737	0.0532	2	2	2	1
903	Erwinia~phage~vB_EamM_Kwan	Caudovirales	Myoviridae	Unassigned	778_1	Clustered	3	VC_778_1	3	0.0273	0.828943	0.0227	1	2	2	1
904	Erwinia~phage~vB_EamM_Machina	Caudovirales	Myoviridae	Machinavirus	778_4	Clustered	5	VC_778_4	5	0.0557	0.953737	0.0532	2	2	2	1
905	Erwinia~phage~vB_EamM_Phobos	Caudovirales	Myoviridae	Unassigned	778_0	Clustered	7	VC_778_0	7	0.0921	1	0.0921	1	2	2	1
906	Erwinia~phage~vB_EamM_RAY	Caudovirales	Myoviridae	Agrican357virus	348_0	Clustered	16	VC_348_0	16	0.8235	1	0.8235	3	2	2	1
907	Erwinia~phage~vB_EamM_RisingSun	Caudovirales	Myoviridae	Risingsunvirus	349_7	Clustered	3	VC_349_7	3	0.1043	0.998032	0.1041	2	2	2	1
908	Erwinia~phage~vB_EamM_Simmy50	Caudovirales	Myoviridae	Agrican357virus	348_0	Clustered	16	VC_348_0	16	0.8235	1	0.8235	3	2	2	1
909	Erwinia~phage~vB_EamM_Special~G	Caudovirales	Myoviridae	Agrican357virus	348_0	Clustered	16	VC_348_0	16	0.8235	1	0.8235	3	2	2	1
910	Erwinia~phage~vB_EamP-L1	Caudovirales	Podoviridae	Przondovirus	430_0	Clustered	2	VC_430_0	2	0.029	0.957442	0.0277	2	2	2	1
911	Erwinia~phage~vB_EamP-S6	Caudovirales	Podoviridae	Unassigned	541_0	Clustered	2	VC_541_0	2	0.0965	0.956523	0.0923	1	2	2	1
912	Erysipelothrix~phage~SE-1	Caudovirales	Siphoviridae	Unassigned	847_0	Clustered	2	VC_847_0	2	0.9794	0.729854	0.7148	1	2	2	1
913	Escherichia~Stx1~converting~phage	Caudovirales	Podoviridae	Traversvirus	136_0	Clustered	2	VC_136_0	2	0.0181	0.956943	0.0173	2	1	1	1
914	Escherichia~coli~O157~typing~phage~1	Caudovirales	Myoviridae	Felixo1virus	172_0	Clustered	59	VC_172_0	59	0.6988	1	0.6988	3	2	2	0.9982
915	Escherichia~coli~O157~typing~phage~3	Caudovirales	Myoviridae	Mosigvirus	143_0	Clustered	45	VC_143_0	45	0.7968	1	0.7968	3	2	2	0.9828
916	Escherichia~coli~O157~typing~phage~6	Caudovirales	Myoviridae	Mosigvirus	143_0	Clustered	45	VC_143_0	45	0.7968	1	0.7968	3	2	2	0.9828
917	Escherichia~phage~121Q	Caudovirales	Myoviridae	Asteriusvirus	97_6	Clustered	10	VC_97_6	10	0.2155	1	0.2155	2	2	2	0.8667
918	Escherichia~phage~172-1	Caudovirales	Podoviridae	Phieco32virus	61_0	Clustered	18	VC_61_0	18	0.8724	1	0.8724	2	2	2	0.9739
919	Escherichia~phage~4MG	Caudovirales	Myoviridae	Se1virus	776_2	Clustered	4	VC_776_2	4	0.0768	0.999913	0.0768	2	2	2	1
920	Escherichia~phage~64795_ec1	Caudovirales	Podoviridae	Teseptimavirus	427_0	Clustered	34	VC_427_0	34	0.8101	1	0.8101	3	2	2	1
921	Escherichia~phage~ADB-2	Caudovirales	Siphoviridae	T1virus	420_0	Clustered	26	VC_420_0	26	0.8937	1	0.8937	4	2	2	1
922	Escherichia~phage~APCEc01	Caudovirales	Myoviridae	Mosigvirus	143_0	Clustered	45	VC_143_0	45	0.7968	1	0.7968	3	2	2	0.9828
923	Escherichia~phage~APCEc02	Caudovirales	Myoviridae	Vequintavirus	782_0	Clustered	44	VC_782_0	44	0.8822	1	0.8822	3	2	2	0.9778
924	Escherichia~phage~AR1	Caudovirales	Myoviridae	T4virus	217_52	Clustered	2	VC_217_52	2	0.0039	0.787607	0.0031	2	2	2	1
925	Escherichia~phage~Av-05	Caudovirales	Myoviridae	Avunavirus	776_0	Clustered	2	VC_776_0	2	0.0262	0.957231	0.0251	2	2	2	1
926	Escherichia~phage~Bp4	Caudovirales	Podoviridae	G7cvirus	536_0	Clustered	25	VC_536_0	25	0.5396	1	0.5396	3	2	2	1
927	Escherichia~phage~C119	Caudovirales	Siphoviridae	Rogue1virus	442_0	Clustered	31	VC_442_0	31	0.9334	1	0.9334	3	2	2	1
928	Escherichia~phage~CAjan	Caudovirales	Siphoviridae	Seuratvirus	708_0	Clustered	14	VC_708_0	14	0.5661	1	0.5661	2	2	2	1
929	Escherichia~phage~CICC~80001	Caudovirales	Podoviridae	Teseptimavirus	427_0	Clustered	34	VC_427_0	34	0.8101	1	0.8101	3	2	2	1
930	Escherichia~phage~D108	Caudovirales	Myoviridae	Muvirus	174_0	Clustered	6	VC_174_0	6	0.5315	1	0.5315	2	2	2	1
931	Escherichia~phage~EB49	Caudovirales	Siphoviridae	Rogue1virus	442_0	Clustered	31	VC_442_0	31	0.9334	1	0.9334	3	2	2	1
932	Escherichia~phage~EC1-UPM	Caudovirales	Podoviridae	G7cvirus	536_0	Clustered	25	VC_536_0	25	0.5396	1	0.5396	3	2	2	1
933	Escherichia~phage~EC6	Caudovirales	Myoviridae	Felixo1virus	172_0	Clustered	59	VC_172_0	59	0.6988	1	0.6988	3	2	2	0.9982
934	Escherichia~phage~ECBP1	Caudovirales	Podoviridae	G7cvirus	536_0	Clustered	25	VC_536_0	25	0.5396	1	0.5396	3	2	2	1
935	Escherichia~phage~ECBP2	Caudovirales	Podoviridae	Phieco32virus	61_0	Clustered	18	VC_61_0	18	0.8724	1	0.8724	2	2	2	0.9739
936	Escherichia~phage~ECD7	Caudovirales	Myoviridae	Krischvirus	573_0	Clustered	17	VC_573_0	17	0.8346	1	0.8346	3	2	2	1
937	Escherichia~phage~ECML-117	Caudovirales	Myoviridae	Unassigned	389_0	Clustered	6	VC_389_0	6	0.1993	1	0.1993	1	2	2	1
938	Escherichia~phage~ECML-134	Caudovirales	Myoviridae	T4virus	217_22	Clustered	2	VC_217_22	2	0.0038	0.696978	0.0027	2	2	2	1
939	Escherichia~phage~ECML-4	Caudovirales	Ackermannviridae	Vi1virus	57_10	Clustered	12	VC_57_10	12	0.0753	1	0.0753	2	2	2	1
940	Escherichia~phage~EK99P-1	Caudovirales	Siphoviridae	Hk578virus	828_0	Clustered	32	VC_828_0	32	0.9285	1	0.9285	3	2	2	1
941	Escherichia~phage~Envy	Caudovirales	Siphoviridae	Dhillonvirus	828_0	Clustered	32	VC_828_0	32	0.9285	1	0.9285	3	2	2	1
942	Escherichia~phage~FFH2	Caudovirales	Myoviridae	V5virus	782_0	Clustered	44	VC_782_0	44	0.8822	1	0.8822	3	2	2	0.9778
943	Escherichia~phage~FV3	Caudovirales	Myoviridae	V5virus	782_0	Clustered	44	VC_782_0	44	0.8822	1	0.8822	3	2	2	0.9778
944	Escherichia~phage~Gluttony	Caudovirales	Siphoviridae	Dhillonvirus	828_0	Clustered	32	VC_828_0	32	0.9285	1	0.9285	3	2	2	1
945	Escherichia~phage~HK446	Caudovirales	Siphoviridae	Hk97virus	132_0	Clustered	27	VC_132_0	27	0.503	1	0.503	3	2	2	0.9972
946	Escherichia~phage~HK542	Caudovirales	Siphoviridae	Hk97virus	132_0	Clustered	27	VC_132_0	27	0.503	1	0.503	3	2	2	0.9972
947	Escherichia~phage~HK544	Caudovirales	Siphoviridae	Hk97virus	132_0	Clustered	27	VC_132_0	27	0.503	1	0.503	3	2	2	0.9972
948	Escherichia~phage~HK578	Caudovirales	Siphoviridae	Hk578virus	828_0	Clustered	32	VC_828_0	32	0.9285	1	0.9285	3	2	2	1
949	Escherichia~phage~HK633	Caudovirales	Siphoviridae	Hk97virus	132_0	Clustered	27	VC_132_0	27	0.503	1	0.503	3	2	2	0.9972
950	Escherichia~phage~HK639	Caudovirales	Siphoviridae	Unassigned	779_0	Clustered	2	VC_779_0	2	0.2329	0.956413	0.2228	1	2	2	1
951	Escherichia~phage~HK75	Caudovirales	Siphoviridae	Hk97virus	132_0	Clustered	27	VC_132_0	27	0.503	1	0.503	3	2	2	0.9972
952	Escherichia~phage~HY01	Caudovirales	Myoviridae	T4virus	217_38	Clustered	3	VC_217_38	3	0.008	0.966047	0.0078	2	2	2	1
953	Escherichia~phage~HY02	Caudovirales	Myoviridae	Felixo1virus	172_0	Clustered	59	VC_172_0	59	0.6988	1	0.6988	3	2	2	0.9982
954	Escherichia~phage~HY03	Caudovirales	Myoviridae	Tequatrovirus	217_6	Clustered	2	VC_217_6	2	0.0039	0.849995	0.0033	2	2	2	1
955	Escherichia~phage~IME11	Caudovirales	Podoviridae	G7cvirus	536_0	Clustered	25	VC_536_0	25	0.5396	1	0.5396	3	2	2	1
956	Escherichia~phage~JES2013	Caudovirales	Myoviridae	V5virus	782_0	Clustered	44	VC_782_0	44	0.8822	1	0.8822	3	2	2	0.9778
957	Escherichia~phage~JH2	Caudovirales	Myoviridae	Felixo1virus	172_0	Clustered	59	VC_172_0	59	0.6988	1	0.6988	3	2	2	0.9982
958	Escherichia~phage~JMPW1	Caudovirales	Siphoviridae	T1virus	420_0	Clustered	26	VC_420_0	26	0.8937	1	0.8937	4	2	2	1
959	Escherichia~phage~JMPW2	Caudovirales	Siphoviridae	T1virus	420_0	Clustered	26	VC_420_0	26	0.8937	1	0.8937	4	2	2	1
960	Escherichia~phage~JS98	Caudovirales	Myoviridae	Js98virus	324_3	Clustered	22	VC_324_3	22	0.3418	1	0.3418	3	2	2	0.8788
961	Escherichia~phage~JSE	Caudovirales	Myoviridae	Rb49virus	573_0	Clustered	17	VC_573_0	17	0.8346	1	0.8346	3	2	2	1
962	Escherichia~phage~K1ind1	Caudovirales	Siphoviridae	K1gvirus	492_0	Clustered	21	VC_492_0	21	0.3862	1	0.3862	3	2	2	1
963	Escherichia~phage~K30	Caudovirales	Podoviridae	Kp32virus	830_0	Clustered	40	VC_830_0	40	0.8965	1	0.8965	2	2	2	1
964	Escherichia~phage~KBNP1711	Caudovirales	Podoviridae	Phieco32virus	61_0	Clustered	18	VC_61_0	18	0.8724	1	0.8724	2	2	2	0.9739
965	Escherichia~phage~LM33_P1	Caudovirales	Podoviridae	Teseptimavirus	318_0	Clustered	34	VC_318_0	34	0.9993	1	0.9993	2	2	2	1
966	Escherichia~phage~Lw1	Caudovirales	Myoviridae	Unassigned	750_1	Clustered	22	VC_750_1	22	0.4255	1	0.4255	1	2	2	1
967	Escherichia~phage~MX01	Caudovirales	Myoviridae	Dhakavirus	324_3	Clustered	22	VC_324_3	22	0.3418	1	0.3418	3	2	2	0.8788
968	Escherichia~phage~Min27	Caudovirales	Podoviridae	Nona33virus	136_2	Clustered	33	VC_136_2	33	0.4441	1	0.4441	3	2	2	0.9867
969	Escherichia~phage~Murica	Caudovirales	Myoviridae	Vequintavirus	782_0	Clustered	44	VC_782_0	44	0.8822	1	0.8822	3	2	2	0.9778
970	Escherichia~phage~NJ01	Caudovirales	Podoviridae	Phieco32virus	61_0	Clustered	18	VC_61_0	18	0.8724	1	0.8724	2	2	2	0.9739
971	Escherichia~phage~P13374	Caudovirales	Podoviridae	Oslovirus	136_1	Clustered	22	VC_136_1	22	0.3762	1	0.3762	3	2	2	1
972	Escherichia~phage~P483	Caudovirales	Podoviridae	Teseptimavirus	431_0	Clustered	42	VC_431_0	42	0.8683	1	0.8683	3	2	2	1
973	Escherichia~phage~P694	Caudovirales	Podoviridae	Teseptimavirus	431_0	Clustered	42	VC_431_0	42	0.8683	1	0.8683	3	2	2	1
974	Escherichia~phage~PA2	Caudovirales	Podoviridae	Tl2011virus	136_1	Clustered	22	VC_136_1	22	0.3762	1	0.3762	3	2	2	1
975	Escherichia~phage~PA28	Caudovirales	Podoviridae	Nona33virus	136_2	Clustered	33	VC_136_2	33	0.4441	1	0.4441	3	2	2	0.9867
976	Escherichia~phage~PBECO~4	Caudovirales	Myoviridae	Asteriusvirus	97_6	Clustered	10	VC_97_6	10	0.2155	1	0.2155	2	2	2	0.8667
977	Escherichia~phage~PE3-1	Caudovirales	Podoviridae	Teseptimavirus	318_0	Clustered	34	VC_318_0	34	0.9993	1	0.9993	2	2	2	1
978	Escherichia~phage~PhaxI	Caudovirales	Ackermannviridae	Cba120virus	57_8	Clustered	32	VC_57_8	32	0.2542	1	0.2542	2	2	2	0.9577
979	Escherichia~phage~Pollock	Caudovirales	Podoviridae	Sp58virus	578_0	Clustered	8	VC_578_0	8	0.5814	1	0.5814	2	2	2	1
980	Escherichia~phage~QL01	Caudovirales	Myoviridae	Js98virus	324_3	Clustered	22	VC_324_3	22	0.3418	1	0.3418	3	2	2	0.8788
981	Escherichia~phage~RB3	Caudovirales	Myoviridae	T4virus	217_0	Clustered	3	VC_217_0	3	0.0077	0.903368	0.007	2	2	2	1
982	Escherichia~phage~RCS47	Caudovirales	Myoviridae	Punavirus	142_0	Clustered	11	VC_142_0	11	0.8656	1	0.8656	3	2	2	1
983	Escherichia~phage~SRT8	Caudovirales	Siphoviridae	Sertoctavirus	420_0	Clustered	26	VC_420_0	26	0.8937	1	0.8937	4	2	2	1
984	Escherichia~phage~ST0	Caudovirales	Myoviridae	Mosigvirus	143_0	Clustered	45	VC_143_0	45	0.7968	1	0.7968	3	2	2	0.9828
985	Escherichia~phage~Seurat	Caudovirales	Siphoviridae	Seuratvirus	708_0	Clustered	14	VC_708_0	14	0.5661	1	0.5661	2	2	2	1
986	Escherichia~phage~Stx2~II	Caudovirales	Podoviridae	Nona33virus	136_0	Clustered	2	VC_136_0	2	0.0181	0.956943	0.0173	2	1	1	1
987	Escherichia~phage~TL-2011b	Caudovirales	Podoviridae	Uetakevirus	319_0	Clustered	17	VC_319_0	17	0.7904	1	0.7904	3	2	2	1
988	Escherichia~phage~TL-2011c	Caudovirales	Podoviridae	Tl2011virus	136_1	Clustered	22	VC_136_1	22	0.3762	1	0.3762	3	2	2	1
989	Escherichia~phage~UFV-AREG1	Caudovirales	Myoviridae	Tequatrovirus	217_30	Clustered	2	VC_217_30	2	0.0038	0.737518	0.0028	2	2	2	1
990	Escherichia~phage~V18	Caudovirales	Myoviridae	Vequintavirus	782_0	Clustered	44	VC_782_0	44	0.8822	1	0.8822	3	2	2	0.9778
991	Escherichia~phage~V5	Caudovirales	Myoviridae	V5virus	782_0	Clustered	44	VC_782_0	44	0.8822	1	0.8822	3	2	2	0.9778
992	Escherichia~phage~VB_EcoS-Golestan	Caudovirales	Siphoviridae	Kagunavirus	492_0	Clustered	21	VC_492_0	21	0.3862	1	0.3862	3	2	2	1
993	Escherichia~phage~WG01	Caudovirales	Myoviridae	Dhakavirus	324_3	Clustered	22	VC_324_3	22	0.3418	1	0.3418	3	2	2	0.8788
994	Escherichia~phage~YD-2008.s	Caudovirales	Siphoviridae	Hk578virus	828_0	Clustered	32	VC_828_0	32	0.9285	1	0.9285	3	2	2	1
995	Escherichia~phage~e4/1c	Caudovirales	Siphoviridae	Rogue1virus	442_0	Clustered	31	VC_442_0	31	0.9334	1	0.9334	3	2	2	1
996	Escherichia~phage~ime09	Caudovirales	Myoviridae	T4virus	217_40	Clustered	2	VC_217_40	2	0.004	0.842911	0.0034	2	2	2	1
997	Escherichia~phage~mEp234	Caudovirales	Siphoviridae	Hk97virus	132_0	Clustered	27	VC_132_0	27	0.503	1	0.503	3	2	2	0.9972
998	Escherichia~phage~mEpX1	Caudovirales	Siphoviridae	Hk97virus	132_0	Clustered	27	VC_132_0	27	0.503	1	0.503	3	2	2	0.9972
999	Escherichia~phage~mEpX2	Caudovirales	Siphoviridae	Hk97virus	132_0	Clustered	27	VC_132_0	27	0.503	1	0.503	3	2	2	0.9972
1000	Escherichia~phage~phAPEC8	Caudovirales	Myoviridae	Unassigned	781_1	Clustered	9	VC_781_1	9	0.2803	1	0.2803	1	2	2	1
1001	Escherichia~phage~phi191	Caudovirales	Podoviridae	Tl2011virus	136_1	Clustered	22	VC_136_1	22	0.3762	1	0.3762	3	2	2	1
1002	Escherichia~phage~phiK	Unassigned	Microviridae	Alpha3microvirus	234_0	Clustered	17	VC_234_0	17	0.5572	1	0.5572	3	2	1	1
1003	Escherichia~phage~phiV10	Caudovirales	Podoviridae	Epsilon15virus	319_0	Clustered	17	VC_319_0	17	0.7904	1	0.7904	3	2	2	1
1004	Escherichia~phage~slur01	Caudovirales	Siphoviridae	Seuratvirus	708_0	Clustered	14	VC_708_0	14	0.5661	1	0.5661	2	2	2	1
1005	Escherichia~phage~slur02	Caudovirales	Myoviridae	Tequatrovirus	217_63	Clustered	6	VC_217_63	6	0.0197	0.996201	0.0196	2	2	2	1
1006	Escherichia~phage~slur03	Caudovirales	Myoviridae	Tequatrovirus	217_61	Clustered	5	VC_217_61	5	0.0156	0.999126	0.0156	2	2	2	1
1007	Escherichia~phage~slur04	Caudovirales	Myoviridae	Tequatrovirus	217_63	Clustered	6	VC_217_63	6	0.0197	0.996201	0.0196	2	2	2	1
1008	Escherichia~phage~slur05	Caudovirales	Siphoviridae	Dhillonvirus	828_0	Clustered	32	VC_828_0	32	0.9285	1	0.9285	3	2	2	1
1009	Escherichia~phage~slur07	Caudovirales	Myoviridae	Tequatrovirus	217_73	Clustered	2	VC_217_73	2	0.0039	0.76397	0.003	2	2	2	1
1010	Escherichia~phage~slur09	Caudovirales	Siphoviridae	T5virus	305_4	Clustered	34	VC_305_4	34	0.4728	1	0.4728	3	2	2	0.7736
1011	Escherichia~phage~slur14	Caudovirales	Myoviridae	Tequatrovirus	217_61	Clustered	5	VC_217_61	5	0.0156	0.999126	0.0156	2	2	2	1
1012	Escherichia~phage~slur16	Caudovirales	Myoviridae	Vequintavirus	782_0	Clustered	44	VC_782_0	44	0.8822	1	0.8822	3	2	2	0.9778
1013	Escherichia~phage~vB_EcoM-UFV13	Caudovirales	Myoviridae	Tequatrovirus	217_34	Clustered	2	VC_217_34	2	0.0039	0.78258	0.003	2	2	2	1
1014	Escherichia~phage~vB_EcoM-VpaE1	Caudovirales	Myoviridae	Felixo1virus	172_0	Clustered	59	VC_172_0	59	0.6988	1	0.6988	3	2	2	0.9982
1015	Escherichia~phage~vB_EcoM-ep3	Caudovirales	Myoviridae	Cvm10virus	23_0	Clustered	11	VC_23_0	11	0.8382	1	0.8382	3	2	2	1
1016	Escherichia~phage~vB_EcoM_112	Caudovirales	Myoviridae	T4virus	217_76	Clustered	2	VC_217_76	2	0.0039	0.77246	0.003	2	2	2	1
1017	Escherichia~phage~vB_EcoM_ACG-C40	Caudovirales	Myoviridae	T4virus	217_13	Clustered	2	VC_217_13	2	0.0039	0.839237	0.0033	2	2	2	1
1018	Escherichia~phage~vB_EcoM_AYO145A	Caudovirales	Myoviridae	Felixo1virus	172_0	Clustered	59	VC_172_0	59	0.6988	1	0.6988	3	2	2	0.9982
1019	Escherichia~phage~vB_EcoM_Alf5	Caudovirales	Myoviridae	Felixounavirus	172_0	Clustered	59	VC_172_0	59	0.6988	1	0.6988	3	2	2	0.9982
1020	Escherichia~phage~vB_EcoM_ECO1230-10	Caudovirales	Myoviridae	Cvm10virus	23_0	Clustered	11	VC_23_0	11	0.8382	1	0.8382	3	2	2	1
1021	Escherichia~phage~vB_EcoM_ECOO78	Caudovirales	Myoviridae	Jilinvirus	23_0	Clustered	11	VC_23_0	11	0.8382	1	0.8382	3	2	2	1
1022	Escherichia~phage~vB_EcoM_JS09	Caudovirales	Myoviridae	Rb69virus	143_0	Clustered	45	VC_143_0	45	0.7968	1	0.7968	3	2	2	0.9828
1023	Escherichia~phage~vB_EcoM_PhAPEC2	Caudovirales	Myoviridae	Mosigvirus	143_0	Clustered	45	VC_143_0	45	0.7968	1	0.7968	3	2	2	0.9828
1024	Escherichia~phage~vB_EcoM_VR20	Caudovirales	Myoviridae	Sp18virus	324_0	Clustered	4	VC_324_0	4	0.0341	0.999929	0.0341	2	2	2	0.8333
1025	Escherichia~phage~vB_EcoM_VR25	Caudovirales	Myoviridae	Sp18virus	324_2	Clustered	4	VC_324_2	4	0.0332	0.99993	0.0332	2	2	2	1
1026	Escherichia~phage~vB_EcoM_VR26	Caudovirales	Myoviridae	Sp18virus	324_1	Clustered	2	VC_324_1	2	0.0111	0.9385	0.0104	2	2	2	1
1027	Escherichia~phage~vB_EcoM_VR7	Caudovirales	Myoviridae	Sp18virus	324_2	Clustered	4	VC_324_2	4	0.0332	0.99993	0.0332	2	2	2	1
1028	Escherichia~phage~vB_EcoP_24B	Caudovirales	Podoviridae	Nona33virus	136_2	Clustered	33	VC_136_2	33	0.4441	1	0.4441	3	2	2	0.9867
1029	Escherichia~phage~vB_EcoP_G7C	Caudovirales	Podoviridae	G7cvirus	536_0	Clustered	25	VC_536_0	25	0.5396	1	0.5396	3	2	2	1
1030	Escherichia~phage~vB_EcoP_GA2A	Caudovirales	Podoviridae	Teseptimavirus	318_0	Clustered	34	VC_318_0	34	0.9993	1	0.9993	2	2	2	1
1031	Escherichia~phage~vB_EcoP_PhAPEC5	Caudovirales	Podoviridae	G7cvirus	536_0	Clustered	25	VC_536_0	25	0.5396	1	0.5396	3	2	2	1
1032	Escherichia~phage~vB_EcoP_PhAPEC7	Caudovirales	Podoviridae	G7cvirus	536_0	Clustered	25	VC_536_0	25	0.5396	1	0.5396	3	2	2	1
1033	Escherichia~phage~vB_EcoP_SU10	Caudovirales	Podoviridae	Phieco32virus	61_0	Clustered	18	VC_61_0	18	0.8724	1	0.8724	2	2	2	0.9739
1034	Escherichia~phage~vB_EcoS_AHP42	Caudovirales	Siphoviridae	Rogue1virus	442_0	Clustered	31	VC_442_0	31	0.9334	1	0.9334	3	2	2	1
1035	Escherichia~phage~vB_EcoS_AHS24	Caudovirales	Siphoviridae	Rogue1virus	442_0	Clustered	31	VC_442_0	31	0.9334	1	0.9334	3	2	2	1
1036	Escherichia~phage~vB_EcoS_AKS96	Caudovirales	Siphoviridae	Rogue1virus	442_0	Clustered	31	VC_442_0	31	0.9334	1	0.9334	3	2	2	1
1037	Escherichia~phage~vB_EcoS_FFH1	Caudovirales	Siphoviridae	T5virus	305_4	Clustered	34	VC_305_4	34	0.4728	1	0.4728	3	2	2	0.7736
1038	Escherichia~phage~vB_Eco_ACG-M12	Caudovirales	Siphoviridae	Rtpvirus	442_0	Clustered	31	VC_442_0	31	0.9334	1	0.9334	3	2	2	1
1039	Escherichia~phage~wV7	Caudovirales	Myoviridae	Tequatrovirus	217_56	Clustered	3	VC_217_56	3	0.0079	0.925329	0.0073	2	2	2	1
1040	Escherichia~phage~wV8	Caudovirales	Myoviridae	Felixo1virus	172_0	Clustered	59	VC_172_0	59	0.6988	1	0.6988	3	2	2	0.9982
1041	Escherichia~virus~AKFV33	Caudovirales	Siphoviridae	T5virus	305_4	Clustered	34	VC_305_4	34	0.4728	1	0.4728	3	2	2	0.7736
1042	Escherichia~virus~BZ13	Unassigned	Leviviridae	Levivirus	213_0	Clustered	33	VC_213_0	33	0.7887	1	0.7887	2	2	1	1
1043	Escherichia~virus~CBA120	Caudovirales	Ackermannviridae	Cba120virus	57_8	Clustered	32	VC_57_8	32	0.2542	1	0.2542	2	2	2	0.9577
1044	Escherichia~virus~DT57C	Caudovirales	Siphoviridae	T5virus	305_4	Clustered	34	VC_305_4	34	0.4728	1	0.4728	3	2	2	0.7736
1045	Escherichia~virus~EPS7	Caudovirales	Siphoviridae	T5virus	307_1	Clustered	25	VC_307_1	25	0.4493	1	0.4493	2	2	2	1
1046	Escherichia~virus~FI	Unassigned	Leviviridae	Allolevivirus	111_0	Clustered	14	VC_111_0	14	1	1	1	2	2	1	1
1047	Escherichia~virus~HK022	Caudovirales	Siphoviridae	Hk97virus	132_0	Clustered	27	VC_132_0	27	0.503	1	0.503	3	2	2	0.9972
1048	Escherichia~virus~HK97	Caudovirales	Siphoviridae	Hk97virus	132_0	Clustered	27	VC_132_0	27	0.503	1	0.503	3	2	2	0.9972
1049	Escherichia~virus~I22	Unassigned	Inoviridae	Lineavirus	836_0	Clustered	4	VC_836_0	4	0.6548	0.998845	0.6541	2	2	1	1
1050	Escherichia~virus~JL1	Caudovirales	Siphoviridae	Hk578virus	828_0	Clustered	32	VC_828_0	32	0.9285	1	0.9285	3	2	2	1
1051	Escherichia~virus~K1-5	Caudovirales	Podoviridae	Sp6virus	447_0	Clustered	38	VC_447_0	38	0.8183	1	0.8183	3	2	2	1
1052	Escherichia~virus~K1E	Caudovirales	Podoviridae	Sp6virus	447_0	Clustered	38	VC_447_0	38	0.8183	1	0.8183	3	2	2	1
1053	Escherichia~virus~KP26	Caudovirales	Siphoviridae	Rogue1virus	442_0	Clustered	31	VC_442_0	31	0.9334	1	0.9334	3	2	2	1
1054	Escherichia~virus~M13	Unassigned	Inoviridae	Inovirus	834_0	Clustered	4	VC_834_0	4	0.5647	0.999784	0.5646	2	2	1	1
1055	Escherichia~virus~Mu	Caudovirales	Myoviridae	Muvirus	174_0	Clustered	6	VC_174_0	6	0.5315	1	0.5315	2	2	2	1
1056	Escherichia~virus~N4	Caudovirales	Podoviridae	N4virus	536_0	Clustered	25	VC_536_0	25	0.5396	1	0.5396	3	2	2	1
1057	Escherichia~virus~P1	Caudovirales	Myoviridae	P1virus	142_0	Clustered	11	VC_142_0	11	0.8656	1	0.8656	3	2	2	1
1058	Escherichia~virus~Qbeta	Unassigned	Leviviridae	Allolevivirus	111_0	Clustered	14	VC_111_0	14	1	1	1	2	2	1	1
1059	Escherichia~virus~RB14	Caudovirales	Myoviridae	T4virus	217_11	Clustered	2	VC_217_11	2	0.0039	0.74124	0.0029	2	2	2	1
1060	Escherichia~virus~RB16	Caudovirales	Myoviridae	Unassigned	750_1	Clustered	22	VC_750_1	22	0.4255	1	0.4255	1	2	2	1
1061	Escherichia~virus~RB32	Caudovirales	Myoviridae	Tequatrovirus	217_33	Clustered	3	VC_217_33	3	0.0077	0.902323	0.007	2	2	2	1
1062	Escherichia~virus~RB43	Caudovirales	Myoviridae	Unassigned	750_1	Clustered	22	VC_750_1	22	0.4255	1	0.4255	1	2	2	1
1063	Escherichia~virus~Rtp	Caudovirales	Siphoviridae	Rtpvirus	442_0	Clustered	31	VC_442_0	31	0.9334	1	0.9334	3	2	2	1
1064	Escherichia~virus~SSL2009a	Caudovirales	Siphoviridae	Hk578virus	828_0	Clustered	32	VC_828_0	32	0.9285	1	0.9285	3	2	2	1
1065	Escherichia~virus~T1	Caudovirales	Siphoviridae	T1virus	420_0	Clustered	26	VC_420_0	26	0.8937	1	0.8937	4	2	2	1
1066	Escherichia~virus~T4	Caudovirales	Myoviridae	T4virus	217_1	Clustered	8	VC_217_1	8	0.0285	1	0.0285	2	2	2	1
1067	Escherichia~virus~T5	Caudovirales	Siphoviridae	T5virus	305_4	Clustered	34	VC_305_4	34	0.4728	1	0.4728	3	2	2	0.7736
1068	Escherichia~virus~phiEco32	Caudovirales	Podoviridae	Phieco32virus	61_0	Clustered	18	VC_61_0	18	0.8724	1	0.8724	2	2	2	0.9739
1069	Escherichia~virus~phiX174	Unassigned	Microviridae	Phix174microvirus	233_0	Clustered	18	VC_233_0	18	0.5348	1	0.5348	3	2	1	1
1070	FJ000341.1	Unassigned	Unassigned	Unassigned	162_0	Clustered	40	VC_162_0	40	0.7091	1	0.7091	3	2	2	0.8962
1071	FJ168659.1	Unassigned	Unassigned	Unassigned	376_0	Clustered	6	VC_376_0	6	0.168	1	0.168	2	2	2	1
1072	FJ168660.1	Unassigned	Unassigned	Unassigned	803_0	Clustered	20	VC_803_0	20	0.7936	1	0.7936	4	2	2	1
1073	FJ168661.1	Unassigned	Unassigned	Unassigned	803_0	Clustered	20	VC_803_0	20	0.7936	1	0.7936	4	2	2	1
1074	FJ168662.1	Unassigned	Unassigned	Unassigned	803_0	Clustered	20	VC_803_0	20	0.7936	1	0.7936	4	2	2	1
1075	FJ174691.1	Unassigned	Unassigned	Unassigned	802_0	Clustered	11	VC_802_0	11	0.5597	1	0.5597	2	2	2	1
1076	FJ174692.1	Unassigned	Unassigned	Unassigned	131_46	Clustered	2	VC_131_46	2	0.0133	0.957526	0.0127	2	2	2	1
1077	FJ174693.1	Unassigned	Unassigned	Unassigned	131_35	Clustered	2	VC_131_35	2	0.0137	0.957544	0.0131	2	2	2	1
1078	FJ174694.1	Unassigned	Unassigned	Unassigned	279_10	Clustered	40	VC_279_10	40	0.1522	1	0.1522	2	2	2	0.7603
1079	FJ184280.1	Unassigned	Unassigned	Unassigned	133_2	Clustered	12	VC_133_2	12	0.2015	1	0.2015	1	2	2	1
1080	FJ194439.1	Unassigned	Unassigned	Unassigned	431_0	Clustered	42	VC_431_0	42	0.8683	1	0.8683	3	2	2	1
1081	FJ226752.1	Unassigned	Unassigned	Unassigned	113_0	Clustered	51	VC_113_0	51	0.5711	1	0.5711	3	2	2	1
1082	FJ236310.1	Unassigned	Unassigned	Unassigned	114_0	Clustered	115	VC_114_0	115	0.7101	1	0.7101	2	2	2	0.9998
1083	FJ409640.1	Unassigned	Unassigned	Unassigned	794_0	Clustered	22	VC_794_0	22	0.9521	1	0.9521	2	2	2	1
1084	FJ429185.1	Unassigned	Unassigned	Unassigned	386_0	Clustered	9	VC_386_0	9	1	1	1	1	2	2	1
1085	FJ467609.1	Unassigned	Unassigned	Unassigned	36_0	Clustered	4	VC_36_0	4	1	1	1	1	1	1	1
1086	FJ483837.1	Unassigned	Unassigned	Unassigned	213_0	Clustered	33	VC_213_0	33	0.7887	1	0.7887	2	2	1	1
1087	FJ483838.1	Unassigned	Unassigned	Unassigned	213_0	Clustered	33	VC_213_0	33	0.7887	1	0.7887	2	2	1	1
1088	FJ483839.1	Unassigned	Unassigned	Unassigned	213_0	Clustered	33	VC_213_0	33	0.7887	1	0.7887	2	2	1	1
1089	FJ483840.1	Unassigned	Unassigned	Unassigned	111_0	Clustered	14	VC_111_0	14	1	1	1	2	2	1	1
1090	FJ483841.1	Unassigned	Unassigned	Unassigned	111_0	Clustered	14	VC_111_0	14	1	1	1	2	2	1	1
1091	FJ483844.1	Unassigned	Unassigned	Unassigned	111_0	Clustered	14	VC_111_0	14	1	1	1	2	2	1	1
1092	FJ539132.1	Unassigned	Unassigned	Unassigned	111_0	Clustered	14	VC_111_0	14	1	1	1	2	2	1	1
1093	FJ539133.1	Unassigned	Unassigned	Unassigned	111_0	Clustered	14	VC_111_0	14	1	1	1	2	2	1	1
1094	FJ591093.1	Unassigned	Unassigned	Unassigned	538_0	Clustered	17	VC_538_0	17	0.9352	1	0.9352	3	2	2	1
1095	FJ591094.1	Unassigned	Unassigned	Unassigned	538_0	Clustered	17	VC_538_0	17	0.9352	1	0.9352	3	2	2	1
1096	FJ641182.1	Unassigned	Unassigned	Unassigned	357_0	Clustered	32	VC_357_0	32	0.9582	1	0.9582	2	2	2	1
1097	FJ685651.1	Unassigned	Unassigned	Unassigned	852_0	Clustered	2	VC_852_0	2	0.3852	0.938501	0.3615	2	2	1	1
1098	FJ706171.1	Unassigned	Unassigned	Unassigned	854_0	Clustered	161	VC_854_0	161	1	1	1	3	2	2	1
1099	FJ706172.1	Unassigned	Unassigned	Unassigned	854_0	Clustered	161	VC_854_0	161	1	1	1	3	2	2	1
1100	FJ713816.1	Unassigned	Unassigned	Unassigned	1_0	Clustered	25	VC_1_0	25	0.4008	1	0.4008	2	2	2	0.9933
1101	FJ799472.1	Unassigned	Unassigned	Unassigned	213_0	Clustered	33	VC_213_0	33	0.7887	1	0.7887	2	2	1	1
1102	FJ799485.1	Unassigned	Unassigned	Unassigned	213_0	Clustered	33	VC_213_0	33	0.7887	1	0.7887	2	2	1	1
1103	FJ799489.1	Unassigned	Unassigned	Unassigned	213_0	Clustered	33	VC_213_0	33	0.7887	1	0.7887	2	2	1	1
1104	FJ799496.1	Unassigned	Unassigned	Unassigned	213_0	Clustered	33	VC_213_0	33	0.7887	1	0.7887	2	2	1	1
1105	FJ799500.1	Unassigned	Unassigned	Unassigned	214_0	Clustered	16	VC_214_0	16	0.2059	1	0.2059	1	1	1	1
1106	FJ799520.1	Unassigned	Unassigned	Unassigned	213_0	Clustered	33	VC_213_0	33	0.7887	1	0.7887	2	2	1	1
1107	FJ799528.1	Unassigned	Unassigned	Unassigned	213_0	Clustered	33	VC_213_0	33	0.7887	1	0.7887	2	2	1	1
1108	FJ799555.1	Unassigned	Unassigned	Unassigned	213_0	Clustered	33	VC_213_0	33	0.7887	1	0.7887	2	2	1	1
1109	FJ799581.1	Unassigned	Unassigned	Unassigned	214_0	Clustered	16	VC_214_0	16	0.2059	1	0.2059	1	1	1	1
1110	FJ799582.1	Unassigned	Unassigned	Unassigned	213_0	Clustered	33	VC_213_0	33	0.7887	1	0.7887	2	2	1	1
1111	FJ799584.1	Unassigned	Unassigned	Unassigned	213_0	Clustered	33	VC_213_0	33	0.7887	1	0.7887	2	2	1	1
1112	FJ799595.1	Unassigned	Unassigned	Unassigned	213_0	Clustered	33	VC_213_0	33	0.7887	1	0.7887	2	2	1	1
1113	FJ799596.1	Unassigned	Unassigned	Unassigned	214_0	Clustered	16	VC_214_0	16	0.2059	1	0.2059	1	1	1	1
1114	FJ799599.1	Unassigned	Unassigned	Unassigned	213_0	Clustered	33	VC_213_0	33	0.7887	1	0.7887	2	2	1	1
1115	FJ799600.1	Unassigned	Unassigned	Unassigned	213_0	Clustered	33	VC_213_0	33	0.7887	1	0.7887	2	2	1	1
1116	FJ799602.1	Unassigned	Unassigned	Unassigned	214_0	Clustered	16	VC_214_0	16	0.2059	1	0.2059	1	1	1	1
1117	FJ799603.1	Unassigned	Unassigned	Unassigned	213_0	Clustered	33	VC_213_0	33	0.7887	1	0.7887	2	2	1	1
1118	FJ799604.1	Unassigned	Unassigned	Unassigned	213_0	Clustered	33	VC_213_0	33	0.7887	1	0.7887	2	2	1	1
1119	FJ799605.1	Unassigned	Unassigned	Unassigned	213_0	Clustered	33	VC_213_0	33	0.7887	1	0.7887	2	2	1	1
1120	FJ799606.1	Unassigned	Unassigned	Unassigned	213_0	Clustered	33	VC_213_0	33	0.7887	1	0.7887	2	2	1	1
1121	FJ799609.1	Unassigned	Unassigned	Unassigned	214_0	Clustered	16	VC_214_0	16	0.2059	1	0.2059	1	1	1	1
1122	FJ799611.1	Unassigned	Unassigned	Unassigned	214_0	Clustered	16	VC_214_0	16	0.2059	1	0.2059	1	1	1	1
1123	FJ799612.1	Unassigned	Unassigned	Unassigned	214_0	Clustered	16	VC_214_0	16	0.2059	1	0.2059	1	1	1	1
1124	FJ799613.1	Unassigned	Unassigned	Unassigned	214_0	Clustered	16	VC_214_0	16	0.2059	1	0.2059	1	1	1	1
1125	FJ799621.1	Unassigned	Unassigned	Unassigned	214_0	Clustered	16	VC_214_0	16	0.2059	1	0.2059	1	1	1	1
1126	FJ799622.1	Unassigned	Unassigned	Unassigned	214_0	Clustered	16	VC_214_0	16	0.2059	1	0.2059	1	1	1	1
1127	FJ799630.1	Unassigned	Unassigned	Unassigned	214_0	Clustered	16	VC_214_0	16	0.2059	1	0.2059	1	1	1	1
1128	FJ799638.1	Unassigned	Unassigned	Unassigned	214_0	Clustered	16	VC_214_0	16	0.2059	1	0.2059	1	1	1	1
1129	FJ799640.1	Unassigned	Unassigned	Unassigned	214_0	Clustered	16	VC_214_0	16	0.2059	1	0.2059	1	1	1	1
1130	FJ799665.1	Unassigned	Unassigned	Unassigned	213_0	Clustered	33	VC_213_0	33	0.7887	1	0.7887	2	2	1	1
1131	FJ799667.1	Unassigned	Unassigned	Unassigned	214_0	Clustered	16	VC_214_0	16	0.2059	1	0.2059	1	1	1	1
1132	FJ799670.1	Unassigned	Unassigned	Unassigned	213_0	Clustered	33	VC_213_0	33	0.7887	1	0.7887	2	2	1	1
1133	FJ799676.1	Unassigned	Unassigned	Unassigned	214_0	Clustered	16	VC_214_0	16	0.2059	1	0.2059	1	1	1	1
1134	FJ799711.1	Unassigned	Unassigned	Unassigned	214_0	Clustered	16	VC_214_0	16	0.2059	1	0.2059	1	1	1	1
1135	FJ822135.1	Unassigned	Unassigned	Unassigned	382_0	Clustered	2	VC_382_0	2	0.149	0.955753	0.1424	1	2	2	1
1136	FJ839692.1	Unassigned	Unassigned	Unassigned	217_11	Clustered	2	VC_217_11	2	0.0039	0.74124	0.0029	2	2	2	1
1137	FJ839693.1	Unassigned	Unassigned	Unassigned	217_57	Clustered	4	VC_217_57	4	0.0119	0.996223	0.0119	2	2	2	1
1138	FJ848882.1	Unassigned	Unassigned	Unassigned	118_0	Clustered	116	VC_118_0	116	0.5701	1	0.5701	3	2	2	0.8097
1139	FJ848883.1	Unassigned	Unassigned	Unassigned	118_0	Clustered	116	VC_118_0	116	0.5701	1	0.5701	3	2	2	0.8097
1140	FJ848884.1	Unassigned	Unassigned	Unassigned	118_0	Clustered	116	VC_118_0	116	0.5701	1	0.5701	3	2	2	0.8097
1141	FJ848885.1	Unassigned	Unassigned	Unassigned	118_0	Clustered	116	VC_118_0	116	0.5701	1	0.5701	3	2	2	0.8097
1142	FJ867910.1	Unassigned	Unassigned	Unassigned	212_0	Clustered	12	VC_212_0	12	0.9995	0.991289	0.9908	1	2	2	1
1143	FJ867911.1	Unassigned	Unassigned	Unassigned	212_0	Clustered	12	VC_212_0	12	0.9995	0.991289	0.9908	1	2	2	1
1144	FJ867912.1	Unassigned	Unassigned	Unassigned	212_0	Clustered	12	VC_212_0	12	0.9995	0.991289	0.9908	1	2	2	1
1145	FJ867913.1	Unassigned	Unassigned	Unassigned	212_0	Clustered	12	VC_212_0	12	0.9995	0.991289	0.9908	1	2	2	1
1146	FJ867914.1	Unassigned	Unassigned	Unassigned	212_0	Clustered	12	VC_212_0	12	0.9995	0.991289	0.9908	1	2	2	1
1147	FJ870915.1	Unassigned	Unassigned	Unassigned	450_0	Clustered	53	VC_450_0	53	0.9679	1	0.9679	3	2	1	1
1148	FJ870916.1	Unassigned	Unassigned	Unassigned	450_0	Clustered	53	VC_450_0	53	0.9679	1	0.9679	3	2	1	1
1149	FJ870917.1	Unassigned	Unassigned	Unassigned	450_0	Clustered	53	VC_450_0	53	0.9679	1	0.9679	3	2	1	1
1150	FJ904927.1	Unassigned	Unassigned	Unassigned	67_0	Clustered	10	VC_67_0	10	0.8314	1	0.8314	2	2	1	1
1151	FJ937737.2	Unassigned	Unassigned	Unassigned	273_0	Clustered	8	VC_273_0	8	0.6742	1	0.6742	2	2	2	1
1152	FJ965538.1	Unassigned	Unassigned	Unassigned	116_0	Clustered	11	VC_116_0	11	0.1851	1	0.1851	1	2	2	1
1153	FM164764.1	Unassigned	Unassigned	Unassigned	310_0	Clustered	26	VC_310_0	26	0.8553	1	0.8553	2	2	2	1
1154	FM180578.1	Unassigned	Unassigned	Unassigned	133_2	Clustered	12	VC_133_2	12	0.2015	1	0.2015	1	2	2	1
1155	FM864213.1	Unassigned	Unassigned	Unassigned	483_0	Clustered	35	VC_483_0	35	0.8827	1	0.8827	1	1	1	1
1156	FN263372.1	Unassigned	Unassigned	Unassigned	91_0	Clustered	27	VC_91_0	27	0.8933	1	0.8933	2	2	2	1
1157	FN422398.1	Unassigned	Unassigned	Unassigned	580_0	Clustered	4	VC_580_0	4	0.1509	0.999982	0.1509	2	2	2	1
1158	FN422399.1	Unassigned	Unassigned	Unassigned	581_0	Clustered	23	VC_581_0	23	0.7988	1	0.7988	3	2	2	1
1159	FN594518.1	Unassigned	Unassigned	Unassigned	92_0	Clustered	2	VC_92_0	2	0.0484	0.954373	0.0462	2	2	2	1
1160	FN667788.1	Unassigned	Unassigned	Unassigned	718_0	Clustered	8	VC_718_0	8	0.51	1	0.51	2	2	2	1
1161	FN868250.1	Unassigned	Unassigned	Unassigned	325_0	Clustered	2	VC_325_0	2	0.0202	0.956923	0.0193	1	1	1	1
1162	FN868251.1	Unassigned	Unassigned	Unassigned	325_0	Clustered	2	VC_325_0	2	0.0202	0.956923	0.0193	1	1	1	1
1163	FN997652.1	Unassigned	Unassigned	Unassigned	483_0	Clustered	35	VC_483_0	35	0.8827	1	0.8827	1	1	1	1
1164	FO818745.1	Unassigned	Unassigned	Unassigned	142_0	Clustered	11	VC_142_0	11	0.8656	1	0.8656	3	2	2	1
1165	FQ312032.1	Unassigned	Unassigned	Unassigned	57_10	Clustered	12	VC_57_10	12	0.0753	1	0.0753	2	2	2	1
1166	FQ482083.1	Unassigned	Unassigned	Unassigned	171_0	Clustered	8	VC_171_0	8	0.2161	1	0.2161	2	2	2	1
1167	FR671405.1	Unassigned	Unassigned	Unassigned	299_0	Clustered	53	VC_299_0	53	0.711	1	0.711	1	2	2	0.9071
1168	FR671406.1	Unassigned	Unassigned	Unassigned	299_0	Clustered	53	VC_299_0	53	0.711	1	0.711	1	2	2	0.9071
1169	FR671407.1	Unassigned	Unassigned	Unassigned	299_0	Clustered	53	VC_299_0	53	0.711	1	0.711	1	2	2	0.9071
1170	FR671408.1	Unassigned	Unassigned	Unassigned	226_0	Clustered	19	VC_226_0	19	0.2291	1	0.2291	1	2	2	0.7018
1171	FR671409.1	Unassigned	Unassigned	Unassigned	226_0	Clustered	19	VC_226_0	19	0.2291	1	0.2291	1	2	2	0.7018
1172	FR671410.1	Unassigned	Unassigned	Unassigned	299_0	Clustered	53	VC_299_0	53	0.711	1	0.711	1	2	2	0.9071
1173	FR671411.1	Unassigned	Unassigned	Unassigned	299_0	Clustered	53	VC_299_0	53	0.711	1	0.711	1	2	2	0.9071
1174	FR682616.1	Unassigned	Unassigned	Unassigned	538_0	Clustered	17	VC_538_0	17	0.9352	1	0.9352	3	2	2	1
1175	FR687252.1	Unassigned	Unassigned	Unassigned	856_0	Clustered	2	VC_856_0	2	0.0577	0.955484	0.0551	2	2	2	1
1176	FR719956.1	Unassigned	Unassigned	Unassigned	538_0	Clustered	17	VC_538_0	17	0.9352	1	0.9352	3	2	2	1
1177	FR751545.1	Unassigned	Unassigned	Unassigned	89_0	Clustered	5	VC_89_0	5	0.6275	1	0.6275	2	2	2	1
1178	FR775895.2	Unassigned	Unassigned	Unassigned	781_0	Clustered	10	VC_781_0	10	0.3263	1	0.3263	1	2	2	1
1179	FR823298.1	Unassigned	Unassigned	Unassigned	859_0	Clustered	34	VC_859_0	34	1	1	1	3	2	2	1
1180	FR823450.1	Unassigned	Unassigned	Unassigned	717_0	Clustered	15	VC_717_0	15	0.8622	1	0.8622	3	2	2	1
1181	FR852584.1	Unassigned	Unassigned	Unassigned	353_3	Clustered	43	VC_353_3	43	0.3233	1	0.3233	2	3	2	0.9922
1182	Flavobacterium~phage~11b	Caudovirales	Siphoviridae	Unassigned	727_0	Clustered	2	VC_727_0	2	0.8142	0.855578	0.6966	1	2	2	1
1183	Flavobacterium~phage~1H	Caudovirales	Siphoviridae	Unahavirus	860_0	Clustered	8	VC_860_0	8	1	1	1	2	2	2	1
1184	Flavobacterium~phage~23T	Caudovirales	Siphoviridae	Unahavirus	860_0	Clustered	8	VC_860_0	8	1	1	1	2	2	2	1
1185	Flavobacterium~phage~2A	Caudovirales	Siphoviridae	Unahavirus	860_0	Clustered	8	VC_860_0	8	1	1	1	2	2	2	1
1186	Flavobacterium~phage~6H	Caudovirales	Siphoviridae	Unahavirus	860_0	Clustered	8	VC_860_0	8	1	1	1	2	2	2	1
1187	Flavobacterium~phage~FCL-2	Caudovirales	Myoviridae	Ficleduovirus	735_0	Clustered	12	VC_735_0	12	0.8311	1	0.8311	2	2	2	1
1188	Flavobacterium~phage~FCV-1	Caudovirales	Myoviridae	Ficleduovirus	735_0	Clustered	12	VC_735_0	12	0.8311	1	0.8311	2	2	2	1
1189	Flavobacterium~phage~FpV4	Caudovirales	Podoviridae	Fipvunavirus	861_0	Clustered	10	VC_861_0	10	0.9975	1	0.9975	2	2	2	1
1190	Flavobacterium~phage~Fpv1	Caudovirales	Podoviridae	Fipvunavirus	861_0	Clustered	10	VC_861_0	10	0.9975	1	0.9975	2	2	2	1
1191	Flavobacterium~phage~Fpv10	Unassigned	Unassigned	Unassigned	774_0	Clustered	9	VC_774_0	9	0.9485	1	0.9485	1	1	1	1
1192	Flavobacterium~phage~Fpv11	Unassigned	Unassigned	Unassigned	774_0	Clustered	9	VC_774_0	9	0.9485	1	0.9485	1	1	1	1
1193	Flavobacterium~phage~Fpv2	Caudovirales	Podoviridae	Fipvunavirus	861_0	Clustered	10	VC_861_0	10	0.9975	1	0.9975	2	2	2	1
1194	Flavobacterium~phage~Fpv20	Caudovirales	Podoviridae	Fipvunavirus	861_0	Clustered	10	VC_861_0	10	0.9975	1	0.9975	2	2	2	1
1195	Flavobacterium~phage~Fpv3	Caudovirales	Podoviridae	Fipvunavirus	861_0	Clustered	10	VC_861_0	10	0.9975	1	0.9975	2	2	2	1
1196	Flavobacterium~phage~Fpv5	Unassigned	Unassigned	Unassigned	774_0	Clustered	9	VC_774_0	9	0.9485	1	0.9485	1	1	1	1
1197	Flavobacterium~phage~Fpv6	Unassigned	Unassigned	Unassigned	774_0	Clustered	9	VC_774_0	9	0.9485	1	0.9485	1	1	1	1
1198	Flavobacterium~phage~Fpv7	Unassigned	Unassigned	Unassigned	774_0	Clustered	9	VC_774_0	9	0.9485	1	0.9485	1	1	1	1
1199	Flavobacterium~phage~Fpv8	Unassigned	Unassigned	Unassigned	774_0	Clustered	9	VC_774_0	9	0.9485	1	0.9485	1	1	1	1
1200	GQ141189.1	Unassigned	Unassigned	Unassigned	862_0	Clustered	2	VC_862_0	2	0.2927	0.937571	0.2744	1	1	1	1
1201	GQ149088.1	Unassigned	Unassigned	Unassigned	234_0	Clustered	17	VC_234_0	17	0.5572	1	0.5572	3	2	1	1
1202	GQ153916.1	Unassigned	Unassigned	Unassigned	834_0	Clustered	4	VC_834_0	4	0.5647	0.999784	0.5646	2	2	1	1
1203	GQ153932.1	Unassigned	Unassigned	Unassigned	111_0	Clustered	14	VC_111_0	14	1	1	1	2	2	1	1
1204	GQ303259.1	Unassigned	Unassigned	Unassigned	279_5	Clustered	29	VC_279_5	29	0.1214	1	0.1214	2	2	2	0.9064
1205	GQ303260.1	Unassigned	Unassigned	Unassigned	812_59	Clustered	2	VC_812_59	2	0.0038	0.819079	0.0031	2	2	2	1
1206	GQ303262.1	Unassigned	Unassigned	Unassigned	812_44	Clustered	4	VC_812_44	4	0.0112	0.968078	0.0109	1	1	1	1
1207	GQ303263.1	Unassigned	Unassigned	Unassigned	374_0	Clustered	82	VC_374_0	82	0.935	1	0.935	3	2	2	0.9997
1208	GQ303264.1	Unassigned	Unassigned	Unassigned	279_11	Clustered	53	VC_279_11	53	0.2062	1	0.2062	3	2	2	0.7692
1209	GQ303265.1	Unassigned	Unassigned	Unassigned	863_5	Clustered	28	VC_863_5	28	0.1829	1	0.1829	3	2	2	0.8069
1210	GQ303266.1	Unassigned	Unassigned	Unassigned	279_11	Clustered	53	VC_279_11	53	0.2062	1	0.2062	3	2	2	0.7692
1211	GQ334450.1	Unassigned	Unassigned	Unassigned	787_0	Clustered	3	VC_787_0	3	0.9331	0.987199	0.9212	1	2	2	1
1212	GQ398772.1	Unassigned	Unassigned	Unassigned	3_0	Clustered	26	VC_3_0	26	0.3916	1	0.3916	2	2	2	0.9754
1213	GQ403789.1	Unassigned	Unassigned	Unassigned	864_0	Clustered	4	VC_864_0	4	1	1	1	2	2	1	1
1214	GQ413938.2	Unassigned	Unassigned	Unassigned	855_0	Clustered	30	VC_855_0	30	0.7805	1	0.7805	2	2	2	1
1215	GQ421471.1	Unassigned	Unassigned	Unassigned	197_0	Clustered	2	VC_197_0	2	0.5613	0.951439	0.534	1	2	2	1
1216	GQ422451.1	Unassigned	Unassigned	Unassigned	162_0	Clustered	40	VC_162_0	40	0.7091	1	0.7091	3	2	2	0.8962
1217	GQ443085.1	Unassigned	Unassigned	Unassigned	765_0	Clustered	9	VC_765_0	9	1	1	1	1	2	2	1
1218	GQ466608.1	Unassigned	Unassigned	Unassigned	270_0	Clustered	18	VC_270_0	18	0.9071	1	0.9071	1	2	1	1
1219	GQ466609.1	Unassigned	Unassigned	Unassigned	270_0	Clustered	18	VC_270_0	18	0.9071	1	0.9071	1	2	1	1
1220	GQ466610.1	Unassigned	Unassigned	Unassigned	270_0	Clustered	18	VC_270_0	18	0.9071	1	0.9071	1	2	1	1
1221	GQ466611.1	Unassigned	Unassigned	Unassigned	270_0	Clustered	18	VC_270_0	18	0.9071	1	0.9071	1	2	1	1
1222	GQ478081.1	Unassigned	Unassigned	Unassigned	840_0	Clustered	7	VC_840_0	7	0.4815	1	0.4815	2	2	2	1
1223	GQ478082.1	Unassigned	Unassigned	Unassigned	840_0	Clustered	7	VC_840_0	7	0.4815	1	0.4815	2	2	2	1
1224	GQ478083.1	Unassigned	Unassigned	Unassigned	840_0	Clustered	7	VC_840_0	7	0.4815	1	0.4815	2	2	2	1
1225	GQ478084.1	Unassigned	Unassigned	Unassigned	840_0	Clustered	7	VC_840_0	7	0.4815	1	0.4815	2	2	2	1
1226	GQ478085.1	Unassigned	Unassigned	Unassigned	840_0	Clustered	7	VC_840_0	7	0.4815	1	0.4815	2	2	2	1
1227	GQ485649.1	Unassigned	Unassigned	Unassigned	270_0	Clustered	18	VC_270_0	18	0.9071	1	0.9071	1	2	1	1
1228	GQ499847.1	Unassigned	Unassigned	Unassigned	270_0	Clustered	18	VC_270_0	18	0.9071	1	0.9071	1	2	1	1
1229	GQ502199.1	Unassigned	Unassigned	Unassigned	828_0	Clustered	32	VC_828_0	32	0.9285	1	0.9285	3	2	2	1
1230	GQ915271.1	Unassigned	Unassigned	Unassigned	1_0	Clustered	25	VC_1_0	25	0.4008	1	0.4008	2	2	2	0.9933
1231	GQ979703.1	Unassigned	Unassigned	Unassigned	118_0	Clustered	116	VC_118_0	116	0.5701	1	0.5701	3	2	2	0.8097
1232	GU070616.1	Unassigned	Unassigned	Unassigned	776_3	Clustered	4	VC_776_3	4	0.0749	0.999907	0.0749	2	2	2	1
1233	GU071090.1	Unassigned	Unassigned	Unassigned	787_0	Clustered	3	VC_787_0	3	0.9331	0.987199	0.9212	1	2	2	1
1234	GU071093.1	Unassigned	Unassigned	Unassigned	256_0	Clustered	42	VC_256_0	42	0.9617	1	0.9617	1	2	2	0.8641
1235	GU071097.1	Unassigned	Unassigned	Unassigned	512_6	Clustered	2	VC_512_6	2	0.0093	0.955369	0.0089	1	2	2	1
1236	GU071100.1	Unassigned	Unassigned	Unassigned	256_0	Clustered	42	VC_256_0	42	0.9617	1	0.9617	1	2	2	0.8641
1237	GU071102.1	Unassigned	Unassigned	Unassigned	256_0	Clustered	42	VC_256_0	42	0.9617	1	0.9617	1	2	2	0.8641
1238	GU071103.1	Unassigned	Unassigned	Unassigned	512_11	Clustered	2	VC_512_11	2	0.0113	0.957706	0.0108	1	2	2	1
1239	GU071104.1	Unassigned	Unassigned	Unassigned	256_0	Clustered	42	VC_256_0	42	0.9617	1	0.9617	1	2	2	0.8641
1240	GU071105.1	Unassigned	Unassigned	Unassigned	260_8	Clustered	9	VC_260_8	9	0.1242	1	0.1242	1	2	2	1
1241	GU071106.1	Unassigned	Unassigned	Unassigned	512_3	Clustered	3	VC_512_3	3	0.0169	0.998605	0.0169	1	2	2	1
1242	GU071107.1	Unassigned	Unassigned	Unassigned	256_0	Clustered	42	VC_256_0	42	0.9617	1	0.9617	1	2	2	0.8641
1243	GU080336.1	Unassigned	Unassigned	Unassigned	469_0	Clustered	4	VC_469_0	4	1	1	1	2	2	1	1
1244	GU196279.1	Unassigned	Unassigned	Unassigned	492_0	Clustered	21	VC_492_0	21	0.3862	1	0.3862	3	2	2	1
1245	GU196280.1	Unassigned	Unassigned	Unassigned	492_0	Clustered	21	VC_492_0	21	0.3862	1	0.3862	3	2	2	1
1246	GU196281.1	Unassigned	Unassigned	Unassigned	492_0	Clustered	21	VC_492_0	21	0.3862	1	0.3862	3	2	2	1
1247	GU247133.1	Unassigned	Unassigned	Unassigned	279_10	Clustered	40	VC_279_10	40	0.1522	1	0.1522	2	2	2	0.7603
1248	GU247134.1	Unassigned	Unassigned	Unassigned	279_10	Clustered	40	VC_279_10	40	0.1522	1	0.1522	2	2	2	0.7603
1249	GU295964.1	Unassigned	Unassigned	Unassigned	750_0	Clustered	13	VC_750_0	13	0.2056	0.999971	0.2056	3	2	2	1
1250	GU296433.1	Unassigned	Unassigned	Unassigned	717_0	Clustered	15	VC_717_0	15	0.8622	1	0.8622	3	2	2	1
1251	GU321093.1	Unassigned	Unassigned	Unassigned	851_0	Clustered	4	VC_851_0	4	0.6871	0.9999	0.687	2	2	1	1
1252	GU393987.1	Unassigned	Unassigned	Unassigned	50_0	Clustered	12	VC_50_0	12	0.2591	1	0.2591	2	2	2	1
1253	GU557055.1	Unassigned	Unassigned	Unassigned	867_0	Clustered	2	VC_867_0	2	0.8991	0.855578	0.7692	1	2	2	1
1254	GU573886.1	Unassigned	Unassigned	Unassigned	162_0	Clustered	40	VC_162_0	40	0.7091	1	0.7091	3	2	2	0.8962
1255	GU580940.1	Unassigned	Unassigned	Unassigned	869_0	Clustered	2	VC_869_0	2	0.0669	0.955869	0.064	1	2	2	1
1256	GU580942.1	Unassigned	Unassigned	Unassigned	641_0	Clustered	4	VC_641_0	4	0.1703	0.999986	0.1703	2	2	2	1
1257	GU583987.1	Unassigned	Unassigned	Unassigned	859_0	Clustered	34	VC_859_0	34	1	1	1	3	2	2	1
1258	GU911303.1	Unassigned	Unassigned	Unassigned	30_0	Clustered	24	VC_30_0	24	0.7201	1	0.7201	3	2	2	1
1259	GU911304.1	Unassigned	Unassigned	Unassigned	30_0	Clustered	24	VC_30_0	24	0.7201	1	0.7201	3	2	2	1
1260	GU936714.1	Unassigned	Unassigned	Unassigned	788_0	Clustered	2	VC_788_0	2	0.8025	0.912378	0.7321	1	2	2	1
1261	GU936715.1	Unassigned	Unassigned	Unassigned	786_0	Clustered	5	VC_786_0	5	0.8639	0.999991	0.8639	1	2	2	1
1262	GU942563.1	Unassigned	Unassigned	Unassigned	270_0	Clustered	18	VC_270_0	18	0.9071	1	0.9071	1	2	1	1
1263	GU988610.2	Unassigned	Unassigned	Unassigned	63_0	Clustered	44	VC_63_0	44	0.8851	1	0.8851	2	2	2	1
1264	Geobacillus~phage~GBK2	Caudovirales	Siphoviridae	Unassigned	682_0	Clustered	2	VC_682_0	2	0.5445	0.912378	0.4968	1	2	2	1
1265	Geobacillus~phage~GBSV1	Caudovirales	Myoviridae	Svunavirus	79_0	Clustered	4	VC_79_0	4	0.3503	0.999985	0.3503	2	2	2	1
1266	Geobacillus~phage~TP-84	Caudovirales	Siphoviridae	Tp84virus	677_0	Clustered	3	VC_677_0	3	0.7841	0.992942	0.7786	2	2	2	1
1267	Geobacillus~virus~E2	Caudovirales	Siphoviridae	Unassigned	508_0	Clustered	2	VC_508_0	2	0.3649	0.951559	0.3472	1	2	2	1
1268	Geobacillus~virus~E3	Caudovirales	Siphoviridae	Unassigned	126_0	Clustered	2	VC_126_0	2	0.3218	0.952409	0.3065	1	2	2	1
1269	Gluconobacter~phage~GC1	Unassigned	Tectiviridae	Gammatectivirus	460_0	Clustered	2	VC_460_0	2	0.7795	0.941122	0.7336	2	2	1	1
1270	Gokushovirinae~Bog5712_52	Unassigned	Microviridae	Unassigned	880_0	Clustered	49	VC_880_0	49	0.765	1	0.765	1	2	1	1
1271	Gokushovirinae~Bog8989_22	Unassigned	Microviridae	Unassigned	883_0	Clustered	2	VC_883_0	2	0.453	0.868224	0.3933	1	2	1	1
1272	Gokushovirinae~Fen672_31	Unassigned	Microviridae	Unassigned	884_0	Clustered	50	VC_884_0	50	0.9667	1	0.9667	1	2	1	1
1273	Gokushovirinae~Fen7875_21	Unassigned	Microviridae	Unassigned	880_0	Clustered	49	VC_880_0	49	0.765	1	0.765	1	2	1	1
1274	Gordonia~phage~Bachita	Caudovirales	Siphoviridae	Smoothievirus	897_0	Clustered	12	VC_897_0	12	0.5806	1	0.5806	2	2	2	1
1275	Gordonia~phage~Bantam	Caudovirales	Siphoviridae	Bantamvirus	896_0	Clustered	3	VC_896_0	3	0.1834	0.998033	0.1831	2	2	2	1
1276	Gordonia~phage~BaxterFox	Caudovirales	Siphoviridae	Baxtervirus	886_1	Clustered	5	VC_886_1	5	0.108	1	0.108	2	2	2	1
1277	Gordonia~phage~BetterKatz	Caudovirales	Siphoviridae	Betterkatzvirus	894_0	Clustered	4	VC_894_0	4	0.5322	0.999984	0.5322	2	2	2	1
1278	Gordonia~phage~Blueberry	Caudovirales	Siphoviridae	Unassigned	893_0	Clustered	29	VC_893_0	29	0.8928	1	0.8928	1	2	2	1
1279	Gordonia~phage~Bowser	Caudovirales	Siphoviridae	Bowservirus	888_0	Clustered	12	VC_888_0	12	0.6347	1	0.6347	3	2	2	1
1280	Gordonia~phage~Brandonk123	Caudovirales	Siphoviridae	Vividuovirus	907_0	Clustered	26	VC_907_0	26	0.7733	1	0.7733	2	2	2	1
1281	Gordonia~phage~CaptainKirk2	Caudovirales	Siphoviridae	Unassigned	893_0	Clustered	29	VC_893_0	29	0.8928	1	0.8928	1	2	2	1
1282	Gordonia~phage~CarolAnn	Caudovirales	Siphoviridae	Unassigned	893_0	Clustered	29	VC_893_0	29	0.8928	1	0.8928	1	2	2	1
1283	Gordonia~phage~ClubL	Caudovirales	Siphoviridae	Smoothievirus	897_0	Clustered	12	VC_897_0	12	0.5806	1	0.5806	2	2	2	1
1284	Gordonia~phage~Cozz	Caudovirales	Siphoviridae	Emalynvirus	910_0	Clustered	16	VC_910_0	16	0.8451	1	0.8451	2	2	2	1
1285	Gordonia~phage~Cucurbita	Caudovirales	Siphoviridae	Smoothievirus	897_0	Clustered	12	VC_897_0	12	0.5806	1	0.5806	2	2	2	1
1286	Gordonia~phage~Emalyn	Caudovirales	Siphoviridae	Emalynvirus	910_0	Clustered	16	VC_910_0	16	0.8451	1	0.8451	2	2	2	1
1287	Gordonia~phage~Eyre	Caudovirales	Siphoviridae	Eyrevirus	377_0	Clustered	2	VC_377_0	2	0.1198	0.956437	0.1146	2	2	2	1
1288	Gordonia~phage~GMA1	Caudovirales	Siphoviridae	Unassigned	900_0	Clustered	2	VC_900_0	2	0.2828	0.953679	0.2697	1	2	2	1
1289	Gordonia~phage~GMA3	Caudovirales	Siphoviridae	Gamtrevirus	870_1	Clustered	2	VC_870_1	2	0.1004	0.953289	0.0957	2	2	2	1
1290	Gordonia~phage~GMA4	Caudovirales	Siphoviridae	Unassigned	912_0	Clustered	2	VC_912_0	2	1	1	1	1	2	2	1
1291	Gordonia~phage~GMA5	Caudovirales	Siphoviridae	Unassigned	645_0	Clustered	13	VC_645_0	13	0.8733	1	0.8733	1	2	2	1
1292	Gordonia~phage~GMA6	Caudovirales	Siphoviridae	Bendigovirus	913_0	Clustered	3	VC_913_0	3	0.7759	0.961739	0.7462	2	2	2	1
1293	Gordonia~phage~GMA7	Caudovirales	Siphoviridae	Getseptimavirus	871_1	Clustered	4	VC_871_1	4	0.073	0.999985	0.073	2	2	2	1
1294	Gordonia~phage~GRU1	Caudovirales	Siphoviridae	Unassigned	772_0	Clustered	26	VC_772_0	26	0.9576	1	0.9576	1	2	2	1
1295	Gordonia~phage~GRU3	Caudovirales	Siphoviridae	Unassigned	645_0	Clustered	13	VC_645_0	13	0.8733	1	0.8733	1	2	2	1
1296	Gordonia~phage~GTE2	Caudovirales	Siphoviridae	Emalynvirus	910_0	Clustered	16	VC_910_0	16	0.8451	1	0.8451	2	2	2	1
1297	Gordonia~phage~GTE5	Caudovirales	Siphoviridae	Unassigned	772_0	Clustered	26	VC_772_0	26	0.9576	1	0.9576	1	2	2	1
1298	Gordonia~phage~GTE7	Caudovirales	Siphoviridae	Getseptimavirus	871_1	Clustered	4	VC_871_1	4	0.073	0.999985	0.073	2	2	2	1
1299	Gordonia~phage~GTE8	Caudovirales	Siphoviridae	Unassigned	772_0	Clustered	26	VC_772_0	26	0.9576	1	0.9576	1	2	2	1
1300	Gordonia~phage~Ghobes	Caudovirales	Siphoviridae	Ghobesvirus	636_0	Clustered	2	VC_636_0	2	0.0555	0.957096	0.0531	2	2	2	1
1301	Gordonia~phage~Gmala1	Caudovirales	Siphoviridae	Gordtnkvirus	870_2	Clustered	6	VC_870_2	6	0.4743	1	0.4743	2	2	2	1
1302	Gordonia~phage~GordDuk1	Caudovirales	Siphoviridae	Gordtnkvirus	870_2	Clustered	6	VC_870_2	6	0.4743	1	0.4743	2	2	2	1
1303	Gordonia~phage~GordTnk2	Caudovirales	Siphoviridae	Gordtnkvirus	870_2	Clustered	6	VC_870_2	6	0.4743	1	0.4743	2	2	2	1
1304	Gordonia~phage~Gsput1	Caudovirales	Siphoviridae	Gesputvirus	769_0	Clustered	7	VC_769_0	7	0.9235	1	0.9235	3	2	2	1
1305	Gordonia~phage~Guacamole	Caudovirales	Siphoviridae	Unassigned	893_0	Clustered	29	VC_893_0	29	0.8928	1	0.8928	1	2	2	1
1306	Gordonia~phage~Gustav	Caudovirales	Siphoviridae	Gustavvirus	768_0	Clustered	6	VC_768_0	6	0.853	1	0.853	2	2	2	1
1307	Gordonia~phage~Hedwig	Caudovirales	Siphoviridae	Hedwigvirus	888_0	Clustered	12	VC_888_0	12	0.6347	1	0.6347	3	2	2	1
1308	Gordonia~phage~Hotorobo	Caudovirales	Siphoviridae	Woesvirus	871_2	Clustered	31	VC_871_2	31	0.6389	1	0.6389	2	2	2	1
1309	Gordonia~phage~JSwag	Caudovirales	Siphoviridae	Soupsvirus	364_0	Clustered	16	VC_364_0	16	0.6655	1	0.6655	2	2	2	1
1310	Gordonia~phage~Jumbo	Caudovirales	Siphoviridae	Gorjumvirus	870_0	Clustered	2	VC_870_0	2	0.0999	0.953295	0.0952	2	2	2	1
1311	Gordonia~phage~KatherineG	Caudovirales	Siphoviridae	Soupsvirus	364_0	Clustered	16	VC_364_0	16	0.6655	1	0.6655	2	2	2	1
1312	Gordonia~phage~Kita	Caudovirales	Siphoviridae	Nymphadoravirus	886_0	Clustered	14	VC_886_0	14	0.4079	1	0.4079	2	2	2	1
1313	Gordonia~phage~Lennon	Caudovirales	Siphoviridae	Vividuovirus	907_0	Clustered	26	VC_907_0	26	0.7733	1	0.7733	2	2	2	1
1314	Gordonia~phage~Mahdia	Caudovirales	Siphoviridae	Gustavvirus	768_0	Clustered	6	VC_768_0	6	0.853	1	0.853	2	2	2	1
1315	Gordonia~phage~McGonagall	Caudovirales	Siphoviridae	Unassigned	645_0	Clustered	13	VC_645_0	13	0.8733	1	0.8733	1	2	2	1
1316	Gordonia~phage~Monty	Caudovirales	Siphoviridae	Woesvirus	871_2	Clustered	31	VC_871_2	31	0.6389	1	0.6389	2	2	2	1
1317	Gordonia~phage~Nyceirae	Caudovirales	Siphoviridae	Nyceiraevirus	904_0	Clustered	4	VC_904_0	4	0.6026	0.999962	0.6026	2	2	2	1
1318	Gordonia~phage~Nymphadora	Caudovirales	Siphoviridae	Nymphadoravirus	886_0	Clustered	14	VC_886_0	14	0.4079	1	0.4079	2	2	2	1
1319	Gordonia~phage~Obliviate	Caudovirales	Siphoviridae	Unassigned	893_0	Clustered	29	VC_893_0	29	0.8928	1	0.8928	1	2	2	1
1320	Gordonia~phage~OneUp	Caudovirales	Siphoviridae	Smoothievirus	897_1	Clustered	3	VC_897_1	3	0.0814	0.998098	0.0813	2	2	2	1
1321	Gordonia~phage~Orchid	Caudovirales	Siphoviridae	Orchidvirus	872_0	Clustered	6	VC_872_0	6	0.6147	1	0.6147	2	2	2	1
1322	Gordonia~phage~Remus	Caudovirales	Siphoviridae	Soupsvirus	364_0	Clustered	16	VC_364_0	16	0.6655	1	0.6655	2	2	2	1
1323	Gordonia~phage~Rosalind	Caudovirales	Siphoviridae	Soupsvirus	364_0	Clustered	16	VC_364_0	16	0.6655	1	0.6655	2	2	2	1
1324	Gordonia~phage~Schwabeltier	Caudovirales	Siphoviridae	Bowservirus	888_0	Clustered	12	VC_888_0	12	0.6347	1	0.6347	3	2	2	1
1325	Gordonia~phage~Smoothie	Caudovirales	Siphoviridae	Smoothievirus	897_0	Clustered	12	VC_897_0	12	0.5806	1	0.5806	2	2	2	1
1326	Gordonia~phage~Soups	Caudovirales	Siphoviridae	Soupsvirus	364_0	Clustered	16	VC_364_0	16	0.6655	1	0.6655	2	2	2	1
1327	Gordonia~phage~Sour	Caudovirales	Siphoviridae	Sourvirus	358_0	Clustered	3	VC_358_0	3	0.0677	0.998567	0.0676	2	2	2	1
1328	Gordonia~phage~Splinter	Caudovirales	Siphoviridae	Vendettavirus	769_0	Clustered	7	VC_769_0	7	0.9235	1	0.9235	3	2	2	1
1329	Gordonia~phage~Strosahl	Caudovirales	Siphoviridae	Soupsvirus	364_0	Clustered	16	VC_364_0	16	0.6655	1	0.6655	2	2	2	1
1330	Gordonia~phage~Terapin	Caudovirales	Siphoviridae	Unassigned	804_0	Clustered	5	VC_804_0	5	0.3557	1	0.3557	1	2	2	1
1331	Gordonia~phage~Troje	Caudovirales	Siphoviridae	Emalynvirus	910_0	Clustered	16	VC_910_0	16	0.8451	1	0.8451	2	2	2	1
1332	Gordonia~phage~Twister6	Caudovirales	Siphoviridae	Wizardvirus	905_0	Clustered	16	VC_905_0	16	0.925	1	0.925	2	2	2	1
1333	Gordonia~phage~UmaThurman	Caudovirales	Siphoviridae	Unassigned	893_0	Clustered	29	VC_893_0	29	0.8928	1	0.8928	1	2	2	1
1334	Gordonia~phage~Utz	Caudovirales	Siphoviridae	Unassigned	893_0	Clustered	29	VC_893_0	29	0.8928	1	0.8928	1	2	2	1
1335	Gordonia~phage~Vendetta	Caudovirales	Siphoviridae	Vendettavirus	769_0	Clustered	7	VC_769_0	7	0.9235	1	0.9235	3	2	2	1
1336	Gordonia~phage~Vivi2	Caudovirales	Siphoviridae	Vividuovirus	907_0	Clustered	26	VC_907_0	26	0.7733	1	0.7733	2	2	2	1
1337	Gordonia~phage~Waits	Caudovirales	Siphoviridae	Soupsvirus	364_0	Clustered	16	VC_364_0	16	0.6655	1	0.6655	2	2	2	1
1338	Gordonia~phage~Wizard	Caudovirales	Siphoviridae	Wizardvirus	905_0	Clustered	16	VC_905_0	16	0.925	1	0.925	2	2	2	1
1339	Gordonia~phage~Woes	Caudovirales	Siphoviridae	Woesvirus	871_2	Clustered	31	VC_871_2	31	0.6389	1	0.6389	2	2	2	1
1340	Gordonia~phage~Yeezy	Caudovirales	Siphoviridae	Baxtervirus	886_1	Clustered	5	VC_886_1	5	0.108	1	0.108	2	2	2	1
1341	Gordonia~phage~Yvonnetastic	Caudovirales	Siphoviridae	Yvonnevirus	898_0	Clustered	2	VC_898_0	2	0.0845	0.949905	0.0803	2	2	2	1
1342	Gordonia~phage~Zirinka	Caudovirales	Siphoviridae	Nymphadoravirus	886_0	Clustered	14	VC_886_0	14	0.4079	1	0.4079	2	2	2	1
1343	Guinea~pig~Chlamydia~phage	Unassigned	Microviridae	Chlamydiamicrovirus	301_0	Clustered	9	VC_301_0	9	0.8256	1	0.8256	2	2	1	1
1344	HE608841.1	Unassigned	Unassigned	Unassigned	697_0	Clustered	4	VC_697_0	4	0.8408	0.999769	0.8406	1	2	2	1
1345	HE611333.2	Unassigned	Unassigned	Unassigned	405_0	Clustered	31	VC_405_0	31	0.9352	1	0.9352	5	2	2	1
1346	HE664024.1	Unassigned	Unassigned	Unassigned	136_1	Clustered	22	VC_136_1	22	0.3762	1	0.3762	3	2	2	1
1347	HE806280.1	Unassigned	Unassigned	Unassigned	332_0	Clustered	22	VC_332_0	22	0.9057	1	0.9057	3	2	2	1
1348	HE858210.2	Unassigned	Unassigned	Unassigned	750_1	Clustered	22	VC_750_1	22	0.4255	1	0.4255	1	2	2	1
1349	HE861935.1	Unassigned	Unassigned	Unassigned	113_0	Clustered	51	VC_113_0	51	0.5711	1	0.5711	3	2	2	1
1350	HE956707.2	Unassigned	Unassigned	Unassigned	598_0	Clustered	22	VC_598_0	22	0.9662	1	0.9662	1	2	2	1
1351	HE956708.2	Unassigned	Unassigned	Unassigned	307_0	Clustered	2	VC_307_0	2	0.0123	0.956805	0.0118	2	2	2	1
1352	HE956710.2	Unassigned	Unassigned	Unassigned	598_0	Clustered	22	VC_598_0	22	0.9662	1	0.9662	1	2	2	1
1353	HE962497.1	Unassigned	Unassigned	Unassigned	75_0	Clustered	20	VC_75_0	20	0.9442	1	0.9442	3	2	2	1
1354	HE978309.1	Unassigned	Unassigned	Unassigned	573_0	Clustered	17	VC_573_0	17	0.8346	1	0.8346	3	2	2	1
1355	HE981739.1	Unassigned	Unassigned	Unassigned	750_1	Clustered	22	VC_750_1	22	0.4255	1	0.4255	1	2	2	1
1356	HE983844.1	Unassigned	Unassigned	Unassigned	405_0	Clustered	31	VC_405_0	31	0.9352	1	0.9352	5	2	2	1
1357	HF543949.1	Unassigned	Unassigned	Unassigned	405_0	Clustered	31	VC_405_0	31	0.9352	1	0.9352	5	2	2	1
1358	HF563658.1	Unassigned	Unassigned	Unassigned	289_0	Clustered	41	VC_289_0	41	0.8209	1	0.8209	1	2	2	1
1359	HF569089.1	Unassigned	Unassigned	Unassigned	495_0	Clustered	6	VC_495_0	6	0.9179	1	0.9179	2	2	2	1
1360	HF569090.1	Unassigned	Unassigned	Unassigned	495_0	Clustered	6	VC_495_0	6	0.9179	1	0.9179	2	2	2	1
1361	HF937074.1	Unassigned	Unassigned	Unassigned	71_0	Clustered	24	VC_71_0	24	0.7816	1	0.7816	3	2	2	1
1362	HG531805.1	Unassigned	Unassigned	Unassigned	81_0	Clustered	2	VC_81_0	2	0.0832	0.955607	0.0795	2	2	2	1
1363	HG792102.1	Unassigned	Unassigned	Unassigned	136_1	Clustered	22	VC_136_1	22	0.3762	1	0.3762	3	2	2	1
1364	HG792103.1	Unassigned	Unassigned	Unassigned	136_1	Clustered	22	VC_136_1	22	0.3762	1	0.3762	3	2	2	1
1365	HG792104.1	Unassigned	Unassigned	Unassigned	136_1	Clustered	22	VC_136_1	22	0.3762	1	0.3762	3	2	2	1
1366	HG792105.1	Unassigned	Unassigned	Unassigned	136_1	Clustered	22	VC_136_1	22	0.3762	1	0.3762	3	2	2	1
1367	HG793132.1	Unassigned	Unassigned	Unassigned	50_0	Clustered	12	VC_50_0	12	0.2591	1	0.2591	2	2	2	1
1368	HG796219.1	Unassigned	Unassigned	Unassigned	50_0	Clustered	12	VC_50_0	12	0.2591	1	0.2591	2	2	2	1
1369	HG796220.1	Unassigned	Unassigned	Unassigned	50_0	Clustered	12	VC_50_0	12	0.2591	1	0.2591	2	2	2	1
1370	HG796221.1	Unassigned	Unassigned	Unassigned	50_0	Clustered	12	VC_50_0	12	0.2591	1	0.2591	2	2	2	1
1371	HG799490.1	Unassigned	Unassigned	Unassigned	299_0	Clustered	53	VC_299_0	53	0.711	1	0.711	1	2	2	0.9071
1372	HG799496.1	Unassigned	Unassigned	Unassigned	299_0	Clustered	53	VC_299_0	53	0.711	1	0.711	1	2	2	0.9071
1373	HG799497.1	Unassigned	Unassigned	Unassigned	299_0	Clustered	53	VC_299_0	53	0.711	1	0.711	1	2	2	0.9071
1374	HG813241.1	Unassigned	Unassigned	Unassigned	318_0	Clustered	34	VC_318_0	34	0.9993	1	0.9993	2	2	2	1
1375	HG962375.1	Unassigned	Unassigned	Unassigned	581_0	Clustered	23	VC_581_0	23	0.7988	1	0.7988	3	2	2	1
1376	HM035024.1	Unassigned	Unassigned	Unassigned	420_0	Clustered	26	VC_420_0	26	0.8937	1	0.8937	4	2	2	1
1377	HM035025.1	Unassigned	Unassigned	Unassigned	217_35	Clustered	2	VC_217_35	2	0.0039	0.756989	0.0029	2	2	2	1
1378	HM064452.1	Unassigned	Unassigned	Unassigned	917_0	Clustered	2	VC_917_0	2	0.5445	0.868224	0.4727	1	2	1	1
1379	HM066936.1	Unassigned	Unassigned	Unassigned	723_0	Clustered	2	VC_723_0	2	0.8475	0.5	0.4238	1	2	1	1
1380	HM071924.1	Unassigned	Unassigned	Unassigned	324_3	Clustered	22	VC_324_3	22	0.3418	1	0.3418	3	2	2	0.8788
1381	HM072038.1	Unassigned	Unassigned	Unassigned	668_0	Clustered	4	VC_668_0	4	0.8068	0.999956	0.8068	1	2	2	1
1382	HM137666.1	Unassigned	Unassigned	Unassigned	217_1	Clustered	8	VC_217_1	8	0.0285	1	0.0285	2	2	2	1
1383	HM144386.1	Unassigned	Unassigned	Unassigned	463_0	Clustered	2	VC_463_0	2	0.225	0.94832	0.2133	1	2	2	1
1384	HM150760.1	Unassigned	Unassigned	Unassigned	799_0	Clustered	4	VC_799_0	4	0.5417	0.994058	0.5384	1	2	1	1
1385	HM151342.1	Unassigned	Unassigned	Unassigned	99_0	Clustered	4	VC_99_0	4	0.6874	0.999978	0.6874	2	2	2	1
1386	HM152765.1	Unassigned	Unassigned	Unassigned	376_0	Clustered	6	VC_376_0	6	0.168	1	0.168	2	2	2	1
1387	HM152766.1	Unassigned	Unassigned	Unassigned	374_0	Clustered	82	VC_374_0	82	0.935	1	0.935	3	2	2	0.9997
1388	HM173637.1	Unassigned	Unassigned	Unassigned	132_0	Clustered	27	VC_132_0	27	0.503	1	0.503	3	2	2	0.9972
1389	HM208537.1	Unassigned	Unassigned	Unassigned	779_0	Clustered	2	VC_779_0	2	0.2329	0.956413	0.2228	1	2	2	1
1390	HM452125.1	Unassigned	Unassigned	Unassigned	453_1	Clustered	15	VC_453_1	15	0.4413	1	0.4413	3	2	2	0.9524
1391	HM461982.1	Unassigned	Unassigned	Unassigned	30_0	Clustered	24	VC_30_0	24	0.7201	1	0.7201	3	2	2	1
1392	HM480106.1	Unassigned	Unassigned	Unassigned	786_0	Clustered	5	VC_786_0	5	0.8639	0.999991	0.8639	1	2	2	1
1393	HM480846.1	Unassigned	Unassigned	Unassigned	830_0	Clustered	40	VC_830_0	40	0.8965	1	0.8965	2	2	2	1
1394	HM559717.1	Unassigned	Unassigned	Unassigned	256_0	Clustered	42	VC_256_0	42	0.9617	1	0.9617	1	2	2	0.8641
1395	HM563683.1	Unassigned	Unassigned	Unassigned	324_2	Clustered	4	VC_324_2	4	0.0332	0.99993	0.0332	2	2	2	1
1396	HM568888.1	Unassigned	Unassigned	Unassigned	754_0	Clustered	8	VC_754_0	8	0.6904	1	0.6904	1	2	2	1
1397	HM770079.1	Unassigned	Unassigned	Unassigned	32_0	Clustered	11	VC_32_0	11	0.2757	1	0.2757	3	2	2	1
1398	HM997019.1	Unassigned	Unassigned	Unassigned	60_1	Clustered	3	VC_60_1	3	0.182	0.998195	0.1817	1	2	2	1
1399	HM997020.1	Unassigned	Unassigned	Unassigned	217_56	Clustered	3	VC_217_56	3	0.0079	0.925329	0.0073	2	2	2	1
1400	HQ110083.1	Unassigned	Unassigned	Unassigned	44_0	Clustered	22	VC_44_0	22	0.937	1	0.937	3	2	2	1
1401	HQ127381.1	Unassigned	Unassigned	Unassigned	6_0	Clustered	37	VC_6_0	37	0.4598	1	0.4598	2	2	2	0.994
1402	HQ141410.1	Unassigned	Unassigned	Unassigned	920_0	Clustered	2	VC_920_0	2	0.2143	0.950752	0.2038	1	2	2	1
1403	HQ141411.1	Unassigned	Unassigned	Unassigned	245_0	Clustered	2	VC_245_0	2	0.3459	0.9526	0.3295	1	2	2	1
1404	HQ163896.1	Unassigned	Unassigned	Unassigned	353_3	Clustered	43	VC_353_3	43	0.3233	1	0.3233	2	3	2	0.9922
1405	HQ201307.1	Unassigned	Unassigned	Unassigned	146_0	Clustered	10	VC_146_0	10	0.1343	1	0.1343	1	2	2	0.8889
1406	HQ201308.1	Unassigned	Unassigned	Unassigned	168_0	Clustered	2	VC_168_0	2	0.0646	0.956553	0.0618	1	2	2	1
1407	HQ224500.1	Unassigned	Unassigned	Unassigned	270_0	Clustered	18	VC_270_0	18	0.9071	1	0.9071	1	2	1	1
1408	HQ259103.1	Unassigned	Unassigned	Unassigned	57_8	Clustered	32	VC_57_8	32	0.2542	1	0.2542	2	2	2	0.9577
1409	HQ259105.1	Unassigned	Unassigned	Unassigned	536_0	Clustered	25	VC_536_0	25	0.5396	1	0.5396	3	2	2	1
1410	HQ264138.1	Unassigned	Unassigned	Unassigned	922_0	Clustered	2	VC_922_0	2	1	1	1	1	2	1	1
1411	HQ268735.1	Unassigned	Unassigned	Unassigned	298_0	Clustered	3	VC_298_0	3	0.7455	0.997156	0.7434	1	2	2	1
1412	HQ316603.1	Unassigned	Unassigned	Unassigned	514_0	Clustered	3	VC_514_0	3	0.0204	0.998595	0.0204	1	2	2	1
1413	HQ316604.1	Unassigned	Unassigned	Unassigned	278_1	Clustered	3	VC_278_1	3	0.2375	0.9977	0.2369	1	2	2	1
1414	HQ317290.1	Unassigned	Unassigned	Unassigned	523_0	Clustered	59	VC_523_0	59	0.6629	1	0.6629	1	2	2	1
1415	HQ317291.1	Unassigned	Unassigned	Unassigned	523_0	Clustered	59	VC_523_0	59	0.6629	1	0.6629	1	2	2	1
1416	HQ317384.2	Unassigned	Unassigned	Unassigned	706_0	Clustered	6	VC_706_0	6	0.9235	1	0.9235	1	1	1	1
1417	HQ317385.1	Unassigned	Unassigned	Unassigned	512_9	Clustered	6	VC_512_9	6	0.0536	1	0.0536	1	2	2	1
1418	HQ317390.1	Unassigned	Unassigned	Unassigned	766_0	Clustered	2	VC_766_0	2	1	1	1	1	2	2	1
1419	HQ332138.1	Unassigned	Unassigned	Unassigned	764_0	Clustered	2	VC_764_0	2	0.8285	0.913279	0.7567	1	2	2	1
1420	HQ332141.1	Unassigned	Unassigned	Unassigned	624_0	Clustered	2	VC_624_0	2	0.5695	0.922636	0.5255	1	1	1	1
1421	HQ332142.2	Unassigned	Unassigned	Unassigned	706_0	Clustered	6	VC_706_0	6	0.9235	1	0.9235	1	1	1	1
1422	HQ377372.1	Unassigned	Unassigned	Unassigned	475_0	Clustered	8	VC_475_0	8	0.9867	1	0.9867	1	2	2	1
1423	HQ377373.1	Unassigned	Unassigned	Unassigned	475_0	Clustered	8	VC_475_0	8	0.9867	1	0.9867	1	2	2	1
1424	HQ403646.1	Unassigned	Unassigned	Unassigned	910_0	Clustered	16	VC_910_0	16	0.8451	1	0.8451	2	2	2	1
1425	HQ406778.1	Unassigned	Unassigned	Unassigned	305_4	Clustered	34	VC_305_4	34	0.4728	1	0.4728	3	2	2	0.7736
1426	HQ615693.1	Unassigned	Unassigned	Unassigned	515_0	Clustered	2	VC_515_0	2	0.0892	0.957411	0.0854	1	2	2	1
1427	HQ632858.1	Unassigned	Unassigned	Unassigned	929_0	Clustered	2	VC_929_0	2	1	1	1	1	1	1	1
1428	HQ632860.1	Unassigned	Unassigned	Unassigned	496_0	Clustered	7	VC_496_0	7	0.1766	1	0.1766	1	1	1	0.8095
1429	HQ634152.1	Unassigned	Unassigned	Unassigned	256_0	Clustered	42	VC_256_0	42	0.9617	1	0.9617	1	2	2	0.8641
1430	HQ634176.1	Unassigned	Unassigned	Unassigned	512_12	Clustered	5	VC_512_12	5	0.0494	1	0.0494	1	2	2	1
1431	HQ634190.1	Unassigned	Unassigned	Unassigned	512_3	Clustered	3	VC_512_3	3	0.0169	0.998605	0.0169	1	2	2	1
1432	HQ634191.1	Unassigned	Unassigned	Unassigned	512_0	Clustered	3	VC_512_0	3	0.0192	0.998606	0.0192	1	2	2	1
1433	HQ634195.1	Unassigned	Unassigned	Unassigned	339_1	Clustered	2	VC_339_1	2	0.0449	0.947938	0.0426	1	1	1	1
1434	HQ641340.1	Unassigned	Unassigned	Unassigned	794_0	Clustered	22	VC_794_0	22	0.9521	1	0.9521	2	2	2	1
1435	HQ641341.1	Unassigned	Unassigned	Unassigned	794_0	Clustered	22	VC_794_0	22	0.9521	1	0.9521	2	2	2	1
1436	HQ641342.1	Unassigned	Unassigned	Unassigned	794_0	Clustered	22	VC_794_0	22	0.9521	1	0.9521	2	2	2	1
1437	HQ641343.1	Unassigned	Unassigned	Unassigned	794_0	Clustered	22	VC_794_0	22	0.9521	1	0.9521	2	2	2	1
1438	HQ641344.1	Unassigned	Unassigned	Unassigned	794_0	Clustered	22	VC_794_0	22	0.9521	1	0.9521	2	2	2	1
1439	HQ641345.1	Unassigned	Unassigned	Unassigned	743_0	Clustered	8	VC_743_0	8	0.9158	1	0.9158	1	2	2	1
1440	HQ641346.1	Unassigned	Unassigned	Unassigned	743_0	Clustered	8	VC_743_0	8	0.9158	1	0.9158	1	2	2	1
1441	HQ641347.1	Unassigned	Unassigned	Unassigned	340_0	Clustered	21	VC_340_0	21	0.7704	1	0.7704	1	2	2	1
1442	HQ641348.1	Unassigned	Unassigned	Unassigned	340_0	Clustered	21	VC_340_0	21	0.7704	1	0.7704	1	2	2	1
1443	HQ641349.1	Unassigned	Unassigned	Unassigned	340_0	Clustered	21	VC_340_0	21	0.7704	1	0.7704	1	2	2	1
1444	HQ641350.1	Unassigned	Unassigned	Unassigned	340_0	Clustered	21	VC_340_0	21	0.7704	1	0.7704	1	2	2	1
1445	HQ641351.1	Unassigned	Unassigned	Unassigned	340_0	Clustered	21	VC_340_0	21	0.7704	1	0.7704	1	2	2	1
1446	HQ641352.1	Unassigned	Unassigned	Unassigned	340_0	Clustered	21	VC_340_0	21	0.7704	1	0.7704	1	2	2	1
1447	HQ641353.1	Unassigned	Unassigned	Unassigned	340_0	Clustered	21	VC_340_0	21	0.7704	1	0.7704	1	2	2	1
1448	HQ641354.1	Unassigned	Unassigned	Unassigned	340_0	Clustered	21	VC_340_0	21	0.7704	1	0.7704	1	2	2	1
1449	HQ665011.1	Unassigned	Unassigned	Unassigned	305_4	Clustered	34	VC_305_4	34	0.4728	1	0.4728	3	2	2	0.7736
1450	HQ683709.1	Unassigned	Unassigned	Unassigned	931_0	Clustered	2	VC_931_0	2	0.8492	0.729854	0.6198	1	2	2	1
1451	HQ698895.1	Unassigned	Unassigned	Unassigned	932_0	Clustered	2	VC_932_0	2	0.9917	0.729854	0.7238	1	2	2	1
1452	HQ711984.1	Unassigned	Unassigned	Unassigned	204_0	Clustered	16	VC_204_0	16	0.5405	1	0.5405	1	2	2	0.6917
1453	HQ728263.1	Unassigned	Unassigned	Unassigned	171_0	Clustered	8	VC_171_0	8	0.2161	1	0.2161	2	2	2	1
1454	HQ728264.1	Unassigned	Unassigned	Unassigned	594_0	Clustered	9	VC_594_0	9	0.7666	1	0.7666	1	2	2	1
1455	HQ728265.1	Unassigned	Unassigned	Unassigned	430_0	Clustered	2	VC_430_0	2	0.029	0.957442	0.0277	2	2	2	1
1456	HQ728266.1	Unassigned	Unassigned	Unassigned	541_0	Clustered	2	VC_541_0	2	0.0965	0.956523	0.0923	1	2	2	1
1457	HQ728524.1	Unassigned	Unassigned	Unassigned	131_3	Clustered	6	VC_131_3	6	0.0679	1	0.0679	2	2	2	1
1458	HQ829472.1	Unassigned	Unassigned	Unassigned	324_3	Clustered	22	VC_324_3	22	0.3418	1	0.3418	3	2	2	0.8788
1459	HQ906662.1	Unassigned	Unassigned	Unassigned	16_0	Clustered	8	VC_16_0	8	0.4782	1	0.4782	1	1	1	1
1460	HQ906663.1	Unassigned	Unassigned	Unassigned	16_0	Clustered	8	VC_16_0	8	0.4782	1	0.4782	1	1	1	1
1461	HQ906664.1	Unassigned	Unassigned	Unassigned	16_0	Clustered	8	VC_16_0	8	0.4782	1	0.4782	1	1	1	1
1462	HQ906665.1	Unassigned	Unassigned	Unassigned	16_0	Clustered	8	VC_16_0	8	0.4782	1	0.4782	1	1	1	1
1463	Haemophilus~phage~Aaphi23	Caudovirales	Myoviridae	Unassigned	602_0	Clustered	4	VC_602_0	4	0.6459	0.999959	0.6459	1	2	2	1
1464	Haemophilus~phage~SuMu	Caudovirales	Myoviridae	Unassigned	455_0	Clustered	4	VC_455_0	4	0.5771	0.999978	0.5771	1	2	2	1
1465	Haemophilus~virus~HP1	Caudovirales	Myoviridae	Hp1virus	44_0	Clustered	22	VC_44_0	22	0.937	1	0.937	3	2	2	1
1466	Haemophilus~virus~HP2	Caudovirales	Myoviridae	Hp1virus	44_0	Clustered	22	VC_44_0	22	0.937	1	0.937	3	2	2	1
1467	Haloarcula~californiae~icosahedral~virus~1	Unassigned	Sphaerolipoviridae	Alphasphaerolipovirus	933_0	Clustered	8	VC_933_0	8	1	1	1	2	2	1	1
1468	Haloarcula~hispanica~icosahedral~virus~2	Unassigned	Sphaerolipoviridae	Alphasphaerolipovirus	933_0	Clustered	8	VC_933_0	8	1	1	1	2	2	1	1
1469	Haloarcula~hispanica~pleomorphic~virus~1	Unassigned	Pleolipoviridae	Alphapleolipovirus	851_0	Clustered	4	VC_851_0	4	0.6871	0.9999	0.687	2	2	1	1
1470	Haloarcula~hispanica~pleomorphic~virus~2	Unassigned	Pleolipoviridae	Alphapleolipovirus	851_0	Clustered	4	VC_851_0	4	0.6871	0.9999	0.687	2	2	1	1
1471	Haloarcula~hispanica~virus~PH1	Unassigned	Sphaerolipoviridae	Alphasphaerolipovirus	933_0	Clustered	8	VC_933_0	8	1	1	1	2	2	1	1
1472	Haloarcula~hispanica~virus~SH1	Unassigned	Sphaerolipoviridae	Alphasphaerolipovirus	933_0	Clustered	8	VC_933_0	8	1	1	1	2	2	1	1
1473	Halogeometricum~pleomorphic~virus~1	Unassigned	Pleolipoviridae	Betapleolipovirus	934_0	Clustered	2	VC_934_0	2	1	1	1	2	2	1	1
1474	Halomonas~virus~HAP1	Caudovirales	Myoviridae	Hapunavirus	149_0	Clustered	4	VC_149_0	4	0.4359	0.999975	0.4359	2	2	2	1
1475	Halorubrum~phage~CGphi46	Unassigned	Unassigned	Unassigned	624_0	Clustered	2	VC_624_0	2	0.5695	0.922636	0.5255	1	1	1	1
1476	Halorubrum~phage~HF2	Unassigned	Unassigned	Unassigned	218_0	Clustered	8	VC_218_0	8	0.7675	1	0.7675	1	1	1	1
1477	Halorubrum~pleomorphic~virus~1	Unassigned	Pleolipoviridae	Alphapleolipovirus	852_0	Clustered	2	VC_852_0	2	0.3852	0.938501	0.3615	2	2	1	1
1478	Halorubrum~pleomorphic~virus~2	Unassigned	Pleolipoviridae	Alphapleolipovirus	853_0	Clustered	4	VC_853_0	4	0.7368	0.999899	0.7367	2	2	1	1
1479	Halorubrum~pleomorphic~virus~3	Unassigned	Pleolipoviridae	Betapleolipovirus	936_0	Clustered	2	VC_936_0	2	0.6571	0.855578	0.5622	2	2	1	1
1480	Halorubrum~pleomorphic~virus~6	Unassigned	Pleolipoviridae	Alphapleolipovirus	853_0	Clustered	4	VC_853_0	4	0.7368	0.999899	0.7367	2	2	1	1
1481	Halovirus~HCTV-1	Unassigned	Unassigned	Unassigned	937_0	Clustered	2	VC_937_0	2	0.1439	0.912378	0.1313	1	1	1	1
1482	Halovirus~HCTV-2	Unassigned	Unassigned	Unassigned	938_0	Clustered	2	VC_938_0	2	0.4051	0.929211	0.3765	1	1	1	1
1483	Halovirus~HCTV-5	Unassigned	Unassigned	Unassigned	937_1	Clustered	4	VC_937_1	4	0.4655	0.99993	0.4655	1	1	1	1
1484	Halovirus~HF1	Unassigned	Unassigned	Unassigned	218_0	Clustered	8	VC_218_0	8	0.7675	1	0.7675	1	1	1	1
1485	Halovirus~HGTV-1	Unassigned	Unassigned	Unassigned	219_0	Clustered	2	VC_219_0	2	0.8742	0.939655	0.8214	1	1	1	1
1486	Halovirus~HHTV-1	Unassigned	Unassigned	Unassigned	940_0	Clustered	2	VC_940_0	2	1	1	1	1	1	1	1
1487	Halovirus~HHTV-2	Unassigned	Unassigned	Unassigned	939_0	Clustered	2	VC_939_0	2	0.4701	0.929211	0.4368	1	1	1	1
1488	Halovirus~HRTV-4	Unassigned	Unassigned	Unassigned	941_0	Clustered	2	VC_941_0	2	0.6754	0.729854	0.493	1	1	1	1
1489	Halovirus~HRTV-5	Unassigned	Unassigned	Unassigned	218_0	Clustered	8	VC_218_0	8	0.7675	1	0.7675	1	1	1	1
1490	Halovirus~HRTV-7	Unassigned	Unassigned	Unassigned	220_0	Clustered	4	VC_220_0	4	0.4152	0.999934	0.4152	1	1	1	1
1491	Halovirus~HRTV-8	Unassigned	Unassigned	Unassigned	218_0	Clustered	8	VC_218_0	8	0.7675	1	0.7675	1	1	1	1
1492	Halovirus~HSTV-1	Unassigned	Unassigned	Unassigned	942_0	Clustered	2	VC_942_0	2	1	1	1	1	1	1	1
1493	Halovirus~HSTV-2	Unassigned	Unassigned	Unassigned	220_0	Clustered	4	VC_220_0	4	0.4152	0.999934	0.4152	1	1	1	1
1494	Halovirus~HVTV-1	Unassigned	Unassigned	Unassigned	937_1	Clustered	4	VC_937_1	4	0.4655	0.99993	0.4655	1	1	1	1
1495	Helicobacter~phage~1961P	Caudovirales	Podoviridae	Una961virus	943_0	Clustered	31	VC_943_0	31	0.9169	1	0.9169	3	2	2	1
1496	Helicobacter~phage~KHP30	Caudovirales	Podoviridae	Una961virus	943_0	Clustered	31	VC_943_0	31	0.9169	1	0.9169	3	2	2	1
1497	Helicobacter~phage~KHP40	Caudovirales	Podoviridae	Una961virus	943_0	Clustered	31	VC_943_0	31	0.9169	1	0.9169	3	2	2	1
1498	Helicobacter~phage~phiHP33	Caudovirales	Podoviridae	Schmidvirus	943_0	Clustered	31	VC_943_0	31	0.9169	1	0.9169	3	2	2	1
1499	His~1~virus	Unassigned	Unassigned	Salterprovirus	944_0	Clustered	2	VC_944_0	2	1	1	1	2	1	1	1
1500	His2~virus	Unassigned	Pleolipoviridae	Gammapleolipovirus	945_0	Clustered	2	VC_945_0	2	1	1	1	2	2	1	1
1501	Hydrogenobaculum~phage~1	Unassigned	Unassigned	Unassigned	946_0	Clustered	2	VC_946_0	2	1	1	1	1	1	1	1
1502	Hyperthermophilic~Archaeal~Virus~2	Unassigned	Unassigned	Unassigned	947_0	Clustered	2	VC_947_0	2	1	1	1	1	1	1	1
1503	Iodobacteriophage~phiPLPE	Caudovirales	Myoviridae	Unassigned	823_0	Clustered	2	VC_823_0	2	0.104	0.95427	0.0992	1	2	2	1
1504	J02451.1	Unassigned	Unassigned	Unassigned	834_0	Clustered	4	VC_834_0	4	0.5647	0.999784	0.5646	2	2	1	1
1505	JF344709.1	Unassigned	Unassigned	Unassigned	699_0	Clustered	2	VC_699_0	2	1	1	1	1	2	2	1
1506	JF461087.1	Unassigned	Unassigned	Unassigned	172_0	Clustered	59	VC_172_0	59	0.6988	1	0.6988	3	2	2	0.9982
1507	JF501022.1	Unassigned	Unassigned	Unassigned	443_0	Clustered	28	VC_443_0	28	0.9623	1	0.9623	2	2	2	1
1508	JF704091.1	Unassigned	Unassigned	Unassigned	279_10	Clustered	40	VC_279_10	40	0.1522	1	0.1522	2	2	2	0.7603
1509	JF704093.1	Unassigned	Unassigned	Unassigned	374_0	Clustered	82	VC_374_0	82	0.935	1	0.935	3	2	2	0.9997
1510	JF704094.1	Unassigned	Unassigned	Unassigned	915_0	Clustered	25	VC_915_0	25	0.6218	1	0.6218	2	2	2	1
1511	JF704095.1	Unassigned	Unassigned	Unassigned	357_0	Clustered	32	VC_357_0	32	0.9582	1	0.9582	2	2	2	1
1512	JF704096.1	Unassigned	Unassigned	Unassigned	812_35	Clustered	6	VC_812_35	6	0.0188	0.992133	0.0186	1	1	1	0.9333
1513	JF704097.1	Unassigned	Unassigned	Unassigned	365_0	Clustered	29	VC_365_0	29	0.783	1	0.783	2	2	2	1
1514	JF704098.1	Unassigned	Unassigned	Unassigned	372_0	Clustered	51	VC_372_0	51	0.8719	1	0.8719	3	2	2	1
1515	JF704099.1	Unassigned	Unassigned	Unassigned	279_5	Clustered	29	VC_279_5	29	0.1214	1	0.1214	2	2	2	0.9064
1516	JF704100.1	Unassigned	Unassigned	Unassigned	957_0	Clustered	12	VC_957_0	12	1	1	1	2	2	2	1
1517	JF704101.1	Unassigned	Unassigned	Unassigned	372_0	Clustered	51	VC_372_0	51	0.8719	1	0.8719	3	2	2	1
1518	JF704102.1	Unassigned	Unassigned	Unassigned	279_10	Clustered	40	VC_279_10	40	0.1522	1	0.1522	2	2	2	0.7603
1519	JF704103.1	Unassigned	Unassigned	Unassigned	279_11	Clustered	53	VC_279_11	53	0.2062	1	0.2062	3	2	2	0.7692
1520	JF704104.1	Unassigned	Unassigned	Unassigned	915_0	Clustered	25	VC_915_0	25	0.6218	1	0.6218	2	2	2	1
1521	JF704105.1	Unassigned	Unassigned	Unassigned	157_0	Clustered	29	VC_157_0	29	0.5319	1	0.5319	3	2	2	1
1522	JF704106.1	Unassigned	Unassigned	Unassigned	157_0	Clustered	29	VC_157_0	29	0.5319	1	0.5319	3	2	2	1
1523	JF704107.1	Unassigned	Unassigned	Unassigned	958_0	Clustered	33	VC_958_0	33	0.8021	1	0.8021	3	2	2	1
1524	JF704108.1	Unassigned	Unassigned	Unassigned	959_1	Clustered	12	VC_959_1	12	0.2053	1	0.2053	2	2	2	1
1525	JF704109.1	Unassigned	Unassigned	Unassigned	279_11	Clustered	53	VC_279_11	53	0.2062	1	0.2062	3	2	2	0.7692
1526	JF704110.1	Unassigned	Unassigned	Unassigned	366_0	Clustered	17	VC_366_0	17	0.4204	1	0.4204	3	2	2	1
1527	JF704111.1	Unassigned	Unassigned	Unassigned	371_0	Clustered	22	VC_371_0	22	0.4913	1	0.4913	3	2	2	1
1528	JF704112.1	Unassigned	Unassigned	Unassigned	805_0	Clustered	9	VC_805_0	9	0.6653	1	0.6653	2	2	2	1
1529	JF704113.1	Unassigned	Unassigned	Unassigned	959_1	Clustered	12	VC_959_1	12	0.2053	1	0.2053	2	2	2	1
1530	JF704114.1	Unassigned	Unassigned	Unassigned	372_0	Clustered	51	VC_372_0	51	0.8719	1	0.8719	3	2	2	1
1531	JF704115.1	Unassigned	Unassigned	Unassigned	237_2	Clustered	2	VC_237_2	2	0.0403	0.957528	0.0385	2	2	2	1
1532	JF704116.1	Unassigned	Unassigned	Unassigned	812_37	Clustered	7	VC_812_37	7	0.0229	0.999702	0.0229	2	2	2	0.6667
1533	JF704117.1	Unassigned	Unassigned	Unassigned	131_49	Clustered	2	VC_131_49	2	0.0076	0.957538	0.0073	1	1	1	1
1534	JF712866.1	Unassigned	Unassigned	Unassigned	465_0	Clustered	15	VC_465_0	15	0.9514	1	0.9514	3	2	2	1
1535	JF713456.1	Unassigned	Unassigned	Unassigned	278_0	Clustered	5	VC_278_0	5	0.4204	1	0.4204	1	1	1	1
1536	JF731128.1	Unassigned	Unassigned	Unassigned	75_0	Clustered	20	VC_75_0	20	0.9442	1	0.9442	3	2	2	1
1537	JF734911.1	Unassigned	Unassigned	Unassigned	943_0	Clustered	31	VC_943_0	31	0.9169	1	0.9169	3	2	2	1
1538	JF767208.1	Unassigned	Unassigned	Unassigned	765_0	Clustered	9	VC_765_0	9	1	1	1	1	2	2	1
1539	JF767209.1	Unassigned	Unassigned	Unassigned	765_0	Clustered	9	VC_765_0	9	1	1	1	1	2	2	1
1540	JF767210.1	Unassigned	Unassigned	Unassigned	765_0	Clustered	9	VC_765_0	9	1	1	1	1	2	2	1
1541	JF773396.1	Unassigned	Unassigned	Unassigned	475_0	Clustered	8	VC_475_0	8	0.9867	1	0.9867	1	2	2	1
1542	JF792674.1	Unassigned	Unassigned	Unassigned	374_0	Clustered	82	VC_374_0	82	0.935	1	0.935	3	2	2	0.9997
1543	JF900176.1	Unassigned	Unassigned	Unassigned	162_0	Clustered	40	VC_162_0	40	0.7091	1	0.7091	3	2	2	0.8962
1544	JF912400.1	Unassigned	Unassigned	Unassigned	422_0	Clustered	34	VC_422_0	34	0.6214	1	0.6214	2	2	2	0.8841
1545	JF917095.1	Unassigned	Unassigned	Unassigned	960_0	Clustered	3	VC_960_0	3	1	1	1	1	1	1	1
1546	JF923796.1	Unassigned	Unassigned	Unassigned	772_0	Clustered	26	VC_772_0	26	0.9576	1	0.9576	1	2	2	1
1547	JF923797.1	Unassigned	Unassigned	Unassigned	772_0	Clustered	26	VC_772_0	26	0.9576	1	0.9576	1	2	2	1
1548	JF937090.1	Unassigned	Unassigned	Unassigned	850_6	Clustered	4	VC_850_6	4	0.0371	0.994414	0.0369	2	2	2	1
1549	JF937091.2	Unassigned	Unassigned	Unassigned	863_0	Clustered	14	VC_863_0	14	0.0858	1	0.0858	2	2	2	0.8242
1550	JF937092.1	Unassigned	Unassigned	Unassigned	365_0	Clustered	29	VC_365_0	29	0.783	1	0.783	2	2	2	1
1551	JF937093.1	Unassigned	Unassigned	Unassigned	131_8	Clustered	11	VC_131_8	11	0.0918	1	0.0918	3	2	2	0.9273
1552	JF937094.1	Unassigned	Unassigned	Unassigned	365_0	Clustered	29	VC_365_0	29	0.783	1	0.783	2	2	2	1
1553	JF937095.1	Unassigned	Unassigned	Unassigned	279_11	Clustered	53	VC_279_11	53	0.2062	1	0.2062	3	2	2	0.7692
1554	JF937096.1	Unassigned	Unassigned	Unassigned	863_2	Clustered	17	VC_863_2	17	0.11	1	0.11	3	2	2	0.9926
1555	JF937097.1	Unassigned	Unassigned	Unassigned	279_11	Clustered	53	VC_279_11	53	0.2062	1	0.2062	3	2	2	0.7692
1556	JF937098.1	Unassigned	Unassigned	Unassigned	131_60	Clustered	2	VC_131_60	2	0.0095	0.957534	0.0091	1	1	1	1
1557	JF937103.1	Unassigned	Unassigned	Unassigned	232_47	Clustered	6	VC_232_47	6	0.0242	1	0.0242	2	2	2	0.7333
1558	JF937106.1	Unassigned	Unassigned	Unassigned	863_0	Clustered	14	VC_863_0	14	0.0858	1	0.0858	2	2	2	0.8242
1559	JF937107.1	Unassigned	Unassigned	Unassigned	803_0	Clustered	20	VC_803_0	20	0.7936	1	0.7936	4	2	2	1
1560	JF937108.1	Unassigned	Unassigned	Unassigned	232_52	Clustered	12	VC_232_52	12	0.0556	1	0.0556	3	2	2	0.7121
1561	JF937109.1	Unassigned	Unassigned	Unassigned	279_8	Clustered	6	VC_279_8	6	0.0248	1	0.0248	2	2	2	1
1562	JF937110.1	Unassigned	Unassigned	Unassigned	232_52	Clustered	12	VC_232_52	12	0.0556	1	0.0556	3	2	2	0.7121
1563	JF939047.1	Unassigned	Unassigned	Unassigned	544_0	Clustered	26	VC_544_0	26	0.7482	1	0.7482	3	2	2	1
1564	JF957056.1	Unassigned	Unassigned	Unassigned	279_11	Clustered	53	VC_279_11	53	0.2062	1	0.2062	3	2	2	0.7692
1565	JF957057.1	Unassigned	Unassigned	Unassigned	232_45	Clustered	4	VC_232_45	4	0.0129	0.999949	0.0129	2	2	2	0.6667
1566	JF957058.1	Unassigned	Unassigned	Unassigned	371_0	Clustered	22	VC_371_0	22	0.4913	1	0.4913	3	2	2	1
1567	JF957059.1	Unassigned	Unassigned	Unassigned	850_6	Clustered	4	VC_850_6	4	0.0371	0.994414	0.0369	2	2	2	1
1568	JF974293.1	Unassigned	Unassigned	Unassigned	512_9	Clustered	6	VC_512_9	6	0.0536	1	0.0536	1	2	2	1
1569	JF974294.1	Unassigned	Unassigned	Unassigned	498_0	Clustered	23	VC_498_0	23	0.8816	1	0.8816	3	2	2	0.9012
1570	JF974312.1	Unassigned	Unassigned	Unassigned	498_0	Clustered	23	VC_498_0	23	0.8816	1	0.8816	3	2	2	0.9012
1571	JF974313.1	Unassigned	Unassigned	Unassigned	496_2	Clustered	15	VC_496_2	15	0.4173	1	0.4173	1	2	2	0.6286
1572	JF974314.1	Unassigned	Unassigned	Unassigned	109_0	Clustered	2	VC_109_0	2	0.4765	0.929211	0.4427	1	2	2	1
1573	JF974315.1	Unassigned	Unassigned	Unassigned	467_0	Clustered	2	VC_467_0	2	0.4628	0.939736	0.4349	1	2	2	1
1574	JN006061.1	Unassigned	Unassigned	Unassigned	863_2	Clustered	17	VC_863_2	17	0.11	1	0.11	3	2	2	0.9926
1575	JN006062.1	Unassigned	Unassigned	Unassigned	863_0	Clustered	14	VC_863_0	14	0.0858	1	0.0858	2	2	2	0.8242
1576	JN006063.1	Unassigned	Unassigned	Unassigned	279_11	Clustered	53	VC_279_11	53	0.2062	1	0.2062	3	2	2	0.7692
1577	JN006064.1	Unassigned	Unassigned	Unassigned	279_2	Clustered	2	VC_279_2	2	0.007	0.957568	0.0067	2	2	2	1
1578	JN020140.1	Unassigned	Unassigned	Unassigned	232_8	Clustered	3	VC_232_8	3	0.0111	0.998593	0.0111	1	1	1	1
1579	JN020141.2	Unassigned	Unassigned	Unassigned	131_7	Clustered	2	VC_131_7	2	0.0151	0.957544	0.0145	2	2	2	1
1580	JN020142.1	Unassigned	Unassigned	Unassigned	131_22	Clustered	2	VC_131_22	2	0.0145	0.957536	0.0139	2	2	2	1
1581	JN020143.1	Unassigned	Unassigned	Unassigned	131_23	Clustered	10	VC_131_23	10	0.0896	1	0.0896	3	2	2	0.8
1582	JN022534.1	Unassigned	Unassigned	Unassigned	846_0	Clustered	4	VC_846_0	4	0.7075	0.99997	0.7075	1	2	2	1
1583	JN035618.1	Unassigned	Unassigned	Unassigned	871_1	Clustered	4	VC_871_1	4	0.073	0.999985	0.073	2	2	2	1
1584	JN049605.1	Unassigned	Unassigned	Unassigned	365_0	Clustered	29	VC_365_0	29	0.783	1	0.783	2	2	2	1
1585	JN083852.1	Unassigned	Unassigned	Unassigned	958_0	Clustered	33	VC_958_0	33	0.8021	1	0.8021	3	2	2	1
1586	JN083853.1	Unassigned	Unassigned	Unassigned	958_0	Clustered	33	VC_958_0	33	0.8021	1	0.8021	3	2	2	1
1587	JN116822.1	Unassigned	Unassigned	Unassigned	645_0	Clustered	13	VC_645_0	13	0.8733	1	0.8733	1	2	2	1
1588	JN116823.1	Unassigned	Unassigned	Unassigned	895_0	Clustered	2	VC_895_0	2	0.7891	0.922636	0.7281	1	2	2	1
1589	JN116824.1	Unassigned	Unassigned	Unassigned	911_0	Clustered	2	VC_911_0	2	0.5191	0.948068	0.4921	1	2	2	1
1590	JN116825.1	Unassigned	Unassigned	Unassigned	966_0	Clustered	2	VC_966_0	2	1	1	1	1	2	2	1
1591	JN116826.1	Unassigned	Unassigned	Unassigned	967_0	Clustered	30	VC_967_0	30	1	1	1	3	2	2	1
1592	JN116827.1	Unassigned	Unassigned	Unassigned	967_0	Clustered	30	VC_967_0	30	1	1	1	3	2	2	1
1593	JN116828.1	Unassigned	Unassigned	Unassigned	914_0	Clustered	2	VC_914_0	2	0.9726	0.855578	0.8321	1	2	2	1
1594	JN126049.1	Unassigned	Unassigned	Unassigned	57_8	Clustered	32	VC_57_8	32	0.2542	1	0.2542	2	2	2	0.9577
1595	JN132397.1	Unassigned	Unassigned	Unassigned	717_0	Clustered	15	VC_717_0	15	0.8622	1	0.8622	3	2	2	1
1596	JN153085.1	Unassigned	Unassigned	Unassigned	232_41	Clustered	2	VC_232_41	2	0.0092	0.957523	0.0088	2	2	2	1
1597	JN153086.1	Unassigned	Unassigned	Unassigned	232_54	Clustered	4	VC_232_54	4	0.017	0.999986	0.017	2	2	2	0.8333
1598	JN175269.1	Unassigned	Unassigned	Unassigned	968_0	Clustered	2	VC_968_0	2	0.7423	0.948197	0.7039	1	2	2	1
1599	JN190960.1	Unassigned	Unassigned	Unassigned	955_0	Clustered	2	VC_955_0	2	0.362	0.939981	0.3403	1	2	2	1
1600	JN191664.1	Unassigned	Unassigned	Unassigned	504_0	Clustered	8	VC_504_0	8	0.3521	1	0.3521	1	2	2	1
1601	JN192463.1	Unassigned	Unassigned	Unassigned	279_6	Clustered	26	VC_279_6	26	0.1551	1	0.1551	2	2	2	0.9446
1602	JN201525.1	Unassigned	Unassigned	Unassigned	850_7	Clustered	3	VC_850_7	3	0.0248	0.752156	0.0187	2	2	2	0.6667
1603	JN202312.1	Unassigned	Unassigned	Unassigned	217_40	Clustered	2	VC_217_40	2	0.004	0.842911	0.0034	2	2	2	1
1604	JN204348.1	Unassigned	Unassigned	Unassigned	812_6	Clustered	4	VC_812_6	4	0.0113	0.955611	0.0108	2	2	2	0.8333
1605	JN243856.1	Unassigned	Unassigned	Unassigned	374_0	Clustered	82	VC_374_0	82	0.935	1	0.935	3	2	2	0.9997
1606	JN243857.1	Unassigned	Unassigned	Unassigned	374_0	Clustered	82	VC_374_0	82	0.935	1	0.935	3	2	2	0.9997
1607	JN254800.1	Unassigned	Unassigned	Unassigned	388_0	Clustered	62	VC_388_0	62	0.9017	1	0.9017	2	2	2	0.9757
1608	JN254801.1	Unassigned	Unassigned	Unassigned	405_0	Clustered	31	VC_405_0	31	0.9352	1	0.9352	5	2	2	1
1609	JN255163.1	Unassigned	Unassigned	Unassigned	33_0	Clustered	9	VC_33_0	9	0.6	1	0.6	3	2	2	1
1610	JN256079.1	Unassigned	Unassigned	Unassigned	380_0	Clustered	31	VC_380_0	31	0.8596	1	0.8596	4	2	2	1
1611	JN371769.1	Unassigned	Unassigned	Unassigned	512_1	Clustered	2	VC_512_1	2	0.0111	0.956229	0.0106	1	2	2	1
1612	JN377896.1	Unassigned	Unassigned	Unassigned	454_0	Clustered	8	VC_454_0	8	0.2639	1	0.2639	1	1	1	1
1613	JN377897.1	Unassigned	Unassigned	Unassigned	454_0	Clustered	8	VC_454_0	8	0.2639	1	0.2639	1	1	1	1
1614	JN377898.1	Unassigned	Unassigned	Unassigned	454_0	Clustered	8	VC_454_0	8	0.2639	1	0.2639	1	1	1	1
1615	JN377899.1	Unassigned	Unassigned	Unassigned	454_0	Clustered	8	VC_454_0	8	0.2639	1	0.2639	1	1	1	1
1616	JN377901.1	Unassigned	Unassigned	Unassigned	454_0	Clustered	8	VC_454_0	8	0.2639	1	0.2639	1	1	1	1
1617	JN377902.1	Unassigned	Unassigned	Unassigned	454_0	Clustered	8	VC_454_0	8	0.2639	1	0.2639	1	1	1	1
1618	JN377903.1	Unassigned	Unassigned	Unassigned	454_0	Clustered	8	VC_454_0	8	0.2639	1	0.2639	1	1	1	1
1619	JN377904.1	Unassigned	Unassigned	Unassigned	454_0	Clustered	8	VC_454_0	8	0.2639	1	0.2639	1	1	1	1
1620	JN391180.1	Unassigned	Unassigned	Unassigned	319_0	Clustered	17	VC_319_0	17	0.7904	1	0.7904	3	2	2	1
1621	JN391441.1	Unassigned	Unassigned	Unassigned	863_5	Clustered	28	VC_863_5	28	0.1829	1	0.1829	3	2	2	0.8069
1622	JN398368.1	Unassigned	Unassigned	Unassigned	131_52	Clustered	2	VC_131_52	2	0.0133	0.957529	0.0127	2	2	2	1
1623	JN408459.1	Unassigned	Unassigned	Unassigned	958_0	Clustered	33	VC_958_0	33	0.8021	1	0.8021	3	2	2	1
1624	JN408460.1	Unassigned	Unassigned	Unassigned	360_1	Clustered	33	VC_360_1	33	0.3987	1	0.3987	3	2	2	0.8731
1625	JN408461.1	Unassigned	Unassigned	Unassigned	360_3	Clustered	13	VC_360_3	13	0.1239	1	0.1239	3	2	2	0.7564
1626	JN412590.1	Unassigned	Unassigned	Unassigned	863_6	Clustered	4	VC_863_6	4	0.0204	0.999987	0.0204	3	2	2	1
1627	JN412591.1	Unassigned	Unassigned	Unassigned	378_0	Clustered	30	VC_378_0	30	0.7664	1	0.7664	4	2	2	1
1628	JN412592.1	Unassigned	Unassigned	Unassigned	812_6	Clustered	4	VC_812_6	4	0.0113	0.955611	0.0108	2	2	2	0.8333
1629	JN561150.1	Unassigned	Unassigned	Unassigned	374_0	Clustered	82	VC_374_0	82	0.935	1	0.935	3	2	2	0.9997
1630	JN564907.1	Unassigned	Unassigned	Unassigned	548_0	Clustered	2	VC_548_0	2	0.1009	0.956305	0.0965	2	2	2	1
1631	JN572061.1	Unassigned	Unassigned	Unassigned	378_0	Clustered	30	VC_378_0	30	0.7664	1	0.7664	4	2	2	1
1632	JN572689.1	Unassigned	Unassigned	Unassigned	232_19	Clustered	15	VC_232_19	15	0.0816	1	0.0816	3	2	2	0.9048
1633	JN585957.1	Unassigned	Unassigned	Unassigned	275_0	Clustered	5	VC_275_0	5	0.4443	1	0.4443	1	2	2	1
1634	JN600672.1	Unassigned	Unassigned	Unassigned	959_1	Clustered	12	VC_959_1	12	0.2053	1	0.2053	2	2	2	1
1635	JN600960.1	Unassigned	Unassigned	Unassigned	138_0	Clustered	11	VC_138_0	11	0.1478	1	0.1478	3	2	2	0.8909
1636	JN618996.1	Unassigned	Unassigned	Unassigned	356_0	Clustered	25	VC_356_0	25	0.896	1	0.896	2	2	2	1
1637	JN627160.1	Unassigned	Unassigned	Unassigned	349_0	Clustered	2	VC_349_0	2	0.0492	0.941101	0.0463	1	2	2	1
1638	JN638751.1	Unassigned	Unassigned	Unassigned	692_0	Clustered	2	VC_692_0	2	1	1	1	1	2	2	1
1639	JN638752.1	Unassigned	Unassigned	Unassigned	279_11	Clustered	53	VC_279_11	53	0.2062	1	0.2062	3	2	2	0.7692
1640	JN638753.1	Unassigned	Unassigned	Unassigned	279_11	Clustered	53	VC_279_11	53	0.2062	1	0.2062	3	2	2	0.7692
1641	JN641803.1	Unassigned	Unassigned	Unassigned	778_3	Clustered	15	VC_778_3	15	0.2278	1	0.2278	2	2	2	0.8762
1642	JN651747.1	Unassigned	Unassigned	Unassigned	598_0	Clustered	22	VC_598_0	22	0.9662	1	0.9662	1	2	2	1
1643	JN660814.1	Unassigned	Unassigned	Unassigned	232_3	Clustered	5	VC_232_3	5	0.034	1	0.034	3	2	2	1
1644	JN662425.1	Unassigned	Unassigned	Unassigned	273_0	Clustered	8	VC_273_0	8	0.6742	1	0.6742	2	2	2	1
1645	JN672684.1	Unassigned	Unassigned	Unassigned	443_0	Clustered	28	VC_443_0	28	0.9623	1	0.9623	2	2	2	1
1646	JN673056.1	Unassigned	Unassigned	Unassigned	57_8	Clustered	32	VC_57_8	32	0.2542	1	0.2542	2	2	2	0.9577
1647	JN698991.1	Unassigned	Unassigned	Unassigned	356_0	Clustered	25	VC_356_0	25	0.896	1	0.896	2	2	2	1
1648	JN698992.1	Unassigned	Unassigned	Unassigned	357_0	Clustered	32	VC_357_0	32	0.9582	1	0.9582	2	2	2	1
1649	JN698994.1	Unassigned	Unassigned	Unassigned	970_0	Clustered	2	VC_970_0	2	0.749	0.937339	0.702	1	2	2	1
1650	JN698995.1	Unassigned	Unassigned	Unassigned	359_0	Clustered	2	VC_359_0	2	0.1024	0.95698	0.098	1	2	2	1
1651	JN698997.1	Unassigned	Unassigned	Unassigned	850_9	Clustered	5	VC_850_9	5	0.0508	0.954565	0.0485	2	2	2	1
1652	JN698998.1	Unassigned	Unassigned	Unassigned	232_53	Clustered	3	VC_232_53	3	0.0149	0.998593	0.0149	2	2	2	1
1653	JN698999.1	Unassigned	Unassigned	Unassigned	365_0	Clustered	29	VC_365_0	29	0.783	1	0.783	2	2	2	1
1654	JN699000.1	Unassigned	Unassigned	Unassigned	232_21	Clustered	3	VC_232_21	3	0.0124	0.998559	0.0124	2	2	2	1
1655	JN699001.1	Unassigned	Unassigned	Unassigned	376_0	Clustered	6	VC_376_0	6	0.168	1	0.168	2	2	2	1
1656	JN699003.1	Unassigned	Unassigned	Unassigned	357_0	Clustered	32	VC_357_0	32	0.9582	1	0.9582	2	2	2	1
1657	JN699004.1	Unassigned	Unassigned	Unassigned	356_0	Clustered	25	VC_356_0	25	0.896	1	0.896	2	2	2	1
1658	JN699006.1	Unassigned	Unassigned	Unassigned	357_0	Clustered	32	VC_357_0	32	0.9582	1	0.9582	2	2	2	1
1659	JN699008.1	Unassigned	Unassigned	Unassigned	279_11	Clustered	53	VC_279_11	53	0.2062	1	0.2062	3	2	2	0.7692
1660	JN699009.1	Unassigned	Unassigned	Unassigned	279_10	Clustered	40	VC_279_10	40	0.1522	1	0.1522	2	2	2	0.7603
1661	JN699010.1	Unassigned	Unassigned	Unassigned	279_11	Clustered	53	VC_279_11	53	0.2062	1	0.2062	3	2	2	0.7692
1662	JN699011.1	Unassigned	Unassigned	Unassigned	915_0	Clustered	25	VC_915_0	25	0.6218	1	0.6218	2	2	2	1
1663	JN699012.1	Unassigned	Unassigned	Unassigned	131_66	Clustered	2	VC_131_66	2	0.0133	0.957553	0.0127	2	2	2	1
1664	JN699013.1	Unassigned	Unassigned	Unassigned	812_40	Clustered	3	VC_812_40	3	0.0075	0.907987	0.0068	2	2	2	1
1665	JN699014.1	Unassigned	Unassigned	Unassigned	803_0	Clustered	20	VC_803_0	20	0.7936	1	0.7936	4	2	2	1
1666	JN699015.1	Unassigned	Unassigned	Unassigned	374_0	Clustered	82	VC_374_0	82	0.935	1	0.935	3	2	2	0.9997
1667	JN699018.1	Unassigned	Unassigned	Unassigned	357_0	Clustered	32	VC_357_0	32	0.9582	1	0.9582	2	2	2	1
1668	JN699019.1	Unassigned	Unassigned	Unassigned	365_0	Clustered	29	VC_365_0	29	0.783	1	0.783	2	2	2	1
1669	JN699625.1	Unassigned	Unassigned	Unassigned	812_23	Clustered	4	VC_812_23	4	0.0111	0.902537	0.0101	2	2	2	0.8333
1670	JN699627.1	Unassigned	Unassigned	Unassigned	812_42	Clustered	2	VC_812_42	2	0.0037	0.722563	0.0027	2	2	2	1
1671	JN797796.1	Unassigned	Unassigned	Unassigned	659_2	Clustered	3	VC_659_2	3	0.0362	0.985429	0.0357	2	2	2	1
1672	JN797798.1	Unassigned	Unassigned	Unassigned	330_0	Clustered	9	VC_330_0	9	0.1889	1	0.1889	2	2	2	0.8889
1673	JN808773.1	Unassigned	Unassigned	Unassigned	209_0	Clustered	71	VC_209_0	71	0.9292	1	0.9292	3	2	2	1
1674	JN811560.1	Unassigned	Unassigned	Unassigned	209_0	Clustered	71	VC_209_0	71	0.9292	1	0.9292	3	2	2	1
1675	JN848801.1	Unassigned	Unassigned	Unassigned	21_0	Clustered	2	VC_21_0	2	0.6066	0.916009	0.5557	1	2	1	1
1676	JN849462.1	Unassigned	Unassigned	Unassigned	440_1	Clustered	3	VC_440_1	3	0.089	0.95722	0.0852	2	2	2	1
1677	JN880423.1	Unassigned	Unassigned	Unassigned	972_0	Clustered	2	VC_972_0	2	1	1	1	1	1	1	1
1678	JN939331.1	Unassigned	Unassigned	Unassigned	495_0	Clustered	6	VC_495_0	6	0.9179	1	0.9179	2	2	2	1
1679	JQ007353.1	Unassigned	Unassigned	Unassigned	259_0	Clustered	68	VC_259_0	68	0.8014	1	0.8014	2	2	2	1
1680	JQ010983.1	Unassigned	Unassigned	Unassigned	960_0	Clustered	3	VC_960_0	3	1	1	1	1	1	1	1
1681	JQ011317.1	Unassigned	Unassigned	Unassigned	319_0	Clustered	17	VC_319_0	17	0.7904	1	0.7904	3	2	2	1
1682	JQ011318.1	Unassigned	Unassigned	Unassigned	136_1	Clustered	22	VC_136_1	22	0.3762	1	0.3762	3	2	2	1
1683	JQ062992.1	Unassigned	Unassigned	Unassigned	504_0	Clustered	8	VC_504_0	8	0.3521	1	0.3521	1	2	2	1
1684	JQ066768.1	Unassigned	Unassigned	Unassigned	973_0	Clustered	2	VC_973_0	2	0.8614	0.855578	0.737	1	1	1	1
1685	JQ067083.1	Unassigned	Unassigned	Unassigned	388_0	Clustered	62	VC_388_0	62	0.9017	1	0.9017	2	2	2	0.9757
1686	JQ067084.3	Unassigned	Unassigned	Unassigned	618_0	Clustered	6	VC_618_0	6	0.2644	1	0.2644	2	2	2	1
1687	JQ067085.2	Unassigned	Unassigned	Unassigned	209_0	Clustered	71	VC_209_0	71	0.9292	1	0.9292	3	2	2	1
1688	JQ067086.1	Unassigned	Unassigned	Unassigned	544_0	Clustered	26	VC_544_0	26	0.7482	1	0.7482	3	2	2	1
1689	JQ067088.1	Unassigned	Unassigned	Unassigned	63_0	Clustered	44	VC_63_0	44	0.8851	1	0.8851	2	2	2	1
1690	JQ067090.1	Unassigned	Unassigned	Unassigned	923_0	Clustered	3	VC_923_0	3	0.8378	0.998076	0.8362	2	2	2	1
1691	JQ067091.1	Unassigned	Unassigned	Unassigned	472_0	Clustered	11	VC_472_0	11	0.9758	1	0.9758	1	2	2	1
1692	JQ245707.1	Unassigned	Unassigned	Unassigned	526_0	Clustered	2	VC_526_0	2	0.1602	0.956973	0.1533	1	2	2	1
1693	JQ300538.1	Unassigned	Unassigned	Unassigned	131_0	Clustered	4	VC_131_0	4	0.032	0.999988	0.032	2	2	2	1
1694	JQ307386.1	Unassigned	Unassigned	Unassigned	91_0	Clustered	27	VC_91_0	27	0.8933	1	0.8933	2	2	2	1
1695	JQ307387.1	Unassigned	Unassigned	Unassigned	544_0	Clustered	26	VC_544_0	26	0.7482	1	0.7482	3	2	2	1
1696	JQ309827.1	Unassigned	Unassigned	Unassigned	842_0	Clustered	14	VC_842_0	14	0.8949	1	0.8949	1	2	2	1
1697	JQ312117.1	Unassigned	Unassigned	Unassigned	604_0	Clustered	3	VC_604_0	3	0.9218	0.991885	0.9143	1	2	2	1
1698	JQ341413.1	Unassigned	Unassigned	Unassigned	975_0	Clustered	2	VC_975_0	2	1	1	1	1	2	2	1
1699	JQ347801.1	Unassigned	Unassigned	Unassigned	133_2	Clustered	12	VC_133_2	12	0.2015	1	0.2015	1	2	2	1
1700	JQ362498.1	Unassigned	Unassigned	Unassigned	976_0	Clustered	2	VC_976_0	2	0.7754	0.729854	0.5659	1	2	2	1
1701	JQ408219.1	Unassigned	Unassigned	Unassigned	88_0	Clustered	8	VC_88_0	8	0.9892	0.989069	0.9783	1	2	1	1
1702	JQ512844.1	Unassigned	Unassigned	Unassigned	373_0	Clustered	13	VC_373_0	13	0.2284	1	0.2284	3	2	2	1
1703	JQ513383.1	Unassigned	Unassigned	Unassigned	97_5	Clustered	3	VC_97_5	3	0.0407	0.826411	0.0336	2	2	2	1
1704	JQ619704.1	Unassigned	Unassigned	Unassigned	271_0	Clustered	4	VC_271_0	4	0.5519	0.999975	0.5519	1	2	2	1
1705	JQ659259.1	Unassigned	Unassigned	Unassigned	977_0	Clustered	13	VC_977_0	13	0.5758	1	0.5758	2	2	2	1
1706	JQ660954.1	Unassigned	Unassigned	Unassigned	408_0	Clustered	2	VC_408_0	2	0.4916	0.912378	0.4485	1	2	2	1
1707	JQ684677.1	Unassigned	Unassigned	Unassigned	958_0	Clustered	33	VC_958_0	33	0.8021	1	0.8021	3	2	2	1
1708	JQ691610.1	Unassigned	Unassigned	Unassigned	319_0	Clustered	17	VC_319_0	17	0.7904	1	0.7904	3	2	2	1
1709	JQ691612.1	Unassigned	Unassigned	Unassigned	775_3	Clustered	6	VC_775_3	6	0.1683	1	0.1683	2	2	2	1
1710	JQ692107.1	Unassigned	Unassigned	Unassigned	979_0	Clustered	12	VC_979_0	12	1	1	1	2	2	2	1
1711	JQ698665.1	Unassigned	Unassigned	Unassigned	232_19	Clustered	15	VC_232_19	15	0.0816	1	0.0816	3	2	2	0.9048
1712	JQ729991.1	Unassigned	Unassigned	Unassigned	758_0	Clustered	7	VC_758_0	7	0.7631	1	0.7631	1	2	2	1
1713	JQ729992.1	Unassigned	Unassigned	Unassigned	758_0	Clustered	7	VC_758_0	7	0.7631	1	0.7631	1	2	2	1
1714	JQ740787.1	Unassigned	Unassigned	Unassigned	118_0	Clustered	116	VC_118_0	116	0.5701	1	0.5701	3	2	2	0.8097
1715	JQ740788.1	Unassigned	Unassigned	Unassigned	118_0	Clustered	116	VC_118_0	116	0.5701	1	0.5701	3	2	2	0.8097
1716	JQ740789.1	Unassigned	Unassigned	Unassigned	118_0	Clustered	116	VC_118_0	116	0.5701	1	0.5701	3	2	2	0.8097
1717	JQ740790.1	Unassigned	Unassigned	Unassigned	118_0	Clustered	116	VC_118_0	116	0.5701	1	0.5701	3	2	2	0.8097
1718	JQ740791.1	Unassigned	Unassigned	Unassigned	118_0	Clustered	116	VC_118_0	116	0.5701	1	0.5701	3	2	2	0.8097
1719	JQ740792.1	Unassigned	Unassigned	Unassigned	118_0	Clustered	116	VC_118_0	116	0.5701	1	0.5701	3	2	2	0.8097
1720	JQ740793.1	Unassigned	Unassigned	Unassigned	118_0	Clustered	116	VC_118_0	116	0.5701	1	0.5701	3	2	2	0.8097
1721	JQ740795.1	Unassigned	Unassigned	Unassigned	118_0	Clustered	116	VC_118_0	116	0.5701	1	0.5701	3	2	2	0.8097
1722	JQ740796.1	Unassigned	Unassigned	Unassigned	118_0	Clustered	116	VC_118_0	116	0.5701	1	0.5701	3	2	2	0.8097
1723	JQ740797.1	Unassigned	Unassigned	Unassigned	118_0	Clustered	116	VC_118_0	116	0.5701	1	0.5701	3	2	2	0.8097
1724	JQ740798.1	Unassigned	Unassigned	Unassigned	118_0	Clustered	116	VC_118_0	116	0.5701	1	0.5701	3	2	2	0.8097
1725	JQ740801.1	Unassigned	Unassigned	Unassigned	118_0	Clustered	116	VC_118_0	116	0.5701	1	0.5701	3	2	2	0.8097
1726	JQ740802.1	Unassigned	Unassigned	Unassigned	118_0	Clustered	116	VC_118_0	116	0.5701	1	0.5701	3	2	2	0.8097
1727	JQ740804.1	Unassigned	Unassigned	Unassigned	118_0	Clustered	116	VC_118_0	116	0.5701	1	0.5701	3	2	2	0.8097
1728	JQ740805.1	Unassigned	Unassigned	Unassigned	118_0	Clustered	116	VC_118_0	116	0.5701	1	0.5701	3	2	2	0.8097
1729	JQ740807.1	Unassigned	Unassigned	Unassigned	118_0	Clustered	116	VC_118_0	116	0.5701	1	0.5701	3	2	2	0.8097
1730	JQ740808.1	Unassigned	Unassigned	Unassigned	118_0	Clustered	116	VC_118_0	116	0.5701	1	0.5701	3	2	2	0.8097
1731	JQ740810.1	Unassigned	Unassigned	Unassigned	118_0	Clustered	116	VC_118_0	116	0.5701	1	0.5701	3	2	2	0.8097
1732	JQ740811.1	Unassigned	Unassigned	Unassigned	118_0	Clustered	116	VC_118_0	116	0.5701	1	0.5701	3	2	2	0.8097
1733	JQ740812.1	Unassigned	Unassigned	Unassigned	118_0	Clustered	116	VC_118_0	116	0.5701	1	0.5701	3	2	2	0.8097
1734	JQ740813.1	Unassigned	Unassigned	Unassigned	118_0	Clustered	116	VC_118_0	116	0.5701	1	0.5701	3	2	2	0.8097
1735	JQ762257.1	Unassigned	Unassigned	Unassigned	209_0	Clustered	71	VC_209_0	71	0.9292	1	0.9292	3	2	2	1
1736	JQ768459.1	Unassigned	Unassigned	Unassigned	37_0	Clustered	2	VC_37_0	2	0.2242	0.948363	0.2126	1	2	2	1
1737	JQ779023.1	Unassigned	Unassigned	Unassigned	2_0	Clustered	40	VC_2_0	40	0.8149	1	0.8149	2	2	2	0.9974
1738	JQ779024.1	Unassigned	Unassigned	Unassigned	6_0	Clustered	37	VC_6_0	37	0.4598	1	0.4598	2	2	2	0.994
1739	JQ780163.1	Unassigned	Unassigned	Unassigned	794_0	Clustered	22	VC_794_0	22	0.9521	1	0.9521	2	2	2	1
1740	JQ780327.1	Unassigned	Unassigned	Unassigned	147_0	Clustered	2	VC_147_0	2	0.2337	0.955306	0.2233	1	2	2	1
1741	JQ806763.1	Unassigned	Unassigned	Unassigned	162_0	Clustered	40	VC_162_0	40	0.7091	1	0.7091	3	2	2	0.8962
1742	JQ806764.1	Unassigned	Unassigned	Unassigned	167_1	Clustered	6	VC_167_1	6	0.1614	1	0.1614	1	2	2	1
1743	JQ809650.1	Unassigned	Unassigned	Unassigned	212_0	Clustered	12	VC_212_0	12	0.9995	0.991289	0.9908	1	2	2	1
1744	JQ809663.1	Unassigned	Unassigned	Unassigned	30_0	Clustered	24	VC_30_0	24	0.7201	1	0.7201	3	2	2	1
1745	JQ809701.1	Unassigned	Unassigned	Unassigned	374_0	Clustered	82	VC_374_0	82	0.935	1	0.935	3	2	2	0.9997
1746	JQ809702.1	Unassigned	Unassigned	Unassigned	237_1	Clustered	2	VC_237_1	2	0.0287	0.957554	0.0275	2	2	2	1
1747	JQ809703.1	Unassigned	Unassigned	Unassigned	232_19	Clustered	15	VC_232_19	15	0.0816	1	0.0816	3	2	2	0.9048
1748	JQ896627.1	Unassigned	Unassigned	Unassigned	374_0	Clustered	82	VC_374_0	82	0.935	1	0.935	3	2	2	0.9997
1749	JQ911768.1	Unassigned	Unassigned	Unassigned	812_10	Clustered	18	VC_812_10	18	0.0668	1	0.0668	1	1	1	0.7647
1750	JQ957925.1	Unassigned	Unassigned	Unassigned	427_0	Clustered	34	VC_427_0	34	0.8101	1	0.8101	3	2	2	1
1751	JQ965700.1	Unassigned	Unassigned	Unassigned	427_0	Clustered	34	VC_427_0	34	0.8101	1	0.8101	3	2	2	1
1752	JQ965701.1	Unassigned	Unassigned	Unassigned	427_0	Clustered	34	VC_427_0	34	0.8101	1	0.8101	3	2	2	1
1753	JQ965702.1	Unassigned	Unassigned	Unassigned	431_0	Clustered	42	VC_431_0	42	0.8683	1	0.8683	3	2	2	1
1754	JQ965703.1	Unassigned	Unassigned	Unassigned	427_0	Clustered	34	VC_427_0	34	0.8101	1	0.8101	3	2	2	1
1755	JQ966307.1	Unassigned	Unassigned	Unassigned	213_0	Clustered	33	VC_213_0	33	0.7887	1	0.7887	2	2	1	1
1756	JX000007.1	Unassigned	Unassigned	Unassigned	427_0	Clustered	34	VC_427_0	34	0.8101	1	0.8101	3	2	2	1
1757	JX013863.1	Unassigned	Unassigned	Unassigned	4_1	Clustered	31	VC_4_1	31	0.3363	1	0.3363	2	2	2	0.914
1758	JX042578.1	Unassigned	Unassigned	Unassigned	958_0	Clustered	33	VC_958_0	33	0.8021	1	0.8021	3	2	2	1
1759	JX042579.1	Unassigned	Unassigned	Unassigned	157_1	Clustered	8	VC_157_1	8	0.1492	1	0.1492	2	2	2	1
1760	JX080300.2	Unassigned	Unassigned	Unassigned	353_3	Clustered	43	VC_353_3	43	0.3233	1	0.3233	2	3	2	0.9922
1761	JX080301.2	Unassigned	Unassigned	Unassigned	353_3	Clustered	43	VC_353_3	43	0.3233	1	0.3233	2	3	2	0.9922
1762	JX080302.2	Unassigned	Unassigned	Unassigned	353_3	Clustered	43	VC_353_3	43	0.3233	1	0.3233	2	3	2	0.9922
1763	JX080303.2	Unassigned	Unassigned	Unassigned	353_3	Clustered	43	VC_353_3	43	0.3233	1	0.3233	2	3	2	0.9922
1764	JX080304.2	Unassigned	Unassigned	Unassigned	353_3	Clustered	43	VC_353_3	43	0.3233	1	0.3233	2	3	2	0.9922
1765	JX080305.2	Unassigned	Unassigned	Unassigned	353_3	Clustered	43	VC_353_3	43	0.3233	1	0.3233	2	3	2	0.9922
1766	JX094499.1	Unassigned	Unassigned	Unassigned	551_0	Clustered	33	VC_551_0	33	0.7448	1	0.7448	2	2	2	1
1767	JX100812.1	Unassigned	Unassigned	Unassigned	719_1	Clustered	15	VC_719_1	15	0.5592	1	0.5592	2	2	2	1
1768	JX100814.1	Unassigned	Unassigned	Unassigned	719_0	Clustered	3	VC_719_0	3	0.0538	0.895984	0.0482	2	2	2	1
1769	JX121091.1	Unassigned	Unassigned	Unassigned	131_3	Clustered	6	VC_131_3	6	0.0679	1	0.0679	2	2	2	1
1770	JX128257.1	Unassigned	Unassigned	Unassigned	57_10	Clustered	12	VC_57_10	12	0.0753	1	0.0753	2	2	2	1
1771	JX128258.1	Unassigned	Unassigned	Unassigned	389_0	Clustered	6	VC_389_0	6	0.1993	1	0.1993	1	2	2	1
1772	JX128259.1	Unassigned	Unassigned	Unassigned	217_22	Clustered	2	VC_217_22	2	0.0038	0.696978	0.0027	2	2	2	1
1773	JX131330.1	Unassigned	Unassigned	Unassigned	101_0	Clustered	19	VC_101_0	19	0.7374	1	0.7374	2	2	2	1
1774	JX163858.1	Unassigned	Unassigned	Unassigned	719_1	Clustered	15	VC_719_1	15	0.5592	1	0.5592	2	2	2	1
1775	JX174275.1	Unassigned	Unassigned	Unassigned	2_0	Clustered	40	VC_2_0	40	0.8149	1	0.8149	2	2	2	0.9974
1776	JX181822.1	Unassigned	Unassigned	Unassigned	172_0	Clustered	59	VC_172_0	59	0.6988	1	0.6988	3	2	2	0.9982
1777	JX182371.1	Unassigned	Unassigned	Unassigned	965_0	Clustered	11	VC_965_0	11	0.9509	1	0.9509	1	2	2	1
1778	JX182372.1	Unassigned	Unassigned	Unassigned	281_0	Clustered	13	VC_281_0	13	0.832	1	0.832	2	2	2	1
1779	JX193904.1	Unassigned	Unassigned	Unassigned	820_0	Clustered	39	VC_820_0	39	0.848	1	0.848	2	2	2	1
1780	JX194238.1	Unassigned	Unassigned	Unassigned	581_0	Clustered	23	VC_581_0	23	0.7988	1	0.7988	3	2	2	1
1781	JX202565.1	Unassigned	Unassigned	Unassigned	259_0	Clustered	68	VC_259_0	68	0.8014	1	0.8014	2	2	2	1
1782	JX233783.1	Unassigned	Unassigned	Unassigned	259_0	Clustered	68	VC_259_0	68	0.8014	1	0.8014	2	2	2	1
1783	JX238501.3	Unassigned	Unassigned	Unassigned	22_0	Clustered	2	VC_22_0	2	0.026	0.938902	0.0244	2	2	2	1
1784	JX262215.1	Unassigned	Unassigned	Unassigned	854_0	Clustered	161	VC_854_0	161	1	1	1	3	2	2	1
1785	JX262216.1	Unassigned	Unassigned	Unassigned	854_0	Clustered	161	VC_854_0	161	1	1	1	3	2	2	1
1786	JX262217.1	Unassigned	Unassigned	Unassigned	854_0	Clustered	161	VC_854_0	161	1	1	1	3	2	2	1
1787	JX262218.1	Unassigned	Unassigned	Unassigned	854_0	Clustered	161	VC_854_0	161	1	1	1	3	2	2	1
1788	JX262219.1	Unassigned	Unassigned	Unassigned	854_0	Clustered	161	VC_854_0	161	1	1	1	3	2	2	1
1789	JX262220.1	Unassigned	Unassigned	Unassigned	854_0	Clustered	161	VC_854_0	161	1	1	1	3	2	2	1
1790	JX262221.1	Unassigned	Unassigned	Unassigned	854_0	Clustered	161	VC_854_0	161	1	1	1	3	2	2	1
1791	JX262222.1	Unassigned	Unassigned	Unassigned	854_0	Clustered	161	VC_854_0	161	1	1	1	3	2	2	1
1792	JX262223.1	Unassigned	Unassigned	Unassigned	854_0	Clustered	161	VC_854_0	161	1	1	1	3	2	2	1
1793	JX262224.1	Unassigned	Unassigned	Unassigned	854_0	Clustered	161	VC_854_0	161	1	1	1	3	2	2	1
1794	JX262225.1	Unassigned	Unassigned	Unassigned	854_0	Clustered	161	VC_854_0	161	1	1	1	3	2	2	1
1795	JX274646.1	Unassigned	Unassigned	Unassigned	6_0	Clustered	37	VC_6_0	37	0.4598	1	0.4598	2	2	2	0.994
1796	JX274647.1	Unassigned	Unassigned	Unassigned	6_0	Clustered	37	VC_6_0	37	0.4598	1	0.4598	2	2	2	0.994
1797	JX290549.1	Unassigned	Unassigned	Unassigned	93_0	Clustered	38	VC_93_0	38	0.9453	1	0.9453	2	2	2	1
1798	JX296113.1	Unassigned	Unassigned	Unassigned	551_0	Clustered	33	VC_551_0	33	0.7448	1	0.7448	2	2	2	1
1799	JX297445.1	Unassigned	Unassigned	Unassigned	259_0	Clustered	68	VC_259_0	68	0.8014	1	0.8014	2	2	2	1
1800	JX307702.1	Unassigned	Unassigned	Unassigned	374_0	Clustered	82	VC_374_0	82	0.935	1	0.935	3	2	2	0.9997
1801	JX307703.1	Unassigned	Unassigned	Unassigned	374_0	Clustered	82	VC_374_0	82	0.935	1	0.935	3	2	2	0.9997
1802	JX307704.1	Unassigned	Unassigned	Unassigned	373_0	Clustered	13	VC_373_0	13	0.2284	1	0.2284	3	2	2	1
1803	JX307705.1	Unassigned	Unassigned	Unassigned	232_27	Clustered	5	VC_232_27	5	0.0201	1	0.0201	2	2	2	0.9
1804	JX316028.1	Unassigned	Unassigned	Unassigned	778_2	Clustered	5	VC_778_2	5	0.0559	0.953735	0.0534	2	2	2	1
1805	JX403939.1	Unassigned	Unassigned	Unassigned	204_0	Clustered	16	VC_204_0	16	0.5405	1	0.5405	1	2	2	0.6917
1806	JX403940.1	Unassigned	Unassigned	Unassigned	574_0	Clustered	7	VC_574_0	7	0.694	1	0.694	2	2	2	0.8571
1807	JX411619.1	Unassigned	Unassigned	Unassigned	373_0	Clustered	13	VC_373_0	13	0.2284	1	0.2284	3	2	2	1
1808	JX411620.1	Unassigned	Unassigned	Unassigned	131_47	Clustered	14	VC_131_47	14	0.1292	1	0.1292	3	2	2	0.8352
1809	JX421753.1	Unassigned	Unassigned	Unassigned	429_0	Clustered	29	VC_429_0	29	0.8591	1	0.8591	2	2	2	1
1810	JX434030.1	Unassigned	Unassigned	Unassigned	209_0	Clustered	71	VC_209_0	71	0.9292	1	0.9292	3	2	2	1
1811	JX434031.1	Unassigned	Unassigned	Unassigned	209_0	Clustered	71	VC_209_0	71	0.9292	1	0.9292	3	2	2	1
1812	JX434032.1	Unassigned	Unassigned	Unassigned	209_0	Clustered	71	VC_209_0	71	0.9292	1	0.9292	3	2	2	1
1813	JX434033.1	Unassigned	Unassigned	Unassigned	209_0	Clustered	71	VC_209_0	71	0.9292	1	0.9292	3	2	2	1
1814	JX483873.1	Unassigned	Unassigned	Unassigned	928_0	Clustered	2	VC_928_0	2	0.0239	0.749205	0.0179	1	1	1	1
1815	JX483874.1	Unassigned	Unassigned	Unassigned	53_0	Clustered	4	VC_53_0	4	0.5231	0.999984	0.5231	1	1	1	1
1816	JX483875.1	Unassigned	Unassigned	Unassigned	53_0	Clustered	4	VC_53_0	4	0.5231	0.999984	0.5231	1	1	1	1
1817	JX483876.1	Unassigned	Unassigned	Unassigned	709_0	Clustered	4	VC_709_0	4	0.5441	0.999984	0.544	3	2	2	1
1818	JX483879.1	Unassigned	Unassigned	Unassigned	53_0	Clustered	4	VC_53_0	4	0.5231	0.999984	0.5231	1	1	1	1
1819	JX483880.1	Unassigned	Unassigned	Unassigned	53_0	Clustered	4	VC_53_0	4	0.5231	0.999984	0.5231	1	1	1	1
1820	JX483881.1	Unassigned	Unassigned	Unassigned	985_0	Clustered	2	VC_985_0	2	0.5189	0.929484	0.4823	2	2	2	1
1821	JX486088.1	Unassigned	Unassigned	Unassigned	486_1	Clustered	5	VC_486_1	5	0.4184	1	0.4184	1	1	1	1
1822	JX507079.1	Unassigned	Unassigned	Unassigned	17_0	Clustered	2	VC_17_0	2	0.2593	0.953267	0.2472	1	1	1	1
1823	JX560968.1	Unassigned	Unassigned	Unassigned	172_0	Clustered	59	VC_172_0	59	0.6988	1	0.6988	3	2	2	0.9982
1824	JX564242.1	Unassigned	Unassigned	Unassigned	184_0	Clustered	7	VC_184_0	7	0.3649	1	0.3649	1	2	2	1
1825	JX567312.1	Unassigned	Unassigned	Unassigned	184_0	Clustered	7	VC_184_0	7	0.3649	1	0.3649	1	2	2	1
1826	JX570703.1	Unassigned	Unassigned	Unassigned	854_0	Clustered	161	VC_854_0	161	1	1	1	3	2	2	1
1827	JX570706.1	Unassigned	Unassigned	Unassigned	854_0	Clustered	161	VC_854_0	161	1	1	1	3	2	2	1
1828	JX570707.1	Unassigned	Unassigned	Unassigned	854_0	Clustered	161	VC_854_0	161	1	1	1	3	2	2	1
1829	JX570708.1	Unassigned	Unassigned	Unassigned	854_0	Clustered	161	VC_854_0	161	1	1	1	3	2	2	1
1830	JX570710.1	Unassigned	Unassigned	Unassigned	854_0	Clustered	161	VC_854_0	161	1	1	1	3	2	2	1
1831	JX570711.1	Unassigned	Unassigned	Unassigned	854_0	Clustered	161	VC_854_0	161	1	1	1	3	2	2	1
1832	JX570713.1	Unassigned	Unassigned	Unassigned	854_0	Clustered	161	VC_854_0	161	1	1	1	3	2	2	1
1833	JX570714.1	Unassigned	Unassigned	Unassigned	854_0	Clustered	161	VC_854_0	161	1	1	1	3	2	2	1
1834	JX649096.1	Unassigned	Unassigned	Unassigned	279_10	Clustered	40	VC_279_10	40	0.1522	1	0.1522	2	2	2	0.7603
1835	JX649097.2	Unassigned	Unassigned	Unassigned	279_10	Clustered	40	VC_279_10	40	0.1522	1	0.1522	2	2	2	0.7603
1836	JX649098.1	Unassigned	Unassigned	Unassigned	279_5	Clustered	29	VC_279_5	29	0.1214	1	0.1214	2	2	2	0.9064
1837	JX649099.1	Unassigned	Unassigned	Unassigned	279_10	Clustered	40	VC_279_10	40	0.1522	1	0.1522	2	2	2	0.7603
1838	JX649100.1	Unassigned	Unassigned	Unassigned	279_10	Clustered	40	VC_279_10	40	0.1522	1	0.1522	2	2	2	0.7603
1839	JX681814.1	Unassigned	Unassigned	Unassigned	30_0	Clustered	24	VC_30_0	24	0.7201	1	0.7201	3	2	2	1
1840	JX866719.1	Unassigned	Unassigned	Unassigned	824_0	Clustered	11	VC_824_0	11	0.4571	1	0.4571	2	2	2	1
1841	JX875065.1	Unassigned	Unassigned	Unassigned	353_3	Clustered	43	VC_353_3	43	0.3233	1	0.3233	2	3	2	0.9922
1842	JX879087.1	Unassigned	Unassigned	Unassigned	289_0	Clustered	41	VC_289_0	41	0.8209	1	0.8209	1	2	2	1
1843	JX889246.1	Unassigned	Unassigned	Unassigned	982_0	Clustered	51	VC_982_0	51	0.774	1	0.774	3	2	2	1
1844	JX912252.1	Unassigned	Unassigned	Unassigned	420_0	Clustered	26	VC_420_0	26	0.8937	1	0.8937	4	2	2	1
1845	JX944686.1	Unassigned	Unassigned	Unassigned	312_0	Clustered	2	VC_312_0	2	0.0633	0.953194	0.0603	2	2	2	1
1846	K02380.1	Unassigned	Unassigned	Unassigned	225_0	Clustered	2	VC_225_0	2	0.0719	0.899977	0.0647	1	1	1	1
1847	K03113.1	Unassigned	Unassigned	Unassigned	326_0	Clustered	2	VC_326_0	2	0.0044	0.792987	0.0035	1	1	1	1
1848	KC012913.1	Unassigned	Unassigned	Unassigned	353_3	Clustered	43	VC_353_3	43	0.3233	1	0.3233	2	3	2	0.9922
1849	KC013022.1	Unassigned	Unassigned	Unassigned	977_0	Clustered	13	VC_977_0	13	0.5758	1	0.5758	2	2	2	1
1850	KC013024.1	Unassigned	Unassigned	Unassigned	977_0	Clustered	13	VC_977_0	13	0.5758	1	0.5758	2	2	2	1
1851	KC013025.1	Unassigned	Unassigned	Unassigned	977_0	Clustered	13	VC_977_0	13	0.5758	1	0.5758	2	2	2	1
1852	KC013026.1	Unassigned	Unassigned	Unassigned	978_0	Clustered	17	VC_978_0	17	0.6863	1	0.6863	3	2	2	1
1853	KC013027.1	Unassigned	Unassigned	Unassigned	978_0	Clustered	17	VC_978_0	17	0.6863	1	0.6863	3	2	2	1
1854	KC013028.1	Unassigned	Unassigned	Unassigned	978_0	Clustered	17	VC_978_0	17	0.6863	1	0.6863	3	2	2	1
1855	KC013029.1	Unassigned	Unassigned	Unassigned	978_0	Clustered	17	VC_978_0	17	0.6863	1	0.6863	3	2	2	1
1856	KC117378.1	Unassigned	Unassigned	Unassigned	942_0	Clustered	2	VC_942_0	2	1	1	1	1	1	1	1
1857	KC131022.1	Unassigned	Unassigned	Unassigned	880_0	Clustered	49	VC_880_0	49	0.765	1	0.765	1	2	1	1
1858	KC131023.1	Unassigned	Unassigned	Unassigned	303_0	Clustered	20	VC_303_0	20	0.6767	1	0.6767	1	1	1	1
1859	KC131025.1	Unassigned	Unassigned	Unassigned	303_0	Clustered	20	VC_303_0	20	0.6767	1	0.6767	1	1	1	1
1860	KC139511.1	Unassigned	Unassigned	Unassigned	259_0	Clustered	68	VC_259_0	68	0.8014	1	0.8014	2	2	2	1
1861	KC139512.1	Unassigned	Unassigned	Unassigned	551_0	Clustered	33	VC_551_0	33	0.7448	1	0.7448	2	2	2	1
1862	KC139514.1	Unassigned	Unassigned	Unassigned	551_0	Clustered	33	VC_551_0	33	0.7448	1	0.7448	2	2	2	1
1863	KC139515.1	Unassigned	Unassigned	Unassigned	551_0	Clustered	33	VC_551_0	33	0.7448	1	0.7448	2	2	2	1
1864	KC139518.1	Unassigned	Unassigned	Unassigned	491_0	Clustered	10	VC_491_0	10	0.1341	1	0.1341	3	2	2	1
1865	KC139544.1	Unassigned	Unassigned	Unassigned	172_1	Clustered	4	VC_172_1	4	0.0181	0.72117	0.0131	1	1	1	1
1866	KC139559.1	Unassigned	Unassigned	Unassigned	491_0	Clustered	10	VC_491_0	10	0.1341	1	0.1341	3	2	2	1
1867	KC139560.1	Unassigned	Unassigned	Unassigned	796_0	Clustered	2	VC_796_0	2	0.0087	0.897074	0.0078	1	1	1	1
1868	KC139667.1	Unassigned	Unassigned	Unassigned	551_0	Clustered	33	VC_551_0	33	0.7448	1	0.7448	2	2	2	1
1869	KC172839.1	Unassigned	Unassigned	Unassigned	371_0	Clustered	22	VC_371_0	22	0.4913	1	0.4913	3	2	2	1
1870	KC182542.1	Unassigned	Unassigned	Unassigned	118_0	Clustered	116	VC_118_0	116	0.5701	1	0.5701	3	2	2	0.8097
1871	KC182543.1	Unassigned	Unassigned	Unassigned	118_0	Clustered	116	VC_118_0	116	0.5701	1	0.5701	3	2	2	0.8097
1872	KC182544.1	Unassigned	Unassigned	Unassigned	118_0	Clustered	116	VC_118_0	116	0.5701	1	0.5701	3	2	2	0.8097
1873	KC182545.1	Unassigned	Unassigned	Unassigned	118_0	Clustered	116	VC_118_0	116	0.5701	1	0.5701	3	2	2	0.8097
1874	KC182546.1	Unassigned	Unassigned	Unassigned	118_0	Clustered	116	VC_118_0	116	0.5701	1	0.5701	3	2	2	0.8097
1875	KC182547.1	Unassigned	Unassigned	Unassigned	118_0	Clustered	116	VC_118_0	116	0.5701	1	0.5701	3	2	2	0.8097
1876	KC182548.1	Unassigned	Unassigned	Unassigned	118_0	Clustered	116	VC_118_0	116	0.5701	1	0.5701	3	2	2	0.8097
1877	KC182549.1	Unassigned	Unassigned	Unassigned	118_0	Clustered	116	VC_118_0	116	0.5701	1	0.5701	3	2	2	0.8097
1878	KC182550.1	Unassigned	Unassigned	Unassigned	118_0	Clustered	116	VC_118_0	116	0.5701	1	0.5701	3	2	2	0.8097
1879	KC182551.1	Unassigned	Unassigned	Unassigned	118_0	Clustered	116	VC_118_0	116	0.5701	1	0.5701	3	2	2	0.8097
1880	KC182552.1	Unassigned	Unassigned	Unassigned	118_0	Clustered	116	VC_118_0	116	0.5701	1	0.5701	3	2	2	0.8097
1881	KC206276.2	Unassigned	Unassigned	Unassigned	536_0	Clustered	25	VC_536_0	25	0.5396	1	0.5396	3	2	2	1
1882	KC237308.1	Unassigned	Unassigned	Unassigned	233_0	Clustered	18	VC_233_0	18	0.5348	1	0.5348	3	2	1	1
1883	KC295538.1	Unassigned	Unassigned	Unassigned	97_6	Clustered	10	VC_97_6	10	0.2155	1	0.2155	2	2	2	0.8667
1884	KC310802.1	Unassigned	Unassigned	Unassigned	256_0	Clustered	42	VC_256_0	42	0.9617	1	0.9617	1	2	2	0.8641
1885	KC310803.1	Unassigned	Unassigned	Unassigned	256_0	Clustered	42	VC_256_0	42	0.9617	1	0.9617	1	2	2	0.8641
1886	KC310804.1	Unassigned	Unassigned	Unassigned	256_0	Clustered	42	VC_256_0	42	0.9617	1	0.9617	1	2	2	0.8641
1887	KC310806.1	Unassigned	Unassigned	Unassigned	256_0	Clustered	42	VC_256_0	42	0.9617	1	0.9617	1	2	2	0.8641
1888	KC330681.1	Unassigned	Unassigned	Unassigned	674_0	Clustered	18	VC_674_0	18	0.9184	1	0.9184	2	2	2	1
1889	KC333879.1	Unassigned	Unassigned	Unassigned	442_0	Clustered	31	VC_442_0	31	0.9334	1	0.9334	3	2	2	1
1890	KC348600.1	Unassigned	Unassigned	Unassigned	226_0	Clustered	19	VC_226_0	19	0.2291	1	0.2291	1	2	2	0.7018
1891	KC348603.1	Unassigned	Unassigned	Unassigned	483_0	Clustered	35	VC_483_0	35	0.8827	1	0.8827	1	1	1	1
1892	KC348604.1	Unassigned	Unassigned	Unassigned	400_1	Clustered	6	VC_400_1	6	0.0731	1	0.0731	1	1	1	0.8667
1893	KC357596.1	Unassigned	Unassigned	Unassigned	0_0	Clustered	4	VC_0_0	4	1	1	1	2	2	1	1
1894	KC413987.1	Unassigned	Unassigned	Unassigned	400_1	Clustered	6	VC_400_1	6	0.0731	1	0.0731	1	1	1	0.8667
1895	KC413988.1	Unassigned	Unassigned	Unassigned	289_0	Clustered	41	VC_289_0	41	0.8209	1	0.8209	1	2	2	1
1896	KC438282.1	Unassigned	Unassigned	Unassigned	582_0	Clustered	6	VC_582_0	6	0.6249	1	0.6249	1	2	2	1
1897	KC438283.1	Unassigned	Unassigned	Unassigned	582_0	Clustered	6	VC_582_0	6	0.6249	1	0.6249	1	2	2	1
1898	KC522412.1	Unassigned	Unassigned	Unassigned	118_0	Clustered	116	VC_118_0	116	0.5701	1	0.5701	3	2	2	0.8097
1899	KC576784.1	Unassigned	Unassigned	Unassigned	279_3	Clustered	7	VC_279_3	7	0.0241	1	0.0241	2	2	2	1
1900	KC579452.1	Unassigned	Unassigned	Unassigned	442_0	Clustered	31	VC_442_0	31	0.9334	1	0.9334	3	2	2	1
1901	KC581799.1	Unassigned	Unassigned	Unassigned	483_0	Clustered	35	VC_483_0	35	0.8827	1	0.8827	1	1	1	1
1902	KC595278.1	Unassigned	Unassigned	Unassigned	3_0	Clustered	26	VC_3_0	26	0.3916	1	0.3916	2	2	2	0.9754
1903	KC595279.1	Unassigned	Unassigned	Unassigned	4_1	Clustered	31	VC_4_1	31	0.3363	1	0.3363	2	2	2	0.914
1904	KC595511.2	Unassigned	Unassigned	Unassigned	685_0	Clustered	4	VC_685_0	4	0.4537	0.999953	0.4537	1	1	1	1
1905	KC595512.2	Unassigned	Unassigned	Unassigned	69_0	Clustered	6	VC_69_0	6	0.4842	1	0.4842	2	2	2	1
1906	KC595513.2	Unassigned	Unassigned	Unassigned	69_0	Clustered	6	VC_69_0	6	0.4842	1	0.4842	2	2	2	1
1907	KC661271.1	Unassigned	Unassigned	Unassigned	374_0	Clustered	82	VC_374_0	82	0.935	1	0.935	3	2	2	0.9997
1908	KC661273.1	Unassigned	Unassigned	Unassigned	232_47	Clustered	6	VC_232_47	6	0.0242	1	0.0242	2	2	2	0.7333
1909	KC661274.1	Unassigned	Unassigned	Unassigned	279_5	Clustered	29	VC_279_5	29	0.1214	1	0.1214	2	2	2	0.9064
1910	KC661276.1	Unassigned	Unassigned	Unassigned	959_0	Clustered	23	VC_959_0	23	0.4381	1	0.4381	2	2	2	1
1911	KC661279.1	Unassigned	Unassigned	Unassigned	373_0	Clustered	13	VC_373_0	13	0.2284	1	0.2284	3	2	2	1
1912	KC661281.1	Unassigned	Unassigned	Unassigned	372_0	Clustered	51	VC_372_0	51	0.8719	1	0.8719	3	2	2	1
1913	KC677662.1	Unassigned	Unassigned	Unassigned	551_0	Clustered	33	VC_551_0	33	0.7448	1	0.7448	2	2	2	1
1914	KC688701.1	Unassigned	Unassigned	Unassigned	673_0	Clustered	2	VC_673_0	2	0.5305	0.933768	0.4954	1	2	2	1
1915	KC690136.1	Unassigned	Unassigned	Unassigned	782_0	Clustered	44	VC_782_0	44	0.8822	1	0.8822	3	2	2	0.9778
1916	KC691255.2	Unassigned	Unassigned	Unassigned	863_5	Clustered	28	VC_863_5	28	0.1829	1	0.1829	3	2	2	0.8069
1917	KC691256.1	Unassigned	Unassigned	Unassigned	378_0	Clustered	30	VC_378_0	30	0.7664	1	0.7664	4	2	2	1
1918	KC691258.1	Unassigned	Unassigned	Unassigned	279_5	Clustered	29	VC_279_5	29	0.1214	1	0.1214	2	2	2	0.9064
1919	KC736978.1	Unassigned	Unassigned	Unassigned	134_0	Clustered	10	VC_134_0	10	0.4921	1	0.4921	1	2	2	1
1920	KC758116.1	Unassigned	Unassigned	Unassigned	101_0	Clustered	19	VC_101_0	19	0.7374	1	0.7374	2	2	2	1
1921	KC787101.1	Unassigned	Unassigned	Unassigned	158_0	Clustered	11	VC_158_0	11	0.3032	1	0.3032	3	2	2	1
1922	KC787103.1	Unassigned	Unassigned	Unassigned	1002_0	Clustered	38	VC_1002_0	38	0.9993	1	0.9993	2	2	2	1
1923	KC787104.1	Unassigned	Unassigned	Unassigned	1002_0	Clustered	38	VC_1002_0	38	0.9993	1	0.9993	2	2	2	1
1924	KC787107.1	Unassigned	Unassigned	Unassigned	1002_0	Clustered	38	VC_1002_0	38	0.9993	1	0.9993	2	2	2	1
1925	KC787108.1	Unassigned	Unassigned	Unassigned	1002_0	Clustered	38	VC_1002_0	38	0.9993	1	0.9993	2	2	2	1
1926	KC787109.1	Unassigned	Unassigned	Unassigned	1002_0	Clustered	38	VC_1002_0	38	0.9993	1	0.9993	2	2	2	1
1927	KC787111.1	Unassigned	Unassigned	Unassigned	1002_0	Clustered	38	VC_1002_0	38	0.9993	1	0.9993	2	2	2	1
1928	KC787112.1	Unassigned	Unassigned	Unassigned	1002_0	Clustered	38	VC_1002_0	38	0.9993	1	0.9993	2	2	2	1
1929	KC821604.1	Unassigned	Unassigned	Unassigned	737_0	Clustered	5	VC_737_0	5	1	1	1	2	2	2	1
1930	KC821610.1	Unassigned	Unassigned	Unassigned	736_0	Clustered	7	VC_736_0	7	0.6679	1	0.6679	1	2	2	1
1931	KC821612.1	Unassigned	Unassigned	Unassigned	732_0	Clustered	3	VC_732_0	3	1	1	1	1	2	2	1
1932	KC821615.1	Unassigned	Unassigned	Unassigned	728_0	Clustered	8	VC_728_0	8	1	1	1	2	2	2	1
1933	KC821616.1	Unassigned	Unassigned	Unassigned	736_0	Clustered	7	VC_736_0	7	0.6679	1	0.6679	1	2	2	1
1934	KC821621.1	Unassigned	Unassigned	Unassigned	737_0	Clustered	5	VC_737_0	5	1	1	1	2	2	2	1
1935	KC821625.1	Unassigned	Unassigned	Unassigned	737_0	Clustered	5	VC_737_0	5	1	1	1	2	2	2	1
1936	KC821626.1	Unassigned	Unassigned	Unassigned	733_0	Clustered	2	VC_733_0	2	1	1	1	1	2	2	1
1937	KC821627.1	Unassigned	Unassigned	Unassigned	728_0	Clustered	8	VC_728_0	8	1	1	1	2	2	2	1
1938	KC821629.1	Unassigned	Unassigned	Unassigned	736_0	Clustered	7	VC_736_0	7	0.6679	1	0.6679	1	2	2	1
1939	KC821630.1	Unassigned	Unassigned	Unassigned	736_0	Clustered	7	VC_736_0	7	0.6679	1	0.6679	1	2	2	1
1940	KC821633.1	Unassigned	Unassigned	Unassigned	724_0	Clustered	2	VC_724_0	2	0.1083	0.946688	0.1025	1	2	2	1
1941	KC821634.1	Unassigned	Unassigned	Unassigned	736_0	Clustered	7	VC_736_0	7	0.6679	1	0.6679	1	2	2	1
1942	KC862301.1	Unassigned	Unassigned	Unassigned	64_0	Clustered	17	VC_64_0	17	0.9125	1	0.9125	3	2	2	1
1943	KC900378.1	Unassigned	Unassigned	Unassigned	321_0	Clustered	15	VC_321_0	15	0.9395	1	0.9395	2	2	2	1
1944	KC900379.1	Unassigned	Unassigned	Unassigned	1004_0	Clustered	7	VC_1004_0	7	0.4208	1	0.4208	2	2	2	1
1945	KC954774.1	Unassigned	Unassigned	Unassigned	775_3	Clustered	6	VC_775_3	6	0.1683	1	0.1683	2	2	2	1
1946	KC960489.1	Unassigned	Unassigned	Unassigned	1005_0	Clustered	3	VC_1005_0	3	1	0	0	1	2	2	1
1947	KC960671.1	Unassigned	Unassigned	Unassigned	429_0	Clustered	29	VC_429_0	29	0.8591	1	0.8591	2	2	2	1
1948	KF005318.1	Unassigned	Unassigned	Unassigned	620_0	Clustered	5	VC_620_0	5	1	0	0	1	2	2	1
1949	KF005319.1	Unassigned	Unassigned	Unassigned	620_0	Clustered	5	VC_620_0	5	1	0	0	1	2	2	1
1950	KF005320.1	Unassigned	Unassigned	Unassigned	620_0	Clustered	5	VC_620_0	5	1	0	0	1	2	2	1
1951	KF006818.1	Unassigned	Unassigned	Unassigned	850_4	Clustered	3	VC_850_4	3	0.0245	0.932798	0.0229	2	2	2	1
1952	KF010834.1	Unassigned	Unassigned	Unassigned	679_0	Clustered	39	VC_679_0	39	0.8564	1	0.8564	2	2	2	1
1953	KF017001.1	Unassigned	Unassigned	Unassigned	958_0	Clustered	33	VC_958_0	33	0.8021	1	0.8021	3	2	2	1
1954	KF017003.1	Unassigned	Unassigned	Unassigned	237_0	Clustered	3	VC_237_0	3	0.0696	0.998595	0.0695	2	2	2	1
1955	KF017005.1	Unassigned	Unassigned	Unassigned	131_47	Clustered	14	VC_131_47	14	0.1292	1	0.1292	3	2	2	0.8352
1956	KF024721.1	Unassigned	Unassigned	Unassigned	360_3	Clustered	13	VC_360_3	13	0.1239	1	0.1239	3	2	2	0.7564
1957	KF024722.1	Unassigned	Unassigned	Unassigned	356_0	Clustered	25	VC_356_0	25	0.896	1	0.896	2	2	2	1
1958	KF024724.1	Unassigned	Unassigned	Unassigned	232_19	Clustered	15	VC_232_19	15	0.0816	1	0.0816	3	2	2	0.9048
1959	KF024730.1	Unassigned	Unassigned	Unassigned	849_0	Clustered	15	VC_849_0	15	0.9826	1	0.9826	2	2	2	1
1960	KF024733.1	Unassigned	Unassigned	Unassigned	374_0	Clustered	82	VC_374_0	82	0.935	1	0.935	3	2	2	0.9997
1961	KF024734.1	Unassigned	Unassigned	Unassigned	812_9	Clustered	2	VC_812_9	2	0.0037	0.738943	0.0028	1	1	1	1
1962	KF114876.1	Unassigned	Unassigned	Unassigned	231_1	Clustered	2	VC_231_1	2	0.2233	0.912378	0.2037	1	1	1	1
1963	KF114877.1	Unassigned	Unassigned	Unassigned	231_1	Clustered	2	VC_231_1	2	0.2233	0.912378	0.2037	1	1	1	1
1964	KF114879.1	Unassigned	Unassigned	Unassigned	231_0	Clustered	3	VC_231_0	3	0.6025	0.992254	0.5978	1	1	1	1
1965	KF114880.1	Unassigned	Unassigned	Unassigned	231_0	Clustered	3	VC_231_0	3	0.6025	0.992254	0.5978	1	1	1	1
1966	KF148055.1	Unassigned	Unassigned	Unassigned	259_0	Clustered	68	VC_259_0	68	0.8014	1	0.8014	2	2	2	1
1967	KF148616.1	Unassigned	Unassigned	Unassigned	717_0	Clustered	15	VC_717_0	15	0.8622	1	0.8622	3	2	2	1
1968	KF156338.1	Unassigned	Unassigned	Unassigned	260_2	Clustered	2	VC_260_2	2	0.0146	0.945079	0.0138	1	2	2	1
1969	KF188409.1	Unassigned	Unassigned	Unassigned	211_0	Clustered	4	VC_211_0	4	0.527	0.99997	0.527	1	2	2	1
1970	KF188410.1	Unassigned	Unassigned	Unassigned	494_0	Clustered	13	VC_494_0	13	1	1	1	2	2	2	1
1971	KF188414.1	Unassigned	Unassigned	Unassigned	863_2	Clustered	17	VC_863_2	17	0.11	1	0.11	3	2	2	0.9926
1972	KF192053.1	Unassigned	Unassigned	Unassigned	75_0	Clustered	20	VC_75_0	20	0.9442	1	0.9442	3	2	2	1
1973	KF192075.1	Unassigned	Unassigned	Unassigned	536_0	Clustered	25	VC_536_0	25	0.5396	1	0.5396	3	2	2	1
1974	KF208315.1	Unassigned	Unassigned	Unassigned	217_2	Clustered	2	VC_217_2	2	0.0039	0.782049	0.003	2	2	2	1
1975	KF279412.2	Unassigned	Unassigned	Unassigned	915_0	Clustered	25	VC_915_0	25	0.6218	1	0.6218	2	2	2	1
1976	KF279413.1	Unassigned	Unassigned	Unassigned	915_0	Clustered	25	VC_915_0	25	0.6218	1	0.6218	2	2	2	1
1977	KF279415.1	Unassigned	Unassigned	Unassigned	232_19	Clustered	15	VC_232_19	15	0.0816	1	0.0816	3	2	2	0.9048
1978	KF279416.1	Unassigned	Unassigned	Unassigned	232_19	Clustered	15	VC_232_19	15	0.0816	1	0.0816	3	2	2	0.9048
1979	KF279418.2	Unassigned	Unassigned	Unassigned	372_0	Clustered	51	VC_372_0	51	0.8719	1	0.8719	3	2	2	1
1980	KF296717.1	Unassigned	Unassigned	Unassigned	686_0	Clustered	6	VC_686_0	6	0.9025	1	0.9025	2	2	2	1
1981	KF296718.1	Unassigned	Unassigned	Unassigned	504_0	Clustered	8	VC_504_0	8	0.3521	1	0.3521	1	2	2	1
1982	KF301602.1	Unassigned	Unassigned	Unassigned	510_0	Clustered	2	VC_510_0	2	0.344	0.954283	0.3283	1	2	2	1
1983	KF302032.1	Unassigned	Unassigned	Unassigned	951_0	Clustered	4	VC_951_0	4	0.68	0.999958	0.6799	1	2	2	1
1984	KF302033.1	Unassigned	Unassigned	Unassigned	951_0	Clustered	4	VC_951_0	4	0.68	0.999958	0.6799	1	2	2	1
1985	KF302036.1	Unassigned	Unassigned	Unassigned	1007_0	Clustered	3	VC_1007_0	3	0.5278	0.997773	0.5266	1	2	2	1
1986	KF302037.1	Unassigned	Unassigned	Unassigned	745_0	Clustered	3	VC_745_0	3	0.57	0.997912	0.5688	1	2	2	1
1987	KF322026.1	Unassigned	Unassigned	Unassigned	449_0	Clustered	13	VC_449_0	13	0.4181	1	0.4181	2	2	2	1
1988	KF356198.1	Unassigned	Unassigned	Unassigned	622_0	Clustered	2	VC_622_0	2	0.4161	0.937247	0.39	1	2	2	1
1989	KF361475.1	Unassigned	Unassigned	Unassigned	44_0	Clustered	22	VC_44_0	22	0.937	1	0.937	3	2	2	1
1990	KF381361.1	Unassigned	Unassigned	Unassigned	564_1	Clustered	5	VC_564_1	5	0.4487	0.999989	0.4487	2	2	2	1
1991	KF416340.1	Unassigned	Unassigned	Unassigned	232_26	Clustered	3	VC_232_26	3	0.0107	0.998415	0.0107	2	2	2	0.6667
1992	KF493879.1	Unassigned	Unassigned	Unassigned	357_0	Clustered	32	VC_357_0	32	0.9582	1	0.9582	2	2	2	1
1993	KF493881.1	Unassigned	Unassigned	Unassigned	915_0	Clustered	25	VC_915_0	25	0.6218	1	0.6218	2	2	2	1
1994	KF493882.1	Unassigned	Unassigned	Unassigned	958_0	Clustered	33	VC_958_0	33	0.8021	1	0.8021	3	2	2	1
1995	KF534715.1	Unassigned	Unassigned	Unassigned	594_0	Clustered	9	VC_594_0	9	0.7666	1	0.7666	1	2	2	1
1996	KF550303.1	Unassigned	Unassigned	Unassigned	776_2	Clustered	4	VC_776_2	4	0.0768	0.999913	0.0768	2	2	2	1
1997	KF560330.1	Unassigned	Unassigned	Unassigned	958_0	Clustered	33	VC_958_0	33	0.8021	1	0.8021	3	2	2	1
[truncated: 11,117 more rows]

## Sheet: C.phageSet283_vConTACT2clusters
Phage genome accession ID.	Phage name (abbreviated).	Species of bacteria on which this phage was isolated.	Genus of bacteria on which this phage was isolated.	Predicted morphotype, based on Virfam.	Predicted morphotype subtype and cluster, based on Virfam.	Genus of the virus, based on VICTOR d6 amino acid analysis.	Species of the virus, based on VICTOR d6 amino acid analysis.	vConTACT2 cluster.	vConTACT2 clustering status.	Number of phages in vConTACT2 cluster.	vConTACT2 subcluster.	Number of phages in vConTACT2 subcluster.	Quality score of vConTACT2 cluster.	Adjusted P-value of vConTACT2 cluster.	Topology confidence score.	Number of reference phage genera in vConTACT2 cluster.	Number of reference phage families in vConTACT2 cluster.	Number of reference phage orders in vConTACT2 cluster.	Genus confidence score.
genomeAcc	phageID	isolation_host_species	isolation_host_genus	virfam_morph	virfam_type_and_cluster	VICTOR.aa.D6.species	VICTOR.aa.D6.genus	VC	VC.Status	Size	VC.Subcluster	VC.Subcluster.Size	Quality	Adj.P-value	Topology.Confidence.Score	Genera.in.VC	Families.in.VC	Orders.in.VC	Genus.Confidence.Score
MG592605.1	1.239.O.	Vibrio breoganii	Vibrio	sipho	type1cluster5	1	45	930_0	Clustered	34	VC_930_0	34	0.9103	1	0.9103	1	1	1	0.9822
MG592606.1	1.240.O.	Vibrio breoganii	Vibrio	sipho	type1cluster5	2	45	930_0	Clustered	34	VC_930_0	34	0.9103	1	0.9103	1	1	1	0.9822
MG592607.1	1.242.O.	Vibrio breoganii	Vibrio	sipho	type1cluster5	3	45	930_0	Clustered	34	VC_930_0	34	0.9103	1	0.9103	1	1	1	0.9822
MG592608.1	1.243.O.	Vibrio cyclitrophicus	Vibrio	myo	type1cluster7	4	30	826_0	Clustered	16	VC_826_0	16	0.6392	1	0.6392	1	1	1	1
MG592611.1	1.246.O.	Vibrio sp. F13	Vibrio	myo	unassigned	5	43	346_0	Clustered	21	VC_346_0	21	0.8587	1	0.8587	1	1	1	0.9857
MG592612.1	1.247.A.	Vibrio splendidus	Vibrio	sipho	type1	6	39	1001_0	Clustered	6	VC_1001_0	6	0.7756	1	0.7756	1	1	1	1
MG592614.1	1.248.O.	Vibrio cyclitrophicus	Vibrio	myo	type1cluster7	7	30	826_0	Clustered	16	VC_826_0	16	0.6392	1	0.6392	1	1	1	1
MG592615.1	1.249.A.	Vibrio cyclitrophicus	Vibrio	auto	noheadnecktail	8	17	1143_0	Clustered	2	VC_1143_0	2	0.3788	0.963952	0.3651	1	1	1	1
MG592617.1	1.250.O.	Vibrio splendidus	Vibrio	sipho	type1	9	48	1111_0	Clustered	45	VC_1111_0	45	0.9954	1	0.9954	1	1	1	0.9838
MG592618.1	1.251.O.	Vibrio lentus	Vibrio	sipho	type1	10	48	1111_0	Clustered	45	VC_1111_0	45	0.9954	1	0.9954	1	1	1	0.9838
MG592620.1	1.254.O.	Vibrio lentus	Vibrio	podo	type3	11	24	347_0	Clustered	5	VC_347_0	5	1	1	1	1	1	1	1
MG592609.1	1.244.A.	Vibrio sp. F13	Vibrio	myo	type2	12	1	59_0	Clustered	2	VC_59_0	2	0.0188	0.956888	0.018	1	1	1	1
MG592621.1	1.255.O.	Vibrio splendidus	Vibrio	myo	type2	12	1	59_0	Clustered	2	VC_59_0	2	0.0188	0.956888	0.018	1	1	1	1
MG592622.1	1.256.O.	Vibrio cyclitrophicus	Vibrio	myo	type1cluster7	13	30	826_0	Clustered	16	VC_826_0	16	0.6392	1	0.6392	1	1	1	1
MG592624.1	1.259.O.	Vibrio splendidus	Vibrio	myo	unassigned	14	22	1147_0	Clustered	2	VC_1147_0	2	1	1	1	1	1	1	1
MG592626.1	1.262.O.	Vibrio breoganii	Vibrio	podo	type3	15	2	406_0	Clustered	4	VC_406_0	4	0.4205	0.999983	0.4204	1	1	1	1
MG592627.1	1.263.A.	Vibrio cyclitrophicus	Vibrio	myo	type1cluster7	16	30	826_0	Clustered	16	VC_826_0	16	0.6392	1	0.6392	1	1	1	1
MG592629.1	1.264.O.	Vibrio splendidus	Vibrio	podo	type3	17	46	#N/A	Outlier	#N/A	#N/A	#N/A	#N/A	#N/A	#N/A	#N/A	#N/A	#N/A	#N/A
MG592630.1	1.265.O.	Vibrio cyclitrophicus	Vibrio	sipho	type1cluster5	18	47	496_0	Clustered	7	VC_496_0	7	0.1766	1	0.1766	1	1	1	0.8095
MG592631.1	1.266.O.	Vibrio breoganii	Vibrio	sipho	type1cluster5	19	45	930_0	Clustered	34	VC_930_0	34	0.9103	1	0.9103	1	1	1	0.9822
MG592641.1	1.273.O.	Vibrio cyclitrophicus	Vibrio	myo	type1cluster7	20	30	826_0	Clustered	16	VC_826_0	16	0.6392	1	0.6392	1	1	1	1
MG592643.1	1.275.O.	Vibrio cyclitrophicus	Vibrio	podo	type3	21	3	#N/A	Outlier	#N/A	#N/A	#N/A	#N/A	#N/A	#N/A	#N/A	#N/A	#N/A	#N/A
MG592644.1	1.276.O.	Vibrio cyclitrophicus	Vibrio	sipho	type1cluster5	22	47	496_2	Clustered	15	VC_496_2	15	0.4173	1	0.4173	1	2	2	0.6286
MG592647.1	1.278.O.	Vibrio cyclitrophicus	Vibrio	myo	type1cluster7	23	30	826_0	Clustered	16	VC_826_0	16	0.6392	1	0.6392	1	1	1	1
MG592655.1	1.285.O.	Vibrio lentus	Vibrio	sipho	type1	24	48	1111_0	Clustered	45	VC_1111_0	45	0.9954	1	0.9954	1	1	1	0.9838
MG592656.1	1.286.O.	Vibrio cyclitrophicus	Vibrio	myo	type1cluster7	25	30	826_0	Clustered	16	VC_826_0	16	0.6392	1	0.6392	1	1	1	1
MG592654.1	1.284.A.	Vibrio cyclitrophicus	Vibrio	sipho	type1cluster5	26	29	962_0	Clustered	8	VC_962_0	8	0.6396	1	0.6396	1	1	1	1
MG592657.1	1.287.O.	Vibrio cyclitrophicus	Vibrio	sipho	type1cluster5	26	29	962_0	Clustered	8	VC_962_0	8	0.6396	1	0.6396	1	1	1	1
MG592658.1	1.289.A.	Vibrio cyclitrophicus	Vibrio	sipho	type1cluster5	26	29	962_0	Clustered	8	VC_962_0	8	0.6396	1	0.6396	1	1	1	1
MG592659.1	1.291.O.	Vibrio cyclitrophicus	Vibrio	sipho	type1cluster5	27	29	962_0	Clustered	8	VC_962_0	8	0.6396	1	0.6396	1	1	1	1
MG592660.1	1.293.O.	Vibrio cyclitrophicus	Vibrio	podo	type3	28	35	747_0	Clustered	2	VC_747_0	2	0.1767	0.952052	0.1682	1	1	1	1
MG592661.1	2.044.O.	Vibrio lentus	Vibrio	sipho	type1cluster6	29	8	1011_0	Clustered	7	VC_1011_0	7	0.9503	1	0.9503	1	1	1	1
MG592665.1	2.095.B.	Vibrio sp. F12	Vibrio	sipho	type1cluster5	30	47	496_1	Clustered	3	VC_496_1	3	0.0925	0.99841	0.0923	1	1	1	1
MG592671.1	2.275.O.	Vibrio cyclitrophicus	Vibrio	myo	type2	31	4	#N/A	Outlier	#N/A	#N/A	#N/A	#N/A	#N/A	#N/A	#N/A	#N/A	#N/A	#N/A
MG592672.1	3.058.O.	Vibrio lentus	Vibrio	sipho	type1cluster6	32	5	1150_0	Clustered	4	VC_1150_0	4	1	0	0	1	1	1	1
MG592390.1	1.003.O.	Vibrio lentus	Vibrio	podo	type3	33	11	501_0	Clustered	8	VC_501_0	8	0.3573	1	0.3573	1	1	1	1
MG592392.1	1.005.O.	Vibrio splendidus	Vibrio	myo	unassigned	34	43	346_0	Clustered	21	VC_346_0	21	0.8587	1	0.8587	1	1	1	0.9857
MG592393.1	1.007.O.	Vibrio cyclitrophicus	Vibrio	myo	type1cluster7	35	30	826_0	Clustered	16	VC_826_0	16	0.6392	1	0.6392	1	1	1	1
MG592395.1	1.009.O.	Vibrio lentus	Vibrio	myo	type1cluster6	36	6	345_0	Clustered	6	VC_345_0	6	0.3271	1	0.3271	1	1	1	1
MG592398.1	1.013.O.	Vibrio cyclitrophicus	Vibrio	sipho	type1	37	39	1001_0	Clustered	6	VC_1001_0	6	0.7756	1	0.7756	1	1	1	1
MG592399.1	1.015.O.	Vibrio breoganii	Vibrio	podo	type3	38	36	1144_0	Clustered	6	VC_1144_0	6	0.8434	1	0.8434	1	1	1	1
MG592402.1	1.020.O.	Vibrio tasmaniensis	Vibrio	auto	noheadnecktail	39	17	1142_0	Clustered	19	VC_1142_0	19	0.9884	1	0.9884	1	1	1	1
MG592403.1	1.021.A.	Vibrio splendidus	Vibrio	podo	type3	40	26	384_0	Clustered	4	VC_384_0	4	0.5869	0.999981	0.5869	1	1	1	1
MG592406.1	1.022.O.	Vibrio splendidus	Vibrio	sipho	type1	41	48	1111_0	Clustered	45	VC_1111_0	45	0.9954	1	0.9954	1	1	1	0.9838
MG592407.1	1.023.O.	Vibrio splendidus	Vibrio	sipho	type1	42	48	1111_0	Clustered	45	VC_1111_0	45	0.9954	1	0.9954	1	1	1	0.9838
MG592408.1	1.024.O.	Vibrio lentus	Vibrio	sipho	type1	43	48	1111_0	Clustered	45	VC_1111_0	45	0.9954	1	0.9954	1	1	1	0.9838
MG592413.1	1.029.O.	Vibrio sp. 10N.4	Vibrio	myo	type1cluster7	44	14	#N/A	Outlier	#N/A	#N/A	#N/A	#N/A	#N/A	#N/A	#N/A	#N/A	#N/A	#N/A
MG592414.1	1.030.O.	Vibrio sp. F13	Vibrio	myo	unassigned	45	43	346_0	Clustered	21	VC_346_0	21	0.8587	1	0.8587	1	1	1	0.9857
MG592415.1	1.031.O.	Vibrio lentus	Vibrio	myo	unassigned	46	7	#N/A	#N/A	#N/A	#N/A	#N/A	#N/A	#N/A	#N/A	#N/A	#N/A	#N/A	#N/A
MG592416.1	1.032.O.	Vibrio splendidus	Vibrio	sipho	type1	47	48	1111_0	Clustered	45	VC_1111_0	45	0.9954	1	0.9954	1	1	1	0.9838
MG592417.1	1.033.O.	Vibrio lentus	Vibrio	sipho	type1	48	48	1111_0	Clustered	45	VC_1111_0	45	0.9954	1	0.9954	1	1	1	0.9838
MG592420.1	1.036.O.	Vibrio lentus	Vibrio	podo	type3	49	11	501_0	Clustered	8	VC_501_0	8	0.3573	1	0.3573	1	1	1	1
MG592422.1	1.038.O.	Vibrio lentus	Vibrio	myo	type1cluster7	50	14	500_0	Clustered	6	VC_500_0	6	0.2892	1	0.2892	1	1	1	0.9333
MG592423.1	1.039.O.	Vibrio lentus	Vibrio	podo	type3	51	11	501_0	Clustered	8	VC_501_0	8	0.3573	1	0.3573	1	1	1	1
MG592425.1	1.042.O.	Vibrio lentus	Vibrio	myo	type1cluster7	52	14	500_0	Clustered	6	VC_500_0	6	0.2892	1	0.2892	1	1	1	0.9333
MG592428.1	1.046.O.	Vibrio splendidus	Vibrio	sipho	type1	53	48	1111_0	Clustered	45	VC_1111_0	45	0.9954	1	0.9954	1	1	1	0.9838
MG592429.1	1.047.O.	Vibrio cyclitrophicus	Vibrio	sipho	type1cluster5	54	29	962_0	Clustered	8	VC_962_0	8	0.6396	1	0.6396	1	1	1	1
MG592432.1	1.050.O.	Shewanella sp. 10N.6	Shewanella	sipho	type1cluster6	55	10	1010_0	Clustered	7	VC_1010_0	7	0.7811	1	0.7811	1	2	2	1
MG592431.1	1.049.O.	Shewanella sp.	Shewanella	sipho	type1cluster6	55	10	1010_0	Clustered	7	VC_1010_0	7	0.7811	1	0.7811	1	2	2	1
MG592433.1	1.052.A.	Enterovibrio norvegicus	Enterovibrio	myo	type1cluster7	56	21	#N/A	Outlier	#N/A	#N/A	#N/A	#N/A	#N/A	#N/A	#N/A	#N/A	#N/A	#N/A
MG592434.1	1.054.O.	Vibrio sp. 10N.3	Vibrio	myo	type1cluster7	57	14	500_0	Clustered	6	VC_500_0	6	0.2892	1	0.2892	1	1	1	0.9333
MG592435.1	1.055.O.	Enterovibrio norvegicus	Enterovibrio	sipho	type1cluster6	58	10	1010_0	Clustered	7	VC_1010_0	7	0.7811	1	0.7811	1	2	2	1
MG592438.1	1.060.A.	Vibrio splendidus	Vibrio	sipho	type1cluster5	59	29	962_0	Clustered	8	VC_962_0	8	0.6396	1	0.6396	1	1	1	1
MG592439.1	1.061.O.	Vibrio lentus	Vibrio	podo	type3	60	11	501_0	Clustered	8	VC_501_0	8	0.3573	1	0.3573	1	1	1	1
MG592441.1	1.063.O.	Vibrio lentus	Vibrio	myo	type1cluster7	61	23	#N/A	Outlier	#N/A	#N/A	#N/A	#N/A	#N/A	#N/A	#N/A	#N/A	#N/A	#N/A
MG592444.1	1.067.O.	Vibrio lentus	Vibrio	podo	type3	62	11	501_0	Clustered	8	VC_501_0	8	0.3573	1	0.3573	1	1	1	1
MG592448.1	1.071.A.	Vibrio lentus	Vibrio	myo	type1cluster7	63	14	500_0	Clustered	6	VC_500_0	6	0.2892	1	0.2892	1	1	1	0.9333
MG592400.1	1.016.O.	Vibrio lentus	Vibrio	myo	type1cluster7	63	14	500_0	Clustered	6	VC_500_0	6	0.2892	1	0.2892	1	1	1	0.9333
MG592436.1	1.056.O.	Vibrio lentus	Vibrio	sipho	type1cluster6	64	8	1011_0	Clustered	7	VC_1011_0	7	0.9503	1	0.9503	1	1	1	1
MG592443.1	1.066.O.	Vibrio lentus	Vibrio	sipho	type1cluster6	64	8	1011_0	Clustered	7	VC_1011_0	7	0.9503	1	0.9503	1	1	1	1
MG592445.1	1.068.O.	Vibrio lentus	Vibrio	sipho	type1cluster6	64	8	1011_0	Clustered	7	VC_1011_0	7	0.9503	1	0.9503	1	1	1	1
MG592449.1	1.072.O.	Vibrio lentus	Vibrio	sipho	type1cluster6	64	8	1011_0	Clustered	7	VC_1011_0	7	0.9503	1	0.9503	1	1	1	1
MG592421.1	1.037.O.	Vibrio lentus	Vibrio	sipho	type1cluster6	64	8	1011_0	Clustered	7	VC_1011_0	7	0.9503	1	0.9503	1	1	1	1
MG592391.1	1.004.O.	Vibrio lentus	Vibrio	sipho	type1cluster6	64	8	1011_0	Clustered	7	VC_1011_0	7	0.9503	1	0.9503	1	1	1	1
MG592450.1	1.074.O.	Vibrio breoganii	Vibrio	sipho	type1cluster5	65	45	930_0	Clustered	34	VC_930_0	34	0.9103	1	0.9103	1	1	1	0.9822
MG592452.1	1.076.O.	Shewanella sp. 10N.7	Shewanella	sipho	type1	66	37	597_0	Clustered	2	VC_597_0	2	0.3533	0.951316	0.3361	1	1	1	1
MG592447.1	1.070.O.	Enterovibrio norvegicus	Enterovibrio	podo	type3	67	36	1145_0	Clustered	2	VC_1145_0	2	0.3201	0.943208	0.302	1	1	1	1
MG592453.1	1.077.O.	Enterovibrio norvegicus	Enterovibrio	podo	type3	67	36	1145_0	Clustered	2	VC_1145_0	2	0.3201	0.943208	0.302	1	1	1	1
MG592454.1	1.079.O.	Vibrio lentus	Vibrio	podo	type3	68	11	501_0	Clustered	8	VC_501_0	8	0.3573	1	0.3573	1	1	1	1
MG592456.1	1.081.O.	Shewanella sp. 10N.6	Shewanella	myo	type2	69	9	#N/A	#N/A	#N/A	#N/A	#N/A	#N/A	#N/A	#N/A	#N/A	#N/A	#N/A	#N/A
MG592457.1	1.082.O.	Vibrio breoganii	Vibrio	sipho	type1cluster5	70	45	930_0	Clustered	34	VC_930_0	34	0.9103	1	0.9103	1	1	1	0.9822
MG592458.1	1.083.O.	Shewanella sp. 10N.6	Shewanella	sipho	type1cluster6	71	10	1010_0	Clustered	7	VC_1010_0	7	0.7811	1	0.7811	1	2	2	1
MG592666.1	2.096.O.	Shewanella sp. 10N.6	Shewanella	sipho	type1cluster6	71	10	1010_0	Clustered	7	VC_1010_0	7	0.7811	1	0.7811	1	2	2	1
MG592459.1	1.084.O.	Enterovibrio norvegicus	Enterovibrio	myo	unassigned	72	12	#N/A	#N/A	#N/A	#N/A	#N/A	#N/A	#N/A	#N/A	#N/A	#N/A	#N/A	#N/A
MG592460.1	1.085.O.	Vibrio breoganii	Vibrio	sipho	type1cluster5	73	45	930_0	Clustered	34	VC_930_0	34	0.9103	1	0.9103	1	1	1	0.9822
MG592461.1	1.086.O.	Vibrio splendidus	Vibrio	myo	unassigned	74	43	346_0	Clustered	21	VC_346_0	21	0.8587	1	0.8587	1	1	1	0.9857
MG592462.1	1.087.A.	Vibrio lentus	Vibrio	myo	unassigned	75	43	346_0	Clustered	21	VC_346_0	21	0.8587	1	0.8587	1	1	1	0.9857
MG592463.1	1.088.O.	Vibrio lentus	Vibrio	sipho	type1cluster5	76	48	1111_0	Clustered	45	VC_1111_0	45	0.9954	1	0.9954	1	1	1	0.9838
MG592465.1	1.090.B.	Vibrio lentus	Vibrio	podo	type3	77	11	501_0	Clustered	8	VC_501_0	8	0.3573	1	0.3573	1	1	1	1
MG592466.1	1.091.O.	Vibrio lentus	Vibrio	podo	type3	78	11	501_0	Clustered	8	VC_501_0	8	0.3573	1	0.3573	1	1	1	1
MG592401.1	1.017.O.	Vibrio sp. F12	Vibrio	myo	unassigned	79	43	346_0	Clustered	21	VC_346_0	21	0.8587	1	0.8587	1	1	1	0.9857
MG592451.1	1.075.O.	Vibrio cyclitrophicus	Vibrio	myo	unassigned	79	43	346_0	Clustered	21	VC_346_0	21	0.8587	1	0.8587	1	1	1	0.9857
MG592467.1	1.093.O.	Vibrio sp. F12	Vibrio	myo	unassigned	79	43	346_0	Clustered	21	VC_346_0	21	0.8587	1	0.8587	1	1	1	0.9857
MG592468.1	1.094.O.	Vibrio sp. F12	Vibrio	myo	unassigned	79	43	346_0	Clustered	21	VC_346_0	21	0.8587	1	0.8587	1	1	1	0.9857
MG592470.1	1.097.O.	Vibrio sp. 10N.5	Vibrio	podo	type3	80	20	583_0	Clustered	7	VC_583_0	7	0.476	1	0.476	1	1	1	1
MG592397.1	1.012.O.	Vibrio lentus	Vibrio	sipho	type1cluster5	81	48	1111_0	Clustered	45	VC_1111_0	45	0.9954	1	0.9954	1	1	1	0.9838
MG592464.1	1.089.O.	Vibrio lentus	Vibrio	sipho	type1cluster5	81	48	1111_0	Clustered	45	VC_1111_0	45	0.9954	1	0.9954	1	1	1	0.9838
MG592471.1	1.098.O.	Vibrio lentus	Vibrio	sipho	type1cluster5	81	48	1111_0	Clustered	45	VC_1111_0	45	0.9954	1	0.9954	1	1	1	0.9838
MG592472.1	1.100.O.	Vibrio lentus	Vibrio	myo	unassigned	82	43	346_0	Clustered	21	VC_346_0	21	0.8587	1	0.8587	1	1	1	0.9857
MG592473.1	1.101.O.	Enterovibrio norvegicus	Enterovibrio	myo	type1cluster7	83	12	#N/A	#N/A	#N/A	#N/A	#N/A	#N/A	#N/A	#N/A	#N/A	#N/A	#N/A	#N/A
MG592475.1	1.103.O.	Vibrio splendidus	Vibrio	sipho	type1	84	48	1111_0	Clustered	45	VC_1111_0	45	0.9954	1	0.9954	1	1	1	0.9838
MG592476.1	1.104.O.	Vibrio lentus	Vibrio	sipho	type1	85	48	1111_0	Clustered	45	VC_1111_0	45	0.9954	1	0.9954	1	1	1	0.9838
MG592477.1	1.105.O.	Vibrio cyclitrophicus	Vibrio	myo	type1cluster7	86	30	826_0	Clustered	16	VC_826_0	16	0.6392	1	0.6392	1	1	1	1
MG592478.1	1.106.O.	Vibrio cyclitrophicus	Vibrio	myo	type1cluster7	87	30	826_0	Clustered	16	VC_826_0	16	0.6392	1	0.6392	1	1	1	1
MG592442.1	1.064.O.	unknown	unknown	sipho	type1cluster5	88	45	930_0	Clustered	34	VC_930_0	34	0.9103	1	0.9103	1	1	1	0.9822
MG592482.1	1.108.O.	Vibrio breoganii	Vibrio	sipho	type1cluster5	88	45	930_0	Clustered	34	VC_930_0	34	0.9103	1	0.9103	1	1	1	0.9822
MG592483.1	1.110.O.	Vibrio breoganii	Vibrio	sipho	type1cluster5	89	45	930_0	Clustered	34	VC_930_0	34	0.9103	1	0.9103	1	1	1	0.9822
MG592484.1	1.111.A.	Vibrio lentus	Vibrio	myo	type1cluster6	90	13	1095_0	Clustered	2	VC_1095_0	2	0.6944	0.948428	0.6586	1	1	1	1
MG592486.1	1.112.O.	Vibrio lentus	Vibrio	myo	type1cluster7	91	14	500_0	Clustered	6	VC_500_0	6	0.2892	1	0.2892	1	1	1	0.9333
MG592487.1	1.113.A.	Vibrio splendidus	Vibrio	sipho	type1cluster5	92	29	962_0	Clustered	8	VC_962_0	8	0.6396	1	0.6396	1	1	1	1
MG592488.1	1.115.A.	Vibrio breoganii	Vibrio	sipho	type1cluster5	93	45	930_0	Clustered	34	VC_930_0	34	0.9103	1	0.9103	1	1	1	0.9822
MG592495.1	1.121.O.	Enterovibrio norvegicus	Enterovibrio	myo	type1cluster7	94	15	#N/A	Outlier	#N/A	#N/A	#N/A	#N/A	#N/A	#N/A	#N/A	#N/A	#N/A	#N/A
MG592496.1	1.122.A.	Vibrio cyclitrophicus	Vibrio	sipho	type1	95	39	1001_0	Clustered	6	VC_1001_0	6	0.7756	1	0.7756	1	1	1	1
MG592498.1	1.123.O.	Enterovibrio norvegicus	Enterovibrio	myo	type1cluster7	96	16	317_0	Clustered	2	VC_317_0	2	0.0813	0.950068	0.0772	1	1	1	1
MG592499.1	1.124.O.	Vibrio sp. 10N.2	Vibrio	myo	unassigned	97	43	346_0	Clustered	21	VC_346_0	21	0.8587	1	0.8587	1	1	1	0.9857
MG592663.1	2.092.O.	Vibrio lentus	Vibrio	auto	noheadnecktail	98	17	1142_0	Clustered	19	VC_1142_0	19	0.9884	1	0.9884	1	1	1	1
MG592394.1	1.008.O.	Vibrio cyclitrophicus	Vibrio	auto	noheadnecktail	98	17	1142_0	Clustered	19	VC_1142_0	19	0.9884	1	0.9884	1	1	1	1
MG592396.1	1.011.O.	Vibrio cyclitrophicus	Vibrio	auto	noheadnecktail	98	17	1142_0	Clustered	19	VC_1142_0	19	0.9884	1	0.9884	1	1	1	1
MG592424.1	1.040.O.	Vibrio lentus	Vibrio	auto	noheadnecktail	98	17	1142_0	Clustered	19	VC_1142_0	19	0.9884	1	0.9884	1	1	1	1
MG592440.1	1.062.O.	Vibrio cyclitrophicus	Vibrio	auto	noheadnecktail	98	17	1142_0	Clustered	19	VC_1142_0	19	0.9884	1	0.9884	1	1	1	1
MG592446.1	1.069.O.	Vibrio lentus	Vibrio	auto	noheadnecktail	98	17	1142_0	Clustered	19	VC_1142_0	19	0.9884	1	0.9884	1	1	1	1
MG592500.1	1.125.O.	Vibrio splendidus	Vibrio	auto	noheadnecktail	98	17	1142_0	Clustered	19	VC_1142_0	19	0.9884	1	0.9884	1	1	1	1
MG592501.1	1.127.O.	Vibrio lentus	Vibrio	sipho	type1cluster5	99	47	496_2	Clustered	15	VC_496_2	15	0.4173	1	0.4173	1	2	2	0.6286
MG592502.1	1.131.O.	Vibrio breoganii	Vibrio	sipho	type1cluster5	100	45	930_0	Clustered	34	VC_930_0	34	0.9103	1	0.9103	1	1	1	0.9822
MG592503.1	1.132.O.	Vibrio breoganii	Vibrio	sipho	type1cluster5	101	45	930_0	Clustered	34	VC_930_0	34	0.9103	1	0.9103	1	1	1	0.9822
MG592504.1	1.133.O.	Vibrio breoganii	Vibrio	sipho	type1cluster5	102	45	930_0	Clustered	34	VC_930_0	34	0.9103	1	0.9103	1	1	1	0.9822
MG592505.1	1.134.O.	Vibrio breoganii	Vibrio	sipho	type1cluster5	103	45	930_0	Clustered	34	VC_930_0	34	0.9103	1	0.9103	1	1	1	0.9822
MG592506.1	1.135.O.	Vibrio sp. F13	Vibrio	sipho	type1cluster5	104	47	496_0	Clustered	7	VC_496_0	7	0.1766	1	0.1766	1	1	1	0.8095
MG592508.1	1.137.O.	Vibrio lentus	Vibrio	sipho	type1cluster5	105	47	496_2	Clustered	15	VC_496_2	15	0.4173	1	0.4173	1	2	2	0.6286
MG592509.1	1.138.O.	Vibrio lentus	Vibrio	podo	type3	106	24	347_0	Clustered	5	VC_347_0	5	1	1	1	1	1	1	1
MG592474.1	1.102.O.	Vibrio lentus	Vibrio	auto	noheadnecktail	107	17	1142_0	Clustered	19	VC_1142_0	19	0.9884	1	0.9884	1	1	1	1
MG592480.1	1.107.B.	Vibrio lentus	Vibrio	auto	noheadnecktail	107	17	1142_0	Clustered	19	VC_1142_0	19	0.9884	1	0.9884	1	1	1	1
MG592430.1	1.048.O.	Vibrio lentus	Vibrio	auto	noheadnecktail	107	17	1142_0	Clustered	19	VC_1142_0	19	0.9884	1	0.9884	1	1	1	1
MG592469.1	1.095.O.	Vibrio sp. F12	Vibrio	auto	noheadnecktail	107	17	1142_0	Clustered	19	VC_1142_0	19	0.9884	1	0.9884	1	1	1	1
MG592437.1	1.057.O.	Vibrio lentus	Vibrio	auto	noheadnecktail	107	17	1142_0	Clustered	19	VC_1142_0	19	0.9884	1	0.9884	1	1	1	1
MG592426.1	1.043.O.	Vibrio lentus	Vibrio	auto	noheadnecktail	107	17	1142_0	Clustered	19	VC_1142_0	19	0.9884	1	0.9884	1	1	1	1
MG592427.1	1.044.O.	Vibrio lentus	Vibrio	auto	noheadnecktail	107	17	1142_0	Clustered	19	VC_1142_0	19	0.9884	1	0.9884	1	1	1	1
MG592512.1	1.141.A.	Vibrio kanaloae	Vibrio	auto	noheadnecktail	107	17	1142_0	Clustered	19	VC_1142_0	19	0.9884	1	0.9884	1	1	1	1
MG592455.1	1.080.O.	Vibrio lentus	Vibrio	auto	noheadnecktail	107	17	1142_0	Clustered	19	VC_1142_0	19	0.9884	1	0.9884	1	1	1	1
MG592515.1	1.144.O.	Vibrio splendidus	Vibrio	sipho	type1cluster5	108	18	#N/A	Outlier	#N/A	#N/A	#N/A	#N/A	#N/A	#N/A	#N/A	#N/A	#N/A	#N/A
MG592517.1	1.148.O.	Vibrio breoganii	Vibrio	sipho	type1cluster5	109	45	930_0	Clustered	34	VC_930_0	34	0.9103	1	0.9103	1	1	1	0.9822
MG592518.1	1.149.O.	Vibrio cyclitrophicus	Vibrio	myo	type1cluster7	110	30	826_0	Clustered	16	VC_826_0	16	0.6392	1	0.6392	1	1	1	1
MG592520.1	1.151.O.	Vibrio splendidus	Vibrio	sipho	type1cluster5	111	19	#N/A	Outlier	#N/A	#N/A	#N/A	#N/A	#N/A	#N/A	#N/A	#N/A	#N/A	#N/A
MG592410.1	1.026.O.	Vibrio splendidus	Vibrio	podo	type3	112	20	583_0	Clustered	7	VC_583_0	7	0.476	1	0.476	1	1	1	1
MG592521.1	1.152.O.	Vibrio splendidus	Vibrio	podo	type3	112	20	583_0	Clustered	7	VC_583_0	7	0.476	1	0.476	1	1	1	1
MG592409.1	1.025.O.	Vibrio splendidus	Vibrio	podo	type3	112	20	583_0	Clustered	7	VC_583_0	7	0.476	1	0.476	1	1	1	1
MG592668.1	2.130.O.	Vibrio splendidus	Vibrio	podo	type3	112	20	583_0	Clustered	7	VC_583_0	7	0.476	1	0.476	1	1	1	1
MG592519.1	1.150.O.	Vibrio splendidus	Vibrio	podo	type3	112	20	583_0	Clustered	7	VC_583_0	7	0.476	1	0.476	1	1	1	1
MG592522.1	1.154.O.	Vibrio jasicida	Vibrio	myo	type1cluster7	113	21	1121_0	Clustered	4	VC_1121_0	4	0.698	0.998819	0.6972	1	1	1	1
MG592523.1	1.155.O.	Vibrio sp. F13	Vibrio	myo	unassigned	114	22	1147_0	Clustered	2	VC_1147_0	2	1	1	1	1	1	1	1
MG592529.1	1.161.O.	Vibrio lentus	Vibrio	myo	type1cluster7	115	28	#N/A	#N/A	#N/A	#N/A	#N/A	#N/A	#N/A	#N/A	#N/A	#N/A	#N/A	#N/A
MG592516.1	1.147.O.	Vibrio breoganii	Vibrio	sipho	type1cluster5	116	45	930_0	Clustered	34	VC_930_0	34	0.9103	1	0.9103	1	1	1	0.9822
MG592530.1	1.162.O.	Vibrio breoganii	Vibrio	sipho	type1cluster5	116	45	930_0	Clustered	34	VC_930_0	34	0.9103	1	0.9103	1	1	1	0.9822
MG592531.1	1.164.O.	Vibrio sp. F13	Vibrio	myo	unassigned	117	43	346_0	Clustered	21	VC_346_0	21	0.8587	1	0.8587	1	1	1	0.9857
MG592532.1	1.165.O.	Vibrio breoganii	Vibrio	sipho	type1cluster5	118	45	930_0	Clustered	34	VC_930_0	34	0.9103	1	0.9103	1	1	1	0.9822
MG592534.1	1.167.O.	Vibrio breoganii	Vibrio	sipho	type1cluster5	119	45	930_0	Clustered	34	VC_930_0	34	0.9103	1	0.9103	1	1	1	0.9822
MG592535.1	1.168.O.	Vibrio breoganii	Vibrio	sipho	type1cluster5	120	45	930_0	Clustered	34	VC_930_0	34	0.9103	1	0.9103	1	1	1	0.9822
MG592537.1	1.170.O.	Vibrio sp.	Vibrio	myo	type1cluster7	121	23	#N/A	Outlier	#N/A	#N/A	#N/A	#N/A	#N/A	#N/A	#N/A	#N/A	#N/A	#N/A
MG592490.1	1.116.O.	Vibrio breoganii	Vibrio	sipho	type1cluster5	122	45	930_0	Clustered	34	VC_930_0	34	0.9103	1	0.9103	1	1	1	0.9822
MG592539.1	1.172.O.	Vibrio breoganii	Vibrio	sipho	type1cluster5	122	45	930_0	Clustered	34	VC_930_0	34	0.9103	1	0.9103	1	1	1	0.9822
MG592540.1	1.173.O.	Vibrio cyclitrophicus	Vibrio	myo	type1cluster7	123	30	826_0	Clustered	16	VC_826_0	16	0.6392	1	0.6392	1	1	1	1
MG592541.1	1.174.O.	Vibrio lentus	Vibrio	myo	unassigned	124	43	346_0	Clustered	21	VC_346_0	21	0.8587	1	0.8587	1	1	1	0.9857
MG592542.1	1.175.O.	Vibrio lentus	Vibrio	myo	unassigned	125	43	346_0	Clustered	21	VC_346_0	21	0.8587	1	0.8587	1	1	1	0.9857
MG592526.1	1.158.O.	Vibrio lentus	Vibrio	myo	unassigned	125	43	346_0	Clustered	21	VC_346_0	21	0.8587	1	0.8587	1	1	1	0.9857
MG592543.1	1.176.O.	Vibrio breoganii	Vibrio	sipho	type1cluster5	126	45	930_0	Clustered	34	VC_930_0	34	0.9103	1	0.9103	1	1	1	0.9822
MG592544.1	1.177.O.	Vibrio sp. F12	Vibrio	sipho	type1cluster5	127	47	496_1	Clustered	3	VC_496_1	3	0.0925	0.99841	0.0923	1	1	1	1
MG592545.1	1.178.O.	Vibrio cyclitrophicus	Vibrio	sipho	type1cluster5	128	47	496_0	Clustered	7	VC_496_0	7	0.1766	1	0.1766	1	1	1	0.8095
MG592623.1	1.257.O.	Vibrio splendidus	Vibrio	podo	type3	129	24	347_0	Clustered	5	VC_347_0	5	1	1	1	1	1	1	1
MG592546.1	1.179.O.	Vibrio splendidus	Vibrio	podo	type3	129	24	347_0	Clustered	5	VC_347_0	5	1	1	1	1	1	1	1
MG592547.1	1.181.O.	Vibrio splendidus	Vibrio	myo	unassigned	130	43	346_0	Clustered	21	VC_346_0	21	0.8587	1	0.8587	1	1	1	0.9857
MG592548.1	1.182.O.	Vibrio breoganii	Vibrio	podo	type3	131	25	#N/A	Outlier	#N/A	#N/A	#N/A	#N/A	#N/A	#N/A	#N/A	#N/A	#N/A	#N/A
MG592549.1	1.183.O.	Vibrio sp. 10N.2	Vibrio	podo	type3	132	38	954_0	Clustered	7	VC_954_0	7	0.8294	1	0.8294	1	2	2	1
MG592550.1	1.184.A.	Vibrio cyclitrophicus	Vibrio	podo	type3	133	38	954_0	Clustered	7	VC_954_0	7	0.8294	1	0.8294	1	2	2	1
MG592551.1	1.185.O.	Vibrio sp. 10N.2	Vibrio	podo	type3	134	26	384_0	Clustered	4	VC_384_0	4	0.5869	0.999981	0.5869	1	1	1	1
MG592552.1	1.186.O.	Vibrio cyclitrophicus	Vibrio	myo	type1cluster7	135	30	826_0	Clustered	16	VC_826_0	16	0.6392	1	0.6392	1	1	1	1
MG592553.1	1.187.O.	Vibrio splendidus	Vibrio	myo	type1cluster7	136	28	#N/A	#N/A	#N/A	#N/A	#N/A	#N/A	#N/A	#N/A	#N/A	#N/A	#N/A	#N/A
MG592559.1	1.189.O.	Vibrio breoganii	Vibrio	sipho	type1cluster5	137	45	930_0	Clustered	34	VC_930_0	34	0.9103	1	0.9103	1	1	1	0.9822
MG592533.1	1.166.O.	Vibrio lentus	Vibrio	myo	unassigned	138	27	1148_0	Clustered	2	VC_1148_0	2	1	1	1	1	1	1	1
MG592560.1	1.190.O.	Vibrio lentus	Vibrio	myo	unassigned	138	27	1148_0	Clustered	2	VC_1148_0	2	1	1	1	1	1	1	1
MG592561.1	1.191.O.	Vibrio splendidus	Vibrio	myo	unassigned	139	43	346_0	Clustered	21	VC_346_0	21	0.8587	1	0.8587	1	1	1	0.9857
MG592562.1	1.193.O.	Vibrio splendidus	Vibrio	myo	type1cluster7	140	28	#N/A	#N/A	#N/A	#N/A	#N/A	#N/A	#N/A	#N/A	#N/A	#N/A	#N/A	#N/A
MG592566.1	1.197.A.	Vibrio cyclitrophicus	Vibrio	sipho	type1cluster5	141	29	962_0	Clustered	8	VC_962_0	8	0.6396	1	0.6396	1	1	1	1
MG592567.1	1.198.A.	Vibrio cyclitrophicus	Vibrio	sipho	type1cluster5	142	47	496_0	Clustered	7	VC_496_0	7	0.1766	1	0.1766	1	1	1	0.8095
MG592569.1	1.199.A.	Vibrio cyclitrophicus	Vibrio	myo	type1cluster7	143	30	826_0	Clustered	16	VC_826_0	16	0.6392	1	0.6392	1	1	1	1
MG592538.1	1.171.O.	Vibrio lentus	Vibrio	sipho	type1	144	48	1111_0	Clustered	45	VC_1111_0	45	0.9954	1	0.9954	1	1	1	0.9838
MG592564.1	1.195.O.	Vibrio lentus	Vibrio	sipho	type1	144	48	1111_0	Clustered	45	VC_1111_0	45	0.9954	1	0.9954	1	1	1	0.9838
MG592635.1	1.269.O.	Vibrio lentus	Vibrio	sipho	type1	144	48	1111_0	Clustered	45	VC_1111_0	45	0.9954	1	0.9954	1	1	1	0.9838
MG592651.1	1.283.A.	Vibrio lentus	Vibrio	sipho	type1	144	48	1111_0	Clustered	45	VC_1111_0	45	0.9954	1	0.9954	1	1	1	0.9838
MG592565.1	1.196.O.	Vibrio lentus	Vibrio	sipho	type1	144	48	1111_0	Clustered	45	VC_1111_0	45	0.9954	1	0.9954	1	1	1	0.9838
MG592632.1	1.267.O.	Vibrio lentus	Vibrio	sipho	type1	144	48	1111_0	Clustered	45	VC_1111_0	45	0.9954	1	0.9954	1	1	1	0.9838
MG592642.1	1.274.O.	Vibrio lentus	Vibrio	sipho	type1	144	48	1111_0	Clustered	45	VC_1111_0	45	0.9954	1	0.9954	1	1	1	0.9838
MG592650.1	1.282.A.	Vibrio lentus	Vibrio	sipho	type1	144	48	1111_0	Clustered	45	VC_1111_0	45	0.9954	1	0.9954	1	1	1	0.9838
MG592411.1	1.027.O.	Vibrio lentus	Vibrio	sipho	type1	144	48	1111_0	Clustered	45	VC_1111_0	45	0.9954	1	0.9954	1	1	1	0.9838
MG592571.1	1.200.O.	Vibrio lentus	Vibrio	sipho	type1	144	48	1111_0	Clustered	45	VC_1111_0	45	0.9954	1	0.9954	1	1	1	0.9838
MG592633.1	1.268.A.	Vibrio lentus	Vibrio	sipho	type1	144	48	1111_0	Clustered	45	VC_1111_0	45	0.9954	1	0.9954	1	1	1	0.9838
MG592638.1	1.271.A.	Vibrio lentus	Vibrio	sipho	type1	144	48	1111_0	Clustered	45	VC_1111_0	45	0.9954	1	0.9954	1	1	1	0.9838
MG592640.1	1.272.O.	Vibrio lentus	Vibrio	sipho	type1	144	48	1111_0	Clustered	45	VC_1111_0	45	0.9954	1	0.9954	1	1	1	0.9838
MG592645.1	1.277.A.	Vibrio lentus	Vibrio	sipho	type1	144	48	1111_0	Clustered	45	VC_1111_0	45	0.9954	1	0.9954	1	1	1	0.9838
MG592648.1	1.280.O.	Vibrio lentus	Vibrio	sipho	type1	144	48	1111_0	Clustered	45	VC_1111_0	45	0.9954	1	0.9954	1	1	1	0.9838
MG592649.1	1.281.O.	Vibrio lentus	Vibrio	sipho	type1	144	48	1111_0	Clustered	45	VC_1111_0	45	0.9954	1	0.9954	1	1	1	0.9838
MG592563.1	1.194.O.	Vibrio lentus	Vibrio	sipho	type1	144	48	1111_0	Clustered	45	VC_1111_0	45	0.9954	1	0.9954	1	1	1	0.9838
MG592636.1	1.270.A.	Vibrio lentus	Vibrio	sipho	type1	144	48	1111_0	Clustered	45	VC_1111_0	45	0.9954	1	0.9954	1	1	1	0.9838
MG592572.1	1.201.B.	Vibrio cyclitrophicus	Vibrio	myo	unassigned	145	43	346_0	Clustered	21	VC_346_0	21	0.8587	1	0.8587	1	1	1	0.9857
MG592573.1	1.202.O.	Vibrio cyclitrophicus	Vibrio	myo	type1cluster9	146	31	44_0	Clustered	22	VC_44_0	22	0.937	1	0.937	3	2	2	1
MG592574.1	1.204.O.	Vibrio cyclitrophicus	Vibrio	podo	type3	147	32	#N/A	Outlier	#N/A	#N/A	#N/A	#N/A	#N/A	#N/A	#N/A	#N/A	#N/A	#N/A
MG592575.1	1.205.O.	Vibrio tasmaniensis	Vibrio	podo	type3	148	33	#N/A	Outlier	#N/A	#N/A	#N/A	#N/A	#N/A	#N/A	#N/A	#N/A	#N/A	#N/A
MG592576.1	1.206.O.	Vibrio breoganii	Vibrio	sipho	type1cluster5	149	45	930_0	Clustered	34	VC_930_0	34	0.9103	1	0.9103	1	1	1	0.9822
MG592667.1	2.117.O.	Vibrio breoganii	Vibrio	sipho	type1cluster5	150	34	104_0	Clustered	7	VC_104_0	7	0.2427	1	0.2427	1	2	2	1
MG592577.1	1.207.B.	Vibrio breoganii	Vibrio	sipho	type1cluster5	150	34	104_0	Clustered	7	VC_104_0	7	0.2427	1	0.2427	1	2	2	1
MG592578.1	1.208.B.	Vibrio splendidus	Vibrio	podo	type3	151	35	747_0	Clustered	2	VC_747_0	2	0.1767	0.952052	0.1682	1	1	1	1
MG592418.1	1.034.O.	Vibrio breoganii	Vibrio	podo	type3	152	36	1144_0	Clustered	6	VC_1144_0	6	0.8434	1	0.8434	1	1	1	1
MG592511.1	1.139.B.	Vibrio breoganii	Vibrio	podo	type3	152	36	1144_0	Clustered	6	VC_1144_0	6	0.8434	1	0.8434	1	1	1	1
MG592579.1	1.209.O.	Vibrio breoganii	Vibrio	podo	type3	152	36	1144_0	Clustered	6	VC_1144_0	6	0.8434	1	0.8434	1	1	1	1
MG592580.1	1.210.O.	Shewanella sp. 10N.7	Shewanella	sipho	type1	153	37	597_0	Clustered	2	VC_597_0	2	0.3533	0.951316	0.3361	1	1	1	1
MG592581.1	1.211.A.	Vibrio tasmaniensis	Vibrio	podo	type3	154	38	954_0	Clustered	7	VC_954_0	7	0.8294	1	0.8294	1	2	2	1
MG592583.1	1.213.O.	Vibrio sp. F13	Vibrio	sipho	type1cluster5	155	47	496_2	Clustered	15	VC_496_2	15	0.4173	1	0.4173	1	2	2	0.6286
MG592584.1	1.214.O.	Vibrio cyclitrophicus	Vibrio	sipho	type1	156	39	1001_0	Clustered	6	VC_1001_0	6	0.7756	1	0.7756	1	1	1	1
MG592585.1	1.215.A.	Vibrio splendidus	Vibrio	sipho	type1cluster9	157	40	278_0	Clustered	5	VC_278_0	5	0.4204	1	0.4204	1	1	1	1
MG592587.1	1.216.O.	Vibrio sp. F13	Vibrio	sipho	type1cluster5	158	47	496_2	Clustered	15	VC_496_2	15	0.4173	1	0.4173	1	2	2	0.6286
MG592412.1	1.028.O.	Vibrio sp. 10N.1	Vibrio	myo	type1cluster8	159	41	24_0	Clustered	11	VC_24_0	11	0.7941	1	0.7941	1	2	2	1
MG592507.1	1.136.O.	Vibrio sp. 10N.1	Vibrio	myo	type1cluster8	159	41	24_0	Clustered	11	VC_24_0	11	0.7941	1	0.7941	1	2	2	1
MG592513.1	1.142.O.	Vibrio sp. 10N.1	Vibrio	myo	type1cluster8	159	41	24_0	Clustered	11	VC_24_0	11	0.7941	1	0.7941	1	2	2	1
MG592524.1	1.156.O.	Vibrio sp. 10N.1	Vibrio	myo	type1cluster8	159	41	24_0	Clustered	11	VC_24_0	11	0.7941	1	0.7941	1	2	2	1
MG592527.1	1.159.O.	Vibrio sp. 10N.1	Vibrio	myo	type1cluster8	159	41	24_0	Clustered	11	VC_24_0	11	0.7941	1	0.7941	1	2	2	1
MG592588.1	1.217.O.	Vibrio sp. 10N.1	Vibrio	myo	type1cluster8	159	41	24_0	Clustered	11	VC_24_0	11	0.7941	1	0.7941	1	2	2	1
MG592589.1	1.219.O.	Vibrio sp. 10N.1	Vibrio	myo	type1cluster8	159	41	24_0	Clustered	11	VC_24_0	11	0.7941	1	0.7941	1	2	2	1
MG592590.1	1.223.O.	Vibrio lentus	Vibrio	myo	unassigned	160	43	346_0	Clustered	21	VC_346_0	21	0.8587	1	0.8587	1	1	1	0.9857
MG592554.1	1.188.A.	Vibrio breoganii	Vibrio	podo	type3	161	42	1149_0	Clustered	6	VC_1149_0	6	0.9439	1	0.9439	1	1	1	1
MG592536.1	1.169.O.	Vibrio breoganii	Vibrio	podo	type3	161	42	1149_0	Clustered	6	VC_1149_0	6	0.9439	1	0.9439	1	1	1	1
MG592625.1	1.261.O.	Vibrio breoganii	Vibrio	podo	type3	161	42	1149_0	Clustered	6	VC_1149_0	6	0.9439	1	0.9439	1	1	1	1
MG592591.1	1.224.A.	Vibrio breoganii	Vibrio	podo	type3	161	42	1149_0	Clustered	6	VC_1149_0	6	0.9439	1	0.9439	1	1	1	1
MG592592.1	1.225.O.	Vibrio splendidus	Vibrio	myo	unassigned	162	43	346_0	Clustered	21	VC_346_0	21	0.8587	1	0.8587	1	1	1	0.9857
MG592593.1	1.226.O.	Vibrio breoganii	Vibrio	sipho	type1cluster5	163	45	930_0	Clustered	34	VC_930_0	34	0.9103	1	0.9103	1	1	1	0.9822
MG592594.1	1.228.O.	Vibrio breoganii	Vibrio	sipho	type1cluster5	164	45	930_0	Clustered	34	VC_930_0	34	0.9103	1	0.9103	1	1	1	0.9822
MG592525.1	1.157.O.	Vibrio breoganii	Vibrio	sipho	type1cluster5	164	45	930_0	Clustered	34	VC_930_0	34	0.9103	1	0.9103	1	1	1	0.9822
MG592494.1	1.119.O.	Vibrio lentus	Vibrio	sipho	type1cluster5	165	47	496_2	Clustered	15	VC_496_2	15	0.4173	1	0.4173	1	2	2	0.6286
MG592514.1	1.143.O.	Vibrio lentus	Vibrio	sipho	type1cluster5	165	47	496_2	Clustered	15	VC_496_2	15	0.4173	1	0.4173	1	2	2	0.6286
MG592595.1	1.231.O.	Vibrio lentus	Vibrio	sipho	type1cluster5	165	47	496_2	Clustered	15	VC_496_2	15	0.4173	1	0.4173	1	2	2	0.6286
MG592596.1	1.232.O.	Vibrio tasmaniensis	Vibrio	podo	type3	166	44	1141_0	Clustered	2	VC_1141_0	2	0.4498	0.919914	0.4138	1	1	1	1
MG592597.1	1.233.A.	Vibrio breoganii	Vibrio	sipho	type1cluster5	167	45	930_0	Clustered	34	VC_930_0	34	0.9103	1	0.9103	1	1	1	0.9822
MG592599.1	1.235.O.	Vibrio lentus	Vibrio	podo	type3	168	46	748_0	Clustered	2	VC_748_0	2	0.2113	0.952252	0.2012	1	1	1	1
MG592619.1	1.253.O.	Vibrio cyclitrophicus	Vibrio	podo	type3	168	46	748_0	Clustered	2	VC_748_0	2	0.2113	0.952252	0.2012	1	1	1	1
MG592600.1	1.236.O.	Vibrio cyclitrophicus	Vibrio	sipho	type1cluster5	169	47	496_0	Clustered	7	VC_496_0	7	0.1766	1	0.1766	1	1	1	0.8095
MG592528.1	1.160.O.	Vibrio lentus	Vibrio	sipho	type1cluster5	170	48	1111_0	Clustered	45	VC_1111_0	45	0.9954	1	0.9954	1	1	1	0.9838
MG592492.1	1.118.A.	Vibrio lentus	Vibrio	sipho	type1cluster5	170	48	1111_0	Clustered	45	VC_1111_0	45	0.9954	1	0.9954	1	1	1	0.9838
MG592601.1	1.237.A.	Vibrio lentus	Vibrio	sipho	type1cluster5	170	48	1111_0	Clustered	45	VC_1111_0	45	0.9954	1	0.9954	1	1	1	0.9838
MG592610.1	1.245.O.	Vibrio breoganii	Vibrio	podo	type3	171	49	585_0	Clustered	3	VC_585_0	3	0.3489	0.998406	0.3484	1	1	1	1
MG592603.1	1.238.A.	Vibrio breoganii	Vibrio	podo	type3	171	49	585_0	Clustered	3	VC_585_0	3	0.3489	0.998406	0.3484	1	1	1	1
MG592613.1	1.247.B.	Vibrio splendidus	Vibrio	sipho	type1	6	39	1001_0	Clustered	6	VC_1001_0	6	0.7756	1	0.7756	1	1	1	1
MG592616.1	1.249.B.	Vibrio cyclitrophicus	Vibrio	auto	noheadnecktail	8	17	1143_0	Clustered	2	VC_1143_0	2	0.3788	0.963952	0.3651	1	1	1	1
MG592628.1	1.263.B.	Vibrio cyclitrophicus	Vibrio	myo	type1cluster7	16	30	826_0	Clustered	16	VC_826_0	16	0.6392	1	0.6392	1	1	1	1
MG592664.1	2.095.A.	Vibrio sp. F12	Vibrio	sipho	type1cluster5	30	47	496_1	Clustered	3	VC_496_1	3	0.0925	0.99841	0.0923	1	1	1	1
MG592662.1	2.058.O.	Vibrio lentus	Vibrio	sipho	type1cluster6	32	5	1150_0	Clustered	4	VC_1150_0	4	1	0	0	1	1	1	1
MG592404.1	1.021.B.	Vibrio splendidus	Vibrio	podo	type3	40	26	384_0	Clustered	4	VC_384_0	4	0.5869	0.999981	0.5869	1	1	1	1
MG592405.1	1.021.C.	Vibrio splendidus	Vibrio	podo	type3	40	26	384_0	Clustered	4	VC_384_0	4	0.5869	0.999981	0.5869	1	1	1	1
MG592485.1	1.111.B.	Vibrio lentus	Vibrio	myo	type1cluster6	90	13	1095_0	Clustered	2	VC_1095_0	2	0.6944	0.948428	0.6586	1	1	1	1
MG592489.1	1.115.B.	Vibrio breoganii	Vibrio	sipho	type1cluster5	93	45	930_0	Clustered	34	VC_930_0	34	0.9103	1	0.9103	1	1	1	0.9822
MG592497.1	1.122.B.	Vibrio cyclitrophicus	Vibrio	sipho	type1	95	39	1001_0	Clustered	6	VC_1001_0	6	0.7756	1	0.7756	1	1	1	1
MG592479.1	1.107.A.	Vibrio lentus	Vibrio	auto	noheadnecktail	107	17	1142_0	Clustered	19	VC_1142_0	19	0.9884	1	0.9884	1	1	1	1
MG592481.1	1.107.C.	Vibrio lentus	Vibrio	auto	noheadnecktail	107	17	1142_0	Clustered	19	VC_1142_0	19	0.9884	1	0.9884	1	1	1	1
MG592557.1	1.189.B.	Vibrio breoganii	Vibrio	sipho	type1cluster5	137	45	930_0	Clustered	34	VC_930_0	34	0.9103	1	0.9103	1	1	1	0.9822
MG592558.1	1.189.C.	Vibrio breoganii	Vibrio	sipho	type1cluster5	137	45	930_0	Clustered	34	VC_930_0	34	0.9103	1	0.9103	1	1	1	0.9822
MG592568.1	1.198.B.	Vibrio cyclitrophicus	Vibrio	sipho	type1cluster5	142	47	496_0	Clustered	7	VC_496_0	7	0.1766	1	0.1766	1	1	1	0.8095
MG592570.1	1.199.B.	Vibrio cyclitrophicus	Vibrio	myo	type1cluster7	143	30	826_0	Clustered	16	VC_826_0	16	0.6392	1	0.6392	1	1	1	1
MG592652.1	1.283.B.	Vibrio lentus	Vibrio	sipho	type1	144	48	1111_0	Clustered	45	VC_1111_0	45	0.9954	1	0.9954	1	1	1	0.9838
MG592653.1	1.283.C.	Vibrio lentus	Vibrio	sipho	type1	144	48	1111_0	Clustered	45	VC_1111_0	45	0.9954	1	0.9954	1	1	1	0.9838
MG592646.1	1.277.B.	Vibrio lentus	Vibrio	sipho	type1	144	48	1111_0	Clustered	45	VC_1111_0	45	0.9954	1	0.9954	1	1	1	0.9838
MG592634.1	1.268.B.	Vibrio lentus	Vibrio	sipho	type1	144	48	1111_0	Clustered	45	VC_1111_0	45	0.9954	1	0.9954	1	1	1	0.9838
MG592639.1	1.271.B.	Vibrio lentus	Vibrio	sipho	type1	144	48	1111_0	Clustered	45	VC_1111_0	45	0.9954	1	0.9954	1	1	1	0.9838
MG592637.1	1.270.B.	Vibrio lentus	Vibrio	sipho	type1	144	48	1111_0	Clustered	45	VC_1111_0	45	0.9954	1	0.9954	1	1	1	0.9838
MG592491.1	1.117.O.	Vibrio breoganii	Vibrio	sipho	type1cluster5	150	34	104_0	Clustered	7	VC_104_0	7	0.2427	1	0.2427	1	2	2	1
MG592419.1	1.034.X.	Vibrio breoganii	Vibrio	podo	type3	152	36	1144_0	Clustered	6	VC_1144_0	6	0.8434	1	0.8434	1	1	1	1
MG592510.1	1.139.A.	Vibrio breoganii	Vibrio	podo	type3	152	36	1144_0	Clustered	6	VC_1144_0	6	0.8434	1	0.8434	1	1	1	1
MG592582.1	1.211.B.	Vibrio tasmaniensis	Vibrio	podo	type3	154	38	954_0	Clustered	7	VC_954_0	7	0.8294	1	0.8294	1	2	2	1
MG592586.1	1.215.B.	Vibrio splendidus	Vibrio	sipho	type1cluster9	157	40	278_0	Clustered	5	VC_278_0	5	0.4204	1	0.4204	1	1	1	1
MG592669.1	2.159.A.	Vibrio sp. 10N.1	Vibrio	myo	type1cluster8	159	41	24_0	Clustered	11	VC_24_0	11	0.7941	1	0.7941	1	2	2	1
MG592670.1	2.159.B.	Vibrio sp. 10N.1	Vibrio	myo	type1cluster8	159	41	24_0	Clustered	11	VC_24_0	11	0.7941	1	0.7941	1	2	2	1
MG592555.1	1.188.B.	Vibrio breoganii	Vibrio	podo	type3	161	42	1149_0	Clustered	6	VC_1149_0	6	0.9439	1	0.9439	1	1	1	1
MG592556.1	1.188.C.	Vibrio breoganii	Vibrio	podo	type3	161	42	1149_0	Clustered	6	VC_1149_0	6	0.9439	1	0.9439	1	1	1	1
MG592598.1	1.233.B.	Vibrio breoganii	Vibrio	sipho	type1cluster5	167	45	930_0	Clustered	34	VC_930_0	34	0.9103	1	0.9103	1	1	1	0.9822
MG592493.1	1.118.B.	Vibrio lentus	Vibrio	sipho	type1cluster5	170	48	1111_0	Clustered	45	VC_1111_0	45	0.9954	1	0.9954	1	1	1	0.9838
MG592602.1	1.237.B.	Vibrio lentus	Vibrio	sipho	type1cluster5	170	48	1111_0	Clustered	45	VC_1111_0	45	0.9954	1	0.9954	1	1	1	0.9838
MG592604.1	1.238.B.	Vibrio breoganii	Vibrio	podo	type3	171	49	585_0	Clustered	3	VC_585_0	3	0.3489	0.998406	0.3484	1	1	1	1

## Sheet: D.VICTORgenus_vs_vConTACT2vcs
Species of the virus, based on VICTOR d6 amino acid analysis.	Number of phages in the VICTOR genus not assigned to a vConTACT2 cluster.	Number of vConTACT2 clusters in the VICTOR genus.	Which phage set was used for the analysis? (see Supplementary Data File 1 "readme" for more details on phage sets)	vConTACT2 clusters ->
VICTOR.aa.D6.genus	numPhage_not_in_VC	numVC_per_VICTORgenus	phageSetUsed	VC_1001_0	VC_1010_0	VC_1011_0	VC_104_0	VC_1095_0	VC_1111_0	VC_1121_0	VC_1141_0	VC_1142_0	VC_1143_0	VC_1144_0	VC_1145_0	VC_1147_0	VC_1148_0	VC_1149_0	VC_1150_0	VC_24_0	VC_278_0	VC_317_0	VC_345_0	VC_346_0	VC_347_0	VC_384_0	VC_406_0	VC_44_0	VC_496_0	VC_496_1	VC_496_2	VC_500_0	VC_501_0	VC_583_0	VC_585_0	VC_59_0	VC_597_0	VC_747_0	VC_748_0	VC_826_0	VC_930_0	VC_954_0	VC_962_0
1	0	1	phageSet283	0	0	0	0	0	0	0	0	0	0	0	0	0	0	0	0	0	0	0	0	0	0	0	0	0	0	0	0	0	0	0	0	2	0	0	0	0	0	0	0
10	0	1	phageSet283	0	5	0	0	0	0	0	0	0	0	0	0	0	0	0	0	0	0	0	0	0	0	0	0	0	0	0	0	0	0	0	0	0	0	0	0	0	0	0	0
11	0	1	phageSet283	0	0	0	0	0	0	0	0	0	0	0	0	0	0	0	0	0	0	0	0	0	0	0	0	0	0	0	0	0	8	0	0	0	0	0	0	0	0	0	0
12	2	0	phageSet283	0	0	0	0	0	0	0	0	0	0	0	0	0	0	0	0	0	0	0	0	0	0	0	0	0	0	0	0	0	0	0	0	0	0	0	0	0	0	0	0
13	0	1	phageSet283	0	0	0	0	2	0	0	0	0	0	0	0	0	0	0	0	0	0	0	0	0	0	0	0	0	0	0	0	0	0	0	0	0	0	0	0	0	0	0	0
14	1	1	phageSet283	0	0	0	0	0	0	0	0	0	0	0	0	0	0	0	0	0	0	0	0	0	0	0	0	0	0	0	0	6	0	0	0	0	0	0	0	0	0	0	0
15	1	0	phageSet283	0	0	0	0	0	0	0	0	0	0	0	0	0	0	0	0	0	0	0	0	0	0	0	0	0	0	0	0	0	0	0	0	0	0	0	0	0	0	0	0
16	0	1	phageSet283	0	0	0	0	0	0	0	0	0	0	0	0	0	0	0	0	0	0	1	0	0	0	0	0	0	0	0	0	0	0	0	0	0	0	0	0	0	0	0	0
17	0	2	phageSet283	0	0	0	0	0	0	0	0	19	2	0	0	0	0	0	0	0	0	0	0	0	0	0	0	0	0	0	0	0	0	0	0	0	0	0	0	0	0	0	0
18	1	0	phageSet283	0	0	0	0	0	0	0	0	0	0	0	0	0	0	0	0	0	0	0	0	0	0	0	0	0	0	0	0	0	0	0	0	0	0	0	0	0	0	0	0
19	1	0	phageSet283	0	0	0	0	0	0	0	0	0	0	0	0	0	0	0	0	0	0	0	0	0	0	0	0	0	0	0	0	0	0	0	0	0	0	0	0	0	0	0	0
2	0	1	phageSet283	0	0	0	0	0	0	0	0	0	0	0	0	0	0	0	0	0	0	0	0	0	0	0	1	0	0	0	0	0	0	0	0	0	0	0	0	0	0	0	0
20	0	1	phageSet283	0	0	0	0	0	0	0	0	0	0	0	0	0	0	0	0	0	0	0	0	0	0	0	0	0	0	0	0	0	0	6	0	0	0	0	0	0	0	0	0
21	1	1	phageSet283	0	0	0	0	0	0	1	0	0	0	0	0	0	0	0	0	0	0	0	0	0	0	0	0	0	0	0	0	0	0	0	0	0	0	0	0	0	0	0	0
22	0	1	phageSet283	0	0	0	0	0	0	0	0	0	0	0	0	2	0	0	0	0	0	0	0	0	0	0	0	0	0	0	0	0	0	0	0	0	0	0	0	0	0	0	0
23	2	0	phageSet283	0	0	0	0	0	0	0	0	0	0	0	0	0	0	0	0	0	0	0	0	0	0	0	0	0	0	0	0	0	0	0	0	0	0	0	0	0	0	0	0
24	0	1	phageSet283	0	0	0	0	0	0	0	0	0	0	0	0	0	0	0	0	0	0	0	0	0	4	0	0	0	0	0	0	0	0	0	0	0	0	0	0	0	0	0	0
25	1	0	phageSet283	0	0	0	0	0	0	0	0	0	0	0	0	0	0	0	0	0	0	0	0	0	0	0	0	0	0	0	0	0	0	0	0	0	0	0	0	0	0	0	0
26	0	1	phageSet283	0	0	0	0	0	0	0	0	0	0	0	0	0	0	0	0	0	0	0	0	0	0	4	0	0	0	0	0	0	0	0	0	0	0	0	0	0	0	0	0
27	0	1	phageSet283	0	0	0	0	0	0	0	0	0	0	0	0	0	2	0	0	0	0	0	0	0	0	0	0	0	0	0	0	0	0	0	0	0	0	0	0	0	0	0	0
28	3	0	phageSet283	0	0	0	0	0	0	0	0	0	0	0	0	0	0	0	0	0	0	0	0	0	0	0	0	0	0	0	0	0	0	0	0	0	0	0	0	0	0	0	0
29	0	1	phageSet283	0	0	0	0	0	0	0	0	0	0	0	0	0	0	0	0	0	0	0	0	0	0	0	0	0	0	0	0	0	0	0	0	0	0	0	0	0	0	0	8
3	1	0	phageSet283	0	0	0	0	0	0	0	0	0	0	0	0	0	0	0	0	0	0	0	0	0	0	0	0	0	0	0	0	0	0	0	0	0	0	0	0	0	0	0	0
30	0	1	phageSet283	0	0	0	0	0	0	0	0	0	0	0	0	0	0	0	0	0	0	0	0	0	0	0	0	0	0	0	0	0	0	0	0	0	0	0	0	16	0	0	0
31	0	1	phageSet283	0	0	0	0	0	0	0	0	0	0	0	0	0	0	0	0	0	0	0	0	0	0	0	0	1	0	0	0	0	0	0	0	0	0	0	0	0	0	0	0
32	1	0	phageSet283	0	0	0	0	0	0	0	0	0	0	0	0	0	0	0	0	0	0	0	0	0	0	0	0	0	0	0	0	0	0	0	0	0	0	0	0	0	0	0	0
33	1	0	phageSet283	0	0	0	0	0	0	0	0	0	0	0	0	0	0	0	0	0	0	0	0	0	0	0	0	0	0	0	0	0	0	0	0	0	0	0	0	0	0	0	0
34	0	1	phageSet283	0	0	0	3	0	0	0	0	0	0	0	0	0	0	0	0	0	0	0	0	0	0	0	0	0	0	0	0	0	0	0	0	0	0	0	0	0	0	0	0
35	0	1	phageSet283	0	0	0	0	0	0	0	0	0	0	0	0	0	0	0	0	0	0	0	0	0	0	0	0	0	0	0	0	0	0	0	0	0	0	2	0	0	0	0	0
36	0	2	phageSet283	0	0	0	0	0	0	0	0	0	0	6	2	0	0	0	0	0	0	0	0	0	0	0	0	0	0	0	0	0	0	0	0	0	0	0	0	0	0	0	0
37	0	1	phageSet283	0	0	0	0	0	0	0	0	0	0	0	0	0	0	0	0	0	0	0	0	0	0	0	0	0	0	0	0	0	0	0	0	0	2	0	0	0	0	0	0
38	0	1	phageSet283	0	0	0	0	0	0	0	0	0	0	0	0	0	0	0	0	0	0	0	0	0	0	0	0	0	0	0	0	0	0	0	0	0	0	0	0	0	0	4	0
39	0	1	phageSet283	6	0	0	0	0	0	0	0	0	0	0	0	0	0	0	0	0	0	0	0	0	0	0	0	0	0	0	0	0	0	0	0	0	0	0	0	0	0	0	0
4	1	0	phageSet283	0	0	0	0	0	0	0	0	0	0	0	0	0	0	0	0	0	0	0	0	0	0	0	0	0	0	0	0	0	0	0	0	0	0	0	0	0	0	0	0
40	0	1	phageSet283	0	0	0	0	0	0	0	0	0	0	0	0	0	0	0	0	0	2	0	0	0	0	0	0	0	0	0	0	0	0	0	0	0	0	0	0	0	0	0	0
41	0	1	phageSet283	0	0	0	0	0	0	0	0	0	0	0	0	0	0	0	0	9	0	0	0	0	0	0	0	0	0	0	0	0	0	0	0	0	0	0	0	0	0	0	0
42	0	1	phageSet283	0	0	0	0	0	0	0	0	0	0	0	0	0	0	6	0	0	0	0	0	0	0	0	0	0	0	0	0	0	0	0	0	0	0	0	0	0	0	0	0
43	0	1	phageSet283	0	0	0	0	0	0	0	0	0	0	0	0	0	0	0	0	0	0	0	0	20	0	0	0	0	0	0	0	0	0	0	0	0	0	0	0	0	0	0	0
44	0	1	phageSet283	0	0	0	0	0	0	0	1	0	0	0	0	0	0	0	0	0	0	0	0	0	0	0	0	0	0	0	0	0	0	0	0	0	0	0	0	0	0	0	0
45	0	1	phageSet283	0	0	0	0	0	0	0	0	0	0	0	0	0	0	0	0	0	0	0	0	0	0	0	0	0	0	0	0	0	0	0	0	0	0	0	0	0	34	0	0
46	1	1	phageSet283	0	0	0	0	0	0	0	0	0	0	0	0	0	0	0	0	0	0	0	0	0	0	0	0	0	0	0	0	0	0	0	0	0	0	0	2	0	0	0	0
47	0	3	phageSet283	0	0	0	0	0	0	0	0	0	0	0	0	0	0	0	0	0	0	0	0	0	0	0	0	0	6	3	8	0	0	0	0	0	0	0	0	0	0	0	0
48	0	1	phageSet283	0	0	0	0	0	44	0	0	0	0	0	0	0	0	0	0	0	0	0	0	0	0	0	0	0	0	0	0	0	0	0	0	0	0	0	0	0	0	0	0
49	0	1	phageSet283	0	0	0	0	0	0	0	0	0	0	0	0	0	0	0	0	0	0	0	0	0	0	0	0	0	0	0	0	0	0	0	3	0	0	0	0	0	0	0	0
5	0	1	phageSet283	0	0	0	0	0	0	0	0	0	0	0	0	0	0	0	2	0	0	0	0	0	0	0	0	0	0	0	0	0	0	0	0	0	0	0	0	0	0	0	0
6	0	1	phageSet283	0	0	0	0	0	0	0	0	0	0	0	0	0	0	0	0	0	0	0	1	0	0	0	0	0	0	0	0	0	0	0	0	0	0	0	0	0	0	0	0
7	1	0	phageSet283	0	0	0	0	0	0	0	0	0	0	0	0	0	0	0	0	0	0	0	0	0	0	0	0	0	0	0	0	0	0	0	0	0	0	0	0	0	0	0	0
8	0	1	phageSet283	0	0	7	0	0	0	0	0	0	0	0	0	0	0	0	0	0	0	0	0	0	0	0	0	0	0	0	0	0	0	0	0	0	0	0	0	0	0	0	0
9	1	0	phageSet283	0	0	0	0	0	0	0	0	0	0	0	0	0	0	0	0	0	0	0	0	0	0	0	0	0	0	0	0	0	0	0	0	0	0	0	0	0	0	0	0

## Sheet: E.externalPhage_in_NahantGenera
Phage genome accession ID.	Full name of the phage	Predicted morphotype subtype and cluster, based on Virfam.	Genus of the virus, based on VICTOR d6 amino acid analysis.	Species of the virus, based on VICTOR d6 amino acid analysis.	Predicted morphotype, based on Virfam.	Species of bacteria on which this phage was isolated.	Genus of bacteria on which this phage was isolated.	Family of bacteria on which this phage was isolated.	Order of bacteria on which this phage was isolated.	Class of bacteria on which this phage was isolated.	Phage genome length (bp).	vConTACT2 subcluster.	Phage genus name	Basis of phage genus name assignment.	Phage subfamily based on ICTV 2019.	vConTACT2 clustering status.	Number of phages in vConTACT2 cluster.	vConTACT2 subcluster.	Number of phages in vConTACT2 subcluster.	Quality score of vConTACT2 cluster.	Adjusted P-value of vConTACT2 cluster.	Topology confidence score.	Number of reference phage genera in vConTACT2 cluster.	Number of reference phage families in vConTACT2 cluster.	Number of reference phage orders in vConTACT2 cluster.	Genus confidence score.
genomeAcc	phage_name_full	virfam_type_and_cluster	VICTOR.aa.D6.species	VICTOR.aa.D6.genus	virfam_morph	isolation_host_species	isolation_host_genus	isolation_host_family	isolation_host_order	isolation_host_class	genome_length	VC.Subcluster	genus_name	genus_name_basis	subfamily_ICTV_2019	VC.Status	Size	VC.Subcluster	VC.Subcluster.Size	Quality	Adj.P-value	Topology.Confidence.Score	Genera.in.VC	Families.in.VC	Orders.in.VC	Genus.Confidence.Score
MK483107.1	Vibrio phage vB_VpP_BA6	type3	n/a	2	podo	Vibrio parahaemolyticus	Vibrio	Vibrionaceae	Vibrionales	Gamma Proteobacteria	50520	VC_406_0	n/a	not in ICTV 2019	#N/A	Clustered	4	VC_406_0	4	0.4205	0.999983	0.4204	1	1	1	1
KJ936628.1	Vibrio phage VPp1	type3	n/a	2	podo	Vibrio parahaemolyticus	Vibrio	Vibrionaceae	Vibrionales	Gamma Proteobacteria	50431	VC_406_0	n/a	not in ICTV 2019	#N/A	Clustered	4	VC_406_0	4	0.4205	0.999983	0.4204	1	1	1	1
MF431726.1	Vibrio phage vB_ValP_IME271	type3	n/a	2	podo	Vibrio alginolyticus	Vibrio	Vibrionaceae	Vibrionales	Gamma Proteobacteria	50345	VC_406_0	n/a	not in ICTV 2019	#N/A	Clustered	4	VC_406_0	4	0.4205	0.999983	0.4204	1	1	1	1
NC_021073.1	Vibrio phage henriette 12B8	type1cluster3	n/a	5	sipho	Vibrio splendidus	Vibrio	Vibrionaceae	Vibrionales	Gamma Proteobacteria	107218	VC_1150_0	n/a	not in ICTV 2019	#N/A	Clustered	4	VC_1150_0	4	1	0	0	1	1	1	1
KX196154.1	Shewanella phage SFCi1	type1cluster6	n/a	6	myo	Shewanella fidelis	Shewanella	Shewanellaceae	Alteromonadales	Gamma Proteobacteria	42279	VC_345_0	n/a	not in ICTV 2019	#N/A	Clustered	6	VC_345_0	6	0.3271	1	0.3271	1	1	1	1
KY622015.1	Shewanella phage SppYZU01	.	n/a	6	not checked	Shewanella putrefaciens	Shewanella	Shewanellaceae	Alteromonadales	Gamma Proteobacteria	43567	VC_345_0	n/a	not in ICTV 2019	#N/A	Clustered	6	VC_345_0	6	0.3271	1	0.3271	1	1	1	1
AY328853.1	Vibrio parahaemolyticus phage VP16C	unassigned	n/a	6	myo	Vibrio parahaemolyticus	Vibrio	Vibrionaceae	Vibrionales	Gamma Proteobacteria	47537	VC_345_0	n/a	not in ICTV 2019	#N/A	Clustered	6	VC_345_0	6	0.3271	1	0.3271	1	1	1	1
AP014887.1	Vibrio phage CKB-S1	unassigned	n/a	6	myo	Vibrio coralliilyticus	Vibrio	Vibrionaceae	Vibrionales	Gamma Proteobacteria	48157	VC_345_0	n/a	not in ICTV 2019	#N/A	Clustered	6	VC_345_0	6	0.3271	1	0.3271	1	1	1	1
AY328852.1	Vibrio parahaemolyticus phage VP16T	type1cluster6	n/a	6	myo	Vibrio parahaemolyticus	Vibrio	Vibrionaceae	Vibrionales	Gamma Proteobacteria	49575	VC_345_0	n/a	not in ICTV 2019	#N/A	Clustered	6	VC_345_0	6	0.3271	1	0.3271	1	1	1	1
KJ018213.1	Shewanella sp. phage 1/44	type1cluster6	n/a	10	sipho	Shewanella sp.	Shewanella	Shewanellaceae	Alteromonadales	Gamma Proteobacteria	49640	VC_1010_0	n/a	not in ICTV 2019	#N/A	Clustered	7	VC_1010_0	7	0.7811	1	0.7811	1	2	2	1
AM076770.1	Yersinia phage PY100	.	n/a	16	not checked	Yersinia enterocolitica	Yersinia	Yersiniaceae	Enterobacterales	Gamma Proteobacteria	50291	VC_317_0	n/a	not in ICTV 2019	#N/A	Clustered	2	VC_317_0	2	0.0813	0.950068	0.0772	1	1	1	1
KX889068.2	Vibrio phage pVa5	type3	n/a	20	podo	Vibrio splendidus	Vibrio	Vibrionaceae	Vibrionales	Gamma Proteobacteria	78145	VC_583_0	n/a	not in ICTV 2019	#N/A	Clustered	7	VC_583_0	7	0.476	1	0.476	1	1	1	1
NC_020850.1	Vibrio phage VBM1	type1cluster7	n/a	21	myo	Vibrio parahaemolyticus	Vibrio	Vibrionaceae	Vibrionales	Gamma Proteobacteria	38374	VC_1121_0	n/a	not in ICTV 2019	#N/A	Clustered	4	VC_1121_0	4	0.698	0.998819	0.6972	1	1	1	1
MG640035.1	Vibrio phage Athena1	.	n/a	21	not checked	Vibrio alginolyticus	Vibrio	Vibrionaceae	Vibrionales	Gamma Proteobacteria	39826	VC_1121_0	n/a	not in ICTV 2019	#N/A	Clustered	4	VC_1121_0	4	0.698	0.998819	0.6972	1	1	1	1
AP014888.1	Vibrio phage CKB-S2	type3	n/a	24	podo	Vibrio coralliilyticus	Vibrio	Vibrionaceae	Vibrionales	Gamma Proteobacteria	34713	VC_347_0	n/a	not in ICTV 2019	#N/A	Clustered	5	VC_347_0	5	1	1	1	1	1	1	1
NC_009542.2	Aeromonas phage phiO18P	type1cluster9	n/a	31	myo	Aeromonas media	Aeromonas	Aeromonadaceae	Aeromonadales	Gamma Proteobacteria	33985	VC_44_0	Bielevirus	ICTV 2019	Peduovirinae	Clustered	22	VC_44_0	22	0.937	1	0.937	3	2	2	1
HQ110083.1	Cronobacter phage ESSI-2	.	n/a	31	not checked	Cronobacter sakazakii	Cronobacter	Enterobacteriaceae	Enterobacterales	Gamma Proteobacteria	28765	VC_44_0	Seongnamvirus	ICTV 2019	Peduovirinae	Clustered	22	VC_44_0	22	0.937	1	0.937	3	2	2	1
U24159.1	Haemophilus virus HP1	.	n/a	31	not checked	Haemophilus influenzae	Haemophilus	Pasteurellaceae	Pasteurellales	Gamma Proteobacteria	32355	VC_44_0	Hpunavirus	ICTV 2019	Peduovirinae	Clustered	22	VC_44_0	22	0.937	1	0.937	3	2	2	1
NC_003315.1	Haemophilus virus HP2	.	n/a	31	not checked	Haemophilus influenzae	Haemophilus	Pasteurellaceae	Pasteurellales	Gamma Proteobacteria	31508	VC_44_0	Hpunavirus	ICTV 2019	Peduovirinae	Clustered	22	VC_44_0	22	0.937	1	0.937	3	2	2	1
NC_008193.1	Pasteurella phage F108	.	n/a	31	not checked	Pasteurella multocida	Pasteurella	Pasteurellaceae	Pasteurellales	Gamma Proteobacteria	30505	VC_44_0	Irtavirus	ICTV 2019	Peduovirinae	Clustered	22	VC_44_0	22	0.937	1	0.937	3	2	2	1
KY045851.1	Pseudoalteromonas phage C5a	type1cluster9	n/a	31	myo	Pseudoalteromonas sp.	Pseudoalteromonas	Pseudoalteromonadaceae	Alteromonadales	Gamma Proteobacteria	35209	VC_44_0	Catalunyavirus	ICTV 2019	Peduovirinae	Clustered	22	VC_44_0	22	0.937	1	0.937	3	2	2	1
KT887559.1	Pseudomonas phage phi3	.	n/a	31	not checked	Pseudomonas aeruginosa	Pseudomonas	Pseudomonadaceae	Pseudomonadales	Gamma Proteobacteria	32637	VC_44_0	Phitrevirus	ICTV 2019	Peduovirinae	Clustered	22	VC_44_0	22	0.937	1	0.937	3	2	2	1
KX774374.1	Salinivibrio phage SMHB1	type1cluster9	n/a	31	myo	Salinivibrio sp.	Salinivibrio	Vibrionaceae	Vibrionales	Gamma Proteobacteria	32826	VC_44_0	Playavirus	ICTV 2019	Peduovirinae	Clustered	22	VC_44_0	22	0.937	1	0.937	3	2	2	1
KU504502.1	Vibrio phage 919TP	type1cluster9	n/a	31	myo	Vibrio cholerae	Vibrio	Vibrionaceae	Vibrionales	Gamma Proteobacteria	33133	VC_44_0	Longwoodvirus	in same VICTOR species as K139	Peduovirinae	Clustered	22	VC_44_0	22	0.937	1	0.937	3	2	2	1
NC_003313.1	Vibrio phage K139	type1cluster9	n/a	31	myo	Vibrio cholerae	Vibrio	Vibrionaceae	Vibrionales	Gamma Proteobacteria	33106	VC_44_0	Longwoodvirus	ICTV 2019	Peduovirinae	Clustered	22	VC_44_0	22	0.937	1	0.937	3	2	2	1
AB374228.1	Vibrio phage kappa	type1cluster9	n/a	31	myo	Vibrio cholerae	Vibrio	Vibrionaceae	Vibrionales	Gamma Proteobacteria	33507	VC_44_0	Hpunavirus/Longwoodvirus	ICTV 2019 Hpunavirus, but in same VICTOR species as K139	Peduovirinae	Clustered	22	VC_44_0	22	0.937	1	0.937	3	2	2	1
NC_027368.1	Vibrio phage PV94	type1cluster9	n/a	31	myo	Vibrio vulnificus	Vibrio	Vibrionaceae	Vibrionales	Gamma Proteobacteria	33828	VC_44_0	Vulnificusvirus	ICTV 2019	Peduovirinae	Clustered	22	VC_44_0	22	0.937	1	0.937	3	2	2	1
KX058879.1	Vibrio phage VcP032	type1cluster9	n/a	31	myo	Vibrio cholerae	Vibrio	Vibrionaceae	Vibrionales	Gamma Proteobacteria	33108	VC_44_0	Longwoodvirus	in same VICTOR species as K139	Peduovirinae	Clustered	22	VC_44_0	22	0.937	1	0.937	3	2	2	1
KF361475.1	Vibrio phage VPUSM 8	type1cluster9	n/a	31	myo	Vibrio cholerae	Vibrio	Vibrionaceae	Vibrionales	Gamma Proteobacteria	34145	VC_44_0	Longwoodvirus	in same VICTOR species as K139	Peduovirinae	Clustered	22	VC_44_0	22	0.937	1	0.937	3	2	2	1
KX198614.1	Vibrio phage vB_VhaS-tm	type1cluster5	n/a	34	sipho	Vibrio harveyi	Vibrio	Vibrionaceae	Vibrionales	Gamma Proteobacteria	59742	VC_104_0	n/a	not in ICTV 2019	#N/A	Clustered	7	VC_104_0	7	0.2427	1	0.2427	1	2	2	1
NC_026610.2	Vibrio phage VpKK5	type1cluster5	n/a	34	sipho	Vibrio parahaemolyticus	Vibrio	Vibrionaceae	Vibrionales	Gamma Proteobacteria	56637	VC_104_0	n/a	not in ICTV 2019	#N/A	Clustered	7	VC_104_0	7	0.2427	1	0.2427	1	2	2	1
MH925093.1	Vibrio phage VspDsh_1	type1cluster5	n/a	34	sipho	Vibrio sp.	Vibrio	Vibrionaceae	Vibrionales	Gamma Proteobacteria	46692	VC_104_0	n/a	not in ICTV 2019	#N/A	Clustered	7	VC_104_0	7	0.2427	1	0.2427	1	2	2	1
MK796797.1	Shewanella phage X14	type3	n/a	38	podo	Shewanella inventionis	Shewanella	Shewanellaceae	Alteromonadales	Gamma Proteobacteria	36515	VC_954_0	n/a	not in ICTV 2019	#N/A	Clustered	7	VC_954_0	7	0.8294	1	0.8294	1	2	2	1
NC_009990.1	Thalassomonas phage BA3	type3	n/a	38	podo	Thalassomonas loyana	Thalassomonas	Colwelliaceae	Alteromonadales	Gamma Proteobacteria	37313	VC_954_0	n/a	not in ICTV 2019	#N/A	Clustered	7	VC_954_0	7	0.8294	1	0.8294	1	2	2	1
JF713456.1	Vibrio phage 1	type1cluster9	n/a	40	sipho	Vibrio harveyi	Vibrio	Vibrionaceae	Vibrionales	Gamma Proteobacteria	81509	VC_278_0	n/a	not in ICTV 2019	#N/A	Clustered	5	VC_278_0	5	0.4204	1	0.4204	1	1	1	1
MG720309.1	Vibrio phage Ares1	type1cluster9	n/a	40	sipho	Vibrio alginolyticus	Vibrio	Vibrionaceae	Vibrionales	Gamma Proteobacteria	80500	VC_278_0	n/a	not in ICTV 2019	#N/A	Clustered	5	VC_278_0	5	0.4204	1	0.4204	1	1	1	1
MK559459.1	Vibrio phage vB_VcaS_HC	type1	n/a	40	sipho	Vibrio campbellii	Vibrio	Vibrionaceae	Vibrionales	Gamma Proteobacteria	81566	VC_278_0	n/a	not in ICTV 2019	#N/A	Clustered	5	VC_278_0	5	0.4204	1	0.4204	1	1	1	1
NC_021070.1	Vibrio phage martha 12B12	typecluster8	n/a	41	myo	Vibrio splendidus	Vibrio	Vibrionaceae	Vibrionales	Gamma Proteobacteria	33277	VC_24_0	n/a	not in ICTV 2019	#N/A	Clustered	11	VC_24_0	11	0.7941	1	0.7941	1	2	2	1
KT160311.1	Vibrio phage H188	unassigned	n/a	43	myo	Vibrio kanaloae	Vibrio	Vibrionaceae	Vibrionales	Gamma Proteobacteria	50364	VC_346_0	n/a	not in ICTV 2019	#N/A	Clustered	21	VC_346_0	21	0.8587	1	0.8587	1	1	1	0.9857
MK373772.1	Escherichia phage vB_EcoP_PTXU04	.	n/a	44	not checked	Escherichia coli	Escherichia	Enterobacteriaceae	Enterobacterales	Gamma Proteobacteria	61600	VC_1141_0	Xuquatrovirus	ICTV 2019	#N/A	Clustered	2	VC_1141_0	2	0.4498	0.919914	0.4138	1	1	1	1
AY772740.1	Listonella phage phiHSIC	type1cluster5	n/a	47	sipho	Listonella pelagia	Listonella	Vibrionaceae	Vibrionales	Gamma Proteobacteria	37966	VC_496_2	n/a	not in ICTV 2019	#N/A	Clustered	15	VC_496_2	15	0.4173	1	0.4173	1	2	2	0.6286
KX507045.1	Vibrio phage 2E1	type1cluster5	n/a	47	sipho	Vibrio anguillarum	Vibrio	Vibrionaceae	Vibrionales	Gamma Proteobacteria	40823	VC_496_2	n/a	not in ICTV 2019	#N/A	Clustered	15	VC_496_2	15	0.4173	1	0.4173	1	2	2	0.6286
HQ632860.1	Vibrio phage jenny 12G5	type1cluster5	n/a	47	sipho	Vibrio sp.	Vibrio	Vibrionaceae	Vibrionales	Gamma Proteobacteria	40557	VC_496_0	n/a	not in ICTV 2019	#N/A	Clustered	7	VC_496_0	7	0.1766	1	0.1766	1	1	1	0.8095
MK097141.1	Vibrio phage P23	type1cluster5	n/a	47	sipho	Vibrio sagamiensis	Vibrio	Vibrionaceae	Vibrionales	Gamma Proteobacteria	40063	VC_496_2	n/a	not in ICTV 2019	#N/A	Clustered	15	VC_496_2	15	0.4173	1	0.4173	1	2	2	0.6286
JF974313.1	Vibrio phage pYD38-B	type1cluster5	n/a	47	sipho	Vibrio sp.	Vibrio	Vibrionaceae	Vibrionales	Gamma Proteobacteria	37324	VC_496_2	n/a	not in ICTV 2019	#N/A	Clustered	15	VC_496_2	15	0.4173	1	0.4173	1	2	2	0.6286
MG676223.1	Vibrio phage ValSw3-3	type1cluster5	n/a	47	sipho	Vibrio alginolyticus	Vibrio	Vibrionaceae	Vibrionales	Gamma Proteobacteria	39846	VC_496_2	n/a	not in ICTV 2019	#N/A	Clustered	15	VC_496_2	15	0.4173	1	0.4173	1	2	2	0.6286
MH925092.1	Vibrio phage VpaJT_1	unassigned	n/a	48	sipho	Vibrio parahaemolyticus	Vibrio	Vibrionaceae	Vibrionales	Gamma Proteobacteria	60177	VC_1111_0	n/a	not in ICTV 2019	#N/A	Clustered	45	VC_1111_0	45	0.9954	1	0.9954	1	1	1	0.9838
