# Supplementary material for: Resolving the structure of phage–bacteria interactions in the context of natural diversity
Source: Nat Commun. 2022 Jan 18;13:372. doi: 10.1038/s41467-021-27583-z (PMC8766483; doi:10.1038/s41467-021-27583-z)
Supplement: Supplementary file 7 — Supplementary Data 5 [file 41467_2021_27583_MOESM7_ESM.xlsx]

## Sheet: readme
Sheet name	Description of contents
readme	This page.
A.LifeHistoryStratFeatures_each	Evaluation of life history strategy features for each phage.
B.LifeHistoryPrediction_perVICsp	Evaluation of homogeneity of life history strategy predictions within phage VIC-species. Also, summary data on number of host species killed in aggregate by each phage VIC-species. Total number of bacterial host species killed is updated with +1 if the numBaxSpeciesKilled was recorded as 0 and there were hosts killed for which whole genome data was not available for population assignment (denoted…
C.ReadMapping_bax2phage_summary	Summary of mapping of bacterial genome sequencing reads to phage genomes. Includes 276 bacterial genomes from infection matrix for which genomes were available.
D.ReadMapping_bax2phage_genesHit	Summary of which phage genes were covered (≥70%) by bacterial genome sequencing reads.
E.ReadMapping_eachBax2eachPhage	Result of mapping of bacterial genome sequencing reads to phage genomes - Approach 1: mapping reads from each bacterial genome onto each phage.
F.ReadMapping_allBax2eachPhage	Result of mapping of bacterial genome sequencing reads to phage genomes - Approach 2: mapping reads pool of all bacterial genome reads onto each phage.

## Sheet: A.LifeHistoryStratFeatures_each
									Read mapping - bax to phage		Recombinases							Temperate lifestyle associated features
Original row order in this sheet, for sorting.	Predicted Virfam morphotype, if tailed; else non-tailed.	Phage name (abbreviated).	Phage genome accession identifier.	Phage genome length (bp)	Genus of the virus, based on VICTOR d6 amino acid analysis.	Species of the virus, based on VICTOR d6 amino acid analysis.	Genus of the virus, based on VIRIDIC analysis.	Species of the virus, based on VIRIDIC analysis.	Total unique bases covered when considering mapping of reads from all bacterial genomes together (see Methods).	Max region of bases covered by reads from any one bacterial genome.	Rad51-SF	Gp2.5-like	Rad52-SF					Strong evidence (has either = "TEMP")		Weak evidence (has = "potTEMP")	Noted
row_order	morph	phageID	genomeAcc	genome_length	VICTOR.aa.D6.genus	VICTOR.aa.D6.species	VIR-genus	VIR-species	ALL_covBases	EACH_covBases_max (maxCovered)	UvsX-like	Gp2.5-like	ERF-like	RedB-like	Sak-like	Sak4-like	unk	Extensive genome coverage by bacterial genome reads. ("A")	Genomes encode integrases or replicative transposases. ("B")	Genomes encode transcriptional repressors. ("C")	Sparse genome coverage by bacterial genome reads (≤510b). ("D")	Predicted Lifestyle category (TEMP = has A and/or B; potTEMP = has C but not A or B; potVIR = no A/B/C but has recombinase that is not UvsX and Gp2.5; VIR = rest)
1	non-tailed	1.249.A.	MG592615.1	10611	17	8	133	159	0	0								0	.	.	0	VIR
2	non-tailed	1.020.O.	MG592402.1	10636	17	39	12	12	0	0								0	.	.	0	VIR
3	non-tailed	1.008.O.	MG592394.1	10579	17	98	5	5	0	0								0	.	.	0	VIR
4	non-tailed	1.011.O.	MG592396.1	10579	17	98	5	5	0	0								0	.	.	0	VIR
5	non-tailed	1.040.O.	MG592424.1	10579	17	98	5	5	0	0								0	.	.	0	VIR
6	non-tailed	1.062.O.	MG592440.1	10579	17	98	5	5	0	0								0	.	.	0	VIR
7	non-tailed	1.069.O.	MG592446.1	10579	17	98	5	5	0	0								0	.	.	0	VIR
8	non-tailed	1.125.O.	MG592500.1	10578	17	98	5	5	0	0								0	.	.	0	VIR
9	non-tailed	2.092.O.	MG592663.1	10580	17	98	5	5	0	0								0	.	.	0	VIR
10	non-tailed	1.043.O.	MG592426.1	10272	17	107	29	30	0	0								0	`	.	0	VIR
11	non-tailed	1.044.O.	MG592427.1	10272	17	107	29	30	0	0								0	.	.	0	VIR
12	non-tailed	1.048.O.	MG592430.1	10447	17	107	29	30	0	0								0	.	.	0	VIR
13	non-tailed	1.057.O.	MG592437.1	10273	17	107	29	30	0	0								0	.	.	0	VIR
14	non-tailed	1.080.O.	MG592455.1	10046	17	107	29	48	0	0								0	.	.	0	VIR
15	non-tailed	1.095.O.	MG592469.1	10436	17	107	29	30	0	0								0	.	.	0	VIR
16	non-tailed	1.102.O.	MG592474.1	10447	17	107	29	30	0	0								0	.	.	0	VIR
17	non-tailed	1.107.B.	MG592480.1	10447	17	107	29	30	0	0								0	.	.	0	VIR
18	non-tailed	1.141.A.	MG592512.1	10047	17	107	29	48	0	0								0	.	.	0	VIR
19	myo	1.244.A.	MG592609.1	159885	1	12	130	154	264	148	+							0	.	.	1	potVIR
20	myo	1.255.O.	MG592621.1	159885	1	12	130	154	264	148	+							0	.	.	1	potVIR
21	myo	2.275.O.	MG592671.1	348911	4	31	151	188	510	267	+							0	.	.	1	potVIR
22	myo	1.009.O.	MG592395.1	44443	6	36	6	6	74	74							+	0	.	.	1	potVIR
23	myo	1.031.O.	MG592415.1	152942	7	46	22	22	136	94								0	.	.	1	potVIR
24	myo	1.081.O.	MG592456.1	239318	9	69	43	49	180	43	+							0	.	.	1	potVIR
25	myo	1.084.O.	MG592459.1	141906	12	72	46	52	0	0								0	PF00589	.	0	TEMP
138	sipho	1.004.O.	MG592391.1	42511	8	64	2	2	70	70		+						0	.	IPR010982	1	potTEMP
139	sipho	1.037.O.	MG592421.1	43111	8	64	2	2	70	70		+						0	.	IPR010982	1	potTEMP
140	sipho	1.056.O.	MG592436.1	47054	8	64	2	37	70	70		+						0	.	IPR010982	1	potTEMP
29	myo	1.038.O.	MG592422.1	49567	14	50	26	27	0	0			+					0	.	.	0	potVIR
30	myo	1.042.O.	MG592425.1	49730	14	52	28	29	0	0			+					0	.	.	0	potVIR
141	sipho	1.066.O.	MG592443.1	47053	8	64	2	37	70	70		+						0	.	IPR010982	1	potTEMP
32	myo	1.016.O.	MG592400.1	48078	14	63	10	10	0	0							+	0	.	.	0	potVIR
33	myo	1.071.A.	MG592448.1	48114	14	63	10	44	0	0				+				0	.	.	0	potVIR
34	myo	1.112.O.	MG592486.1	48149	14	91	61	68	0	0					+			0	.	.	0	potVIR
35	myo	1.121.O.	MG592495.1	145590	15	94	66	75	0	0								0	.	.	0	VIR
36	myo	1.123.O.	MG592498.1	46071	16	96	68	77	0	0	+							0	.	.	0	VIR
142	sipho	1.068.O.	MG592445.1	47038	8	64	2	37	70	70		+						0	.	IPR010982	1	potTEMP
143	sipho	1.072.O.	MG592449.1	43788	8	64	2	2	70	70		+						0	.	IPR010982	1	potTEMP
71	myo	1.005.O.	MG592392.1	50301	43	34	3	3	0	0						+		0	.	IPR001387	0	potTEMP
75	myo	1.017.O.	MG592401.1	51290	43	79	11	11	0	0		+						0	.	IPR010982	0	potTEMP
41	myo	1.063.O.	MG592441.1	128641	23	61	36	40	122	95								0	PF00239	.	1	TEMP
42	myo	1.170.O.	MG592537.1	133692	23	121	92	104	0	0								0	PF00239	.	0	TEMP
43	myo	1.166.O.	MG592533.1	21800	27	138	88	100	0	0			+					0	.	.	0	potVIR
44	myo	1.190.O.	MG592560.1	21785	27	138	88	100	0	0			+					0	.	.	0	potVIR
76	myo	1.075.O.	MG592451.1	51290	43	79	11	11	0	0		+						0	.	IPR010982	0	potTEMP
77	myo	1.093.O.	MG592467.1	51290	43	79	11	11	0	0		+						0	.	IPR010982	0	potTEMP
78	myo	1.094.O.	MG592468.1	51290	43	79	11	11	0	0		+						0	.	IPR010982	0	potTEMP
48	myo	1.243.O.	MG592608.1	48414	30	4	57	153	101	62	+							0	.	.	1	potVIR
49	myo	1.248.O.	MG592614.1	48301	30	7	80	158	0	0							+	0	.	.	0	potVIR
50	myo	1.256.O.	MG592622.1	48207	30	13	136	163	70	61				+				0	.	.	1	potVIR
51	myo	1.263.A.	MG592627.1	49640	30	16	57	168	0	0	+							0	.	.	0	VIR
52	myo	1.273.O.	MG592641.1	48145	30	20	140	172	31	30							+	0	.	.	1	potVIR
53	myo	1.278.O.	MG592647.1	49282	30	23	143	175	31	30							+	0	.	.	1	potVIR
54	myo	1.286.O.	MG592656.1	49131	30	25	136	179	0	0							+	0	.	.	0	potVIR
55	myo	1.007.O.	MG592393.1	49244	30	35	4	4	62	0							+	0	.	.	1	potVIR
56	myo	1.105.O.	MG592477.1	49123	30	86	57	64	0	0	+							0	.	.	0	VIR
63	myo	1.028.O.	MG592412.1	31617	41	159	19	19	29464	26273								1	PF02914	IPR001387	0	TEMP
58	myo	1.149.O.	MG592518.1	48481	30	110	80	90	0	0							+	0	.	.	0	potVIR
59	myo	1.173.O.	MG592540.1	48063	30	123	93	106	31	30							+	0	.	.	1	potVIR
60	myo	1.186.O.	MG592552.1	48643	30	135	57	117	73	73	+							0	.	.	1	potVIR
61	myo	1.199.A.	MG592569.1	48312	30	143	57	126	0	0	+							0	.	.	0	VIR
64	myo	1.136.O.	MG592507.1	31617	41	159	19	19	29464	26273								1	PF02914	IPR001387	0	TEMP
65	myo	1.142.O.	MG592513.1	31617	41	159	19	19	29464	26273								1	PF02914	IPR001387	0	TEMP
66	myo	1.156.O.	MG592524.1	31617	41	159	19	19	29464	26273								1	PF02914	IPR001387	0	TEMP
67	myo	1.159.O.	MG592527.1	31617	41	159	19	19	29464	26273								1	PF02914	IPR001387	0	TEMP
68	myo	1.217.O.	MG592588.1	31617	41	159	19	19	29464	26273								1	PF02914	IPR001387	0	TEMP
69	myo	1.219.O.	MG592589.1	31617	41	159	19	19	29464	26273								1	PF02914	IPR001387	0	TEMP
28	myo	1.029.O.	MG592413.1	46513	14	44	20	20	0	0							+	0	.	IPR001387	0	potTEMP
37	myo	1.052.A.	MG592433.1	42889	21	56	33	34	37	36							+	0	.	IPR001387	1	potTEMP
31	myo	1.054.O.	MG592434.1	41774	14	57	34	35	0	0			+					0	.	IPR001387	0	potTEMP
169	sipho	1.240.O.	MG592606.1	36710	45	2	40	151	0	0					+			0	.	IPR001387	0	potTEMP
72	myo	1.030.O.	MG592414.1	45827	43	45	21	21	50	34						+		0	.	.	1	potVIR
172	sipho	1.074.O.	MG592450.1	36922	45	65	40	45	0	0					+			0	.	IPR001387	0	potTEMP
161	sipho	1.076.O.	MG592452.1	47914	37	66	41	46	0	0	+							0	.	IPR010982	0	potTEMP
73	myo	1.086.O.	MG592461.1	50835	43	74	48	54	0	0				+				0	.	IPR001387	0	potTEMP
74	myo	1.087.A.	MG592462.1	45674	43	75	49	55	0	0				+				0	.	IPR001387	0	potTEMP
79	myo	1.100.O.	MG592472.1	51268	43	82	53	60	0	0				+				0	.	IPR001387	0	potTEMP
83	myo	1.158.O.	MG592526.1	46507	43	125	53	95	0	0				+				0	.	IPR001387	0	potTEMP
84	myo	1.175.O.	MG592542.1	49066	43	125	53	95	0	0				+				0	.	IPR001387	0	potTEMP
26	myo	1.101.O.	MG592473.1	130250	12	83	54	61	0	0								0	PF00589	IPR001387	0	TEMP
81	myo	1.164.O.	MG592531.1	48235	43	117	86	98	0	0						+		0	.	.	0	potVIR
82	myo	1.174.O.	MG592541.1	47063	43	124	94	107	0	0						+		0	.	.	0	potVIR
57	myo	1.106.O.	MG592478.1	47070	30	87	58	65	159	95							+	0	.	IPR010982	1	potTEMP
27	myo	1.111.A.	MG592484.1	40209	13	90	60	67	0	0				+				0	.	IPR001387	0	potTEMP
159	sipho	1.207.B.	MG592577.1	55793	34	150	64	72	0	0						+		0	.	IPR010982	0	potTEMP
160	sipho	2.117.O.	MG592667.1	55795	34	150	64	72	0	0						+		0	.	IPR010982	0	potTEMP
87	myo	1.201.B.	MG592572.1	50506	43	145	109	127	0	0				+				0	.	.	0	potVIR
80	myo	1.124.O.	MG592499.1	47604	43	97	69	78	0	0						+		0	.	IPR001387	0	potTEMP
107	podo	1.138.O.	MG592509.1	32510	24	106	76	86	0	0								0	PF00589	IPR010982	0	TEMP
90	podo	1.262.O.	MG592626.1	47635	2	15	137	167	100	100								0	.	.	1	potVIR
91	podo	1.275.O.	MG592643.1	37915	3	21	141	173	30	30					+			0	.	.	1	potVIR
92	podo	1.003.O.	MG592390.1	41891	11	33	1	1	88	88			+					0	.	.	1	potVIR
93	podo	1.036.O.	MG592420.1	40172	11	49	25	26	0	0							+	0	.	.	0	potVIR
94	podo	1.039.O.	MG592423.1	40972	11	51	27	28	0	0			+					0	.	.	0	potVIR
95	podo	1.061.O.	MG592439.1	41667	11	60	27	39	0	0			+					0	.	.	0	potVIR
96	podo	1.067.O.	MG592444.1	40955	11	62	38	42	124	88			+					0	.	.	1	potVIR
97	podo	1.079.O.	MG592454.1	42375	11	68	42	47	150	93			+					0	.	.	1	potVIR
98	podo	1.090.B.	MG592465.1	41868	11	77	50	57	44	44							+	0	.	.	1	potVIR
99	podo	1.091.O.	MG592466.1	43134	11	78	51	58	0	0			+					0	.	.	0	potVIR
100	podo	1.097.O.	MG592470.1	76918	20	80	52	59	138	97						+		0	.	.	1	potVIR
101	podo	1.025.O.	MG592409.1	75797	20	112	17	17	130	97						+		0	.	.	1	potVIR
102	podo	1.026.O.	MG592410.1	75880	20	112	17	17	130	97						+		0	.	.	1	potVIR
103	podo	1.150.O.	MG592519.1	75796	20	112	17	17	130	97						+		0	.	.	1	potVIR
104	podo	1.152.O.	MG592521.1	75798	20	112	17	17	130	97						+		0	.	.	1	potVIR
105	podo	2.130.O.	MG592668.1	75797	20	112	17	17	130	97						+		0	.	.	1	potVIR
150	sipho	1.151.O.	MG592520.1	44307	19	111	81	91	0	0					+			0	.	IPR001387	0	potTEMP
38	myo	1.154.O.	MG592522.1	37136	21	113	82	92	0	0				+				0	.	IPR001387	0	potTEMP
39	myo	1.259.O.	MG592624.1	28145	22	14	83	165	0	0				+				0	.	IPR001387	0	potTEMP
40	myo	1.155.O.	MG592523.1	29029	22	114	83	93	0	0				+				0	.	IPR001387	0	potTEMP
110	podo	1.182.O.	MG592548.1	36910	25	131	99	113	0	0					+			0	.	.	0	potVIR
111	podo	1.021.A.	MG592403.1	43743	26	40	13	13	0	0		+						0	.	.	0	VIR
112	podo	1.185.O.	MG592551.1	43397	26	134	102	116	129	128		+						0	.	.	1	potVIR
113	podo	1.204.O.	MG592574.1	44168	32	147	111	129	0	0								0	.	.	0	VIR
114	podo	1.205.O.	MG592575.1	57861	33	148	112	130	494	300					+			0	.	.	1	potVIR
115	podo	1.293.O.	MG592660.1	48275	35	28	147	183	0	0								0	.	.	0	VIR
116	podo	1.208.B.	MG592578.1	48927	35	151	114	132	0	0								0	.	.	0	VIR
117	podo	1.015.O.	MG592399.1	42586	36	38	9	9	0	0								0	.	.	0	VIR
118	podo	1.070.O.	MG592447.1	44087	36	67	39	43	0	0								0	.	.	0	VIR
119	podo	1.077.O.	MG592453.1	44047	36	67	39	43	0	0								0	.	.	0	VIR
120	podo	1.034.O.	MG592418.1	44398	36	152	9	25	0	0								0	.	.	0	VIR
121	podo	1.139.B.	MG592511.1	44094	36	152	9	25	0	0								0	.	.	0	VIR
122	podo	1.209.O.	MG592579.1	43712	36	152	9	133	0	0								0	.	.	0	VIR
123	podo	1.183.O.	MG592549.1	37411	38	132	100	114	0	0			+					0	.	.	0	potVIR
45	myo	1.161.O.	MG592529.1	140668	28	115	85	97	0	0								0	PF00239	IPR001387	0	TEMP
125	podo	1.211.A.	MG592581.1	37169	38	154	116	135	0	0			+					0	.	.	0	potVIR
126	podo	1.169.O.	MG592536.1	72290	42	161	91	103	0	0						+		0	.	.	0	potVIR
127	podo	1.188.A.	MG592554.1	72305	42	161	91	119	0	0						+		0	.	.	0	potVIR
128	podo	1.224.A.	MG592591.1	71915	42	161	91	141	0	0						+		0	.	.	0	potVIR
129	podo	1.261.O.	MG592625.1	71992	42	161	91	166	0	0						+		0	.	.	0	potVIR
130	podo	1.232.O.	MG592596.1	56736	44	166	123	144	0	0					+			0	.	.	0	potVIR
131	podo	1.264.O.	MG592629.1	47739	46	17	138	169	0	0								0	.	.	0	VIR
132	podo	1.235.O.	MG592599.1	47017	46	168	125	146	0	0								0	.	.	0	VIR
133	podo	1.253.O.	MG592619.1	47008	46	168	125	146	0	0								0	.	.	0	VIR
134	podo	1.238.A.	MG592603.1	70494	49	171	127	149	0	0						+		0	.	.	0	potVIR
135	podo	1.245.O.	MG592610.1	71702	49	171	127	155	0	0						+		0	.	.	0	potVIR
136	sipho	3.058.O.	MG592672.1	101642	5	32	149	185	344	186	+							0	.	.	1	potVIR
137	sipho	2.044.O.	MG592661.1	45020	8	29	148	184	71	71		+						0	.	.	1	potVIR
106	podo	1.254.O.	MG592620.1	32699	24	11	97	162	0	0								0	PF00589	IPR001387	0	TEMP
108	podo	1.179.O.	MG592546.1	31498	24	129	97	111	0	0								0	PF00589	IPR001387	0	TEMP
109	podo	1.257.O.	MG592623.1	32371	24	129	97	164	0	0								0	PF00589	IPR001387	0	TEMP
85	myo	1.181.O.	MG592547.1	50228	43	130	98	112	377	291	+							0	.	IPR001387	1	potTEMP
124	podo	1.184.A.	MG592550.1	33272	38	133	101	115	0	0			+					0	.	IPR001387	0	potTEMP
46	myo	1.187.O.	MG592553.1	133254	28	136	103	118	0	0								0	PF00239	IPR001387	0	TEMP
144	sipho	1.049.O.	MG592431.1	45021	10	55	32	33	0	0		+						0	.	.	0	VIR
145	sipho	1.050.O.	MG592432.1	45285	10	55	32	33	0	0		+						0	.	.	0	VIR
146	sipho	1.055.O.	MG592435.1	47199	10	58	32	36	0	0		+						0	.	.	0	VIR
147	sipho	1.083.O.	MG592458.1	45120	10	71	45	51	158	132		+						0	.	.	1	potVIR
148	sipho	2.096.O.	MG592666.1	44683	10	71	45	187	59	56		+						0	.	.	1	potVIR
149	sipho	1.144.O.	MG592515.1	44418	18	108	77	87	32	32							+	0	.	.	1	potVIR
86	myo	1.191.O.	MG592561.1	48354	43	139	105	121	0	0				+				0	.	IPR010982	0	potTEMP
151	sipho	1.284.A.	MG592654.1	45648	29	26	144	177	0	0							+	0	.	.	0	potVIR
152	sipho	1.287.O.	MG592657.1	45562	29	26	144	180	0	0							+	0	.	.	0	potVIR
153	sipho	1.289.A.	MG592658.1	44529	29	26	144	181	0	0							+	0	.	.	0	potVIR
154	sipho	1.291.O.	MG592659.1	43662	29	27	146	182	0	0							+	0	.	.	0	potVIR
155	sipho	1.047.O.	MG592429.1	46106	29	54	31	32	77	43							+	0	.	.	1	potVIR
156	sipho	1.060.A.	MG592438.1	41105	29	59	35	38	0	0							+	0	.	.	0	potVIR
157	sipho	1.113.A.	MG592487.1	44150	29	92	62	69	46	40							+	0	.	.	1	potVIR
158	sipho	1.197.A.	MG592566.1	44587	29	141	107	124	30	30							+	0	.	.	1	potVIR
47	myo	1.193.O.	MG592562.1	132560	28	140	106	122	38	38								0	PF00239	IPR001387	1	TEMP
62	myo	1.202.O.	MG592573.1	32014	31	146	110	128	32014	32014								1	PF00589	IPR010744	0	TEMP
162	sipho	1.210.O.	MG592580.1	48224	37	153	115	134	0	0	+							0	.	IPR010982	0	potTEMP
88	myo	1.223.O.	MG592590.1	49535	43	160	120	140	0	0				+				0	.	IPR001387	0	potTEMP
89	myo	1.225.O.	MG592592.1	52615	43	162	121	142	0	0				+				0	.	IPR001387	0	potTEMP
164	sipho	1.013.O.	MG592398.1	44457	39	37	8	8	54	52				+				0	.	.	1	potVIR
165	sipho	1.122.A.	MG592496.1	44523	39	95	67	76	189	176					+			0	.	.	1	potVIR
166	sipho	1.214.O.	MG592584.1	44205	39	156	8	137	60	58				+				0	.	.	1	potVIR
167	sipho	1.215.A.	MG592585.1	80834	40	157	118	138	0	0	+							0	.	.	0	VIR
168	sipho	1.239.O.	MG592605.1	38618	45	1	128	150	0	0			+					0	.	.	0	potVIR
212	sipho	1.236.O.	MG592600.1	42646	47	169	126	147	0	0				+				0	.	IPR010982	0	potTEMP
170	sipho	1.242.O.	MG592607.1	36910	45	3	129	152	0	0			+					0	.	.	0	potVIR
171	sipho	1.266.O.	MG592631.1	34788	45	19	122	171	0	0			+					0	.	.	0	potVIR
70	myo	1.246.O.	MG592611.1	47133	43	5	131	156	493	427				+				0	.	IPR001387	1	potTEMP
173	sipho	1.082.O.	MG592457.1	35810	45	70	44	50	0	0					+			0	.	.	0	potVIR
174	sipho	1.085.O.	MG592460.1	37820	45	73	47	53	0	0			+					0	.	.	0	potVIR
175	sipho	1.064.O.	MG592442.1	36584	45	88	37	41	0	0			+					0	.	.	0	potVIR
176	sipho	1.108.O.	MG592482.1	36584	45	88	37	41	0	0			+					0	.	.	0	potVIR
177	sipho	1.110.O.	MG592483.1	37556	45	89	59	66	0	0					+			0	.	.	0	potVIR
178	sipho	1.115.A.	MG592488.1	37416	45	93	63	70	0	0			+					0	.	.	0	potVIR
179	sipho	1.131.O.	MG592502.1	37933	45	100	70	80	0	0					+			0	.	.	0	potVIR
180	sipho	1.132.O.	MG592503.1	36926	45	101	71	81	0	0			+					0	.	.	0	potVIR
181	sipho	1.133.O.	MG592504.1	37087	45	102	72	82	0	0			+					0	.	.	0	potVIR
182	sipho	1.134.O.	MG592505.1	36379	45	103	73	83	0	0					+			0	.	.	0	potVIR
183	sipho	1.148.O.	MG592517.1	36789	45	109	79	89	51	44					+			0	.	.	1	potVIR
184	sipho	1.147.O.	MG592516.1	37360	45	116	78	88	0	0			+					0	.	.	0	potVIR
185	sipho	1.162.O.	MG592530.1	37360	45	116	78	88	0	0			+					0	.	.	0	potVIR
186	sipho	1.165.O.	MG592532.1	37046	45	118	87	99	0	0					+			0	.	.	0	potVIR
187	sipho	1.167.O.	MG592534.1	35811	45	119	89	101	0	0					+			0	.	.	0	potVIR
188	sipho	1.168.O.	MG592535.1	37551	45	120	90	102	0	0					+			0	.	.	0	potVIR
189	sipho	1.116.O.	MG592490.1	36314	45	122	47	71	0	0			+					0	.	.	0	potVIR
190	sipho	1.172.O.	MG592539.1	36314	45	122	47	71	0	0			+					0	.	.	0	potVIR
191	sipho	1.176.O.	MG592543.1	36463	45	126	73	108	0	0			+					0	.	.	0	potVIR
192	sipho	1.189.O.	MG592559.1	36855	45	137	104	120	0	0			+					0	.	.	0	potVIR
193	sipho	1.206.O.	MG592576.1	37551	45	149	113	131	0	0			+					0	.	.	0	potVIR
194	sipho	1.226.O.	MG592593.1	35655	45	163	122	143	0	0			+					0	.	.	0	potVIR
195	sipho	1.157.O.	MG592525.1	35855	45	164	84	94	0	0			+					0	.	.	0	potVIR
196	sipho	1.228.O.	MG592594.1	36667	45	164	84	94	29	0			+					0	.	.	1	potVIR
197	sipho	1.233.A.	MG592597.1	36823	45	167	124	145	0	0			+					0	.	.	0	potVIR
198	sipho	1.265.O.	MG592630.1	43630	47	18	139	170	54	50					+			0	.	.	1	potVIR
199	sipho	1.276.O.	MG592644.1	44334	47	22	142	174	0	0				+				0	.	.	0	potVIR
200	sipho	2.095.B.	MG592665.1	44649	47	30	150	186	0	0						+		0	.	.	0	potVIR
201	sipho	1.127.O.	MG592501.1	44915	47	99	65	79	0	0						+		0	.	.	0	potVIR
202	sipho	1.135.O.	MG592506.1	41918	47	104	74	84	0	0			+					0	.	.	0	potVIR
203	sipho	1.137.O.	MG592508.1	37958	47	105	75	85	127	109							+	0	.	.	1	potVIR
204	sipho	1.177.O.	MG592544.1	45439	47	127	95	109	35	0				+				0	.	.	1	potVIR
205	sipho	1.178.O.	MG592545.1	39934	47	128	96	110	0	0				+				0	.	.	0	potVIR
206	sipho	1.198.A.	MG592567.1	44472	47	142	108	125	48	46				+				0	.	.	1	potVIR
207	sipho	1.213.O.	MG592583.1	42443	47	155	117	136	0	0			+					0	.	.	0	potVIR
208	sipho	1.216.O.	MG592587.1	41359	47	158	119	139	0	0				+				0	.	.	0	potVIR
209	sipho	1.119.O.	MG592494.1	44527	47	165	65	74	0	0				+				0	.	.	0	potVIR
210	sipho	1.143.O.	MG592514.1	44527	47	165	65	74	0	0				+				0	.	.	0	potVIR
211	sipho	1.231.O.	MG592595.1	44527	47	165	65	74	0	0				+				0	.	.	0	potVIR
163	sipho	1.247.A.	MG592612.1	43896	39	6	132	157	0	0				+				0	.	IPR001387	0	potTEMP
213	sipho	1.250.O.	MG592617.1	59981	48	9	134	160	0	0		+						0	.	.	0	VIR
214	sipho	1.251.O.	MG592618.1	59649	48	10	135	161	0	0		+						0	.	.	0	VIR
215	sipho	1.285.O.	MG592655.1	59437	48	24	145	178	0	0		+						0	.	.	0	VIR
216	sipho	1.022.O.	MG592406.1	62440	48	41	14	14	0	0		+						0	.	.	0	VIR
217	sipho	1.023.O.	MG592407.1	59872	48	42	15	15	0	0		+						0	.	.	0	VIR
218	sipho	1.024.O.	MG592408.1	58892	48	43	16	16	0	0		+						0	.	.	0	VIR
219	sipho	1.032.O.	MG592416.1	60399	48	47	23	23	0	0		+						0	.	.	0	VIR
220	sipho	1.033.O.	MG592417.1	61206	48	48	24	24	35	35		+						0	.	.	1	potVIR
221	sipho	1.046.O.	MG592428.1	62503	48	53	30	31	0	0		+						0	.	.	0	VIR
222	sipho	1.088.O.	MG592463.1	60385	48	76	16	56	0	0		+						0	.	.	0	VIR
223	sipho	1.012.O.	MG592397.1	59979	48	81	7	7	0	0		+						0	.	.	0	VIR
224	sipho	1.089.O.	MG592464.1	59851	48	81	7	7	0	0		+						0	.	.	0	VIR
225	sipho	1.098.O.	MG592471.1	59851	48	81	7	7	0	0		+						0	.	.	0	VIR
226	sipho	1.103.O.	MG592475.1	61748	48	84	55	62	0	0		+						0	.	.	0	VIR
227	sipho	1.104.O.	MG592476.1	60990	48	85	56	63	0	0		+						0	.	.	0	VIR
228	sipho	1.027.O.	MG592411.1	59297	48	144	18	18	0	0		+						0	.	.	0	VIR
229	sipho	1.171.O.	MG592538.1	60216	48	144	18	105	0	0		+						0	.	.	0	VIR
230	sipho	1.194.O.	MG592563.1	59294	48	144	18	18	0	0		+						0	.	.	0	VIR
231	sipho	1.195.O.	MG592564.1	59738	48	144	18	123	0	0		+						0	.	.	0	VIR
232	sipho	1.196.O.	MG592565.1	59414	48	144	18	18	0	0		+						0	.	.	0	VIR
233	sipho	1.200.O.	MG592571.1	59297	48	144	18	18	0	0		+						0	.	.	0	VIR
234	sipho	1.267.O.	MG592632.1	59414	48	144	18	18	0	0		+						0	.	.	0	VIR
235	sipho	1.268.A.	MG592633.1	59297	48	144	18	18	0	0		+						0	.	.	0	VIR
236	sipho	1.269.O.	MG592635.1	59738	48	144	18	123	0	0		+						0	.	.	0	VIR
237	sipho	1.270.A.	MG592636.1	59294	48	144	18	18	0	0		+						0	.	.	0	VIR
238	sipho	1.271.A.	MG592638.1	59297	48	144	18	18	0	0		+						0	.	.	0	VIR
239	sipho	1.272.O.	MG592640.1	59297	48	144	18	18	0	0		+						0	.	.	0	VIR
240	sipho	1.274.O.	MG592642.1	59409	48	144	18	18	0	0		+						0	.	.	0	VIR
241	sipho	1.277.A.	MG592645.1	59297	48	144	18	18	0	0		+						0	.	.	0	VIR
242	sipho	1.280.O.	MG592648.1	59297	48	144	18	18	0	0		+						0	.	.	0	VIR
243	sipho	1.281.O.	MG592649.1	59297	48	144	18	18	0	0		+						0	.	.	0	VIR
244	sipho	1.282.A.	MG592650.1	59359	48	144	18	18	0	0		+						0	.	.	0	VIR
245	sipho	1.283.A.	MG592651.1	59530	48	144	18	176	0	0		+						0	.	.	0	VIR
246	sipho	1.118.A.	MG592492.1	60458	48	170	7	73	0	0		+						0	.	.	0	VIR
247	sipho	1.160.O.	MG592528.1	60734	48	170	7	96	0	0		+						0	.	.	0	VIR
248	sipho	1.237.A.	MG592601.1	60097	48	170	7	148	0	0		+						0	.	.	0	VIR

## Sheet: B.LifeHistoryPrediction_perVICs
Species of the virus, based on VICTOR d6 amino acid analysis.	Count of phages in VICTOR species that are classified as potentially temperate "potTEMP".	Count of phages in VICTOR species that are classified as potentially virulent "potVIR".	Count of phages in VICTOR species that are classified as temperate "TEMP".	Count of phages in VICTOR species that are classified as virulent "VIR".	Total count of phages in VICTOR species (using phageSet248, see Supplementary Data File 1 for more information on phage sets).	Count of the number of lifestyle categories observed in this VICTOR species.	Lifestyle category to which species is assigned, based on number of phage in each category within the species.	Number of bacterial species killed by phages in the VICTOR species (phages that only kill unidentified bacterial species are automatically set to 1).	Number of bacterial strains killed by phages in the VICTOR species.	Number of hsp60 types killed by phages in the VICTOR species.	Any notes on the analysis.
VICTOR.aa.D6.species	potTEMP	potVIR	TEMP	VIR	Grand Total	numCategoriesPerVIC-Species	categoryCall (see Sheet A)	numBaxSpeciesKilled.minimum1	numBaxStrainsKilled	numHSP60killed	note
1		1			1	1	potVIR	1	1	1	.
2	1				1	1	potTemp	1	1	1	.
3		1			1	1	potVIR	1	1	1	.
4		1			1	1	potVIR	1	1	1	.
5	1				1	1	potTemp	1	1	1	.
6	1				1	1	potTemp	2	2	2	.
7		1			1	1	potVIR	1	1	1	.
8				1	1	1	VIR	1	1	1	.
9				1	1	1	VIR	1	1	1	.
10				1	1	1	VIR	1	1	1	.
121			1		1	1	TEMP	1	1	0	This VIC-species killed only one host strain but the bacterial population could not be predicted and thus numBaxSpecies was originally set to 0, for this analysis we update to 1.
12		2			2	1	potVIR	2	3	2	.
13		1			1	1	potVIR	3	5	5	.
14	1				1	1	potTemp	1	1	1	.
15		1			1	1	potVIR	1	1	1	.
16				1	1	1	VIR	1	1	1	.
17				1	1	1	VIR	1	1	1	.
18		1			1	1	potVIR	1	1	1	.
19		1			1	1	potVIR	1	1	1	.
20		1			1	1	potVIR	1	2	2	.
21		1			1	1	potVIR	1	1	1	.
22		1			1	1	potVIR	1	2	1	.
23		1			1	1	potVIR	1	1	1	.
38				1	1	1	VIR	1	1	1	.
25		1			1	1	potVIR	1	1	1	.
26		3			3	1	potVIR	1	6	1	.
27		1			1	1	potVIR	1	1	1	This VIC-species killed only one host strain but the bacterial population could not be predicted and thus numBaxSpecies was originally set to 0, for this analysis we update to 1.
40				1	1	1	VIR	1	1	1	.
29		1			1	1	potVIR	1	1	1	.
30		1			1	1	potVIR	2	2	2	.
31		1			1	1	potVIR	2	7	7	.
32		1			1	1	potVIR	2	8	5	.
33		1			1	1	potVIR	2	2	2	.
34	1				1	1	potTemp	1	1	1	.
35		1			1	1	potVIR	1	1	1	.
36		1			1	1	potVIR	1	1	1	.
37		1			1	1	potVIR	1	2	2	.
41				1	1	1	VIR	1	1	1	.
42				1	1	1	VIR	1	1	1	.
43				1	1	1	VIR	1	1	1	.
47				1	1	1	VIR	1	1	1	.
53				1	1	1	VIR	1	1	1	.
58				1	1	1	VIR	1	1	1	.
44	1				1	1	potTemp	1	1	1	.
45		1			1	1	potVIR	1	1	1	.
46		1			1	1	potVIR	1	1	1	.
76				1	1	1	VIR	1	1	1	.
48		1			1	1	potVIR	1	2	1	.
49		1			1	1	potVIR	1	1	1	.
50		1			1	1	potVIR	1	1	1	.
51		1			1	1	potVIR	1	3	1	.
52		1			1	1	potVIR	1	1	1	.
85				1	1	1	VIR	1	1	1	.
54		1			1	1	potVIR	1	1	1	This VIC-species killed only one host strain but the bacterial population could not be predicted and thus numBaxSpecies was originally set to 0, for this analysis we update to 1.
86				1	1	1	VIR	1	1	1	This VIC-species killed only one host strain but the bacterial population could not be predicted and thus numBaxSpecies was originally set to 0, for this analysis we update to 1.
56	1				1	1	potTemp	1	3	1	.
57	1				1	1	potTemp	1	1	1	.
96				1	1	1	VIR	1	1	1	.
59		1			1	1	potVIR	2	2	2	.
60		1			1	1	potVIR	1	3	1	.
11			1		1	1	TEMP	1	1	1	.
62		1			1	1	potVIR	1	1	1	.
63		2			2	1	potVIR	1	2	1	.
64	6				6	1	potTemp	1	7	2	.
65	1				1	1	potTemp	1	1	1	.
66	1				1	1	potTemp	1	1	1	.
143				1	1	1	VIR	1	1	1	.
68		1			1	1	potVIR	1	1	1	.
69		1			1	1	potVIR	1	2	2	.
70		1			1	1	potVIR	1	1	1	.
71		2			2	1	potVIR	2	4	2	.
61			1		1	1	TEMP	1	1	1	.
73		1			1	1	potVIR	2	2	2	.
74	1				1	1	potTemp	1	1	1	.
75	1				1	1	potTemp	1	3	1	.
147				1	1	1	VIR	1	2	1	.
77		1			1	1	potVIR	1	1	1	This VIC-species killed only one host strain but the bacterial population could not be predicted and thus numBaxSpecies was originally set to 0, for this analysis we update to 1.
78		1			1	1	potVIR	1	2	2	.
79	4				4	1	potTemp	2	4	2	.
80		1			1	1	potVIR	1	1	1	.
151				1	1	1	VIR	1	1	1	.
82	1				1	1	potTemp	1	3	1	.
72			1		1	1	TEMP	1	1	1	.
170				3	3	1	VIR	1	6	1	.
24				1	1	1	VIR	1	2	2	.
55				2	2	1	VIR	1	2	2	.
87	1				1	1	potTemp	1	1	1	This VIC-species killed only one host strain but the bacterial population could not be predicted and thus numBaxSpecies was originally set to 0, for this analysis we update to 1.
88		2			2	1	potVIR	1	2	1	.
89		1			1	1	potVIR	1	1	1	.
90	1				1	1	potTemp	1	1	1	.
91		1			1	1	potVIR	1	1	1	.
92		1			1	1	potVIR	1	1	1	This VIC-species killed only one host strain but the bacterial population could not be predicted and thus numBaxSpecies was originally set to 0, for this analysis we update to 1.
93		1			1	1	potVIR	1	1	1	.
67				2	2	1	VIR	1	2	2	.
95		1			1	1	potVIR	1	1	1	.
84				1	1	1	VIR	1	3	2	.
97	1				1	1	potTemp	1	2	1	.
144				18	18	1	VIR	1	20	2	.
99		1			1	1	potVIR	1	5	1	.
100		1			1	1	potVIR	1	1	1	.
101		1			1	1	potVIR	1	1	1	.
102		1			1	1	potVIR	1	1	1	.
103		1			1	1	potVIR	1	1	1	.
104		1			1	1	potVIR	1	1	1	.
105		1			1	1	potVIR	1	2	1	.
83			1		1	1	TEMP	1	2	1	.
39				1	1	1	VIR	2	2	2	.
108		1			1	1	potVIR	1	1	1	.
109		1			1	1	potVIR	1	2	2	.
110		1			1	1	potVIR	1	1	1	.
111	1				1	1	potTemp	1	1	1	.
112		5			5	1	potVIR	1	6	1	.
113	1				1	1	potTemp	1	1	1	.
114	1				1	1	potTemp	1	1	1	.
115			1		1	1	TEMP	1	1	1	.
116		2			2	1	potVIR	1	2	1	.
117		1			1	1	potVIR	1	1	1	.
118		1			1	1	potVIR	1	1	1	.
119		1			1	1	potVIR	1	2	2	.
120		1			1	1	potVIR	1	1	1	.
136			1		1	1	TEMP	1	1	1	.
122		2			2	1	potVIR	1	2	1	.
123		1			1	1	potVIR	1	1	1	.
124		1			1	1	potVIR	2	2	2	.
125	2				2	1	potTemp	1	3	1	.
126		1			1	1	potVIR	1	2	1	.
127		1			1	1	potVIR	1	1	1	.
128		1			1	1	potVIR	1	1	1	This VIC-species killed only one host strain but the bacterial population could not be predicted and thus numBaxSpecies was originally set to 0, for this analysis we update to 1.
140			1		1	1	TEMP	1	1	1	.
130	1				1	1	potTemp	1	1	1	.
131		1			1	1	potVIR	1	2	2	.
132		1			1	1	potVIR	1	1	1	.
133	1				1	1	potTemp	1	1	1	.
134		1			1	1	potVIR	1	2	1	.
135		1			1	1	potVIR	1	2	2	.
106			1		1	1	TEMP	1	3	2	.
137		1			1	1	potVIR	1	1	1	.
138		2			2	1	potVIR	1	3	2	.
139	1				1	1	potTemp	1	1	1	.
129			2		2	1	TEMP	1	2	2	.
141		1			1	1	potVIR	1	1	1	.
142		1			1	1	potVIR	1	1	1	.
94				1	1	1	VIR	2	2	2	.
81				3	3	1	VIR	2	6	3	.
145		1			1	1	potVIR	1	1	1	.
146			1		1	1	TEMP	1	3	2	.
168				2	2	1	VIR	3	4	4	.
148		1			1	1	potVIR	1	1	1	.
149		1			1	1	potVIR	1	2	1	.
150	2				2	1	potTemp	1	17	6	.
28				1	1	1	VIR	1	9	6	.
152				3	3	1	VIR	2	21	8	.
153	1				1	1	potTemp	1	1	1	.
154		1			1	1	potVIR	1	1	0	This VIC-species killed only one host strain but the bacterial population could not be predicted and thus numBaxSpecies was originally set to 0, for this analysis we update to 1.
155		1			1	1	potVIR	1	1	1	.
156		1			1	1	potVIR	1	1	1	.
157				1	1	1	VIR	6	26	18	.
158		1			1	1	potVIR	1	1	1	.
159			7		7	1	TEMP	2	9	2	.
160	1				1	1	potTemp	1	1	1	.
161		4			4	1	potVIR	1	12	7	.
162	1				1	1	potTemp	1	1	1	.
163		1			1	1	potVIR	1	1	1	.
164		2			2	1	potVIR	1	2	1	.
165		3			3	1	potVIR	1	5	1	.
166		1			1	1	potVIR	1	1	1	.
167		1			1	1	potVIR	1	1	1	.
107				9	9	1	VIR	5	49	27	.
169	1				1	1	potTemp	1	1	1	.
98				7	7	1	VIR	6	50	33	.
171		2			2	1	potVIR	1	4	2	.
Grand Total	40	114	19	75	248	4

## Sheet: C.ReadMapping_bax2phage_summary
Genus of the virus, based on VICTOR d6 amino acid analysis.	Species of the virus, based on VICTOR d6 amino acid analysis.	Phage genome accession identifier.	Total unique bases covered when considering mapping of reads from all bacterial genomes together (see Methods).	Max region of bases covered by reads from any one bacterial genome.	Bacterial strain IDs -->
VICTOR.aa.D6.genus	VICTOR.aa.D6.species	genomeAcc	ALL_covBases	EACH_covBases_max (maxCovered)	10N.222.45.C6	10N.222.45.E8	10N.222.46.A6	10N.222.46.B1	10N.222.46.B6	10N.222.46.C2	10N.222.46.E1	10N.222.46.E12	10N.222.46.F12	10N.222.48.A2	10N.222.49.A5	10N.222.49.A8	10N.222.49.B11	10N.222.49.B7	10N.222.49.B8	10N.222.49.C7	10N.222.49.F8	10N.222.51.A12	10N.222.51.A4	10N.222.51.A7	10N.222.51.B10	10N.222.51.B4	10N.222.51.C2	10N.222.51.E3	10N.222.51.E4	10N.222.51.E5	10N.222.51.F8	10N.222.51.F9	10N.222.52.A11	10N.222.52.A7	10N.222.52.B12	10N.222.52.B2	10N.222.52.B8	10N.222.52.C10	10N.222.52.C2	10N.222.52.F3	10N.222.54.B6	10N.222.54.F10	10N.222.54.F11	10N.222.54.F7	10N.222.55.B3	10N.222.55.C12	10N.222.55.F9	10N.261.45.A1	10N.261.45.A10
31	146	MG592573.1	32014	32014	83	32014	244	413	186	0	20	0	0	2072	76	0	59	70	257	0	0	0	1645	0	0	0	0	100	0	0	48	922	0	221	0	0	84	101	11	3764	0	0	0	35	0	0	0	520	0
41	159	MG592412.1	29464	26273	0	0	0	0	0	0	0	0	0	0	0	0	0	0	0	0	0	0	0	0	0	0	0	0	0	0	0	0	0	0	0	0	0	0	0	0	0	0	0	0	0	0	0	0	0
41	159	MG592507.1	29464	26273	0	0	0	0	0	0	0	0	0	0	0	0	0	0	0	0	0	0	0	0	0	0	0	0	0	0	0	0	0	0	0	0	0	0	0	0	0	0	0	0	0	0	0	0	0
41	159	MG592513.1	29464	26273	0	0	0	0	0	0	0	0	0	0	0	0	0	0	0	0	0	0	0	0	0	0	0	0	0	0	0	0	0	0	0	0	0	0	0	0	0	0	0	0	0	0	0	0	0
41	159	MG592524.1	29464	26273	0	0	0	0	0	0	0	0	0	0	0	0	0	0	0	0	0	0	0	0	0	0	0	0	0	0	0	0	0	0	0	0	0	0	0	0	0	0	0	0	0	0	0	0	0
41	159	MG592527.1	29464	26273	0	0	0	0	0	0	0	0	0	0	0	0	0	0	0	0	0	0	0	0	0	0	0	0	0	0	0	0	0	0	0	0	0	0	0	0	0	0	0	0	0	0	0	0	0
41	159	MG592588.1	29464	26273	0	0	0	0	0	0	0	0	0	0	0	0	0	0	0	0	0	0	0	0	0	0	0	0	0	0	0	0	0	0	0	0	0	0	0	0	0	0	0	0	0	0	0	0	0
41	159	MG592589.1	29464	26273	0	0	0	0	0	0	0	0	0	0	0	0	0	0	0	0	0	0	0	0	0	0	0	0	0	0	0	0	0	0	0	0	0	0	0	0	0	0	0	0	0	0	0	0	0
4	31	MG592671.1	510	267	0	172	0	0	0	55	0	0	0	66	58	58	62	59	0	0	58	57	57	0	62	0	58	62	61	113	65	53	42	30	57	62	119	58	267	30	66	43	50	0	0	47	0	0	92
33	148	MG592575.1	494	300	207	167	266	248	209	197	178	112	156	240	0	0	61	0	133	244	0	0	0	260	0	244	0	0	0	0	248	251	168	300	0	86	0	0	0	266	213	189	244	261	193	214	160	134	0
43	5	MG592611.1	493	427	48	57	48	58	54	42	43	42	41	57	58	58	56	58	43	49	58	58	43	57	58	58	58	58	58	58	58	58	42	45	0	57	59	58	0	58	49	56	57	58	57	56	58	0	0
43	130	MG592547.1	377	291	157	257	164	167	161	168	151	251	239	266	0	0	84	0	153	159	0	0	0	261	0	153	0	0	0	0	168	167	141	203	88	0	0	0	0	172	276	275	257	163	230	275	0	0	0
5	32	MG592672.1	344	186	62	0	62	62	60	62	60	0	0	63	102	145	102	102	56	62	102	102	120	62	102	62	102	108	102	102	62	62	62	62	129	102	105	103	0	62	168	167	38	62	152	167	0	0	0
1	12	MG592609.1	264	148	66	79	66	54	65	66	65	78	68	55	0	0	0	0	45	66	0	0	0	65	0	54	0	0	0	0	54	57	63	54	0	0	0	0	48	57	79	79	80	0	78	79	54	0	0
1	12	MG592621.1	264	148	66	79	66	54	65	66	65	78	68	55	0	0	0	0	45	66	0	0	0	65	0	54	0	0	0	0	54	57	63	54	0	0	0	0	48	57	79	79	80	0	78	79	54	0	0
39	95	MG592496.1	189	176	0	0	0	0	0	0	0	0	0	0	0	0	0	0	53	0	0	0	0	0	0	0	0	0	0	0	0	0	0	0	0	0	0	0	0	0	90	88	57	0	0	88	0	53	0
9	69	MG592456.1	180	43	0	42	0	0	0	0	0	42	32	0	0	0	0	0	0	0	0	0	0	0	0	0	0	0	0	0	0	0	0	0	0	0	0	0	0	0	0	0	43	0	0	0	0	0	0
30	87	MG592478.1	159	95	68	78	69	69	56	68	47	78	64	67	0	0	0	0	58	71	0	0	0	54	0	68	46	0	0	0	69	70	68	70	0	0	0	0	0	69	78	79	79	69	79	78	53	0	0
10	71	MG592458.1	158	132	0	67	0	47	0	0	0	41	43	55	0	0	0	0	88	0	0	0	0	0	47	53	0	0	0	0	38	0	37	0	0	0	0	0	0	49	74	59	86	43	53	56	0	35	0
11	68	MG592454.1	150	93	0	0	0	0	0	0	0	0	0	0	0	0	36	0	41	0	0	0	0	0	0	0	0	0	0	0	0	0	0	0	93	0	0	0	0	0	0	0	73	0	0	0	0	0	0
20	80	MG592470.1	138	97	0	0	0	0	0	0	0	0	0	0	0	94	95	0	30	0	95	97	97	0	97	0	95	96	96	0	0	0	32	0	0	0	97	96	30	0	0	0	0	0	31	0	0	0	0
7	46	MG592415.1	136	94	0	0	0	40	0	0	0	0	0	0	84	89	84	94	0	0	93	94	91	0	92	0	94	94	91	0	38	0	0	0	0	0	94	93	0	0	0	0	0	0	0	0	0	0	0
20	112	MG592409.1	130	97	0	0	0	0	0	0	0	0	0	0	0	94	95	0	0	0	95	97	97	0	97	0	95	96	96	0	0	0	0	0	0	0	97	96	0	0	0	0	0	0	0	0	0	0	0
20	112	MG592410.1	130	97	0	0	0	0	0	0	0	0	0	0	0	94	95	0	0	0	95	97	97	0	97	0	95	96	96	0	0	0	0	0	0	0	97	96	0	0	0	0	0	0	0	0	0	0	0
20	112	MG592519.1	130	97	0	0	0	0	0	0	0	0	0	0	0	94	95	0	0	0	95	97	97	0	97	0	95	96	96	0	0	0	0	0	0	0	97	96	0	0	0	0	0	0	0	0	0	0	0
20	112	MG592521.1	130	97	0	0	0	0	0	0	0	0	0	0	0	94	95	0	0	0	95	97	97	0	97	0	95	96	96	0	0	0	0	0	0	0	97	96	0	0	0	0	0	0	0	0	0	0	0
20	112	MG592668.1	130	97	0	0	0	0	0	0	0	0	0	0	0	94	95	0	0	0	95	97	97	0	97	0	95	96	96	0	0	0	0	0	0	0	97	96	0	0	0	0	0	0	0	0	0	0	0
26	134	MG592551.1	129	128	0	0	0	0	0	0	0	0	0	0	0	0	0	0	30	0	0	0	0	0	0	0	0	0	0	0	0	0	0	0	0	0	0	0	0	0	0	0	0	0	0	0	0	0	0
47	105	MG592508.1	127	109	0	37	0	0	0	53	0	56	0	0	0	0	36	0	61	0	0	0	0	0	0	0	0	0	0	0	0	0	0	0	83	0	0	0	0	0	0	0	83	0	0	0	0	0	0
11	62	MG592444.1	124	88	0	56	0	0	0	0	0	0	0	0	0	0	36	0	41	0	0	0	0	0	0	0	0	0	0	0	0	0	0	0	83	0	0	0	0	0	0	0	56	0	0	0	0	0	0
23	61	MG592441.1	122	95	0	0	0	0	0	0	0	0	0	0	0	0	0	0	0	0	0	0	0	0	0	0	0	0	0	0	0	0	0	0	0	0	0	0	0	0	0	0	0	0	0	0	0	0	0
30	4	MG592608.1	101	62	0	0	0	0	0	0	0	0	0	0	0	0	0	0	0	0	0	0	0	0	0	0	0	0	0	0	0	0	0	0	0	0	0	0	0	0	0	0	0	0	0	0	0	0	0
2	15	MG592626.1	100	100	0	0	0	0	0	0	0	0	0	0	0	0	0	0	0	0	0	0	0	0	0	0	100	0	0	0	0	0	0	0	0	0	61	0	0	0	0	0	0	0	0	0	0	0	0
11	33	MG592390.1	88	88	0	56	0	0	0	0	0	0	0	0	0	0	36	0	41	0	0	0	0	0	0	0	0	0	0	0	0	0	0	0	47	0	0	0	0	0	0	0	56	0	0	0	0	0	0
29	54	MG592429.1	77	43	35	37	40	40	37	35	38	33	33	36	0	0	0	0	35	35	0	0	0	38	0	35	32	0	0	0	36	35	36	36	43	0	0	0	0	40	40	37	41	37	37	37	34	34	0
6	36	MG592395.1	74	74	0	0	0	0	0	0	0	0	0	0	0	0	0	0	0	0	0	0	0	0	0	0	0	0	0	0	0	0	0	0	74	0	0	0	0	0	0	0	0	0	0	0	0	0	0
30	135	MG592552.1	73	73	48	57	50	50	45	50	47	56	56	54	0	0	0	0	45	55	0	0	0	44	0	48	0	0	0	0	55	49	44	54	0	0	0	0	0	50	57	57	57	55	56	57	42	41	0
8	29	MG592661.1	71	71	0	0	0	0	0	0	0	0	0	0	0	0	0	0	0	0	0	0	0	0	0	0	0	0	0	0	0	0	0	0	0	0	0	0	0	0	0	0	0	0	0	0	0	0	0
8	64	MG592391.1	70	70	0	0	0	0	0	0	0	0	0	0	0	0	0	0	0	0	0	0	0	0	0	0	0	0	0	0	0	0	0	0	0	0	0	0	0	0	0	0	0	0	0	0	0	0	0
8	64	MG592421.1	70	70	0	0	0	0	0	0	0	0	0	0	0	0	0	0	0	0	0	0	0	0	0	0	0	0	0	0	0	0	0	0	0	0	0	0	0	0	0	0	0	0	0	0	0	0	0
8	64	MG592436.1	70	70	0	0	0	0	0	0	0	0	0	0	0	0	0	0	0	0	0	0	0	0	0	0	0	0	0	0	0	0	0	0	0	0	0	0	0	0	0	0	0	0	0	0	0	0	0
8	64	MG592443.1	70	70	0	0	0	0	0	0	0	0	0	0	0	0	0	0	0	0	0	0	0	0	0	0	0	0	0	0	0	0	0	0	0	0	0	0	0	0	0	0	0	0	0	0	0	0	0
8	64	MG592445.1	70	70	0	0	0	0	0	0	0	0	0	0	0	0	0	0	0	0	0	0	0	0	0	0	0	0	0	0	0	0	0	0	0	0	0	0	0	0	0	0	0	0	0	0	0	0	0
8	64	MG592449.1	70	70	0	0	0	0	0	0	0	0	0	0	0	0	0	0	0	0	0	0	0	0	0	0	0	0	0	0	0	0	0	0	0	0	0	0	0	0	0	0	0	0	0	0	0	0	0
30	13	MG592622.1	70	61	0	0	35	0	0	0	0	0	0	0	0	0	0	0	0	0	38	0	0	0	0	0	0	0	0	35	0	0	0	0	0	0	0	0	0	0	0	0	0	35	0	0	0	0	0
30	35	MG592393.1	62	0	0	0	0	0	0	0	0	0	0	0	0	0	0	0	0	0	0	0	0	0	0	0	0	0	0	0	0	0	0	0	0	0	0	0	0	0	0	0	0	0	0	0	0	0	0
39	156	MG592584.1	60	58	0	0	0	0	0	0	0	53	53	0	0	0	0	0	0	0	0	0	0	0	0	58	0	0	0	0	58	0	0	49	0	0	0	0	0	45	0	0	0	0	0	0	0	0	0
10	71	MG592666.1	59	56	38	54	38	44	39	37	37	41	43	46	0	0	0	0	42	38	0	0	0	0	44	41	0	0	0	0	40	0	41	0	0	0	0	0	0	47	54	50	56	40	42	47	0	35	0
39	37	MG592398.1	54	52	0	0	0	0	0	0	0	51	50	0	0	0	0	0	0	0	0	0	0	0	0	52	0	0	0	0	52	0	0	43	0	0	0	0	0	42	0	0	0	0	0	0	0	0	0
47	18	MG592630.1	54	50	0	0	0	0	0	0	0	50	49	0	0	0	0	0	0	0	0	0	0	0	0	48	0	0	0	0	42	0	0	47	0	0	0	0	0	45	0	0	0	0	0	0	0	0	0
45	109	MG592517.1	51	44	0	0	0	32	0	0	0	0	0	0	0	0	0	31	0	0	0	0	0	0	0	0	0	0	0	32	0	0	0	0	0	33	0	0	0	0	0	0	0	0	0	0	0	0	0
43	45	MG592414.1	50	34	0	32	0	0	0	0	0	0	0	0	0	0	0	0	0	0	0	0	0	0	0	0	0	0	0	33	0	0	0	0	0	30	32	31	0	0	0	0	31	0	0	0	0	0	0
47	142	MG592567.1	48	46	0	0	30	0	0	0	0	0	0	0	0	0	0	27	0	0	30	0	0	30	0	0	0	30	36	27	0	0	0	0	0	36	0	30	0	0	0	0	0	27	0	0	0	0	0
29	92	MG592487.1	46	40	0	0	0	0	0	0	0	0	0	0	0	0	0	0	0	0	0	0	0	0	0	0	0	0	0	0	0	0	0	0	0	0	0	0	0	0	0	0	0	0	0	0	0	0	0
11	77	MG592465.1	44	44	0	0	0	0	0	0	0	0	0	0	0	0	0	0	0	0	0	0	0	0	0	0	0	0	0	0	0	0	44	0	0	0	0	0	0	0	0	0	0	0	0	0	0	0	0
28	140	MG592562.1	38	38	0	0	0	0	0	0	0	0	0	0	0	0	0	0	0	0	0	0	0	0	0	37	0	0	0	0	0	0	0	0	0	0	0	0	0	0	0	0	37	0	0	0	0	0	0
21	56	MG592433.1	37	36	0	0	0	0	0	0	0	0	0	0	0	0	0	0	0	0	0	0	0	0	0	0	0	0	0	0	0	0	0	0	0	0	0	0	0	0	0	0	0	0	0	0	0	0	0
48	48	MG592417.1	35	35	0	0	0	0	0	0	0	0	0	0	0	0	0	0	0	0	0	0	0	0	0	0	0	0	0	0	0	0	0	0	0	0	0	0	0	0	0	0	0	0	0	0	0	0	0
47	127	MG592544.1	35	0	0	0	0	0	0	0	0	0	0	0	0	0	0	0	0	0	0	0	0	0	0	0	0	0	0	0	0	0	0	0	0	0	0	0	0	0	0	0	0	0	0	0	0	0	0
18	108	MG592515.1	32	32	0	0	0	0	0	0	0	0	0	0	0	0	0	0	0	0	0	0	0	0	0	0	0	0	0	0	0	0	0	0	0	0	0	0	32	0	0	0	0	0	0	0	0	0	0
30	20	MG592641.1	31	30	0	0	0	0	0	0	0	0	0	0	0	0	0	0	0	0	0	0	0	0	0	0	0	0	0	0	0	0	0	0	0	0	0	0	0	0	0	0	0	0	0	0	0	0	0
30	23	MG592647.1	31	30	0	0	0	0	0	0	0	0	0	0	0	0	0	0	0	0	0	0	0	0	0	0	0	0	0	0	0	0	0	0	0	0	0	0	0	0	0	0	0	0	0	0	0	0	0
30	123	MG592540.1	31	30	0	0	0	0	0	0	0	0	0	0	0	0	0	0	0	0	0	0	0	0	0	0	0	0	0	0	0	0	0	0	0	0	0	0	0	0	0	0	0	0	0	0	0	0	0
3	21	MG592643.1	30	30	0	0	0	0	0	0	0	0	0	0	0	0	0	0	0	0	0	0	0	0	0	0	0	0	0	0	0	0	0	0	0	0	0	0	0	0	0	0	0	0	0	0	0	0	0
29	141	MG592566.1	30	30	0	0	0	0	0	0	0	0	0	0	0	0	0	0	0	0	0	0	0	0	0	0	0	0	0	0	0	0	0	0	0	0	0	0	0	0	0	0	0	0	0	0	0	0	0
45	164	MG592594.1	29	0	0	0	0	0	0	0	0	0	0	0	0	0	0	0	0	0	0	0	0	0	0	0	0	0	0	0	0	0	0	0	0	0	0	0	0	0	0	0	0	0	0	0	0	0	0
10	55	MG592431.1	0	0	0	0	0	0	0	0	0	0	0	0	0	0	0	0	0	0	0	0	0	0	0	0	0	0	0	0	0	0	0	0	0	0	0	0	0	0	0	0	0	0	0	0	0	0	0
10	55	MG592432.1	0	0	0	0	0	0	0	0	0	0	0	0	0	0	0	0	0	0	0	0	0	0	0	0	0	0	0	0	0	0	0	0	0	0	0	0	0	0	0	0	0	0	0	0	0	0	0
10	58	MG592435.1	0	0	0	0	0	0	0	0	0	0	0	0	0	0	0	0	0	0	0	0	0	0	0	0	0	0	0	0	0	0	0	0	0	0	0	0	0	0	0	0	0	0	0	0	0	0	0
11	49	MG592420.1	0	0	0	0	0	0	0	0	0	0	0	0	0	0	0	0	0	0	0	0	0	0	0	0	0	0	0	0	0	0	0	0	0	0	0	0	0	0	0	0	0	0	0	0	0	0	0
11	51	MG592423.1	0	0	0	0	0	0	0	0	0	0	0	0	0	0	0	0	0	0	0	0	0	0	0	0	0	0	0	0	0	0	0	0	0	0	0	0	0	0	0	0	0	0	0	0	0	0	0
11	60	MG592439.1	0	0	0	0	0	0	0	0	0	0	0	0	0	0	0	0	0	0	0	0	0	0	0	0	0	0	0	0	0	0	0	0	0	0	0	0	0	0	0	0	0	0	0	0	0	0	0
11	78	MG592466.1	0	0	0	0	0	0	0	0	0	0	0	0	0	0	0	0	0	0	0	0	0	0	0	0	0	0	0	0	0	0	0	0	0	0	0	0	0	0	0	0	0	0	0	0	0	0	0
12	72	MG592459.1	0	0	0	0	0	0	0	0	0	0	0	0	0	0	0	0	0	0	0	0	0	0	0	0	0	0	0	0	0	0	0	0	0	0	0	0	0	0	0	0	0	0	0	0	0	0	0
12	83	MG592473.1	0	0	0	0	0	0	0	0	0	0	0	0	0	0	0	0	0	0	0	0	0	0	0	0	0	0	0	0	0	0	0	0	0	0	0	0	0	0	0	0	0	0	0	0	0	0	0
13	90	MG592484.1	0	0	0	0	0	0	0	0	0	0	0	0	0	0	0	0	0	0	0	0	0	0	0	0	0	0	0	0	0	0	0	0	0	0	0	0	0	0	0	0	0	0	0	0	0	0	0
14	44	MG592413.1	0	0	0	0	0	0	0	0	0	0	0	0	0	0	0	0	0	0	0	0	0	0	0	0	0	0	0	0	0	0	0	0	0	0	0	0	0	0	0	0	0	0	0	0	0	0	0
14	50	MG592422.1	0	0	0	0	0	0	0	0	0	0	0	0	0	0	0	0	0	0	0	0	0	0	0	0	0	0	0	0	0	0	0	0	0	0	0	0	0	0	0	0	0	0	0	0	0	0	0
14	52	MG592425.1	0	0	0	0	0	0	0	0	0	0	0	0	0	0	0	0	0	0	0	0	0	0	0	0	0	0	0	0	0	0	0	0	0	0	0	0	0	0	0	0	0	0	0	0	0	0	0
14	57	MG592434.1	0	0	0	0	0	0	0	0	0	0	0	0	0	0	0	0	0	0	0	0	0	0	0	0	0	0	0	0	0	0	0	0	0	0	0	0	0	0	0	0	0	0	0	0	0	0	0
14	63	MG592400.1	0	0	0	0	0	0	0	0	0	0	0	0	0	0	0	0	0	0	0	0	0	0	0	0	0	0	0	0	0	0	0	0	0	0	0	0	0	0	0	0	0	0	0	0	0	0	0
14	63	MG592448.1	0	0	0	0	0	0	0	0	0	0	0	0	0	0	0	0	0	0	0	0	0	0	0	0	0	0	0	0	0	0	0	0	0	0	0	0	0	0	0	0	0	0	0	0	0	0	0
14	91	MG592486.1	0	0	0	0	0	0	0	0	0	0	0	0	0	0	0	0	0	0	0	0	0	0	0	0	0	0	0	0	0	0	0	0	0	0	0	0	0	0	0	0	0	0	0	0	0	0	0
15	94	MG592495.1	0	0	0	0	0	0	0	0	0	0	0	0	0	0	0	0	0	0	0	0	0	0	0	0	0	0	0	0	0	0	0	0	0	0	0	0	0	0	0	0	0	0	0	0	0	0	0
16	96	MG592498.1	0	0	0	0	0	0	0	0	0	0	0	0	0	0	0	0	0	0	0	0	0	0	0	0	0	0	0	0	0	0	0	0	0	0	0	0	0	0	0	0	0	0	0	0	0	0	0
17	8	MG592615.1	0	0	0	0	0	0	0	0	0	0	0	0	0	0	0	0	0	0	0	0	0	0	0	0	0	0	0	0	0	0	0	0	0	0	0	0	0	0	0	0	0	0	0	0	0	0	0
17	39	MG592402.1	0	0	0	0	0	0	0	0	0	0	0	0	0	0	0	0	0	0	0	0	0	0	0	0	0	0	0	0	0	0	0	0	0	0	0	0	0	0	0	0	0	0	0	0	0	0	0
17	98	MG592394.1	0	0	0	0	0	0	0	0	0	0	0	0	0	0	0	0	0	0	0	0	0	0	0	0	0	0	0	0	0	0	0	0	0	0	0	0	0	0	0	0	0	0	0	0	0	0	0
17	98	MG592396.1	0	0	0	0	0	0	0	0	0	0	0	0	0	0	0	0	0	0	0	0	0	0	0	0	0	0	0	0	0	0	0	0	0	0	0	0	0	0	0	0	0	0	0	0	0	0	0
17	98	MG592424.1	0	0	0	0	0	0	0	0	0	0	0	0	0	0	0	0	0	0	0	0	0	0	0	0	0	0	0	0	0	0	0	0	0	0	0	0	0	0	0	0	0	0	0	0	0	0	0
17	98	MG592440.1	0	0	0	0	0	0	0	0	0	0	0	0	0	0	0	0	0	0	0	0	0	0	0	0	0	0	0	0	0	0	0	0	0	0	0	0	0	0	0	0	0	0	0	0	0	0	0
17	98	MG592446.1	0	0	0	0	0	0	0	0	0	0	0	0	0	0	0	0	0	0	0	0	0	0	0	0	0	0	0	0	0	0	0	0	0	0	0	0	0	0	0	0	0	0	0	0	0	0	0
17	98	MG592500.1	0	0	0	0	0	0	0	0	0	0	0	0	0	0	0	0	0	0	0	0	0	0	0	0	0	0	0	0	0	0	0	0	0	0	0	0	0	0	0	0	0	0	0	0	0	0	0
17	98	MG592663.1	0	0	0	0	0	0	0	0	0	0	0	0	0	0	0	0	0	0	0	0	0	0	0	0	0	0	0	0	0	0	0	0	0	0	0	0	0	0	0	0	0	0	0	0	0	0	0
17	107	MG592426.1	0	0	0	0	0	0	0	0	0	0	0	0	0	0	0	0	0	0	0	0	0	0	0	0	0	0	0	0	0	0	0	0	0	0	0	0	0	0	0	0	0	0	0	0	0	0	0
17	107	MG592427.1	0	0	0	0	0	0	0	0	0	0	0	0	0	0	0	0	0	0	0	0	0	0	0	0	0	0	0	0	0	0	0	0	0	0	0	0	0	0	0	0	0	0	0	0	0	0	0
17	107	MG592430.1	0	0	0	0	0	0	0	0	0	0	0	0	0	0	0	0	0	0	0	0	0	0	0	0	0	0	0	0	0	0	0	0	0	0	0	0	0	0	0	0	0	0	0	0	0	0	0
17	107	MG592437.1	0	0	0	0	0	0	0	0	0	0	0	0	0	0	0	0	0	0	0	0	0	0	0	0	0	0	0	0	0	0	0	0	0	0	0	0	0	0	0	0	0	0	0	0	0	0	0
17	107	MG592455.1	0	0	0	0	0	0	0	0	0	0	0	0	0	0	0	0	0	0	0	0	0	0	0	0	0	0	0	0	0	0	0	0	0	0	0	0	0	0	0	0	0	0	0	0	0	0	0
17	107	MG592469.1	0	0	0	0	0	0	0	0	0	0	0	0	0	0	0	0	0	0	0	0	0	0	0	0	0	0	0	0	0	0	0	0	0	0	0	0	0	0	0	0	0	0	0	0	0	0	0
17	107	MG592474.1	0	0	0	0	0	0	0	0	0	0	0	0	0	0	0	0	0	0	0	0	0	0	0	0	0	0	0	0	0	0	0	0	0	0	0	0	0	0	0	0	0	0	0	0	0	0	0
17	107	MG592480.1	0	0	0	0	0	0	0	0	0	0	0	0	0	0	0	0	0	0	0	0	0	0	0	0	0	0	0	0	0	0	0	0	0	0	0	0	0	0	0	0	0	0	0	0	0	0	0
17	107	MG592512.1	0	0	0	0	0	0	0	0	0	0	0	0	0	0	0	0	0	0	0	0	0	0	0	0	0	0	0	0	0	0	0	0	0	0	0	0	0	0	0	0	0	0	0	0	0	0	0
19	111	MG592520.1	0	0	0	0	0	0	0	0	0	0	0	0	0	0	0	0	0	0	0	0	0	0	0	0	0	0	0	0	0	0	0	0	0	0	0	0	0	0	0	0	0	0	0	0	0	0	0
21	113	MG592522.1	0	0	0	0	0	0	0	0	0	0	0	0	0	0	0	0	0	0	0	0	0	0	0	0	0	0	0	0	0	0	0	0	0	0	0	0	0	0	0	0	0	0	0	0	0	0	0
22	14	MG592624.1	0	0	0	0	0	0	0	0	0	0	0	0	0	0	0	0	0	0	0	0	0	0	0	0	0	0	0	0	0	0	0	0	0	0	0	0	0	0	0	0	0	0	0	0	0	0	0
22	114	MG592523.1	0	0	0	0	0	0	0	0	0	0	0	0	0	0	0	0	0	0	0	0	0	0	0	0	0	0	0	0	0	0	0	0	0	0	0	0	0	0	0	0	0	0	0	0	0	0	0
23	121	MG592537.1	0	0	0	0	0	0	0	0	0	0	0	0	0	0	0	0	0	0	0	0	0	0	0	0	0	0	0	0	0	0	0	0	0	0	0	0	0	0	0	0	0	0	0	0	0	0	0
24	11	MG592620.1	0	0	0	0	0	0	0	0	0	0	0	0	0	0	0	0	0	0	0	0	0	0	0	0	0	0	0	0	0	0	0	0	0	0	0	0	0	0	0	0	0	0	0	0	0	0	0
24	106	MG592509.1	0	0	0	0	0	0	0	0	0	0	0	0	0	0	0	0	0	0	0	0	0	0	0	0	0	0	0	0	0	0	0	0	0	0	0	0	0	0	0	0	0	0	0	0	0	0	0
24	129	MG592546.1	0	0	0	0	0	0	0	0	0	0	0	0	0	0	0	0	0	0	0	0	0	0	0	0	0	0	0	0	0	0	0	0	0	0	0	0	0	0	0	0	0	0	0	0	0	0	0
24	129	MG592623.1	0	0	0	0	0	0	0	0	0	0	0	0	0	0	0	0	0	0	0	0	0	0	0	0	0	0	0	0	0	0	0	0	0	0	0	0	0	0	0	0	0	0	0	0	0	0	0
25	131	MG592548.1	0	0	0	0	0	0	0	0	0	0	0	0	0	0	0	0	0	0	0	0	0	0	0	0	0	0	0	0	0	0	0	0	0	0	0	0	0	0	0	0	0	0	0	0	0	0	0
26	40	MG592403.1	0	0	0	0	0	0	0	0	0	0	0	0	0	0	0	0	0	0	0	0	0	0	0	0	0	0	0	0	0	0	0	0	0	0	0	0	0	0	0	0	0	0	0	0	0	0	0
27	138	MG592533.1	0	0	0	0	0	0	0	0	0	0	0	0	0	0	0	0	0	0	0	0	0	0	0	0	0	0	0	0	0	0	0	0	0	0	0	0	0	0	0	0	0	0	0	0	0	0	0
27	138	MG592560.1	0	0	0	0	0	0	0	0	0	0	0	0	0	0	0	0	0	0	0	0	0	0	0	0	0	0	0	0	0	0	0	0	0	0	0	0	0	0	0	0	0	0	0	0	0	0	0
28	115	MG592529.1	0	0	0	0	0	0	0	0	0	0	0	0	0	0	0	0	0	0	0	0	0	0	0	0	0	0	0	0	0	0	0	0	0	0	0	0	0	0	0	0	0	0	0	0	0	0	0
28	136	MG592553.1	0	0	0	0	0	0	0	0	0	0	0	0	0	0	0	0	0	0	0	0	0	0	0	0	0	0	0	0	0	0	0	0	0	0	0	0	0	0	0	0	0	0	0	0	0	0	0
29	26	MG592654.1	0	0	0	0	0	0	0	0	0	0	0	0	0	0	0	0	0	0	0	0	0	0	0	0	0	0	0	0	0	0	0	0	0	0	0	0	0	0	0	0	0	0	0	0	0	0	0
29	26	MG592657.1	0	0	0	0	0	0	0	0	0	0	0	0	0	0	0	0	0	0	0	0	0	0	0	0	0	0	0	0	0	0	0	0	0	0	0	0	0	0	0	0	0	0	0	0	0	0	0
29	26	MG592658.1	0	0	0	0	0	0	0	0	0	0	0	0	0	0	0	0	0	0	0	0	0	0	0	0	0	0	0	0	0	0	0	0	0	0	0	0	0	0	0	0	0	0	0	0	0	0	0
29	27	MG592659.1	0	0	0	0	0	0	0	0	0	0	0	0	0	0	0	0	0	0	0	0	0	0	0	0	0	0	0	0	0	0	0	0	0	0	0	0	0	0	0	0	0	0	0	0	0	0	0
29	59	MG592438.1	0	0	0	0	0	0	0	0	0	0	0	0	0	0	0	0	0	0	0	0	0	0	0	0	0	0	0	0	0	0	0	0	0	0	0	0	0	0	0	0	0	0	0	0	0	0	0
30	7	MG592614.1	0	0	0	0	0	0	0	0	0	0	0	0	0	0	0	0	0	0	0	0	0	0	0	0	0	0	0	0	0	0	0	0	0	0	0	0	0	0	0	0	0	0	0	0	0	0	0
30	16	MG592627.1	0	0	0	0	0	0	0	0	0	0	0	0	0	0	0	0	0	0	0	0	0	0	0	0	0	0	0	0	0	0	0	0	0	0	0	0	0	0	0	0	0	0	0	0	0	0	0
30	25	MG592656.1	0	0	0	0	0	0	0	0	0	0	0	0	0	0	0	0	0	0	0	0	0	0	0	0	0	0	0	0	0	0	0	0	0	0	0	0	0	0	0	0	0	0	0	0	0	0	0
30	86	MG592477.1	0	0	0	0	0	0	0	0	0	0	0	0	0	0	0	0	0	0	0	0	0	0	0	0	0	0	0	0	0	0	0	0	0	0	0	0	0	0	0	0	0	0	0	0	0	0	0
30	110	MG592518.1	0	0	0	0	0	0	0	0	0	0	0	0	0	0	0	0	0	0	0	0	0	0	0	0	0	0	0	0	0	0	0	0	0	0	0	0	0	0	0	0	0	0	0	0	0	0	0
30	143	MG592569.1	0	0	0	0	0	0	0	0	0	0	0	0	0	0	0	0	0	0	0	0	0	0	0	0	0	0	0	0	0	0	0	0	0	0	0	0	0	0	0	0	0	0	0	0	0	0	0
32	147	MG592574.1	0	0	0	0	0	0	0	0	0	0	0	0	0	0	0	0	0	0	0	0	0	0	0	0	0	0	0	0	0	0	0	0	0	0	0	0	0	0	0	0	0	0	0	0	0	0	0
34	150	MG592577.1	0	0	0	0	0	0	0	0	0	0	0	0	0	0	0	0	0	0	0	0	0	0	0	0	0	0	0	0	0	0	0	0	0	0	0	0	0	0	0	0	0	0	0	0	0	0	0
34	150	MG592667.1	0	0	0	0	0	0	0	0	0	0	0	0	0	0	0	0	0	0	0	0	0	0	0	0	0	0	0	0	0	0	0	0	0	0	0	0	0	0	0	0	0	0	0	0	0	0	0
35	28	MG592660.1	0	0	0	0	0	0	0	0	0	0	0	0	0	0	0	0	0	0	0	0	0	0	0	0	0	0	0	0	0	0	0	0	0	0	0	0	0	0	0	0	0	0	0	0	0	0	0
35	151	MG592578.1	0	0	0	0	0	0	0	0	0	0	0	0	0	0	0	0	0	0	0	0	0	0	0	0	0	0	0	0	0	0	0	0	0	0	0	0	0	0	0	0	0	0	0	0	0	0	0
36	38	MG592399.1	0	0	0	0	0	0	0	0	0	0	0	0	0	0	0	0	0	0	0	0	0	0	0	0	0	0	0	0	0	0	0	0	0	0	0	0	0	0	0	0	0	0	0	0	0	0	0
36	67	MG592447.1	0	0	0	0	0	0	0	0	0	0	0	0	0	0	0	0	0	0	0	0	0	0	0	0	0	0	0	0	0	0	0	0	0	0	0	0	0	0	0	0	0	0	0	0	0	0	0
36	67	MG592453.1	0	0	0	0	0	0	0	0	0	0	0	0	0	0	0	0	0	0	0	0	0	0	0	0	0	0	0	0	0	0	0	0	0	0	0	0	0	0	0	0	0	0	0	0	0	0	0
36	152	MG592418.1	0	0	0	0	0	0	0	0	0	0	0	0	0	0	0	0	0	0	0	0	0	0	0	0	0	0	0	0	0	0	0	0	0	0	0	0	0	0	0	0	0	0	0	0	0	0	0
36	152	MG592511.1	0	0	0	0	0	0	0	0	0	0	0	0	0	0	0	0	0	0	0	0	0	0	0	0	0	0	0	0	0	0	0	0	0	0	0	0	0	0	0	0	0	0	0	0	0	0	0
36	152	MG592579.1	0	0	0	0	0	0	0	0	0	0	0	0	0	0	0	0	0	0	0	0	0	0	0	0	0	0	0	0	0	0	0	0	0	0	0	0	0	0	0	0	0	0	0	0	0	0	0
37	66	MG592452.1	0	0	0	0	0	0	0	0	0	0	0	0	0	0	0	0	0	0	0	0	0	0	0	0	0	0	0	0	0	0	0	0	0	0	0	0	0	0	0	0	0	0	0	0	0	0	0
37	153	MG592580.1	0	0	0	0	0	0	0	0	0	0	0	0	0	0	0	0	0	0	0	0	0	0	0	0	0	0	0	0	0	0	0	0	0	0	0	0	0	0	0	0	0	0	0	0	0	0	0
38	132	MG592549.1	0	0	0	0	0	0	0	0	0	0	0	0	0	0	0	0	0	0	0	0	0	0	0	0	0	0	0	0	0	0	0	0	0	0	0	0	0	0	0	0	0	0	0	0	0	0	0
38	133	MG592550.1	0	0	0	0	0	0	0	0	0	0	0	0	0	0	0	0	0	0	0	0	0	0	0	0	0	0	0	0	0	0	0	0	0	0	0	0	0	0	0	0	0	0	0	0	0	0	0
38	154	MG592581.1	0	0	0	0	0	0	0	0	0	0	0	0	0	0	0	0	0	0	0	0	0	0	0	0	0	0	0	0	0	0	0	0	0	0	0	0	0	0	0	0	0	0	0	0	0	0	0
39	6	MG592612.1	0	0	0	0	0	0	0	0	0	0	0	0	0	0	0	0	0	0	0	0	0	0	0	0	0	0	0	0	0	0	0	0	0	0	0	0	0	0	0	0	0	0	0	0	0	0	0
40	157	MG592585.1	0	0	0	0	0	0	0	0	0	0	0	0	0	0	0	0	0	0	0	0	0	0	0	0	0	0	0	0	0	0	0	0	0	0	0	0	0	0	0	0	0	0	0	0	0	0	0
42	161	MG592536.1	0	0	0	0	0	0	0	0	0	0	0	0	0	0	0	0	0	0	0	0	0	0	0	0	0	0	0	0	0	0	0	0	0	0	0	0	0	0	0	0	0	0	0	0	0	0	0
42	161	MG592554.1	0	0	0	0	0	0	0	0	0	0	0	0	0	0	0	0	0	0	0	0	0	0	0	0	0	0	0	0	0	0	0	0	0	0	0	0	0	0	0	0	0	0	0	0	0	0	0
42	161	MG592591.1	0	0	0	0	0	0	0	0	0	0	0	0	0	0	0	0	0	0	0	0	0	0	0	0	0	0	0	0	0	0	0	0	0	0	0	0	0	0	0	0	0	0	0	0	0	0	0
42	161	MG592625.1	0	0	0	0	0	0	0	0	0	0	0	0	0	0	0	0	0	0	0	0	0	0	0	0	0	0	0	0	0	0	0	0	0	0	0	0	0	0	0	0	0	0	0	0	0	0	0
43	34	MG592392.1	0	0	0	0	0	0	0	0	0	0	0	0	0	0	0	0	0	0	0	0	0	0	0	0	0	0	0	0	0	0	0	0	0	0	0	0	0	0	0	0	0	0	0	0	0	0	0
43	74	MG592461.1	0	0	0	0	0	0	0	0	0	0	0	0	0	0	0	0	0	0	0	0	0	0	0	0	0	0	0	0	0	0	0	0	0	0	0	0	0	0	0	0	0	0	0	0	0	0	0
43	75	MG592462.1	0	0	0	0	0	0	0	0	0	0	0	0	0	0	0	0	0	0	0	0	0	0	0	0	0	0	0	0	0	0	0	0	0	0	0	0	0	0	0	0	0	0	0	0	0	0	0
43	79	MG592401.1	0	0	0	0	0	0	0	0	0	0	0	0	0	0	0	0	0	0	0	0	0	0	0	0	0	0	0	0	0	0	0	0	0	0	0	0	0	0	0	0	0	0	0	0	0	0	0
43	79	MG592451.1	0	0	0	0	0	0	0	0	0	0	0	0	0	0	0	0	0	0	0	0	0	0	0	0	0	0	0	0	0	0	0	0	0	0	0	0	0	0	0	0	0	0	0	0	0	0	0
43	79	MG592467.1	0	0	0	0	0	0	0	0	0	0	0	0	0	0	0	0	0	0	0	0	0	0	0	0	0	0	0	0	0	0	0	0	0	0	0	0	0	0	0	0	0	0	0	0	0	0	0
43	79	MG592468.1	0	0	0	0	0	0	0	0	0	0	0	0	0	0	0	0	0	0	0	0	0	0	0	0	0	0	0	0	0	0	0	0	0	0	0	0	0	0	0	0	0	0	0	0	0	0	0
43	82	MG592472.1	0	0	0	0	0	0	0	0	0	0	0	0	0	0	0	0	0	0	0	0	0	0	0	0	0	0	0	0	0	0	0	0	0	0	0	0	0	0	0	0	0	0	0	0	0	0	0
43	97	MG592499.1	0	0	0	0	0	0	0	0	0	0	0	0	0	0	0	0	0	0	0	0	0	0	0	0	0	0	0	0	0	0	0	0	0	0	0	0	0	0	0	0	0	0	0	0	0	0	0
43	117	MG592531.1	0	0	0	0	0	0	0	0	0	0	0	0	0	0	0	0	0	0	0	0	0	0	0	0	0	0	0	0	0	0	0	0	0	0	0	0	0	0	0	0	0	0	0	0	0	0	0
43	124	MG592541.1	0	0	0	0	0	0	0	0	0	0	0	0	0	0	0	0	0	0	0	0	0	0	0	0	0	0	0	0	0	0	0	0	0	0	0	0	0	0	0	0	0	0	0	0	0	0	0
43	125	MG592526.1	0	0	0	0	0	0	0	0	0	0	0	0	0	0	0	0	0	0	0	0	0	0	0	0	0	0	0	0	0	0	0	0	0	0	0	0	0	0	0	0	0	0	0	0	0	0	0
43	125	MG592542.1	0	0	0	0	0	0	0	0	0	0	0	0	0	0	0	0	0	0	0	0	0	0	0	0	0	0	0	0	0	0	0	0	0	0	0	0	0	0	0	0	0	0	0	0	0	0	0
43	139	MG592561.1	0	0	0	0	0	0	0	0	0	0	0	0	0	0	0	0	0	0	0	0	0	0	0	0	0	0	0	0	0	0	0	0	0	0	0	0	0	0	0	0	0	0	0	0	0	0	0
43	145	MG592572.1	0	0	0	0	0	0	0	0	0	0	0	0	0	0	0	0	0	0	0	0	0	0	0	0	0	0	0	0	0	0	0	0	0	0	0	0	0	0	0	0	0	0	0	0	0	0	0
43	160	MG592590.1	0	0	0	0	0	0	0	0	0	0	0	0	0	0	0	0	0	0	0	0	0	0	0	0	0	0	0	0	0	0	0	0	0	0	0	0	0	0	0	0	0	0	0	0	0	0	0
43	162	MG592592.1	0	0	0	0	0	0	0	0	0	0	0	0	0	0	0	0	0	0	0	0	0	0	0	0	0	0	0	0	0	0	0	0	0	0	0	0	0	0	0	0	0	0	0	0	0	0	0
44	166	MG592596.1	0	0	0	0	0	0	0	0	0	0	0	0	0	0	0	0	0	0	0	0	0	0	0	0	0	0	0	0	0	0	0	0	0	0	0	0	0	0	0	0	0	0	0	0	0	0	0
45	1	MG592605.1	0	0	0	0	0	0	0	0	0	0	0	0	0	0	0	0	0	0	0	0	0	0	0	0	0	0	0	0	0	0	0	0	0	0	0	0	0	0	0	0	0	0	0	0	0	0	0
45	2	MG592606.1	0	0	0	0	0	0	0	0	0	0	0	0	0	0	0	0	0	0	0	0	0	0	0	0	0	0	0	0	0	0	0	0	0	0	0	0	0	0	0	0	0	0	0	0	0	0	0
45	3	MG592607.1	0	0	0	0	0	0	0	0	0	0	0	0	0	0	0	0	0	0	0	0	0	0	0	0	0	0	0	0	0	0	0	0	0	0	0	0	0	0	0	0	0	0	0	0	0	0	0
45	19	MG592631.1	0	0	0	0	0	0	0	0	0	0	0	0	0	0	0	0	0	0	0	0	0	0	0	0	0	0	0	0	0	0	0	0	0	0	0	0	0	0	0	0	0	0	0	0	0	0	0
45	65	MG592450.1	0	0	0	0	0	0	0	0	0	0	0	0	0	0	0	0	0	0	0	0	0	0	0	0	0	0	0	0	0	0	0	0	0	0	0	0	0	0	0	0	0	0	0	0	0	0	0
45	70	MG592457.1	0	0	0	0	0	0	0	0	0	0	0	0	0	0	0	0	0	0	0	0	0	0	0	0	0	0	0	0	0	0	0	0	0	0	0	0	0	0	0	0	0	0	0	0	0	0	0
45	73	MG592460.1	0	0	0	0	0	0	0	0	0	0	0	0	0	0	0	0	0	0	0	0	0	0	0	0	0	0	0	0	0	0	0	0	0	0	0	0	0	0	0	0	0	0	0	0	0	0	0
45	88	MG592442.1	0	0	0	0	0	0	0	0	0	0	0	0	0	0	0	0	0	0	0	0	0	0	0	0	0	0	0	0	0	0	0	0	0	0	0	0	0	0	0	0	0	0	0	0	0	0	0
45	88	MG592482.1	0	0	0	0	0	0	0	0	0	0	0	0	0	0	0	0	0	0	0	0	0	0	0	0	0	0	0	0	0	0	0	0	0	0	0	0	0	0	0	0	0	0	0	0	0	0	0
45	89	MG592483.1	0	0	0	0	0	0	0	0	0	0	0	0	0	0	0	0	0	0	0	0	0	0	0	0	0	0	0	0	0	0	0	0	0	0	0	0	0	0	0	0	0	0	0	0	0	0	0
45	93	MG592488.1	0	0	0	0	0	0	0	0	0	0	0	0	0	0	0	0	0	0	0	0	0	0	0	0	0	0	0	0	0	0	0	0	0	0	0	0	0	0	0	0	0	0	0	0	0	0	0
45	100	MG592502.1	0	0	0	0	0	0	0	0	0	0	0	0	0	0	0	0	0	0	0	0	0	0	0	0	0	0	0	0	0	0	0	0	0	0	0	0	0	0	0	0	0	0	0	0	0	0	0
45	101	MG592503.1	0	0	0	0	0	0	0	0	0	0	0	0	0	0	0	0	0	0	0	0	0	0	0	0	0	0	0	0	0	0	0	0	0	0	0	0	0	0	0	0	0	0	0	0	0	0	0
45	102	MG592504.1	0	0	0	0	0	0	0	0	0	0	0	0	0	0	0	0	0	0	0	0	0	0	0	0	0	0	0	0	0	0	0	0	0	0	0	0	0	0	0	0	0	0	0	0	0	0	0
45	103	MG592505.1	0	0	0	0	0	0	0	0	0	0	0	0	0	0	0	0	0	0	0	0	0	0	0	0	0	0	0	0	0	0	0	0	0	0	0	0	0	0	0	0	0	0	0	0	0	0	0
45	116	MG592516.1	0	0	0	0	0	0	0	0	0	0	0	0	0	0	0	0	0	0	0	0	0	0	0	0	0	0	0	0	0	0	0	0	0	0	0	0	0	0	0	0	0	0	0	0	0	0	0
45	116	MG592530.1	0	0	0	0	0	0	0	0	0	0	0	0	0	0	0	0	0	0	0	0	0	0	0	0	0	0	0	0	0	0	0	0	0	0	0	0	0	0	0	0	0	0	0	0	0	0	0
45	118	MG592532.1	0	0	0	0	0	0	0	0	0	0	0	0	0	0	0	0	0	0	0	0	0	0	0	0	0	0	0	0	0	0	0	0	0	0	0	0	0	0	0	0	0	0	0	0	0	0	0
45	119	MG592534.1	0	0	0	0	0	0	0	0	0	0	0	0	0	0	0	0	0	0	0	0	0	0	0	0	0	0	0	0	0	0	0	0	0	0	0	0	0	0	0	0	0	0	0	0	0	0	0
45	120	MG592535.1	0	0	0	0	0	0	0	0	0	0	0	0	0	0	0	0	0	0	0	0	0	0	0	0	0	0	0	0	0	0	0	0	0	0	0	0	0	0	0	0	0	0	0	0	0	0	0
45	122	MG592490.1	0	0	0	0	0	0	0	0	0	0	0	0	0	0	0	0	0	0	0	0	0	0	0	0	0	0	0	0	0	0	0	0	0	0	0	0	0	0	0	0	0	0	0	0	0	0	0
45	122	MG592539.1	0	0	0	0	0	0	0	0	0	0	0	0	0	0	0	0	0	0	0	0	0	0	0	0	0	0	0	0	0	0	0	0	0	0	0	0	0	0	0	0	0	0	0	0	0	0	0
45	126	MG592543.1	0	0	0	0	0	0	0	0	0	0	0	0	0	0	0	0	0	0	0	0	0	0	0	0	0	0	0	0	0	0	0	0	0	0	0	0	0	0	0	0	0	0	0	0	0	0	0
45	137	MG592559.1	0	0	0	0	0	0	0	0	0	0	0	0	0	0	0	0	0	0	0	0	0	0	0	0	0	0	0	0	0	0	0	0	0	0	0	0	0	0	0	0	0	0	0	0	0	0	0
45	149	MG592576.1	0	0	0	0	0	0	0	0	0	0	0	0	0	0	0	0	0	0	0	0	0	0	0	0	0	0	0	0	0	0	0	0	0	0	0	0	0	0	0	0	0	0	0	0	0	0	0
45	163	MG592593.1	0	0	0	0	0	0	0	0	0	0	0	0	0	0	0	0	0	0	0	0	0	0	0	0	0	0	0	0	0	0	0	0	0	0	0	0	0	0	0	0	0	0	0	0	0	0	0
45	164	MG592525.1	0	0	0	0	0	0	0	0	0	0	0	0	0	0	0	0	0	0	0	0	0	0	0	0	0	0	0	0	0	0	0	0	0	0	0	0	0	0	0	0	0	0	0	0	0	0	0
45	167	MG592597.1	0	0	0	0	0	0	0	0	0	0	0	0	0	0	0	0	0	0	0	0	0	0	0	0	0	0	0	0	0	0	0	0	0	0	0	0	0	0	0	0	0	0	0	0	0	0	0
46	17	MG592629.1	0	0	0	0	0	0	0	0	0	0	0	0	0	0	0	0	0	0	0	0	0	0	0	0	0	0	0	0	0	0	0	0	0	0	0	0	0	0	0	0	0	0	0	0	0	0	0
46	168	MG592599.1	0	0	0	0	0	0	0	0	0	0	0	0	0	0	0	0	0	0	0	0	0	0	0	0	0	0	0	0	0	0	0	0	0	0	0	0	0	0	0	0	0	0	0	0	0	0	0
46	168	MG592619.1	0	0	0	0	0	0	0	0	0	0	0	0	0	0	0	0	0	0	0	0	0	0	0	0	0	0	0	0	0	0	0	0	0	0	0	0	0	0	0	0	0	0	0	0	0	0	0
47	22	MG592644.1	0	0	0	0	0	0	0	0	0	0	0	0	0	0	0	0	0	0	0	0	0	0	0	0	0	0	0	0	0	0	0	0	0	0	0	0	0	0	0	0	0	0	0	0	0	0	0
47	30	MG592665.1	0	0	0	0	0	0	0	0	0	0	0	0	0	0	0	0	0	0	0	0	0	0	0	0	0	0	0	0	0	0	0	0	0	0	0	0	0	0	0	0	0	0	0	0	0	0	0
47	99	MG592501.1	0	0	0	0	0	0	0	0	0	0	0	0	0	0	0	0	0	0	0	0	0	0	0	0	0	0	0	0	0	0	0	0	0	0	0	0	0	0	0	0	0	0	0	0	0	0	0
47	104	MG592506.1	0	0	0	0	0	0	0	0	0	0	0	0	0	0	0	0	0	0	0	0	0	0	0	0	0	0	0	0	0	0	0	0	0	0	0	0	0	0	0	0	0	0	0	0	0	0	0
47	128	MG592545.1	0	0	0	0	0	0	0	0	0	0	0	0	0	0	0	0	0	0	0	0	0	0	0	0	0	0	0	0	0	0	0	0	0	0	0	0	0	0	0	0	0	0	0	0	0	0	0
47	155	MG592583.1	0	0	0	0	0	0	0	0	0	0	0	0	0	0	0	0	0	0	0	0	0	0	0	0	0	0	0	0	0	0	0	0	0	0	0	0	0	0	0	0	0	0	0	0	0	0	0
47	158	MG592587.1	0	0	0	0	0	0	0	0	0	0	0	0	0	0	0	0	0	0	0	0	0	0	0	0	0	0	0	0	0	0	0	0	0	0	0	0	0	0	0	0	0	0	0	0	0	0	0
47	165	MG592494.1	0	0	0	0	0	0	0	0	0	0	0	0	0	0	0	0	0	0	0	0	0	0	0	0	0	0	0	0	0	0	0	0	0	0	0	0	0	0	0	0	0	0	0	0	0	0	0
47	165	MG592514.1	0	0	0	0	0	0	0	0	0	0	0	0	0	0	0	0	0	0	0	0	0	0	0	0	0	0	0	0	0	0	0	0	0	0	0	0	0	0	0	0	0	0	0	0	0	0	0
47	165	MG592595.1	0	0	0	0	0	0	0	0	0	0	0	0	0	0	0	0	0	0	0	0	0	0	0	0	0	0	0	0	0	0	0	0	0	0	0	0	0	0	0	0	0	0	0	0	0	0	0
47	169	MG592600.1	0	0	0	0	0	0	0	0	0	0	0	0	0	0	0	0	0	0	0	0	0	0	0	0	0	0	0	0	0	0	0	0	0	0	0	0	0	0	0	0	0	0	0	0	0	0	0
48	9	MG592617.1	0	0	0	0	0	0	0	0	0	0	0	0	0	0	0	0	0	0	0	0	0	0	0	0	0	0	0	0	0	0	0	0	0	0	0	0	0	0	0	0	0	0	0	0	0	0	0
48	10	MG592618.1	0	0	0	0	0	0	0	0	0	0	0	0	0	0	0	0	0	0	0	0	0	0	0	0	0	0	0	0	0	0	0	0	0	0	0	0	0	0	0	0	0	0	0	0	0	0	0
48	24	MG592655.1	0	0	0	0	0	0	0	0	0	0	0	0	0	0	0	0	0	0	0	0	0	0	0	0	0	0	0	0	0	0	0	0	0	0	0	0	0	0	0	0	0	0	0	0	0	0	0
48	41	MG592406.1	0	0	0	0	0	0	0	0	0	0	0	0	0	0	0	0	0	0	0	0	0	0	0	0	0	0	0	0	0	0	0	0	0	0	0	0	0	0	0	0	0	0	0	0	0	0	0
48	42	MG592407.1	0	0	0	0	0	0	0	0	0	0	0	0	0	0	0	0	0	0	0	0	0	0	0	0	0	0	0	0	0	0	0	0	0	0	0	0	0	0	0	0	0	0	0	0	0	0	0
48	43	MG592408.1	0	0	0	0	0	0	0	0	0	0	0	0	0	0	0	0	0	0	0	0	0	0	0	0	0	0	0	0	0	0	0	0	0	0	0	0	0	0	0	0	0	0	0	0	0	0	0
48	47	MG592416.1	0	0	0	0	0	0	0	0	0	0	0	0	0	0	0	0	0	0	0	0	0	0	0	0	0	0	0	0	0	0	0	0	0	0	0	0	0	0	0	0	0	0	0	0	0	0	0
48	53	MG592428.1	0	0	0	0	0	0	0	0	0	0	0	0	0	0	0	0	0	0	0	0	0	0	0	0	0	0	0	0	0	0	0	0	0	0	0	0	0	0	0	0	0	0	0	0	0	0	0
48	76	MG592463.1	0	0	0	0	0	0	0	0	0	0	0	0	0	0	0	0	0	0	0	0	0	0	0	0	0	0	0	0	0	0	0	0	0	0	0	0	0	0	0	0	0	0	0	0	0	0	0
48	81	MG592397.1	0	0	0	0	0	0	0	0	0	0	0	0	0	0	0	0	0	0	0	0	0	0	0	0	0	0	0	0	0	0	0	0	0	0	0	0	0	0	0	0	0	0	0	0	0	0	0
48	81	MG592464.1	0	0	0	0	0	0	0	0	0	0	0	0	0	0	0	0	0	0	0	0	0	0	0	0	0	0	0	0	0	0	0	0	0	0	0	0	0	0	0	0	0	0	0	0	0	0	0
48	81	MG592471.1	0	0	0	0	0	0	0	0	0	0	0	0	0	0	0	0	0	0	0	0	0	0	0	0	0	0	0	0	0	0	0	0	0	0	0	0	0	0	0	0	0	0	0	0	0	0	0
48	84	MG592475.1	0	0	0	0	0	0	0	0	0	0	0	0	0	0	0	0	0	0	0	0	0	0	0	0	0	0	0	0	0	0	0	0	0	0	0	0	0	0	0	0	0	0	0	0	0	0	0
48	85	MG592476.1	0	0	0	0	0	0	0	0	0	0	0	0	0	0	0	0	0	0	0	0	0	0	0	0	0	0	0	0	0	0	0	0	0	0	0	0	0	0	0	0	0	0	0	0	0	0	0
48	144	MG592411.1	0	0	0	0	0	0	0	0	0	0	0	0	0	0	0	0	0	0	0	0	0	0	0	0	0	0	0	0	0	0	0	0	0	0	0	0	0	0	0	0	0	0	0	0	0	0	0
48	144	MG592538.1	0	0	0	0	0	0	0	0	0	0	0	0	0	0	0	0	0	0	0	0	0	0	0	0	0	0	0	0	0	0	0	0	0	0	0	0	0	0	0	0	0	0	0	0	0	0	0
48	144	MG592563.1	0	0	0	0	0	0	0	0	0	0	0	0	0	0	0	0	0	0	0	0	0	0	0	0	0	0	0	0	0	0	0	0	0	0	0	0	0	0	0	0	0	0	0	0	0	0	0
48	144	MG592564.1	0	0	0	0	0	0	0	0	0	0	0	0	0	0	0	0	0	0	0	0	0	0	0	0	0	0	0	0	0	0	0	0	0	0	0	0	0	0	0	0	0	0	0	0	0	0	0
48	144	MG592565.1	0	0	0	0	0	0	0	0	0	0	0	0	0	0	0	0	0	0	0	0	0	0	0	0	0	0	0	0	0	0	0	0	0	0	0	0	0	0	0	0	0	0	0	0	0	0	0
48	144	MG592571.1	0	0	0	0	0	0	0	0	0	0	0	0	0	0	0	0	0	0	0	0	0	0	0	0	0	0	0	0	0	0	0	0	0	0	0	0	0	0	0	0	0	0	0	0	0	0	0
48	144	MG592632.1	0	0	0	0	0	0	0	0	0	0	0	0	0	0	0	0	0	0	0	0	0	0	0	0	0	0	0	0	0	0	0	0	0	0	0	0	0	0	0	0	0	0	0	0	0	0	0
48	144	MG592633.1	0	0	0	0	0	0	0	0	0	0	0	0	0	0	0	0	0	0	0	0	0	0	0	0	0	0	0	0	0	0	0	0	0	0	0	0	0	0	0	0	0	0	0	0	0	0	0
48	144	MG592635.1	0	0	0	0	0	0	0	0	0	0	0	0	0	0	0	0	0	0	0	0	0	0	0	0	0	0	0	0	0	0	0	0	0	0	0	0	0	0	0	0	0	0	0	0	0	0	0
48	144	MG592636.1	0	0	0	0	0	0	0	0	0	0	0	0	0	0	0	0	0	0	0	0	0	0	0	0	0	0	0	0	0	0	0	0	0	0	0	0	0	0	0	0	0	0	0	0	0	0	0
48	144	MG592638.1	0	0	0	0	0	0	0	0	0	0	0	0	0	0	0	0	0	0	0	0	0	0	0	0	0	0	0	0	0	0	0	0	0	0	0	0	0	0	0	0	0	0	0	0	0	0	0
48	144	MG592640.1	0	0	0	0	0	0	0	0	0	0	0	0	0	0	0	0	0	0	0	0	0	0	0	0	0	0	0	0	0	0	0	0	0	0	0	0	0	0	0	0	0	0	0	0	0	0	0
48	144	MG592642.1	0	0	0	0	0	0	0	0	0	0	0	0	0	0	0	0	0	0	0	0	0	0	0	0	0	0	0	0	0	0	0	0	0	0	0	0	0	0	0	0	0	0	0	0	0	0	0
48	144	MG592645.1	0	0	0	0	0	0	0	0	0	0	0	0	0	0	0	0	0	0	0	0	0	0	0	0	0	0	0	0	0	0	0	0	0	0	0	0	0	0	0	0	0	0	0	0	0	0	0
48	144	MG592648.1	0	0	0	0	0	0	0	0	0	0	0	0	0	0	0	0	0	0	0	0	0	0	0	0	0	0	0	0	0	0	0	0	0	0	0	0	0	0	0	0	0	0	0	0	0	0	0
48	144	MG592649.1	0	0	0	0	0	0	0	0	0	0	0	0	0	0	0	0	0	0	0	0	0	0	0	0	0	0	0	0	0	0	0	0	0	0	0	0	0	0	0	0	0	0	0	0	0	0	0
48	144	MG592650.1	0	0	0	0	0	0	0	0	0	0	0	0	0	0	0	0	0	0	0	0	0	0	0	0	0	0	0	0	0	0	0	0	0	0	0	0	0	0	0	0	0	0	0	0	0	0	0
48	144	MG592651.1	0	0	0	0	0	0	0	0	0	0	0	0	0	0	0	0	0	0	0	0	0	0	0	0	0	0	0	0	0	0	0	0	0	0	0	0	0	0	0	0	0	0	0	0	0	0	0
48	170	MG592492.1	0	0	0	0	0	0	0	0	0	0	0	0	0	0	0	0	0	0	0	0	0	0	0	0	0	0	0	0	0	0	0	0	0	0	0	0	0	0	0	0	0	0	0	0	0	0	0
48	170	MG592528.1	0	0	0	0	0	0	0	0	0	0	0	0	0	0	0	0	0	0	0	0	0	0	0	0	0	0	0	0	0	0	0	0	0	0	0	0	0	0	0	0	0	0	0	0	0	0	0
48	170	MG592601.1	0	0	0	0	0	0	0	0	0	0	0	0	0	0	0	0	0	0	0	0	0	0	0	0	0	0	0	0	0	0	0	0	0	0	0	0	0	0	0	0	0	0	0	0	0	0	0
49	171	MG592603.1	0	0	0	0	0	0	0	0	0	0	0	0	0	0	0	0	0	0	0	0	0	0	0	0	0	0	0	0	0	0	0	0	0	0	0	0	0	0	0	0	0	0	0	0	0	0	0
49	171	MG592610.1	0	0	0	0	0	0	0	0	0	0	0	0	0	0	0	0	0	0	0	0	0	0	0	0	0	0	0	0	0	0	0	0	0	0	0	0	0	0	0	0	0	0	0	0	0	0	0
		Grand Total	#N/A		3.54032	134.44	4.75	5.55645	3.93952	3.625	3.02823	4.28226	4.0121	12.629	1.52419	3.68548	4.92742	1.77823	5.22984	3.40726	3.82661	3.60081	10.2339	3.77419	3.97984	4.29435	4.27419	4.14516	3.72581	1.6129	4.77823	7.18145	3.56048	5.1129	2.81048	1.6371	4.58065	4.23387	1.75806	19.5685	5.33468	5.07258	6.29435	3.56855	4.37903	5.16129	1.83468	3.43548	0.370968
[truncated: 232 more columns]

## Sheet: D.ReadMapping_bax2phage_genesHi
Phage genome accession identifier.	Locus tag of gene with reads mapped to it.	Protein cluster identifier (mmseqsID) of gene hit.	GENE COVERAGE by READ MAPPING from BACTERIAL GENOMES		Species of the virus, based on VICTOR d6 amino acid analysis.	Genus of the virus, based on VICTOR d6 amino acid analysis.	Broad functional category to which protein is assigned (see Methods).	Concatenated descriptions of InterProScan hits for all domains.
genomeAcc	geneHit	mmseqsClusterHit	≥70% of gene covered	100% of gene covered	VICTOR.aa.D6.species	VICTOR.aa.D6.genus	Anno_Manual_BroadCategoryAssignment	InterProScan_ConcatenatedHitDescriptions
MG592390.1	NVP1003O_39	4606	.	.	33	11	other	cd04496 SSB_OBF IPR000424 Primosome PriB/single-strand DNA-binding, G3DSA:2.40.50.140, MF_00984 Single-stranded DNA-binding protein. IPR011344 Single-stranded DNA-binding protein, mobidb-lite consensus disorder prediction, mobidb-lite consensus disorder prediction, PTHR10302:SF10, PTHR10302 IPR011344 Single-stranded DNA-binding protein, PF00436 Single-strand binding protein family IPR000424 Primo…
MG592391.1	NVP1004O_25	1019	.	.	64	8	other	G3DSA:3.40.50.300, PTHR35372, PF08706 D5 N terminal like IPR014818 Bacteriophage/plasmid primase, P4, C-terminal, PS51206 Superfamily 3 helicase of DNA viruses domain profile. IPR014015 Helicase, superfamily 3, DNA virus, SM00885 IPR014818 Bacteriophage/plasmid primase, P4, C-terminal, SSF52540 IPR027417 P-loop containing nucleoside triphosphate hydrolase, TIGR01613 primase_Cterm: phage/plasmid p…
MG592391.1	NVP1004O_43	63	.	.	64	8	other	#N/A
MG592393.1	NVP1007O_24	4606	.	.	35	30	other	cd04496 SSB_OBF IPR000424 Primosome PriB/single-strand DNA-binding, G3DSA:2.40.50.140, MF_00984 Single-stranded DNA-binding protein. IPR011344 Single-stranded DNA-binding protein, mobidb-lite consensus disorder prediction, mobidb-lite consensus disorder prediction, PTHR10302 IPR011344 Single-stranded DNA-binding protein, PTHR10302:SF10, PF00436 Single-strand binding protein family IPR000424 Primo…
MG592395.1	NVP1009O_40	149	.	.	36	6	other	G3DSA:2.40.50.140, mobidb-lite consensus disorder prediction, mobidb-lite consensus disorder prediction, PTHR14596
MG592398.1	NVP1013O_47	232	.	.	37	39	other	mobidb-lite consensus disorder prediction, mobidb-lite consensus disorder prediction, mobidb-lite consensus disorder prediction, mobidb-lite consensus disorder prediction
MG592409.1	NVP1025O_040	1170	.	.	112	20	other	cd01675 RNR_III IPR012833 Ribonucleoside-triphosphate reductase, anaerobic, G3DSA:3.20.70.20, PTHR21075, PF13597 Anaerobic ribonucleoside-triphosphate reductase IPR012833 Ribonucleoside-triphosphate reductase, anaerobic, PS00850 Glycine radical domain signature. IPR019777 Formate C-acetyltransferase glycine radical, conserved site, PS51149 Glycine radical domain profile. IPR001150 Glycine radical…
MG592410.1	NVP1026O_040	1170	.	.	112	20	other	cd01675 RNR_III IPR012833 Ribonucleoside-triphosphate reductase, anaerobic, G3DSA:3.20.70.20, PTHR21075, PF13597 Anaerobic ribonucleoside-triphosphate reductase IPR012833 Ribonucleoside-triphosphate reductase, anaerobic, PS00850 Glycine radical domain signature. IPR019777 Formate C-acetyltransferase glycine radical, conserved site, PS51149 Glycine radical domain profile. IPR001150 Glycine radical…
MG592412.1	NVP1028O_39	75	yes	yes	159	41	structural	PF04984 Phage tail sheath protein subtilisin-like domain IPR035089 Tail sheath protein, subtilisin-like domain, PF17482 Phage tail sheath C-terminal domain IPR020287 Tail sheath protein, C-terminal domain, PIRSF007349 IPR007067 Tail sheath protein
MG592507.1	NVP1136O_39	75	yes	yes	159	41	structural	PF04984 Phage tail sheath protein subtilisin-like domain IPR035089 Tail sheath protein, subtilisin-like domain, PF17482 Phage tail sheath C-terminal domain IPR020287 Tail sheath protein, C-terminal domain, PIRSF007349 IPR007067 Tail sheath protein
MG592513.1	NVP1142O_39	75	yes	yes	159	41	structural	PF04984 Phage tail sheath protein subtilisin-like domain IPR035089 Tail sheath protein, subtilisin-like domain, PF17482 Phage tail sheath C-terminal domain IPR020287 Tail sheath protein, C-terminal domain, PIRSF007349 IPR007067 Tail sheath protein
MG592524.1	NVP1156O_39	75	yes	yes	159	41	structural	PF04984 Phage tail sheath protein subtilisin-like domain IPR035089 Tail sheath protein, subtilisin-like domain, PF17482 Phage tail sheath C-terminal domain IPR020287 Tail sheath protein, C-terminal domain, PIRSF007349 IPR007067 Tail sheath protein
MG592412.1	NVP1028O_05	542	.	.	159	41	other	#N/A
MG592527.1	NVP1159O_39	75	yes	yes	159	41	structural	PF04984 Phage tail sheath protein subtilisin-like domain IPR035089 Tail sheath protein, subtilisin-like domain, PF17482 Phage tail sheath C-terminal domain IPR020287 Tail sheath protein, C-terminal domain, PIRSF007349 IPR007067 Tail sheath protein
MG592588.1	NVP1217O_39	75	yes	yes	159	41	structural	PF04984 Phage tail sheath protein subtilisin-like domain IPR035089 Tail sheath protein, subtilisin-like domain, PF17482 Phage tail sheath C-terminal domain IPR020287 Tail sheath protein, C-terminal domain, PIRSF007349 IPR007067 Tail sheath protein
MG592589.1	NVP1219O_39	75	yes	yes	159	41	structural	PF04984 Phage tail sheath protein subtilisin-like domain IPR035089 Tail sheath protein, subtilisin-like domain, PF17482 Phage tail sheath C-terminal domain IPR020287 Tail sheath protein, C-terminal domain, PIRSF007349 IPR007067 Tail sheath protein
MG592412.1	NVP1028O_44	81	yes	yes	159	41	structural	G3DSA:2.30.300.10, G3DSA:3.55.50.10, G3DSA:3.30.1920.10 IPR023399 Baseplate-like, two-layer sandwich fold, PTHR37829, PTHR37829:SF2, PF05954 Phage late control gene D protein (GPD), PIRSF004440 IPR026276 Baseplate protein GpP, SSF69279, SSF69279
MG592507.1	NVP1136O_44	81	yes	yes	159	41	structural	G3DSA:2.30.300.10, G3DSA:3.55.50.10, G3DSA:3.30.1920.10 IPR023399 Baseplate-like, two-layer sandwich fold, PTHR37829, PTHR37829:SF2, PF05954 Phage late control gene D protein (GPD), PIRSF004440 IPR026276 Baseplate protein GpP, SSF69279, SSF69279
MG592513.1	NVP1142O_44	81	yes	yes	159	41	structural	G3DSA:2.30.300.10, G3DSA:3.55.50.10, G3DSA:3.30.1920.10 IPR023399 Baseplate-like, two-layer sandwich fold, PTHR37829, PTHR37829:SF2, PF05954 Phage late control gene D protein (GPD), PIRSF004440 IPR026276 Baseplate protein GpP, SSF69279, SSF69279
MG592524.1	NVP1156O_44	81	yes	yes	159	41	structural	G3DSA:2.30.300.10, G3DSA:3.55.50.10, G3DSA:3.30.1920.10 IPR023399 Baseplate-like, two-layer sandwich fold, PTHR37829, PTHR37829:SF2, PF05954 Phage late control gene D protein (GPD), PIRSF004440 IPR026276 Baseplate protein GpP, SSF69279, SSF69279
MG592527.1	NVP1159O_44	81	yes	yes	159	41	structural	G3DSA:2.30.300.10, G3DSA:3.55.50.10, G3DSA:3.30.1920.10 IPR023399 Baseplate-like, two-layer sandwich fold, PTHR37829, PTHR37829:SF2, PF05954 Phage late control gene D protein (GPD), PIRSF004440 IPR026276 Baseplate protein GpP, SSF69279, SSF69279
MG592588.1	NVP1217O_44	81	yes	yes	159	41	structural	G3DSA:2.30.300.10, G3DSA:3.55.50.10, G3DSA:3.30.1920.10 IPR023399 Baseplate-like, two-layer sandwich fold, PTHR37829, PTHR37829:SF2, PF05954 Phage late control gene D protein (GPD), PIRSF004440 IPR026276 Baseplate protein GpP, SSF69279, SSF69279
MG592589.1	NVP1219O_44	81	yes	yes	159	41	structural	G3DSA:2.30.300.10, G3DSA:3.55.50.10, G3DSA:3.30.1920.10 IPR023399 Baseplate-like, two-layer sandwich fold, PTHR37829, PTHR37829:SF2, PF05954 Phage late control gene D protein (GPD), PIRSF004440 IPR026276 Baseplate protein GpP, SSF69279, SSF69279
MG592412.1	NVP1028O_47	134	yes	yes	159	41	structural	PTHR37829:SF1, PTHR37829, PF04865 Baseplate J-like protein IPR006949 Baseplate protein J-like
MG592412.1	NVP1028O_17	554	.	.	159	41	other	#N/A
MG592507.1	NVP1136O_47	134	yes	yes	159	41	structural	PTHR37829:SF1, PTHR37829, PF04865 Baseplate J-like protein IPR006949 Baseplate protein J-like
MG592513.1	NVP1142O_47	134	yes	yes	159	41	structural	PTHR37829:SF1, PTHR37829, PF04865 Baseplate J-like protein IPR006949 Baseplate protein J-like
MG592524.1	NVP1156O_47	134	yes	yes	159	41	structural	PTHR37829:SF1, PTHR37829, PF04865 Baseplate J-like protein IPR006949 Baseplate protein J-like
MG592527.1	NVP1159O_47	134	yes	yes	159	41	structural	PTHR37829:SF1, PTHR37829, PF04865 Baseplate J-like protein IPR006949 Baseplate protein J-like
MG592588.1	NVP1217O_47	134	yes	yes	159	41	structural	PTHR37829:SF1, PTHR37829, PF04865 Baseplate J-like protein IPR006949 Baseplate protein J-like
MG592589.1	NVP1219O_47	134	yes	yes	159	41	structural	PTHR37829:SF1, PTHR37829, PF04865 Baseplate J-like protein IPR006949 Baseplate protein J-like
MG592412.1	NVP1028O_01	538	yes	yes	159	41	other	cd00093 HTH_XRE IPR001387 Cro/C1-type helix-turn-helix domain, cd06529 S24_LexA-like IPR039418 LexA-like, G3DSA:1.10.260.40 IPR010982 Lambda repressor-like, DNA-binding domain superfamily, G3DSA:2.10.109.10, mobidb-lite consensus disorder prediction, mobidb-lite consensus disorder prediction, PTHR40661:SF1, PTHR40661, PF01381 Helix-turn-helix IPR001387 Cro/C1-type helix-turn-helix domain, PF00717…
MG592507.1	NVP1136O_01	538	yes	yes	159	41	other	cd00093 HTH_XRE IPR001387 Cro/C1-type helix-turn-helix domain, cd06529 S24_LexA-like IPR039418 LexA-like, G3DSA:1.10.260.40 IPR010982 Lambda repressor-like, DNA-binding domain superfamily, G3DSA:2.10.109.10, mobidb-lite consensus disorder prediction, mobidb-lite consensus disorder prediction, PTHR40661:SF1, PTHR40661, PF01381 Helix-turn-helix IPR001387 Cro/C1-type helix-turn-helix domain, PF00717…
MG592513.1	NVP1142O_01	538	yes	yes	159	41	other	cd00093 HTH_XRE IPR001387 Cro/C1-type helix-turn-helix domain, cd06529 S24_LexA-like IPR039418 LexA-like, G3DSA:1.10.260.40 IPR010982 Lambda repressor-like, DNA-binding domain superfamily, G3DSA:2.10.109.10, mobidb-lite consensus disorder prediction, mobidb-lite consensus disorder prediction, PTHR40661:SF1, PTHR40661, PF01381 Helix-turn-helix IPR001387 Cro/C1-type helix-turn-helix domain, PF00717…
MG592524.1	NVP1156O_01	538	yes	yes	159	41	other	cd00093 HTH_XRE IPR001387 Cro/C1-type helix-turn-helix domain, cd06529 S24_LexA-like IPR039418 LexA-like, G3DSA:1.10.260.40 IPR010982 Lambda repressor-like, DNA-binding domain superfamily, G3DSA:2.10.109.10, mobidb-lite consensus disorder prediction, mobidb-lite consensus disorder prediction, PTHR40661:SF1, PTHR40661, PF01381 Helix-turn-helix IPR001387 Cro/C1-type helix-turn-helix domain, PF00717…
MG592527.1	NVP1159O_01	538	yes	yes	159	41	other	cd00093 HTH_XRE IPR001387 Cro/C1-type helix-turn-helix domain, cd06529 S24_LexA-like IPR039418 LexA-like, G3DSA:1.10.260.40 IPR010982 Lambda repressor-like, DNA-binding domain superfamily, G3DSA:2.10.109.10, mobidb-lite consensus disorder prediction, mobidb-lite consensus disorder prediction, PTHR40661:SF1, PTHR40661, PF01381 Helix-turn-helix IPR001387 Cro/C1-type helix-turn-helix domain, PF00717…
MG592588.1	NVP1217O_01	538	yes	yes	159	41	other	cd00093 HTH_XRE IPR001387 Cro/C1-type helix-turn-helix domain, cd06529 S24_LexA-like IPR039418 LexA-like, G3DSA:1.10.260.40 IPR010982 Lambda repressor-like, DNA-binding domain superfamily, G3DSA:2.10.109.10, mobidb-lite consensus disorder prediction, mobidb-lite consensus disorder prediction, PTHR40661:SF1, PTHR40661, PF01381 Helix-turn-helix IPR001387 Cro/C1-type helix-turn-helix domain, PF00717…
MG592589.1	NVP1219O_01	538	yes	yes	159	41	other	cd00093 HTH_XRE IPR001387 Cro/C1-type helix-turn-helix domain, cd06529 S24_LexA-like IPR039418 LexA-like, G3DSA:1.10.260.40 IPR010982 Lambda repressor-like, DNA-binding domain superfamily, G3DSA:2.10.109.10, mobidb-lite consensus disorder prediction, mobidb-lite consensus disorder prediction, PTHR40661:SF1, PTHR40661, PF01381 Helix-turn-helix IPR001387 Cro/C1-type helix-turn-helix domain, PF00717…
MG592412.1	NVP1028O_02	539	yes	yes	159	41	other	G3DSA:1.10.260.40 IPR010982 Lambda repressor-like, DNA-binding domain superfamily, PF13693 Winged helix-turn-helix DNA-binding IPR038722 Ner, winged helix-turn-helix DNA-binding domain, SSF47413 IPR010982 Lambda repressor-like, DNA-binding domain superfamily
MG592507.1	NVP1136O_02	539	yes	yes	159	41	other	G3DSA:1.10.260.40 IPR010982 Lambda repressor-like, DNA-binding domain superfamily, PF13693 Winged helix-turn-helix DNA-binding IPR038722 Ner, winged helix-turn-helix DNA-binding domain, SSF47413 IPR010982 Lambda repressor-like, DNA-binding domain superfamily
MG592412.1	NVP1028O_33	569	.	.	159	41	no_prediction	#N/A
MG592513.1	NVP1142O_02	539	yes	yes	159	41	other	G3DSA:1.10.260.40 IPR010982 Lambda repressor-like, DNA-binding domain superfamily, PF13693 Winged helix-turn-helix DNA-binding IPR038722 Ner, winged helix-turn-helix DNA-binding domain, SSF47413 IPR010982 Lambda repressor-like, DNA-binding domain superfamily
MG592524.1	NVP1156O_02	539	yes	yes	159	41	other	G3DSA:1.10.260.40 IPR010982 Lambda repressor-like, DNA-binding domain superfamily, PF13693 Winged helix-turn-helix DNA-binding IPR038722 Ner, winged helix-turn-helix DNA-binding domain, SSF47413 IPR010982 Lambda repressor-like, DNA-binding domain superfamily
MG592527.1	NVP1159O_02	539	yes	yes	159	41	other	G3DSA:1.10.260.40 IPR010982 Lambda repressor-like, DNA-binding domain superfamily, PF13693 Winged helix-turn-helix DNA-binding IPR038722 Ner, winged helix-turn-helix DNA-binding domain, SSF47413 IPR010982 Lambda repressor-like, DNA-binding domain superfamily
MG592588.1	NVP1217O_02	539	yes	yes	159	41	other	G3DSA:1.10.260.40 IPR010982 Lambda repressor-like, DNA-binding domain superfamily, PF13693 Winged helix-turn-helix DNA-binding IPR038722 Ner, winged helix-turn-helix DNA-binding domain, SSF47413 IPR010982 Lambda repressor-like, DNA-binding domain superfamily
MG592589.1	NVP1219O_02	539	yes	yes	159	41	other	G3DSA:1.10.260.40 IPR010982 Lambda repressor-like, DNA-binding domain superfamily, PF13693 Winged helix-turn-helix DNA-binding IPR038722 Ner, winged helix-turn-helix DNA-binding domain, SSF47413 IPR010982 Lambda repressor-like, DNA-binding domain superfamily
MG592412.1	NVP1028O_03	540	yes	yes	159	41	other	G3DSA:1.10.10.10 IPR036388 Winged helix-like DNA-binding domain superfamily, G3DSA:1.10.10.60, G3DSA:1.10.10.60, G3DSA:3.30.420.10 IPR036397 Ribonuclease H superfamily, G3DSA:2.30.30.130 IPR009004 Transposase, Mu, C-terminal, PF09039 Mu DNA binding, I gamma subdomain IPR015126 Mu DNA binding, I gamma subdomain, PF02914 Bacteriophage Mu transposase IPR004189 Bacteriophage Mu, transposase, PF09299 …
MG592507.1	NVP1136O_03	540	yes	yes	159	41	other	G3DSA:1.10.10.10 IPR036388 Winged helix-like DNA-binding domain superfamily, G3DSA:1.10.10.60, G3DSA:1.10.10.60, G3DSA:3.30.420.10 IPR036397 Ribonuclease H superfamily, G3DSA:2.30.30.130 IPR009004 Transposase, Mu, C-terminal, PF09039 Mu DNA binding, I gamma subdomain IPR015126 Mu DNA binding, I gamma subdomain, PF02914 Bacteriophage Mu transposase IPR004189 Bacteriophage Mu, transposase, PF09299 …
MG592513.1	NVP1142O_03	540	yes	yes	159	41	other	G3DSA:1.10.10.10 IPR036388 Winged helix-like DNA-binding domain superfamily, G3DSA:1.10.10.60, G3DSA:1.10.10.60, G3DSA:3.30.420.10 IPR036397 Ribonuclease H superfamily, G3DSA:2.30.30.130 IPR009004 Transposase, Mu, C-terminal, PF09039 Mu DNA binding, I gamma subdomain IPR015126 Mu DNA binding, I gamma subdomain, PF02914 Bacteriophage Mu transposase IPR004189 Bacteriophage Mu, transposase, PF09299 …
MG592524.1	NVP1156O_03	540	yes	yes	159	41	other	G3DSA:1.10.10.10 IPR036388 Winged helix-like DNA-binding domain superfamily, G3DSA:1.10.10.60, G3DSA:1.10.10.60, G3DSA:3.30.420.10 IPR036397 Ribonuclease H superfamily, G3DSA:2.30.30.130 IPR009004 Transposase, Mu, C-terminal, PF09039 Mu DNA binding, I gamma subdomain IPR015126 Mu DNA binding, I gamma subdomain, PF02914 Bacteriophage Mu transposase IPR004189 Bacteriophage Mu, transposase, PF09299 …
MG592527.1	NVP1159O_03	540	yes	yes	159	41	other	Coil, G3DSA:1.10.10.10 IPR036388 Winged helix-like DNA-binding domain superfamily, G3DSA:1.10.10.60, G3DSA:1.10.10.60, G3DSA:3.30.420.10 IPR036397 Ribonuclease H superfamily, G3DSA:2.30.30.130 IPR009004 Transposase, Mu, C-terminal, PF09039 Mu DNA binding, I gamma subdomain IPR015126 Mu DNA binding, I gamma subdomain, PF02914 Bacteriophage Mu transposase IPR004189 Bacteriophage Mu, transposase, PF…
MG592588.1	NVP1217O_03	540	yes	yes	159	41	other	G3DSA:1.10.10.10 IPR036388 Winged helix-like DNA-binding domain superfamily, G3DSA:1.10.10.60, G3DSA:1.10.10.60, G3DSA:3.30.420.10 IPR036397 Ribonuclease H superfamily, G3DSA:2.30.30.130 IPR009004 Transposase, Mu, C-terminal, PF09039 Mu DNA binding, I gamma subdomain IPR015126 Mu DNA binding, I gamma subdomain, PF02914 Bacteriophage Mu transposase IPR004189 Bacteriophage Mu, transposase, PF09299 …
MG592589.1	NVP1219O_03	540	yes	yes	159	41	other	G3DSA:1.10.10.10 IPR036388 Winged helix-like DNA-binding domain superfamily, G3DSA:1.10.10.60, G3DSA:1.10.10.60, G3DSA:3.30.420.10 IPR036397 Ribonuclease H superfamily, G3DSA:2.30.30.130 IPR009004 Transposase, Mu, C-terminal, PF09039 Mu DNA binding, I gamma subdomain IPR015126 Mu DNA binding, I gamma subdomain, PF02914 Bacteriophage Mu transposase IPR004189 Bacteriophage Mu, transposase, PF09299 …
MG592412.1	NVP1028O_04	541	yes	yes	159	41	other	cd00093 HTH_XRE IPR001387 Cro/C1-type helix-turn-helix domain, G3DSA:1.10.260.40 IPR010982 Lambda repressor-like, DNA-binding domain superfamily, G3DSA:3.40.50.300, G3DSA:1.10.1180.10 IPR036733 B transposition protein, C-terminal domain superfamily, PTHR35894:SF5, PTHR35894, PF13401 AAA domain IPR003593 AAA+ ATPase domain, PF09077 Mu B transposition protein, C terminal IPR009084 B transposition p…
MG592507.1	NVP1136O_04	541	yes	yes	159	41	other	cd00093 HTH_XRE IPR001387 Cro/C1-type helix-turn-helix domain, G3DSA:1.10.260.40 IPR010982 Lambda repressor-like, DNA-binding domain superfamily, G3DSA:3.40.50.300, G3DSA:1.10.1180.10 IPR036733 B transposition protein, C-terminal domain superfamily, PTHR35894:SF5, PTHR35894, PF13401 AAA domain IPR003593 AAA+ ATPase domain, PF09077 Mu B transposition protein, C terminal IPR009084 B transposition p…
MG592513.1	NVP1142O_04	541	yes	yes	159	41	other	cd00093 HTH_XRE IPR001387 Cro/C1-type helix-turn-helix domain, G3DSA:1.10.260.40 IPR010982 Lambda repressor-like, DNA-binding domain superfamily, G3DSA:3.40.50.300, G3DSA:1.10.1180.10 IPR036733 B transposition protein, C-terminal domain superfamily, PTHR35894:SF5, PTHR35894, PF13401 AAA domain IPR003593 AAA+ ATPase domain, PF09077 Mu B transposition protein, C terminal IPR009084 B transposition p…
MG592412.1	NVP1028O_49	582	.	.	159	41	structural	mobidb-lite consensus disorder prediction
MG592412.1	NVP1028O_50	583	.	.	159	41	other	#N/A
MG592414.1	NVP1030O_17	629	.	.	45	43	structural	#N/A
MG592415.1	NVP1031O_057	1170	.	.	46	7	other	cd01675 RNR_III IPR012833 Ribonucleoside-triphosphate reductase, anaerobic, G3DSA:3.20.70.20, PTHR21075, PF03477 ATP cone domain IPR005144 ATP-cone domain, PF13597 Anaerobic ribonucleoside-triphosphate reductase IPR012833 Ribonucleoside-triphosphate reductase, anaerobic, PS00850 Glycine radical domain signature. IPR019777 Formate C-acetyltransferase glycine radical, conserved site, PS51161 ATP-co…
MG592421.1	NVP1037O_25	1019	.	.	64	8	other	G3DSA:3.40.50.300, PTHR35372, PF08706 D5 N terminal like IPR014818 Bacteriophage/plasmid primase, P4, C-terminal, PS51206 Superfamily 3 helicase of DNA viruses domain profile. IPR014015 Helicase, superfamily 3, DNA virus, SM00885 IPR014818 Bacteriophage/plasmid primase, P4, C-terminal, SSF52540 IPR027417 P-loop containing nucleoside triphosphate hydrolase, TIGR01613 primase_Cterm: phage/plasmid p…
MG592421.1	NVP1037O_43	63	.	.	64	8	other	#N/A
MG592429.1	NVP1047O_18	4606	.	.	54	29	other	cd04496 SSB_OBF IPR000424 Primosome PriB/single-strand DNA-binding, G3DSA:2.40.50.140, MF_00984 Single-stranded DNA-binding protein. IPR011344 Single-stranded DNA-binding protein, mobidb-lite consensus disorder prediction, mobidb-lite consensus disorder prediction, PTHR10302:SF10, PTHR10302 IPR011344 Single-stranded DNA-binding protein, PF00436 Single-strand binding protein family IPR000424 Primo…
MG592433.1	NVP1052A_36	1061	.	.	56	21	other	mobidb-lite consensus disorder prediction, PF07120 Protein of unknown function (DUF1376) IPR010781 Protein of unknown function DUF1376
MG592436.1	NVP1056O_28	1019	.	.	64	8	other	G3DSA:3.40.50.300, PTHR35372, PF08706 D5 N terminal like IPR014818 Bacteriophage/plasmid primase, P4, C-terminal, PS51206 Superfamily 3 helicase of DNA viruses domain profile. IPR014015 Helicase, superfamily 3, DNA virus, SM00885 IPR014818 Bacteriophage/plasmid primase, P4, C-terminal, SSF52540 IPR027417 P-loop containing nucleoside triphosphate hydrolase, TIGR01613 primase_Cterm: phage/plasmid p…
MG592436.1	NVP1056O_46	63	.	.	64	8	other	#N/A
MG592441.1	NVP1063O_063	1191	.	.	61	23	structural	SSF88874
MG592441.1	NVP1063O_066	3223	.	.	61	23	other	mobidb-lite consensus disorder prediction, mobidb-lite consensus disorder prediction, mobidb-lite consensus disorder prediction
MG592443.1	NVP1066O_28	1019	.	.	64	8	other	G3DSA:3.40.50.300, PTHR35372, PF08706 D5 N terminal like IPR014818 Bacteriophage/plasmid primase, P4, C-terminal, PS51206 Superfamily 3 helicase of DNA viruses domain profile. IPR014015 Helicase, superfamily 3, DNA virus, SM00885 IPR014818 Bacteriophage/plasmid primase, P4, C-terminal, SSF52540 IPR027417 P-loop containing nucleoside triphosphate hydrolase, TIGR01613 primase_Cterm: phage/plasmid p…
MG592443.1	NVP1066O_46	63	.	.	64	8	other	#N/A
MG592444.1	NVP1067O_47	4606	.	.	62	11	other	cd04496 SSB_OBF IPR000424 Primosome PriB/single-strand DNA-binding, G3DSA:2.40.50.140, MF_00984 Single-stranded DNA-binding protein. IPR011344 Single-stranded DNA-binding protein, mobidb-lite consensus disorder prediction, mobidb-lite consensus disorder prediction, PTHR10302 IPR011344 Single-stranded DNA-binding protein, PTHR10302:SF10, PF00436 Single-strand binding protein family IPR000424 Primo…
MG592445.1	NVP1068O_28	1019	.	.	64	8	other	G3DSA:3.40.50.300, PTHR35372, PF08706 D5 N terminal like IPR014818 Bacteriophage/plasmid primase, P4, C-terminal, PS51206 Superfamily 3 helicase of DNA viruses domain profile. IPR014015 Helicase, superfamily 3, DNA virus, SM00885 IPR014818 Bacteriophage/plasmid primase, P4, C-terminal, SSF52540 IPR027417 P-loop containing nucleoside triphosphate hydrolase, TIGR01613 primase_Cterm: phage/plasmid p…
MG592445.1	NVP1068O_46	63	.	.	64	8	other	#N/A
MG592449.1	NVP1072O_26	1019	.	.	64	8	other	G3DSA:3.40.50.300, PTHR35372, PF08706 D5 N terminal like IPR014818 Bacteriophage/plasmid primase, P4, C-terminal, PS51206 Superfamily 3 helicase of DNA viruses domain profile. IPR014015 Helicase, superfamily 3, DNA virus, SM00885 IPR014818 Bacteriophage/plasmid primase, P4, C-terminal, SSF52540 IPR027417 P-loop containing nucleoside triphosphate hydrolase, TIGR01613 primase_Cterm: phage/plasmid p…
MG592449.1	NVP1072O_44	63	.	.	64	8	other	#N/A
MG592454.1	NVP1079O_15	1975	.	.	68	11	other	Coil, Coil, mobidb-lite consensus disorder prediction, mobidb-lite consensus disorder prediction, mobidb-lite consensus disorder prediction, SSF81995
MG592454.1	NVP1079O_41	4606	.	.	68	11	other	cd04496 SSB_OBF IPR000424 Primosome PriB/single-strand DNA-binding, G3DSA:2.40.50.140, MF_00984 Single-stranded DNA-binding protein. IPR011344 Single-stranded DNA-binding protein, mobidb-lite consensus disorder prediction, mobidb-lite consensus disorder prediction, PTHR10302 IPR011344 Single-stranded DNA-binding protein, PTHR10302:SF10, PF00436 Single-strand binding protein family IPR000424 Primo…
MG592456.1	NVP1081O_117	1545	.	.	69	9	no_prediction	#N/A
MG592456.1	NVP1081O_278	456	.	.	69	9	other	G3DSA:3.20.70.20, PTHR11573:SF6, PTHR11573 IPR039718 Ribonucleoside-diphosphate reductase large subunit, PF03477 ATP cone domain IPR005144 ATP-cone domain, PF00317 Ribonucleotide reductase, all-alpha domain IPR013509 Ribonucleotide reductase large subunit, N-terminal, PF02867 Ribonucleotide reductase, barrel domain IPR000788 Ribonucleotide reductase large subunit, C-terminal, PR01183 Ribonucleoti…
MG592458.1	NVP1083O_10	1768	.	.	71	10	no_prediction	mobidb-lite consensus disorder prediction
MG592458.1	NVP1083O_46	5358	.	.	71	10	other	G3DSA:2.40.50.140, mobidb-lite consensus disorder prediction, PF10991 Protein of unknown function (DUF2815) IPR022595 Protein of unknown function DUF2815
MG592465.1	NVP1090B_15	1975	.	.	77	11	other	Coil, Coil, Coil, mobidb-lite consensus disorder prediction, mobidb-lite consensus disorder prediction, mobidb-lite consensus disorder prediction, mobidb-lite consensus disorder prediction, SSF81995
MG592470.1	NVP1097O_46	1170	.	.	80	20	other	cd01675 RNR_III IPR012833 Ribonucleoside-triphosphate reductase, anaerobic, G3DSA:3.20.70.20, PTHR21075, PF13597 Anaerobic ribonucleoside-triphosphate reductase IPR012833 Ribonucleoside-triphosphate reductase, anaerobic, PS00850 Glycine radical domain signature. IPR019777 Formate C-acetyltransferase glycine radical, conserved site, PS51149 Glycine radical domain profile. IPR001150 Glycine radical…
MG592470.1	NVP1097O_98	2025	.	.	80	20	other	Coil, mobidb-lite consensus disorder prediction
MG592477.1	NVP1105O_24	4606	.	.	86	30	other	cd04496 SSB_OBF IPR000424 Primosome PriB/single-strand DNA-binding, G3DSA:2.40.50.140, MF_00984 Single-stranded DNA-binding protein. IPR011344 Single-stranded DNA-binding protein, mobidb-lite consensus disorder prediction, mobidb-lite consensus disorder prediction, PTHR10302 IPR011344 Single-stranded DNA-binding protein, PTHR10302:SF10, PF00436 Single-strand binding protein family IPR000424 Primo…
MG592478.1	NVP1106O_23	4606	.	.	87	30	other	cd04496 SSB_OBF IPR000424 Primosome PriB/single-strand DNA-binding, G3DSA:2.40.50.140, MF_00984 Single-stranded DNA-binding protein. IPR011344 Single-stranded DNA-binding protein, mobidb-lite consensus disorder prediction, mobidb-lite consensus disorder prediction, PTHR10302 IPR011344 Single-stranded DNA-binding protein, PTHR10302:SF10, PF00436 Single-strand binding protein family IPR000424 Primo…
MG592487.1	NVP1113A_44	537	.	.	92	29	structural	#N/A
MG592487.1	NVP1113A_45	2338	.	.	92	29	other	#N/A
MG592496.1	NVP1122A_30	4606	.	.	95	39	other	cd04496 SSB_OBF IPR000424 Primosome PriB/single-strand DNA-binding, G3DSA:2.40.50.140, MF_00984 Single-stranded DNA-binding protein. IPR011344 Single-stranded DNA-binding protein, mobidb-lite consensus disorder prediction, mobidb-lite consensus disorder prediction, PTHR10302:SF10, PTHR10302 IPR011344 Single-stranded DNA-binding protein, PF00436 Single-strand binding protein family IPR000424 Primo…
MG592524.1	NVP1156O_04	541	yes	yes	159	41	other	cd00093 HTH_XRE IPR001387 Cro/C1-type helix-turn-helix domain, G3DSA:1.10.260.40 IPR010982 Lambda repressor-like, DNA-binding domain superfamily, G3DSA:3.40.50.300, G3DSA:1.10.1180.10 IPR036733 B transposition protein, C-terminal domain superfamily, PTHR35894:SF5, PTHR35894, PF13401 AAA domain IPR003593 AAA+ ATPase domain, PF09077 Mu B transposition protein, C terminal IPR009084 B transposition p…
MG592527.1	NVP1159O_04	541	yes	yes	159	41	other	cd00093 HTH_XRE IPR001387 Cro/C1-type helix-turn-helix domain, G3DSA:1.10.260.40 IPR010982 Lambda repressor-like, DNA-binding domain superfamily, G3DSA:3.40.50.300, G3DSA:1.10.1180.10 IPR036733 B transposition protein, C-terminal domain superfamily, PTHR35894:SF5, PTHR35894, PF13401 AAA domain IPR003593 AAA+ ATPase domain, PF09077 Mu B transposition protein, C terminal IPR009084 B transposition p…
MG592588.1	NVP1217O_04	541	yes	yes	159	41	other	cd00093 HTH_XRE IPR001387 Cro/C1-type helix-turn-helix domain, G3DSA:1.10.260.40 IPR010982 Lambda repressor-like, DNA-binding domain superfamily, G3DSA:3.40.50.300, G3DSA:1.10.1180.10 IPR036733 B transposition protein, C-terminal domain superfamily, PTHR35894:SF5, PTHR35894, PF13401 AAA domain IPR003593 AAA+ ATPase domain, PF09077 Mu B transposition protein, C terminal IPR009084 B transposition p…
MG592589.1	NVP1219O_04	541	yes	yes	159	41	other	cd00093 HTH_XRE IPR001387 Cro/C1-type helix-turn-helix domain, G3DSA:1.10.260.40 IPR010982 Lambda repressor-like, DNA-binding domain superfamily, G3DSA:3.40.50.300, G3DSA:1.10.1180.10 IPR036733 B transposition protein, C-terminal domain superfamily, PTHR35894:SF5, PTHR35894, PF13401 AAA domain IPR003593 AAA+ ATPase domain, PF09077 Mu B transposition protein, C terminal IPR009084 B transposition p…
MG592507.1	NVP1136O_05	542	.	.	159	41	other	#N/A
MG592412.1	NVP1028O_06	543	yes	.	159	41	other	#N/A
MG592507.1	NVP1136O_06	543	yes	.	159	41	other	#N/A
MG592513.1	NVP1142O_06	543	yes	.	159	41	other	#N/A
MG592524.1	NVP1156O_06	543	yes	.	159	41	other	#N/A
MG592527.1	NVP1159O_06	543	yes	.	159	41	other	#N/A
MG592588.1	NVP1217O_06	543	yes	.	159	41	other	#N/A
MG592589.1	NVP1219O_06	543	yes	.	159	41	other	#N/A
MG592412.1	NVP1028O_07	544	yes	yes	159	41	no_prediction	PF11363 Protein of unknown function (DUF3164) IPR021505 Bacteriophage B3, Orf6
MG592507.1	NVP1136O_07	544	yes	yes	159	41	no_prediction	PF11363 Protein of unknown function (DUF3164) IPR021505 Bacteriophage B3, Orf6
MG592513.1	NVP1142O_07	544	yes	yes	159	41	no_prediction	PF11363 Protein of unknown function (DUF3164) IPR021505 Bacteriophage B3, Orf6
MG592524.1	NVP1156O_07	544	yes	yes	159	41	no_prediction	PF11363 Protein of unknown function (DUF3164) IPR021505 Bacteriophage B3, Orf6
MG592507.1	NVP1136O_17	554	.	.	159	41	other	#N/A
MG592527.1	NVP1159O_07	544	yes	yes	159	41	no_prediction	PF11363 Protein of unknown function (DUF3164) IPR021505 Bacteriophage B3, Orf6
MG592588.1	NVP1217O_07	544	yes	yes	159	41	no_prediction	PF11363 Protein of unknown function (DUF3164) IPR021505 Bacteriophage B3, Orf6
MG592589.1	NVP1219O_07	544	yes	yes	159	41	no_prediction	PF11363 Protein of unknown function (DUF3164) IPR021505 Bacteriophage B3, Orf6
MG592412.1	NVP1028O_08	545	yes	yes	159	41	other	#N/A
MG592507.1	NVP1136O_08	545	yes	yes	159	41	other	#N/A
MG592513.1	NVP1142O_08	545	yes	yes	159	41	other	#N/A
MG592524.1	NVP1156O_08	545	yes	yes	159	41	other	#N/A
MG592527.1	NVP1159O_08	545	yes	yes	159	41	other	#N/A
MG592588.1	NVP1217O_08	545	yes	yes	159	41	other	#N/A
MG592589.1	NVP1219O_08	545	yes	yes	159	41	other	#N/A
MG592412.1	NVP1028O_09	546	yes	yes	159	41	other	#N/A
MG592507.1	NVP1136O_09	546	yes	yes	159	41	other	#N/A
MG592513.1	NVP1142O_09	546	yes	yes	159	41	other	#N/A
MG592524.1	NVP1156O_09	546	yes	yes	159	41	other	#N/A
MG592527.1	NVP1159O_09	546	yes	yes	159	41	other	#N/A
MG592507.1	NVP1136O_33	569	.	.	159	41	no_prediction	#N/A
MG592588.1	NVP1217O_09	546	yes	yes	159	41	other	#N/A
MG592589.1	NVP1219O_09	546	yes	yes	159	41	other	#N/A
MG592412.1	NVP1028O_10	547	yes	yes	159	41	other	Coil
MG592507.1	NVP1136O_10	547	yes	yes	159	41	other	Coil
MG592513.1	NVP1142O_10	547	yes	yes	159	41	other	Coil
MG592524.1	NVP1156O_10	547	yes	yes	159	41	other	Coil
MG592527.1	NVP1159O_10	547	yes	yes	159	41	other	Coil
MG592588.1	NVP1217O_10	547	yes	yes	159	41	other	Coil
MG592589.1	NVP1219O_10	547	yes	yes	159	41	other	Coil
MG592412.1	NVP1028O_11	548	yes	yes	159	41	other	#N/A
MG592507.1	NVP1136O_11	548	yes	yes	159	41	other	#N/A
MG592513.1	NVP1142O_11	548	yes	yes	159	41	other	#N/A
MG592524.1	NVP1156O_11	548	yes	yes	159	41	other	#N/A
MG592527.1	NVP1159O_11	548	yes	yes	159	41	other	#N/A
MG592588.1	NVP1217O_11	548	yes	yes	159	41	other	#N/A
MG592507.1	NVP1136O_49	582	.	.	159	41	structural	mobidb-lite consensus disorder prediction
MG592507.1	NVP1136O_50	583	.	.	159	41	other	#N/A
MG592508.1	NVP1137O_48	4606	.	.	105	47	other	cd04496 SSB_OBF IPR000424 Primosome PriB/single-strand DNA-binding, G3DSA:2.40.50.140, MF_00984 Single-stranded DNA-binding protein. IPR011344 Single-stranded DNA-binding protein, mobidb-lite consensus disorder prediction, mobidb-lite consensus disorder prediction, PTHR10302 IPR011344 Single-stranded DNA-binding protein, PTHR10302:SF10, PF00436 Single-strand binding protein family IPR000424 Primo…
MG592589.1	NVP1219O_11	548	yes	yes	159	41	other	#N/A
MG592412.1	NVP1028O_12	549	yes	yes	159	41	other	G3DSA:3.10.450.50, PF02810 SEC-C motif IPR004027 SEC-C motif, SSF103642
MG592507.1	NVP1136O_12	549	yes	yes	159	41	other	G3DSA:3.10.450.50, PF02810 SEC-C motif IPR004027 SEC-C motif, SSF103642
MG592513.1	NVP1142O_12	549	yes	yes	159	41	other	G3DSA:3.10.450.50, PF02810 SEC-C motif IPR004027 SEC-C motif, SSF103642
MG592513.1	NVP1142O_05	542	.	.	159	41	other	#N/A
MG592524.1	NVP1156O_12	549	yes	yes	159	41	other	G3DSA:3.10.450.50, PF02810 SEC-C motif IPR004027 SEC-C motif, SSF103642
MG592527.1	NVP1159O_12	549	yes	yes	159	41	other	G3DSA:3.10.450.50, PF02810 SEC-C motif IPR004027 SEC-C motif, SSF103642
MG592588.1	NVP1217O_12	549	yes	yes	159	41	other	G3DSA:3.10.450.50, PF02810 SEC-C motif IPR004027 SEC-C motif, SSF103642
MG592589.1	NVP1219O_12	549	yes	yes	159	41	other	G3DSA:3.10.450.50, PF02810 SEC-C motif IPR004027 SEC-C motif, SSF103642
MG592412.1	NVP1028O_13	550	yes	yes	159	41	other	#N/A
MG592507.1	NVP1136O_13	550	yes	yes	159	41	other	#N/A
MG592513.1	NVP1142O_13	550	yes	yes	159	41	other	#N/A
MG592524.1	NVP1156O_13	550	yes	yes	159	41	other	#N/A
MG592527.1	NVP1159O_13	550	yes	yes	159	41	other	#N/A
MG592588.1	NVP1217O_13	550	yes	yes	159	41	other	#N/A
MG592589.1	NVP1219O_13	550	yes	yes	159	41	other	#N/A
MG592513.1	NVP1142O_17	554	.	.	159	41	other	#N/A
MG592412.1	NVP1028O_14	551	yes	.	159	41	other	#N/A
MG592507.1	NVP1136O_14	551	yes	.	159	41	other	#N/A
MG592513.1	NVP1142O_14	551	yes	.	159	41	other	#N/A
MG592524.1	NVP1156O_14	551	yes	.	159	41	other	#N/A
MG592527.1	NVP1159O_14	551	yes	.	159	41	other	#N/A
MG592588.1	NVP1217O_14	551	yes	.	159	41	other	#N/A
MG592589.1	NVP1219O_14	551	yes	.	159	41	other	#N/A
MG592412.1	NVP1028O_15	552	yes	yes	159	41	other	#N/A
MG592507.1	NVP1136O_15	552	yes	yes	159	41	other	#N/A
MG592513.1	NVP1142O_15	552	yes	yes	159	41	other	#N/A
MG592524.1	NVP1156O_15	552	yes	yes	159	41	other	#N/A
MG592527.1	NVP1159O_15	552	yes	yes	159	41	other	#N/A
MG592588.1	NVP1217O_15	552	yes	yes	159	41	other	#N/A
MG592589.1	NVP1219O_15	552	yes	yes	159	41	other	#N/A
MG592412.1	NVP1028O_16	553	yes	.	159	41	other	PF06252 Protein of unknown function (DUF1018) IPR009363 Bacteriophage Mu, Gp16
MG592513.1	NVP1142O_33	569	.	.	159	41	no_prediction	#N/A
MG592507.1	NVP1136O_16	553	yes	.	159	41	other	PF06252 Protein of unknown function (DUF1018) IPR009363 Bacteriophage Mu, Gp16
MG592513.1	NVP1142O_16	553	yes	.	159	41	other	PF06252 Protein of unknown function (DUF1018) IPR009363 Bacteriophage Mu, Gp16
MG592524.1	NVP1156O_16	553	yes	.	159	41	other	PF06252 Protein of unknown function (DUF1018) IPR009363 Bacteriophage Mu, Gp16
MG592527.1	NVP1159O_16	553	yes	.	159	41	other	PF06252 Protein of unknown function (DUF1018) IPR009363 Bacteriophage Mu, Gp16
MG592588.1	NVP1217O_16	553	yes	.	159	41	other	PF06252 Protein of unknown function (DUF1018) IPR009363 Bacteriophage Mu, Gp16
MG592589.1	NVP1219O_16	553	yes	.	159	41	other	PF06252 Protein of unknown function (DUF1018) IPR009363 Bacteriophage Mu, Gp16
MG592412.1	NVP1028O_18	555	yes	yes	159	41	other	G3DSA:1.10.10.60, PTHR37812, PF08765 Mor transcription activator family IPR014875 Mor transcription activator, SSF46689 IPR009057 Homeobox-like domain superfamily
MG592507.1	NVP1136O_18	555	yes	yes	159	41	other	G3DSA:1.10.10.60, PTHR37812, PF08765 Mor transcription activator family IPR014875 Mor transcription activator, SSF46689 IPR009057 Homeobox-like domain superfamily
MG592513.1	NVP1142O_18	555	yes	yes	159	41	other	G3DSA:1.10.10.60, PTHR37812, PF08765 Mor transcription activator family IPR014875 Mor transcription activator, SSF46689 IPR009057 Homeobox-like domain superfamily
MG592524.1	NVP1156O_18	555	yes	yes	159	41	other	G3DSA:1.10.10.60, PTHR37812, PF08765 Mor transcription activator family IPR014875 Mor transcription activator, SSF46689 IPR009057 Homeobox-like domain superfamily
MG592527.1	NVP1159O_18	555	yes	yes	159	41	other	G3DSA:1.10.10.60, PTHR37812, PF08765 Mor transcription activator family IPR014875 Mor transcription activator, SSF46689 IPR009057 Homeobox-like domain superfamily
MG592588.1	NVP1217O_18	555	yes	yes	159	41	other	G3DSA:1.10.10.60, PTHR37812, PF08765 Mor transcription activator family IPR014875 Mor transcription activator, SSF46689 IPR009057 Homeobox-like domain superfamily
MG592589.1	NVP1219O_18	555	yes	yes	159	41	other	G3DSA:1.10.10.60, PTHR37812, PF08765 Mor transcription activator family IPR014875 Mor transcription activator, SSF46689 IPR009057 Homeobox-like domain superfamily
MG592412.1	NVP1028O_19	556	yes	.	159	41	other	#N/A
MG592507.1	NVP1136O_19	556	yes	.	159	41	other	#N/A
MG592513.1	NVP1142O_49	582	.	.	159	41	structural	mobidb-lite consensus disorder prediction
MG592513.1	NVP1142O_50	583	.	.	159	41	other	#N/A
MG592515.1	NVP1144O_61	5165	.	.	108	18	other	#N/A
MG592517.1	NVP1148O_58	1318	.	.	109	45	other	#N/A
MG592519.1	NVP1150O_040	1170	.	.	112	20	other	cd01675 RNR_III IPR012833 Ribonucleoside-triphosphate reductase, anaerobic, G3DSA:3.20.70.20, PTHR21075, PF13597 Anaerobic ribonucleoside-triphosphate reductase IPR012833 Ribonucleoside-triphosphate reductase, anaerobic, PS00850 Glycine radical domain signature. IPR019777 Formate C-acetyltransferase glycine radical, conserved site, PS51149 Glycine radical domain profile. IPR001150 Glycine radical…
MG592521.1	NVP1152O_041	1170	.	.	112	20	other	cd01675 RNR_III IPR012833 Ribonucleoside-triphosphate reductase, anaerobic, G3DSA:3.20.70.20, PTHR21075, PF13597 Anaerobic ribonucleoside-triphosphate reductase IPR012833 Ribonucleoside-triphosphate reductase, anaerobic, PS00850 Glycine radical domain signature. IPR019777 Formate C-acetyltransferase glycine radical, conserved site, PS51149 Glycine radical domain profile. IPR001150 Glycine radical…
MG592513.1	NVP1142O_19	556	yes	.	159	41	other	#N/A
MG592524.1	NVP1156O_19	556	yes	.	159	41	other	#N/A
MG592527.1	NVP1159O_19	556	yes	.	159	41	other	#N/A
MG592588.1	NVP1217O_19	556	yes	.	159	41	other	#N/A
MG592524.1	NVP1156O_05	542	.	.	159	41	other	#N/A
MG592589.1	NVP1219O_19	556	yes	.	159	41	other	#N/A
MG592412.1	NVP1028O_20	557	yes	.	159	41	other	cd13926 N-acetylmuramidase_GH108, G3DSA:1.20.141.10, PF05838 Glycosyl hydrolase 108 IPR008565 Protein of unknown function DUF847, PF09374 Predicted Peptidoglycan domain IPR018537 Peptidoglycan binding domain, SSF53955 IPR023346 Lysozyme-like domain superfamily
MG592507.1	NVP1136O_20	557	yes	.	159	41	other	cd13926 N-acetylmuramidase_GH108, G3DSA:1.20.141.10, PF05838 Glycosyl hydrolase 108 IPR008565 Protein of unknown function DUF847, PF09374 Predicted Peptidoglycan domain IPR018537 Peptidoglycan binding domain, SSF53955 IPR023346 Lysozyme-like domain superfamily
MG592513.1	NVP1142O_20	557	yes	.	159	41	other	cd13926 N-acetylmuramidase_GH108, G3DSA:1.20.141.10, PF05838 Glycosyl hydrolase 108 IPR008565 Protein of unknown function DUF847, PF09374 Predicted Peptidoglycan domain IPR018537 Peptidoglycan binding domain, SSF53955 IPR023346 Lysozyme-like domain superfamily
MG592524.1	NVP1156O_20	557	yes	.	159	41	other	cd13926 N-acetylmuramidase_GH108, G3DSA:1.20.141.10, PF05838 Glycosyl hydrolase 108 IPR008565 Protein of unknown function DUF847, PF09374 Predicted Peptidoglycan domain IPR018537 Peptidoglycan binding domain, SSF53955 IPR023346 Lysozyme-like domain superfamily
MG592527.1	NVP1159O_20	557	yes	.	159	41	other	cd13926 N-acetylmuramidase_GH108, G3DSA:1.20.141.10, PF05838 Glycosyl hydrolase 108 IPR008565 Protein of unknown function DUF847, PF09374 Predicted Peptidoglycan domain IPR018537 Peptidoglycan binding domain, SSF53955 IPR023346 Lysozyme-like domain superfamily
MG592588.1	NVP1217O_20	557	yes	.	159	41	other	cd13926 N-acetylmuramidase_GH108, G3DSA:1.20.141.10, PF05838 Glycosyl hydrolase 108 IPR008565 Protein of unknown function DUF847, PF09374 Predicted Peptidoglycan domain IPR018537 Peptidoglycan binding domain, SSF53955 IPR023346 Lysozyme-like domain superfamily
MG592589.1	NVP1219O_20	557	yes	.	159	41	other	cd13926 N-acetylmuramidase_GH108, G3DSA:1.20.141.10, PF05838 Glycosyl hydrolase 108 IPR008565 Protein of unknown function DUF847, PF09374 Predicted Peptidoglycan domain IPR018537 Peptidoglycan binding domain, SSF53955 IPR023346 Lysozyme-like domain superfamily
MG592412.1	NVP1028O_21	558	yes	yes	159	41	other	#N/A
MG592507.1	NVP1136O_21	558	yes	yes	159	41	other	#N/A
MG592513.1	NVP1142O_21	558	yes	yes	159	41	other	#N/A
MG592524.1	NVP1156O_17	554	.	.	159	41	other	#N/A
MG592524.1	NVP1156O_21	558	yes	yes	159	41	other	#N/A
MG592527.1	NVP1159O_21	558	yes	yes	159	41	other	#N/A
MG592588.1	NVP1217O_21	558	yes	yes	159	41	other	#N/A
MG592589.1	NVP1219O_21	558	yes	yes	159	41	other	#N/A
MG592412.1	NVP1028O_23	559	yes	yes	159	41	other	G3DSA:1.20.120.910, PTHR38777, PF01258 Prokaryotic dksA/traR C4-type zinc finger IPR000962 Zinc finger, DksA/TraR C4-type, PS51128 Prokaryotic dksA C4-type zinc finger profiles. IPR000962 Zinc finger, DksA/TraR C4-type, SSF57716, TIGR02419 C4_traR_proteo: phage/conjugal plasmid C-4 type zinc finger protein, TraR family IPR012783 Zinc finger, C4 DksA/TraR-type
MG592507.1	NVP1136O_23	559	yes	yes	159	41	other	G3DSA:1.20.120.910, PTHR38777, PF01258 Prokaryotic dksA/traR C4-type zinc finger IPR000962 Zinc finger, DksA/TraR C4-type, PS51128 Prokaryotic dksA C4-type zinc finger profiles. IPR000962 Zinc finger, DksA/TraR C4-type, SSF57716, TIGR02419 C4_traR_proteo: phage/conjugal plasmid C-4 type zinc finger protein, TraR family IPR012783 Zinc finger, C4 DksA/TraR-type
MG592513.1	NVP1142O_23	559	yes	yes	159	41	other	G3DSA:1.20.120.910, PTHR38777, PF01258 Prokaryotic dksA/traR C4-type zinc finger IPR000962 Zinc finger, DksA/TraR C4-type, PS51128 Prokaryotic dksA C4-type zinc finger profiles. IPR000962 Zinc finger, DksA/TraR C4-type, SSF57716, TIGR02419 C4_traR_proteo: phage/conjugal plasmid C-4 type zinc finger protein, TraR family IPR012783 Zinc finger, C4 DksA/TraR-type
MG592524.1	NVP1156O_23	559	yes	yes	159	41	other	G3DSA:1.20.120.910, PTHR38777, PF01258 Prokaryotic dksA/traR C4-type zinc finger IPR000962 Zinc finger, DksA/TraR C4-type, PS51128 Prokaryotic dksA C4-type zinc finger profiles. IPR000962 Zinc finger, DksA/TraR C4-type, SSF57716, TIGR02419 C4_traR_proteo: phage/conjugal plasmid C-4 type zinc finger protein, TraR family IPR012783 Zinc finger, C4 DksA/TraR-type
MG592527.1	NVP1159O_23	559	yes	yes	159	41	other	G3DSA:1.20.120.910, PTHR38777, PF01258 Prokaryotic dksA/traR C4-type zinc finger IPR000962 Zinc finger, DksA/TraR C4-type, PS51128 Prokaryotic dksA C4-type zinc finger profiles. IPR000962 Zinc finger, DksA/TraR C4-type, SSF57716, TIGR02419 C4_traR_proteo: phage/conjugal plasmid C-4 type zinc finger protein, TraR family IPR012783 Zinc finger, C4 DksA/TraR-type
MG592588.1	NVP1217O_23	559	yes	yes	159	41	other	G3DSA:1.20.120.910, PTHR38777, PF01258 Prokaryotic dksA/traR C4-type zinc finger IPR000962 Zinc finger, DksA/TraR C4-type, PS51128 Prokaryotic dksA C4-type zinc finger profiles. IPR000962 Zinc finger, DksA/TraR C4-type, SSF57716, TIGR02419 C4_traR_proteo: phage/conjugal plasmid C-4 type zinc finger protein, TraR family IPR012783 Zinc finger, C4 DksA/TraR-type
MG592589.1	NVP1219O_23	559	yes	yes	159	41	other	G3DSA:1.20.120.910, PTHR38777, PF01258 Prokaryotic dksA/traR C4-type zinc finger IPR000962 Zinc finger, DksA/TraR C4-type, PS51128 Prokaryotic dksA C4-type zinc finger profiles. IPR000962 Zinc finger, DksA/TraR C4-type, SSF57716, TIGR02419 C4_traR_proteo: phage/conjugal plasmid C-4 type zinc finger protein, TraR family IPR012783 Zinc finger, C4 DksA/TraR-type
MG592412.1	NVP1028O_24	560	yes	yes	159	41	other	Coil, PF10805 Protein of unknown function (DUF2730) IPR020269 Bacteriophage Mu, Gp25
MG592507.1	NVP1136O_24	560	yes	yes	159	41	other	Coil, PF10805 Protein of unknown function (DUF2730) IPR020269 Bacteriophage Mu, Gp25
MG592513.1	NVP1142O_24	560	yes	yes	159	41	other	Coil, PF10805 Protein of unknown function (DUF2730) IPR020269 Bacteriophage Mu, Gp25
MG592524.1	NVP1156O_24	560	yes	yes	159	41	other	Coil, PF10805 Protein of unknown function (DUF2730) IPR020269 Bacteriophage Mu, Gp25
MG592524.1	NVP1156O_33	569	.	.	159	41	no_prediction	#N/A
MG592527.1	NVP1159O_24	560	yes	yes	159	41	other	Coil, PF10805 Protein of unknown function (DUF2730) IPR020269 Bacteriophage Mu, Gp25
MG592588.1	NVP1217O_24	560	yes	yes	159	41	other	Coil, PF10805 Protein of unknown function (DUF2730) IPR020269 Bacteriophage Mu, Gp25
MG592589.1	NVP1219O_24	560	yes	yes	159	41	other	Coil, PF10805 Protein of unknown function (DUF2730) IPR020269 Bacteriophage Mu, Gp25
MG592412.1	NVP1028O_25	561	yes	yes	159	41	other	PF08461 Ribonuclease R winged-helix domain IPR013668 Ribonuclease R winged-helix domain, SSF46785 IPR036390 Winged helix DNA-binding domain superfamily
MG592507.1	NVP1136O_25	561	yes	yes	159	41	other	PF08461 Ribonuclease R winged-helix domain IPR013668 Ribonuclease R winged-helix domain, SSF46785 IPR036390 Winged helix DNA-binding domain superfamily
MG592513.1	NVP1142O_25	561	yes	yes	159	41	other	PF08461 Ribonuclease R winged-helix domain IPR013668 Ribonuclease R winged-helix domain, SSF46785 IPR036390 Winged helix DNA-binding domain superfamily
MG592524.1	NVP1156O_25	561	yes	yes	159	41	other	PF08461 Ribonuclease R winged-helix domain IPR013668 Ribonuclease R winged-helix domain, SSF46785 IPR036390 Winged helix DNA-binding domain superfamily
MG592527.1	NVP1159O_25	561	yes	yes	159	41	other	PF08461 Ribonuclease R winged-helix domain IPR013668 Ribonuclease R winged-helix domain, SSF46785 IPR036390 Winged helix DNA-binding domain superfamily
MG592588.1	NVP1217O_25	561	yes	yes	159	41	other	PF08461 Ribonuclease R winged-helix domain IPR013668 Ribonuclease R winged-helix domain, SSF46785 IPR036390 Winged helix DNA-binding domain superfamily
MG592589.1	NVP1219O_25	561	yes	yes	159	41	other	PF08461 Ribonuclease R winged-helix domain IPR013668 Ribonuclease R winged-helix domain, SSF46785 IPR036390 Winged helix DNA-binding domain superfamily
MG592412.1	NVP1028O_26	562	yes	yes	159	41	other	PF11985 Protein of unknown function (DUF3486) IPR021874 Bacteriophage Mu, Gp27
MG592507.1	NVP1136O_26	562	yes	yes	159	41	other	PF11985 Protein of unknown function (DUF3486) IPR021874 Bacteriophage Mu, Gp27
MG592513.1	NVP1142O_26	562	yes	yes	159	41	other	PF11985 Protein of unknown function (DUF3486) IPR021874 Bacteriophage Mu, Gp27
MG592524.1	NVP1156O_26	562	yes	yes	159	41	other	PF11985 Protein of unknown function (DUF3486) IPR021874 Bacteriophage Mu, Gp27
MG592527.1	NVP1159O_26	562	yes	yes	159	41	other	PF11985 Protein of unknown function (DUF3486) IPR021874 Bacteriophage Mu, Gp27
MG592524.1	NVP1156O_49	582	.	.	159	41	structural	mobidb-lite consensus disorder prediction
MG592524.1	NVP1156O_50	583	.	.	159	41	other	#N/A
MG592588.1	NVP1217O_26	562	yes	yes	159	41	other	PF11985 Protein of unknown function (DUF3486) IPR021874 Bacteriophage Mu, Gp27
MG592589.1	NVP1219O_26	562	yes	yes	159	41	other	PF11985 Protein of unknown function (DUF3486) IPR021874 Bacteriophage Mu, Gp27
MG592412.1	NVP1028O_27	563	yes	yes	159	41	other	G3DSA:3.40.50.300, G3DSA:3.30.420.240, mobidb-lite consensus disorder prediction, PF03237 Terminase-like family IPR004921 Terminase large subunit, T4likevirus-type, PIRSF007056 IPR012036 Bacteriophage Mu, Gp28
MG592507.1	NVP1136O_27	563	yes	yes	159	41	other	G3DSA:3.40.50.300, G3DSA:3.30.420.240, mobidb-lite consensus disorder prediction, PF03237 Terminase-like family IPR004921 Terminase large subunit, T4likevirus-type, PIRSF007056 IPR012036 Bacteriophage Mu, Gp28
MG592527.1	NVP1159O_05	542	.	.	159	41	other	#N/A
MG592513.1	NVP1142O_27	563	yes	yes	159	41	other	G3DSA:3.40.50.300, G3DSA:3.30.420.240, mobidb-lite consensus disorder prediction, PF03237 Terminase-like family IPR004921 Terminase large subunit, T4likevirus-type, PIRSF007056 IPR012036 Bacteriophage Mu, Gp28
MG592524.1	NVP1156O_27	563	yes	yes	159	41	other	G3DSA:3.40.50.300, G3DSA:3.30.420.240, mobidb-lite consensus disorder prediction, PF03237 Terminase-like family IPR004921 Terminase large subunit, T4likevirus-type, PIRSF007056 IPR012036 Bacteriophage Mu, Gp28
MG592527.1	NVP1159O_27	563	yes	yes	159	41	other	G3DSA:3.40.50.300, G3DSA:3.30.420.240, mobidb-lite consensus disorder prediction, PF03237 Terminase-like family IPR004921 Terminase large subunit, T4likevirus-type, PIRSF007056 IPR012036 Bacteriophage Mu, Gp28
MG592588.1	NVP1217O_27	563	yes	yes	159	41	other	G3DSA:3.40.50.300, G3DSA:3.30.420.240, mobidb-lite consensus disorder prediction, PF03237 Terminase-like family IPR004921 Terminase large subunit, T4likevirus-type, PIRSF007056 IPR012036 Bacteriophage Mu, Gp28
MG592589.1	NVP1219O_27	563	yes	yes	159	41	other	G3DSA:3.40.50.300, G3DSA:3.30.420.240, mobidb-lite consensus disorder prediction, PF03237 Terminase-like family IPR004921 Terminase large subunit, T4likevirus-type, PIRSF007056 IPR012036 Bacteriophage Mu, Gp28
MG592412.1	NVP1028O_28	564	yes	yes	159	41	structural	PF06074 Protein of unknown function (DUF935) IPR009279 Protein of unknown function DUF935
MG592507.1	NVP1136O_28	564	yes	yes	159	41	structural	PF06074 Protein of unknown function (DUF935) IPR009279 Protein of unknown function DUF935
MG592513.1	NVP1142O_28	564	yes	yes	159	41	structural	PF06074 Protein of unknown function (DUF935) IPR009279 Protein of unknown function DUF935
MG592524.1	NVP1156O_28	564	yes	yes	159	41	structural	PF06074 Protein of unknown function (DUF935) IPR009279 Protein of unknown function DUF935
MG592527.1	NVP1159O_28	564	yes	yes	159	41	structural	PF06074 Protein of unknown function (DUF935) IPR009279 Protein of unknown function DUF935
MG592588.1	NVP1217O_28	564	yes	yes	159	41	structural	PF06074 Protein of unknown function (DUF935) IPR009279 Protein of unknown function DUF935
MG592527.1	NVP1159O_17	554	.	.	159	41	other	#N/A
MG592589.1	NVP1219O_28	564	yes	yes	159	41	structural	PF06074 Protein of unknown function (DUF935) IPR009279 Protein of unknown function DUF935
MG592412.1	NVP1028O_29	565	yes	yes	159	41	other	PF04233 Phage Mu protein F like protein IPR006528 Phage head morphogenesis domain
MG592507.1	NVP1136O_29	565	yes	yes	159	41	other	PF04233 Phage Mu protein F like protein IPR006528 Phage head morphogenesis domain
MG592513.1	NVP1142O_29	565	yes	yes	159	41	other	PF04233 Phage Mu protein F like protein IPR006528 Phage head morphogenesis domain
MG592524.1	NVP1156O_29	565	yes	yes	159	41	other	PF04233 Phage Mu protein F like protein IPR006528 Phage head morphogenesis domain
MG592527.1	NVP1159O_29	565	yes	yes	159	41	other	PF04233 Phage Mu protein F like protein IPR006528 Phage head morphogenesis domain
MG592588.1	NVP1217O_29	565	yes	yes	159	41	other	PF04233 Phage Mu protein F like protein IPR006528 Phage head morphogenesis domain
MG592589.1	NVP1219O_29	565	yes	yes	159	41	other	PF04233 Phage Mu protein F like protein IPR006528 Phage head morphogenesis domain
MG592412.1	NVP1028O_30	566	yes	yes	159	41	other	Coil, PF10123 Mu-like prophage I protein IPR012106 Protease, Mu phage/prophage I type, PIRSF016624 IPR012106 Protease, Mu phage/prophage I type, PIRSF016624 IPR012106 Protease, Mu phage/prophage I type
MG592507.1	NVP1136O_30	566	yes	yes	159	41	other	Coil, PF10123 Mu-like prophage I protein IPR012106 Protease, Mu phage/prophage I type, PIRSF016624 IPR012106 Protease, Mu phage/prophage I type, PIRSF016624 IPR012106 Protease, Mu phage/prophage I type
MG592513.1	NVP1142O_30	566	yes	yes	159	41	other	Coil, PF10123 Mu-like prophage I protein IPR012106 Protease, Mu phage/prophage I type, PIRSF016624 IPR012106 Protease, Mu phage/prophage I type, PIRSF016624 IPR012106 Protease, Mu phage/prophage I type
MG592524.1	NVP1156O_30	566	yes	yes	159	41	other	Coil, PF10123 Mu-like prophage I protein IPR012106 Protease, Mu phage/prophage I type, PIRSF016624 IPR012106 Protease, Mu phage/prophage I type, PIRSF016624 IPR012106 Protease, Mu phage/prophage I type
MG592527.1	NVP1159O_30	566	yes	yes	159	41	other	Coil, PF10123 Mu-like prophage I protein IPR012106 Protease, Mu phage/prophage I type, PIRSF016624 IPR012106 Protease, Mu phage/prophage I type, PIRSF016624 IPR012106 Protease, Mu phage/prophage I type
MG592588.1	NVP1217O_30	566	yes	yes	159	41	other	Coil, PF10123 Mu-like prophage I protein IPR012106 Protease, Mu phage/prophage I type, PIRSF016624 IPR012106 Protease, Mu phage/prophage I type, PIRSF016624 IPR012106 Protease, Mu phage/prophage I type
MG592589.1	NVP1219O_30	566	yes	yes	159	41	other	Coil, PF10123 Mu-like prophage I protein IPR012106 Protease, Mu phage/prophage I type, PIRSF016624 IPR012106 Protease, Mu phage/prophage I type, PIRSF016624 IPR012106 Protease, Mu phage/prophage I type
MG592527.1	NVP1159O_33	569	.	.	159	41	no_prediction	#N/A
MG592412.1	NVP1028O_31	567	yes	yes	159	41	structural	PF10124 Mu-like prophage major head subunit gpT IPR018774 Bacteriophage Mu, GpT
MG592507.1	NVP1136O_31	567	yes	yes	159	41	structural	PF10124 Mu-like prophage major head subunit gpT IPR018774 Bacteriophage Mu, GpT
MG592513.1	NVP1142O_31	567	yes	yes	159	41	structural	PF10124 Mu-like prophage major head subunit gpT IPR018774 Bacteriophage Mu, GpT
MG592524.1	NVP1156O_31	567	yes	yes	159	41	structural	PF10124 Mu-like prophage major head subunit gpT IPR018774 Bacteriophage Mu, GpT
MG592527.1	NVP1159O_31	567	yes	yes	159	41	structural	PF10124 Mu-like prophage major head subunit gpT IPR018774 Bacteriophage Mu, GpT
MG592588.1	NVP1217O_31	567	yes	yes	159	41	structural	PF10124 Mu-like prophage major head subunit gpT IPR018774 Bacteriophage Mu, GpT
MG592589.1	NVP1219O_31	567	yes	yes	159	41	structural	PF10124 Mu-like prophage major head subunit gpT IPR018774 Bacteriophage Mu, GpT
MG592412.1	NVP1028O_32	568	yes	yes	159	41	other	#N/A
MG592507.1	NVP1136O_32	568	yes	yes	159	41	other	#N/A
MG592513.1	NVP1142O_32	568	yes	yes	159	41	other	#N/A
MG592524.1	NVP1156O_32	568	yes	yes	159	41	other	#N/A
MG592527.1	NVP1159O_32	568	yes	yes	159	41	other	#N/A
MG592588.1	NVP1217O_32	568	yes	yes	159	41	other	#N/A
MG592589.1	NVP1219O_32	568	yes	yes	159	41	other	#N/A
MG592412.1	NVP1028O_34	570	yes	.	159	41	other	Coil, mobidb-lite consensus disorder prediction, mobidb-lite consensus disorder prediction
MG592527.1	NVP1159O_49	582	.	.	159	41	structural	mobidb-lite consensus disorder prediction
MG592527.1	NVP1159O_50	583	.	.	159	41	other	#N/A
MG592540.1	NVP1173O_28	4606	.	.	123	30	other	mobidb-lite consensus disorder prediction, mobidb-lite consensus disorder prediction, SSF50249 IPR012340 Nucleic acid-binding, OB-fold
MG592507.1	NVP1136O_34	570	yes	.	159	41	other	Coil, mobidb-lite consensus disorder prediction, mobidb-lite consensus disorder prediction
MG592551.1	NVP1185O_34	3529	.	.	134	26	other	mobidb-lite consensus disorder prediction, mobidb-lite consensus disorder prediction
MG592552.1	NVP1186O_25	4606	.	.	135	30	other	cd04496 SSB_OBF IPR000424 Primosome PriB/single-strand DNA-binding, G3DSA:2.40.50.140, MF_00984 Single-stranded DNA-binding protein. IPR011344 Single-stranded DNA-binding protein, mobidb-lite consensus disorder prediction, mobidb-lite consensus disorder prediction, PTHR10302 IPR011344 Single-stranded DNA-binding protein, PTHR10302:SF10, PF00436 Single-strand binding protein family IPR000424 Primo…
MG592566.1	NVP1197A_19	4606	.	.	141	29	other	cd04496 SSB_OBF IPR000424 Primosome PriB/single-strand DNA-binding, G3DSA:2.40.50.140, MF_00984 Single-stranded DNA-binding protein. IPR011344 Single-stranded DNA-binding protein, mobidb-lite consensus disorder prediction, mobidb-lite consensus disorder prediction, PTHR10302 IPR011344 Single-stranded DNA-binding protein, PTHR10302:SF10, PF00436 Single-strand binding protein family IPR000424 Primo…
MG592513.1	NVP1142O_34	570	yes	.	159	41	other	Coil, mobidb-lite consensus disorder prediction, mobidb-lite consensus disorder prediction
MG592524.1	NVP1156O_34	570	yes	.	159	41	other	Coil, mobidb-lite consensus disorder prediction, mobidb-lite consensus disorder prediction
MG592527.1	NVP1159O_34	570	yes	.	159	41	other	Coil, mobidb-lite consensus disorder prediction, mobidb-lite consensus disorder prediction
MG592588.1	NVP1217O_34	570	yes	.	159	41	other	Coil, mobidb-lite consensus disorder prediction, mobidb-lite consensus disorder prediction
MG592589.1	NVP1219O_34	570	yes	.	159	41	other	Coil, mobidb-lite consensus disorder prediction, mobidb-lite consensus disorder prediction
MG592412.1	NVP1028O_35	571	yes	yes	159	41	structural	PF07030 Protein of unknown function (DUF1320) IPR009752 Bacteriophage Mu, Gp36
MG592507.1	NVP1136O_35	571	yes	yes	159	41	structural	PF07030 Protein of unknown function (DUF1320) IPR009752 Bacteriophage Mu, Gp36
MG592513.1	NVP1142O_35	571	yes	yes	159	41	structural	PF07030 Protein of unknown function (DUF1320) IPR009752 Bacteriophage Mu, Gp36
MG592524.1	NVP1156O_35	571	yes	yes	159	41	structural	PF07030 Protein of unknown function (DUF1320) IPR009752 Bacteriophage Mu, Gp36
MG592527.1	NVP1159O_35	571	yes	yes	159	41	structural	PF07030 Protein of unknown function (DUF1320) IPR009752 Bacteriophage Mu, Gp36
MG592588.1	NVP1217O_35	571	yes	yes	159	41	structural	PF07030 Protein of unknown function (DUF1320) IPR009752 Bacteriophage Mu, Gp36
MG592589.1	NVP1219O_35	571	yes	yes	159	41	structural	PF07030 Protein of unknown function (DUF1320) IPR009752 Bacteriophage Mu, Gp36
MG592412.1	NVP1028O_36	572	yes	yes	159	41	structural	PF05069 Phage virion morphogenesis family IPR006522 Phage virion morphogensis protein, TIGR01635 tail_comp_S: phage virion morphogenesis protein IPR006522 Phage virion morphogensis protein
MG592507.1	NVP1136O_36	572	yes	yes	159	41	structural	PF05069 Phage virion morphogenesis family IPR006522 Phage virion morphogensis protein, TIGR01635 tail_comp_S: phage virion morphogenesis protein IPR006522 Phage virion morphogensis protein
MG592513.1	NVP1142O_36	572	yes	yes	159	41	structural	PF05069 Phage virion morphogenesis family IPR006522 Phage virion morphogensis protein, TIGR01635 tail_comp_S: phage virion morphogenesis protein IPR006522 Phage virion morphogensis protein
MG592524.1	NVP1156O_36	572	yes	yes	159	41	structural	PF05069 Phage virion morphogenesis family IPR006522 Phage virion morphogensis protein, TIGR01635 tail_comp_S: phage virion morphogenesis protein IPR006522 Phage virion morphogensis protein
MG592527.1	NVP1159O_36	572	yes	yes	159	41	structural	PF05069 Phage virion morphogenesis family IPR006522 Phage virion morphogensis protein, TIGR01635 tail_comp_S: phage virion morphogenesis protein IPR006522 Phage virion morphogensis protein
MG592588.1	NVP1217O_36	572	yes	yes	159	41	structural	PF05069 Phage virion morphogenesis family IPR006522 Phage virion morphogensis protein, TIGR01635 tail_comp_S: phage virion morphogenesis protein IPR006522 Phage virion morphogensis protein
MG592589.1	NVP1219O_36	572	yes	yes	159	41	structural	PF05069 Phage virion morphogenesis family IPR006522 Phage virion morphogensis protein, TIGR01635 tail_comp_S: phage virion morphogenesis protein IPR006522 Phage virion morphogensis protein
MG592412.1	NVP1028O_37	573	yes	yes	159	41	structural	#N/A
MG592507.1	NVP1136O_37	573	yes	yes	159	41	structural	#N/A
MG592513.1	NVP1142O_37	573	yes	yes	159	41	structural	#N/A
MG592524.1	NVP1156O_37	573	yes	yes	159	41	structural	#N/A
MG592527.1	NVP1159O_37	573	yes	yes	159	41	structural	#N/A
MG592588.1	NVP1217O_37	573	yes	yes	159	41	structural	#N/A
MG592589.1	NVP1219O_37	573	yes	yes	159	41	structural	#N/A
MG592412.1	NVP1028O_38	574	yes	yes	159	41	other	mobidb-lite consensus disorder prediction, mobidb-lite consensus disorder prediction, mobidb-lite consensus disorder prediction, PF10948 Protein of unknown function (DUF2635) IPR024400 Protein of unknown function DUF2635
MG592507.1	NVP1136O_38	574	yes	yes	159	41	other	mobidb-lite consensus disorder prediction, mobidb-lite consensus disorder prediction, mobidb-lite consensus disorder prediction, PF10948 Protein of unknown function (DUF2635) IPR024400 Protein of unknown function DUF2635
MG592513.1	NVP1142O_38	574	yes	yes	159	41	other	mobidb-lite consensus disorder prediction, mobidb-lite consensus disorder prediction, mobidb-lite consensus disorder prediction, PF10948 Protein of unknown function (DUF2635) IPR024400 Protein of unknown function DUF2635
MG592524.1	NVP1156O_38	574	yes	yes	159	41	other	mobidb-lite consensus disorder prediction, mobidb-lite consensus disorder prediction, mobidb-lite consensus disorder prediction, PF10948 Protein of unknown function (DUF2635) IPR024400 Protein of unknown function DUF2635
MG592527.1	NVP1159O_38	574	yes	yes	159	41	other	mobidb-lite consensus disorder prediction, mobidb-lite consensus disorder prediction, mobidb-lite consensus disorder prediction, PF10948 Protein of unknown function (DUF2635) IPR024400 Protein of unknown function DUF2635
MG592588.1	NVP1217O_38	574	yes	yes	159	41	other	mobidb-lite consensus disorder prediction, mobidb-lite consensus disorder prediction, mobidb-lite consensus disorder prediction, PF10948 Protein of unknown function (DUF2635) IPR024400 Protein of unknown function DUF2635
MG592589.1	NVP1219O_38	574	yes	yes	159	41	other	mobidb-lite consensus disorder prediction, mobidb-lite consensus disorder prediction, mobidb-lite consensus disorder prediction, PF10948 Protein of unknown function (DUF2635) IPR024400 Protein of unknown function DUF2635
MG592412.1	NVP1028O_40	575	yes	yes	159	41	structural	mobidb-lite consensus disorder prediction, PF10618 Phage tail tube protein IPR019596 Bacteriophage Mu, GpM, tail tube
MG592507.1	NVP1136O_40	575	yes	yes	159	41	structural	mobidb-lite consensus disorder prediction, PF10618 Phage tail tube protein IPR019596 Bacteriophage Mu, GpM, tail tube
MG592513.1	NVP1142O_40	575	yes	yes	159	41	structural	mobidb-lite consensus disorder prediction, PF10618 Phage tail tube protein IPR019596 Bacteriophage Mu, GpM, tail tube
MG592524.1	NVP1156O_40	575	yes	yes	159	41	structural	mobidb-lite consensus disorder prediction, PF10618 Phage tail tube protein IPR019596 Bacteriophage Mu, GpM, tail tube
MG592527.1	NVP1159O_40	575	yes	yes	159	41	structural	mobidb-lite consensus disorder prediction, PF10618 Phage tail tube protein IPR019596 Bacteriophage Mu, GpM, tail tube
MG592588.1	NVP1217O_40	575	yes	yes	159	41	structural	mobidb-lite consensus disorder prediction, PF10618 Phage tail tube protein IPR019596 Bacteriophage Mu, GpM, tail tube
MG592589.1	NVP1219O_40	575	yes	yes	159	41	structural	mobidb-lite consensus disorder prediction, PF10618 Phage tail tube protein IPR019596 Bacteriophage Mu, GpM, tail tube
MG592412.1	NVP1028O_41	576	yes	yes	159	41	other	PF10109 Phage tail assembly chaperone proteins, E, or 41 or 14 IPR019289 Bacteriophage tail protein Gp41, putative
MG592507.1	NVP1136O_41	576	yes	yes	159	41	other	PF10109 Phage tail assembly chaperone proteins, E, or 41 or 14 IPR019289 Bacteriophage tail protein Gp41, putative
MG592575.1	NVP1205O_31	2082	.	.	148	33	other	MF_00194 Recombination-associated protein RdgC [rdgC]. IPR007476 Putative exonuclease, RdgC, PTHR38103 IPR007476 Putative exonuclease, RdgC, PF04381 Putative exonuclease, RdgC IPR007476 Putative exonuclease, RdgC
MG592575.1	NVP1205O_69	4075	.	.	148	33	other	#N/A
MG592575.1	NVP1205O_70	4606	.	.	148	33	other	cd04496 SSB_OBF IPR000424 Primosome PriB/single-strand DNA-binding, G3DSA:2.40.50.140, MF_00984 Single-stranded DNA-binding protein. IPR011344 Single-stranded DNA-binding protein, mobidb-lite consensus disorder prediction, mobidb-lite consensus disorder prediction, PTHR10302 IPR011344 Single-stranded DNA-binding protein, PTHR10302:SF10, PF00436 Single-strand binding protein family IPR000424 Primo…
MG592584.1	NVP1214O_49	4580	.	.	156	39	other	mobidb-lite consensus disorder prediction, mobidb-lite consensus disorder prediction, mobidb-lite consensus disorder prediction, mobidb-lite consensus disorder prediction, mobidb-lite consensus disorder prediction
MG592513.1	NVP1142O_41	576	yes	yes	159	41	other	PF10109 Phage tail assembly chaperone proteins, E, or 41 or 14 IPR019289 Bacteriophage tail protein Gp41, putative
MG592524.1	NVP1156O_41	576	yes	yes	159	41	other	PF10109 Phage tail assembly chaperone proteins, E, or 41 or 14 IPR019289 Bacteriophage tail protein Gp41, putative
MG592527.1	NVP1159O_41	576	yes	yes	159	41	other	PF10109 Phage tail assembly chaperone proteins, E, or 41 or 14 IPR019289 Bacteriophage tail protein Gp41, putative
MG592588.1	NVP1217O_41	576	yes	yes	159	41	other	PF10109 Phage tail assembly chaperone proteins, E, or 41 or 14 IPR019289 Bacteriophage tail protein Gp41, putative
MG592588.1	NVP1217O_05	542	.	.	159	41	other	#N/A
MG592589.1	NVP1219O_41	576	yes	yes	159	41	other	PF10109 Phage tail assembly chaperone proteins, E, or 41 or 14 IPR019289 Bacteriophage tail protein Gp41, putative
MG592412.1	NVP1028O_42	577	yes	yes	159	41	structural	mobidb-lite consensus disorder prediction, mobidb-lite consensus disorder prediction, PTHR38812, PTHR38812, TIGR02675 tape_meas_nterm: tape measure domain IPR013491 Caudovirus, tape measure, N-terminal
MG592507.1	NVP1136O_42	577	yes	yes	159	41	structural	mobidb-lite consensus disorder prediction, mobidb-lite consensus disorder prediction, PTHR38812, PTHR38812, TIGR02675 tape_meas_nterm: tape measure domain IPR013491 Caudovirus, tape measure, N-terminal
MG592513.1	NVP1142O_42	577	yes	yes	159	41	structural	mobidb-lite consensus disorder prediction, mobidb-lite consensus disorder prediction, PTHR38812, PTHR38812, TIGR02675 tape_meas_nterm: tape measure domain IPR013491 Caudovirus, tape measure, N-terminal
MG592524.1	NVP1156O_42	577	yes	yes	159	41	structural	mobidb-lite consensus disorder prediction, mobidb-lite consensus disorder prediction, PTHR38812, PTHR38812, TIGR02675 tape_meas_nterm: tape measure domain IPR013491 Caudovirus, tape measure, N-terminal
MG592527.1	NVP1159O_42	577	yes	yes	159	41	structural	mobidb-lite consensus disorder prediction, mobidb-lite consensus disorder prediction, PTHR38812, PTHR38812, TIGR02675 tape_meas_nterm: tape measure domain IPR013491 Caudovirus, tape measure, N-terminal
MG592588.1	NVP1217O_42	577	yes	yes	159	41	structural	mobidb-lite consensus disorder prediction, mobidb-lite consensus disorder prediction, PTHR38812, PTHR38812, TIGR02675 tape_meas_nterm: tape measure domain IPR013491 Caudovirus, tape measure, N-terminal
MG592589.1	NVP1219O_42	577	yes	yes	159	41	structural	mobidb-lite consensus disorder prediction, mobidb-lite consensus disorder prediction, PTHR38812, PTHR38812, TIGR02675 tape_meas_nterm: tape measure domain IPR013491 Caudovirus, tape measure, N-terminal
MG592412.1	NVP1028O_43	578	yes	yes	159	41	structural	mobidb-lite consensus disorder prediction, mobidb-lite consensus disorder prediction, PF07157 DNA circularisation protein N-terminus IPR009826 DNA circulation, N-terminal
MG592507.1	NVP1136O_43	578	yes	yes	159	41	structural	mobidb-lite consensus disorder prediction, mobidb-lite consensus disorder prediction, PF07157 DNA circularisation protein N-terminus IPR009826 DNA circulation, N-terminal
MG592513.1	NVP1142O_43	578	yes	yes	159	41	structural	mobidb-lite consensus disorder prediction, mobidb-lite consensus disorder prediction, PF07157 DNA circularisation protein N-terminus IPR009826 DNA circulation, N-terminal
MG592588.1	NVP1217O_17	554	.	.	159	41	other	#N/A
MG592524.1	NVP1156O_43	578	yes	yes	159	41	structural	mobidb-lite consensus disorder prediction, mobidb-lite consensus disorder prediction, PF07157 DNA circularisation protein N-terminus IPR009826 DNA circulation, N-terminal
MG592527.1	NVP1159O_43	578	yes	yes	159	41	structural	mobidb-lite consensus disorder prediction, mobidb-lite consensus disorder prediction, PF07157 DNA circularisation protein N-terminus IPR009826 DNA circulation, N-terminal
MG592588.1	NVP1217O_43	578	yes	yes	159	41	structural	mobidb-lite consensus disorder prediction, mobidb-lite consensus disorder prediction, PF07157 DNA circularisation protein N-terminus IPR009826 DNA circulation, N-terminal
MG592589.1	NVP1219O_43	578	yes	yes	159	41	structural	mobidb-lite consensus disorder prediction, mobidb-lite consensus disorder prediction, PF07157 DNA circularisation protein N-terminus IPR009826 DNA circulation, N-terminal
MG592412.1	NVP1028O_45	579	yes	yes	159	41	structural	G3DSA:2.20.25.540, PF06890 Bacteriophage Mu Gp45 protein IPR014462 Phage-associated protein Gp45, PIRSF012337 IPR014462 Phage-associated protein Gp45, TIGR01644 phage_P2_V: phage baseplate assembly protein V IPR013046 Phage baseplate assembly protein V/Gp45
MG592507.1	NVP1136O_45	579	yes	yes	159	41	structural	G3DSA:2.20.25.540, PF06890 Bacteriophage Mu Gp45 protein IPR014462 Phage-associated protein Gp45, PIRSF012337 IPR014462 Phage-associated protein Gp45, TIGR01644 phage_P2_V: phage baseplate assembly protein V IPR013046 Phage baseplate assembly protein V/Gp45
MG592513.1	NVP1142O_45	579	yes	yes	159	41	structural	G3DSA:2.20.25.540, PF06890 Bacteriophage Mu Gp45 protein IPR014462 Phage-associated protein Gp45, PIRSF012337 IPR014462 Phage-associated protein Gp45, TIGR01644 phage_P2_V: phage baseplate assembly protein V IPR013046 Phage baseplate assembly protein V/Gp45
MG592524.1	NVP1156O_45	579	yes	yes	159	41	structural	G3DSA:2.20.25.540, PF06890 Bacteriophage Mu Gp45 protein IPR014462 Phage-associated protein Gp45, PIRSF012337 IPR014462 Phage-associated protein Gp45, TIGR01644 phage_P2_V: phage baseplate assembly protein V IPR013046 Phage baseplate assembly protein V/Gp45
MG592527.1	NVP1159O_45	579	yes	yes	159	41	structural	G3DSA:2.20.25.540, PF06890 Bacteriophage Mu Gp45 protein IPR014462 Phage-associated protein Gp45, PIRSF012337 IPR014462 Phage-associated protein Gp45, TIGR01644 phage_P2_V: phage baseplate assembly protein V IPR013046 Phage baseplate assembly protein V/Gp45
MG592588.1	NVP1217O_45	579	yes	yes	159	41	structural	G3DSA:2.20.25.540, PF06890 Bacteriophage Mu Gp45 protein IPR014462 Phage-associated protein Gp45, PIRSF012337 IPR014462 Phage-associated protein Gp45, TIGR01644 phage_P2_V: phage baseplate assembly protein V IPR013046 Phage baseplate assembly protein V/Gp45
MG592589.1	NVP1219O_45	579	yes	yes	159	41	structural	G3DSA:2.20.25.540, PF06890 Bacteriophage Mu Gp45 protein IPR014462 Phage-associated protein Gp45, PIRSF012337 IPR014462 Phage-associated protein Gp45, TIGR01644 phage_P2_V: phage baseplate assembly protein V IPR013046 Phage baseplate assembly protein V/Gp45
MG592412.1	NVP1028O_46	580	yes	yes	159	41	structural	PTHR37829:SF2, PTHR37829, PF07409 Phage protein GP46 IPR010877 Bacteriophage Mu, Gp46
MG592507.1	NVP1136O_46	580	yes	yes	159	41	structural	PTHR37829:SF2, PTHR37829, PF07409 Phage protein GP46 IPR010877 Bacteriophage Mu, Gp46
MG592513.1	NVP1142O_46	580	yes	yes	159	41	structural	PTHR37829:SF2, PTHR37829, PF07409 Phage protein GP46 IPR010877 Bacteriophage Mu, Gp46
MG592524.1	NVP1156O_46	580	yes	yes	159	41	structural	PTHR37829:SF2, PTHR37829, PF07409 Phage protein GP46 IPR010877 Bacteriophage Mu, Gp46
MG592588.1	NVP1217O_33	569	.	.	159	41	no_prediction	#N/A
MG592527.1	NVP1159O_46	580	yes	yes	159	41	structural	PTHR37829:SF2, PTHR37829, PF07409 Phage protein GP46 IPR010877 Bacteriophage Mu, Gp46
MG592588.1	NVP1217O_46	580	yes	yes	159	41	structural	PTHR37829:SF2, PTHR37829, PF07409 Phage protein GP46 IPR010877 Bacteriophage Mu, Gp46
MG592589.1	NVP1219O_46	580	yes	yes	159	41	structural	PTHR37829:SF2, PTHR37829, PF07409 Phage protein GP46 IPR010877 Bacteriophage Mu, Gp46
MG592412.1	NVP1028O_48	581	yes	yes	159	41	other	PF10076 Uncharacterised protein conserved in bacteria (DUF2313) IPR018755 Bacteriophage Mu-like, Gp48
MG592507.1	NVP1136O_48	581	yes	yes	159	41	other	PF10076 Uncharacterised protein conserved in bacteria (DUF2313) IPR018755 Bacteriophage Mu-like, Gp48
MG592513.1	NVP1142O_48	581	yes	yes	159	41	other	PF10076 Uncharacterised protein conserved in bacteria (DUF2313) IPR018755 Bacteriophage Mu-like, Gp48
MG592524.1	NVP1156O_48	581	yes	yes	159	41	other	PF10076 Uncharacterised protein conserved in bacteria (DUF2313) IPR018755 Bacteriophage Mu-like, Gp48
MG592527.1	NVP1159O_48	581	yes	yes	159	41	other	PF10076 Uncharacterised protein conserved in bacteria (DUF2313) IPR018755 Bacteriophage Mu-like, Gp48
MG592588.1	NVP1217O_48	581	yes	yes	159	41	other	PF10076 Uncharacterised protein conserved in bacteria (DUF2313) IPR018755 Bacteriophage Mu-like, Gp48
MG592589.1	NVP1219O_48	581	yes	yes	159	41	other	PF10076 Uncharacterised protein conserved in bacteria (DUF2313) IPR018755 Bacteriophage Mu-like, Gp48
MG592573.1	NVP1202O_01	3924	yes	yes	146	31	other	#N/A
MG592573.1	NVP1202O_02	3925	yes	yes	146	31	other	#N/A
MG592573.1	NVP1202O_03	3926	yes	yes	146	31	other	cd00796 INT_Rci_Hp1_C, G3DSA:1.10.443.10 IPR013762 Integrase-like, catalytic domain superfamily, PTHR30349, PTHR30349:SF65, PF00589 Phage integrase family IPR002104 Integrase, catalytic domain, SSF56349 IPR011010 DNA breaking-rejoining enzyme, catalytic core
MG592573.1	NVP1202O_04	3927	yes	yes	146	31	other	#N/A
MG592573.1	NVP1202O_05	3928	yes	yes	146	31	other	cd00267 ABC_ATPase, PTHR43581:SF2, PTHR43581, PF13175 AAA ATPase domain IPR041685 AAA domain, group 15, SSF52540 IPR027417 P-loop containing nucleoside triphosphate hydrolase
MG592588.1	NVP1217O_49	582	.	.	159	41	structural	mobidb-lite consensus disorder prediction
MG592588.1	NVP1217O_50	583	.	.	159	41	other	#N/A
MG592573.1	NVP1202O_06	3929	yes	yes	146	31	other	G3DSA:1.10.260.40 IPR010982 Lambda repressor-like, DNA-binding domain superfamily, G3DSA:2.10.109.10, PF07022 Bacteriophage CI repressor helix-turn-helix domain IPR010744 Bacteriophage CI repressor, PF16452 Bacteriophage CI repressor C-terminal domain IPR032499 Bacteriophage CI repressor, C-terminal
MG592573.1	NVP1202O_07	3930	yes	yes	146	31	other	#N/A
MG592573.1	NVP1202O_08	3931	yes	yes	146	31	other	mobidb-lite consensus disorder prediction
MG592573.1	NVP1202O_09	3932	yes	yes	146	31	other	PF06892 Phage regulatory protein CII (CP76) IPR009679 Bacteriophage 186, CII
MG592589.1	NVP1219O_05	542	.	.	159	41	other	#N/A
MG592573.1	NVP1202O_10	3933	yes	yes	146	31	other	#N/A
MG592573.1	NVP1202O_11	3934	yes	yes	146	31	other	Coil
MG592573.1	NVP1202O_12	3935	yes	yes	146	31	other	Coil
MG592573.1	NVP1202O_13	3936	yes	yes	146	31	other	#N/A
MG592573.1	NVP1202O_14	3937	yes	yes	146	31	other	mobidb-lite consensus disorder prediction
MG592573.1	NVP1202O_15	3938	yes	yes	146	31	other	Coil
MG592573.1	NVP1202O_16	3939	yes	yes	146	31	other	#N/A
MG592573.1	NVP1202O_17	3940	yes	yes	146	31	other	#N/A
MG592573.1	NVP1202O_18	3941	yes	yes	146	31	other	PF04606 Ogr/Delta-like zinc finger IPR007684 Zinc finger, Ogr/Delta-type, PF04606 Ogr/Delta-like zinc finger IPR007684 Zinc finger, Ogr/Delta-type
MG592573.1	NVP1202O_19	3942	yes	yes	146	31	structural	PF04860 Phage portal protein IPR006944 Bacteriophage/Gene transfer agent portal protein, PIRSF018494 IPR030935 Phage portal protein PBSX family, Proteobacteria, TIGR01540 portal_PBSX: phage portal protein, PBSX family IPR006430 Phage portal protein PBSX family
MG592573.1	NVP1202O_20	3943	yes	yes	146	31	other	G3DSA:3.40.50.300, G3DSA:3.30.420.240, mobidb-lite consensus disorder prediction, mobidb-lite consensus disorder prediction, PF06056 Putative ATPase subunit of terminase (gpP-like) IPR010332 ATPase terminase subunit, putative, PF03237 Terminase-like family IPR004921 Terminase large subunit, T4likevirus-type, PF17289 Terminase RNaseH-like domain IPR035421 Terminase, large subunit gp17-like
MG592589.1	NVP1219O_17	554	.	.	159	41	other	#N/A
MG592573.1	NVP1202O_21	3944	yes	yes	146	31	other	mobidb-lite consensus disorder prediction, mobidb-lite consensus disorder prediction, PF05929 Phage capsid scaffolding protein (GPO) serine peptidase IPR009228 Capsid scaffolding protein GpO
MG592573.1	NVP1202O_22	3945	yes	yes	146	31	structural	mobidb-lite consensus disorder prediction, PF05125 Phage major capsid protein, P2 family IPR006441 Bacteriophage P2, GpN, major capsid, TIGR01551 major_capsid_P2: phage major capsid protein, P2 family IPR006441 Bacteriophage P2, GpN, major capsid
MG592573.1	NVP1202O_23	3946	yes	yes	146	31	other	mobidb-lite consensus disorder prediction, mobidb-lite consensus disorder prediction, PF05944 Phage small terminase subunit IPR010270 Bacteriophage P2, GpM
MG592573.1	NVP1202O_24	3947	yes	yes	146	31	structural	PF05926 Phage head completion protein (GPL) IPR009225 Bacteriophage head completion protein GpL
MG592573.1	NVP1202O_25	3948	yes	yes	146	31	structural	PF06891 P2 phage tail completion protein R (GpR) IPR009678 Bacteriophage tail completion protein R
MG592573.1	NVP1202O_26	3949	yes	yes	146	31	structural	mobidb-lite consensus disorder prediction, mobidb-lite consensus disorder prediction
MG592573.1	NVP1202O_27	3950	yes	yes	146	31	structural	PF10758 Protein of unknown function (DUF2586) IPR019694 Bacteriophage HP1, Orf23
MG592573.1	NVP1202O_28	3951	yes	yes	146	31	structural	PF10772 Protein of unknown function (DUF2597) IPR019708 Bacteriophage HP1, Orf24
MG592573.1	NVP1202O_29	3952	yes	yes	146	31	other	G3DSA:1.20.120.910, PTHR38777, PF01258 Prokaryotic dksA/traR C4-type zinc finger IPR000962 Zinc finger, DksA/TraR C4-type, PS51128 Prokaryotic dksA C4-type zinc finger profiles. IPR000962 Zinc finger, DksA/TraR C4-type
MG592573.1	NVP1202O_30	3953	yes	yes	146	31	other	PF16080 Bacteriophage holin family HP1 IPR032118 Bacteriophage holin HP1 family
MG592573.1	NVP1202O_31	3954	yes	yes	146	31	other	cd16901 lyz_P1, G3DSA:1.10.530.40, PTHR38107, PTHR38107:SF3, PF00959 Phage lysozyme IPR002196 Glycoside hydrolase, family 24, SSF53955 IPR023346 Lysozyme-like domain superfamily
MG592573.1	NVP1202O_32	3955	yes	yes	146	31	other	Coil
MG592573.1	NVP1202O_33	3956	yes	yes	146	31	other	PF10963 Phage tail assembly chaperone IPR024406 Phage tail assembly chaperone TAC-10
MG592573.1	NVP1202O_34	3957	yes	yes	146	31	structural	PF10145 Phage-related minor tail protein IPR010090 Phage tail tape measure protein, TIGR01760 tape_meas_TP901: phage tail tape measure protein, TP901 family, core region IPR010090 Phage tail tape measure protein
MG592573.1	NVP1202O_35	3958	yes	yes	146	31	no_prediction	Coil, PF10761 Protein of unknown function (DUF2590) IPR019697 Bacteriophage HP1, Orf28
MG592589.1	NVP1219O_33	569	.	.	159	41	no_prediction	#N/A
MG592573.1	NVP1202O_36	3959	yes	yes	146	31	structural	PTHR37829, PTHR37829:SF1, PF04865 Baseplate J-like protein IPR006949 Baseplate protein J-like
MG592573.1	NVP1202O_37	3960	yes	yes	146	31	other	#N/A
MG592573.1	NVP1202O_38	3961	yes	yes	146	31	structural	G3DSA:2.160.20.10 IPR012334 Pectin lyase fold, PF12571 Phage tail-collar fibre protein IPR022225 Phage tail fibre protein, PF12708 Pectate lyase superfamily protein IPR024535 Pectate lyase superfamily protein, SSF51126 IPR011050 Pectin lyase fold/virulence factor
MG592573.1	NVP1202O_39	3962	yes	yes	146	31	no_prediction	#N/A
MG592573.1	NVP1202O_40	3963	yes	yes	146	31	other	#N/A
MG592573.1	NVP1202O_41	3964	yes	yes	146	31	other	Coil, SSF69255, SSF69349
MG592573.1	NVP1202O_42	3965	yes	yes	146	31	other	#N/A
MG592412.1	NVP1028O_22	4415	yes	yes	159	41	other	Coil
MG592507.1	NVP1136O_22	4415	yes	yes	159	41	other	Coil
MG592513.1	NVP1142O_22	4415	yes	yes	159	41	other	Coil
MG592524.1	NVP1156O_22	4415	yes	yes	159	41	other	Coil
MG592527.1	NVP1159O_22	4415	yes	yes	159	41	other	Coil
MG592588.1	NVP1217O_22	4415	yes	yes	159	41	other	Coil
MG592589.1	NVP1219O_22	4415	yes	yes	159	41	other	Coil
MG592547.1	NVP1181O_68	4606	yes	.	130	43	other	cd04496 SSB_OBF IPR000424 Primosome PriB/single-strand DNA-binding, G3DSA:2.40.50.140, MF_00984 Single-stranded DNA-binding protein. IPR011344 Single-stranded DNA-binding protein, mobidb-lite consensus disorder prediction, mobidb-lite consensus disorder prediction, PTHR10302 IPR011344 Single-stranded DNA-binding protein, PTHR10302:SF10, PF00436 Single-strand binding protein family IPR000424 Primo…
MG592589.1	NVP1219O_49	582	.	.	159	41	structural	mobidb-lite consensus disorder prediction
MG592589.1	NVP1219O_50	583	.	.	159	41	other	#N/A
MG592608.1	NVP1243O_23	4606	.	.	4	30	other	cd04496 SSB_OBF IPR000424 Primosome PriB/single-strand DNA-binding, G3DSA:2.40.50.140, MF_00984 Single-stranded DNA-binding protein. IPR011344 Single-stranded DNA-binding protein, mobidb-lite consensus disorder prediction, mobidb-lite consensus disorder prediction, PTHR10302 IPR011344 Single-stranded DNA-binding protein, PTHR10302:SF10, PF00436 Single-strand binding protein family IPR000424 Primo…
MG592609.1	NVP1244A_143	4844	.	.	12	1	other	cd03344 GroEL IPR001844 Chaperonin Cpn60, Coil, Coil, G3DSA:1.10.560.10 IPR027413 GroEL-like equatorial domain superfamily, G3DSA:3.30.260.10 IPR027410 TCP-1-like chaperonin intermediate domain superfamily, G3DSA:3.50.7.10 IPR027409 GroEL-like apical domain superfamily, PTHR45633, PF00118 TCP-1/cpn60 chaperonin family IPR002423 Chaperonin Cpn60/TCP-1 family, PR00298 60kDa chaperonin signature IPR…
MG592609.1	NVP1244A_150	4851	.	.	12	1	other	cd01049 RNRR2 IPR033909 Ribonucleotide reductase small subunit, cd02066 GRX_family, Coil, G3DSA:1.10.620.20 IPR012348 Ribonucleotide reductase-like, G3DSA:3.40.30.10 IPR036249 Thioredoxin-like superfamily, PTHR23409:SF33, PTHR23409 IPR000358 Ribonucleotide reductase small subunit family, PF00268 Ribonucleotide reductase, small chain IPR000358 Ribonucleotide reductase small subunit family, PF00462…
MG592609.1	NVP1244A_151	456	.	.	12	1	other	G3DSA:3.20.70.20, PTHR11573 IPR039718 Ribonucleoside-diphosphate reductase large subunit, PTHR11573:SF6, PF03477 ATP cone domain IPR005144 ATP-cone domain, PF00317 Ribonucleotide reductase, all-alpha domain IPR013509 Ribonucleotide reductase large subunit, N-terminal, PF02867 Ribonucleotide reductase, barrel domain IPR000788 Ribonucleotide reductase large subunit, C-terminal, PR01183 Ribonucleoti…
MG592611.1	NVP1246O_40	4569	.	.	5	43	structural	mobidb-lite consensus disorder prediction, mobidb-lite consensus disorder prediction, SSF88874
MG592611.1	NVP1246O_41	4570	.	.	5	43	other	Coil, PF14301 Domain of unknown function (DUF4376) IPR025484 Domain of unknown function DUF4376
MG592611.1	NVP1246O_58	4574	.	.	5	43	other	Coil, mobidb-lite consensus disorder prediction, mobidb-lite consensus disorder prediction
MG592621.1	NVP1255O_143	4844	.	.	12	1	other	cd03344 GroEL IPR001844 Chaperonin Cpn60, Coil, Coil, G3DSA:1.10.560.10 IPR027413 GroEL-like equatorial domain superfamily, G3DSA:3.30.260.10 IPR027410 TCP-1-like chaperonin intermediate domain superfamily, G3DSA:3.50.7.10 IPR027409 GroEL-like apical domain superfamily, PTHR45633, PF00118 TCP-1/cpn60 chaperonin family IPR002423 Chaperonin Cpn60/TCP-1 family, PR00298 60kDa chaperonin signature IPR…
MG592621.1	NVP1255O_150	4851	.	.	12	1	other	cd01049 RNRR2 IPR033909 Ribonucleotide reductase small subunit, cd02066 GRX_family, Coil, G3DSA:1.10.620.20 IPR012348 Ribonucleotide reductase-like, G3DSA:3.40.30.10 IPR036249 Thioredoxin-like superfamily, PTHR23409:SF33, PTHR23409 IPR000358 Ribonucleotide reductase small subunit family, PF00268 Ribonucleotide reductase, small chain IPR000358 Ribonucleotide reductase small subunit family, PF00462…
MG592621.1	NVP1255O_151	456	.	.	12	1	other	G3DSA:3.20.70.20, PTHR11573 IPR039718 Ribonucleoside-diphosphate reductase large subunit, PTHR11573:SF6, PF03477 ATP cone domain IPR005144 ATP-cone domain, PF00317 Ribonucleotide reductase, all-alpha domain IPR013509 Ribonucleotide reductase large subunit, N-terminal, PF02867 Ribonucleotide reductase, barrel domain IPR000788 Ribonucleotide reductase large subunit, C-terminal, PR01183 Ribonucleoti…
MG592630.1	NVP1265O_60	611	.	.	18	47	other	Coil, mobidb-lite consensus disorder prediction, mobidb-lite consensus disorder prediction, mobidb-lite consensus disorder prediction
MG592641.1	NVP1273O_21	4606	.	.	20	30	other	mobidb-lite consensus disorder prediction, mobidb-lite consensus disorder prediction, SSF50249 IPR012340 Nucleic acid-binding, OB-fold
MG592647.1	NVP1278O_28	4606	.	.	23	30	other	mobidb-lite consensus disorder prediction, mobidb-lite consensus disorder prediction, SSF50249 IPR012340 Nucleic acid-binding, OB-fold
MG592661.1	NVP2044O_27	1019	.	.	29	8	other	G3DSA:3.40.50.300, PTHR35372, PF08706 D5 N terminal like IPR014818 Bacteriophage/plasmid primase, P4, C-terminal, PS51206 Superfamily 3 helicase of DNA viruses domain profile. IPR014015 Helicase, superfamily 3, DNA virus, SM00885 IPR014818 Bacteriophage/plasmid primase, P4, C-terminal, SSF52540 IPR027417 P-loop containing nucleoside triphosphate hydrolase, TIGR01613 primase_Cterm: phage/plasmid p…
MG592666.1	NVP2096O_45	5358	.	.	71	10	other	G3DSA:2.40.50.140, PF10991 Protein of unknown function (DUF2815) IPR022595 Protein of unknown function DUF2815
MG592668.1	NVP2130O_040	1170	.	.	112	20	other	cd01675 RNR_III IPR012833 Ribonucleoside-triphosphate reductase, anaerobic, G3DSA:3.20.70.20, PTHR21075, PF13597 Anaerobic ribonucleoside-triphosphate reductase IPR012833 Ribonucleoside-triphosphate reductase, anaerobic, PS00850 Glycine radical domain signature. IPR019777 Formate C-acetyltransferase glycine radical, conserved site, PS51149 Glycine radical domain profile. IPR001150 Glycine radical…
MG592671.1	NVP2275O_301	5645	.	.	31	4	other	cd02066 GRX_family, G3DSA:3.40.30.10 IPR036249 Thioredoxin-like superfamily, PTHR46679, PF00462 Glutaredoxin IPR002109 Glutaredoxin, PR00160 Glutaredoxin signature IPR014025 Glutaredoxin subgroup, PR00160 Glutaredoxin signature IPR014025 Glutaredoxin subgroup, PR00160 Glutaredoxin signature IPR014025 Glutaredoxin subgroup, PS00195 Glutaredoxin active site. IPR011767 Glutaredoxin active site, PS51…
MG592671.1	NVP2275O_355	4844	.	.	31	4	other	cd03344 GroEL IPR001844 Chaperonin Cpn60, G3DSA:1.10.560.10 IPR027413 GroEL-like equatorial domain superfamily, G3DSA:3.30.260.10 IPR027410 TCP-1-like chaperonin intermediate domain superfamily, G3DSA:3.50.7.10 IPR027409 GroEL-like apical domain superfamily, MF_00600 60 kDa chaperonin [groL]. IPR001844 Chaperonin Cpn60, PTHR45633, PF00118 TCP-1/cpn60 chaperonin family IPR002423 Chaperonin Cpn60/T…
MG592672.1	NVP3058O_120	454	.	.	32	5	other	cd01049 RNRR2 IPR033909 Ribonucleotide reductase small subunit, G3DSA:1.10.620.20 IPR012348 Ribonucleotide reductase-like, PTHR23409:SF33, PTHR23409 IPR000358 Ribonucleotide reductase small subunit family, PF00268 Ribonucleotide reductase, small chain IPR000358 Ribonucleotide reductase small subunit family, PS00368 Ribonucleotide reductase small subunit signature. IPR030475 Ribonucleotide reducta…
MG592672.1	NVP3058O_122	456	.	.	32	5	other	G3DSA:3.20.70.20, mobidb-lite consensus disorder prediction, PTHR11573 IPR039718 Ribonucleoside-diphosphate reductase large subunit, PTHR11573:SF6, PF03477 ATP cone domain IPR005144 ATP-cone domain, PF00317 Ribonucleotide reductase, all-alpha domain IPR013509 Ribonucleotide reductase large subunit, N-terminal, PF02867 Ribonucleotide reductase, barrel domain IPR000788 Ribonucleotide reductase larg…
MG592672.1	NVP3058O_123	1170	.	.	32	5	other	cd01675 RNR_III IPR012833 Ribonucleoside-triphosphate reductase, anaerobic, G3DSA:3.20.70.20, PTHR21075, PF13597 Anaerobic ribonucleoside-triphosphate reductase IPR012833 Ribonucleoside-triphosphate reductase, anaerobic, PS00850 Glycine radical domain signature. IPR019777 Formate C-acetyltransferase glycine radical, conserved site, PS51149 Glycine radical domain profile. IPR001150 Glycine radical…

## Sheet: E.ReadMapping_eachBax2eachPhage
Identifier of bacterial strain from which reads are being mapped.	Phage genome accession identifier.	Which statistic is being reported.	Value of the statistic being reported.
baxID	genomeAcc	statistic	value
10N.222.45.C6	MG592390.1	averageDepth	0
10N.222.45.C6	MG592390.1	coveredBases	0
10N.222.45.C6	MG592390.1	maxDepth	0
10N.222.45.C6	MG592390.1	minDepth	0
10N.222.45.C6	MG592390.1	totalBases	41891
10N.222.45.C6	MG592390.1	uncoveredBases	41891
10N.222.45.C6	MG592391.1	averageDepth	0
10N.222.45.C6	MG592391.1	coveredBases	0
10N.222.45.C6	MG592391.1	maxDepth	0
10N.222.45.C6	MG592391.1	minDepth	0
10N.222.45.C6	MG592391.1	totalBases	42511
10N.222.45.C6	MG592391.1	uncoveredBases	42511
10N.222.45.C6	MG592392.1	averageDepth	0
10N.222.45.C6	MG592392.1	coveredBases	0
10N.222.45.C6	MG592392.1	maxDepth	0
10N.222.45.C6	MG592392.1	minDepth	0
10N.222.45.C6	MG592392.1	totalBases	50301
10N.222.45.C6	MG592392.1	uncoveredBases	50301
10N.222.45.C6	MG592393.1	averageDepth	0
10N.222.45.C6	MG592393.1	coveredBases	0
10N.222.45.C6	MG592393.1	maxDepth	0
10N.222.45.C6	MG592393.1	minDepth	0
10N.222.45.C6	MG592393.1	totalBases	49244
10N.222.45.C6	MG592393.1	uncoveredBases	49244
10N.222.45.C6	MG592394.1	averageDepth	0
10N.222.45.C6	MG592394.1	coveredBases	0
10N.222.45.C6	MG592394.1	maxDepth	0
10N.222.45.C6	MG592394.1	minDepth	0
10N.222.45.C6	MG592394.1	totalBases	10579
10N.222.45.C6	MG592394.1	uncoveredBases	10579
10N.222.45.C6	MG592395.1	averageDepth	0
10N.222.45.C6	MG592395.1	coveredBases	0
10N.222.45.C6	MG592395.1	maxDepth	0
10N.222.45.C6	MG592395.1	minDepth	0
10N.222.45.C6	MG592395.1	totalBases	44443
10N.222.45.C6	MG592395.1	uncoveredBases	44443
10N.222.45.C6	MG592396.1	averageDepth	0
10N.222.45.C6	MG592396.1	coveredBases	0
10N.222.45.C6	MG592396.1	maxDepth	0
10N.222.45.C6	MG592396.1	minDepth	0
10N.222.45.C6	MG592396.1	totalBases	10579
10N.222.45.C6	MG592396.1	uncoveredBases	10579
10N.222.45.C6	MG592397.1	averageDepth	0
10N.222.45.C6	MG592397.1	coveredBases	0
10N.222.45.C6	MG592397.1	maxDepth	0
10N.222.45.C6	MG592397.1	minDepth	0
10N.222.45.C6	MG592397.1	totalBases	59979
10N.222.45.C6	MG592397.1	uncoveredBases	59979
10N.222.45.C6	MG592398.1	averageDepth	0
10N.222.45.C6	MG592398.1	coveredBases	0
10N.222.45.C6	MG592398.1	maxDepth	0
10N.222.45.C6	MG592398.1	minDepth	0
10N.222.45.C6	MG592398.1	totalBases	44457
10N.222.45.C6	MG592398.1	uncoveredBases	44457
10N.222.45.C6	MG592399.1	averageDepth	0
10N.222.45.C6	MG592399.1	coveredBases	0
10N.222.45.C6	MG592399.1	maxDepth	0
10N.222.45.C6	MG592399.1	minDepth	0
10N.222.45.C6	MG592399.1	totalBases	42586
10N.222.45.C6	MG592399.1	uncoveredBases	42586
10N.222.45.C6	MG592400.1	averageDepth	0
10N.222.45.C6	MG592400.1	coveredBases	0
10N.222.45.C6	MG592400.1	maxDepth	0
10N.222.45.C6	MG592400.1	minDepth	0
10N.222.45.C6	MG592400.1	totalBases	48078
10N.222.45.C6	MG592400.1	uncoveredBases	48078
10N.222.45.C6	MG592401.1	averageDepth	0
10N.222.45.C6	MG592401.1	coveredBases	0
10N.222.45.C6	MG592401.1	maxDepth	0
10N.222.45.C6	MG592401.1	minDepth	0
10N.222.45.C6	MG592401.1	totalBases	51290
10N.222.45.C6	MG592401.1	uncoveredBases	51290
10N.222.45.C6	MG592402.1	averageDepth	0
10N.222.45.C6	MG592402.1	coveredBases	0
10N.222.45.C6	MG592402.1	maxDepth	0
10N.222.45.C6	MG592402.1	minDepth	0
10N.222.45.C6	MG592402.1	totalBases	10636
10N.222.45.C6	MG592402.1	uncoveredBases	10636
10N.222.45.C6	MG592403.1	averageDepth	0
10N.222.45.C6	MG592403.1	coveredBases	0
10N.222.45.C6	MG592403.1	maxDepth	0
10N.222.45.C6	MG592403.1	minDepth	0
10N.222.45.C6	MG592403.1	totalBases	43743
10N.222.45.C6	MG592403.1	uncoveredBases	43743
10N.222.45.C6	MG592406.1	averageDepth	0
10N.222.45.C6	MG592406.1	coveredBases	0
10N.222.45.C6	MG592406.1	maxDepth	0
10N.222.45.C6	MG592406.1	minDepth	0
10N.222.45.C6	MG592406.1	totalBases	62440
10N.222.45.C6	MG592406.1	uncoveredBases	62440
10N.222.45.C6	MG592407.1	averageDepth	0
10N.222.45.C6	MG592407.1	coveredBases	0
10N.222.45.C6	MG592407.1	maxDepth	0
10N.222.45.C6	MG592407.1	minDepth	0
10N.222.45.C6	MG592407.1	totalBases	59872
10N.222.45.C6	MG592407.1	uncoveredBases	59872
10N.222.45.C6	MG592408.1	averageDepth	0
10N.222.45.C6	MG592408.1	coveredBases	0
10N.222.45.C6	MG592408.1	maxDepth	0
10N.222.45.C6	MG592408.1	minDepth	0
10N.222.45.C6	MG592408.1	totalBases	58892
10N.222.45.C6	MG592408.1	uncoveredBases	58892
10N.222.45.C6	MG592409.1	averageDepth	0
10N.222.45.C6	MG592409.1	coveredBases	0
10N.222.45.C6	MG592409.1	maxDepth	0
10N.222.45.C6	MG592409.1	minDepth	0
10N.222.45.C6	MG592409.1	totalBases	75797
10N.222.45.C6	MG592409.1	uncoveredBases	75797
10N.222.45.C6	MG592410.1	averageDepth	0
10N.222.45.C6	MG592410.1	coveredBases	0
10N.222.45.C6	MG592410.1	maxDepth	0
10N.222.45.C6	MG592410.1	minDepth	0
10N.222.45.C6	MG592410.1	totalBases	75880
10N.222.45.C6	MG592410.1	uncoveredBases	75880
10N.222.45.C6	MG592411.1	averageDepth	0
10N.222.45.C6	MG592411.1	coveredBases	0
10N.222.45.C6	MG592411.1	maxDepth	0
10N.222.45.C6	MG592411.1	minDepth	0
10N.222.45.C6	MG592411.1	totalBases	59297
10N.222.45.C6	MG592411.1	uncoveredBases	59297
10N.222.45.C6	MG592412.1	averageDepth	0
10N.222.45.C6	MG592412.1	coveredBases	0
10N.222.45.C6	MG592412.1	maxDepth	0
10N.222.45.C6	MG592412.1	minDepth	0
10N.222.45.C6	MG592412.1	totalBases	31617
10N.222.45.C6	MG592412.1	uncoveredBases	31617
10N.222.45.C6	MG592413.1	averageDepth	0
10N.222.45.C6	MG592413.1	coveredBases	0
10N.222.45.C6	MG592413.1	maxDepth	0
10N.222.45.C6	MG592413.1	minDepth	0
10N.222.45.C6	MG592413.1	totalBases	46513
10N.222.45.C6	MG592413.1	uncoveredBases	46513
10N.222.45.C6	MG592414.1	averageDepth	0
10N.222.45.C6	MG592414.1	coveredBases	0
10N.222.45.C6	MG592414.1	maxDepth	0
10N.222.45.C6	MG592414.1	minDepth	0
10N.222.45.C6	MG592414.1	totalBases	45827
10N.222.45.C6	MG592414.1	uncoveredBases	45827
10N.222.45.C6	MG592415.1	averageDepth	0
10N.222.45.C6	MG592415.1	coveredBases	0
10N.222.45.C6	MG592415.1	maxDepth	0
10N.222.45.C6	MG592415.1	minDepth	0
10N.222.45.C6	MG592415.1	totalBases	152942
10N.222.45.C6	MG592415.1	uncoveredBases	152942
10N.222.45.C6	MG592416.1	averageDepth	0
10N.222.45.C6	MG592416.1	coveredBases	0
10N.222.45.C6	MG592416.1	maxDepth	0
10N.222.45.C6	MG592416.1	minDepth	0
10N.222.45.C6	MG592416.1	totalBases	60399
10N.222.45.C6	MG592416.1	uncoveredBases	60399
10N.222.45.C6	MG592417.1	averageDepth	0
10N.222.45.C6	MG592417.1	coveredBases	0
10N.222.45.C6	MG592417.1	maxDepth	0
10N.222.45.C6	MG592417.1	minDepth	0
10N.222.45.C6	MG592417.1	totalBases	61206
10N.222.45.C6	MG592417.1	uncoveredBases	61206
10N.222.45.C6	MG592418.1	averageDepth	0
10N.222.45.C6	MG592418.1	coveredBases	0
10N.222.45.C6	MG592418.1	maxDepth	0
10N.222.45.C6	MG592418.1	minDepth	0
10N.222.45.C6	MG592418.1	totalBases	44398
10N.222.45.C6	MG592418.1	uncoveredBases	44398
10N.222.45.C6	MG592420.1	averageDepth	0
10N.222.45.C6	MG592420.1	coveredBases	0
10N.222.45.C6	MG592420.1	maxDepth	0
10N.222.45.C6	MG592420.1	minDepth	0
10N.222.45.C6	MG592420.1	totalBases	40172
10N.222.45.C6	MG592420.1	uncoveredBases	40172
10N.222.45.C6	MG592421.1	averageDepth	0
10N.222.45.C6	MG592421.1	coveredBases	0
10N.222.45.C6	MG592421.1	maxDepth	0
10N.222.45.C6	MG592421.1	minDepth	0
10N.222.45.C6	MG592421.1	totalBases	43111
10N.222.45.C6	MG592421.1	uncoveredBases	43111
10N.222.45.C6	MG592422.1	averageDepth	0
10N.222.45.C6	MG592422.1	coveredBases	0
10N.222.45.C6	MG592422.1	maxDepth	0
10N.222.45.C6	MG592422.1	minDepth	0
10N.222.45.C6	MG592422.1	totalBases	49567
10N.222.45.C6	MG592422.1	uncoveredBases	49567
10N.222.45.C6	MG592423.1	averageDepth	0
10N.222.45.C6	MG592423.1	coveredBases	0
10N.222.45.C6	MG592423.1	maxDepth	0
10N.222.45.C6	MG592423.1	minDepth	0
10N.222.45.C6	MG592423.1	totalBases	40972
10N.222.45.C6	MG592423.1	uncoveredBases	40972
10N.222.45.C6	MG592424.1	averageDepth	0
10N.222.45.C6	MG592424.1	coveredBases	0
10N.222.45.C6	MG592424.1	maxDepth	0
10N.222.45.C6	MG592424.1	minDepth	0
10N.222.45.C6	MG592424.1	totalBases	10579
10N.222.45.C6	MG592424.1	uncoveredBases	10579
10N.222.45.C6	MG592425.1	averageDepth	0
10N.222.45.C6	MG592425.1	coveredBases	0
10N.222.45.C6	MG592425.1	maxDepth	0
10N.222.45.C6	MG592425.1	minDepth	0
10N.222.45.C6	MG592425.1	totalBases	49730
10N.222.45.C6	MG592425.1	uncoveredBases	49730
10N.222.45.C6	MG592426.1	averageDepth	0
10N.222.45.C6	MG592426.1	coveredBases	0
10N.222.45.C6	MG592426.1	maxDepth	0
10N.222.45.C6	MG592426.1	minDepth	0
10N.222.45.C6	MG592426.1	totalBases	10272
10N.222.45.C6	MG592426.1	uncoveredBases	10272
10N.222.45.C6	MG592427.1	averageDepth	0
10N.222.45.C6	MG592427.1	coveredBases	0
10N.222.45.C6	MG592427.1	maxDepth	0
10N.222.45.C6	MG592427.1	minDepth	0
10N.222.45.C6	MG592427.1	totalBases	10272
10N.222.45.C6	MG592427.1	uncoveredBases	10272
10N.222.45.C6	MG592428.1	averageDepth	0
10N.222.45.C6	MG592428.1	coveredBases	0
10N.222.45.C6	MG592428.1	maxDepth	0
10N.222.45.C6	MG592428.1	minDepth	0
10N.222.45.C6	MG592428.1	totalBases	62503
10N.222.45.C6	MG592428.1	uncoveredBases	62503
10N.222.45.C6	MG592429.1	averageDepth	0
10N.222.45.C6	MG592429.1	coveredBases	35
10N.222.45.C6	MG592429.1	maxDepth	73
10N.222.45.C6	MG592429.1	minDepth	0
10N.222.45.C6	MG592429.1	totalBases	46106
10N.222.45.C6	MG592429.1	uncoveredBases	46070
10N.222.45.C6	MG592430.1	averageDepth	0
10N.222.45.C6	MG592430.1	coveredBases	0
10N.222.45.C6	MG592430.1	maxDepth	0
10N.222.45.C6	MG592430.1	minDepth	0
10N.222.45.C6	MG592430.1	totalBases	10447
10N.222.45.C6	MG592430.1	uncoveredBases	10447
10N.222.45.C6	MG592431.1	averageDepth	0
10N.222.45.C6	MG592431.1	coveredBases	0
10N.222.45.C6	MG592431.1	maxDepth	0
10N.222.45.C6	MG592431.1	minDepth	0
10N.222.45.C6	MG592431.1	totalBases	45021
10N.222.45.C6	MG592431.1	uncoveredBases	45021
10N.222.45.C6	MG592432.1	averageDepth	0
10N.222.45.C6	MG592432.1	coveredBases	0
10N.222.45.C6	MG592432.1	maxDepth	0
10N.222.45.C6	MG592432.1	minDepth	0
10N.222.45.C6	MG592432.1	totalBases	45285
10N.222.45.C6	MG592432.1	uncoveredBases	45285
10N.222.45.C6	MG592433.1	averageDepth	0
10N.222.45.C6	MG592433.1	coveredBases	0
10N.222.45.C6	MG592433.1	maxDepth	0
10N.222.45.C6	MG592433.1	minDepth	0
10N.222.45.C6	MG592433.1	totalBases	42889
10N.222.45.C6	MG592433.1	uncoveredBases	42889
10N.222.45.C6	MG592434.1	averageDepth	0
10N.222.45.C6	MG592434.1	coveredBases	0
10N.222.45.C6	MG592434.1	maxDepth	0
10N.222.45.C6	MG592434.1	minDepth	0
10N.222.45.C6	MG592434.1	totalBases	41774
10N.222.45.C6	MG592434.1	uncoveredBases	41774
10N.222.45.C6	MG592435.1	averageDepth	0
10N.222.45.C6	MG592435.1	coveredBases	0
10N.222.45.C6	MG592435.1	maxDepth	0
10N.222.45.C6	MG592435.1	minDepth	0
10N.222.45.C6	MG592435.1	totalBases	47199
10N.222.45.C6	MG592435.1	uncoveredBases	47199
10N.222.45.C6	MG592436.1	averageDepth	0
10N.222.45.C6	MG592436.1	coveredBases	0
10N.222.45.C6	MG592436.1	maxDepth	0
10N.222.45.C6	MG592436.1	minDepth	0
10N.222.45.C6	MG592436.1	totalBases	47054
10N.222.45.C6	MG592436.1	uncoveredBases	47054
10N.222.45.C6	MG592437.1	averageDepth	0
10N.222.45.C6	MG592437.1	coveredBases	0
10N.222.45.C6	MG592437.1	maxDepth	0
10N.222.45.C6	MG592437.1	minDepth	0
10N.222.45.C6	MG592437.1	totalBases	10273
10N.222.45.C6	MG592437.1	uncoveredBases	10273
10N.222.45.C6	MG592438.1	averageDepth	0
10N.222.45.C6	MG592438.1	coveredBases	0
10N.222.45.C6	MG592438.1	maxDepth	0
10N.222.45.C6	MG592438.1	minDepth	0
10N.222.45.C6	MG592438.1	totalBases	41105
10N.222.45.C6	MG592438.1	uncoveredBases	41105
10N.222.45.C6	MG592439.1	averageDepth	0
10N.222.45.C6	MG592439.1	coveredBases	0
10N.222.45.C6	MG592439.1	maxDepth	0
10N.222.45.C6	MG592439.1	minDepth	0
10N.222.45.C6	MG592439.1	totalBases	41667
10N.222.45.C6	MG592439.1	uncoveredBases	41667
10N.222.45.C6	MG592440.1	averageDepth	0
10N.222.45.C6	MG592440.1	coveredBases	0
10N.222.45.C6	MG592440.1	maxDepth	0
10N.222.45.C6	MG592440.1	minDepth	0
10N.222.45.C6	MG592440.1	totalBases	10579
10N.222.45.C6	MG592440.1	uncoveredBases	10579
10N.222.45.C6	MG592441.1	averageDepth	0
10N.222.45.C6	MG592441.1	coveredBases	0
10N.222.45.C6	MG592441.1	maxDepth	0
10N.222.45.C6	MG592441.1	minDepth	0
10N.222.45.C6	MG592441.1	totalBases	128641
10N.222.45.C6	MG592441.1	uncoveredBases	128641
10N.222.45.C6	MG592442.1	averageDepth	0
10N.222.45.C6	MG592442.1	coveredBases	0
10N.222.45.C6	MG592442.1	maxDepth	0
10N.222.45.C6	MG592442.1	minDepth	0
10N.222.45.C6	MG592442.1	totalBases	36584
10N.222.45.C6	MG592442.1	uncoveredBases	36584
10N.222.45.C6	MG592443.1	averageDepth	0
10N.222.45.C6	MG592443.1	coveredBases	0
10N.222.45.C6	MG592443.1	maxDepth	0
10N.222.45.C6	MG592443.1	minDepth	0
10N.222.45.C6	MG592443.1	totalBases	47053
10N.222.45.C6	MG592443.1	uncoveredBases	47053
10N.222.45.C6	MG592444.1	averageDepth	0
10N.222.45.C6	MG592444.1	coveredBases	0
10N.222.45.C6	MG592444.1	maxDepth	0
10N.222.45.C6	MG592444.1	minDepth	0
10N.222.45.C6	MG592444.1	totalBases	40955
10N.222.45.C6	MG592444.1	uncoveredBases	40955
10N.222.45.C6	MG592445.1	averageDepth	0
10N.222.45.C6	MG592445.1	coveredBases	0
10N.222.45.C6	MG592445.1	maxDepth	0
10N.222.45.C6	MG592445.1	minDepth	0
10N.222.45.C6	MG592445.1	totalBases	47038
10N.222.45.C6	MG592445.1	uncoveredBases	47038
10N.222.45.C6	MG592446.1	averageDepth	0
10N.222.45.C6	MG592446.1	coveredBases	0
10N.222.45.C6	MG592446.1	maxDepth	0
10N.222.45.C6	MG592446.1	minDepth	0
10N.222.45.C6	MG592446.1	totalBases	10579
10N.222.45.C6	MG592446.1	uncoveredBases	10579
10N.222.45.C6	MG592447.1	averageDepth	0
10N.222.45.C6	MG592447.1	coveredBases	0
10N.222.45.C6	MG592447.1	maxDepth	0
10N.222.45.C6	MG592447.1	minDepth	0
10N.222.45.C6	MG592447.1	totalBases	44087
10N.222.45.C6	MG592447.1	uncoveredBases	44087
10N.222.45.C6	MG592448.1	averageDepth	0
10N.222.45.C6	MG592448.1	coveredBases	0
10N.222.45.C6	MG592448.1	maxDepth	0
10N.222.45.C6	MG592448.1	minDepth	0
10N.222.45.C6	MG592448.1	totalBases	48114
10N.222.45.C6	MG592448.1	uncoveredBases	48114
10N.222.45.C6	MG592449.1	averageDepth	0
10N.222.45.C6	MG592449.1	coveredBases	0
10N.222.45.C6	MG592449.1	maxDepth	0
10N.222.45.C6	MG592449.1	minDepth	0
10N.222.45.C6	MG592449.1	totalBases	43788
10N.222.45.C6	MG592449.1	uncoveredBases	43788
10N.222.45.C6	MG592450.1	averageDepth	0
10N.222.45.C6	MG592450.1	coveredBases	0
10N.222.45.C6	MG592450.1	maxDepth	0
10N.222.45.C6	MG592450.1	minDepth	0
10N.222.45.C6	MG592450.1	totalBases	36922
10N.222.45.C6	MG592450.1	uncoveredBases	36922
10N.222.45.C6	MG592451.1	averageDepth	0
10N.222.45.C6	MG592451.1	coveredBases	0
10N.222.45.C6	MG592451.1	maxDepth	0
10N.222.45.C6	MG592451.1	minDepth	0
10N.222.45.C6	MG592451.1	totalBases	51290
10N.222.45.C6	MG592451.1	uncoveredBases	51290
10N.222.45.C6	MG592452.1	averageDepth	0
10N.222.45.C6	MG592452.1	coveredBases	0
10N.222.45.C6	MG592452.1	maxDepth	0
10N.222.45.C6	MG592452.1	minDepth	0
10N.222.45.C6	MG592452.1	totalBases	47914
10N.222.45.C6	MG592452.1	uncoveredBases	47914
10N.222.45.C6	MG592453.1	averageDepth	0
10N.222.45.C6	MG592453.1	coveredBases	0
10N.222.45.C6	MG592453.1	maxDepth	0
10N.222.45.C6	MG592453.1	minDepth	0
10N.222.45.C6	MG592453.1	totalBases	44047
10N.222.45.C6	MG592453.1	uncoveredBases	44047
10N.222.45.C6	MG592454.1	averageDepth	0
10N.222.45.C6	MG592454.1	coveredBases	0
10N.222.45.C6	MG592454.1	maxDepth	0
10N.222.45.C6	MG592454.1	minDepth	0
10N.222.45.C6	MG592454.1	totalBases	42375
10N.222.45.C6	MG592454.1	uncoveredBases	42375
10N.222.45.C6	MG592455.1	averageDepth	0
10N.222.45.C6	MG592455.1	coveredBases	0
10N.222.45.C6	MG592455.1	maxDepth	0
10N.222.45.C6	MG592455.1	minDepth	0
10N.222.45.C6	MG592455.1	totalBases	10046
10N.222.45.C6	MG592455.1	uncoveredBases	10046
10N.222.45.C6	MG592456.1	averageDepth	0
10N.222.45.C6	MG592456.1	coveredBases	0
10N.222.45.C6	MG592456.1	maxDepth	0
10N.222.45.C6	MG592456.1	minDepth	0
10N.222.45.C6	MG592456.1	totalBases	239318
10N.222.45.C6	MG592456.1	uncoveredBases	239318
10N.222.45.C6	MG592457.1	averageDepth	0
10N.222.45.C6	MG592457.1	coveredBases	0
10N.222.45.C6	MG592457.1	maxDepth	0
10N.222.45.C6	MG592457.1	minDepth	0
10N.222.45.C6	MG592457.1	totalBases	35810
10N.222.45.C6	MG592457.1	uncoveredBases	35810
10N.222.45.C6	MG592458.1	averageDepth	0
10N.222.45.C6	MG592458.1	coveredBases	0
10N.222.45.C6	MG592458.1	maxDepth	0
10N.222.45.C6	MG592458.1	minDepth	0
10N.222.45.C6	MG592458.1	totalBases	45120
10N.222.45.C6	MG592458.1	uncoveredBases	45120
10N.222.45.C6	MG592459.1	averageDepth	0
10N.222.45.C6	MG592459.1	coveredBases	0
10N.222.45.C6	MG592459.1	maxDepth	0
10N.222.45.C6	MG592459.1	minDepth	0
10N.222.45.C6	MG592459.1	totalBases	141906
10N.222.45.C6	MG592459.1	uncoveredBases	141906
10N.222.45.C6	MG592460.1	averageDepth	0
10N.222.45.C6	MG592460.1	coveredBases	0
10N.222.45.C6	MG592460.1	maxDepth	0
10N.222.45.C6	MG592460.1	minDepth	0
10N.222.45.C6	MG592460.1	totalBases	37820
10N.222.45.C6	MG592460.1	uncoveredBases	37820
10N.222.45.C6	MG592461.1	averageDepth	0
10N.222.45.C6	MG592461.1	coveredBases	0
10N.222.45.C6	MG592461.1	maxDepth	0
10N.222.45.C6	MG592461.1	minDepth	0
10N.222.45.C6	MG592461.1	totalBases	50835
10N.222.45.C6	MG592461.1	uncoveredBases	50835
10N.222.45.C6	MG592462.1	averageDepth	0
10N.222.45.C6	MG592462.1	coveredBases	0
10N.222.45.C6	MG592462.1	maxDepth	0
10N.222.45.C6	MG592462.1	minDepth	0
10N.222.45.C6	MG592462.1	totalBases	45674
10N.222.45.C6	MG592462.1	uncoveredBases	45674
10N.222.45.C6	MG592463.1	averageDepth	0
10N.222.45.C6	MG592463.1	coveredBases	0
10N.222.45.C6	MG592463.1	maxDepth	0
10N.222.45.C6	MG592463.1	minDepth	0
10N.222.45.C6	MG592463.1	totalBases	60385
10N.222.45.C6	MG592463.1	uncoveredBases	60385
10N.222.45.C6	MG592464.1	averageDepth	0
10N.222.45.C6	MG592464.1	coveredBases	0
10N.222.45.C6	MG592464.1	maxDepth	0
10N.222.45.C6	MG592464.1	minDepth	0
10N.222.45.C6	MG592464.1	totalBases	59851
10N.222.45.C6	MG592464.1	uncoveredBases	59851
10N.222.45.C6	MG592465.1	averageDepth	0
10N.222.45.C6	MG592465.1	coveredBases	0
10N.222.45.C6	MG592465.1	maxDepth	0
10N.222.45.C6	MG592465.1	minDepth	0
10N.222.45.C6	MG592465.1	totalBases	41868
10N.222.45.C6	MG592465.1	uncoveredBases	41868
10N.222.45.C6	MG592466.1	averageDepth	0
10N.222.45.C6	MG592466.1	coveredBases	0
10N.222.45.C6	MG592466.1	maxDepth	0
10N.222.45.C6	MG592466.1	minDepth	0
10N.222.45.C6	MG592466.1	totalBases	43134
10N.222.45.C6	MG592466.1	uncoveredBases	43134
10N.222.45.C6	MG592467.1	averageDepth	0
10N.222.45.C6	MG592467.1	coveredBases	0
10N.222.45.C6	MG592467.1	maxDepth	0
10N.222.45.C6	MG592467.1	minDepth	0
10N.222.45.C6	MG592467.1	totalBases	51290
10N.222.45.C6	MG592467.1	uncoveredBases	51290
10N.222.45.C6	MG592468.1	averageDepth	0
10N.222.45.C6	MG592468.1	coveredBases	0
10N.222.45.C6	MG592468.1	maxDepth	0
10N.222.45.C6	MG592468.1	minDepth	0
10N.222.45.C6	MG592468.1	totalBases	51290
10N.222.45.C6	MG592468.1	uncoveredBases	51290
10N.222.45.C6	MG592469.1	averageDepth	0
10N.222.45.C6	MG592469.1	coveredBases	0
10N.222.45.C6	MG592469.1	maxDepth	0
10N.222.45.C6	MG592469.1	minDepth	0
10N.222.45.C6	MG592469.1	totalBases	10436
10N.222.45.C6	MG592469.1	uncoveredBases	10436
10N.222.45.C6	MG592470.1	averageDepth	0
10N.222.45.C6	MG592470.1	coveredBases	0
10N.222.45.C6	MG592470.1	maxDepth	0
10N.222.45.C6	MG592470.1	minDepth	0
10N.222.45.C6	MG592470.1	totalBases	76918
10N.222.45.C6	MG592470.1	uncoveredBases	76918
10N.222.45.C6	MG592471.1	averageDepth	0
10N.222.45.C6	MG592471.1	coveredBases	0
10N.222.45.C6	MG592471.1	maxDepth	0
10N.222.45.C6	MG592471.1	minDepth	0
10N.222.45.C6	MG592471.1	totalBases	59851
10N.222.45.C6	MG592471.1	uncoveredBases	59851
10N.222.45.C6	MG592472.1	averageDepth	0
10N.222.45.C6	MG592472.1	coveredBases	0
10N.222.45.C6	MG592472.1	maxDepth	0
10N.222.45.C6	MG592472.1	minDepth	0
10N.222.45.C6	MG592472.1	totalBases	51268
10N.222.45.C6	MG592472.1	uncoveredBases	51268
10N.222.45.C6	MG592473.1	averageDepth	0
10N.222.45.C6	MG592473.1	coveredBases	0
10N.222.45.C6	MG592473.1	maxDepth	0
10N.222.45.C6	MG592473.1	minDepth	0
10N.222.45.C6	MG592473.1	totalBases	130250
10N.222.45.C6	MG592473.1	uncoveredBases	130250
10N.222.45.C6	MG592474.1	averageDepth	0
10N.222.45.C6	MG592474.1	coveredBases	0
10N.222.45.C6	MG592474.1	maxDepth	0
10N.222.45.C6	MG592474.1	minDepth	0
10N.222.45.C6	MG592474.1	totalBases	10447
10N.222.45.C6	MG592474.1	uncoveredBases	10447
10N.222.45.C6	MG592475.1	averageDepth	0
10N.222.45.C6	MG592475.1	coveredBases	0
10N.222.45.C6	MG592475.1	maxDepth	0
10N.222.45.C6	MG592475.1	minDepth	0
10N.222.45.C6	MG592475.1	totalBases	61748
10N.222.45.C6	MG592475.1	uncoveredBases	61748
10N.222.45.C6	MG592476.1	averageDepth	0
10N.222.45.C6	MG592476.1	coveredBases	0
10N.222.45.C6	MG592476.1	maxDepth	0
10N.222.45.C6	MG592476.1	minDepth	0
10N.222.45.C6	MG592476.1	totalBases	60990
10N.222.45.C6	MG592476.1	uncoveredBases	60990
10N.222.45.C6	MG592477.1	averageDepth	0
10N.222.45.C6	MG592477.1	coveredBases	0
10N.222.45.C6	MG592477.1	maxDepth	0
10N.222.45.C6	MG592477.1	minDepth	0
10N.222.45.C6	MG592477.1	totalBases	49123
10N.222.45.C6	MG592477.1	uncoveredBases	49123
10N.222.45.C6	MG592478.1	averageDepth	0
10N.222.45.C6	MG592478.1	coveredBases	68
10N.222.45.C6	MG592478.1	maxDepth	60
10N.222.45.C6	MG592478.1	minDepth	0
10N.222.45.C6	MG592478.1	totalBases	47070
10N.222.45.C6	MG592478.1	uncoveredBases	47001
10N.222.45.C6	MG592480.1	averageDepth	0
10N.222.45.C6	MG592480.1	coveredBases	0
10N.222.45.C6	MG592480.1	maxDepth	0
10N.222.45.C6	MG592480.1	minDepth	0
10N.222.45.C6	MG592480.1	totalBases	10447
10N.222.45.C6	MG592480.1	uncoveredBases	10447
10N.222.45.C6	MG592482.1	averageDepth	0
10N.222.45.C6	MG592482.1	coveredBases	0
10N.222.45.C6	MG592482.1	maxDepth	0
10N.222.45.C6	MG592482.1	minDepth	0
10N.222.45.C6	MG592482.1	totalBases	36584
10N.222.45.C6	MG592482.1	uncoveredBases	36584
10N.222.45.C6	MG592483.1	averageDepth	0
10N.222.45.C6	MG592483.1	coveredBases	0
10N.222.45.C6	MG592483.1	maxDepth	0
10N.222.45.C6	MG592483.1	minDepth	0
10N.222.45.C6	MG592483.1	totalBases	37556
10N.222.45.C6	MG592483.1	uncoveredBases	37556
10N.222.45.C6	MG592484.1	averageDepth	0
10N.222.45.C6	MG592484.1	coveredBases	0
10N.222.45.C6	MG592484.1	maxDepth	0
10N.222.45.C6	MG592484.1	minDepth	0
10N.222.45.C6	MG592484.1	totalBases	40209
10N.222.45.C6	MG592484.1	uncoveredBases	40209
10N.222.45.C6	MG592486.1	averageDepth	0
10N.222.45.C6	MG592486.1	coveredBases	0
10N.222.45.C6	MG592486.1	maxDepth	0
10N.222.45.C6	MG592486.1	minDepth	0
10N.222.45.C6	MG592486.1	totalBases	48149
10N.222.45.C6	MG592486.1	uncoveredBases	48149
10N.222.45.C6	MG592487.1	averageDepth	0
10N.222.45.C6	MG592487.1	coveredBases	0
10N.222.45.C6	MG592487.1	maxDepth	0
10N.222.45.C6	MG592487.1	minDepth	0
10N.222.45.C6	MG592487.1	totalBases	44150
10N.222.45.C6	MG592487.1	uncoveredBases	44150
10N.222.45.C6	MG592488.1	averageDepth	0
10N.222.45.C6	MG592488.1	coveredBases	0
10N.222.45.C6	MG592488.1	maxDepth	0
10N.222.45.C6	MG592488.1	minDepth	0
10N.222.45.C6	MG592488.1	totalBases	37416
10N.222.45.C6	MG592488.1	uncoveredBases	37416
10N.222.45.C6	MG592490.1	averageDepth	0
10N.222.45.C6	MG592490.1	coveredBases	0
10N.222.45.C6	MG592490.1	maxDepth	0
10N.222.45.C6	MG592490.1	minDepth	0
10N.222.45.C6	MG592490.1	totalBases	36314
10N.222.45.C6	MG592490.1	uncoveredBases	36314
10N.222.45.C6	MG592492.1	averageDepth	0
10N.222.45.C6	MG592492.1	coveredBases	0
10N.222.45.C6	MG592492.1	maxDepth	0
10N.222.45.C6	MG592492.1	minDepth	0
10N.222.45.C6	MG592492.1	totalBases	60458
10N.222.45.C6	MG592492.1	uncoveredBases	60458
10N.222.45.C6	MG592494.1	averageDepth	0
10N.222.45.C6	MG592494.1	coveredBases	0
10N.222.45.C6	MG592494.1	maxDepth	0
10N.222.45.C6	MG592494.1	minDepth	0
10N.222.45.C6	MG592494.1	totalBases	44527
10N.222.45.C6	MG592494.1	uncoveredBases	44527
10N.222.45.C6	MG592495.1	averageDepth	0
10N.222.45.C6	MG592495.1	coveredBases	0
10N.222.45.C6	MG592495.1	maxDepth	0
10N.222.45.C6	MG592495.1	minDepth	0
10N.222.45.C6	MG592495.1	totalBases	145590
10N.222.45.C6	MG592495.1	uncoveredBases	145590
10N.222.45.C6	MG592496.1	averageDepth	0
10N.222.45.C6	MG592496.1	coveredBases	0
10N.222.45.C6	MG592496.1	maxDepth	1
10N.222.45.C6	MG592496.1	minDepth	0
10N.222.45.C6	MG592496.1	totalBases	44523
10N.222.45.C6	MG592496.1	uncoveredBases	44473
10N.222.45.C6	MG592498.1	averageDepth	0
10N.222.45.C6	MG592498.1	coveredBases	0
10N.222.45.C6	MG592498.1	maxDepth	0
10N.222.45.C6	MG592498.1	minDepth	0
10N.222.45.C6	MG592498.1	totalBases	46071
10N.222.45.C6	MG592498.1	uncoveredBases	46071
10N.222.45.C6	MG592499.1	averageDepth	0
10N.222.45.C6	MG592499.1	coveredBases	0
10N.222.45.C6	MG592499.1	maxDepth	0
10N.222.45.C6	MG592499.1	minDepth	0
10N.222.45.C6	MG592499.1	totalBases	47604
10N.222.45.C6	MG592499.1	uncoveredBases	47604
10N.222.45.C6	MG592500.1	averageDepth	0
10N.222.45.C6	MG592500.1	coveredBases	0
10N.222.45.C6	MG592500.1	maxDepth	0
10N.222.45.C6	MG592500.1	minDepth	0
10N.222.45.C6	MG592500.1	totalBases	10578
10N.222.45.C6	MG592500.1	uncoveredBases	10578
10N.222.45.C6	MG592501.1	averageDepth	0
10N.222.45.C6	MG592501.1	coveredBases	0
10N.222.45.C6	MG592501.1	maxDepth	0
10N.222.45.C6	MG592501.1	minDepth	0
10N.222.45.C6	MG592501.1	totalBases	44915
10N.222.45.C6	MG592501.1	uncoveredBases	44915
10N.222.45.C6	MG592502.1	averageDepth	0
10N.222.45.C6	MG592502.1	coveredBases	0
10N.222.45.C6	MG592502.1	maxDepth	0
10N.222.45.C6	MG592502.1	minDepth	0
10N.222.45.C6	MG592502.1	totalBases	37933
10N.222.45.C6	MG592502.1	uncoveredBases	37933
10N.222.45.C6	MG592503.1	averageDepth	0
10N.222.45.C6	MG592503.1	coveredBases	0
10N.222.45.C6	MG592503.1	maxDepth	0
10N.222.45.C6	MG592503.1	minDepth	0
10N.222.45.C6	MG592503.1	totalBases	36926
10N.222.45.C6	MG592503.1	uncoveredBases	36926
10N.222.45.C6	MG592504.1	averageDepth	0
10N.222.45.C6	MG592504.1	coveredBases	0
10N.222.45.C6	MG592504.1	maxDepth	0
10N.222.45.C6	MG592504.1	minDepth	0
10N.222.45.C6	MG592504.1	totalBases	37087
10N.222.45.C6	MG592504.1	uncoveredBases	37087
10N.222.45.C6	MG592505.1	averageDepth	0
10N.222.45.C6	MG592505.1	coveredBases	0
10N.222.45.C6	MG592505.1	maxDepth	0
10N.222.45.C6	MG592505.1	minDepth	0
10N.222.45.C6	MG592505.1	totalBases	36379
10N.222.45.C6	MG592505.1	uncoveredBases	36379
10N.222.45.C6	MG592506.1	averageDepth	0
10N.222.45.C6	MG592506.1	coveredBases	0
10N.222.45.C6	MG592506.1	maxDepth	0
10N.222.45.C6	MG592506.1	minDepth	0
10N.222.45.C6	MG592506.1	totalBases	41918
10N.222.45.C6	MG592506.1	uncoveredBases	41918
10N.222.45.C6	MG592507.1	averageDepth	0
10N.222.45.C6	MG592507.1	coveredBases	0
10N.222.45.C6	MG592507.1	maxDepth	0
10N.222.45.C6	MG592507.1	minDepth	0
10N.222.45.C6	MG592507.1	totalBases	31617
10N.222.45.C6	MG592507.1	uncoveredBases	31617
10N.222.45.C6	MG592508.1	averageDepth	0
10N.222.45.C6	MG592508.1	coveredBases	0
10N.222.45.C6	MG592508.1	maxDepth	0
10N.222.45.C6	MG592508.1	minDepth	0
10N.222.45.C6	MG592508.1	totalBases	37958
10N.222.45.C6	MG592508.1	uncoveredBases	37958
10N.222.45.C6	MG592509.1	averageDepth	0
10N.222.45.C6	MG592509.1	coveredBases	0
10N.222.45.C6	MG592509.1	maxDepth	0
10N.222.45.C6	MG592509.1	minDepth	0
10N.222.45.C6	MG592509.1	totalBases	32510
10N.222.45.C6	MG592509.1	uncoveredBases	32510
10N.222.45.C6	MG592511.1	averageDepth	0
10N.222.45.C6	MG592511.1	coveredBases	0
10N.222.45.C6	MG592511.1	maxDepth	0
10N.222.45.C6	MG592511.1	minDepth	0
10N.222.45.C6	MG592511.1	totalBases	44094
10N.222.45.C6	MG592511.1	uncoveredBases	44094
10N.222.45.C6	MG592512.1	averageDepth	0
10N.222.45.C6	MG592512.1	coveredBases	0
10N.222.45.C6	MG592512.1	maxDepth	0
10N.222.45.C6	MG592512.1	minDepth	0
10N.222.45.C6	MG592512.1	totalBases	10047
10N.222.45.C6	MG592512.1	uncoveredBases	10047
10N.222.45.C6	MG592513.1	averageDepth	0
10N.222.45.C6	MG592513.1	coveredBases	0
10N.222.45.C6	MG592513.1	maxDepth	0
10N.222.45.C6	MG592513.1	minDepth	0
10N.222.45.C6	MG592513.1	totalBases	31617
10N.222.45.C6	MG592513.1	uncoveredBases	31617
10N.222.45.C6	MG592514.1	averageDepth	0
10N.222.45.C6	MG592514.1	coveredBases	0
10N.222.45.C6	MG592514.1	maxDepth	0
10N.222.45.C6	MG592514.1	minDepth	0
10N.222.45.C6	MG592514.1	totalBases	44527
10N.222.45.C6	MG592514.1	uncoveredBases	44527
10N.222.45.C6	MG592515.1	averageDepth	0
10N.222.45.C6	MG592515.1	coveredBases	0
10N.222.45.C6	MG592515.1	maxDepth	0
10N.222.45.C6	MG592515.1	minDepth	0
10N.222.45.C6	MG592515.1	totalBases	44418
10N.222.45.C6	MG592515.1	uncoveredBases	44418
10N.222.45.C6	MG592516.1	averageDepth	0
10N.222.45.C6	MG592516.1	coveredBases	0
10N.222.45.C6	MG592516.1	maxDepth	0
10N.222.45.C6	MG592516.1	minDepth	0
10N.222.45.C6	MG592516.1	totalBases	37360
10N.222.45.C6	MG592516.1	uncoveredBases	37360
10N.222.45.C6	MG592517.1	averageDepth	0
10N.222.45.C6	MG592517.1	coveredBases	0
10N.222.45.C6	MG592517.1	maxDepth	0
10N.222.45.C6	MG592517.1	minDepth	0
10N.222.45.C6	MG592517.1	totalBases	36789
10N.222.45.C6	MG592517.1	uncoveredBases	36789
10N.222.45.C6	MG592518.1	averageDepth	0
10N.222.45.C6	MG592518.1	coveredBases	0
10N.222.45.C6	MG592518.1	maxDepth	0
10N.222.45.C6	MG592518.1	minDepth	0
10N.222.45.C6	MG592518.1	totalBases	48481
10N.222.45.C6	MG592518.1	uncoveredBases	48481
10N.222.45.C6	MG592519.1	averageDepth	0
10N.222.45.C6	MG592519.1	coveredBases	0
10N.222.45.C6	MG592519.1	maxDepth	0
10N.222.45.C6	MG592519.1	minDepth	0
10N.222.45.C6	MG592519.1	totalBases	75796
10N.222.45.C6	MG592519.1	uncoveredBases	75796
10N.222.45.C6	MG592520.1	averageDepth	0
10N.222.45.C6	MG592520.1	coveredBases	0
10N.222.45.C6	MG592520.1	maxDepth	0
10N.222.45.C6	MG592520.1	minDepth	0
10N.222.45.C6	MG592520.1	totalBases	44307
10N.222.45.C6	MG592520.1	uncoveredBases	44307
10N.222.45.C6	MG592521.1	averageDepth	0
10N.222.45.C6	MG592521.1	coveredBases	0
10N.222.45.C6	MG592521.1	maxDepth	0
10N.222.45.C6	MG592521.1	minDepth	0
10N.222.45.C6	MG592521.1	totalBases	75798
10N.222.45.C6	MG592521.1	uncoveredBases	75798
10N.222.45.C6	MG592522.1	averageDepth	0
10N.222.45.C6	MG592522.1	coveredBases	0
10N.222.45.C6	MG592522.1	maxDepth	0
10N.222.45.C6	MG592522.1	minDepth	0
10N.222.45.C6	MG592522.1	totalBases	37136
10N.222.45.C6	MG592522.1	uncoveredBases	37136
10N.222.45.C6	MG592523.1	averageDepth	0
10N.222.45.C6	MG592523.1	coveredBases	0
10N.222.45.C6	MG592523.1	maxDepth	0
10N.222.45.C6	MG592523.1	minDepth	0
10N.222.45.C6	MG592523.1	totalBases	29029
10N.222.45.C6	MG592523.1	uncoveredBases	29029
10N.222.45.C6	MG592524.1	averageDepth	0
10N.222.45.C6	MG592524.1	coveredBases	0
10N.222.45.C6	MG592524.1	maxDepth	0
10N.222.45.C6	MG592524.1	minDepth	0
10N.222.45.C6	MG592524.1	totalBases	31617
10N.222.45.C6	MG592524.1	uncoveredBases	31617
10N.222.45.C6	MG592525.1	averageDepth	0
10N.222.45.C6	MG592525.1	coveredBases	0
10N.222.45.C6	MG592525.1	maxDepth	0
10N.222.45.C6	MG592525.1	minDepth	0
10N.222.45.C6	MG592525.1	totalBases	35855
10N.222.45.C6	MG592525.1	uncoveredBases	35855
10N.222.45.C6	MG592526.1	averageDepth	0
10N.222.45.C6	MG592526.1	coveredBases	0
10N.222.45.C6	MG592526.1	maxDepth	0
10N.222.45.C6	MG592526.1	minDepth	0
10N.222.45.C6	MG592526.1	totalBases	46507
10N.222.45.C6	MG592526.1	uncoveredBases	46507
10N.222.45.C6	MG592527.1	averageDepth	0
10N.222.45.C6	MG592527.1	coveredBases	0
10N.222.45.C6	MG592527.1	maxDepth	0
10N.222.45.C6	MG592527.1	minDepth	0
10N.222.45.C6	MG592527.1	totalBases	31617
10N.222.45.C6	MG592527.1	uncoveredBases	31617
10N.222.45.C6	MG592528.1	averageDepth	0
10N.222.45.C6	MG592528.1	coveredBases	0
10N.222.45.C6	MG592528.1	maxDepth	0
10N.222.45.C6	MG592528.1	minDepth	0
10N.222.45.C6	MG592528.1	totalBases	60734
10N.222.45.C6	MG592528.1	uncoveredBases	60734
10N.222.45.C6	MG592529.1	averageDepth	0
10N.222.45.C6	MG592529.1	coveredBases	0
10N.222.45.C6	MG592529.1	maxDepth	0
10N.222.45.C6	MG592529.1	minDepth	0
10N.222.45.C6	MG592529.1	totalBases	140668
10N.222.45.C6	MG592529.1	uncoveredBases	140668
10N.222.45.C6	MG592530.1	averageDepth	0
10N.222.45.C6	MG592530.1	coveredBases	0
10N.222.45.C6	MG592530.1	maxDepth	0
10N.222.45.C6	MG592530.1	minDepth	0
10N.222.45.C6	MG592530.1	totalBases	37360
10N.222.45.C6	MG592530.1	uncoveredBases	37360
10N.222.45.C6	MG592531.1	averageDepth	0
10N.222.45.C6	MG592531.1	coveredBases	0
10N.222.45.C6	MG592531.1	maxDepth	0
10N.222.45.C6	MG592531.1	minDepth	0
10N.222.45.C6	MG592531.1	totalBases	48235
10N.222.45.C6	MG592531.1	uncoveredBases	48235
10N.222.45.C6	MG592532.1	averageDepth	0
10N.222.45.C6	MG592532.1	coveredBases	0
10N.222.45.C6	MG592532.1	maxDepth	0
10N.222.45.C6	MG592532.1	minDepth	0
10N.222.45.C6	MG592532.1	totalBases	37046
10N.222.45.C6	MG592532.1	uncoveredBases	37046
10N.222.45.C6	MG592533.1	averageDepth	0
10N.222.45.C6	MG592533.1	coveredBases	0
10N.222.45.C6	MG592533.1	maxDepth	0
10N.222.45.C6	MG592533.1	minDepth	0
10N.222.45.C6	MG592533.1	totalBases	21800
10N.222.45.C6	MG592533.1	uncoveredBases	21800
10N.222.45.C6	MG592534.1	averageDepth	0
10N.222.45.C6	MG592534.1	coveredBases	0
10N.222.45.C6	MG592534.1	maxDepth	0
10N.222.45.C6	MG592534.1	minDepth	0
10N.222.45.C6	MG592534.1	totalBases	35811
10N.222.45.C6	MG592534.1	uncoveredBases	35811
10N.222.45.C6	MG592535.1	averageDepth	0
10N.222.45.C6	MG592535.1	coveredBases	0
10N.222.45.C6	MG592535.1	maxDepth	0
10N.222.45.C6	MG592535.1	minDepth	0
10N.222.45.C6	MG592535.1	totalBases	37551
10N.222.45.C6	MG592535.1	uncoveredBases	37551
10N.222.45.C6	MG592536.1	averageDepth	0
10N.222.45.C6	MG592536.1	coveredBases	0
10N.222.45.C6	MG592536.1	maxDepth	0
10N.222.45.C6	MG592536.1	minDepth	0
10N.222.45.C6	MG592536.1	totalBases	72290
10N.222.45.C6	MG592536.1	uncoveredBases	72290
10N.222.45.C6	MG592537.1	averageDepth	0
10N.222.45.C6	MG592537.1	coveredBases	0
10N.222.45.C6	MG592537.1	maxDepth	0
10N.222.45.C6	MG592537.1	minDepth	0
10N.222.45.C6	MG592537.1	totalBases	133692
10N.222.45.C6	MG592537.1	uncoveredBases	133692
10N.222.45.C6	MG592538.1	averageDepth	0
10N.222.45.C6	MG592538.1	coveredBases	0
10N.222.45.C6	MG592538.1	maxDepth	0
10N.222.45.C6	MG592538.1	minDepth	0
10N.222.45.C6	MG592538.1	totalBases	60216
10N.222.45.C6	MG592538.1	uncoveredBases	60216
10N.222.45.C6	MG592539.1	averageDepth	0
10N.222.45.C6	MG592539.1	coveredBases	0
10N.222.45.C6	MG592539.1	maxDepth	0
10N.222.45.C6	MG592539.1	minDepth	0
10N.222.45.C6	MG592539.1	totalBases	36314
10N.222.45.C6	MG592539.1	uncoveredBases	36314
10N.222.45.C6	MG592540.1	averageDepth	0
10N.222.45.C6	MG592540.1	coveredBases	0
10N.222.45.C6	MG592540.1	maxDepth	0
10N.222.45.C6	MG592540.1	minDepth	0
10N.222.45.C6	MG592540.1	totalBases	48063
10N.222.45.C6	MG592540.1	uncoveredBases	48063
10N.222.45.C6	MG592541.1	averageDepth	0
10N.222.45.C6	MG592541.1	coveredBases	0
10N.222.45.C6	MG592541.1	maxDepth	0
10N.222.45.C6	MG592541.1	minDepth	0
10N.222.45.C6	MG592541.1	totalBases	47063
10N.222.45.C6	MG592541.1	uncoveredBases	47063
10N.222.45.C6	MG592542.1	averageDepth	0
10N.222.45.C6	MG592542.1	coveredBases	0
10N.222.45.C6	MG592542.1	maxDepth	0
10N.222.45.C6	MG592542.1	minDepth	0
10N.222.45.C6	MG592542.1	totalBases	49066
10N.222.45.C6	MG592542.1	uncoveredBases	49066
10N.222.45.C6	MG592543.1	averageDepth	0
10N.222.45.C6	MG592543.1	coveredBases	0
10N.222.45.C6	MG592543.1	maxDepth	0
10N.222.45.C6	MG592543.1	minDepth	0
10N.222.45.C6	MG592543.1	totalBases	36463
10N.222.45.C6	MG592543.1	uncoveredBases	36463
10N.222.45.C6	MG592544.1	averageDepth	0
10N.222.45.C6	MG592544.1	coveredBases	0
10N.222.45.C6	MG592544.1	maxDepth	0
10N.222.45.C6	MG592544.1	minDepth	0
10N.222.45.C6	MG592544.1	totalBases	45439
10N.222.45.C6	MG592544.1	uncoveredBases	45439
10N.222.45.C6	MG592545.1	averageDepth	0
10N.222.45.C6	MG592545.1	coveredBases	0
10N.222.45.C6	MG592545.1	maxDepth	0
10N.222.45.C6	MG592545.1	minDepth	0
10N.222.45.C6	MG592545.1	totalBases	39934
10N.222.45.C6	MG592545.1	uncoveredBases	39934
10N.222.45.C6	MG592546.1	averageDepth	0
10N.222.45.C6	MG592546.1	coveredBases	0
10N.222.45.C6	MG592546.1	maxDepth	0
10N.222.45.C6	MG592546.1	minDepth	0
10N.222.45.C6	MG592546.1	totalBases	31498
10N.222.45.C6	MG592546.1	uncoveredBases	31498
10N.222.45.C6	MG592547.1	averageDepth	0
10N.222.45.C6	MG592547.1	coveredBases	157
10N.222.45.C6	MG592547.1	maxDepth	145
10N.222.45.C6	MG592547.1	minDepth	0
10N.222.45.C6	MG592547.1	totalBases	50228
10N.222.45.C6	MG592547.1	uncoveredBases	50069
10N.222.45.C6	MG592548.1	averageDepth	0
10N.222.45.C6	MG592548.1	coveredBases	0
10N.222.45.C6	MG592548.1	maxDepth	0
10N.222.45.C6	MG592548.1	minDepth	0
10N.222.45.C6	MG592548.1	totalBases	36910
10N.222.45.C6	MG592548.1	uncoveredBases	36910
10N.222.45.C6	MG592549.1	averageDepth	0
10N.222.45.C6	MG592549.1	coveredBases	0
10N.222.45.C6	MG592549.1	maxDepth	0
10N.222.45.C6	MG592549.1	minDepth	0
10N.222.45.C6	MG592549.1	totalBases	37411
10N.222.45.C6	MG592549.1	uncoveredBases	37411
10N.222.45.C6	MG592550.1	averageDepth	0
10N.222.45.C6	MG592550.1	coveredBases	0
10N.222.45.C6	MG592550.1	maxDepth	0
10N.222.45.C6	MG592550.1	minDepth	0
10N.222.45.C6	MG592550.1	totalBases	33272
10N.222.45.C6	MG592550.1	uncoveredBases	33272
10N.222.45.C6	MG592551.1	averageDepth	0
10N.222.45.C6	MG592551.1	coveredBases	0
10N.222.45.C6	MG592551.1	maxDepth	0
10N.222.45.C6	MG592551.1	minDepth	0
10N.222.45.C6	MG592551.1	totalBases	43397
10N.222.45.C6	MG592551.1	uncoveredBases	43397
10N.222.45.C6	MG592552.1	averageDepth	0
10N.222.45.C6	MG592552.1	coveredBases	48
10N.222.45.C6	MG592552.1	maxDepth	62
10N.222.45.C6	MG592552.1	minDepth	0
10N.222.45.C6	MG592552.1	totalBases	48643
10N.222.45.C6	MG592552.1	uncoveredBases	48593
10N.222.45.C6	MG592553.1	averageDepth	0
10N.222.45.C6	MG592553.1	coveredBases	0
10N.222.45.C6	MG592553.1	maxDepth	0
10N.222.45.C6	MG592553.1	minDepth	0
10N.222.45.C6	MG592553.1	totalBases	133254
10N.222.45.C6	MG592553.1	uncoveredBases	133254
10N.222.45.C6	MG592554.1	averageDepth	0
10N.222.45.C6	MG592554.1	coveredBases	0
10N.222.45.C6	MG592554.1	maxDepth	0
10N.222.45.C6	MG592554.1	minDepth	0
10N.222.45.C6	MG592554.1	totalBases	72305
10N.222.45.C6	MG592554.1	uncoveredBases	72305
10N.222.45.C6	MG592559.1	averageDepth	0
10N.222.45.C6	MG592559.1	coveredBases	0
10N.222.45.C6	MG592559.1	maxDepth	0
10N.222.45.C6	MG592559.1	minDepth	0
10N.222.45.C6	MG592559.1	totalBases	36855
10N.222.45.C6	MG592559.1	uncoveredBases	36855
10N.222.45.C6	MG592560.1	averageDepth	0
10N.222.45.C6	MG592560.1	coveredBases	0
10N.222.45.C6	MG592560.1	maxDepth	0
10N.222.45.C6	MG592560.1	minDepth	0
10N.222.45.C6	MG592560.1	totalBases	21785
10N.222.45.C6	MG592560.1	uncoveredBases	21785
10N.222.45.C6	MG592561.1	averageDepth	0
10N.222.45.C6	MG592561.1	coveredBases	0
10N.222.45.C6	MG592561.1	maxDepth	0
10N.222.45.C6	MG592561.1	minDepth	0
10N.222.45.C6	MG592561.1	totalBases	48354
10N.222.45.C6	MG592561.1	uncoveredBases	48354
10N.222.45.C6	MG592562.1	averageDepth	0
10N.222.45.C6	MG592562.1	coveredBases	0
10N.222.45.C6	MG592562.1	maxDepth	0
10N.222.45.C6	MG592562.1	minDepth	0
10N.222.45.C6	MG592562.1	totalBases	132560
10N.222.45.C6	MG592562.1	uncoveredBases	132560
10N.222.45.C6	MG592563.1	averageDepth	0
10N.222.45.C6	MG592563.1	coveredBases	0
10N.222.45.C6	MG592563.1	maxDepth	0
10N.222.45.C6	MG592563.1	minDepth	0
10N.222.45.C6	MG592563.1	totalBases	59294
10N.222.45.C6	MG592563.1	uncoveredBases	59294
10N.222.45.C6	MG592564.1	averageDepth	0
10N.222.45.C6	MG592564.1	coveredBases	0
10N.222.45.C6	MG592564.1	maxDepth	0
10N.222.45.C6	MG592564.1	minDepth	0
10N.222.45.C6	MG592564.1	totalBases	59738
10N.222.45.C6	MG592564.1	uncoveredBases	59738
10N.222.45.C6	MG592565.1	averageDepth	0
10N.222.45.C6	MG592565.1	coveredBases	0
10N.222.45.C6	MG592565.1	maxDepth	0
10N.222.45.C6	MG592565.1	minDepth	0
10N.222.45.C6	MG592565.1	totalBases	59414
10N.222.45.C6	MG592565.1	uncoveredBases	59414
10N.222.45.C6	MG592566.1	averageDepth	0
10N.222.45.C6	MG592566.1	coveredBases	0
10N.222.45.C6	MG592566.1	maxDepth	0
10N.222.45.C6	MG592566.1	minDepth	0
10N.222.45.C6	MG592566.1	totalBases	44587
10N.222.45.C6	MG592566.1	uncoveredBases	44587
10N.222.45.C6	MG592567.1	averageDepth	0
10N.222.45.C6	MG592567.1	coveredBases	0
10N.222.45.C6	MG592567.1	maxDepth	0
10N.222.45.C6	MG592567.1	minDepth	0
10N.222.45.C6	MG592567.1	totalBases	44472
10N.222.45.C6	MG592567.1	uncoveredBases	44472
10N.222.45.C6	MG592569.1	averageDepth	0
10N.222.45.C6	MG592569.1	coveredBases	0
10N.222.45.C6	MG592569.1	maxDepth	0
10N.222.45.C6	MG592569.1	minDepth	0
10N.222.45.C6	MG592569.1	totalBases	48312
10N.222.45.C6	MG592569.1	uncoveredBases	48312
10N.222.45.C6	MG592571.1	averageDepth	0
10N.222.45.C6	MG592571.1	coveredBases	0
10N.222.45.C6	MG592571.1	maxDepth	0
10N.222.45.C6	MG592571.1	minDepth	0
10N.222.45.C6	MG592571.1	totalBases	59297
10N.222.45.C6	MG592571.1	uncoveredBases	59297
10N.222.45.C6	MG592572.1	averageDepth	0
10N.222.45.C6	MG592572.1	coveredBases	0
10N.222.45.C6	MG592572.1	maxDepth	0
10N.222.45.C6	MG592572.1	minDepth	0
10N.222.45.C6	MG592572.1	totalBases	50506
10N.222.45.C6	MG592572.1	uncoveredBases	50506
10N.222.45.C6	MG592573.1	averageDepth	0
10N.222.45.C6	MG592573.1	coveredBases	83
10N.222.45.C6	MG592573.1	maxDepth	2
10N.222.45.C6	MG592573.1	minDepth	0
10N.222.45.C6	MG592573.1	totalBases	32014
10N.222.45.C6	MG592573.1	uncoveredBases	31664
10N.222.45.C6	MG592574.1	averageDepth	0
10N.222.45.C6	MG592574.1	coveredBases	0
10N.222.45.C6	MG592574.1	maxDepth	0
10N.222.45.C6	MG592574.1	minDepth	0
10N.222.45.C6	MG592574.1	totalBases	44168
10N.222.45.C6	MG592574.1	uncoveredBases	44168
10N.222.45.C6	MG592575.1	averageDepth	0
10N.222.45.C6	MG592575.1	coveredBases	207
10N.222.45.C6	MG592575.1	maxDepth	71
10N.222.45.C6	MG592575.1	minDepth	0
10N.222.45.C6	MG592575.1	totalBases	57861
10N.222.45.C6	MG592575.1	uncoveredBases	57643
10N.222.45.C6	MG592576.1	averageDepth	0
10N.222.45.C6	MG592576.1	coveredBases	0
10N.222.45.C6	MG592576.1	maxDepth	0
10N.222.45.C6	MG592576.1	minDepth	0
10N.222.45.C6	MG592576.1	totalBases	37551
10N.222.45.C6	MG592576.1	uncoveredBases	37551
10N.222.45.C6	MG592577.1	averageDepth	0
10N.222.45.C6	MG592577.1	coveredBases	0
10N.222.45.C6	MG592577.1	maxDepth	0
10N.222.45.C6	MG592577.1	minDepth	0
10N.222.45.C6	MG592577.1	totalBases	55793
10N.222.45.C6	MG592577.1	uncoveredBases	55793
10N.222.45.C6	MG592578.1	averageDepth	0
10N.222.45.C6	MG592578.1	coveredBases	0
10N.222.45.C6	MG592578.1	maxDepth	0
10N.222.45.C6	MG592578.1	minDepth	0
10N.222.45.C6	MG592578.1	totalBases	48927
10N.222.45.C6	MG592578.1	uncoveredBases	48927
10N.222.45.C6	MG592579.1	averageDepth	0
10N.222.45.C6	MG592579.1	coveredBases	0
10N.222.45.C6	MG592579.1	maxDepth	0
10N.222.45.C6	MG592579.1	minDepth	0
10N.222.45.C6	MG592579.1	totalBases	43712
10N.222.45.C6	MG592579.1	uncoveredBases	43712
10N.222.45.C6	MG592580.1	averageDepth	0
10N.222.45.C6	MG592580.1	coveredBases	0
10N.222.45.C6	MG592580.1	maxDepth	0
10N.222.45.C6	MG592580.1	minDepth	0
10N.222.45.C6	MG592580.1	totalBases	48224
10N.222.45.C6	MG592580.1	uncoveredBases	48224
10N.222.45.C6	MG592581.1	averageDepth	0
10N.222.45.C6	MG592581.1	coveredBases	0
10N.222.45.C6	MG592581.1	maxDepth	0
10N.222.45.C6	MG592581.1	minDepth	0
10N.222.45.C6	MG592581.1	totalBases	37169
10N.222.45.C6	MG592581.1	uncoveredBases	37169
10N.222.45.C6	MG592583.1	averageDepth	0
10N.222.45.C6	MG592583.1	coveredBases	0
10N.222.45.C6	MG592583.1	maxDepth	0
10N.222.45.C6	MG592583.1	minDepth	0
10N.222.45.C6	MG592583.1	totalBases	42443
10N.222.45.C6	MG592583.1	uncoveredBases	42443
10N.222.45.C6	MG592584.1	averageDepth	0
10N.222.45.C6	MG592584.1	coveredBases	0
10N.222.45.C6	MG592584.1	maxDepth	0
10N.222.45.C6	MG592584.1	minDepth	0
10N.222.45.C6	MG592584.1	totalBases	44205
10N.222.45.C6	MG592584.1	uncoveredBases	44205
10N.222.45.C6	MG592585.1	averageDepth	0
10N.222.45.C6	MG592585.1	coveredBases	0
10N.222.45.C6	MG592585.1	maxDepth	0
10N.222.45.C6	MG592585.1	minDepth	0
10N.222.45.C6	MG592585.1	totalBases	80834
10N.222.45.C6	MG592585.1	uncoveredBases	80834
10N.222.45.C6	MG592587.1	averageDepth	0
10N.222.45.C6	MG592587.1	coveredBases	0
10N.222.45.C6	MG592587.1	maxDepth	0
10N.222.45.C6	MG592587.1	minDepth	0
10N.222.45.C6	MG592587.1	totalBases	41359
10N.222.45.C6	MG592587.1	uncoveredBases	41359
10N.222.45.C6	MG592588.1	averageDepth	0
10N.222.45.C6	MG592588.1	coveredBases	0
10N.222.45.C6	MG592588.1	maxDepth	0
10N.222.45.C6	MG592588.1	minDepth	0
10N.222.45.C6	MG592588.1	totalBases	31617
10N.222.45.C6	MG592588.1	uncoveredBases	31617
10N.222.45.C6	MG592589.1	averageDepth	0
10N.222.45.C6	MG592589.1	coveredBases	0
10N.222.45.C6	MG592589.1	maxDepth	0
10N.222.45.C6	MG592589.1	minDepth	0
10N.222.45.C6	MG592589.1	totalBases	31617
10N.222.45.C6	MG592589.1	uncoveredBases	31617
10N.222.45.C6	MG592590.1	averageDepth	0
10N.222.45.C6	MG592590.1	coveredBases	0
10N.222.45.C6	MG592590.1	maxDepth	0
10N.222.45.C6	MG592590.1	minDepth	0
10N.222.45.C6	MG592590.1	totalBases	49535
10N.222.45.C6	MG592590.1	uncoveredBases	49535
10N.222.45.C6	MG592591.1	averageDepth	0
10N.222.45.C6	MG592591.1	coveredBases	0
10N.222.45.C6	MG592591.1	maxDepth	0
10N.222.45.C6	MG592591.1	minDepth	0
10N.222.45.C6	MG592591.1	totalBases	71915
10N.222.45.C6	MG592591.1	uncoveredBases	71915
10N.222.45.C6	MG592592.1	averageDepth	0
10N.222.45.C6	MG592592.1	coveredBases	0
10N.222.45.C6	MG592592.1	maxDepth	0
10N.222.45.C6	MG592592.1	minDepth	0
10N.222.45.C6	MG592592.1	totalBases	52615
10N.222.45.C6	MG592592.1	uncoveredBases	52615
10N.222.45.C6	MG592593.1	averageDepth	0
10N.222.45.C6	MG592593.1	coveredBases	0
10N.222.45.C6	MG592593.1	maxDepth	0
10N.222.45.C6	MG592593.1	minDepth	0
10N.222.45.C6	MG592593.1	totalBases	35655
10N.222.45.C6	MG592593.1	uncoveredBases	35655
10N.222.45.C6	MG592594.1	averageDepth	0
10N.222.45.C6	MG592594.1	coveredBases	0
10N.222.45.C6	MG592594.1	maxDepth	0
10N.222.45.C6	MG592594.1	minDepth	0
10N.222.45.C6	MG592594.1	totalBases	36667
10N.222.45.C6	MG592594.1	uncoveredBases	36667
10N.222.45.C6	MG592595.1	averageDepth	0
10N.222.45.C6	MG592595.1	coveredBases	0
10N.222.45.C6	MG592595.1	maxDepth	0
10N.222.45.C6	MG592595.1	minDepth	0
10N.222.45.C6	MG592595.1	totalBases	44527
10N.222.45.C6	MG592595.1	uncoveredBases	44527
10N.222.45.C6	MG592596.1	averageDepth	0
10N.222.45.C6	MG592596.1	coveredBases	0
10N.222.45.C6	MG592596.1	maxDepth	0
10N.222.45.C6	MG592596.1	minDepth	0
10N.222.45.C6	MG592596.1	totalBases	56736
10N.222.45.C6	MG592596.1	uncoveredBases	56736
10N.222.45.C6	MG592597.1	averageDepth	0
10N.222.45.C6	MG592597.1	coveredBases	0
10N.222.45.C6	MG592597.1	maxDepth	0
10N.222.45.C6	MG592597.1	minDepth	0
10N.222.45.C6	MG592597.1	totalBases	36823
10N.222.45.C6	MG592597.1	uncoveredBases	36823
10N.222.45.C6	MG592599.1	averageDepth	0
10N.222.45.C6	MG592599.1	coveredBases	0
10N.222.45.C6	MG592599.1	maxDepth	0
10N.222.45.C6	MG592599.1	minDepth	0
10N.222.45.C6	MG592599.1	totalBases	47017
10N.222.45.C6	MG592599.1	uncoveredBases	47017
10N.222.45.C6	MG592600.1	averageDepth	0
10N.222.45.C6	MG592600.1	coveredBases	0
10N.222.45.C6	MG592600.1	maxDepth	0
10N.222.45.C6	MG592600.1	minDepth	0
10N.222.45.C6	MG592600.1	totalBases	42646
10N.222.45.C6	MG592600.1	uncoveredBases	42646
10N.222.45.C6	MG592601.1	averageDepth	0
10N.222.45.C6	MG592601.1	coveredBases	0
10N.222.45.C6	MG592601.1	maxDepth	0
10N.222.45.C6	MG592601.1	minDepth	0
10N.222.45.C6	MG592601.1	totalBases	60097
10N.222.45.C6	MG592601.1	uncoveredBases	60097
10N.222.45.C6	MG592603.1	averageDepth	0
10N.222.45.C6	MG592603.1	coveredBases	0
10N.222.45.C6	MG592603.1	maxDepth	0
10N.222.45.C6	MG592603.1	minDepth	0
10N.222.45.C6	MG592603.1	totalBases	70494
10N.222.45.C6	MG592603.1	uncoveredBases	70494
10N.222.45.C6	MG592605.1	averageDepth	0
10N.222.45.C6	MG592605.1	coveredBases	0
10N.222.45.C6	MG592605.1	maxDepth	0
10N.222.45.C6	MG592605.1	minDepth	0
10N.222.45.C6	MG592605.1	totalBases	38618
10N.222.45.C6	MG592605.1	uncoveredBases	38618
10N.222.45.C6	MG592606.1	averageDepth	0
10N.222.45.C6	MG592606.1	coveredBases	0
10N.222.45.C6	MG592606.1	maxDepth	0
10N.222.45.C6	MG592606.1	minDepth	0
10N.222.45.C6	MG592606.1	totalBases	36710
10N.222.45.C6	MG592606.1	uncoveredBases	36710
10N.222.45.C6	MG592607.1	averageDepth	0
10N.222.45.C6	MG592607.1	coveredBases	0
10N.222.45.C6	MG592607.1	maxDepth	0
10N.222.45.C6	MG592607.1	minDepth	0
10N.222.45.C6	MG592607.1	totalBases	36910
10N.222.45.C6	MG592607.1	uncoveredBases	36910
10N.222.45.C6	MG592608.1	averageDepth	0
10N.222.45.C6	MG592608.1	coveredBases	0
10N.222.45.C6	MG592608.1	maxDepth	0
10N.222.45.C6	MG592608.1	minDepth	0
10N.222.45.C6	MG592608.1	totalBases	48414
10N.222.45.C6	MG592608.1	uncoveredBases	48414
10N.222.45.C6	MG592609.1	averageDepth	0
10N.222.45.C6	MG592609.1	coveredBases	66
10N.222.45.C6	MG592609.1	maxDepth	92
10N.222.45.C6	MG592609.1	minDepth	0
10N.222.45.C6	MG592609.1	totalBases	159885
10N.222.45.C6	MG592609.1	uncoveredBases	159819
10N.222.45.C6	MG592610.1	averageDepth	0
10N.222.45.C6	MG592610.1	coveredBases	0
10N.222.45.C6	MG592610.1	maxDepth	0
10N.222.45.C6	MG592610.1	minDepth	0
10N.222.45.C6	MG592610.1	totalBases	71702
10N.222.45.C6	MG592610.1	uncoveredBases	71702
10N.222.45.C6	MG592611.1	averageDepth	0
10N.222.45.C6	MG592611.1	coveredBases	48
10N.222.45.C6	MG592611.1	maxDepth	52
10N.222.45.C6	MG592611.1	minDepth	0
10N.222.45.C6	MG592611.1	totalBases	47133
10N.222.45.C6	MG592611.1	uncoveredBases	47085
10N.222.45.C6	MG592612.1	averageDepth	0
10N.222.45.C6	MG592612.1	coveredBases	0
10N.222.45.C6	MG592612.1	maxDepth	0
10N.222.45.C6	MG592612.1	minDepth	0
10N.222.45.C6	MG592612.1	totalBases	43896
10N.222.45.C6	MG592612.1	uncoveredBases	43896
10N.222.45.C6	MG592614.1	averageDepth	0
10N.222.45.C6	MG592614.1	coveredBases	0
10N.222.45.C6	MG592614.1	maxDepth	0
10N.222.45.C6	MG592614.1	minDepth	0
10N.222.45.C6	MG592614.1	totalBases	48301
10N.222.45.C6	MG592614.1	uncoveredBases	48301
10N.222.45.C6	MG592615.1	averageDepth	0
10N.222.45.C6	MG592615.1	coveredBases	0
10N.222.45.C6	MG592615.1	maxDepth	0
10N.222.45.C6	MG592615.1	minDepth	0
10N.222.45.C6	MG592615.1	totalBases	10611
10N.222.45.C6	MG592615.1	uncoveredBases	10611
10N.222.45.C6	MG592617.1	averageDepth	0
10N.222.45.C6	MG592617.1	coveredBases	0
10N.222.45.C6	MG592617.1	maxDepth	0
10N.222.45.C6	MG592617.1	minDepth	0
10N.222.45.C6	MG592617.1	totalBases	59981
10N.222.45.C6	MG592617.1	uncoveredBases	59981
10N.222.45.C6	MG592618.1	averageDepth	0
10N.222.45.C6	MG592618.1	coveredBases	0
10N.222.45.C6	MG592618.1	maxDepth	0
10N.222.45.C6	MG592618.1	minDepth	0
10N.222.45.C6	MG592618.1	totalBases	59649
10N.222.45.C6	MG592618.1	uncoveredBases	59649
10N.222.45.C6	MG592619.1	averageDepth	0
10N.222.45.C6	MG592619.1	coveredBases	0
10N.222.45.C6	MG592619.1	maxDepth	0
10N.222.45.C6	MG592619.1	minDepth	0
10N.222.45.C6	MG592619.1	totalBases	47008
10N.222.45.C6	MG592619.1	uncoveredBases	47008
10N.222.45.C6	MG592620.1	averageDepth	0
10N.222.45.C6	MG592620.1	coveredBases	0
10N.222.45.C6	MG592620.1	maxDepth	0
10N.222.45.C6	MG592620.1	minDepth	0
10N.222.45.C6	MG592620.1	totalBases	32699
10N.222.45.C6	MG592620.1	uncoveredBases	32699
10N.222.45.C6	MG592621.1	averageDepth	0
10N.222.45.C6	MG592621.1	coveredBases	66
10N.222.45.C6	MG592621.1	maxDepth	92
10N.222.45.C6	MG592621.1	minDepth	0
10N.222.45.C6	MG592621.1	totalBases	159885
10N.222.45.C6	MG592621.1	uncoveredBases	159819
10N.222.45.C6	MG592622.1	averageDepth	0
10N.222.45.C6	MG592622.1	coveredBases	0
10N.222.45.C6	MG592622.1	maxDepth	1
10N.222.45.C6	MG592622.1	minDepth	0
10N.222.45.C6	MG592622.1	totalBases	48207
10N.222.45.C6	MG592622.1	uncoveredBases	48170
10N.222.45.C6	MG592623.1	averageDepth	0
10N.222.45.C6	MG592623.1	coveredBases	0
10N.222.45.C6	MG592623.1	maxDepth	0
10N.222.45.C6	MG592623.1	minDepth	0
10N.222.45.C6	MG592623.1	totalBases	32371
10N.222.45.C6	MG592623.1	uncoveredBases	32371
10N.222.45.C6	MG592624.1	averageDepth	0
10N.222.45.C6	MG592624.1	coveredBases	0
10N.222.45.C6	MG592624.1	maxDepth	0
10N.222.45.C6	MG592624.1	minDepth	0
10N.222.45.C6	MG592624.1	totalBases	28145
10N.222.45.C6	MG592624.1	uncoveredBases	28145
10N.222.45.C6	MG592625.1	averageDepth	0
10N.222.45.C6	MG592625.1	coveredBases	0
10N.222.45.C6	MG592625.1	maxDepth	0
10N.222.45.C6	MG592625.1	minDepth	0
10N.222.45.C6	MG592625.1	totalBases	71992
10N.222.45.C6	MG592625.1	uncoveredBases	71992
10N.222.45.C6	MG592626.1	averageDepth	0
10N.222.45.C6	MG592626.1	coveredBases	0
10N.222.45.C6	MG592626.1	maxDepth	0
10N.222.45.C6	MG592626.1	minDepth	0
10N.222.45.C6	MG592626.1	totalBases	47635
10N.222.45.C6	MG592626.1	uncoveredBases	47635
10N.222.45.C6	MG592627.1	averageDepth	0
10N.222.45.C6	MG592627.1	coveredBases	0
10N.222.45.C6	MG592627.1	maxDepth	0
10N.222.45.C6	MG592627.1	minDepth	0
10N.222.45.C6	MG592627.1	totalBases	49640
10N.222.45.C6	MG592627.1	uncoveredBases	49640
10N.222.45.C6	MG592629.1	averageDepth	0
10N.222.45.C6	MG592629.1	coveredBases	0
10N.222.45.C6	MG592629.1	maxDepth	0
10N.222.45.C6	MG592629.1	minDepth	0
10N.222.45.C6	MG592629.1	totalBases	47739
10N.222.45.C6	MG592629.1	uncoveredBases	47739
10N.222.45.C6	MG592630.1	averageDepth	0
10N.222.45.C6	MG592630.1	coveredBases	0
10N.222.45.C6	MG592630.1	maxDepth	0
10N.222.45.C6	MG592630.1	minDepth	0
10N.222.45.C6	MG592630.1	totalBases	43630
10N.222.45.C6	MG592630.1	uncoveredBases	43630
10N.222.45.C6	MG592631.1	averageDepth	0
10N.222.45.C6	MG592631.1	coveredBases	0
10N.222.45.C6	MG592631.1	maxDepth	0
10N.222.45.C6	MG592631.1	minDepth	0
10N.222.45.C6	MG592631.1	totalBases	34788
10N.222.45.C6	MG592631.1	uncoveredBases	34788
10N.222.45.C6	MG592632.1	averageDepth	0
10N.222.45.C6	MG592632.1	coveredBases	0
10N.222.45.C6	MG592632.1	maxDepth	0
10N.222.45.C6	MG592632.1	minDepth	0
10N.222.45.C6	MG592632.1	totalBases	59414
10N.222.45.C6	MG592632.1	uncoveredBases	59414
10N.222.45.C6	MG592633.1	averageDepth	0
10N.222.45.C6	MG592633.1	coveredBases	0
10N.222.45.C6	MG592633.1	maxDepth	0
10N.222.45.C6	MG592633.1	minDepth	0
10N.222.45.C6	MG592633.1	totalBases	59297
10N.222.45.C6	MG592633.1	uncoveredBases	59297
10N.222.45.C6	MG592635.1	averageDepth	0
10N.222.45.C6	MG592635.1	coveredBases	0
10N.222.45.C6	MG592635.1	maxDepth	0
10N.222.45.C6	MG592635.1	minDepth	0
10N.222.45.C6	MG592635.1	totalBases	59738
10N.222.45.C6	MG592635.1	uncoveredBases	59738
10N.222.45.C6	MG592636.1	averageDepth	0
10N.222.45.C6	MG592636.1	coveredBases	0
10N.222.45.C6	MG592636.1	maxDepth	0
10N.222.45.C6	MG592636.1	minDepth	0
10N.222.45.C6	MG592636.1	totalBases	59294
10N.222.45.C6	MG592636.1	uncoveredBases	59294
10N.222.45.C6	MG592638.1	averageDepth	0
10N.222.45.C6	MG592638.1	coveredBases	0
10N.222.45.C6	MG592638.1	maxDepth	0
10N.222.45.C6	MG592638.1	minDepth	0
10N.222.45.C6	MG592638.1	totalBases	59297
10N.222.45.C6	MG592638.1	uncoveredBases	59297
10N.222.45.C6	MG592640.1	averageDepth	0
10N.222.45.C6	MG592640.1	coveredBases	0
10N.222.45.C6	MG592640.1	maxDepth	0
10N.222.45.C6	MG592640.1	minDepth	0
10N.222.45.C6	MG592640.1	totalBases	59297
10N.222.45.C6	MG592640.1	uncoveredBases	59297
10N.222.45.C6	MG592641.1	averageDepth	0
10N.222.45.C6	MG592641.1	coveredBases	0
10N.222.45.C6	MG592641.1	maxDepth	0
10N.222.45.C6	MG592641.1	minDepth	0
10N.222.45.C6	MG592641.1	totalBases	48145
10N.222.45.C6	MG592641.1	uncoveredBases	48145
10N.222.45.C6	MG592642.1	averageDepth	0
10N.222.45.C6	MG592642.1	coveredBases	0
10N.222.45.C6	MG592642.1	maxDepth	0
10N.222.45.C6	MG592642.1	minDepth	0
10N.222.45.C6	MG592642.1	totalBases	59409
10N.222.45.C6	MG592642.1	uncoveredBases	59409
10N.222.45.C6	MG592643.1	averageDepth	0
10N.222.45.C6	MG592643.1	coveredBases	0
10N.222.45.C6	MG592643.1	maxDepth	0
10N.222.45.C6	MG592643.1	minDepth	0
10N.222.45.C6	MG592643.1	totalBases	37915
10N.222.45.C6	MG592643.1	uncoveredBases	37915
10N.222.45.C6	MG592644.1	averageDepth	0
10N.222.45.C6	MG592644.1	coveredBases	0
10N.222.45.C6	MG592644.1	maxDepth	0
10N.222.45.C6	MG592644.1	minDepth	0
10N.222.45.C6	MG592644.1	totalBases	44334
10N.222.45.C6	MG592644.1	uncoveredBases	44334
10N.222.45.C6	MG592645.1	averageDepth	0
10N.222.45.C6	MG592645.1	coveredBases	0
10N.222.45.C6	MG592645.1	maxDepth	0
10N.222.45.C6	MG592645.1	minDepth	0
10N.222.45.C6	MG592645.1	totalBases	59297
10N.222.45.C6	MG592645.1	uncoveredBases	59297
10N.222.45.C6	MG592647.1	averageDepth	0
10N.222.45.C6	MG592647.1	coveredBases	0
10N.222.45.C6	MG592647.1	maxDepth	0
10N.222.45.C6	MG592647.1	minDepth	0
10N.222.45.C6	MG592647.1	totalBases	49282
10N.222.45.C6	MG592647.1	uncoveredBases	49282
10N.222.45.C6	MG592648.1	averageDepth	0
10N.222.45.C6	MG592648.1	coveredBases	0
10N.222.45.C6	MG592648.1	maxDepth	0
10N.222.45.C6	MG592648.1	minDepth	0
10N.222.45.C6	MG592648.1	totalBases	59297
10N.222.45.C6	MG592648.1	uncoveredBases	59297
10N.222.45.C6	MG592649.1	averageDepth	0
10N.222.45.C6	MG592649.1	coveredBases	0
10N.222.45.C6	MG592649.1	maxDepth	0
10N.222.45.C6	MG592649.1	minDepth	0
10N.222.45.C6	MG592649.1	totalBases	59297
10N.222.45.C6	MG592649.1	uncoveredBases	59297
10N.222.45.C6	MG592650.1	averageDepth	0
10N.222.45.C6	MG592650.1	coveredBases	0
10N.222.45.C6	MG592650.1	maxDepth	0
10N.222.45.C6	MG592650.1	minDepth	0
10N.222.45.C6	MG592650.1	totalBases	59359
10N.222.45.C6	MG592650.1	uncoveredBases	59359
10N.222.45.C6	MG592651.1	averageDepth	0
10N.222.45.C6	MG592651.1	coveredBases	0
10N.222.45.C6	MG592651.1	maxDepth	0
10N.222.45.C6	MG592651.1	minDepth	0
10N.222.45.C6	MG592651.1	totalBases	59530
10N.222.45.C6	MG592651.1	uncoveredBases	59530
10N.222.45.C6	MG592654.1	averageDepth	0
10N.222.45.C6	MG592654.1	coveredBases	0
10N.222.45.C6	MG592654.1	maxDepth	0
10N.222.45.C6	MG592654.1	minDepth	0
10N.222.45.C6	MG592654.1	totalBases	45648
10N.222.45.C6	MG592654.1	uncoveredBases	45648
10N.222.45.C6	MG592655.1	averageDepth	0
10N.222.45.C6	MG592655.1	coveredBases	0
10N.222.45.C6	MG592655.1	maxDepth	0
10N.222.45.C6	MG592655.1	minDepth	0
10N.222.45.C6	MG592655.1	totalBases	59437
10N.222.45.C6	MG592655.1	uncoveredBases	59437
10N.222.45.C6	MG592656.1	averageDepth	0
10N.222.45.C6	MG592656.1	coveredBases	0
10N.222.45.C6	MG592656.1	maxDepth	0
10N.222.45.C6	MG592656.1	minDepth	0
10N.222.45.C6	MG592656.1	totalBases	49131
10N.222.45.C6	MG592656.1	uncoveredBases	49131
10N.222.45.C6	MG592657.1	averageDepth	0
10N.222.45.C6	MG592657.1	coveredBases	0
10N.222.45.C6	MG592657.1	maxDepth	0
10N.222.45.C6	MG592657.1	minDepth	0
10N.222.45.C6	MG592657.1	totalBases	45562
10N.222.45.C6	MG592657.1	uncoveredBases	45562
10N.222.45.C6	MG592658.1	averageDepth	0
10N.222.45.C6	MG592658.1	coveredBases	0
10N.222.45.C6	MG592658.1	maxDepth	0
10N.222.45.C6	MG592658.1	minDepth	0
10N.222.45.C6	MG592658.1	totalBases	44529
10N.222.45.C6	MG592658.1	uncoveredBases	44529
10N.222.45.C6	MG592659.1	averageDepth	0
10N.222.45.C6	MG592659.1	coveredBases	0
10N.222.45.C6	MG592659.1	maxDepth	0
10N.222.45.C6	MG592659.1	minDepth	0
10N.222.45.C6	MG592659.1	totalBases	43662
10N.222.45.C6	MG592659.1	uncoveredBases	43662
10N.222.45.C6	MG592660.1	averageDepth	0
10N.222.45.C6	MG592660.1	coveredBases	0
10N.222.45.C6	MG592660.1	maxDepth	0
10N.222.45.C6	MG592660.1	minDepth	0
10N.222.45.C6	MG592660.1	totalBases	48275
10N.222.45.C6	MG592660.1	uncoveredBases	48275
10N.222.45.C6	MG592661.1	averageDepth	0
10N.222.45.C6	MG592661.1	coveredBases	0
10N.222.45.C6	MG592661.1	maxDepth	0
10N.222.45.C6	MG592661.1	minDepth	0
10N.222.45.C6	MG592661.1	totalBases	45020
10N.222.45.C6	MG592661.1	uncoveredBases	45020
10N.222.45.C6	MG592663.1	averageDepth	0
10N.222.45.C6	MG592663.1	coveredBases	0
10N.222.45.C6	MG592663.1	maxDepth	0
10N.222.45.C6	MG592663.1	minDepth	0
10N.222.45.C6	MG592663.1	totalBases	10580
10N.222.45.C6	MG592663.1	uncoveredBases	10580
10N.222.45.C6	MG592665.1	averageDepth	0
10N.222.45.C6	MG592665.1	coveredBases	0
10N.222.45.C6	MG592665.1	maxDepth	0
10N.222.45.C6	MG592665.1	minDepth	0
10N.222.45.C6	MG592665.1	totalBases	44649
10N.222.45.C6	MG592665.1	uncoveredBases	44649
10N.222.45.C6	MG592666.1	averageDepth	0
10N.222.45.C6	MG592666.1	coveredBases	38
10N.222.45.C6	MG592666.1	maxDepth	76
10N.222.45.C6	MG592666.1	minDepth	0
10N.222.45.C6	MG592666.1	totalBases	44683
10N.222.45.C6	MG592666.1	uncoveredBases	44644
10N.222.45.C6	MG592667.1	averageDepth	0
10N.222.45.C6	MG592667.1	coveredBases	0
10N.222.45.C6	MG592667.1	maxDepth	0
10N.222.45.C6	MG592667.1	minDepth	0
10N.222.45.C6	MG592667.1	totalBases	55795
10N.222.45.C6	MG592667.1	uncoveredBases	55795
10N.222.45.C6	MG592668.1	averageDepth	0
10N.222.45.C6	MG592668.1	coveredBases	0
10N.222.45.C6	MG592668.1	maxDepth	0
10N.222.45.C6	MG592668.1	minDepth	0
10N.222.45.C6	MG592668.1	totalBases	75797
10N.222.45.C6	MG592668.1	uncoveredBases	75797
10N.222.45.C6	MG592671.1	averageDepth	0
10N.222.45.C6	MG592671.1	coveredBases	0
10N.222.45.C6	MG592671.1	maxDepth	1
10N.222.45.C6	MG592671.1	minDepth	0
10N.222.45.C6	MG592671.1	totalBases	348911
10N.222.45.C6	MG592671.1	uncoveredBases	348819
10N.222.45.C6	MG592672.1	averageDepth	0
10N.222.45.C6	MG592672.1	coveredBases	62
10N.222.45.C6	MG592672.1	maxDepth	65
10N.222.45.C6	MG592672.1	minDepth	0
10N.222.45.C6	MG592672.1	totalBases	101642
10N.222.45.C6	MG592672.1	uncoveredBases	101579
10N.222.45.E8	MG592390.1	averageDepth	0
10N.222.45.E8	MG592390.1	coveredBases	56
10N.222.45.E8	MG592390.1	maxDepth	2
10N.222.45.E8	MG592390.1	minDepth	0
10N.222.45.E8	MG592390.1	totalBases	41891
10N.222.45.E8	MG592390.1	uncoveredBases	41820
10N.222.45.E8	MG592391.1	averageDepth	0
10N.222.45.E8	MG592391.1	coveredBases	0
10N.222.45.E8	MG592391.1	maxDepth	0
10N.222.45.E8	MG592391.1	minDepth	0
10N.222.45.E8	MG592391.1	totalBases	42511
10N.222.45.E8	MG592391.1	uncoveredBases	42511
10N.222.45.E8	MG592392.1	averageDepth	0
10N.222.45.E8	MG592392.1	coveredBases	0
10N.222.45.E8	MG592392.1	maxDepth	0
10N.222.45.E8	MG592392.1	minDepth	0
10N.222.45.E8	MG592392.1	totalBases	50301
10N.222.45.E8	MG592392.1	uncoveredBases	50301
10N.222.45.E8	MG592393.1	averageDepth	0
10N.222.45.E8	MG592393.1	coveredBases	0
10N.222.45.E8	MG592393.1	maxDepth	0
10N.222.45.E8	MG592393.1	minDepth	0
10N.222.45.E8	MG592393.1	totalBases	49244
10N.222.45.E8	MG592393.1	uncoveredBases	49244
10N.222.45.E8	MG592394.1	averageDepth	0
10N.222.45.E8	MG592394.1	coveredBases	0
10N.222.45.E8	MG592394.1	maxDepth	0
10N.222.45.E8	MG592394.1	minDepth	0
10N.222.45.E8	MG592394.1	totalBases	10579
10N.222.45.E8	MG592394.1	uncoveredBases	10579
10N.222.45.E8	MG592395.1	averageDepth	0
10N.222.45.E8	MG592395.1	coveredBases	0
10N.222.45.E8	MG592395.1	maxDepth	0
10N.222.45.E8	MG592395.1	minDepth	0
10N.222.45.E8	MG592395.1	totalBases	44443
10N.222.45.E8	MG592395.1	uncoveredBases	44443
10N.222.45.E8	MG592396.1	averageDepth	0
10N.222.45.E8	MG592396.1	coveredBases	0
10N.222.45.E8	MG592396.1	maxDepth	0
10N.222.45.E8	MG592396.1	minDepth	0
10N.222.45.E8	MG592396.1	totalBases	10579
10N.222.45.E8	MG592396.1	uncoveredBases	10579
10N.222.45.E8	MG592397.1	averageDepth	0
10N.222.45.E8	MG592397.1	coveredBases	0
10N.222.45.E8	MG592397.1	maxDepth	0
10N.222.45.E8	MG592397.1	minDepth	0
10N.222.45.E8	MG592397.1	totalBases	59979
10N.222.45.E8	MG592397.1	uncoveredBases	59979
10N.222.45.E8	MG592398.1	averageDepth	0
10N.222.45.E8	MG592398.1	coveredBases	0
10N.222.45.E8	MG592398.1	maxDepth	0
10N.222.45.E8	MG592398.1	minDepth	0
10N.222.45.E8	MG592398.1	totalBases	44457
10N.222.45.E8	MG592398.1	uncoveredBases	44457
10N.222.45.E8	MG592399.1	averageDepth	0
10N.222.45.E8	MG592399.1	coveredBases	0
10N.222.45.E8	MG592399.1	maxDepth	0
10N.222.45.E8	MG592399.1	minDepth	0
10N.222.45.E8	MG592399.1	totalBases	42586
10N.222.45.E8	MG592399.1	uncoveredBases	42586
10N.222.45.E8	MG592400.1	averageDepth	0
10N.222.45.E8	MG592400.1	coveredBases	0
10N.222.45.E8	MG592400.1	maxDepth	0
10N.222.45.E8	MG592400.1	minDepth	0
10N.222.45.E8	MG592400.1	totalBases	48078
10N.222.45.E8	MG592400.1	uncoveredBases	48078
10N.222.45.E8	MG592401.1	averageDepth	0
10N.222.45.E8	MG592401.1	coveredBases	0
10N.222.45.E8	MG592401.1	maxDepth	0
10N.222.45.E8	MG592401.1	minDepth	0
10N.222.45.E8	MG592401.1	totalBases	51290
10N.222.45.E8	MG592401.1	uncoveredBases	51290
10N.222.45.E8	MG592402.1	averageDepth	0
10N.222.45.E8	MG592402.1	coveredBases	0
10N.222.45.E8	MG592402.1	maxDepth	0
10N.222.45.E8	MG592402.1	minDepth	0
10N.222.45.E8	MG592402.1	totalBases	10636
10N.222.45.E8	MG592402.1	uncoveredBases	10636
10N.222.45.E8	MG592403.1	averageDepth	0
10N.222.45.E8	MG592403.1	coveredBases	0
10N.222.45.E8	MG592403.1	maxDepth	0
10N.222.45.E8	MG592403.1	minDepth	0
10N.222.45.E8	MG592403.1	totalBases	43743
10N.222.45.E8	MG592403.1	uncoveredBases	43743
10N.222.45.E8	MG592406.1	averageDepth	0
10N.222.45.E8	MG592406.1	coveredBases	0
10N.222.45.E8	MG592406.1	maxDepth	0
10N.222.45.E8	MG592406.1	minDepth	0
10N.222.45.E8	MG592406.1	totalBases	62440
10N.222.45.E8	MG592406.1	uncoveredBases	62440
10N.222.45.E8	MG592407.1	averageDepth	0
10N.222.45.E8	MG592407.1	coveredBases	0
10N.222.45.E8	MG592407.1	maxDepth	0
10N.222.45.E8	MG592407.1	minDepth	0
10N.222.45.E8	MG592407.1	totalBases	59872
10N.222.45.E8	MG592407.1	uncoveredBases	59872
10N.222.45.E8	MG592408.1	averageDepth	0
10N.222.45.E8	MG592408.1	coveredBases	0
10N.222.45.E8	MG592408.1	maxDepth	0
10N.222.45.E8	MG592408.1	minDepth	0
10N.222.45.E8	MG592408.1	totalBases	58892
10N.222.45.E8	MG592408.1	uncoveredBases	58892
10N.222.45.E8	MG592409.1	averageDepth	0
10N.222.45.E8	MG592409.1	coveredBases	0
10N.222.45.E8	MG592409.1	maxDepth	0
10N.222.45.E8	MG592409.1	minDepth	0
10N.222.45.E8	MG592409.1	totalBases	75797
10N.222.45.E8	MG592409.1	uncoveredBases	75797
10N.222.45.E8	MG592410.1	averageDepth	0
10N.222.45.E8	MG592410.1	coveredBases	0
10N.222.45.E8	MG592410.1	maxDepth	0
10N.222.45.E8	MG592410.1	minDepth	0
10N.222.45.E8	MG592410.1	totalBases	75880
10N.222.45.E8	MG592410.1	uncoveredBases	75880
10N.222.45.E8	MG592411.1	averageDepth	0
10N.222.45.E8	MG592411.1	coveredBases	0
10N.222.45.E8	MG592411.1	maxDepth	0
10N.222.45.E8	MG592411.1	minDepth	0
10N.222.45.E8	MG592411.1	totalBases	59297
10N.222.45.E8	MG592411.1	uncoveredBases	59297
10N.222.45.E8	MG592412.1	averageDepth	0
10N.222.45.E8	MG592412.1	coveredBases	0
10N.222.45.E8	MG592412.1	maxDepth	0
10N.222.45.E8	MG592412.1	minDepth	0
10N.222.45.E8	MG592412.1	totalBases	31617
10N.222.45.E8	MG592412.1	uncoveredBases	31617
10N.222.45.E8	MG592413.1	averageDepth	0
10N.222.45.E8	MG592413.1	coveredBases	0
10N.222.45.E8	MG592413.1	maxDepth	0
10N.222.45.E8	MG592413.1	minDepth	0
10N.222.45.E8	MG592413.1	totalBases	46513
10N.222.45.E8	MG592413.1	uncoveredBases	46513
10N.222.45.E8	MG592414.1	averageDepth	0
10N.222.45.E8	MG592414.1	coveredBases	32
10N.222.45.E8	MG592414.1	maxDepth	6
10N.222.45.E8	MG592414.1	minDepth	0
10N.222.45.E8	MG592414.1	totalBases	45827
10N.222.45.E8	MG592414.1	uncoveredBases	45795
10N.222.45.E8	MG592415.1	averageDepth	0
10N.222.45.E8	MG592415.1	coveredBases	0
10N.222.45.E8	MG592415.1	maxDepth	0
10N.222.45.E8	MG592415.1	minDepth	0
10N.222.45.E8	MG592415.1	totalBases	152942
10N.222.45.E8	MG592415.1	uncoveredBases	152942
10N.222.45.E8	MG592416.1	averageDepth	0
10N.222.45.E8	MG592416.1	coveredBases	0
10N.222.45.E8	MG592416.1	maxDepth	0
10N.222.45.E8	MG592416.1	minDepth	0
10N.222.45.E8	MG592416.1	totalBases	60399
10N.222.45.E8	MG592416.1	uncoveredBases	60399
10N.222.45.E8	MG592417.1	averageDepth	0
10N.222.45.E8	MG592417.1	coveredBases	0
10N.222.45.E8	MG592417.1	maxDepth	0
10N.222.45.E8	MG592417.1	minDepth	0
10N.222.45.E8	MG592417.1	totalBases	61206
10N.222.45.E8	MG592417.1	uncoveredBases	61206
10N.222.45.E8	MG592418.1	averageDepth	0
10N.222.45.E8	MG592418.1	coveredBases	0
10N.222.45.E8	MG592418.1	maxDepth	0
10N.222.45.E8	MG592418.1	minDepth	0
10N.222.45.E8	MG592418.1	totalBases	44398
10N.222.45.E8	MG592418.1	uncoveredBases	44398
10N.222.45.E8	MG592420.1	averageDepth	0
10N.222.45.E8	MG592420.1	coveredBases	0
10N.222.45.E8	MG592420.1	maxDepth	0
10N.222.45.E8	MG592420.1	minDepth	0
10N.222.45.E8	MG592420.1	totalBases	40172
10N.222.45.E8	MG592420.1	uncoveredBases	40172
10N.222.45.E8	MG592421.1	averageDepth	0
10N.222.45.E8	MG592421.1	coveredBases	0
10N.222.45.E8	MG592421.1	maxDepth	0
10N.222.45.E8	MG592421.1	minDepth	0
10N.222.45.E8	MG592421.1	totalBases	43111
10N.222.45.E8	MG592421.1	uncoveredBases	43111
10N.222.45.E8	MG592422.1	averageDepth	0
10N.222.45.E8	MG592422.1	coveredBases	0
10N.222.45.E8	MG592422.1	maxDepth	0
10N.222.45.E8	MG592422.1	minDepth	0
10N.222.45.E8	MG592422.1	totalBases	49567
10N.222.45.E8	MG592422.1	uncoveredBases	49567
10N.222.45.E8	MG592423.1	averageDepth	0
10N.222.45.E8	MG592423.1	coveredBases	0
10N.222.45.E8	MG592423.1	maxDepth	0
10N.222.45.E8	MG592423.1	minDepth	0
10N.222.45.E8	MG592423.1	totalBases	40972
10N.222.45.E8	MG592423.1	uncoveredBases	40972
10N.222.45.E8	MG592424.1	averageDepth	0
10N.222.45.E8	MG592424.1	coveredBases	0
10N.222.45.E8	MG592424.1	maxDepth	0
10N.222.45.E8	MG592424.1	minDepth	0
10N.222.45.E8	MG592424.1	totalBases	10579
10N.222.45.E8	MG592424.1	uncoveredBases	10579
10N.222.45.E8	MG592425.1	averageDepth	0
10N.222.45.E8	MG592425.1	coveredBases	0
10N.222.45.E8	MG592425.1	maxDepth	0
10N.222.45.E8	MG592425.1	minDepth	0
10N.222.45.E8	MG592425.1	totalBases	49730
10N.222.45.E8	MG592425.1	uncoveredBases	49730
10N.222.45.E8	MG592426.1	averageDepth	0
10N.222.45.E8	MG592426.1	coveredBases	0
10N.222.45.E8	MG592426.1	maxDepth	0
10N.222.45.E8	MG592426.1	minDepth	0
10N.222.45.E8	MG592426.1	totalBases	10272
10N.222.45.E8	MG592426.1	uncoveredBases	10272
10N.222.45.E8	MG592427.1	averageDepth	0
10N.222.45.E8	MG592427.1	coveredBases	0
10N.222.45.E8	MG592427.1	maxDepth	0
10N.222.45.E8	MG592427.1	minDepth	0
10N.222.45.E8	MG592427.1	totalBases	10272
10N.222.45.E8	MG592427.1	uncoveredBases	10272
10N.222.45.E8	MG592428.1	averageDepth	0
10N.222.45.E8	MG592428.1	coveredBases	0
10N.222.45.E8	MG592428.1	maxDepth	0
10N.222.45.E8	MG592428.1	minDepth	0
10N.222.45.E8	MG592428.1	totalBases	62503
10N.222.45.E8	MG592428.1	uncoveredBases	62503
10N.222.45.E8	MG592429.1	averageDepth	0
10N.222.45.E8	MG592429.1	coveredBases	37
10N.222.45.E8	MG592429.1	maxDepth	258
10N.222.45.E8	MG592429.1	minDepth	0
10N.222.45.E8	MG592429.1	totalBases	46106
10N.222.45.E8	MG592429.1	uncoveredBases	46036
10N.222.45.E8	MG592430.1	averageDepth	0
10N.222.45.E8	MG592430.1	coveredBases	0
10N.222.45.E8	MG592430.1	maxDepth	0
10N.222.45.E8	MG592430.1	minDepth	0
10N.222.45.E8	MG592430.1	totalBases	10447
10N.222.45.E8	MG592430.1	uncoveredBases	10447
10N.222.45.E8	MG592431.1	averageDepth	0
10N.222.45.E8	MG592431.1	coveredBases	0
10N.222.45.E8	MG592431.1	maxDepth	0
10N.222.45.E8	MG592431.1	minDepth	0
10N.222.45.E8	MG592431.1	totalBases	45021
10N.222.45.E8	MG592431.1	uncoveredBases	45021
10N.222.45.E8	MG592432.1	averageDepth	0
10N.222.45.E8	MG592432.1	coveredBases	0
10N.222.45.E8	MG592432.1	maxDepth	0
10N.222.45.E8	MG592432.1	minDepth	0
10N.222.45.E8	MG592432.1	totalBases	45285
10N.222.45.E8	MG592432.1	uncoveredBases	45285
10N.222.45.E8	MG592433.1	averageDepth	0
10N.222.45.E8	MG592433.1	coveredBases	0
10N.222.45.E8	MG592433.1	maxDepth	0
10N.222.45.E8	MG592433.1	minDepth	0
10N.222.45.E8	MG592433.1	totalBases	42889
10N.222.45.E8	MG592433.1	uncoveredBases	42889
10N.222.45.E8	MG592434.1	averageDepth	0
10N.222.45.E8	MG592434.1	coveredBases	0
10N.222.45.E8	MG592434.1	maxDepth	0
10N.222.45.E8	MG592434.1	minDepth	0
10N.222.45.E8	MG592434.1	totalBases	41774
10N.222.45.E8	MG592434.1	uncoveredBases	41774
10N.222.45.E8	MG592435.1	averageDepth	0
10N.222.45.E8	MG592435.1	coveredBases	0
10N.222.45.E8	MG592435.1	maxDepth	0
10N.222.45.E8	MG592435.1	minDepth	0
10N.222.45.E8	MG592435.1	totalBases	47199
10N.222.45.E8	MG592435.1	uncoveredBases	47199
10N.222.45.E8	MG592436.1	averageDepth	0
10N.222.45.E8	MG592436.1	coveredBases	0
10N.222.45.E8	MG592436.1	maxDepth	0
10N.222.45.E8	MG592436.1	minDepth	0
10N.222.45.E8	MG592436.1	totalBases	47054
10N.222.45.E8	MG592436.1	uncoveredBases	47054
10N.222.45.E8	MG592437.1	averageDepth	0
10N.222.45.E8	MG592437.1	coveredBases	0
10N.222.45.E8	MG592437.1	maxDepth	0
10N.222.45.E8	MG592437.1	minDepth	0
10N.222.45.E8	MG592437.1	totalBases	10273
10N.222.45.E8	MG592437.1	uncoveredBases	10273
10N.222.45.E8	MG592438.1	averageDepth	0
10N.222.45.E8	MG592438.1	coveredBases	0
10N.222.45.E8	MG592438.1	maxDepth	0
10N.222.45.E8	MG592438.1	minDepth	0
10N.222.45.E8	MG592438.1	totalBases	41105
10N.222.45.E8	MG592438.1	uncoveredBases	41105
10N.222.45.E8	MG592439.1	averageDepth	0
10N.222.45.E8	MG592439.1	coveredBases	0
10N.222.45.E8	MG592439.1	maxDepth	0
10N.222.45.E8	MG592439.1	minDepth	0
10N.222.45.E8	MG592439.1	totalBases	41667
10N.222.45.E8	MG592439.1	uncoveredBases	41667
10N.222.45.E8	MG592440.1	averageDepth	0
10N.222.45.E8	MG592440.1	coveredBases	0
10N.222.45.E8	MG592440.1	maxDepth	0
10N.222.45.E8	MG592440.1	minDepth	0
10N.222.45.E8	MG592440.1	totalBases	10579
10N.222.45.E8	MG592440.1	uncoveredBases	10579
10N.222.45.E8	MG592441.1	averageDepth	0
10N.222.45.E8	MG592441.1	coveredBases	0
10N.222.45.E8	MG592441.1	maxDepth	0
10N.222.45.E8	MG592441.1	minDepth	0
10N.222.45.E8	MG592441.1	totalBases	128641
10N.222.45.E8	MG592441.1	uncoveredBases	128641
10N.222.45.E8	MG592442.1	averageDepth	0
10N.222.45.E8	MG592442.1	coveredBases	0
10N.222.45.E8	MG592442.1	maxDepth	0
10N.222.45.E8	MG592442.1	minDepth	0
10N.222.45.E8	MG592442.1	totalBases	36584
10N.222.45.E8	MG592442.1	uncoveredBases	36584
10N.222.45.E8	MG592443.1	averageDepth	0
10N.222.45.E8	MG592443.1	coveredBases	0
10N.222.45.E8	MG592443.1	maxDepth	0
10N.222.45.E8	MG592443.1	minDepth	0
10N.222.45.E8	MG592443.1	totalBases	47053
10N.222.45.E8	MG592443.1	uncoveredBases	47053
10N.222.45.E8	MG592444.1	averageDepth	0
10N.222.45.E8	MG592444.1	coveredBases	56
10N.222.45.E8	MG592444.1	maxDepth	2
10N.222.45.E8	MG592444.1	minDepth	0
10N.222.45.E8	MG592444.1	totalBases	40955
10N.222.45.E8	MG592444.1	uncoveredBases	40884
10N.222.45.E8	MG592445.1	averageDepth	0
10N.222.45.E8	MG592445.1	coveredBases	0
10N.222.45.E8	MG592445.1	maxDepth	0
10N.222.45.E8	MG592445.1	minDepth	0
10N.222.45.E8	MG592445.1	totalBases	47038
10N.222.45.E8	MG592445.1	uncoveredBases	47038
10N.222.45.E8	MG592446.1	averageDepth	0
10N.222.45.E8	MG592446.1	coveredBases	0
10N.222.45.E8	MG592446.1	maxDepth	0
10N.222.45.E8	MG592446.1	minDepth	0
10N.222.45.E8	MG592446.1	totalBases	10579
10N.222.45.E8	MG592446.1	uncoveredBases	10579
10N.222.45.E8	MG592447.1	averageDepth	0
10N.222.45.E8	MG592447.1	coveredBases	0
10N.222.45.E8	MG592447.1	maxDepth	0
10N.222.45.E8	MG592447.1	minDepth	0
10N.222.45.E8	MG592447.1	totalBases	44087
10N.222.45.E8	MG592447.1	uncoveredBases	44087
10N.222.45.E8	MG592448.1	averageDepth	0
10N.222.45.E8	MG592448.1	coveredBases	0
10N.222.45.E8	MG592448.1	maxDepth	0
10N.222.45.E8	MG592448.1	minDepth	0
10N.222.45.E8	MG592448.1	totalBases	48114
10N.222.45.E8	MG592448.1	uncoveredBases	48114
10N.222.45.E8	MG592449.1	averageDepth	0
10N.222.45.E8	MG592449.1	coveredBases	0
10N.222.45.E8	MG592449.1	maxDepth	0
10N.222.45.E8	MG592449.1	minDepth	0
10N.222.45.E8	MG592449.1	totalBases	43788
10N.222.45.E8	MG592449.1	uncoveredBases	43788
10N.222.45.E8	MG592450.1	averageDepth	0
10N.222.45.E8	MG592450.1	coveredBases	0
10N.222.45.E8	MG592450.1	maxDepth	0
10N.222.45.E8	MG592450.1	minDepth	0
10N.222.45.E8	MG592450.1	totalBases	36922
10N.222.45.E8	MG592450.1	uncoveredBases	36922
10N.222.45.E8	MG592451.1	averageDepth	0
10N.222.45.E8	MG592451.1	coveredBases	0
10N.222.45.E8	MG592451.1	maxDepth	0
10N.222.45.E8	MG592451.1	minDepth	0
10N.222.45.E8	MG592451.1	totalBases	51290
10N.222.45.E8	MG592451.1	uncoveredBases	51290
10N.222.45.E8	MG592452.1	averageDepth	0
10N.222.45.E8	MG592452.1	coveredBases	0
10N.222.45.E8	MG592452.1	maxDepth	0
10N.222.45.E8	MG592452.1	minDepth	0
10N.222.45.E8	MG592452.1	totalBases	47914
10N.222.45.E8	MG592452.1	uncoveredBases	47914
10N.222.45.E8	MG592453.1	averageDepth	0
10N.222.45.E8	MG592453.1	coveredBases	0
10N.222.45.E8	MG592453.1	maxDepth	0
10N.222.45.E8	MG592453.1	minDepth	0
10N.222.45.E8	MG592453.1	totalBases	44047
10N.222.45.E8	MG592453.1	uncoveredBases	44047
10N.222.45.E8	MG592454.1	averageDepth	0
10N.222.45.E8	MG592454.1	coveredBases	0
10N.222.45.E8	MG592454.1	maxDepth	1
10N.222.45.E8	MG592454.1	minDepth	0
10N.222.45.E8	MG592454.1	totalBases	42375
10N.222.45.E8	MG592454.1	uncoveredBases	42319
10N.222.45.E8	MG592455.1	averageDepth	0
10N.222.45.E8	MG592455.1	coveredBases	0
10N.222.45.E8	MG592455.1	maxDepth	0
10N.222.45.E8	MG592455.1	minDepth	0
10N.222.45.E8	MG592455.1	totalBases	10046
10N.222.45.E8	MG592455.1	uncoveredBases	10046
10N.222.45.E8	MG592456.1	averageDepth	0
10N.222.45.E8	MG592456.1	coveredBases	42
10N.222.45.E8	MG592456.1	maxDepth	177
10N.222.45.E8	MG592456.1	minDepth	0
10N.222.45.E8	MG592456.1	totalBases	239318
10N.222.45.E8	MG592456.1	uncoveredBases	239275
10N.222.45.E8	MG592457.1	averageDepth	0
10N.222.45.E8	MG592457.1	coveredBases	0
10N.222.45.E8	MG592457.1	maxDepth	0
10N.222.45.E8	MG592457.1	minDepth	0
10N.222.45.E8	MG592457.1	totalBases	35810
10N.222.45.E8	MG592457.1	uncoveredBases	35810
10N.222.45.E8	MG592458.1	averageDepth	0
10N.222.45.E8	MG592458.1	coveredBases	67
10N.222.45.E8	MG592458.1	maxDepth	151
10N.222.45.E8	MG592458.1	minDepth	0
10N.222.45.E8	MG592458.1	totalBases	45120
10N.222.45.E8	MG592458.1	uncoveredBases	45037
10N.222.45.E8	MG592459.1	averageDepth	0
10N.222.45.E8	MG592459.1	coveredBases	0
10N.222.45.E8	MG592459.1	maxDepth	0
10N.222.45.E8	MG592459.1	minDepth	0
10N.222.45.E8	MG592459.1	totalBases	141906
10N.222.45.E8	MG592459.1	uncoveredBases	141906
10N.222.45.E8	MG592460.1	averageDepth	0
10N.222.45.E8	MG592460.1	coveredBases	0
10N.222.45.E8	MG592460.1	maxDepth	0
10N.222.45.E8	MG592460.1	minDepth	0
10N.222.45.E8	MG592460.1	totalBases	37820
10N.222.45.E8	MG592460.1	uncoveredBases	37820
10N.222.45.E8	MG592461.1	averageDepth	0
10N.222.45.E8	MG592461.1	coveredBases	0
10N.222.45.E8	MG592461.1	maxDepth	0
10N.222.45.E8	MG592461.1	minDepth	0
10N.222.45.E8	MG592461.1	totalBases	50835
10N.222.45.E8	MG592461.1	uncoveredBases	50835
10N.222.45.E8	MG592462.1	averageDepth	0
10N.222.45.E8	MG592462.1	coveredBases	0
10N.222.45.E8	MG592462.1	maxDepth	0
10N.222.45.E8	MG592462.1	minDepth	0
10N.222.45.E8	MG592462.1	totalBases	45674
10N.222.45.E8	MG592462.1	uncoveredBases	45674
10N.222.45.E8	MG592463.1	averageDepth	0
10N.222.45.E8	MG592463.1	coveredBases	0
10N.222.45.E8	MG592463.1	maxDepth	0
10N.222.45.E8	MG592463.1	minDepth	0
10N.222.45.E8	MG592463.1	totalBases	60385
10N.222.45.E8	MG592463.1	uncoveredBases	60385
10N.222.45.E8	MG592464.1	averageDepth	0
10N.222.45.E8	MG592464.1	coveredBases	0
10N.222.45.E8	MG592464.1	maxDepth	0
10N.222.45.E8	MG592464.1	minDepth	0
10N.222.45.E8	MG592464.1	totalBases	59851
10N.222.45.E8	MG592464.1	uncoveredBases	59851
10N.222.45.E8	MG592465.1	averageDepth	0
10N.222.45.E8	MG592465.1	coveredBases	0
10N.222.45.E8	MG592465.1	maxDepth	0
10N.222.45.E8	MG592465.1	minDepth	0
10N.222.45.E8	MG592465.1	totalBases	41868
10N.222.45.E8	MG592465.1	uncoveredBases	41868
10N.222.45.E8	MG592466.1	averageDepth	0
10N.222.45.E8	MG592466.1	coveredBases	0
10N.222.45.E8	MG592466.1	maxDepth	0
10N.222.45.E8	MG592466.1	minDepth	0
10N.222.45.E8	MG592466.1	totalBases	43134
10N.222.45.E8	MG592466.1	uncoveredBases	43134
10N.222.45.E8	MG592467.1	averageDepth	0
10N.222.45.E8	MG592467.1	coveredBases	0
10N.222.45.E8	MG592467.1	maxDepth	0
10N.222.45.E8	MG592467.1	minDepth	0
10N.222.45.E8	MG592467.1	totalBases	51290
10N.222.45.E8	MG592467.1	uncoveredBases	51290
10N.222.45.E8	MG592468.1	averageDepth	0
10N.222.45.E8	MG592468.1	coveredBases	0
10N.222.45.E8	MG592468.1	maxDepth	0
10N.222.45.E8	MG592468.1	minDepth	0
10N.222.45.E8	MG592468.1	totalBases	51290
10N.222.45.E8	MG592468.1	uncoveredBases	51290
10N.222.45.E8	MG592469.1	averageDepth	0
10N.222.45.E8	MG592469.1	coveredBases	0
10N.222.45.E8	MG592469.1	maxDepth	0
10N.222.45.E8	MG592469.1	minDepth	0
10N.222.45.E8	MG592469.1	totalBases	10436
10N.222.45.E8	MG592469.1	uncoveredBases	10436
10N.222.45.E8	MG592470.1	averageDepth	0
10N.222.45.E8	MG592470.1	coveredBases	0
10N.222.45.E8	MG592470.1	maxDepth	0
10N.222.45.E8	MG592470.1	minDepth	0
10N.222.45.E8	MG592470.1	totalBases	76918
10N.222.45.E8	MG592470.1	uncoveredBases	76918
10N.222.45.E8	MG592471.1	averageDepth	0
10N.222.45.E8	MG592471.1	coveredBases	0
10N.222.45.E8	MG592471.1	maxDepth	0
10N.222.45.E8	MG592471.1	minDepth	0
10N.222.45.E8	MG592471.1	totalBases	59851
10N.222.45.E8	MG592471.1	uncoveredBases	59851
10N.222.45.E8	MG592472.1	averageDepth	0
10N.222.45.E8	MG592472.1	coveredBases	0
10N.222.45.E8	MG592472.1	maxDepth	0
10N.222.45.E8	MG592472.1	minDepth	0
10N.222.45.E8	MG592472.1	totalBases	51268
10N.222.45.E8	MG592472.1	uncoveredBases	51268
10N.222.45.E8	MG592473.1	averageDepth	0
10N.222.45.E8	MG592473.1	coveredBases	0
10N.222.45.E8	MG592473.1	maxDepth	0
10N.222.45.E8	MG592473.1	minDepth	0
10N.222.45.E8	MG592473.1	totalBases	130250
10N.222.45.E8	MG592473.1	uncoveredBases	130250
10N.222.45.E8	MG592474.1	averageDepth	0
10N.222.45.E8	MG592474.1	coveredBases	0
10N.222.45.E8	MG592474.1	maxDepth	0
10N.222.45.E8	MG592474.1	minDepth	0
10N.222.45.E8	MG592474.1	totalBases	10447
10N.222.45.E8	MG592474.1	uncoveredBases	10447
10N.222.45.E8	MG592475.1	averageDepth	0
10N.222.45.E8	MG592475.1	coveredBases	0
10N.222.45.E8	MG592475.1	maxDepth	0
10N.222.45.E8	MG592475.1	minDepth	0
10N.222.45.E8	MG592475.1	totalBases	61748
10N.222.45.E8	MG592475.1	uncoveredBases	61748
10N.222.45.E8	MG592476.1	averageDepth	0
10N.222.45.E8	MG592476.1	coveredBases	0
10N.222.45.E8	MG592476.1	maxDepth	0
10N.222.45.E8	MG592476.1	minDepth	0
10N.222.45.E8	MG592476.1	totalBases	60990
10N.222.45.E8	MG592476.1	uncoveredBases	60990
10N.222.45.E8	MG592477.1	averageDepth	0
10N.222.45.E8	MG592477.1	coveredBases	0
10N.222.45.E8	MG592477.1	maxDepth	0
10N.222.45.E8	MG592477.1	minDepth	0
10N.222.45.E8	MG592477.1	totalBases	49123
10N.222.45.E8	MG592477.1	uncoveredBases	49123
[truncated: 441,426+ more rows]

## Sheet: F.ReadMapping_allBax2eachPhage
Which read mapping analysis (bacteria onto phage) is being reported.	Phage genome accession identifier.	Which statistic is being reported.	Value of the statistic being reported.
analysis	genomeAcc	statistic	value
ALL276.vs.MG592390.1	MG592390.1	coveredBases	88
ALL276.vs.MG592390.1	MG592390.1	totalBases	41891
ALL276.vs.MG592390.1	MG592390.1	averageDepth	4.35136
ALL276.vs.MG592390.1	MG592390.1	maxDepth	4122
ALL276.vs.MG592390.1	MG592390.1	minDepth	0
ALL276.vs.MG592390.1	MG592390.1	uncoveredBases	41798
ALL276.vs.MG592391.1	MG592391.1	coveredBases	70
ALL276.vs.MG592391.1	MG592391.1	totalBases	42511
ALL276.vs.MG592391.1	MG592391.1	averageDepth	0.0122792
ALL276.vs.MG592391.1	MG592391.1	maxDepth	12
ALL276.vs.MG592391.1	MG592391.1	minDepth	0
ALL276.vs.MG592391.1	MG592391.1	uncoveredBases	42441
ALL276.vs.MG592392.1	MG592392.1	coveredBases	0
ALL276.vs.MG592392.1	MG592392.1	totalBases	50301
ALL276.vs.MG592392.1	MG592392.1	averageDepth	0
ALL276.vs.MG592392.1	MG592392.1	maxDepth	0
ALL276.vs.MG592392.1	MG592392.1	minDepth	0
ALL276.vs.MG592392.1	MG592392.1	uncoveredBases	50301
ALL276.vs.MG592393.1	MG592393.1	coveredBases	62
ALL276.vs.MG592393.1	MG592393.1	totalBases	49244
ALL276.vs.MG592393.1	MG592393.1	averageDepth	0.00294452
ALL276.vs.MG592393.1	MG592393.1	maxDepth	2
ALL276.vs.MG592393.1	MG592393.1	minDepth	0
ALL276.vs.MG592393.1	MG592393.1	uncoveredBases	49161
ALL276.vs.MG592394.1	MG592394.1	coveredBases	0
ALL276.vs.MG592394.1	MG592394.1	totalBases	10579
ALL276.vs.MG592394.1	MG592394.1	averageDepth	0
ALL276.vs.MG592394.1	MG592394.1	maxDepth	0
ALL276.vs.MG592394.1	MG592394.1	minDepth	0
ALL276.vs.MG592394.1	MG592394.1	uncoveredBases	10579
ALL276.vs.MG592395.1	MG592395.1	coveredBases	74
ALL276.vs.MG592395.1	MG592395.1	totalBases	44443
ALL276.vs.MG592395.1	MG592395.1	averageDepth	0.00589519
ALL276.vs.MG592395.1	MG592395.1	maxDepth	4
ALL276.vs.MG592395.1	MG592395.1	minDepth	0
ALL276.vs.MG592395.1	MG592395.1	uncoveredBases	44367
ALL276.vs.MG592396.1	MG592396.1	coveredBases	0
ALL276.vs.MG592396.1	MG592396.1	totalBases	10579
ALL276.vs.MG592396.1	MG592396.1	averageDepth	0
ALL276.vs.MG592396.1	MG592396.1	maxDepth	0
ALL276.vs.MG592396.1	MG592396.1	minDepth	0
ALL276.vs.MG592396.1	MG592396.1	uncoveredBases	10579
ALL276.vs.MG592397.1	MG592397.1	coveredBases	0
ALL276.vs.MG592397.1	MG592397.1	totalBases	59979
ALL276.vs.MG592397.1	MG592397.1	averageDepth	0
ALL276.vs.MG592397.1	MG592397.1	maxDepth	0
ALL276.vs.MG592397.1	MG592397.1	minDepth	0
ALL276.vs.MG592397.1	MG592397.1	uncoveredBases	59979
ALL276.vs.MG592398.1	MG592398.1	coveredBases	54
ALL276.vs.MG592398.1	MG592398.1	totalBases	44457
ALL276.vs.MG592398.1	MG592398.1	averageDepth	0.870572
ALL276.vs.MG592398.1	MG592398.1	maxDepth	1047
ALL276.vs.MG592398.1	MG592398.1	minDepth	0
ALL276.vs.MG592398.1	MG592398.1	uncoveredBases	44403
ALL276.vs.MG592399.1	MG592399.1	coveredBases	0
ALL276.vs.MG592399.1	MG592399.1	totalBases	42586
ALL276.vs.MG592399.1	MG592399.1	averageDepth	0
ALL276.vs.MG592399.1	MG592399.1	maxDepth	0
ALL276.vs.MG592399.1	MG592399.1	minDepth	0
ALL276.vs.MG592399.1	MG592399.1	uncoveredBases	42586
ALL276.vs.MG592400.1	MG592400.1	coveredBases	0
ALL276.vs.MG592400.1	MG592400.1	totalBases	48078
ALL276.vs.MG592400.1	MG592400.1	averageDepth	0
ALL276.vs.MG592400.1	MG592400.1	maxDepth	0
ALL276.vs.MG592400.1	MG592400.1	minDepth	0
ALL276.vs.MG592400.1	MG592400.1	uncoveredBases	48078
ALL276.vs.MG592401.1	MG592401.1	coveredBases	0
ALL276.vs.MG592401.1	MG592401.1	totalBases	51290
ALL276.vs.MG592401.1	MG592401.1	averageDepth	0
ALL276.vs.MG592401.1	MG592401.1	maxDepth	0
ALL276.vs.MG592401.1	MG592401.1	minDepth	0
ALL276.vs.MG592401.1	MG592401.1	uncoveredBases	51290
ALL276.vs.MG592402.1	MG592402.1	coveredBases	0
ALL276.vs.MG592402.1	MG592402.1	totalBases	10636
ALL276.vs.MG592402.1	MG592402.1	averageDepth	0
ALL276.vs.MG592402.1	MG592402.1	maxDepth	0
ALL276.vs.MG592402.1	MG592402.1	minDepth	0
ALL276.vs.MG592402.1	MG592402.1	uncoveredBases	10636
ALL276.vs.MG592403.1	MG592403.1	coveredBases	0
ALL276.vs.MG592403.1	MG592403.1	totalBases	43743
ALL276.vs.MG592403.1	MG592403.1	averageDepth	0
ALL276.vs.MG592403.1	MG592403.1	maxDepth	0
ALL276.vs.MG592403.1	MG592403.1	minDepth	0
ALL276.vs.MG592403.1	MG592403.1	uncoveredBases	43743
ALL276.vs.MG592406.1	MG592406.1	coveredBases	0
ALL276.vs.MG592406.1	MG592406.1	totalBases	62440
ALL276.vs.MG592406.1	MG592406.1	averageDepth	0
ALL276.vs.MG592406.1	MG592406.1	maxDepth	0
ALL276.vs.MG592406.1	MG592406.1	minDepth	0
ALL276.vs.MG592406.1	MG592406.1	uncoveredBases	62440
ALL276.vs.MG592407.1	MG592407.1	coveredBases	0
ALL276.vs.MG592407.1	MG592407.1	totalBases	59872
ALL276.vs.MG592407.1	MG592407.1	averageDepth	0
ALL276.vs.MG592407.1	MG592407.1	maxDepth	0
ALL276.vs.MG592407.1	MG592407.1	minDepth	0
ALL276.vs.MG592407.1	MG592407.1	uncoveredBases	59872
ALL276.vs.MG592408.1	MG592408.1	coveredBases	0
ALL276.vs.MG592408.1	MG592408.1	totalBases	58892
ALL276.vs.MG592408.1	MG592408.1	averageDepth	0
ALL276.vs.MG592408.1	MG592408.1	maxDepth	0
ALL276.vs.MG592408.1	MG592408.1	minDepth	0
ALL276.vs.MG592408.1	MG592408.1	uncoveredBases	58892
ALL276.vs.MG592409.1	MG592409.1	coveredBases	130
ALL276.vs.MG592409.1	MG592409.1	totalBases	75797
ALL276.vs.MG592409.1	MG592409.1	averageDepth	0.672322
ALL276.vs.MG592409.1	MG592409.1	maxDepth	604
ALL276.vs.MG592409.1	MG592409.1	minDepth	0
ALL276.vs.MG592409.1	MG592409.1	uncoveredBases	75652
ALL276.vs.MG592410.1	MG592410.1	coveredBases	130
ALL276.vs.MG592410.1	MG592410.1	totalBases	75880
ALL276.vs.MG592410.1	MG592410.1	averageDepth	0.671587
ALL276.vs.MG592410.1	MG592410.1	maxDepth	604
ALL276.vs.MG592410.1	MG592410.1	minDepth	0
ALL276.vs.MG592410.1	MG592410.1	uncoveredBases	75735
ALL276.vs.MG592411.1	MG592411.1	coveredBases	0
ALL276.vs.MG592411.1	MG592411.1	totalBases	59297
ALL276.vs.MG592411.1	MG592411.1	averageDepth	0
ALL276.vs.MG592411.1	MG592411.1	maxDepth	0
ALL276.vs.MG592411.1	MG592411.1	minDepth	0
ALL276.vs.MG592411.1	MG592411.1	uncoveredBases	59297
ALL276.vs.MG592412.1	MG592412.1	coveredBases	29464
ALL276.vs.MG592412.1	MG592412.1	totalBases	31617
ALL276.vs.MG592412.1	MG592412.1	averageDepth	132.751
ALL276.vs.MG592412.1	MG592412.1	maxDepth	460
ALL276.vs.MG592412.1	MG592412.1	minDepth	0
ALL276.vs.MG592412.1	MG592412.1	uncoveredBases	1734
ALL276.vs.MG592413.1	MG592413.1	coveredBases	0
ALL276.vs.MG592413.1	MG592413.1	totalBases	46513
ALL276.vs.MG592413.1	MG592413.1	averageDepth	0
ALL276.vs.MG592413.1	MG592413.1	maxDepth	0
ALL276.vs.MG592413.1	MG592413.1	minDepth	0
ALL276.vs.MG592413.1	MG592413.1	uncoveredBases	46513
ALL276.vs.MG592414.1	MG592414.1	coveredBases	50
ALL276.vs.MG592414.1	MG592414.1	totalBases	45827
ALL276.vs.MG592414.1	MG592414.1	averageDepth	0.34316
ALL276.vs.MG592414.1	MG592414.1	maxDepth	497
ALL276.vs.MG592414.1	MG592414.1	minDepth	0
ALL276.vs.MG592414.1	MG592414.1	uncoveredBases	45771
ALL276.vs.MG592415.1	MG592415.1	coveredBases	136
ALL276.vs.MG592415.1	MG592415.1	totalBases	152942
ALL276.vs.MG592415.1	MG592415.1	averageDepth	0.380804
ALL276.vs.MG592415.1	MG592415.1	maxDepth	702
ALL276.vs.MG592415.1	MG592415.1	minDepth	0
ALL276.vs.MG592415.1	MG592415.1	uncoveredBases	152775
ALL276.vs.MG592416.1	MG592416.1	coveredBases	0
ALL276.vs.MG592416.1	MG592416.1	totalBases	60399
ALL276.vs.MG592416.1	MG592416.1	averageDepth	0
ALL276.vs.MG592416.1	MG592416.1	maxDepth	0
ALL276.vs.MG592416.1	MG592416.1	minDepth	0
ALL276.vs.MG592416.1	MG592416.1	uncoveredBases	60399
ALL276.vs.MG592417.1	MG592417.1	coveredBases	35
ALL276.vs.MG592417.1	MG592417.1	totalBases	61206
ALL276.vs.MG592417.1	MG592417.1	averageDepth	0.00457471
ALL276.vs.MG592417.1	MG592417.1	maxDepth	8
ALL276.vs.MG592417.1	MG592417.1	minDepth	0
ALL276.vs.MG592417.1	MG592417.1	uncoveredBases	61171
ALL276.vs.MG592418.1	MG592418.1	coveredBases	0
ALL276.vs.MG592418.1	MG592418.1	totalBases	44398
ALL276.vs.MG592418.1	MG592418.1	averageDepth	0
ALL276.vs.MG592418.1	MG592418.1	maxDepth	0
ALL276.vs.MG592418.1	MG592418.1	minDepth	0
ALL276.vs.MG592418.1	MG592418.1	uncoveredBases	44398
ALL276.vs.MG592420.1	MG592420.1	coveredBases	0
ALL276.vs.MG592420.1	MG592420.1	totalBases	40172
ALL276.vs.MG592420.1	MG592420.1	averageDepth	0
ALL276.vs.MG592420.1	MG592420.1	maxDepth	0
ALL276.vs.MG592420.1	MG592420.1	minDepth	0
ALL276.vs.MG592420.1	MG592420.1	uncoveredBases	40172
ALL276.vs.MG592421.1	MG592421.1	coveredBases	70
ALL276.vs.MG592421.1	MG592421.1	totalBases	43111
ALL276.vs.MG592421.1	MG592421.1	averageDepth	0.0121083
ALL276.vs.MG592421.1	MG592421.1	maxDepth	12
ALL276.vs.MG592421.1	MG592421.1	minDepth	0
ALL276.vs.MG592421.1	MG592421.1	uncoveredBases	43041
ALL276.vs.MG592422.1	MG592422.1	coveredBases	0
ALL276.vs.MG592422.1	MG592422.1	totalBases	49567
ALL276.vs.MG592422.1	MG592422.1	averageDepth	0
ALL276.vs.MG592422.1	MG592422.1	maxDepth	0
ALL276.vs.MG592422.1	MG592422.1	minDepth	0
ALL276.vs.MG592422.1	MG592422.1	uncoveredBases	49567
ALL276.vs.MG592423.1	MG592423.1	coveredBases	0
ALL276.vs.MG592423.1	MG592423.1	totalBases	40972
ALL276.vs.MG592423.1	MG592423.1	averageDepth	0
ALL276.vs.MG592423.1	MG592423.1	maxDepth	0
ALL276.vs.MG592423.1	MG592423.1	minDepth	0
ALL276.vs.MG592423.1	MG592423.1	uncoveredBases	40972
ALL276.vs.MG592424.1	MG592424.1	coveredBases	0
ALL276.vs.MG592424.1	MG592424.1	totalBases	10579
ALL276.vs.MG592424.1	MG592424.1	averageDepth	0
ALL276.vs.MG592424.1	MG592424.1	maxDepth	0
ALL276.vs.MG592424.1	MG592424.1	minDepth	0
ALL276.vs.MG592424.1	MG592424.1	uncoveredBases	10579
ALL276.vs.MG592425.1	MG592425.1	coveredBases	0
ALL276.vs.MG592425.1	MG592425.1	totalBases	49730
ALL276.vs.MG592425.1	MG592425.1	averageDepth	0
ALL276.vs.MG592425.1	MG592425.1	maxDepth	0
ALL276.vs.MG592425.1	MG592425.1	minDepth	0
ALL276.vs.MG592425.1	MG592425.1	uncoveredBases	49730
ALL276.vs.MG592426.1	MG592426.1	coveredBases	0
ALL276.vs.MG592426.1	MG592426.1	totalBases	10272
ALL276.vs.MG592426.1	MG592426.1	averageDepth	0
ALL276.vs.MG592426.1	MG592426.1	maxDepth	0
ALL276.vs.MG592426.1	MG592426.1	minDepth	0
ALL276.vs.MG592426.1	MG592426.1	uncoveredBases	10272
ALL276.vs.MG592427.1	MG592427.1	coveredBases	0
ALL276.vs.MG592427.1	MG592427.1	totalBases	10272
ALL276.vs.MG592427.1	MG592427.1	averageDepth	0
ALL276.vs.MG592427.1	MG592427.1	maxDepth	0
ALL276.vs.MG592427.1	MG592427.1	minDepth	0
ALL276.vs.MG592427.1	MG592427.1	uncoveredBases	10272
ALL276.vs.MG592428.1	MG592428.1	coveredBases	0
ALL276.vs.MG592428.1	MG592428.1	totalBases	62503
ALL276.vs.MG592428.1	MG592428.1	averageDepth	0
ALL276.vs.MG592428.1	MG592428.1	maxDepth	0
ALL276.vs.MG592428.1	MG592428.1	minDepth	0
ALL276.vs.MG592428.1	MG592428.1	uncoveredBases	62503
ALL276.vs.MG592429.1	MG592429.1	coveredBases	77
ALL276.vs.MG592429.1	MG592429.1	totalBases	46106
ALL276.vs.MG592429.1	MG592429.1	averageDepth	7.62814
ALL276.vs.MG592429.1	MG592429.1	maxDepth	10514
ALL276.vs.MG592429.1	MG592429.1	minDepth	0
ALL276.vs.MG592429.1	MG592429.1	uncoveredBases	46029
ALL276.vs.MG592430.1	MG592430.1	coveredBases	0
ALL276.vs.MG592430.1	MG592430.1	totalBases	10447
ALL276.vs.MG592430.1	MG592430.1	averageDepth	0
ALL276.vs.MG592430.1	MG592430.1	maxDepth	0
ALL276.vs.MG592430.1	MG592430.1	minDepth	0
ALL276.vs.MG592430.1	MG592430.1	uncoveredBases	10447
ALL276.vs.MG592431.1	MG592431.1	coveredBases	0
ALL276.vs.MG592431.1	MG592431.1	totalBases	45021
ALL276.vs.MG592431.1	MG592431.1	averageDepth	0
ALL276.vs.MG592431.1	MG592431.1	maxDepth	0
ALL276.vs.MG592431.1	MG592431.1	minDepth	0
ALL276.vs.MG592431.1	MG592431.1	uncoveredBases	45021
ALL276.vs.MG592432.1	MG592432.1	coveredBases	0
ALL276.vs.MG592432.1	MG592432.1	totalBases	45285
ALL276.vs.MG592432.1	MG592432.1	averageDepth	0
ALL276.vs.MG592432.1	MG592432.1	maxDepth	0
ALL276.vs.MG592432.1	MG592432.1	minDepth	0
ALL276.vs.MG592432.1	MG592432.1	uncoveredBases	45285
ALL276.vs.MG592433.1	MG592433.1	coveredBases	37
ALL276.vs.MG592433.1	MG592433.1	totalBases	42889
ALL276.vs.MG592433.1	MG592433.1	averageDepth	0.227424
ALL276.vs.MG592433.1	MG592433.1	maxDepth	285
ALL276.vs.MG592433.1	MG592433.1	minDepth	0
ALL276.vs.MG592433.1	MG592433.1	uncoveredBases	42845
ALL276.vs.MG592434.1	MG592434.1	coveredBases	0
ALL276.vs.MG592434.1	MG592434.1	totalBases	41774
ALL276.vs.MG592434.1	MG592434.1	averageDepth	0
ALL276.vs.MG592434.1	MG592434.1	maxDepth	0
ALL276.vs.MG592434.1	MG592434.1	minDepth	0
ALL276.vs.MG592434.1	MG592434.1	uncoveredBases	41774
ALL276.vs.MG592435.1	MG592435.1	coveredBases	0
ALL276.vs.MG592435.1	MG592435.1	totalBases	47199
ALL276.vs.MG592435.1	MG592435.1	averageDepth	0
ALL276.vs.MG592435.1	MG592435.1	maxDepth	0
ALL276.vs.MG592435.1	MG592435.1	minDepth	0
ALL276.vs.MG592435.1	MG592435.1	uncoveredBases	47199
ALL276.vs.MG592436.1	MG592436.1	coveredBases	70
ALL276.vs.MG592436.1	MG592436.1	totalBases	47054
ALL276.vs.MG592436.1	MG592436.1	averageDepth	0.0110936
ALL276.vs.MG592436.1	MG592436.1	maxDepth	12
ALL276.vs.MG592436.1	MG592436.1	minDepth	0
ALL276.vs.MG592436.1	MG592436.1	uncoveredBases	46984
ALL276.vs.MG592437.1	MG592437.1	coveredBases	0
ALL276.vs.MG592437.1	MG592437.1	totalBases	10273
ALL276.vs.MG592437.1	MG592437.1	averageDepth	0
ALL276.vs.MG592437.1	MG592437.1	maxDepth	0
ALL276.vs.MG592437.1	MG592437.1	minDepth	0
ALL276.vs.MG592437.1	MG592437.1	uncoveredBases	10273
ALL276.vs.MG592438.1	MG592438.1	coveredBases	0
ALL276.vs.MG592438.1	MG592438.1	totalBases	41105
ALL276.vs.MG592438.1	MG592438.1	averageDepth	0
ALL276.vs.MG592438.1	MG592438.1	maxDepth	0
ALL276.vs.MG592438.1	MG592438.1	minDepth	0
ALL276.vs.MG592438.1	MG592438.1	uncoveredBases	41105
ALL276.vs.MG592439.1	MG592439.1	coveredBases	0
ALL276.vs.MG592439.1	MG592439.1	totalBases	41667
ALL276.vs.MG592439.1	MG592439.1	averageDepth	0
ALL276.vs.MG592439.1	MG592439.1	maxDepth	0
ALL276.vs.MG592439.1	MG592439.1	minDepth	0
ALL276.vs.MG592439.1	MG592439.1	uncoveredBases	41667
ALL276.vs.MG592440.1	MG592440.1	coveredBases	0
ALL276.vs.MG592440.1	MG592440.1	totalBases	10579
ALL276.vs.MG592440.1	MG592440.1	averageDepth	0
ALL276.vs.MG592440.1	MG592440.1	maxDepth	0
ALL276.vs.MG592440.1	MG592440.1	minDepth	0
ALL276.vs.MG592440.1	MG592440.1	uncoveredBases	10579
ALL276.vs.MG592441.1	MG592441.1	coveredBases	122
ALL276.vs.MG592441.1	MG592441.1	totalBases	128641
ALL276.vs.MG592441.1	MG592441.1	averageDepth	0.00907176
ALL276.vs.MG592441.1	MG592441.1	maxDepth	13
ALL276.vs.MG592441.1	MG592441.1	minDepth	0
ALL276.vs.MG592441.1	MG592441.1	uncoveredBases	128481
ALL276.vs.MG592442.1	MG592442.1	coveredBases	0
ALL276.vs.MG592442.1	MG592442.1	totalBases	36584
ALL276.vs.MG592442.1	MG592442.1	averageDepth	0
ALL276.vs.MG592442.1	MG592442.1	maxDepth	0
ALL276.vs.MG592442.1	MG592442.1	minDepth	0
ALL276.vs.MG592442.1	MG592442.1	uncoveredBases	36584
ALL276.vs.MG592443.1	MG592443.1	coveredBases	70
ALL276.vs.MG592443.1	MG592443.1	totalBases	47053
ALL276.vs.MG592443.1	MG592443.1	averageDepth	0.0110939
ALL276.vs.MG592443.1	MG592443.1	maxDepth	12
ALL276.vs.MG592443.1	MG592443.1	minDepth	0
ALL276.vs.MG592443.1	MG592443.1	uncoveredBases	46983
ALL276.vs.MG592444.1	MG592444.1	coveredBases	124
ALL276.vs.MG592444.1	MG592444.1	totalBases	40955
ALL276.vs.MG592444.1	MG592444.1	averageDepth	4.4543
ALL276.vs.MG592444.1	MG592444.1	maxDepth	4122
ALL276.vs.MG592444.1	MG592444.1	minDepth	0
ALL276.vs.MG592444.1	MG592444.1	uncoveredBases	40826
ALL276.vs.MG592445.1	MG592445.1	coveredBases	70
ALL276.vs.MG592445.1	MG592445.1	totalBases	47038
ALL276.vs.MG592445.1	MG592445.1	averageDepth	0.0110974
ALL276.vs.MG592445.1	MG592445.1	maxDepth	12
ALL276.vs.MG592445.1	MG592445.1	minDepth	0
ALL276.vs.MG592445.1	MG592445.1	uncoveredBases	46968
ALL276.vs.MG592446.1	MG592446.1	coveredBases	0
ALL276.vs.MG592446.1	MG592446.1	totalBases	10579
ALL276.vs.MG592446.1	MG592446.1	averageDepth	0
ALL276.vs.MG592446.1	MG592446.1	maxDepth	0
ALL276.vs.MG592446.1	MG592446.1	minDepth	0
ALL276.vs.MG592446.1	MG592446.1	uncoveredBases	10579
ALL276.vs.MG592447.1	MG592447.1	coveredBases	0
ALL276.vs.MG592447.1	MG592447.1	totalBases	44087
ALL276.vs.MG592447.1	MG592447.1	averageDepth	0
ALL276.vs.MG592447.1	MG592447.1	maxDepth	0
ALL276.vs.MG592447.1	MG592447.1	minDepth	0
ALL276.vs.MG592447.1	MG592447.1	uncoveredBases	44087
ALL276.vs.MG592448.1	MG592448.1	coveredBases	0
ALL276.vs.MG592448.1	MG592448.1	totalBases	48114
ALL276.vs.MG592448.1	MG592448.1	averageDepth	0
ALL276.vs.MG592448.1	MG592448.1	maxDepth	0
ALL276.vs.MG592448.1	MG592448.1	minDepth	0
ALL276.vs.MG592448.1	MG592448.1	uncoveredBases	48114
ALL276.vs.MG592449.1	MG592449.1	coveredBases	70
ALL276.vs.MG592449.1	MG592449.1	totalBases	43788
ALL276.vs.MG592449.1	MG592449.1	averageDepth	0.0119211
ALL276.vs.MG592449.1	MG592449.1	maxDepth	12
ALL276.vs.MG592449.1	MG592449.1	minDepth	0
ALL276.vs.MG592449.1	MG592449.1	uncoveredBases	43718
ALL276.vs.MG592450.1	MG592450.1	coveredBases	0
ALL276.vs.MG592450.1	MG592450.1	totalBases	36922
ALL276.vs.MG592450.1	MG592450.1	averageDepth	0
ALL276.vs.MG592450.1	MG592450.1	maxDepth	0
ALL276.vs.MG592450.1	MG592450.1	minDepth	0
ALL276.vs.MG592450.1	MG592450.1	uncoveredBases	36922
ALL276.vs.MG592451.1	MG592451.1	coveredBases	0
ALL276.vs.MG592451.1	MG592451.1	totalBases	51290
ALL276.vs.MG592451.1	MG592451.1	averageDepth	0
ALL276.vs.MG592451.1	MG592451.1	maxDepth	0
ALL276.vs.MG592451.1	MG592451.1	minDepth	0
ALL276.vs.MG592451.1	MG592451.1	uncoveredBases	51290
ALL276.vs.MG592452.1	MG592452.1	coveredBases	0
ALL276.vs.MG592452.1	MG592452.1	totalBases	47914
ALL276.vs.MG592452.1	MG592452.1	averageDepth	0
ALL276.vs.MG592452.1	MG592452.1	maxDepth	0
ALL276.vs.MG592452.1	MG592452.1	minDepth	0
ALL276.vs.MG592452.1	MG592452.1	uncoveredBases	47914
ALL276.vs.MG592453.1	MG592453.1	coveredBases	0
ALL276.vs.MG592453.1	MG592453.1	totalBases	44047
ALL276.vs.MG592453.1	MG592453.1	averageDepth	0
ALL276.vs.MG592453.1	MG592453.1	maxDepth	0
ALL276.vs.MG592453.1	MG592453.1	minDepth	0
ALL276.vs.MG592453.1	MG592453.1	uncoveredBases	44047
ALL276.vs.MG592454.1	MG592454.1	coveredBases	150
ALL276.vs.MG592454.1	MG592454.1	totalBases	42375
ALL276.vs.MG592454.1	MG592454.1	averageDepth	4.30511
ALL276.vs.MG592454.1	MG592454.1	maxDepth	4125
ALL276.vs.MG592454.1	MG592454.1	minDepth	0
ALL276.vs.MG592454.1	MG592454.1	uncoveredBases	42180
ALL276.vs.MG592455.1	MG592455.1	coveredBases	0
ALL276.vs.MG592455.1	MG592455.1	totalBases	10046
ALL276.vs.MG592455.1	MG592455.1	averageDepth	0
ALL276.vs.MG592455.1	MG592455.1	maxDepth	0
ALL276.vs.MG592455.1	MG592455.1	minDepth	0
ALL276.vs.MG592455.1	MG592455.1	uncoveredBases	10046
ALL276.vs.MG592456.1	MG592456.1	coveredBases	180
ALL276.vs.MG592456.1	MG592456.1	totalBases	239318
ALL276.vs.MG592456.1	MG592456.1	averageDepth	0.145572
ALL276.vs.MG592456.1	MG592456.1	maxDepth	1083
ALL276.vs.MG592456.1	MG592456.1	minDepth	0
ALL276.vs.MG592456.1	MG592456.1	uncoveredBases	239138
ALL276.vs.MG592457.1	MG592457.1	coveredBases	0
ALL276.vs.MG592457.1	MG592457.1	totalBases	35810
ALL276.vs.MG592457.1	MG592457.1	averageDepth	0
ALL276.vs.MG592457.1	MG592457.1	maxDepth	0
ALL276.vs.MG592457.1	MG592457.1	minDepth	0
ALL276.vs.MG592457.1	MG592457.1	uncoveredBases	35810
ALL276.vs.MG592458.1	MG592458.1	coveredBases	158
ALL276.vs.MG592458.1	MG592458.1	totalBases	45120
ALL276.vs.MG592458.1	MG592458.1	averageDepth	4.91412
ALL276.vs.MG592458.1	MG592458.1	maxDepth	4132
ALL276.vs.MG592458.1	MG592458.1	minDepth	0
ALL276.vs.MG592458.1	MG592458.1	uncoveredBases	44960
ALL276.vs.MG592459.1	MG592459.1	coveredBases	0
ALL276.vs.MG592459.1	MG592459.1	totalBases	141906
ALL276.vs.MG592459.1	MG592459.1	averageDepth	0
ALL276.vs.MG592459.1	MG592459.1	maxDepth	0
ALL276.vs.MG592459.1	MG592459.1	minDepth	0
ALL276.vs.MG592459.1	MG592459.1	uncoveredBases	141906
ALL276.vs.MG592460.1	MG592460.1	coveredBases	0
ALL276.vs.MG592460.1	MG592460.1	totalBases	37820
ALL276.vs.MG592460.1	MG592460.1	averageDepth	0
ALL276.vs.MG592460.1	MG592460.1	maxDepth	0
ALL276.vs.MG592460.1	MG592460.1	minDepth	0
ALL276.vs.MG592460.1	MG592460.1	uncoveredBases	37820
ALL276.vs.MG592461.1	MG592461.1	coveredBases	0
ALL276.vs.MG592461.1	MG592461.1	totalBases	50835
ALL276.vs.MG592461.1	MG592461.1	averageDepth	0
ALL276.vs.MG592461.1	MG592461.1	maxDepth	0
ALL276.vs.MG592461.1	MG592461.1	minDepth	0
ALL276.vs.MG592461.1	MG592461.1	uncoveredBases	50835
ALL276.vs.MG592462.1	MG592462.1	coveredBases	0
ALL276.vs.MG592462.1	MG592462.1	totalBases	45674
ALL276.vs.MG592462.1	MG592462.1	averageDepth	0
ALL276.vs.MG592462.1	MG592462.1	maxDepth	0
ALL276.vs.MG592462.1	MG592462.1	minDepth	0
ALL276.vs.MG592462.1	MG592462.1	uncoveredBases	45674
ALL276.vs.MG592463.1	MG592463.1	coveredBases	0
ALL276.vs.MG592463.1	MG592463.1	totalBases	60385
ALL276.vs.MG592463.1	MG592463.1	averageDepth	0
ALL276.vs.MG592463.1	MG592463.1	maxDepth	0
ALL276.vs.MG592463.1	MG592463.1	minDepth	0
ALL276.vs.MG592463.1	MG592463.1	uncoveredBases	60385
ALL276.vs.MG592464.1	MG592464.1	coveredBases	0
ALL276.vs.MG592464.1	MG592464.1	totalBases	59851
ALL276.vs.MG592464.1	MG592464.1	averageDepth	0
ALL276.vs.MG592464.1	MG592464.1	maxDepth	0
ALL276.vs.MG592464.1	MG592464.1	minDepth	0
ALL276.vs.MG592464.1	MG592464.1	uncoveredBases	59851
ALL276.vs.MG592465.1	MG592465.1	coveredBases	44
ALL276.vs.MG592465.1	MG592465.1	totalBases	41868
ALL276.vs.MG592465.1	MG592465.1	averageDepth	0.00420369
ALL276.vs.MG592465.1	MG592465.1	maxDepth	4
ALL276.vs.MG592465.1	MG592465.1	minDepth	0
ALL276.vs.MG592465.1	MG592465.1	uncoveredBases	41824
ALL276.vs.MG592466.1	MG592466.1	coveredBases	0
ALL276.vs.MG592466.1	MG592466.1	totalBases	43134
ALL276.vs.MG592466.1	MG592466.1	averageDepth	0
ALL276.vs.MG592466.1	MG592466.1	maxDepth	0
ALL276.vs.MG592466.1	MG592466.1	minDepth	0
ALL276.vs.MG592466.1	MG592466.1	uncoveredBases	43134
ALL276.vs.MG592467.1	MG592467.1	coveredBases	0
ALL276.vs.MG592467.1	MG592467.1	totalBases	51290
ALL276.vs.MG592467.1	MG592467.1	averageDepth	0
ALL276.vs.MG592467.1	MG592467.1	maxDepth	0
ALL276.vs.MG592467.1	MG592467.1	minDepth	0
ALL276.vs.MG592467.1	MG592467.1	uncoveredBases	51290
ALL276.vs.MG592468.1	MG592468.1	coveredBases	0
ALL276.vs.MG592468.1	MG592468.1	totalBases	51290
ALL276.vs.MG592468.1	MG592468.1	averageDepth	0
ALL276.vs.MG592468.1	MG592468.1	maxDepth	0
ALL276.vs.MG592468.1	MG592468.1	minDepth	0
ALL276.vs.MG592468.1	MG592468.1	uncoveredBases	51290
ALL276.vs.MG592469.1	MG592469.1	coveredBases	0
ALL276.vs.MG592469.1	MG592469.1	totalBases	10436
ALL276.vs.MG592469.1	MG592469.1	averageDepth	0
ALL276.vs.MG592469.1	MG592469.1	maxDepth	0
ALL276.vs.MG592469.1	MG592469.1	minDepth	0
ALL276.vs.MG592469.1	MG592469.1	uncoveredBases	10436
ALL276.vs.MG592470.1	MG592470.1	coveredBases	138
ALL276.vs.MG592470.1	MG592470.1	totalBases	76918
ALL276.vs.MG592470.1	MG592470.1	averageDepth	0.756533
ALL276.vs.MG592470.1	MG592470.1	maxDepth	604
ALL276.vs.MG592470.1	MG592470.1	minDepth	0
ALL276.vs.MG592470.1	MG592470.1	uncoveredBases	76779
ALL276.vs.MG592471.1	MG592471.1	coveredBases	0
ALL276.vs.MG592471.1	MG592471.1	totalBases	59851
ALL276.vs.MG592471.1	MG592471.1	averageDepth	0
ALL276.vs.MG592471.1	MG592471.1	maxDepth	0
ALL276.vs.MG592471.1	MG592471.1	minDepth	0
ALL276.vs.MG592471.1	MG592471.1	uncoveredBases	59851
ALL276.vs.MG592472.1	MG592472.1	coveredBases	0
ALL276.vs.MG592472.1	MG592472.1	totalBases	51268
ALL276.vs.MG592472.1	MG592472.1	averageDepth	0
ALL276.vs.MG592472.1	MG592472.1	maxDepth	0
ALL276.vs.MG592472.1	MG592472.1	minDepth	0
ALL276.vs.MG592472.1	MG592472.1	uncoveredBases	51268
ALL276.vs.MG592473.1	MG592473.1	coveredBases	0
ALL276.vs.MG592473.1	MG592473.1	totalBases	130250
ALL276.vs.MG592473.1	MG592473.1	averageDepth	0
ALL276.vs.MG592473.1	MG592473.1	maxDepth	0
ALL276.vs.MG592473.1	MG592473.1	minDepth	0
ALL276.vs.MG592473.1	MG592473.1	uncoveredBases	130250
ALL276.vs.MG592474.1	MG592474.1	coveredBases	0
ALL276.vs.MG592474.1	MG592474.1	totalBases	10447
ALL276.vs.MG592474.1	MG592474.1	averageDepth	0
ALL276.vs.MG592474.1	MG592474.1	maxDepth	0
ALL276.vs.MG592474.1	MG592474.1	minDepth	0
ALL276.vs.MG592474.1	MG592474.1	uncoveredBases	10447
ALL276.vs.MG592475.1	MG592475.1	coveredBases	0
ALL276.vs.MG592475.1	MG592475.1	totalBases	61748
ALL276.vs.MG592475.1	MG592475.1	averageDepth	0
ALL276.vs.MG592475.1	MG592475.1	maxDepth	0
ALL276.vs.MG592475.1	MG592475.1	minDepth	0
ALL276.vs.MG592475.1	MG592475.1	uncoveredBases	61748
ALL276.vs.MG592476.1	MG592476.1	coveredBases	0
ALL276.vs.MG592476.1	MG592476.1	totalBases	60990
ALL276.vs.MG592476.1	MG592476.1	averageDepth	0
ALL276.vs.MG592476.1	MG592476.1	maxDepth	0
ALL276.vs.MG592476.1	MG592476.1	minDepth	0
ALL276.vs.MG592476.1	MG592476.1	uncoveredBases	60990
ALL276.vs.MG592477.1	MG592477.1	coveredBases	0
ALL276.vs.MG592477.1	MG592477.1	totalBases	49123
ALL276.vs.MG592477.1	MG592477.1	averageDepth	0.000712497
ALL276.vs.MG592477.1	MG592477.1	maxDepth	1
ALL276.vs.MG592477.1	MG592477.1	minDepth	0
ALL276.vs.MG592477.1	MG592477.1	uncoveredBases	49088
ALL276.vs.MG592478.1	MG592478.1	coveredBases	159
ALL276.vs.MG592478.1	MG592478.1	totalBases	47070
ALL276.vs.MG592478.1	MG592478.1	averageDepth	7.54702
ALL276.vs.MG592478.1	MG592478.1	maxDepth	7434
ALL276.vs.MG592478.1	MG592478.1	minDepth	0
ALL276.vs.MG592478.1	MG592478.1	uncoveredBases	46900
ALL276.vs.MG592480.1	MG592480.1	coveredBases	0
ALL276.vs.MG592480.1	MG592480.1	totalBases	10447
ALL276.vs.MG592480.1	MG592480.1	averageDepth	0
ALL276.vs.MG592480.1	MG592480.1	maxDepth	0
ALL276.vs.MG592480.1	MG592480.1	minDepth	0
ALL276.vs.MG592480.1	MG592480.1	uncoveredBases	10447
ALL276.vs.MG592482.1	MG592482.1	coveredBases	0
ALL276.vs.MG592482.1	MG592482.1	totalBases	36584
ALL276.vs.MG592482.1	MG592482.1	averageDepth	0
ALL276.vs.MG592482.1	MG592482.1	maxDepth	0
ALL276.vs.MG592482.1	MG592482.1	minDepth	0
ALL276.vs.MG592482.1	MG592482.1	uncoveredBases	36584
ALL276.vs.MG592483.1	MG592483.1	coveredBases	0
ALL276.vs.MG592483.1	MG592483.1	totalBases	37556
ALL276.vs.MG592483.1	MG592483.1	averageDepth	0
ALL276.vs.MG592483.1	MG592483.1	maxDepth	0
ALL276.vs.MG592483.1	MG592483.1	minDepth	0
ALL276.vs.MG592483.1	MG592483.1	uncoveredBases	37556
ALL276.vs.MG592484.1	MG592484.1	coveredBases	0
ALL276.vs.MG592484.1	MG592484.1	totalBases	40209
ALL276.vs.MG592484.1	MG592484.1	averageDepth	0
ALL276.vs.MG592484.1	MG592484.1	maxDepth	0
ALL276.vs.MG592484.1	MG592484.1	minDepth	0
ALL276.vs.MG592484.1	MG592484.1	uncoveredBases	40209
ALL276.vs.MG592486.1	MG592486.1	coveredBases	0
ALL276.vs.MG592486.1	MG592486.1	totalBases	48149
ALL276.vs.MG592486.1	MG592486.1	averageDepth	0
ALL276.vs.MG592486.1	MG592486.1	maxDepth	0
ALL276.vs.MG592486.1	MG592486.1	minDepth	0
ALL276.vs.MG592486.1	MG592486.1	uncoveredBases	48149
ALL276.vs.MG592487.1	MG592487.1	coveredBases	46
ALL276.vs.MG592487.1	MG592487.1	totalBases	44150
ALL276.vs.MG592487.1	MG592487.1	averageDepth	0.103216
ALL276.vs.MG592487.1	MG592487.1	maxDepth	145
ALL276.vs.MG592487.1	MG592487.1	minDepth	0
ALL276.vs.MG592487.1	MG592487.1	uncoveredBases	44070
ALL276.vs.MG592488.1	MG592488.1	coveredBases	0
ALL276.vs.MG592488.1	MG592488.1	totalBases	37416
ALL276.vs.MG592488.1	MG592488.1	averageDepth	0
ALL276.vs.MG592488.1	MG592488.1	maxDepth	0
ALL276.vs.MG592488.1	MG592488.1	minDepth	0
ALL276.vs.MG592488.1	MG592488.1	uncoveredBases	37416
ALL276.vs.MG592490.1	MG592490.1	coveredBases	0
ALL276.vs.MG592490.1	MG592490.1	totalBases	36314
ALL276.vs.MG592490.1	MG592490.1	averageDepth	0
ALL276.vs.MG592490.1	MG592490.1	maxDepth	0
ALL276.vs.MG592490.1	MG592490.1	minDepth	0
ALL276.vs.MG592490.1	MG592490.1	uncoveredBases	36314
ALL276.vs.MG592492.1	MG592492.1	coveredBases	0
ALL276.vs.MG592492.1	MG592492.1	totalBases	60458
ALL276.vs.MG592492.1	MG592492.1	averageDepth	0
ALL276.vs.MG592492.1	MG592492.1	maxDepth	0
ALL276.vs.MG592492.1	MG592492.1	minDepth	0
ALL276.vs.MG592492.1	MG592492.1	uncoveredBases	60458
ALL276.vs.MG592494.1	MG592494.1	coveredBases	0
ALL276.vs.MG592494.1	MG592494.1	totalBases	44527
ALL276.vs.MG592494.1	MG592494.1	averageDepth	0
ALL276.vs.MG592494.1	MG592494.1	maxDepth	0
ALL276.vs.MG592494.1	MG592494.1	minDepth	0
ALL276.vs.MG592494.1	MG592494.1	uncoveredBases	44527
ALL276.vs.MG592495.1	MG592495.1	coveredBases	0
ALL276.vs.MG592495.1	MG592495.1	totalBases	145590
ALL276.vs.MG592495.1	MG592495.1	averageDepth	0.000240401
ALL276.vs.MG592495.1	MG592495.1	maxDepth	1
ALL276.vs.MG592495.1	MG592495.1	minDepth	0
ALL276.vs.MG592495.1	MG592495.1	uncoveredBases	145555
ALL276.vs.MG592496.1	MG592496.1	coveredBases	189
ALL276.vs.MG592496.1	MG592496.1	totalBases	44523
ALL276.vs.MG592496.1	MG592496.1	averageDepth	5.76713
ALL276.vs.MG592496.1	MG592496.1	maxDepth	3736
ALL276.vs.MG592496.1	MG592496.1	minDepth	0
ALL276.vs.MG592496.1	MG592496.1	uncoveredBases	44322
ALL276.vs.MG592498.1	MG592498.1	coveredBases	0
ALL276.vs.MG592498.1	MG592498.1	totalBases	46071
ALL276.vs.MG592498.1	MG592498.1	averageDepth	0
ALL276.vs.MG592498.1	MG592498.1	maxDepth	0
ALL276.vs.MG592498.1	MG592498.1	minDepth	0
ALL276.vs.MG592498.1	MG592498.1	uncoveredBases	46071
ALL276.vs.MG592499.1	MG592499.1	coveredBases	0
ALL276.vs.MG592499.1	MG592499.1	totalBases	47604
ALL276.vs.MG592499.1	MG592499.1	averageDepth	0
ALL276.vs.MG592499.1	MG592499.1	maxDepth	0
ALL276.vs.MG592499.1	MG592499.1	minDepth	0
ALL276.vs.MG592499.1	MG592499.1	uncoveredBases	47604
ALL276.vs.MG592500.1	MG592500.1	coveredBases	0
ALL276.vs.MG592500.1	MG592500.1	totalBases	10578
ALL276.vs.MG592500.1	MG592500.1	averageDepth	0
ALL276.vs.MG592500.1	MG592500.1	maxDepth	0
ALL276.vs.MG592500.1	MG592500.1	minDepth	0
ALL276.vs.MG592500.1	MG592500.1	uncoveredBases	10578
ALL276.vs.MG592501.1	MG592501.1	coveredBases	0
ALL276.vs.MG592501.1	MG592501.1	totalBases	44915
ALL276.vs.MG592501.1	MG592501.1	averageDepth	0
ALL276.vs.MG592501.1	MG592501.1	maxDepth	0
ALL276.vs.MG592501.1	MG592501.1	minDepth	0
ALL276.vs.MG592501.1	MG592501.1	uncoveredBases	44915
ALL276.vs.MG592502.1	MG592502.1	coveredBases	0
ALL276.vs.MG592502.1	MG592502.1	totalBases	37933
ALL276.vs.MG592502.1	MG592502.1	averageDepth	0
ALL276.vs.MG592502.1	MG592502.1	maxDepth	0
ALL276.vs.MG592502.1	MG592502.1	minDepth	0
ALL276.vs.MG592502.1	MG592502.1	uncoveredBases	37933
ALL276.vs.MG592503.1	MG592503.1	coveredBases	0
ALL276.vs.MG592503.1	MG592503.1	totalBases	36926
ALL276.vs.MG592503.1	MG592503.1	averageDepth	0
ALL276.vs.MG592503.1	MG592503.1	maxDepth	0
ALL276.vs.MG592503.1	MG592503.1	minDepth	0
ALL276.vs.MG592503.1	MG592503.1	uncoveredBases	36926
ALL276.vs.MG592504.1	MG592504.1	coveredBases	0
ALL276.vs.MG592504.1	MG592504.1	totalBases	37087
ALL276.vs.MG592504.1	MG592504.1	averageDepth	0
ALL276.vs.MG592504.1	MG592504.1	maxDepth	0
ALL276.vs.MG592504.1	MG592504.1	minDepth	0
ALL276.vs.MG592504.1	MG592504.1	uncoveredBases	37087
ALL276.vs.MG592505.1	MG592505.1	coveredBases	0
ALL276.vs.MG592505.1	MG592505.1	totalBases	36379
ALL276.vs.MG592505.1	MG592505.1	averageDepth	0
ALL276.vs.MG592505.1	MG592505.1	maxDepth	0
ALL276.vs.MG592505.1	MG592505.1	minDepth	0
ALL276.vs.MG592505.1	MG592505.1	uncoveredBases	36379
ALL276.vs.MG592506.1	MG592506.1	coveredBases	0
ALL276.vs.MG592506.1	MG592506.1	totalBases	41918
ALL276.vs.MG592506.1	MG592506.1	averageDepth	0
ALL276.vs.MG592506.1	MG592506.1	maxDepth	0
ALL276.vs.MG592506.1	MG592506.1	minDepth	0
ALL276.vs.MG592506.1	MG592506.1	uncoveredBases	41918
ALL276.vs.MG592507.1	MG592507.1	coveredBases	29464
ALL276.vs.MG592507.1	MG592507.1	totalBases	31617
ALL276.vs.MG592507.1	MG592507.1	averageDepth	132.751
ALL276.vs.MG592507.1	MG592507.1	maxDepth	460
ALL276.vs.MG592507.1	MG592507.1	minDepth	0
ALL276.vs.MG592507.1	MG592507.1	uncoveredBases	1734
ALL276.vs.MG592508.1	MG592508.1	coveredBases	127
ALL276.vs.MG592508.1	MG592508.1	totalBases	37958
ALL276.vs.MG592508.1	MG592508.1	averageDepth	7.93906
ALL276.vs.MG592508.1	MG592508.1	maxDepth	4393
ALL276.vs.MG592508.1	MG592508.1	minDepth	0
ALL276.vs.MG592508.1	MG592508.1	uncoveredBases	37811
ALL276.vs.MG592509.1	MG592509.1	coveredBases	0
ALL276.vs.MG592509.1	MG592509.1	totalBases	32510
ALL276.vs.MG592509.1	MG592509.1	averageDepth	0
ALL276.vs.MG592509.1	MG592509.1	maxDepth	0
ALL276.vs.MG592509.1	MG592509.1	minDepth	0
ALL276.vs.MG592509.1	MG592509.1	uncoveredBases	32510
ALL276.vs.MG592511.1	MG592511.1	coveredBases	0
ALL276.vs.MG592511.1	MG592511.1	totalBases	44094
ALL276.vs.MG592511.1	MG592511.1	averageDepth	0
ALL276.vs.MG592511.1	MG592511.1	maxDepth	0
ALL276.vs.MG592511.1	MG592511.1	minDepth	0
ALL276.vs.MG592511.1	MG592511.1	uncoveredBases	44094
ALL276.vs.MG592512.1	MG592512.1	coveredBases	0
ALL276.vs.MG592512.1	MG592512.1	totalBases	10047
ALL276.vs.MG592512.1	MG592512.1	averageDepth	0
ALL276.vs.MG592512.1	MG592512.1	maxDepth	0
ALL276.vs.MG592512.1	MG592512.1	minDepth	0
ALL276.vs.MG592512.1	MG592512.1	uncoveredBases	10047
ALL276.vs.MG592513.1	MG592513.1	coveredBases	29464
ALL276.vs.MG592513.1	MG592513.1	totalBases	31617
ALL276.vs.MG592513.1	MG592513.1	averageDepth	132.751
ALL276.vs.MG592513.1	MG592513.1	maxDepth	460
ALL276.vs.MG592513.1	MG592513.1	minDepth	0
ALL276.vs.MG592513.1	MG592513.1	uncoveredBases	1734
ALL276.vs.MG592514.1	MG592514.1	coveredBases	0
ALL276.vs.MG592514.1	MG592514.1	totalBases	44527
ALL276.vs.MG592514.1	MG592514.1	averageDepth	0
ALL276.vs.MG592514.1	MG592514.1	maxDepth	0
ALL276.vs.MG592514.1	MG592514.1	minDepth	0
ALL276.vs.MG592514.1	MG592514.1	uncoveredBases	44527
ALL276.vs.MG592515.1	MG592515.1	coveredBases	32
ALL276.vs.MG592515.1	MG592515.1	totalBases	44418
ALL276.vs.MG592515.1	MG592515.1	averageDepth	0.0503174
ALL276.vs.MG592515.1	MG592515.1	maxDepth	72
ALL276.vs.MG592515.1	MG592515.1	minDepth	0
ALL276.vs.MG592515.1	MG592515.1	uncoveredBases	44386
ALL276.vs.MG592516.1	MG592516.1	coveredBases	0
ALL276.vs.MG592516.1	MG592516.1	totalBases	37360
ALL276.vs.MG592516.1	MG592516.1	averageDepth	0
ALL276.vs.MG592516.1	MG592516.1	maxDepth	0
ALL276.vs.MG592516.1	MG592516.1	minDepth	0
ALL276.vs.MG592516.1	MG592516.1	uncoveredBases	37360
ALL276.vs.MG592517.1	MG592517.1	coveredBases	51
ALL276.vs.MG592517.1	MG592517.1	totalBases	36789
ALL276.vs.MG592517.1	MG592517.1	averageDepth	0.0869282
ALL276.vs.MG592517.1	MG592517.1	maxDepth	97
ALL276.vs.MG592517.1	MG592517.1	minDepth	0
ALL276.vs.MG592517.1	MG592517.1	uncoveredBases	36734
ALL276.vs.MG592518.1	MG592518.1	coveredBases	0
ALL276.vs.MG592518.1	MG592518.1	totalBases	48481
ALL276.vs.MG592518.1	MG592518.1	averageDepth	0
ALL276.vs.MG592518.1	MG592518.1	maxDepth	0
ALL276.vs.MG592518.1	MG592518.1	minDepth	0
ALL276.vs.MG592518.1	MG592518.1	uncoveredBases	48481
ALL276.vs.MG592519.1	MG592519.1	coveredBases	130
ALL276.vs.MG592519.1	MG592519.1	totalBases	75796
ALL276.vs.MG592519.1	MG592519.1	averageDepth	0.672331
ALL276.vs.MG592519.1	MG592519.1	maxDepth	604
ALL276.vs.MG592519.1	MG592519.1	minDepth	0
ALL276.vs.MG592519.1	MG592519.1	uncoveredBases	75651
ALL276.vs.MG592520.1	MG592520.1	coveredBases	0
ALL276.vs.MG592520.1	MG592520.1	totalBases	44307
ALL276.vs.MG592520.1	MG592520.1	averageDepth	0
ALL276.vs.MG592520.1	MG592520.1	maxDepth	0
ALL276.vs.MG592520.1	MG592520.1	minDepth	0
ALL276.vs.MG592520.1	MG592520.1	uncoveredBases	44307
ALL276.vs.MG592521.1	MG592521.1	coveredBases	130
ALL276.vs.MG592521.1	MG592521.1	totalBases	75798
ALL276.vs.MG592521.1	MG592521.1	averageDepth	0.672313
ALL276.vs.MG592521.1	MG592521.1	maxDepth	604
ALL276.vs.MG592521.1	MG592521.1	minDepth	0
ALL276.vs.MG592521.1	MG592521.1	uncoveredBases	75653
ALL276.vs.MG592522.1	MG592522.1	coveredBases	0
ALL276.vs.MG592522.1	MG592522.1	totalBases	37136
ALL276.vs.MG592522.1	MG592522.1	averageDepth	0
ALL276.vs.MG592522.1	MG592522.1	maxDepth	0
ALL276.vs.MG592522.1	MG592522.1	minDepth	0
ALL276.vs.MG592522.1	MG592522.1	uncoveredBases	37136
ALL276.vs.MG592523.1	MG592523.1	coveredBases	0
ALL276.vs.MG592523.1	MG592523.1	totalBases	29029
ALL276.vs.MG592523.1	MG592523.1	averageDepth	0
ALL276.vs.MG592523.1	MG592523.1	maxDepth	0
ALL276.vs.MG592523.1	MG592523.1	minDepth	0
ALL276.vs.MG592523.1	MG592523.1	uncoveredBases	29029
ALL276.vs.MG592524.1	MG592524.1	coveredBases	29464
ALL276.vs.MG592524.1	MG592524.1	totalBases	31617
ALL276.vs.MG592524.1	MG592524.1	averageDepth	132.751
ALL276.vs.MG592524.1	MG592524.1	maxDepth	460
ALL276.vs.MG592524.1	MG592524.1	minDepth	0
ALL276.vs.MG592524.1	MG592524.1	uncoveredBases	1734
ALL276.vs.MG592525.1	MG592525.1	coveredBases	0
ALL276.vs.MG592525.1	MG592525.1	totalBases	35855
ALL276.vs.MG592525.1	MG592525.1	averageDepth	0
ALL276.vs.MG592525.1	MG592525.1	maxDepth	0
ALL276.vs.MG592525.1	MG592525.1	minDepth	0
ALL276.vs.MG592525.1	MG592525.1	uncoveredBases	35855
ALL276.vs.MG592526.1	MG592526.1	coveredBases	0
ALL276.vs.MG592526.1	MG592526.1	totalBases	46507
ALL276.vs.MG592526.1	MG592526.1	averageDepth	0
ALL276.vs.MG592526.1	MG592526.1	maxDepth	0
ALL276.vs.MG592526.1	MG592526.1	minDepth	0
ALL276.vs.MG592526.1	MG592526.1	uncoveredBases	46507
ALL276.vs.MG592527.1	MG592527.1	coveredBases	29464
ALL276.vs.MG592527.1	MG592527.1	totalBases	31617
ALL276.vs.MG592527.1	MG592527.1	averageDepth	132.749
ALL276.vs.MG592527.1	MG592527.1	maxDepth	460
ALL276.vs.MG592527.1	MG592527.1	minDepth	0
ALL276.vs.MG592527.1	MG592527.1	uncoveredBases	1734
ALL276.vs.MG592528.1	MG592528.1	coveredBases	0
ALL276.vs.MG592528.1	MG592528.1	totalBases	60734
ALL276.vs.MG592528.1	MG592528.1	averageDepth	0
ALL276.vs.MG592528.1	MG592528.1	maxDepth	0
ALL276.vs.MG592528.1	MG592528.1	minDepth	0
ALL276.vs.MG592528.1	MG592528.1	uncoveredBases	60734
ALL276.vs.MG592529.1	MG592529.1	coveredBases	0
ALL276.vs.MG592529.1	MG592529.1	totalBases	140668
ALL276.vs.MG592529.1	MG592529.1	averageDepth	0
ALL276.vs.MG592529.1	MG592529.1	maxDepth	0
ALL276.vs.MG592529.1	MG592529.1	minDepth	0
ALL276.vs.MG592529.1	MG592529.1	uncoveredBases	140668
ALL276.vs.MG592530.1	MG592530.1	coveredBases	0
ALL276.vs.MG592530.1	MG592530.1	totalBases	37360
ALL276.vs.MG592530.1	MG592530.1	averageDepth	0
ALL276.vs.MG592530.1	MG592530.1	maxDepth	0
ALL276.vs.MG592530.1	MG592530.1	minDepth	0
ALL276.vs.MG592530.1	MG592530.1	uncoveredBases	37360
ALL276.vs.MG592531.1	MG592531.1	coveredBases	0
ALL276.vs.MG592531.1	MG592531.1	totalBases	48235
ALL276.vs.MG592531.1	MG592531.1	averageDepth	0
ALL276.vs.MG592531.1	MG592531.1	maxDepth	0
ALL276.vs.MG592531.1	MG592531.1	minDepth	0
ALL276.vs.MG592531.1	MG592531.1	uncoveredBases	48235
ALL276.vs.MG592532.1	MG592532.1	coveredBases	0
ALL276.vs.MG592532.1	MG592532.1	totalBases	37046
ALL276.vs.MG592532.1	MG592532.1	averageDepth	0
ALL276.vs.MG592532.1	MG592532.1	maxDepth	0
ALL276.vs.MG592532.1	MG592532.1	minDepth	0
ALL276.vs.MG592532.1	MG592532.1	uncoveredBases	37046
ALL276.vs.MG592533.1	MG592533.1	coveredBases	0
ALL276.vs.MG592533.1	MG592533.1	totalBases	21800
ALL276.vs.MG592533.1	MG592533.1	averageDepth	0
ALL276.vs.MG592533.1	MG592533.1	maxDepth	0
ALL276.vs.MG592533.1	MG592533.1	minDepth	0
ALL276.vs.MG592533.1	MG592533.1	uncoveredBases	21800
ALL276.vs.MG592534.1	MG592534.1	coveredBases	0
ALL276.vs.MG592534.1	MG592534.1	totalBases	35811
ALL276.vs.MG592534.1	MG592534.1	averageDepth	0
ALL276.vs.MG592534.1	MG592534.1	maxDepth	0
ALL276.vs.MG592534.1	MG592534.1	minDepth	0
ALL276.vs.MG592534.1	MG592534.1	uncoveredBases	35811
ALL276.vs.MG592535.1	MG592535.1	coveredBases	0
ALL276.vs.MG592535.1	MG592535.1	totalBases	37551
ALL276.vs.MG592535.1	MG592535.1	averageDepth	0
ALL276.vs.MG592535.1	MG592535.1	maxDepth	0
ALL276.vs.MG592535.1	MG592535.1	minDepth	0
ALL276.vs.MG592535.1	MG592535.1	uncoveredBases	37551
ALL276.vs.MG592536.1	MG592536.1	coveredBases	0
ALL276.vs.MG592536.1	MG592536.1	totalBases	72290
ALL276.vs.MG592536.1	MG592536.1	averageDepth	0
ALL276.vs.MG592536.1	MG592536.1	maxDepth	0
ALL276.vs.MG592536.1	MG592536.1	minDepth	0
ALL276.vs.MG592536.1	MG592536.1	uncoveredBases	72290
ALL276.vs.MG592537.1	MG592537.1	coveredBases	0
ALL276.vs.MG592537.1	MG592537.1	totalBases	133692
ALL276.vs.MG592537.1	MG592537.1	averageDepth	0
ALL276.vs.MG592537.1	MG592537.1	maxDepth	0
ALL276.vs.MG592537.1	MG592537.1	minDepth	0
ALL276.vs.MG592537.1	MG592537.1	uncoveredBases	133692
ALL276.vs.MG592538.1	MG592538.1	coveredBases	0
ALL276.vs.MG592538.1	MG592538.1	totalBases	60216
ALL276.vs.MG592538.1	MG592538.1	averageDepth	0
ALL276.vs.MG592538.1	MG592538.1	maxDepth	0
ALL276.vs.MG592538.1	MG592538.1	minDepth	0
ALL276.vs.MG592538.1	MG592538.1	uncoveredBases	60216
ALL276.vs.MG592539.1	MG592539.1	coveredBases	0
ALL276.vs.MG592539.1	MG592539.1	totalBases	36314
ALL276.vs.MG592539.1	MG592539.1	averageDepth	0
ALL276.vs.MG592539.1	MG592539.1	maxDepth	0
ALL276.vs.MG592539.1	MG592539.1	minDepth	0
ALL276.vs.MG592539.1	MG592539.1	uncoveredBases	36314
ALL276.vs.MG592540.1	MG592540.1	coveredBases	31
ALL276.vs.MG592540.1	MG592540.1	totalBases	48063
ALL276.vs.MG592540.1	MG592540.1	averageDepth	0.00938352
ALL276.vs.MG592540.1	MG592540.1	maxDepth	15
ALL276.vs.MG592540.1	MG592540.1	minDepth	0
ALL276.vs.MG592540.1	MG592540.1	uncoveredBases	48032
ALL276.vs.MG592541.1	MG592541.1	coveredBases	0
ALL276.vs.MG592541.1	MG592541.1	totalBases	47063
ALL276.vs.MG592541.1	MG592541.1	averageDepth	0
ALL276.vs.MG592541.1	MG592541.1	maxDepth	0
ALL276.vs.MG592541.1	MG592541.1	minDepth	0
ALL276.vs.MG592541.1	MG592541.1	uncoveredBases	47063
ALL276.vs.MG592542.1	MG592542.1	coveredBases	0
ALL276.vs.MG592542.1	MG592542.1	totalBases	49066
ALL276.vs.MG592542.1	MG592542.1	averageDepth	0
ALL276.vs.MG592542.1	MG592542.1	maxDepth	0
ALL276.vs.MG592542.1	MG592542.1	minDepth	0
ALL276.vs.MG592542.1	MG592542.1	uncoveredBases	49066
ALL276.vs.MG592543.1	MG592543.1	coveredBases	0
ALL276.vs.MG592543.1	MG592543.1	totalBases	36463
ALL276.vs.MG592543.1	MG592543.1	averageDepth	0
ALL276.vs.MG592543.1	MG592543.1	maxDepth	0
ALL276.vs.MG592543.1	MG592543.1	minDepth	0
ALL276.vs.MG592543.1	MG592543.1	uncoveredBases	36463
ALL276.vs.MG592544.1	MG592544.1	coveredBases	35
ALL276.vs.MG592544.1	MG592544.1	totalBases	45439
ALL276.vs.MG592544.1	MG592544.1	averageDepth	0.00160655
ALL276.vs.MG592544.1	MG592544.1	maxDepth	2
ALL276.vs.MG592544.1	MG592544.1	minDepth	0
ALL276.vs.MG592544.1	MG592544.1	uncoveredBases	45401
ALL276.vs.MG592545.1	MG592545.1	coveredBases	0
ALL276.vs.MG592545.1	MG592545.1	totalBases	39934
ALL276.vs.MG592545.1	MG592545.1	averageDepth	0
ALL276.vs.MG592545.1	MG592545.1	maxDepth	0
ALL276.vs.MG592545.1	MG592545.1	minDepth	0
ALL276.vs.MG592545.1	MG592545.1	uncoveredBases	39934
ALL276.vs.MG592546.1	MG592546.1	coveredBases	0
ALL276.vs.MG592546.1	MG592546.1	totalBases	31498
ALL276.vs.MG592546.1	MG592546.1	averageDepth	0
ALL276.vs.MG592546.1	MG592546.1	maxDepth	0
ALL276.vs.MG592546.1	MG592546.1	minDepth	0
ALL276.vs.MG592546.1	MG592546.1	uncoveredBases	31498
ALL276.vs.MG592547.1	MG592547.1	coveredBases	377
ALL276.vs.MG592547.1	MG592547.1	totalBases	50228
ALL276.vs.MG592547.1	MG592547.1	averageDepth	33.0441
ALL276.vs.MG592547.1	MG592547.1	maxDepth	12592
ALL276.vs.MG592547.1	MG592547.1	minDepth	0
ALL276.vs.MG592547.1	MG592547.1	uncoveredBases	49850
ALL276.vs.MG592548.1	MG592548.1	coveredBases	0
ALL276.vs.MG592548.1	MG592548.1	totalBases	36910
ALL276.vs.MG592548.1	MG592548.1	averageDepth	0
ALL276.vs.MG592548.1	MG592548.1	maxDepth	0
ALL276.vs.MG592548.1	MG592548.1	minDepth	0
ALL276.vs.MG592548.1	MG592548.1	uncoveredBases	36910
ALL276.vs.MG592549.1	MG592549.1	coveredBases	0
ALL276.vs.MG592549.1	MG592549.1	totalBases	37411
ALL276.vs.MG592549.1	MG592549.1	averageDepth	0
ALL276.vs.MG592549.1	MG592549.1	maxDepth	0
ALL276.vs.MG592549.1	MG592549.1	minDepth	0
ALL276.vs.MG592549.1	MG592549.1	uncoveredBases	37411
ALL276.vs.MG592550.1	MG592550.1	coveredBases	0
ALL276.vs.MG592550.1	MG592550.1	totalBases	33272
ALL276.vs.MG592550.1	MG592550.1	averageDepth	0
ALL276.vs.MG592550.1	MG592550.1	maxDepth	0
ALL276.vs.MG592550.1	MG592550.1	minDepth	0
ALL276.vs.MG592550.1	MG592550.1	uncoveredBases	33272
ALL276.vs.MG592551.1	MG592551.1	coveredBases	129
ALL276.vs.MG592551.1	MG592551.1	totalBases	43397
ALL276.vs.MG592551.1	MG592551.1	averageDepth	0.332811
ALL276.vs.MG592551.1	MG592551.1	maxDepth	221
ALL276.vs.MG592551.1	MG592551.1	minDepth	0
ALL276.vs.MG592551.1	MG592551.1	uncoveredBases	43265
ALL276.vs.MG592552.1	MG592552.1	coveredBases	73
ALL276.vs.MG592552.1	MG592552.1	totalBases	48643
ALL276.vs.MG592552.1	MG592552.1	averageDepth	7.44927
ALL276.vs.MG592552.1	MG592552.1	maxDepth	8401
ALL276.vs.MG592552.1	MG592552.1	minDepth	0
ALL276.vs.MG592552.1	MG592552.1	uncoveredBases	48570
ALL276.vs.MG592553.1	MG592553.1	coveredBases	0
ALL276.vs.MG592553.1	MG592553.1	totalBases	133254
ALL276.vs.MG592553.1	MG592553.1	averageDepth	0
ALL276.vs.MG592553.1	MG592553.1	maxDepth	0
ALL276.vs.MG592553.1	MG592553.1	minDepth	0
ALL276.vs.MG592553.1	MG592553.1	uncoveredBases	133254
ALL276.vs.MG592554.1	MG592554.1	coveredBases	0
ALL276.vs.MG592554.1	MG592554.1	totalBases	72305
ALL276.vs.MG592554.1	MG592554.1	averageDepth	0
ALL276.vs.MG592554.1	MG592554.1	maxDepth	0
ALL276.vs.MG592554.1	MG592554.1	minDepth	0
ALL276.vs.MG592554.1	MG592554.1	uncoveredBases	72305
ALL276.vs.MG592559.1	MG592559.1	coveredBases	0
ALL276.vs.MG592559.1	MG592559.1	totalBases	36855
ALL276.vs.MG592559.1	MG592559.1	averageDepth	0
ALL276.vs.MG592559.1	MG592559.1	maxDepth	0
ALL276.vs.MG592559.1	MG592559.1	minDepth	0
ALL276.vs.MG592559.1	MG592559.1	uncoveredBases	36855
ALL276.vs.MG592560.1	MG592560.1	coveredBases	0
ALL276.vs.MG592560.1	MG592560.1	totalBases	21785
ALL276.vs.MG592560.1	MG592560.1	averageDepth	0
ALL276.vs.MG592560.1	MG592560.1	maxDepth	0
ALL276.vs.MG592560.1	MG592560.1	minDepth	0
ALL276.vs.MG592560.1	MG592560.1	uncoveredBases	21785
ALL276.vs.MG592561.1	MG592561.1	coveredBases	0
ALL276.vs.MG592561.1	MG592561.1	totalBases	48354
ALL276.vs.MG592561.1	MG592561.1	averageDepth	0
ALL276.vs.MG592561.1	MG592561.1	maxDepth	0
ALL276.vs.MG592561.1	MG592561.1	minDepth	0
ALL276.vs.MG592561.1	MG592561.1	uncoveredBases	48354
ALL276.vs.MG592562.1	MG592562.1	coveredBases	38
ALL276.vs.MG592562.1	MG592562.1	totalBases	132560
ALL276.vs.MG592562.1	MG592562.1	averageDepth	0.00447345
ALL276.vs.MG592562.1	MG592562.1	maxDepth	15
ALL276.vs.MG592562.1	MG592562.1	minDepth	0
ALL276.vs.MG592562.1	MG592562.1	uncoveredBases	132488
ALL276.vs.MG592563.1	MG592563.1	coveredBases	0
ALL276.vs.MG592563.1	MG592563.1	totalBases	59294
ALL276.vs.MG592563.1	MG592563.1	averageDepth	0
ALL276.vs.MG592563.1	MG592563.1	maxDepth	0
ALL276.vs.MG592563.1	MG592563.1	minDepth	0
ALL276.vs.MG592563.1	MG592563.1	uncoveredBases	59294
ALL276.vs.MG592564.1	MG592564.1	coveredBases	0
ALL276.vs.MG592564.1	MG592564.1	totalBases	59738
ALL276.vs.MG592564.1	MG592564.1	averageDepth	0
ALL276.vs.MG592564.1	MG592564.1	maxDepth	0
ALL276.vs.MG592564.1	MG592564.1	minDepth	0
ALL276.vs.MG592564.1	MG592564.1	uncoveredBases	59738
ALL276.vs.MG592565.1	MG592565.1	coveredBases	0
ALL276.vs.MG592565.1	MG592565.1	totalBases	59414
ALL276.vs.MG592565.1	MG592565.1	averageDepth	0
ALL276.vs.MG592565.1	MG592565.1	maxDepth	0
ALL276.vs.MG592565.1	MG592565.1	minDepth	0
ALL276.vs.MG592565.1	MG592565.1	uncoveredBases	59414
ALL276.vs.MG592566.1	MG592566.1	coveredBases	30
ALL276.vs.MG592566.1	MG592566.1	totalBases	44587
ALL276.vs.MG592566.1	MG592566.1	averageDepth	0.00569673
ALL276.vs.MG592566.1	MG592566.1	maxDepth	8
ALL276.vs.MG592566.1	MG592566.1	minDepth	0
ALL276.vs.MG592566.1	MG592566.1	uncoveredBases	44543
ALL276.vs.MG592567.1	MG592567.1	coveredBases	48
ALL276.vs.MG592567.1	MG592567.1	totalBases	44472
ALL276.vs.MG592567.1	MG592567.1	averageDepth	0.114184
ALL276.vs.MG592567.1	MG592567.1	maxDepth	152
ALL276.vs.MG592567.1	MG592567.1	minDepth	0
ALL276.vs.MG592567.1	MG592567.1	uncoveredBases	44418
ALL276.vs.MG592569.1	MG592569.1	coveredBases	0
ALL276.vs.MG592569.1	MG592569.1	totalBases	48312
ALL276.vs.MG592569.1	MG592569.1	averageDepth	0
ALL276.vs.MG592569.1	MG592569.1	maxDepth	0
ALL276.vs.MG592569.1	MG592569.1	minDepth	0
ALL276.vs.MG592569.1	MG592569.1	uncoveredBases	48312
ALL276.vs.MG592571.1	MG592571.1	coveredBases	0
ALL276.vs.MG592571.1	MG592571.1	totalBases	59297
ALL276.vs.MG592571.1	MG592571.1	averageDepth	0
ALL276.vs.MG592571.1	MG592571.1	maxDepth	0
ALL276.vs.MG592571.1	MG592571.1	minDepth	0
ALL276.vs.MG592571.1	MG592571.1	uncoveredBases	59297
ALL276.vs.MG592572.1	MG592572.1	coveredBases	0
ALL276.vs.MG592572.1	MG592572.1	totalBases	50506
ALL276.vs.MG592572.1	MG592572.1	averageDepth	0
ALL276.vs.MG592572.1	MG592572.1	maxDepth	0
ALL276.vs.MG592572.1	MG592572.1	minDepth	0
ALL276.vs.MG592572.1	MG592572.1	uncoveredBases	50506
ALL276.vs.MG592573.1	MG592573.1	coveredBases	32014
ALL276.vs.MG592573.1	MG592573.1	totalBases	32014
ALL276.vs.MG592573.1	MG592573.1	averageDepth	539.419
ALL276.vs.MG592573.1	MG592573.1	maxDepth	5263
ALL276.vs.MG592573.1	MG592573.1	minDepth	58
ALL276.vs.MG592573.1	MG592573.1	uncoveredBases	0
ALL276.vs.MG592574.1	MG592574.1	coveredBases	0
ALL276.vs.MG592574.1	MG592574.1	totalBases	44168
ALL276.vs.MG592574.1	MG592574.1	averageDepth	0
ALL276.vs.MG592574.1	MG592574.1	maxDepth	0
ALL276.vs.MG592574.1	MG592574.1	minDepth	0
ALL276.vs.MG592574.1	MG592574.1	uncoveredBases	44168
ALL276.vs.MG592575.1	MG592575.1	coveredBases	494
ALL276.vs.MG592575.1	MG592575.1	totalBases	57861
ALL276.vs.MG592575.1	MG592575.1	averageDepth	20.7471
ALL276.vs.MG592575.1	MG592575.1	maxDepth	11046
ALL276.vs.MG592575.1	MG592575.1	minDepth	0
ALL276.vs.MG592575.1	MG592575.1	uncoveredBases	57319
ALL276.vs.MG592576.1	MG592576.1	coveredBases	0
ALL276.vs.MG592576.1	MG592576.1	totalBases	37551
ALL276.vs.MG592576.1	MG592576.1	averageDepth	0
ALL276.vs.MG592576.1	MG592576.1	maxDepth	0
ALL276.vs.MG592576.1	MG592576.1	minDepth	0
ALL276.vs.MG592576.1	MG592576.1	uncoveredBases	37551
ALL276.vs.MG592577.1	MG592577.1	coveredBases	0
ALL276.vs.MG592577.1	MG592577.1	totalBases	55793
ALL276.vs.MG592577.1	MG592577.1	averageDepth	0
ALL276.vs.MG592577.1	MG592577.1	maxDepth	0
ALL276.vs.MG592577.1	MG592577.1	minDepth	0
ALL276.vs.MG592577.1	MG592577.1	uncoveredBases	55793
ALL276.vs.MG592578.1	MG592578.1	coveredBases	0
ALL276.vs.MG592578.1	MG592578.1	totalBases	48927
ALL276.vs.MG592578.1	MG592578.1	averageDepth	0
ALL276.vs.MG592578.1	MG592578.1	maxDepth	0
ALL276.vs.MG592578.1	MG592578.1	minDepth	0
ALL276.vs.MG592578.1	MG592578.1	uncoveredBases	48927
ALL276.vs.MG592579.1	MG592579.1	coveredBases	0
ALL276.vs.MG592579.1	MG592579.1	totalBases	43712
ALL276.vs.MG592579.1	MG592579.1	averageDepth	0
ALL276.vs.MG592579.1	MG592579.1	maxDepth	0
ALL276.vs.MG592579.1	MG592579.1	minDepth	0
ALL276.vs.MG592579.1	MG592579.1	uncoveredBases	43712
ALL276.vs.MG592580.1	MG592580.1	coveredBases	0
ALL276.vs.MG592580.1	MG592580.1	totalBases	48224
ALL276.vs.MG592580.1	MG592580.1	averageDepth	0
ALL276.vs.MG592580.1	MG592580.1	maxDepth	0
ALL276.vs.MG592580.1	MG592580.1	minDepth	0
ALL276.vs.MG592580.1	MG592580.1	uncoveredBases	48224
ALL276.vs.MG592581.1	MG592581.1	coveredBases	0
ALL276.vs.MG592581.1	MG592581.1	totalBases	37169
ALL276.vs.MG592581.1	MG592581.1	averageDepth	0
ALL276.vs.MG592581.1	MG592581.1	maxDepth	0
ALL276.vs.MG592581.1	MG592581.1	minDepth	0
ALL276.vs.MG592581.1	MG592581.1	uncoveredBases	37169
ALL276.vs.MG592583.1	MG592583.1	coveredBases	0
ALL276.vs.MG592583.1	MG592583.1	totalBases	42443
ALL276.vs.MG592583.1	MG592583.1	averageDepth	0
ALL276.vs.MG592583.1	MG592583.1	maxDepth	0
ALL276.vs.MG592583.1	MG592583.1	minDepth	0
ALL276.vs.MG592583.1	MG592583.1	uncoveredBases	42443
ALL276.vs.MG592584.1	MG592584.1	coveredBases	60
ALL276.vs.MG592584.1	MG592584.1	totalBases	44205
ALL276.vs.MG592584.1	MG592584.1	averageDepth	0.878679
ALL276.vs.MG592584.1	MG592584.1	maxDepth	1047
ALL276.vs.MG592584.1	MG592584.1	minDepth	0
ALL276.vs.MG592584.1	MG592584.1	uncoveredBases	44145
ALL276.vs.MG592585.1	MG592585.1	coveredBases	0
ALL276.vs.MG592585.1	MG592585.1	totalBases	80834
ALL276.vs.MG592585.1	MG592585.1	averageDepth	0
ALL276.vs.MG592585.1	MG592585.1	maxDepth	0
ALL276.vs.MG592585.1	MG592585.1	minDepth	0
ALL276.vs.MG592585.1	MG592585.1	uncoveredBases	80834
ALL276.vs.MG592587.1	MG592587.1	coveredBases	0
ALL276.vs.MG592587.1	MG592587.1	totalBases	41359
ALL276.vs.MG592587.1	MG592587.1	averageDepth	0
ALL276.vs.MG592587.1	MG592587.1	maxDepth	0
ALL276.vs.MG592587.1	MG592587.1	minDepth	0
ALL276.vs.MG592587.1	MG592587.1	uncoveredBases	41359
ALL276.vs.MG592588.1	MG592588.1	coveredBases	29464
ALL276.vs.MG592588.1	MG592588.1	totalBases	31617
ALL276.vs.MG592588.1	MG592588.1	averageDepth	132.751
ALL276.vs.MG592588.1	MG592588.1	maxDepth	460
ALL276.vs.MG592588.1	MG592588.1	minDepth	0
ALL276.vs.MG592588.1	MG592588.1	uncoveredBases	1734
ALL276.vs.MG592589.1	MG592589.1	coveredBases	29464
ALL276.vs.MG592589.1	MG592589.1	totalBases	31617
ALL276.vs.MG592589.1	MG592589.1	averageDepth	132.751
ALL276.vs.MG592589.1	MG592589.1	maxDepth	460
ALL276.vs.MG592589.1	MG592589.1	minDepth	0
ALL276.vs.MG592589.1	MG592589.1	uncoveredBases	1734
ALL276.vs.MG592590.1	MG592590.1	coveredBases	0
ALL276.vs.MG592590.1	MG592590.1	totalBases	49535
ALL276.vs.MG592590.1	MG592590.1	averageDepth	0
ALL276.vs.MG592590.1	MG592590.1	maxDepth	0
ALL276.vs.MG592590.1	MG592590.1	minDepth	0
ALL276.vs.MG592590.1	MG592590.1	uncoveredBases	49535
ALL276.vs.MG592591.1	MG592591.1	coveredBases	0
ALL276.vs.MG592591.1	MG592591.1	totalBases	71915
ALL276.vs.MG592591.1	MG592591.1	averageDepth	0
ALL276.vs.MG592591.1	MG592591.1	maxDepth	0
ALL276.vs.MG592591.1	MG592591.1	minDepth	0
ALL276.vs.MG592591.1	MG592591.1	uncoveredBases	71915
ALL276.vs.MG592592.1	MG592592.1	coveredBases	0
ALL276.vs.MG592592.1	MG592592.1	totalBases	52615
ALL276.vs.MG592592.1	MG592592.1	averageDepth	0
ALL276.vs.MG592592.1	MG592592.1	maxDepth	0
ALL276.vs.MG592592.1	MG592592.1	minDepth	0
ALL276.vs.MG592592.1	MG592592.1	uncoveredBases	52615
ALL276.vs.MG592593.1	MG592593.1	coveredBases	0
ALL276.vs.MG592593.1	MG592593.1	totalBases	35655
ALL276.vs.MG592593.1	MG592593.1	averageDepth	0
ALL276.vs.MG592593.1	MG592593.1	maxDepth	0
ALL276.vs.MG592593.1	MG592593.1	minDepth	0
ALL276.vs.MG592593.1	MG592593.1	uncoveredBases	35655
ALL276.vs.MG592594.1	MG592594.1	coveredBases	29
ALL276.vs.MG592594.1	MG592594.1	totalBases	36667
ALL276.vs.MG592594.1	MG592594.1	averageDepth	0.00166362
ALL276.vs.MG592594.1	MG592594.1	maxDepth	2
ALL276.vs.MG592594.1	MG592594.1	minDepth	0
ALL276.vs.MG592594.1	MG592594.1	uncoveredBases	36635
ALL276.vs.MG592595.1	MG592595.1	coveredBases	0
ALL276.vs.MG592595.1	MG592595.1	totalBases	44527
ALL276.vs.MG592595.1	MG592595.1	averageDepth	0
ALL276.vs.MG592595.1	MG592595.1	maxDepth	0
ALL276.vs.MG592595.1	MG592595.1	minDepth	0
ALL276.vs.MG592595.1	MG592595.1	uncoveredBases	44527
ALL276.vs.MG592596.1	MG592596.1	coveredBases	0
ALL276.vs.MG592596.1	MG592596.1	totalBases	56736
ALL276.vs.MG592596.1	MG592596.1	averageDepth	0
ALL276.vs.MG592596.1	MG592596.1	maxDepth	0
ALL276.vs.MG592596.1	MG592596.1	minDepth	0
ALL276.vs.MG592596.1	MG592596.1	uncoveredBases	56736
ALL276.vs.MG592597.1	MG592597.1	coveredBases	0
ALL276.vs.MG592597.1	MG592597.1	totalBases	36823
ALL276.vs.MG592597.1	MG592597.1	averageDepth	0
ALL276.vs.MG592597.1	MG592597.1	maxDepth	0
ALL276.vs.MG592597.1	MG592597.1	minDepth	0
ALL276.vs.MG592597.1	MG592597.1	uncoveredBases	36823
ALL276.vs.MG592599.1	MG592599.1	coveredBases	0
ALL276.vs.MG592599.1	MG592599.1	totalBases	47017
ALL276.vs.MG592599.1	MG592599.1	averageDepth	0
ALL276.vs.MG592599.1	MG592599.1	maxDepth	0
ALL276.vs.MG592599.1	MG592599.1	minDepth	0
ALL276.vs.MG592599.1	MG592599.1	uncoveredBases	47017
ALL276.vs.MG592600.1	MG592600.1	coveredBases	0
ALL276.vs.MG592600.1	MG592600.1	totalBases	42646
ALL276.vs.MG592600.1	MG592600.1	averageDepth	0
ALL276.vs.MG592600.1	MG592600.1	maxDepth	0
ALL276.vs.MG592600.1	MG592600.1	minDepth	0
ALL276.vs.MG592600.1	MG592600.1	uncoveredBases	42646
ALL276.vs.MG592601.1	MG592601.1	coveredBases	0
ALL276.vs.MG592601.1	MG592601.1	totalBases	60097
ALL276.vs.MG592601.1	MG592601.1	averageDepth	0
ALL276.vs.MG592601.1	MG592601.1	maxDepth	0
ALL276.vs.MG592601.1	MG592601.1	minDepth	0
ALL276.vs.MG592601.1	MG592601.1	uncoveredBases	60097
ALL276.vs.MG592603.1	MG592603.1	coveredBases	0
ALL276.vs.MG592603.1	MG592603.1	totalBases	70494
ALL276.vs.MG592603.1	MG592603.1	averageDepth	0
ALL276.vs.MG592603.1	MG592603.1	maxDepth	0
ALL276.vs.MG592603.1	MG592603.1	minDepth	0
ALL276.vs.MG592603.1	MG592603.1	uncoveredBases	70494
ALL276.vs.MG592605.1	MG592605.1	coveredBases	0
ALL276.vs.MG592605.1	MG592605.1	totalBases	38618
ALL276.vs.MG592605.1	MG592605.1	averageDepth	0
ALL276.vs.MG592605.1	MG592605.1	maxDepth	0
ALL276.vs.MG592605.1	MG592605.1	minDepth	0
ALL276.vs.MG592605.1	MG592605.1	uncoveredBases	38618
ALL276.vs.MG592606.1	MG592606.1	coveredBases	0
ALL276.vs.MG592606.1	MG592606.1	totalBases	36710
ALL276.vs.MG592606.1	MG592606.1	averageDepth	0
ALL276.vs.MG592606.1	MG592606.1	maxDepth	0
ALL276.vs.MG592606.1	MG592606.1	minDepth	0
ALL276.vs.MG592606.1	MG592606.1	uncoveredBases	36710
ALL276.vs.MG592607.1	MG592607.1	coveredBases	0
ALL276.vs.MG592607.1	MG592607.1	totalBases	36910
ALL276.vs.MG592607.1	MG592607.1	averageDepth	0
ALL276.vs.MG592607.1	MG592607.1	maxDepth	0
ALL276.vs.MG592607.1	MG592607.1	minDepth	0
ALL276.vs.MG592607.1	MG592607.1	uncoveredBases	36910
ALL276.vs.MG592608.1	MG592608.1	coveredBases	101
ALL276.vs.MG592608.1	MG592608.1	totalBases	48414
ALL276.vs.MG592608.1	MG592608.1	averageDepth	0.523423
ALL276.vs.MG592608.1	MG592608.1	maxDepth	714
ALL276.vs.MG592608.1	MG592608.1	minDepth	0
ALL276.vs.MG592608.1	MG592608.1	uncoveredBases	48309
ALL276.vs.MG592609.1	MG592609.1	coveredBases	264
ALL276.vs.MG592609.1	MG592609.1	totalBases	159885
ALL276.vs.MG592609.1	MG592609.1	averageDepth	2.37687
ALL276.vs.MG592609.1	MG592609.1	maxDepth	7298
ALL276.vs.MG592609.1	MG592609.1	minDepth	0
ALL276.vs.MG592609.1	MG592609.1	uncoveredBases	159583
ALL276.vs.MG592610.1	MG592610.1	coveredBases	0
ALL276.vs.MG592610.1	MG592610.1	totalBases	71702
ALL276.vs.MG592610.1	MG592610.1	averageDepth	0
ALL276.vs.MG592610.1	MG592610.1	maxDepth	0
ALL276.vs.MG592610.1	MG592610.1	minDepth	0
ALL276.vs.MG592610.1	MG592610.1	uncoveredBases	71702
ALL276.vs.MG592611.1	MG592611.1	coveredBases	493
ALL276.vs.MG592611.1	MG592611.1	totalBases	47133
ALL276.vs.MG592611.1	MG592611.1	averageDepth	21.363
ALL276.vs.MG592611.1	MG592611.1	maxDepth	23647
ALL276.vs.MG592611.1	MG592611.1	minDepth	0
ALL276.vs.MG592611.1	MG592611.1	uncoveredBases	46533
ALL276.vs.MG592612.1	MG592612.1	coveredBases	0
ALL276.vs.MG592612.1	MG592612.1	totalBases	43896
ALL276.vs.MG592612.1	MG592612.1	averageDepth	0
ALL276.vs.MG592612.1	MG592612.1	maxDepth	0
ALL276.vs.MG592612.1	MG592612.1	minDepth	0
ALL276.vs.MG592612.1	MG592612.1	uncoveredBases	43896
ALL276.vs.MG592614.1	MG592614.1	coveredBases	0
ALL276.vs.MG592614.1	MG592614.1	totalBases	48301
ALL276.vs.MG592614.1	MG592614.1	averageDepth	0
ALL276.vs.MG592614.1	MG592614.1	maxDepth	0
ALL276.vs.MG592614.1	MG592614.1	minDepth	0
ALL276.vs.MG592614.1	MG592614.1	uncoveredBases	48301
ALL276.vs.MG592615.1	MG592615.1	coveredBases	0
ALL276.vs.MG592615.1	MG592615.1	totalBases	10611
ALL276.vs.MG592615.1	MG592615.1	averageDepth	0
ALL276.vs.MG592615.1	MG592615.1	maxDepth	0
ALL276.vs.MG592615.1	MG592615.1	minDepth	0
ALL276.vs.MG592615.1	MG592615.1	uncoveredBases	10611
ALL276.vs.MG592617.1	MG592617.1	coveredBases	0
ALL276.vs.MG592617.1	MG592617.1	totalBases	59981
ALL276.vs.MG592617.1	MG592617.1	averageDepth	0
ALL276.vs.MG592617.1	MG592617.1	maxDepth	0
ALL276.vs.MG592617.1	MG592617.1	minDepth	0
ALL276.vs.MG592617.1	MG592617.1	uncoveredBases	59981
ALL276.vs.MG592618.1	MG592618.1	coveredBases	0
ALL276.vs.MG592618.1	MG592618.1	totalBases	59649
ALL276.vs.MG592618.1	MG592618.1	averageDepth	0
ALL276.vs.MG592618.1	MG592618.1	maxDepth	0
ALL276.vs.MG592618.1	MG592618.1	minDepth	0
ALL276.vs.MG592618.1	MG592618.1	uncoveredBases	59649
ALL276.vs.MG592619.1	MG592619.1	coveredBases	0
ALL276.vs.MG592619.1	MG592619.1	totalBases	47008
ALL276.vs.MG592619.1	MG592619.1	averageDepth	0
ALL276.vs.MG592619.1	MG592619.1	maxDepth	0
ALL276.vs.MG592619.1	MG592619.1	minDepth	0
ALL276.vs.MG592619.1	MG592619.1	uncoveredBases	47008
ALL276.vs.MG592620.1	MG592620.1	coveredBases	0
ALL276.vs.MG592620.1	MG592620.1	totalBases	32699
ALL276.vs.MG592620.1	MG592620.1	averageDepth	0
ALL276.vs.MG592620.1	MG592620.1	maxDepth	0
ALL276.vs.MG592620.1	MG592620.1	minDepth	0
ALL276.vs.MG592620.1	MG592620.1	uncoveredBases	32699
ALL276.vs.MG592621.1	MG592621.1	coveredBases	264
ALL276.vs.MG592621.1	MG592621.1	totalBases	159885
ALL276.vs.MG592621.1	MG592621.1	averageDepth	2.37687
ALL276.vs.MG592621.1	MG592621.1	maxDepth	7298
ALL276.vs.MG592621.1	MG592621.1	minDepth	0
ALL276.vs.MG592621.1	MG592621.1	uncoveredBases	159583
ALL276.vs.MG592622.1	MG592622.1	coveredBases	70
ALL276.vs.MG592622.1	MG592622.1	totalBases	48207
ALL276.vs.MG592622.1	MG592622.1	averageDepth	0.121455
ALL276.vs.MG592622.1	MG592622.1	maxDepth	147
ALL276.vs.MG592622.1	MG592622.1	minDepth	0
ALL276.vs.MG592622.1	MG592622.1	uncoveredBases	48130
ALL276.vs.MG592623.1	MG592623.1	coveredBases	0
ALL276.vs.MG592623.1	MG592623.1	totalBases	32371
ALL276.vs.MG592623.1	MG592623.1	averageDepth	0
ALL276.vs.MG592623.1	MG592623.1	maxDepth	0
ALL276.vs.MG592623.1	MG592623.1	minDepth	0
ALL276.vs.MG592623.1	MG592623.1	uncoveredBases	32371
ALL276.vs.MG592624.1	MG592624.1	coveredBases	0
ALL276.vs.MG592624.1	MG592624.1	totalBases	28145
ALL276.vs.MG592624.1	MG592624.1	averageDepth	0
ALL276.vs.MG592624.1	MG592624.1	maxDepth	0
ALL276.vs.MG592624.1	MG592624.1	minDepth	0
ALL276.vs.MG592624.1	MG592624.1	uncoveredBases	28145
ALL276.vs.MG592625.1	MG592625.1	coveredBases	0
ALL276.vs.MG592625.1	MG592625.1	totalBases	71992
ALL276.vs.MG592625.1	MG592625.1	averageDepth	0
ALL276.vs.MG592625.1	MG592625.1	maxDepth	0
ALL276.vs.MG592625.1	MG592625.1	minDepth	0
ALL276.vs.MG592625.1	MG592625.1	uncoveredBases	71992
ALL276.vs.MG592626.1	MG592626.1	coveredBases	100
ALL276.vs.MG592626.1	MG592626.1	totalBases	47635
ALL276.vs.MG592626.1	MG592626.1	averageDepth	0.322242
ALL276.vs.MG592626.1	MG592626.1	maxDepth	189
ALL276.vs.MG592626.1	MG592626.1	minDepth	0
ALL276.vs.MG592626.1	MG592626.1	uncoveredBases	47533
ALL276.vs.MG592627.1	MG592627.1	coveredBases	0
ALL276.vs.MG592627.1	MG592627.1	totalBases	49640
ALL276.vs.MG592627.1	MG592627.1	averageDepth	0
ALL276.vs.MG592627.1	MG592627.1	maxDepth	0
ALL276.vs.MG592627.1	MG592627.1	minDepth	0
ALL276.vs.MG592627.1	MG592627.1	uncoveredBases	49640
ALL276.vs.MG592629.1	MG592629.1	coveredBases	0
ALL276.vs.MG592629.1	MG592629.1	totalBases	47739
ALL276.vs.MG592629.1	MG592629.1	averageDepth	0
ALL276.vs.MG592629.1	MG592629.1	maxDepth	0
ALL276.vs.MG592629.1	MG592629.1	minDepth	0
ALL276.vs.MG592629.1	MG592629.1	uncoveredBases	47739
ALL276.vs.MG592630.1	MG592630.1	coveredBases	54
ALL276.vs.MG592630.1	MG592630.1	totalBases	43630
ALL276.vs.MG592630.1	MG592630.1	averageDepth	0.790465
ALL276.vs.MG592630.1	MG592630.1	maxDepth	957
ALL276.vs.MG592630.1	MG592630.1	minDepth	0
ALL276.vs.MG592630.1	MG592630.1	uncoveredBases	43576
ALL276.vs.MG592631.1	MG592631.1	coveredBases	0
ALL276.vs.MG592631.1	MG592631.1	totalBases	34788
ALL276.vs.MG592631.1	MG592631.1	averageDepth	0
ALL276.vs.MG592631.1	MG592631.1	maxDepth	0
ALL276.vs.MG592631.1	MG592631.1	minDepth	0
ALL276.vs.MG592631.1	MG592631.1	uncoveredBases	34788
ALL276.vs.MG592632.1	MG592632.1	coveredBases	0
ALL276.vs.MG592632.1	MG592632.1	totalBases	59414
ALL276.vs.MG592632.1	MG592632.1	averageDepth	0
ALL276.vs.MG592632.1	MG592632.1	maxDepth	0
ALL276.vs.MG592632.1	MG592632.1	minDepth	0
ALL276.vs.MG592632.1	MG592632.1	uncoveredBases	59414
ALL276.vs.MG592633.1	MG592633.1	coveredBases	0
ALL276.vs.MG592633.1	MG592633.1	totalBases	59297
ALL276.vs.MG592633.1	MG592633.1	averageDepth	0
ALL276.vs.MG592633.1	MG592633.1	maxDepth	0
ALL276.vs.MG592633.1	MG592633.1	minDepth	0
ALL276.vs.MG592633.1	MG592633.1	uncoveredBases	59297
ALL276.vs.MG592635.1	MG592635.1	coveredBases	0
ALL276.vs.MG592635.1	MG592635.1	totalBases	59738
ALL276.vs.MG592635.1	MG592635.1	averageDepth	0
ALL276.vs.MG592635.1	MG592635.1	maxDepth	0
ALL276.vs.MG592635.1	MG592635.1	minDepth	0
ALL276.vs.MG592635.1	MG592635.1	uncoveredBases	59738
ALL276.vs.MG592636.1	MG592636.1	coveredBases	0
ALL276.vs.MG592636.1	MG592636.1	totalBases	59294
ALL276.vs.MG592636.1	MG592636.1	averageDepth	0
ALL276.vs.MG592636.1	MG592636.1	maxDepth	0
ALL276.vs.MG592636.1	MG592636.1	minDepth	0
ALL276.vs.MG592636.1	MG592636.1	uncoveredBases	59294
ALL276.vs.MG592638.1	MG592638.1	coveredBases	0
ALL276.vs.MG592638.1	MG592638.1	totalBases	59297
ALL276.vs.MG592638.1	MG592638.1	averageDepth	0
ALL276.vs.MG592638.1	MG592638.1	maxDepth	0
ALL276.vs.MG592638.1	MG592638.1	minDepth	0
ALL276.vs.MG592638.1	MG592638.1	uncoveredBases	59297
ALL276.vs.MG592640.1	MG592640.1	coveredBases	0
ALL276.vs.MG592640.1	MG592640.1	totalBases	59297
ALL276.vs.MG592640.1	MG592640.1	averageDepth	0
ALL276.vs.MG592640.1	MG592640.1	maxDepth	0
ALL276.vs.MG592640.1	MG592640.1	minDepth	0
ALL276.vs.MG592640.1	MG592640.1	uncoveredBases	59297
ALL276.vs.MG592641.1	MG592641.1	coveredBases	31
ALL276.vs.MG592641.1	MG592641.1	totalBases	48145
ALL276.vs.MG592641.1	MG592641.1	averageDepth	0.00936754
ALL276.vs.MG592641.1	MG592641.1	maxDepth	15
ALL276.vs.MG592641.1	MG592641.1	minDepth	0
ALL276.vs.MG592641.1	MG592641.1	uncoveredBases	48114
ALL276.vs.MG592642.1	MG592642.1	coveredBases	0
ALL276.vs.MG592642.1	MG592642.1	totalBases	59409
ALL276.vs.MG592642.1	MG592642.1	averageDepth	0
ALL276.vs.MG592642.1	MG592642.1	maxDepth	0
ALL276.vs.MG592642.1	MG592642.1	minDepth	0
ALL276.vs.MG592642.1	MG592642.1	uncoveredBases	59409
ALL276.vs.MG592643.1	MG592643.1	coveredBases	30
ALL276.vs.MG592643.1	MG592643.1	totalBases	37915
ALL276.vs.MG592643.1	MG592643.1	averageDepth	0.00474746
ALL276.vs.MG592643.1	MG592643.1	maxDepth	6
ALL276.vs.MG592643.1	MG592643.1	minDepth	0
ALL276.vs.MG592643.1	MG592643.1	uncoveredBases	37885
ALL276.vs.MG592644.1	MG592644.1	coveredBases	0
ALL276.vs.MG592644.1	MG592644.1	totalBases	44334
ALL276.vs.MG592644.1	MG592644.1	averageDepth	0
ALL276.vs.MG592644.1	MG592644.1	maxDepth	0
ALL276.vs.MG592644.1	MG592644.1	minDepth	0
ALL276.vs.MG592644.1	MG592644.1	uncoveredBases	44334
ALL276.vs.MG592645.1	MG592645.1	coveredBases	0
ALL276.vs.MG592645.1	MG592645.1	totalBases	59297
ALL276.vs.MG592645.1	MG592645.1	averageDepth	0
ALL276.vs.MG592645.1	MG592645.1	maxDepth	0
ALL276.vs.MG592645.1	MG592645.1	minDepth	0
ALL276.vs.MG592645.1	MG592645.1	uncoveredBases	59297
ALL276.vs.MG592647.1	MG592647.1	coveredBases	31
ALL276.vs.MG592647.1	MG592647.1	totalBases	49282
ALL276.vs.MG592647.1	MG592647.1	averageDepth	0.00915141
ALL276.vs.MG592647.1	MG592647.1	maxDepth	15
ALL276.vs.MG592647.1	MG592647.1	minDepth	0
ALL276.vs.MG592647.1	MG592647.1	uncoveredBases	49251
ALL276.vs.MG592648.1	MG592648.1	coveredBases	0
ALL276.vs.MG592648.1	MG592648.1	totalBases	59297
ALL276.vs.MG592648.1	MG592648.1	averageDepth	0
ALL276.vs.MG592648.1	MG592648.1	maxDepth	0
ALL276.vs.MG592648.1	MG592648.1	minDepth	0
ALL276.vs.MG592648.1	MG592648.1	uncoveredBases	59297
ALL276.vs.MG592649.1	MG592649.1	coveredBases	0
ALL276.vs.MG592649.1	MG592649.1	totalBases	59297
ALL276.vs.MG592649.1	MG592649.1	averageDepth	0
ALL276.vs.MG592649.1	MG592649.1	maxDepth	0
ALL276.vs.MG592649.1	MG592649.1	minDepth	0
ALL276.vs.MG592649.1	MG592649.1	uncoveredBases	59297
ALL276.vs.MG592650.1	MG592650.1	coveredBases	0
ALL276.vs.MG592650.1	MG592650.1	totalBases	59359
ALL276.vs.MG592650.1	MG592650.1	averageDepth	0
ALL276.vs.MG592650.1	MG592650.1	maxDepth	0
ALL276.vs.MG592650.1	MG592650.1	minDepth	0
ALL276.vs.MG592650.1	MG592650.1	uncoveredBases	59359
ALL276.vs.MG592651.1	MG592651.1	coveredBases	0
ALL276.vs.MG592651.1	MG592651.1	totalBases	59530
ALL276.vs.MG592651.1	MG592651.1	averageDepth	0
ALL276.vs.MG592651.1	MG592651.1	maxDepth	0
ALL276.vs.MG592651.1	MG592651.1	minDepth	0
ALL276.vs.MG592651.1	MG592651.1	uncoveredBases	59530
ALL276.vs.MG592654.1	MG592654.1	coveredBases	0
ALL276.vs.MG592654.1	MG592654.1	totalBases	45648
ALL276.vs.MG592654.1	MG592654.1	averageDepth	0
ALL276.vs.MG592654.1	MG592654.1	maxDepth	0
ALL276.vs.MG592654.1	MG592654.1	minDepth	0
ALL276.vs.MG592654.1	MG592654.1	uncoveredBases	45648
ALL276.vs.MG592655.1	MG592655.1	coveredBases	0
ALL276.vs.MG592655.1	MG592655.1	totalBases	59437
ALL276.vs.MG592655.1	MG592655.1	averageDepth	0
ALL276.vs.MG592655.1	MG592655.1	maxDepth	0
ALL276.vs.MG592655.1	MG592655.1	minDepth	0
ALL276.vs.MG592655.1	MG592655.1	uncoveredBases	59437
ALL276.vs.MG592656.1	MG592656.1	coveredBases	0
ALL276.vs.MG592656.1	MG592656.1	totalBases	49131
ALL276.vs.MG592656.1	MG592656.1	averageDepth	0
ALL276.vs.MG592656.1	MG592656.1	maxDepth	0
ALL276.vs.MG592656.1	MG592656.1	minDepth	0
ALL276.vs.MG592656.1	MG592656.1	uncoveredBases	49131
ALL276.vs.MG592657.1	MG592657.1	coveredBases	0
ALL276.vs.MG592657.1	MG592657.1	totalBases	45562
ALL276.vs.MG592657.1	MG592657.1	averageDepth	0
ALL276.vs.MG592657.1	MG592657.1	maxDepth	0
ALL276.vs.MG592657.1	MG592657.1	minDepth	0
ALL276.vs.MG592657.1	MG592657.1	uncoveredBases	45562
ALL276.vs.MG592658.1	MG592658.1	coveredBases	0
ALL276.vs.MG592658.1	MG592658.1	totalBases	44529
ALL276.vs.MG592658.1	MG592658.1	averageDepth	0
ALL276.vs.MG592658.1	MG592658.1	maxDepth	0
ALL276.vs.MG592658.1	MG592658.1	minDepth	0
ALL276.vs.MG592658.1	MG592658.1	uncoveredBases	44529
ALL276.vs.MG592659.1	MG592659.1	coveredBases	0
ALL276.vs.MG592659.1	MG592659.1	totalBases	43662
ALL276.vs.MG592659.1	MG592659.1	averageDepth	0
ALL276.vs.MG592659.1	MG592659.1	maxDepth	0
ALL276.vs.MG592659.1	MG592659.1	minDepth	0
ALL276.vs.MG592659.1	MG592659.1	uncoveredBases	43662
ALL276.vs.MG592660.1	MG592660.1	coveredBases	0
ALL276.vs.MG592660.1	MG592660.1	totalBases	48275
ALL276.vs.MG592660.1	MG592660.1	averageDepth	0
ALL276.vs.MG592660.1	MG592660.1	maxDepth	0
ALL276.vs.MG592660.1	MG592660.1	minDepth	0
ALL276.vs.MG592660.1	MG592660.1	uncoveredBases	48275
ALL276.vs.MG592661.1	MG592661.1	coveredBases	71
ALL276.vs.MG592661.1	MG592661.1	totalBases	45020
ALL276.vs.MG592661.1	MG592661.1	averageDepth	0.0116615
ALL276.vs.MG592661.1	MG592661.1	maxDepth	12
ALL276.vs.MG592661.1	MG592661.1	minDepth	0
ALL276.vs.MG592661.1	MG592661.1	uncoveredBases	44949
ALL276.vs.MG592663.1	MG592663.1	coveredBases	0
ALL276.vs.MG592663.1	MG592663.1	totalBases	10580
ALL276.vs.MG592663.1	MG592663.1	averageDepth	0
ALL276.vs.MG592663.1	MG592663.1	maxDepth	0
ALL276.vs.MG592663.1	MG592663.1	minDepth	0
ALL276.vs.MG592663.1	MG592663.1	uncoveredBases	10580
ALL276.vs.MG592665.1	MG592665.1	coveredBases	0
ALL276.vs.MG592665.1	MG592665.1	totalBases	44649
ALL276.vs.MG592665.1	MG592665.1	averageDepth	0
ALL276.vs.MG592665.1	MG592665.1	maxDepth	0
ALL276.vs.MG592665.1	MG592665.1	minDepth	0
ALL276.vs.MG592665.1	MG592665.1	uncoveredBases	44649
ALL276.vs.MG592666.1	MG592666.1	coveredBases	59
ALL276.vs.MG592666.1	MG592666.1	totalBases	44683
ALL276.vs.MG592666.1	MG592666.1	averageDepth	5.44567
ALL276.vs.MG592666.1	MG592666.1	maxDepth	6370
ALL276.vs.MG592666.1	MG592666.1	minDepth	0
ALL276.vs.MG592666.1	MG592666.1	uncoveredBases	44623
ALL276.vs.MG592667.1	MG592667.1	coveredBases	0
ALL276.vs.MG592667.1	MG592667.1	totalBases	55795
ALL276.vs.MG592667.1	MG592667.1	averageDepth	0
ALL276.vs.MG592667.1	MG592667.1	maxDepth	0
ALL276.vs.MG592667.1	MG592667.1	minDepth	0
ALL276.vs.MG592667.1	MG592667.1	uncoveredBases	55795
ALL276.vs.MG592668.1	MG592668.1	coveredBases	130
ALL276.vs.MG592668.1	MG592668.1	totalBases	75797
ALL276.vs.MG592668.1	MG592668.1	averageDepth	0.672322
ALL276.vs.MG592668.1	MG592668.1	maxDepth	604
ALL276.vs.MG592668.1	MG592668.1	minDepth	0
ALL276.vs.MG592668.1	MG592668.1	uncoveredBases	75652
ALL276.vs.MG592671.1	MG592671.1	coveredBases	510
ALL276.vs.MG592671.1	MG592671.1	totalBases	348911
ALL276.vs.MG592671.1	MG592671.1	averageDepth	1.3706
ALL276.vs.MG592671.1	MG592671.1	maxDepth	7049
ALL276.vs.MG592671.1	MG592671.1	minDepth	0
ALL276.vs.MG592671.1	MG592671.1	uncoveredBases	348364
ALL276.vs.MG592672.1	MG592672.1	coveredBases	344
ALL276.vs.MG592672.1	MG592672.1	totalBases	101642
ALL276.vs.MG592672.1	MG592672.1	averageDepth	6.63016
ALL276.vs.MG592672.1	MG592672.1	maxDepth	7924
ALL276.vs.MG592672.1	MG592672.1	minDepth	0
ALL276.vs.MG592672.1	MG592672.1	uncoveredBases	101243
