# Supplementary material for: Resolving the structure of phage–bacteria interactions in the context of natural diversity
Source: Nat Commun. 2022 Jan 18;13:372. doi: 10.1038/s41467-021-27583-z (PMC8766483; doi:10.1038/s41467-021-27583-z)
Supplement: Supplementary file 8 — Supplementary Data 6 [file 41467_2021_27583_MOESM8_ESM.xlsx]

## Sheet: readme
Sheet name	Description of contents
A.prots_overview	Summary list of annotations for all predicted protein coding genes (21,938 genes) in the 283 phages of the Nahant Collection.
B.NCBI_annos	Annotation of Product ID for each protein in NCBI.
C.VOG_annos	Annotation of proteins by searches against Prokaryotic Viral Orthologous Genes.
D1.InterProScan_annos	Annotation of proteins by InterProScan.
D2.InterProScan_annos_forLookup	Annotation of proteins by InterProScan, re-formatted to a single output line per protein.
E.EggNogMapperAUTO_annos	Annotations by eggNOG-mapper with automatic selection of taxonomic scope.
F.EggNogMapperVIRUSES_annos	Annotations by eggNOG-mapper with taxonomic scope limited to viruses.
G.Phyre2_annos	Annotations by Phyre2 annotations (top 20 per each).
H.Hhpred_annos	Annotations by Hhpred (select proteins only).
I.PhANNs_annos	Annotations by PhANNs.
J.protClusters_distribByGenus	Summary of whether each mmseq is a receptor binding protein (RBP), or is a core gene in the VICTOR genus, a flexible gene in the VICTOR genus, or a singleton.

## Sheet: A.prots_overview
Accession ID of the phage genome.	Full name of the protein.	Accession ID of the protein.	Locus tag assigned to the protein.	Protein cluster ID.	Length of the protein sequence.	Phage name (abbreviated).	Genus of the virus, based on VICTOR d6 amino acid analysis.	Species of the virus, based on VICTOR d6 amino acid analysis.	Broad functional category to which protein is assigned.	Was this protein identified as a putative receptor binding protein in targeted analyses?	Was this protein identified as a putative recombinase in targeted analyses?	Predicted function, based on Virfam.	NCBI product name.	PDB identifier of informative HHpred hit.	Confidence of informative HHpred hit.	Description of informative HHpred hit.	Confidence of PhANNs best category.	PhANNs best category name.	evalue of VOG best hit.	Identifier of VOG best hit.	Function of VOG best hit.	Concatenated descriptions of InterProScan hits for all domains.	Description of eggNOG-mapper hit, based on automatic assignment of taxonomic scope.	Description of eggNOG-mapper hit, based on taxonomic scope limited to viruses.	Confidence of Phyre2 best hit.	Description of Phyre2 best hit.
genomeAcc	NameNCBIFullProt	protAcc	locusTag	mmseqsCluster	seqLength	phageID	VICTOR.aa.D6.species	VICTOR.aa.D6.genus	Anno_Manual_BroadCategoryAssignment	manual_ReceptorBindingProtein	Manual_Recombinase	Virfam	NCBI_ProductName	HHpred_HitPDBid	HHpred_Confidence	HHpred_HitDescription	PhANNs_Confidence	PhANNs	VOG_eValue	VOG_ID	VOG_HitFunction	InterProScan_ConcatenatedHitDescriptions	eggNOG-mapper-AUTO_HitDescription	eggNOG-mapper-VIRUSES_HitDescription	Phyre_Confidence	Phyre_HitDescription	.
MG592390.1	MG592390.1_prot_AUR81276.1_1	AUR81276.1	NVP1003O_01	1985	139	1.003.O.	33	11	no_prediction	.	.	.	hypothetical protein	.	.	.	0.98	Other	5.6e-46	VOG6877	hypothetical protein [n=5]	mobidb-lite consensus disorder prediction			0.417	PDB header: hormone receptor # Chain: B: PDB Molecule: della protein gai; PDBTitle: structural basis of gibberellin(ga3)-induced della2 recognition by the gibberellin receptor	.
MG592390.1	MG592390.1_prot_AUR81277.1_2	AUR81277.1	NVP1003O_02	92	560	1.003.O.	33	11	other	.	.	Large subunit terminase (TermL)	terminase large subunit	.	.	.	0.99	Portal	.	.	.	G3DSA:3.40.50.300, G3DSA:3.30.420.240, PTHR39184, PF04466 Phage terminase large subunit IPR035412 Phage terminase large subunit, N-terminal	Phage terminase large subunit	Phage terminase large subunit	1	PDB header: viral protein # Chain: A: PDB Molecule: gene 2 protein; PDBTitle: crystal structure of the large terminase subunit gp2 of bacterial2 virus sf6	.
MG592390.1	MG592390.1_prot_AUR81278.1_3	AUR81278.1	NVP1003O_03	5123	687	1.003.O.	33	11	structural	.	.	Portal protein (Portal)	portal protein	.	.	.	0.99	Portal	4.5e-135	VOG0254	portal protein [n=19]	PF16510 Phage P22-like portal protein IPR032427 Phage P22-like portal protein	actin binding	actin binding	1	PDB header: viral protein # Chain: H: PDB Molecule: portal protein; PDBTitle: full length bacteriophage p22 portal protein	.
MG592390.1	MG592390.1_prot_AUR81279.1_4	AUR81279.1	NVP1003O_04	1972	98	1.003.O.	33	11	other	.	.	.	coil containing protein	.	.	.	1	Other	.	.	.	Coil	.	.	0.372	PDB header: rna binding protein # Chain: A: PDB Molecule: la protein; PDBTitle: la autoantigen n-terminal domain	.
MG592390.1	MG592390.1_prot_AUR81280.1_5	AUR81280.1	NVP1003O_05	1	309	1.003.O.	33	11	other	.	.	.	coil containing protein	.	.	.	0.96	Other	1.9e-16	VOG0609	scaffold protein [n=5]	Coil, Coil, mobidb-lite consensus disorder prediction, mobidb-lite consensus disorder prediction, mobidb-lite consensus disorder prediction, mobidb-lite consensus disorder prediction	.	.	0.463	PDB header: hydrolase # Chain: C: PDB Molecule: atp synthase coupling factor 6, mitochondrial; PDBTitle: subcomplex of the stator of bovine mitochondrial atp synthase	.
MG592390.1	MG592390.1_prot_AUR81281.1_6	AUR81281.1	NVP1003O_06	2	419	1.003.O.	33	11	structural	.	.	Major capsid protein (MCP)	coat protein	.	.	.	0.82	Major capsid	.	.	.	G3DSA:2.40.30.240, mobidb-lite consensus disorder prediction, mobidb-lite consensus disorder prediction, PF11651 P22 coat protein - gene protein 5 IPR024659 Major capsid protein Gp5	P22 coat protein - gene protein 5	P22 coat protein - gene protein 5	1	PDB header: virus # Chain: E: PDB Molecule: p22 coat protein in procapsid shells; PDBTitle: p22 expanded head coat protein structures reveal a novel mechanism for2 capsid maturation: stability without auxiliary proteins or chemical3 cross-links	.
MG592390.1	MG592390.1_prot_AUR81282.1_7	AUR81282.1	NVP1003O_07	3	98	1.003.O.	33	11	other	.	.	.	coil containing protein	.	.	.	0.99	Other	.	.	.	#N/A	.	.	0.419	PDB header: dna binding protein # Chain: A: PDB Molecule: dna-binding stress response protein, dps family; PDBTitle: structure of d. radiodurans dps-1	.
MG592390.1	MG592390.1_prot_AUR81283.1_8	AUR81283.1	NVP1003O_08	901	160	1.003.O.	33	11	structural	.	.	Head completion adaptor (Ad3)	tail accessory factor	.	.	.	0.97	Other	8.4e-29	VOG0258	DNA stabilization protein [n=9]	G3DSA:1.10.3230.20 IPR038258 Peptidoglycan hydrolase Gp4 superfamily, PF11650 P22 tail accessory factor IPR020362 Tail accessory factor GP4	.	.	1	PDB header: viral protein # Chain: I: PDB Molecule: portal protein; PDBTitle: bacteriophage p22 portal protein bound to middle tail factor gp4. this2 file contain the first biological assembly	.
MG592390.1	MG592390.1_prot_AUR81284.1_9	AUR81284.1	NVP1003O_09	902	694	1.003.O.	33	11	structural	.	.	Head-closure (Hc3)	hypothetical protein	.	.	.	0.75	Major tail	8.6e-149	VOG0259	DNA stabilization protein [n=8]	PF11134 Phage stabilisation protein IPR021098 Bacteriophage P22, Gp10, DNA-stabilising, PF11134 Phage stabilisation protein IPR021098 Bacteriophage P22, Gp10, DNA-stabilising	Packaged DNA stabilization protein gp10	Packaged DNA stabilization protein gp10	0.742	PDB header: hydrolase # Chain: A: PDB Molecule: protein (fructose-1,6-bisphosphatase); PDBTitle: crystal structure of rabbit liver fructose-1,6-bisphosphatase at 2.32 angstrom resolution	.
MG592390.1	MG592390.1_prot_AUR81285.1_10	AUR81285.1	NVP1003O_10	931	223	1.003.O.	33	11	no_prediction	.	.	.	hypothetical protein	.	.	.	0.57	Tail fiber	.	.	.	G3DSA:1.20.5.340	.	.	0.212	PDB header: cell adhesion # Chain: A: PDB Molecule: protein uspa1; PDBTitle: crystal structure of 527-665 fragment of uspa1 protein from moraxella2 catarrhalis	.
MG592390.1	MG592390.1_prot_AUR81286.1_11	AUR81286.1	NVP1003O_11	4	155	1.003.O.	33	11	other	.	.	.	RmlC-like jelly roll fold protein	.	.	.	1	Other	8.7e-28	VOG6284	hypothetical protein [n=4]	SSF51182 IPR011051 RmlC-like cupin domain superfamily			0.966	PDB header: unknown function # Chain: B: PDB Molecule: cupin 2, conserved barrel domain protein; PDBTitle: crystal structure of a rmlc-like cupin (sfri_3105) from shewanella2 frigidimarina ncimb 400 at 1.90 a resolution	.
MG592390.1	MG592390.1_prot_AUR81287.1_12	AUR81287.1	NVP1003O_12	5	209	1.003.O.	33	11	other	.	.	.	hypothetical protein	.	.	.	0.97	Other	1.4e-30	VOG0263	DNA transfer protein [n=9]	#N/A			0.15	PDB header: dna binding protein # Chain: A: PDB Molecule: protein lsr2; PDBTitle: crystal structure of the dimerization domain of lsr2 from2 mycobacterium tuberculosis in the p 31 2 1 space group	.
MG592390.1	MG592390.1_prot_AUR81288.1_13	AUR81288.1	NVP1003O_13	1975	368	1.003.O.	33	11	other	.	.	.	coil containing protein	.	.	.	0.88	Portal	.	.	.	Coil, Coil, Coil, mobidb-lite consensus disorder prediction, mobidb-lite consensus disorder prediction	.	.	0.557	PDB header: transferase # Chain: A: PDB Molecule: predicted protein; PDBTitle: crystal structure of n. vectensis camkii-a hub	.
MG592390.1	MG592390.1_prot_AUR81289.1_14	AUR81289.1	NVP1003O_14	903	645	1.003.O.	33	11	other	.	.	.	hypothetical protein	.	.	.	0.08	Minor capsid	7.6e-80	VOG0265	DNA transfer protein [n=4]	mobidb-lite consensus disorder prediction, mobidb-lite consensus disorder prediction			0.837	PDB header: viral protein/immune system # Chain: A: PDB Molecule: hemagglutinin, envelope glycoprotein, fibritin fusion PDBTitle: crystal structure of a generation 4 influenza hemagglutinin stabilized2 stem in complex with the broadly neutralizing antibody cr6261	.
MG592390.1	MG592390.1_prot_AUR81290.1_15	AUR81290.1	NVP1003O_15	6	81	1.003.O.	33	11	other	.	.	.	TMhelix containing protein	.	.	.	1	Other	.	.	.	#N/A	.	.	0.255	PDB header: metal binding protein # Chain: B: PDB Molecule: nickel-cobalt-cadmium resistance protein nccx; PDBTitle: crystal structure of dodecylphosphocholine-solubilized nccx2 from cupriavidus metallidurans 31a	.
MG592390.1	MG592390.1_prot_AUR81291.1_16	AUR81291.1	NVP1003O_16	904	67	1.003.O.	33	11	other	.	.	.	hypothetical protein	.	.	.	1	Other	.	.	.	#N/A	.	.	0.691	PDB header: oxidoreductase # Chain: D: PDB Molecule: cp12 polypeptide; PDBTitle: structure of gapdh with cp12 peptide from thermosynechococcus2 elongatus	.
MG592390.1	MG592390.1_prot_AUR81292.1_17	AUR81292.1	NVP1003O_17	7	229	1.003.O.	33	11	other	.	.	.	Rha family regulatory protein	.	.	.	0.98	Other	.	.	.	PF09669 Phage regulatory protein Rha (Phage_pRha) IPR014054 Bacteriophage regulatory protein, Rha family, TIGR02681 phage_pRha: phage regulatory protein, Rha family IPR014054 Bacteriophage regulatory protein, Rha family	Phage regulatory protein Rha family	Phage regulatory protein Rha family	0.676	PDB header: dna binding protein/dna # Chain: A: PDB Molecule: chromosomal replication initiator protein dnaa; PDBTitle: structure of mycobacterium tuberculosis dnaa-dbd in complex with box22 dna	.
MG592390.1	MG592390.1_prot_AUR81293.1_18	AUR81293.1	NVP1003O_18	906	850	1.003.O.	33	11	no_prediction	.	.	.	hypothetical protein	.	.	.	0.65	Tail fiber	.	.	.	#N/A	.	.	0.396	PDB header: protein binding # Chain: A: PDB Molecule: proteasomal ubiquitin receptor adrm1; PDBTitle: solution structure of the proteasome ubiquitin receptor rpn13	.
MG592390.1	MG592390.1_prot_AUR81294.1_19	AUR81294.1	NVP1003O_19	8	105	1.003.O.	33	11	no_prediction	.	.	.	hypothetical protein	.	.	.	0.89	Minor tail	.	.	.	#N/A	.	.	0.428	PDB header: hydrolase # Chain: A: PDB Molecule: metalloprotease; PDBTitle: solution structure of vep c-ter 100	.
MG592390.1	MG592390.1_prot_AUR81295.1_20	AUR81295.1	NVP1003O_20	9	263	1.003.O.	33	11	no_prediction	.	.	.	hypothetical protein	.	.	.	0.67	Tail fiber	7.5e-22	VOG5169	hypothetical protein [n=8]	#N/A	Phage tail-collar fibre protein	Phage tail-collar fibre protein	0.78	PDB header: chaperone # Chain: A: PDB Molecule: 10 kda chaperonin; PDBTitle: crystal structure of the mycobacterium tuberculosis chaperonin 102 tetradecamer	.
MG592390.1	MG592390.1_prot_AUR81296.1_21	AUR81296.1	NVP1003O_21	2299	66	1.003.O.	33	11	other	.	.	.	TMhelix containing protein	.	.	.	1	Other	.	.	.	#N/A	.	.	0.353	PDB header: hydrolase # Chain: A: PDB Molecule: pop2; PDBTitle: x-ray structure of the rnase domain of the yeast pop22 protein	.
MG592390.1	MG592390.1_prot_AUR81297.1_22	AUR81297.1	NVP1003O_22	921	59	1.003.O.	33	11	other	.	.	.	hypothetical protein	.	.	.	1	Other	.	.	.	#N/A	.	.	0.229	PDB header: oncoprotein # Chain: A: PDB Molecule: ski oncogene; PDBTitle: crystal structure of the dachshund-homology domain of human2 ski	.
MG592390.1	MG592390.1_prot_AUR81298.1_23	AUR81298.1	NVP1003O_23	10	29	1.003.O.	33	11	other	.	.	.	TMhelix containing protein	.	.	.	1	Other	.	.	.	#N/A	.	.	#N/A	#N/A	.
MG592390.1	MG592390.1_prot_AUR81299.1_24	AUR81299.1	NVP1003O_24	11	52	1.003.O.	33	11	other	.	.	.	hypothetical protein	.	.	.	1	Other	.	.	.	#N/A	.	.	0.274	PDB header: signaling protein # Chain: B: PDB Molecule: sensor protein cpxa; PDBTitle: periplasmic domain of vibrio parahaemolyticus cpxa	.
MG592390.1	MG592390.1_prot_AUR81300.1_25	AUR81300.1	NVP1003O_25	3400	244	1.003.O.	33	11	other	.	.	.	protein of unknown function DUF4942	.	.	.	1	Other	.	.	.	PF13708 Domain of unknown function (DUF4942) IPR031339 Domain of unknown function DUF4942	Domain of unknown function (DUF4942)	Domain of unknown function (DUF4942)	0.721	PDB header: hydrolase, ligase # Chain: B: PDB Molecule: v(d)j recombination-activating protein 1; PDBTitle: crystal structure of the core rag1/2 recombinase	.
MG592390.1	MG592390.1_prot_AUR81301.1_26	AUR81301.1	NVP1003O_26	2316	97	1.003.O.	33	11	other	.	.	.	TMhelix containing protein	.	.	.	0.99	Other	.	.	.	#N/A	.	.	0.608	PDB header: oxidoreductase # Chain: B: PDB Molecule: catechol 1,2-dioxygenase; PDBTitle: crystal structure of catechol 1,2-dioxygenase from burkholderia2 vietnamiensis	.
MG592390.1	MG592390.1_prot_AUR81302.1_27	AUR81302.1	NVP1003O_27	2807	60	1.003.O.	33	11	other	.	.	.	hypothetical protein	.	.	.	1	Other	.	.	.	mobidb-lite consensus disorder prediction	.	.	0.333	PDB header: viral protein # Chain: A: PDB Molecule: phosphoprotein; PDBTitle: the structure of the n-rna binding domain of the mokola2 virus phosphoprotein	.
MG592390.1	MG592390.1_prot_AUR81303.1_28	AUR81303.1	NVP1003O_28	279	123	1.003.O.	33	11	other	.	.	.	hypothetical protein	.	.	.	1	Other	.	.	.	#N/A	.	.	0.575	PDB header: transcription # Chain: F: PDB Molecule: hth-type transcriptional regulator cymr; PDBTitle: the structure of cymr (yrzc) the global cysteine regulator2 of b. subtilis	.
MG592390.1	MG592390.1_prot_AUR81304.1_29	AUR81304.1	NVP1003O_29	12	647	1.003.O.	33	11	structural	adsorption-RBP	.	.	intramolecular chaperone auto-processing domain protein	.	.	.	0.55	Collar	4.6e-15	VOG4669	tail fiber protein H [n=2]	G3DSA:2.170.14.10 IPR036730 Phage P22 tailspike-like, N-terminal domain superfamily, G3DSA:1.10.10.10 IPR036388 Winged helix-like DNA-binding domain superfamily, PF09008 Head binding IPR009093 Bacteriophage P22 tailspike, N-terminal, PF13884 Chaperone of endosialidase IPR030392 Intramolecular chaperone auto-processing domain, PS51688 Intramolecular chaperone auto-processing (ICA) domain profile. …	Pectate lyase superfamily protein	Pectate lyase superfamily protein	1	PDB header: chaperone # Chain: F: PDB Molecule: endo-n-acetylneuraminidase; PDBTitle: intramolecular chaperone	.
MG592390.1	MG592390.1_prot_AUR81305.1_30	AUR81305.1	NVP1003O_30	2796	32	1.003.O.	33	11	other	.	.	.	hypothetical protein	.	.	.	1	Other	.	.	.	#N/A	.	.	0.085	PDB header: signaling protein # Chain: B: PDB Molecule: arf gtpase-activating protein git1; PDBTitle: x-ray structure of the dimeric git1 coiled-coil domain	.
MG592390.1	MG592390.1_prot_AUR81306.1_31	AUR81306.1	NVP1003O_31	13	109	1.003.O.	33	11	other	.	.	.	hypothetical protein	.	.	.	1	Other	.	.	.	cd11540 NTP-PPase_u3, G3DSA:1.10.287.1080, SSF101386	hydrolase activity	hydrolase activity	0.999	PDB header: structural genomics, unknown function # Chain: D: PDB Molecule: hypothetical protein ypjd; PDBTitle: crystal structure of the putative pyrophosphatase ypjd from bacillus2 subtilis. northeast structural genomics consortium target sr428.	.
MG592390.1	MG592390.1_prot_AUR81307.1_32	AUR81307.1	NVP1003O_32	294	69	1.003.O.	33	11	other	.	.	.	hypothetical protein	.	.	.	1	Other	1.7e-14	VOG1393	hypothetical protein [n=114]	#N/A	.	.	0.256	PDB header: structural genomics, unknown function # Chain: A: PDB Molecule: upf0368 protein ypl225w; PDBTitle: a novel solution nmr structure of protein yst0336 from2 saccharomyces cerevisiae. northeast structural genomics3 consortium target yt51/ontario centre for structural4 proteomics target yst0336	.
MG592390.1	MG592390.1_prot_AUR81308.1_33	AUR81308.1	NVP1003O_33	14	173	1.003.O.	33	11	other	.	.	.	lysozyme-like domain protein	.	.	.	0.88	Portal	8.5e-48	VOG0992	putative endolysin [n=29]	cd13926 N-acetylmuramidase_GH108, G3DSA:1.20.141.10, PF05838 Glycosyl hydrolase 108 IPR008565 Protein of unknown function DUF847, PF09374 Predicted Peptidoglycan domain IPR018537 Peptidoglycan binding domain, SSF53955 IPR023346 Lysozyme-like domain superfamily	Glycosyl hydrolase 108	Glycosyl hydrolase 108	1	PDB header: structural genomics, unknown function # Chain: A: PDB Molecule: hypothetical protein nmb1012; PDBTitle: crystal structure of a protein of unknown function nmb1012 from2 neisseria meningitidis	.
MG592390.1	MG592390.1_prot_AUR81309.1_34	AUR81309.1	NVP1003O_34	2798	41	1.003.O.	33	11	other	.	.	.	hypothetical protein	.	.	.	1	Other	.	.	.	#N/A	.	.	0.421	PDB header: transferase # Chain: A: PDB Molecule: histone acetyltransferase p300; PDBTitle: crystal structure of p300 histone acetyltransferase domain in complex2 with a bisubstrate inhibitor, lys-coa	.
MG592390.1	MG592390.1_prot_AUR81310.1_35	AUR81310.1	NVP1003O_35	3882	58	1.003.O.	33	11	other	.	.	.	hypothetical protein	.	.	.	1	Other	.	.	.	#N/A	.	.	0.552	PDB header: rna binding protein # Chain: C: PDB Molecule: gem-associated protein 6; PDBTitle: crystal structure of the gemin6/gemin7 heterodimer from the2 human smn complex	.
MG592390.1	MG592390.1_prot_AUR81311.1_36	AUR81311.1	NVP1003O_36	935	55	1.003.O.	33	11	other	.	.	.	hypothetical protein	.	.	.	1	Other	.	.	.	#N/A	.	.	0.707	PDB header: transcription regulator # Chain: A: PDB Molecule: conserved domain protein; PDBTitle: putative mga family transcriptional regulator from enterococcus2 faecalis	.
MG592390.1	MG592390.1_prot_AUR81312.1_37	AUR81312.1	NVP1003O_37	3422	75	1.003.O.	33	11	other	.	.	.	hypothetical protein	.	.	.	1	Other	.	.	.	#N/A	.	.	0.173	PDB header: transport protein # Chain: A: PDB Molecule: general secretion pathway protein l; PDBTitle: x-ray structure of the general secretion pathway complex of2 the n-terminal domain of epse and the cytosolic domain of3 epsl of vibrio cholerae	.
MG592390.1	MG592390.1_prot_AUR81313.1_38	AUR81313.1	NVP1003O_38	15	61	1.003.O.	33	11	other	.	.	.	coil containing protein	.	.	.	1	Other	.	.	.	Coil	.	.	0.239	PDB header: alpha-helical bundle # Chain: B: PDB Molecule: coiled serine; PDBTitle: crystal structure of a synthetic triple-stranded alpha-2 helical bundle	.
MG592390.1	MG592390.1_prot_AUR81314.1_39	AUR81314.1	NVP1003O_39	4606	161	1.003.O.	33	11	other	.	.	.	single-stranded DNA-binding protein	.	.	.	0.98	Other	2.3e-38	VOG0226	hypothetical protein [n=142]	cd04496 SSB_OBF IPR000424 Primosome PriB/single-strand DNA-binding, G3DSA:2.40.50.140, MF_00984 Single-stranded DNA-binding protein. IPR011344 Single-stranded DNA-binding protein, mobidb-lite consensus disorder prediction, mobidb-lite consensus disorder prediction, PTHR10302:SF10, PTHR10302 IPR011344 Single-stranded DNA-binding protein, PF00436 Single-strand binding protein family IPR000424 Primo…	Plays an important role in DNA replication recombination and repair. Binds to ssDNA and to an array of partner proteins to recruit them to their sites of action during DNA metabolism	Plays an important role in DNA replication recombination and repair. Binds to ssDNA and to an array of partner proteins to recruit them to their sites of action during DNA metabolism	1	PDB header: dna binding protein # Chain: A: PDB Molecule: single stranded dna binding protein monomer; PDBTitle: crystal structure analysis of single stranded dna binding protein2 (ssb) from e.coli	.
MG592390.1	MG592390.1_prot_AUR81315.1_40	AUR81315.1	NVP1003O_40	2353	200	1.003.O.	33	11	other	.	Recombinase, Rad52-like SF, ERF-like	.	ERF superfamily protein	.	.	.	0.97	Other	1.2e-31	VOG0283	hypothetical protein [n=41]	PF04404 ERF superfamily IPR007499 Essential recombination function protein	ERF superfamily	ERF superfamily	0.455	PDB header: structural genomics, unknown function # Chain: A: PDB Molecule: uncharacterized protein atu2773; PDBTitle: crystal structure of uncharacterized protein atu2773 from2 agrobacterium tumefaciens c58	.
MG592390.1	MG592390.1_prot_AUR81316.1_41	AUR81316.1	NVP1003O_41	5323	240	1.003.O.	33	11	other	.	.	.	putative PolB-like 3'-5' exonuclease	.	.	.	1	Other	3.1e-19	VOG5170	putative DNA-PolB associated exonuclease [n=25]	G3DSA:3.30.420.10 IPR036397 Ribonuclease H superfamily, PF10108 Predicted 3'-5' exonuclease related to the exonuclease domain of PolB IPR019288 Predicted 3'-5' exonuclease, PolB-like, SSF53098 IPR012337 Ribonuclease H-like superfamily	Predicted 3'-5' exonuclease related to the exonuclease domain of PolB	Predicted 3'-5' exonuclease related to the exonuclease domain of PolB	1	PDB header: replication # Chain: A: PDB Molecule: dna polymerase epsilon catalytic subunit a; PDBTitle: crystal structure of the ctf18-1-8 module from ctf18-rfc in complex2 with a 63 kda fragment of dna polymerase epsilon	.
MG592390.1	MG592390.1_prot_AUR81317.1_42	AUR81317.1	NVP1003O_42	1438	67	1.003.O.	33	11	no_prediction	.	.	.	hypothetical protein	.	.	.	0.98	Other	.	.	.	#N/A	.	.	0.153	PDB header: surface active protein # Chain: 1: PDB Molecule: c protein alpha-antigen; PDBTitle: crystal structure of the r185a mutant of the n-terminal domain of the2 group b streptococcus alpha c protein	.
MG592390.1	MG592390.1_prot_AUR81318.1_43	AUR81318.1	NVP1003O_43	5103	122	1.003.O.	33	11	other	.	.	.	protein of unknown function DUF968	.	.	.	1	Other	.	.	.	PF06147 Protein of unknown function (DUF968) IPR010373 Protein of unknown function DUF968	.	.	0.917	PDB header: hydrolase # Chain: A: PDB Molecule: hnh endonuclease; PDBTitle: crystal structure of deep-sea thermophilic bacteriophage gve2 hnh2 endonuclease with zinc ion	.
MG592390.1	MG592390.1_prot_AUR81319.1_44	AUR81319.1	NVP1003O_44	4353	129	1.003.O.	33	11	other	.	.	.	RusA-like crossover junction endodeoxyribonuclease	.	.	.	0.99	Other	3.9e-35	VOG6109	hypothetical protein [n=6]	G3DSA:3.30.1330.70 IPR036614 Holliday junction resolvase RusA-like superfamily, SSF103084 IPR036614 Holliday junction resolvase RusA-like superfamily	magnesium ion binding	magnesium ion binding	0.999	PDB header: recombination,hydrolase # Chain: A: PDB Molecule: crossover junction endodeoxyribonuclease rusa; PDBTitle: structure of e.coli rusa holliday junction resolvase	.
MG592390.1	MG592390.1_prot_AUR81320.1_45	AUR81320.1	NVP1003O_45	16	39	1.003.O.	33	11	other	.	.	.	hypothetical protein	.	.	.	0.99	Other	.	.	.	#N/A	.	.	0.266	PDB header: sugar binding protein # Chain: B: PDB Molecule: alpha-galactosyl-binding lectin; PDBTitle: crystal structure of l. decastes alpha-galactosyl-binding lectin in2 complex with globotriose	.
MG592390.1	MG592390.1_prot_AUR81321.1_46	AUR81321.1	NVP1003O_46	17	59	1.003.O.	33	11	other	.	.	.	hypothetical protein	.	.	.	1	Other	.	.	.	#N/A	.	.	0.12	PDB header: structural genomics, unknown function # Chain: A: PDB Molecule: ykvr protein; PDBTitle: nmr solution structure of ykvr protein from bacillus2 subtilis: nesg target sr358	.
MG592390.1	MG592390.1_prot_AUR81322.1_47	AUR81322.1	NVP1003O_47	524	93	1.003.O.	33	11	other	.	.	.	hypothetical protein	.	.	.	1	Other	.	.	.	#N/A	.	.	0.3	PDB header: oxidoreductase # Chain: A: PDB Molecule: acetyl-coa synthase; PDBTitle: crystal structure of the monomeric acetyl-coa synthase from2 carboxydothermus hydrogenoformans	.
MG592390.1	MG592390.1_prot_AUR81323.1_48	AUR81323.1	NVP1003O_48	18	60	1.003.O.	33	11	other	.	.	.	hypothetical protein	.	.	.	1	Other	.	.	.	#N/A	.	.	0.176	PDB header: lipoproteinullntigen # Chain: A: PDB Molecule: 47 kda membrane antigen; PDBTitle: tp47, the 47-kilodalton lipoprotein of treponema pallidum	.
MG592390.1	MG592390.1_prot_AUR81324.1_49	AUR81324.1	NVP1003O_49	19	52	1.003.O.	33	11	other	.	.	.	hypothetical protein	.	.	.	1	Other	.	.	.	#N/A	.	.	0.482	PDB header: structural genomics, unknown function # Chain: A: PDB Molecule: uncharacterized protein; PDBTitle: solution structure of putative uncharacterized protein2 gsu1278 from methanocaldococcus jannaschii, northeast3 structural genomics consortium (nesg) target gsr195	.
MG592390.1	MG592390.1_prot_AUR81325.1_50	AUR81325.1	NVP1003O_50	5165	67	1.003.O.	33	11	other	.	.	.	hypothetical protein	.	.	.	1	Other	.	.	.	#N/A	.	.	0.355	PDB header: structural genomics, unknown function # Chain: A: PDB Molecule: protein c20orf116 homolog; PDBTitle: solution structure of the pci domain from mouse2 hypothetical protein aah51541	.
MG592390.1	MG592390.1_prot_AUR81326.1_51	AUR81326.1	NVP1003O_51	2762	178	1.003.O.	33	11	other	.	.	.	metallo-dependent phosphatase-like protein	.	.	.	1	Other	7.8e-36	VOG0157	hypothetical protein [n=31]	G3DSA:3.60.21.10 IPR029052 Metallo-dependent phosphatase-like, SSF56300	hydrolase activity	hydrolase activity	1	PDB header: structural genomics, unknown function # Chain: A: PDB Molecule: hypothetical protein aq_1665; PDBTitle: the crystal structure of the protein of unknown function aq665 from2 aquifex aeolicus	.
MG592390.1	MG592390.1_prot_AUR81327.1_52	AUR81327.1	NVP1003O_52	1312	105	1.003.O.	33	11	other	.	.	.	hypothetical protein	.	.	.	1	Other	.	.	.	#N/A	.	.	0.23	PDB header: viral protein, replication # Chain: G: PDB Molecule: replicase polyprotein 1ab, heavy chain; PDBTitle: crystal structure of sars-cov super complex of non-structural2 proteins: the hexadecamer	.
MG592390.1	MG592390.1_prot_AUR81328.1_53	AUR81328.1	NVP1003O_53	611	240	1.003.O.	33	11	other	.	.	.	protein of unknown function DUF1376	.	.	.	1	Other	2.7e-17	VOG0107	hypothetical protein [n=65]	mobidb-lite consensus disorder prediction, mobidb-lite consensus disorder prediction, mobidb-lite consensus disorder prediction, PF07120 Protein of unknown function (DUF1376) IPR010781 Protein of unknown function DUF1376			0.407	PDB header: apoptosis # Chain: A: PDB Molecule: bcl-2 homologous antagonist/killer; PDBTitle: crystal structure of human bcl-2 family protein bak	.
MG592390.1	MG592390.1_prot_AUR81329.1_54	AUR81329.1	NVP1003O_54	301	453	1.003.O.	33	11	other	.	.	.	DnaB-like DNA helicase	.	.	.	0.81	Major capsid	1.3e-45	VOG0025	putative DNA helicase [n=124]	G3DSA:1.10.860.10 IPR016136 DNA helicase DnaB, N-terminal/DNA primase DnaG, C-terminal, G3DSA:3.40.50.300, PTHR30153, PF00772 DnaB-like helicase N terminal domain IPR007693 DNA helicase, DnaB-like, N-terminal, PF03796 DnaB-like helicase C terminal domain IPR007694 DNA helicase, DnaB-like, C-terminal, PS51199 Superfamily 4 helicase domain profile. IPR007694 DNA helicase, DnaB-like, C-terminal, SSF…	DNA helicase activity	DNA helicase activity	1	PDB header: replication # Chain: A: PDB Molecule: replicative dna helicase; PDBTitle: aquifex aeolicus replicative helicase (dnab) complexed with adp, at2 3.3 resolution	.
MG592390.1	MG592390.1_prot_AUR81330.1_55	AUR81330.1	NVP1003O_55	1996	240	1.003.O.	33	11	other	.	.	.	C-5 cytosine-specific DNA methylase	.	.	.	0.99	Other	6.1e-38	VOG4567	DNA methylase [n=78]	G3DSA:3.40.50.150, PTHR10629:SF11, PTHR10629, PF00145 C-5 cytosine-specific DNA methylase IPR001525 C-5 cytosine methyltransferase, PS00094 C-5 cytosine-specific DNA methylases active site. IPR018117 DNA methylase, C-5 cytosine-specific, active site, PS51679 C-5 cytosine-specific DNA methylase (Dnmt) domain profile. IPR001525 C-5 cytosine methyltransferase, SSF53335 IPR029063 S-adenosyl-L-methion…	C-5 cytosine-specific DNA methylase	C-5 cytosine-specific DNA methylase	1	PDB header: transferase # Chain: A: PDB Molecule: dna (cytosine-5)-methyltransferase 1; PDBTitle: structure of human dnmt1 (601-1600) in complex with sinefungin	.
MG592390.1	MG592390.1_prot_AUR81331.1_56	AUR81331.1	NVP1003O_56	20	57	1.003.O.	33	11	other	.	.	.	hypothetical protein	.	.	.	0.99	Other	.	.	.	#N/A	.	.	0.436	PDB header: rna binding protein # Chain: A: PDB Molecule: u4/u6 small nuclear ribonucleoprotein prp3; PDBTitle: solution structure of pwi domain in u4/u6 small nuclear2 ribonucleoprotein prp3(hprp3)	.
MG592390.1	MG592390.1_prot_AUR81332.1_57	AUR81332.1	NVP1003O_57	21	57	1.003.O.	33	11	other	.	.	.	hypothetical protein	.	.	.	0.98	Other	.	.	.	#N/A	.	.	0.107	PDB header: transferase/dna # Chain: A: PDB Molecule: modification methylase taqi; PDBTitle: crystal structure of the adenine-specific dna methyltransferase m.taqi2 complexed with the cofactor analog aeta and a 10 bp dna containing 5-3 methylpyrimidin-2(1h)-one at the target base partner position	.
MG592390.1	MG592390.1_prot_AUR81333.1_58	AUR81333.1	NVP1003O_58	22	60	1.003.O.	33	11	other	.	.	.	hypothetical protein	.	.	.	0.99	Other	.	.	.	#N/A	.	.	0.356	PDB header: hydrolase # Chain: A: PDB Molecule: ribonuclease; PDBTitle: solution structure analysis of the phage t42 endoribonuclease regb	.
MG592390.1	MG592390.1_prot_AUR81334.1_59	AUR81334.1	NVP1003O_59	988	69	1.003.O.	33	11	other	.	.	.	coil containing protein	.	.	.	1	Other	.	.	.	#N/A	.	.	0.266	PDB header: protein transport # Chain: A: PDB Molecule: preprotein translocase seca subunit; PDBTitle: nmr structure of the free zinc binding c-terminal domain of2 seca	.
MG592390.1	MG592390.1_prot_AUR81335.1_60	AUR81335.1	NVP1003O_60	2486	58	1.003.O.	33	11	other	.	.	.	hypothetical protein	.	.	.	1	Other	.	.	.	#N/A	.	.	0.205	PDB header: transcription/dna # Chain: C: PDB Molecule: protein (yy1 zinc finger domain); PDBTitle: co-crystal structure of human yy1 zinc finger domain bound2 to the adeno-associated virus p5 initiator element	.
MG592390.1	MG592390.1_prot_AUR81336.1_61	AUR81336.1	NVP1003O_61	939	174	1.003.O.	33	11	other	.	.	.	hypothetical protein	.	.	.	1	Other	.	.	.	#N/A	DnaB-like helicase C terminal domain	DnaB-like helicase C terminal domain	0.968	PDB header: structural genomics, unknown function # Chain: A: PDB Molecule: protein ninb; PDBTitle: structural genomics, ninb	.
MG592390.1	MG592390.1_prot_AUR81337.1_62	AUR81337.1	NVP1003O_62	2816	175	1.003.O.	33	11	other	.	.	.	hypothetical protein	.	.	.	1	Other	.	.	.	#N/A	.	.	0.564	PDB header: dna binding protein # Chain: A: PDB Molecule: lysr-type regulatory protein; PDBTitle: crystal structure of cbnr, a lysr family transcriptional regulator	.
MG592390.1	MG592390.1_prot_AUR81338.1_63	AUR81338.1	NVP1003O_63	2220	51	1.003.O.	33	11	other	.	.	.	hypothetical protein	.	.	.	1	Other	.	.	.	#N/A	.	.	0.277	PDB header: viral protein # Chain: B: PDB Molecule: phosphoprotein; PDBTitle: structure of the dimerisation domain of the rabies virus2 phosphoprotein	.
MG592390.1	MG592390.1_prot_AUR81339.1_64	AUR81339.1	NVP1003O_64	5170	211	1.003.O.	33	11	other	.	.	.	S-adenosyl-L-methionine-dependent methyltransferase	.	.	.	1	Other	.	.	.	#N/A	DNA (cytosine-5-)-methyltransferase activity	DNA (cytosine-5-)-methyltransferase activity	0.99	PDB header: transferase/transferase regulator # Chain: A: PDB Molecule: dna (cytosine-5)-methyltransferase 3a; PDBTitle: structure of dnmt3a-dnmt3l c-terminal domain complex	.
MG592390.1	MG592390.1_prot_AUR81340.1_65	AUR81340.1	NVP1003O_65	23	79	1.003.O.	33	11	other	.	.	.	hypothetical protein	.	.	.	1	Other	.	.	.	#N/A	.	.	0.375	PDB header: unknown function # Chain: A: PDB Molecule: hypothetical protein ydde; PDBTitle: crystal structure of e. coli se-met protein ydde	.
MG592390.1	MG592390.1_prot_AUR81341.1_66	AUR81341.1	NVP1003O_66	24	31	1.003.O.	33	11	other	.	.	.	TMhelix containing protein	.	.	.	1	Other	.	.	.	#N/A	.	.	0.427	PDB header: transferase # Chain: A: PDB Molecule: receptor tyrosine-protein kinase erbb-2; PDBTitle: erbb2 transmembrane segment dimer spatial structure	.
MG592390.1	MG592390.1_prot_AUR81342.1_67	AUR81342.1	NVP1003O_67	25	194	1.003.O.	33	11	other	.	.	.	hypothetical protein	.	.	.	1	Other	.	.	.	#N/A	.	.	0.369	PDB header: hydrolase # Chain: A: PDB Molecule: pngase; PDBTitle: crystal structure of mouse peptide n-glycanase c-terminal domain in2 complex with mannopentaose	.
MG592390.1	MG592390.1_prot_AUR81343.1_68	AUR81343.1	NVP1003O_68	5046	54	1.003.O.	33	11	other	.	.	.	hypothetical protein	.	.	.	0.93	Portal	.	.	.	#N/A	.	.	0.331	PDB header: ligase/protein binding # Chain: B: PDB Molecule: coupling of ubiquitin conjugation to er degradation protein PDBTitle: crystal structure of ubc7p in complex with the u7br of cue1p	.
MG592390.1	MG592390.1_prot_AUR81344.1_69	AUR81344.1	NVP1003O_69	26	80	1.003.O.	33	11	other	.	.	.	TMhelix containing protein	.	.	.	1	Other	.	.	.	cd17327 MFS_FEN2_like	.	.	0.116	PDB header: translation # Chain: B: PDB Molecule: ftsq signal sequence; PDBTitle: structural basis for targeting and elongation arrest of bacillus2 signal recognition particle	.
MG592390.1	MG592390.1_prot_AUR81345.1_70	AUR81345.1	NVP1003O_70	940	212	1.003.O.	33	11	other	.	.	.	TMhelix containing protein	.	.	.	1	Other	.	.	.	mobidb-lite consensus disorder prediction	.	.	0.576	PDB header: cell cycle # Chain: B: PDB Molecule: cyclin a2; PDBTitle: the crystal structure of cdk2 cyclin a in complex with a2 substrate peptide derived from cdc modified with a gamma-3 linked atp analogue	.
MG592390.1	MG592390.1_prot_AUR81346.1_71	AUR81346.1	NVP1003O_71	27	110	1.003.O.	33	11	other	.	.	.	TMhelix containing protein	.	.	.	1	Other	.	.	.	#N/A	.	.	0.423	PDB header: transferase # Chain: A: PDB Molecule: mevalonate kinase; PDBTitle: the structure of binary complex between a mammalian mevalonate kinase2 and atp: insights into the reaction mechanism and human inherited3 disease	.
MG592390.1	MG592390.1_prot_AUR81347.1_72	AUR81347.1	NVP1003O_72	28	88	1.003.O.	33	11	other	.	.	.	hypothetical protein	.	.	.	1	Other	.	.	.	mobidb-lite consensus disorder prediction, mobidb-lite consensus disorder prediction	.	.	0.237	PDB header: transcription/dna # Chain: C: PDB Molecule: protein (transcription factor iia - toa1c PDBTitle: yeast tfiia/tbp/dna complex	.
MG592391.1	MG592391.1_prot_AUR81348.1_1	AUR81348.1	NVP1004O_01	29	55	1.004.O.	64	8	other	.	.	.	hypothetical protein	.	.	.	0.98	Other	.	.	.	mobidb-lite consensus disorder prediction	.	.	0.376	PDB header: transferase # Chain: F: PDB Molecule: phosphomevalonate kinase; PDBTitle: crystal structure of the streptococcus pneumoniae2 phosphomevalonate kinase (pmk)	.
MG592391.1	MG592391.1_prot_AUR81349.1_2	AUR81349.1	NVP1004O_02	30	78	1.004.O.	64	8	other	.	.	.	hypothetical protein	.	.	.	1	Other	.	.	.	#N/A	.	.	0.35	PDB header: dna binding protein/dna # Chain: A: PDB Molecule: major centromere autoantigen b; PDBTitle: crystal structure of cenp-b(1-129) complexed with the cenp-2 b box dna	.
MG592391.1	MG592391.1_prot_AUR81350.1_3	AUR81350.1	NVP1004O_03	31	50	1.004.O.	64	8	other	.	.	.	TMhelix containing protein	.	.	.	1	Other	.	.	.	#N/A	.	.	0.587	PDB header: hydrolase/dna # Chain: Z: PDB Molecule: intron-encoded endonuclease i-anii; PDBTitle: the structure and dna recognition of a bifunctional homing2 endonuclease and group i intron splicing factor	.
MG592391.1	MG592391.1_prot_AUR81351.1_4	AUR81351.1	NVP1004O_04	5818	609	1.004.O.	64	8	other	.	.	Large subunit terminase (TermL)	terminase	.	.	.	1	Other	1.2e-13	VOG4544	terminase large subunit [n=695]	G3DSA:3.40.50.300, PTHR41287:SF1, PTHR41287 IPR005021 Terminase large subunit, Lambdalikevirus-type, PF03354 Phage Terminase IPR005021 Terminase large subunit, Lambdalikevirus-type	Phage Terminase	Phage Terminase	1	PDB header: hydrolase # Chain: B: PDB Molecule: dna packaging protein gp17; PDBTitle: bacteriophage t4 gp17 motor assembly based on crystal2 structures and cryo-em reconstructions	.
MG592391.1	MG592391.1_prot_AUR81352.1_5	AUR81352.1	NVP1004O_05	32	439	1.004.O.	64	8	structural	.	.	Portal protein (Portal)	gene transfer agent portal protein	.	.	.	0.92	Portal	2.3e-41	VOG4556	portal protein [n=269]	PF04860 Phage portal protein IPR006944 Bacteriophage/Gene transfer agent portal protein, TIGR01537 portal_HK97: phage portal protein, HK97 family IPR006427 Phage portal protein, HK97	Phage portal protein	Phage portal protein	0.992	PDB header: transport protein # Chain: A: PDB Molecule: portal protein; PDBTitle: crystal structure of the bacteriophage g20c portal protein	.
MG592391.1	MG592391.1_prot_AUR81353.1_6	AUR81353.1	NVP1004O_06	33	216	1.004.O.	64	8	other	.	.	.	prohead protease	.	.	.	0.98	Other	8.3e-23	VOG4568	hypothetical protein [n=55]	PF04586 Caudovirus prohead serine protease IPR006433 Prohead protease, TIGR01543 proheadase_HK97: phage prohead protease, HK97 family IPR006433 Prohead protease	N-acetylmuramoyl-L-alanine amidase activity	N-acetylmuramoyl-L-alanine amidase activity	0.965	PDB header: hydrolase/hydrolase inhibitor # Chain: A: PDB Molecule: kshv protease; PDBTitle: crystal structure of kshv protease in complex with hexapeptide2 phosphonate inhibitor	.
MG592391.1	MG592391.1_prot_AUR81354.1_7	AUR81354.1	NVP1004O_07	34	459	1.004.O.	64	8	structural	.	.	Major capsid protein (MCP)	coil containing protein	.	.	.	0.93	Major capsid	9e-17	VOG4553	major capsid protein [n=201]	Coil, PF05065 Phage capsid family IPR024455 Phage capsid, SSF56563, TIGR01554 major_cap_HK97: phage major capsid protein, HK97 family IPR024455 Phage capsid	Phage capsid family	Phage capsid family	1	PDB header: viral protein # Chain: A: PDB Molecule: major capsid protein; PDBTitle: t5 bacteriophage major capsid protein - one pb8 hexon	.
MG592391.1	MG592391.1_prot_AUR81355.1_8	AUR81355.1	NVP1004O_08	35	174	1.004.O.	64	8	structural	.	.	Head completion adaptor (Ad1)	head-tail connector protein	.	.	.	0.83	HTJ	2e-16	VOG6429	hypothetical protein [n=2]	cd08054 gp6, PF05135 Phage gp6-like head-tail connector protein IPR021146 Phage gp6-like head-tail connector protein	.	.	0.999	PDB header: viral protein # Chain: A: PDB Molecule: gp6; PDBTitle: crystal structure of bacteriophage hk97 gp6	.
MG592391.1	MG592391.1_prot_AUR81356.1_9	AUR81356.1	NVP1004O_09	36	109	1.004.O.	64	8	structural	.	.	Head-closure (Hc1)	head-tail adaptor	.	.	.	0.89	HTJ	.	.	.	G3DSA:2.40.10.270 IPR038666 Bacteriophage SPP1, head-tail adaptor superfamily, PF05521 Phage head-tail joining protein IPR008767 Bacteriophage SPP1, head-tail adaptor, TIGR01563 gp16_SPP1: putative phage head-tail adaptor IPR008767 Bacteriophage SPP1, head-tail adaptor	.	.	0.972	PDB header: structural genomics, unknown function # Chain: A: PDB Molecule: putative head-tail adaptor; PDBTitle: solution structure of protein sf1141 from shigella flexneri 2a,2 northeast structural genomics consortium (nesg) target sft2	.
MG592391.1	MG592391.1_prot_AUR81357.1_10	AUR81357.1	NVP1004O_10	914	589	1.004.O.	64	8	no_prediction	.	.	.	hypothetical protein	.	.	.	0.57	Tail fiber	.	.	.	G3DSA:1.20.5.340			0.983	PDB header: membrane protein # Chain: C: PDB Molecule: general control protein gcn4, putative inner membrane PDBTitle: salmonella enterica sada 1185-1386 fused to gcn4 adaptors (sadak14)	.
MG592391.1	MG592391.1_prot_AUR81358.1_11	AUR81358.1	NVP1004O_11	37	114	1.004.O.	64	8	no_prediction	.	.	.	hypothetical protein	.	.	.	0.81	Major tail	.	.	.	#N/A	.	.	0.507	PDB header: electron transport # Chain: B: PDB Molecule: ferredoxin-thioredoxin reductase, variable chain; PDBTitle: crystal srtucture of the binary complex between ferredoxin:2 thioredoxin reductase and thioredoxin f	.
MG592391.1	MG592391.1_prot_AUR81359.1_12	AUR81359.1	NVP1004O_12	38	119	1.004.O.	64	8	structural	.	.	Tail-completion (Tc1)	tail-completion protein	.	.	.	0.84	Baseplate	.	.	.	#N/A	.	.	0.196	PDB header: toxin, hydrolase # Chain: B: PDB Molecule: pesticin, lysozyme chimera; PDBTitle: the crystal structure of an engineered phage lysin containing the2 binding domain of pesticin and the killing domain of t4-lysozyme	.
MG592391.1	MG592391.1_prot_AUR81360.1_13	AUR81360.1	NVP1004O_13	39	230	1.004.O.	64	8	structural	.	.	.	hypothetical protein	.	.	.	0.75	Major tail	.	.	.	G3DSA:2.60.40.1080, PF02368 Bacterial Ig-like domain (group 2) IPR003343 Bacterial Ig-like, group 2, SM00635 IPR003343 Bacterial Ig-like, group 2, SSF49373 IPR008964 Invasin/intimin cell-adhesion fragments	.	.	0.997	PDB header: viral protein # Chain: A: PDB Molecule: major tail protein v; PDBTitle: the solution structure of the c-terminal ig-like domain of the2 bacteriophage lambda tail tube protein	.
MG592391.1	MG592391.1_prot_AUR81361.1_14	AUR81361.1	NVP1004O_14	40	125	1.004.O.	64	8	other	.	.	.	hypothetical protein	.	.	.	0.98	Other	.	.	.	#N/A	.	.	0.389	PDB header: metal binding protein # Chain: A: PDB Molecule: guanine nucleotide exchange factor mss4; PDBTitle: crystal structure of mss4 at 1.65 angstroms	.
MG592391.1	MG592391.1_prot_AUR81362.1_15	AUR81362.1	NVP1004O_15	41	172	1.004.O.	64	8	structural	.	.	Neck protein (Ne)	neck protein	.	.	.	0.88	Major capsid	.	.	.	#N/A	.	.	0.201	PDB header: structural genomics, unknown function # Chain: A: PDB Molecule: agr_c_3712p; PDBTitle: x-ray crystal structure of protein agr_c_3712 from agrobacterium2 tumefaciens. northeast structural genomics consortium target atr88.	.
MG592391.1	MG592391.1_prot_AUR81363.1_16	AUR81363.1	NVP1004O_16	42	780	1.004.O.	64	8	structural	.	.	.	coil containing protein	.	.	.	0.16	Minor capsid	.	.	.	Coil, Coil, Coil, Coil, PF06791 Prophage tail length tape measure protein IPR009628 Bacteriophage lambda, GpH, tail tape measure, N-terminal	Tail length tape measure protein	Tail length tape measure protein	0.987	PDB header: dna binding protein # Chain: A: PDB Molecule: chromosome partition protein smc; PDBTitle: crystal structure of a coiled-coil segment (residues 345-468 and 694-2 814) of pyrococcus yayanosii smc	.
MG592391.1	MG592391.1_prot_AUR81364.1_17	AUR81364.1	NVP1004O_17	43	202	1.004.O.	64	8	structural	.	.	.	hypothetical protein	.	.	.	0.83	Minor tail	2.6e-50	VOG5340	hypothetical protein [n=17]	#N/A	exonuclease activity	exonuclease activity	0.977	PDB header: virus # Chain: D: PDB Molecule: gene 5 protein; PDBTitle: cryo-em structure of bacteriophage sf6 at 2.9 angstrom resolution	.
MG592391.1	MG592391.1_prot_AUR81365.1_18	AUR81365.1	NVP1004O_18	44	192	1.004.O.	64	8	other	.	.	.	hypothetical protein	.	.	.	0.97	Other	1.4e-41	VOG5282	hypothetical protein [n=20]	#N/A			0.93	PDB header: structural genomics, unknown function # Chain: A: PDB Molecule: tail protein, 43 kda; PDBTitle: the crystal structure of the tail protein from neisseria meningitidis2 mc58	.
MG592391.1	MG592391.1_prot_AUR81366.1_19	AUR81366.1	NVP1004O_19	45	131	1.004.O.	64	8	other	.	.	.	hypothetical protein	.	.	.	1	Other	2.6e-27	VOG5245	hypothetical protein [n=22]	#N/A			0.975	PDB header: lipoprotein # Chain: A: PDB Molecule: lipoprotein spr; PDBTitle: solution nmr structure of lipoprotein spr from escherichia coli k12.2 northeast structural genomics target er541-37-162	.
MG592391.1	MG592391.1_prot_AUR81367.1_20	AUR81367.1	NVP1004O_20	5832	1176	1.004.O.	64	8	structural	adsorption-RBP	.	.	coil containing protein	.	.	.	0.77	Tail fiber	1.2e-184	VOG5268	tail fiber protein [n=7]	PTHR36251, PF13550 Putative phage tail protein IPR032876 Tip attachment protein J	Putative phage tail protein	Putative phage tail protein	0.994	PDB header: hormone/growth factor # Chain: A: PDB Molecule: anosmin 1; PDBTitle: solution structure of the extracellular matrix protein anosmin-1	.
MG592391.1	MG592391.1_prot_AUR81368.1_21	AUR81368.1	NVP1004O_21	46	1018	1.004.O.	64	8	structural	adsorption-RBP	.	.	coil containing protein	.	.	.	0.85	Tail fiber	.	.	.	Coil, Coil, SSF49452 IPR013784 Carbohydrate-binding-like fold	nuclear chromosome segregation	nuclear chromosome segregation	0.884	PDB header: toxin # Chain: A: PDB Molecule: pesticidal crystal protein cry1ac; PDBTitle: structure of the full-length insecticidal protein cry1ac reveals2 intriguing details of toxin packaging into in vivo formed crystals	.
MG592391.1	MG592391.1_prot_AUR81369.1_22	AUR81369.1	NVP1004O_22	47	222	1.004.O.	64	8	other	.	.	.	hypothetical protein	.	.	.	0.99	Other	.	.	.	#N/A	.	.	0.312	PDB header: hydrolase # Chain: A: PDB Molecule: replicase polyprotein 1ab; PDBTitle: crystal structure of sars coronavirus main proteinase(3clpro)	.
MG592391.1	MG592391.1_prot_AUR81370.1_23	AUR81370.1	NVP1004O_23	48	745	1.004.O.	64	8	other	.	.	.	hypothetical protein	.	.	.	0.99	Other	1.6e-46	VOG4577	DNA polymerase [n=189]	G3DSA:3.30.420.10 IPR036397 Ribonuclease H superfamily, mobidb-lite consensus disorder prediction, SSF53098 IPR012337 Ribonuclease H-like superfamily, SSF56672	nucleic acid binding	nucleic acid binding	1	PDB header: transferase # Chain: A: PDB Molecule: protein (dna polymerase); PDBTitle: crystal structure of an archaebacterial dna polymerase2 d.tok. deposition of second native structure at 2.43 angstrom	.
MG592391.1	MG592391.1_prot_AUR81371.1_24	AUR81371.1	NVP1004O_24	49	387	1.004.O.	64	8	other	.	.	.	BRCT domain protein	.	.	.	0.99	Other	.	.	.	#N/A	.	.	0.934	PDB header: ligase # Chain: A: PDB Molecule: dna ligase; PDBTitle: solution nmr structure of brct domain of t. thermophilus:2 northeast structural genomics consortium target wr64tt	.
MG592391.1	MG592391.1_prot_AUR81372.1_25	AUR81372.1	NVP1004O_25	1019	829	1.004.O.	64	8	other	.	.	.	DNA primase	.	.	.	0.99	Other	5.5e-60	VOG4606	DNA primase [n=17]	G3DSA:3.40.50.300, PTHR35372, PF08706 D5 N terminal like IPR014818 Bacteriophage/plasmid primase, P4, C-terminal, PS51206 Superfamily 3 helicase of DNA viruses domain profile. IPR014015 Helicase, superfamily 3, DNA virus, SM00885 IPR014818 Bacteriophage/plasmid primase, P4, C-terminal, SSF52540 IPR027417 P-loop containing nucleoside triphosphate hydrolase, TIGR01613 primase_Cterm: phage/plasmid p…	hydrolase activity	hydrolase activity	0.998	PDB header: replication # Chain: A: PDB Molecule: dna replication protein; PDBTitle: crystal structure of aav2 rep40-adp complex	.
MG592391.1	MG592391.1_prot_AUR81373.1_26	AUR81373.1	NVP1004O_26	50	79	1.004.O.	64	8	other	.	.	.	coil containing protein	.	.	.	0.99	Other	.	.	.	#N/A	.	.	0.594	PDB header: protein binding # Chain: A: PDB Molecule: albc; PDBTitle: albc, a cyclodipeptide synthase from streptomyces noursei	.
MG592391.1	MG592391.1_prot_AUR81374.1_27	AUR81374.1	NVP1004O_27	1018	143	1.004.O.	64	8	other	.	.	.	hypothetical protein	.	.	.	0.99	Other	.	.	.	#N/A			0.982	PDB header: hydrolase # Chain: A: PDB Molecule: nuclease; PDBTitle: vrr_nuc domain	.
MG592391.1	MG592391.1_prot_AUR81375.1_28	AUR81375.1	NVP1004O_28	51	374	1.004.O.	64	8	other	.	Recombinase, Gp2.5-like	.	nucleic acid-binding%2C OB-fold protein	.	.	.	0.97	Other	1.6e-19	VOG0021	hypothetical protein [n=92]	G3DSA:2.40.50.140, mobidb-lite consensus disorder prediction, mobidb-lite consensus disorder prediction, mobidb-lite consensus disorder prediction, mobidb-lite consensus disorder prediction, PF10991 Protein of unknown function (DUF2815) IPR022595 Protein of unknown function DUF2815, SSF50249 IPR012340 Nucleic acid-binding, OB-fold	.	.	1	PDB header: unknown function # Chain: A: PDB Molecule: phage-related protein duf2815; PDBTitle: phage-related protein duf2815 from enterococcus faecalis	.
MG592391.1	MG592391.1_prot_AUR81376.1_29	AUR81376.1	NVP1004O_29	52	378	1.004.O.	64	8	other	.	.	.	protein of unknown function DUF2800	.	.	.	0.98	Other	.	.	.	PF10926 Protein of unknown function (DUF2800) IPR021229 Protein of unknown function DUF2800	Protein of unknown function (DUF2800)	Protein of unknown function (DUF2800)	0.999	PDB header: hydrolase/dna # Chain: B: PDB Molecule: atp-dependent helicase/deoxyribonuclease subunit b; PDBTitle: crystal structure of addab-dna complex	.
MG592391.1	MG592391.1_prot_AUR81377.1_30	AUR81377.1	NVP1004O_30	53	295	1.004.O.	64	8	other	.	.	.	hypothetical protein	.	.	.	0.97	Other	.	.	.	mobidb-lite consensus disorder prediction, mobidb-lite consensus disorder prediction	.	.	0.771	PDB header: structural protein # Chain: E: PDB Molecule: collagen model peptide (pro-pro-gly)9; PDBTitle: collagen model peptide (pro-pro-gly)9	.
MG592391.1	MG592391.1_prot_AUR81378.1_31	AUR81378.1	NVP1004O_31	54	98	1.004.O.	64	8	other	.	.	.	hypothetical protein	.	.	.	1	Other	.	.	.	#N/A	.	.	0.361	PDB header: transferase # Chain: B: PDB Molecule: acetyl-coa synthase subunit alpha; PDBTitle: structure of acetyl-coenzyme a synthase alpha subunit c-terminal2 domain	.
MG592391.1	MG592391.1_prot_AUR81379.1_32	AUR81379.1	NVP1004O_32	1776	622	1.004.O.	64	8	other	.	.	.	helicase superfamily 1/2 ATP-binding domain protein	.	.	.	0.99	Other	1.5e-44	VOG4548	helicase [n=252]	cd18032 DEXHc_RE_I_III_res, cd18799 SF2_C_EcoAI-like, G3DSA:3.40.50.300, G3DSA:3.40.50.300, PTHR47396, PTHR47396, PF04851 Type III restriction enzyme, res subunit IPR006935 Helicase/UvrB, N-terminal, PF00271 Helicase conserved C-terminal domain IPR001650 Helicase, C-terminal, PS51192 Superfamilies 1 and 2 helicase ATP-binding type-1 domain profile. IPR014001 Helicase superfamily 1/2, ATP-binding …	Type III restriction enzyme res subunit	Type III restriction enzyme res subunit	1	PDB header: hydrolase # Chain: B: PDB Molecule: hsdr; PDBTitle: crystal structure of the hsdr subunit of the ecor124i2 restriction enzyme in complex with atp	.
MG592391.1	MG592391.1_prot_AUR81380.1_33	AUR81380.1	NVP1004O_33	55	71	1.004.O.	64	8	other	.	.	.	hypothetical protein	.	.	.	0.99	Other	.	.	.	#N/A	.	.	0.477	PDB header: protein binding # Chain: A: PDB Molecule: e3 ubiquitin-protein ligase hectd1; PDBTitle: solution structure of mib-herc2 domain in hect domain2 containing protein 1	.
MG592391.1	MG592391.1_prot_AUR81381.1_34	AUR81381.1	NVP1004O_34	1306	150	1.004.O.	64	8	other	.	.	.	N-acetylmuramoyl-L-alanine amidase	.	.	.	1	Other	.	.	.	cd06583 PGRP IPR002502 N-acetylmuramoyl-L-alanine amidase domain, G3DSA:3.40.80.10 IPR036505 N-acetylmuramoyl-L-alanine amidase/PGRP domain superfamily, PTHR11022 IPR015510 Peptidoglycan recognition protein, PTHR11022:SF41, PF01510 N-acetylmuramoyl-L-alanine amidase IPR002502 N-acetylmuramoyl-L-alanine amidase domain, PS00018 EF-hand calcium-binding domain. IPR018247 EF-Hand 1, calcium-binding si…	N-acetylmuramoyl-L-alanine amidase	N-acetylmuramoyl-L-alanine amidase	1	PDB header: hydrolase(acting on linear amides) # Chain: A: PDB Molecule: t7 lysozyme; PDBTitle: the structure of bacteriophage t7 lysozyme, a zinc amidase2 and an inhibitor of t7 rna polymerase	.
MG592391.1	MG592391.1_prot_AUR81382.1_35	AUR81382.1	NVP1004O_35	56	59	1.004.O.	64	8	other	.	.	.	TMhelix containing protein	.	.	.	0.99	Other	.	.	.	#N/A	.	.	0.403	PDB header: ribosome/protein transport # Chain: N: PDB Molecule: PDBTitle: structure of the secy protein translocation channel in action	.
MG592391.1	MG592391.1_prot_AUR81383.1_36	AUR81383.1	NVP1004O_36	57	91	1.004.O.	64	8	other	.	.	.	hypothetical protein	.	.	.	1	Other	.	.	.	#N/A	.	.	0.27	PDB header: translation # Chain: B: PDB Molecule: uncharacterized protein c4b3.07; PDBTitle: structure of s. pombe nuclear import adaptor nro1 (space group p21)	.
MG592391.1	MG592391.1_prot_AUR81384.1_37	AUR81384.1	NVP1004O_37	58	111	1.004.O.	64	8	other	.	.	.	TMhelix containing protein	.	.	.	0.98	Other	.	.	.	#N/A	.	.	0.263	PDB header: cell adhesion # Chain: A: PDB Molecule: thrombospondin-2; PDBTitle: structure of the c-terminal domain of human thrombospondin-2	.
MG592391.1	MG592391.1_prot_AUR81385.1_38	AUR81385.1	NVP1004O_38	59	95	1.004.O.	64	8	other	.	.	.	hypothetical protein	.	.	.	1	Other	.	.	.	#N/A	.	.	0.822	PDB header: protein binding # Chain: C: PDB Molecule: cullin-4a; PDBTitle: crystal structure of the ddb1-cul4a-rbx1-sv5v complex	.
MG592391.1	MG592391.1_prot_AUR81386.1_39	AUR81386.1	NVP1004O_39	60	59	1.004.O.	64	8	other	.	.	.	hypothetical protein	.	.	.	1	Other	.	.	.	#N/A	.	.	0.333	PDB header: isomerase # Chain: B: PDB Molecule: d-lysine 5,6-aminomutase beta subunit; PDBTitle: crystal structure of lysine 5,6-aminomutase in complex with plp,2 cobalamin, and 5'-deoxyadenosine	.
MG592391.1	MG592391.1_prot_AUR81387.1_40	AUR81387.1	NVP1004O_40	4575	119	1.004.O.	64	8	other	.	.	.	hypothetical protein	.	.	.	1	Other	.	.	.	#N/A	.	.	0.615	PDB header: biosynthetic protein # Chain: A: PDB Molecule: lysine biosynthesis enzyme; PDBTitle: crystal structure of a lysine biosynthesis enzyme, lysx,2 from thermus thermophilus hb8	.
MG592391.1	MG592391.1_prot_AUR81388.1_41	AUR81388.1	NVP1004O_41	61	125	1.004.O.	64	8	other	.	.	.	hypothetical protein	.	.	.	1	Other	.	.	.	#N/A	.	.	0.236	PDB header: transcription # Chain: G: PDB Molecule: dna-directed rna polymerase i subunit rpa43; PDBTitle: structure of 14-subunit rna polymerase i at 3.35 a resolution,2 crystal form c2-90	.
MG592391.1	MG592391.1_prot_AUR81389.1_42	AUR81389.1	NVP1004O_42	62	283	1.004.O.	64	8	other	.	.	.	hypothetical protein	.	.	.	1	Other	.	.	.	#N/A	.	.	0.627	PDB header: cell cycle # Chain: A: PDB Molecule: cell division control protein 13; PDBTitle: solution structure of the cdc13 dna-binding domain in a2 complex with single-stranded telomeric dna (dna structure3 not modeled)	.
MG592391.1	MG592391.1_prot_AUR81390.1_43	AUR81390.1	NVP1004O_43	63	103	1.004.O.	64	8	other	.	.	.	hypothetical protein	.	.	.	1	Other	.	.	.	#N/A	.	.	0.569	PDB header: hormone receptor # Chain: A: PDB Molecule: abscisic acid receptor pyl10; PDBTitle: crystal strcuture of aba receptor pyl10 (apo)	.
MG592391.1	MG592391.1_prot_AUR81391.1_44	AUR81391.1	NVP1004O_44	64	63	1.004.O.	64	8	other	.	.	.	hypothetical protein	.	.	.	1	Other	.	.	.	#N/A	.	.	0.147	PDB header: cell cycle # Chain: F: PDB Molecule: klla0b13629p; PDBTitle: structure of the mind complex shows a regulatory focus of yeast2 kinetochore assembly	.
MG592391.1	MG592391.1_prot_AUR81392.1_45	AUR81392.1	NVP1004O_45	65	139	1.004.O.	64	8	other	.	.	.	HNH nuclease	.	.	.	1	Other	.	.	.	cd00085 HNHc IPR003615 HNH nuclease, G3DSA:3.30.40.60, mobidb-lite consensus disorder prediction, PTHR41286, PF01844 HNH endonuclease IPR002711 HNH endonuclease, SM00507 IPR003615 HNH nuclease	HNH endonuclease	HNH endonuclease	0.999	PDB header: hydrolase # Chain: A: PDB Molecule: hnh endonuclease; PDBTitle: crystal structure of deep-sea thermophilic bacteriophage gve2 hnh2 endonuclease with zinc ion	.
MG592391.1	MG592391.1_prot_AUR81393.1_46	AUR81393.1	NVP1004O_46	66	325	1.004.O.	64	8	other	.	.	.	hypothetical protein	.	.	.	0.98	Other	.	.	.	#N/A	.	.	0.338	PDB header: transcription # Chain: B: PDB Molecule: forkhead box o3; PDBTitle: nmr structure of foxo3a transactivation domains (cr2c-cr3) in complex2 with cbp kix domain (2b3l conformation)	.
MG592391.1	MG592391.1_prot_AUR81394.1_47	AUR81394.1	NVP1004O_47	67	74	1.004.O.	64	8	other	.	.	.	hypothetical protein	.	.	.	1	Other	.	.	.	#N/A	.	.	0.154	PDB header: oxidoreductase # Chain: A: PDB Molecule: glutamate dehydrogenase; PDBTitle: glutamate dehydrogenase	.
MG592391.1	MG592391.1_prot_AUR81395.1_48	AUR81395.1	NVP1004O_48	68	62	1.004.O.	64	8	other	.	.	.	DNA-binding domain protein	.	.	.	1	Other	.	.	.	G3DSA:1.10.260.40 IPR010982 Lambda repressor-like, DNA-binding domain superfamily, SSF47413 IPR010982 Lambda repressor-like, DNA-binding domain superfamily	.	.	0.874	PDB header: transcription regulator # Chain: A: PDB Molecule: sos-response transcriptional repressor, lexa; PDBTitle: solution structure of protein sos-response transcriptional2 repressor, lexa from eubacterium rectale. northeast3 structural genomics consortium target err9a	.
MG592391.1	MG592391.1_prot_AUR81396.1_49	AUR81396.1	NVP1004O_49	69	61	1.004.O.	64	8	other	.	.	.	hypothetical protein	.	.	.	1	Other	.	.	.	#N/A	.	.	0.231	PDB header: transferase # Chain: A: PDB Molecule: polynucleotide 2',3'-cyclic phosphate phosphodiesterase / PDBTitle: crystal structure of c. thermocellum pnkp ligase domain apo form	.
MG592391.1	MG592391.1_prot_AUR81397.1_50	AUR81397.1	NVP1004O_50	70	41	1.004.O.	64	8	other	.	.	.	hypothetical protein	.	.	.	1	Other	.	.	.	#N/A	.	.	0.164	PDB header: antimicrobial protein # Chain: A: PDB Molecule: spbc2 prophage-derived bacteriocin sublancin-168; PDBTitle: nmr structure of the s-linked glycopeptide sublancin 168	.
MG592392.1	MG592392.1_prot_AUR81398.1_1	AUR81398.1	NVP1005O_01	71	226	1.005.O.	34	43	other	.	.	.	hypothetical protein	.	.	.	1	Other	.	.	.	PF13455 Meiotically up-regulated gene 113	regulation of transcription DNA-dependent	regulation of transcription DNA-dependent	0.974	PDB header: structural genomics, unknown function # Chain: A: PDB Molecule: hypothetical upf0213 protein bh0048; PDBTitle: solution nmr structure of the upf0213 protein bh0048 from2 bacillus halodurans. northeast structural genomics target3 bhr2.	.
MG592392.1	MG592392.1_prot_AUR81399.1_2	AUR81399.1	NVP1005O_02	627	234	1.005.O.	34	43	other	.	.	.	coil containing protein	.	.	.	0.98	Other	.	.	.	Coil, mobidb-lite consensus disorder prediction, mobidb-lite consensus disorder prediction	.	.	0.489	PDB header: protein binding # Chain: H: PDB Molecule: hepatocyte growth factor-regulated tyrosine kinase PDBTitle: human escrt-0 core complex	.
MG592392.1	MG592392.1_prot_AUR81400.1_3	AUR81400.1	NVP1005O_03	72	652	1.005.O.	34	43	other	.	.	Large subunit terminase (TermL)	terminase large subunit	.	.	.	0.99	Other	1.3e-129	VOG0051	terminase large subunit [n=78]	G3DSA:3.40.50.300, PF05876 Phage terminase large subunit (GpA) IPR008866 Bacteriophage lambda, GpA	Phage terminase large subunit (GpA)	Phage terminase large subunit (GpA)	0.994	PDB header: hydrolase # Chain: B: PDB Molecule: dna packaging protein gp17; PDBTitle: bacteriophage t4 gp17 motor assembly based on crystal2 structures and cryo-em reconstructions	.
MG592392.1	MG592392.1_prot_AUR81401.1_4	AUR81401.1	NVP1005O_04	4563	85	1.005.O.	34	43	structural	.	.	.	coil containing protein	.	.	.	0.66	HTJ	.	.	.	Coil	.	.	0.723	PDB header: lipid-binding protein # Chain: D: PDB Molecule: iron uptake system component efeo; PDBTitle: 1.50 angstrom crystal structure of c-terminal fragment (residues 322-2 384) of iron uptake system component efeo from yersinia pestis.	.
MG592392.1	MG592392.1_prot_AUR81402.1_5	AUR81402.1	NVP1005O_05	2979	538	1.005.O.	34	43	structural	.	.	Portal protein (Portal)	portal protein	.	.	.	0.95	Portal	2.7e-100	VOG0833	portal protein [n=34]	mobidb-lite consensus disorder prediction, mobidb-lite consensus disorder prediction, PF05136 Phage portal protein, lambda family IPR006429 Phage portal protein, lambda family	Phage portal protein lambda family	Phage portal protein lambda family	0.984	PDB header: viral protein # Chain: B: PDB Molecule: portal protein; PDBTitle: structure of bacteriophage spp1 head-to-tail interface filled with dna2 and tape measure protein	.
MG592392.1	MG592392.1_prot_AUR81403.1_6	AUR81403.1	NVP1005O_06	305	397	1.005.O.	34	43	other	.	.	Major capsid protein (MCP)	TMhelix containing protein	.	.	.	0.85	Major capsid	6.4e-30	VOG4573	hypothetical protein [n=31]	G3DSA:3.90.226.10, PTHR42987, PF01343 Peptidase family S49 IPR002142 Peptidase S49, SSF52096 IPR029045 ClpP/crotonase-like domain superfamily	Peptidase family S49	Peptidase family S49	1	PDB header: hydrolase # Chain: C: PDB Molecule: protease 4; PDBTitle: crystal structure of escherichia coli signal peptide peptidase (sppa),2 semet crystals	.
MG592392.1	MG592392.1_prot_AUR81404.1_7	AUR81404.1	NVP1005O_07	73	132	1.005.O.	34	43	structural	.	.	.	hypothetical protein	.	.	.	0.72	Baseplate	.	.	.	#N/A	.	.	0.252	PDB header: ribosome # Chain: R: PDB Molecule: 50s ribosomal protein l21; PDBTitle: crystal structure of the bacterial ribosome from escherichia coli in2 complex with neomycin. this file contains the 50s subunit of the3 first 70s ribosome, with neomycin bound. the entire crystal structure4 contains two 70s ribosomes and is described in remark 400.	.
MG592392.1	MG592392.1_prot_AUR81405.1_8	AUR81405.1	NVP1005O_08	4564	359	1.005.O.	34	43	structural	.	.	.	hypothetical protein	.	.	.	0.93	Major capsid	5.1e-69	VOG1887	major capsid protein [n=27]	G3DSA:3.15.30.10, G3DSA:3.30.1930.10, PF03864 Phage major capsid protein E IPR005564 Major capsid protein GpE	Phage major capsid protein E	Phage major capsid protein E	1	PDB header: structural genomics, unknown function # Chain: A: PDB Molecule: putative capsid protein of prophage; PDBTitle: crystal structure of the putative capsid protein of prophage (e.coli2 cft073)	.
MG592392.1	MG592392.1_prot_AUR81406.1_9	AUR81406.1	NVP1005O_09	306	120	1.005.O.	34	43	no_prediction	.	.	.	hypothetical protein	5T7V_LB	61.65	50S ribosomal protein L29; 70S ribosome, methicillin resistant, linezolid resistant, cryoEM, ribosome; HET: MG; 3.6A {St	0.96	Major capsid	.	.	.	#N/A	.	.	0.458	PDB header: transferase # Chain: A: PDB Molecule: breakpoint cluster region protein; PDBTitle: structure of the bcr-abl oncoprotein oligomerization domain	.
MG592392.1	MG592392.1_prot_AUR81407.1_10	AUR81407.1	NVP1005O_10	74	127	1.005.O.	34	43	structural	.	.	.	hypothetical protein	.	.	.	0.81	Baseplate	.	.	.	#N/A	.	.	0.658	PDB header: viral protein # Chain: A: PDB Molecule: gpfii; PDBTitle: solution structure of bacteriophage lambda gpfii	.
MG592392.1	MG592392.1_prot_AUR81408.1_11	AUR81408.1	NVP1005O_11	128	223	1.005.O.	34	43	structural	.	.	.	hypothetical protein	.	.	.	0.97	Other	.	.	.	#N/A	.	.	0.475	PDB header: cell adhesion # Chain: A: PDB Molecule: tensin; PDBTitle: crystal structure of tensin1 ptb domain	.
MG592392.1	MG592392.1_prot_AUR81409.1_12	AUR81409.1	NVP1005O_12	75	486	1.005.O.	34	43	structural	.	.	Tail sheath (Sheath)	tail sheath protein	.	.	.	1	Tail shaft	1.7e-154	VOG2791	tail sheath protein [n=10]	#N/A			1	PDB header: structural genomics, unknown function # Chain: A: PDB Molecule: uncharacterized protein dsy3957; PDBTitle: crystal structure of the sheath tail protein (dsy3957) from2 desulfitobacterium hafniense, northeast structural genomics3 consortium target dhr18	.
MG592392.1	MG592392.1_prot_AUR81410.1_13	AUR81410.1	NVP1005O_13	76	125	1.005.O.	34	43	no_prediction	.	.	.	hypothetical protein	.	.	.	0.72	Major tail	.	.	.	mobidb-lite consensus disorder prediction	.	.	0.588	PDB header: protein binding # Chain: A: PDB Molecule: 45l; PDBTitle: a bacteriophage transcription regulator inhibits bacterial2 transcription initiation by -factor displacement	.
MG592392.1	MG592392.1_prot_AUR81411.1_14	AUR81411.1	NVP1005O_14	4527	68	1.005.O.	34	43	other	.	.	.	hypothetical protein	.	.	.	0.98	Other	4e-17	VOG0686	hypothetical protein [n=61]	#N/A	.	.	0.521	PDB header: unknown function # Chain: A: PDB Molecule: uncharacterized acr, cog1565 superfamily; PDBTitle: high resolution native crystal structure of an uncharacterized acr,2 cog1565 superfamily protein from burkholderia thailandensis, solved3 by iodide ion sad	.
MG592392.1	MG592392.1_prot_AUR81412.1_15	AUR81412.1	NVP1005O_15	2980	64	1.005.O.	34	43	other	.	.	.	hypothetical protein	.	.	.	1	Other	.	.	.	Coil	.	.	0.165	PDB header: ligase/rna # Chain: A: PDB Molecule: isoleucyl-trna synthetase; PDBTitle: insights into editing from an ile-trna synthetase structure2 with trna(ile) and mupirocin	.
MG592392.1	MG592392.1_prot_AUR81413.1_16	AUR81413.1	NVP1005O_16	1943	51	1.005.O.	34	43	other	.	.	.	hypothetical protein	.	.	.	1	Other	.	.	.	#N/A	.	.	0.225	PDB header: de novo protein # Chain: A: PDB Molecule: apo-(csl16c)3; PDBTitle: crystal structure of an apo tris-thiolate binding site in a de novo2 three stranded coiled coil peptide	.
MG592392.1	MG592392.1_prot_AUR81414.1_17	AUR81414.1	NVP1005O_17	77	62	1.005.O.	34	43	other	.	.	.	hypothetical protein	.	.	.	1	Other	.	.	.	#N/A	.	.	0.068	PDB header: viral protein # Chain: B: PDB Molecule: recombination protein uvsy; PDBTitle: crystal structure of the bacteriophage t4 recombination mediator2 protein uvsy, lattice type iii	.
MG592392.1	MG592392.1_prot_AUR81415.1_18	AUR81415.1	NVP1005O_18	78	61	1.005.O.	34	43	other	.	.	.	hypothetical protein	.	.	.	1	Other	.	.	.	#N/A	.	.	0.273	PDB header: hydrolase # Chain: A: PDB Molecule: aaa family atpase, p60 katanin; PDBTitle: structure of the mit domain from a s. solfataricus vps4-2 like atpase	.
MG592392.1	MG592392.1_prot_AUR81416.1_19	AUR81416.1	NVP1005O_19	1944	71	1.005.O.	34	43	other	.	.	.	homeodomain-like protein	.	.	.	1	Other	.	.	.	G3DSA:1.10.10.60, PF02954 Bacterial regulatory protein, Fis family IPR002197 DNA binding HTH domain, Fis-type, SSF46689 IPR009057 Homeobox-like domain superfamily	.	.	0.943	PDB header: transcription activator # Chain: A: PDB Molecule: factor for inversion stimulation; PDBTitle: the crystal structure of e. coli fis mutant q74a	.
MG592392.1	MG592392.1_prot_AUR81417.1_20	AUR81417.1	NVP1005O_20	79	138	1.005.O.	34	43	no_prediction	.	.	.	hypothetical protein	.	.	.	0.97	Other	.	.	.	#N/A	.	.	0.58	PDB header: viral protein # Chain: A: PDB Molecule: vp17; PDBTitle: vp17, a capsid protein of bacteriophage p23-77	.
MG592392.1	MG592392.1_prot_AUR81418.1_21	AUR81418.1	NVP1005O_21	4566	519	1.005.O.	34	43	structural	.	.	.	TMhelix containing protein	.	.	.	0.07	Minor capsid	.	.	.	#N/A	Phage tail tape measure protein TP901	Phage tail tape measure protein TP901	0.989	PDB header: de novo protein # Chain: A: PDB Molecule: designed helical bundle; PDBTitle: thermodynamic hyperstability in parametrically designed2 helical bundles	.
MG592392.1	MG592392.1_prot_AUR81419.1_22	AUR81419.1	NVP1005O_22	3915	87	1.005.O.	34	43	other	.	.	.	coil containing protein	.	.	.	0.99	Other	.	.	.	Coil	.	.	0.415	PDB header: transferase # Chain: B: PDB Molecule: short-chain z-isoprenyl diphosphate synthetase; PDBTitle: rv1086 native	.
MG592392.1	MG592392.1_prot_AUR81420.1_23	AUR81420.1	NVP1005O_23	2205	299	1.005.O.	34	43	other	.	.	.	hypothetical protein	.	.	.	1	Other	2.9e-25	VOG4805	hypothetical protein [n=11]	PF13455 Meiotically up-regulated gene 113	regulation of transcription DNA-dependent	regulation of transcription DNA-dependent	0.953	PDB header: structural genomics, unknown function # Chain: A: PDB Molecule: hypothetical upf0213 protein bh0048; PDBTitle: solution nmr structure of the upf0213 protein bh0048 from2 bacillus halodurans. northeast structural genomics target3 bhr2.	.
MG592392.1	MG592392.1_prot_AUR81421.1_24	AUR81421.1	NVP1005O_24	80	94	1.005.O.	34	43	other	.	.	.	hypothetical protein	.	.	.	0.98	Other	.	.	.	mobidb-lite consensus disorder prediction	.	.	0.156	PDB header: membrane protein/immune system # Chain: A: PDB Molecule: t-cell surface glycoprotein cd3 epsilon chain; PDBTitle: crystal structure of human cd3-e/d dimer in complex with a ucht12 single-chain antibody fragment	.
MG592392.1	MG592392.1_prot_AUR81422.1_25	AUR81422.1	NVP1005O_25	631	416	1.005.O.	34	43	structural	.	.	.	DNA circulation	.	.	.	0.69	Baseplate	2.5e-102	VOG2792	tail/DNA circulation protein [n=4]	PF07157 DNA circularisation protein N-terminus IPR009826 DNA circulation, N-terminal	DNA circulation	DNA circulation	0.97	PDB header: viral protein # Chain: B: PDB Molecule: hypothetical protein 19.1; PDBTitle: crystal structure of spp1 dit (gp 19.1) protein, a paradigm2 of hub adsorption apparatus in gram-positive infecting3 phages.	.
MG592392.1	MG592392.1_prot_AUR81423.1_26	AUR81423.1	NVP1005O_26	1096	221	1.005.O.	34	43	other	.	.	.	calcineurin-like phosphoesterase	.	.	.	0.99	Other	6.8e-62	VOG0156	serine/threonine protein phosphatase [n=22]	G3DSA:3.60.21.10 IPR029052 Metallo-dependent phosphatase-like, PTHR42850, PTHR42850:SF4, PF00149 Calcineurin-like phosphoesterase IPR004843 Calcineurin-like phosphoesterase domain, ApaH type, SSF56300	endonuclease activity	endonuclease activity	1	PDB header: hydrolase # Chain: A: PDB Molecule: metallophosphoesterase; PDBTitle: crystal structure of the phosphatase domain of c. thermocellum2 (bacterial) pnkp	.
MG592392.1	MG592392.1_prot_AUR81424.1_27	AUR81424.1	NVP1005O_27	81	403	1.005.O.	34	43	structural	.	.	.	hypothetical protein	.	.	.	0.96	Other	1.1e-145	VOG8242	hypothetical protein [n=2]	cd00118 LysM IPR018392 LysM domain, G3DSA:2.30.300.10, G3DSA:3.55.50.10, G3DSA:3.30.1920.10 IPR023399 Baseplate-like, two-layer sandwich fold, SSF69279, SSF69279			1	PDB header: structural genomics, unknown function # Chain: A: PDB Molecule: tail protein, 43 kda; PDBTitle: the crystal structure of the tail protein from neisseria meningitidis2 mc58	.
MG592392.1	MG592392.1_prot_AUR81425.1_28	AUR81425.1	NVP1005O_28	2995	361	1.005.O.	34	43	other	.	.	.	C-5 cytosine-specific DNA methylase	.	.	.	1	Other	1.4e-42	VOG4567	DNA methylase [n=78]	G3DSA:3.40.50.150, G3DSA:3.90.120.10, G3DSA:3.40.50.150, PTHR46098, PF00145 C-5 cytosine-specific DNA methylase IPR001525 C-5 cytosine methyltransferase, PS00094 C-5 cytosine-specific DNA methylases active site. IPR018117 DNA methylase, C-5 cytosine-specific, active site, PS51679 C-5 cytosine-specific DNA methylase (Dnmt) domain profile. IPR001525 C-5 cytosine methyltransferase, SSF53335 IPR02906…	DNA (cytosine-5-)-methyltransferase activity	DNA (cytosine-5-)-methyltransferase activity	1	PDB header: transferase # Chain: A: PDB Molecule: dna (cytosine-5)-methyltransferase 1; PDBTitle: structure of human dnmt1 (601-1600) in complex with sinefungin	.
MG592392.1	MG592392.1_prot_AUR81426.1_29	AUR81426.1	NVP1005O_29	82	218	1.005.O.	34	43	structural	.	.	.	hypothetical protein	.	.	.	0.57	Tail fiber	.	.	.	mobidb-lite consensus disorder prediction, mobidb-lite consensus disorder prediction	.	.	0.964	PDB header: viral protein # Chain: B: PDB Molecule: gene product 138; PDBTitle: crystal structure of the c-terminal fragment of the bacteriophage2 phi92 membrane-piercing protein gp138	.
MG592392.1	MG592392.1_prot_AUR81427.1_30	AUR81427.1	NVP1005O_30	4360	229	1.005.O.	34	43	other	.	.	.	hypothetical protein	.	.	.	1	Other	6.7e-30	VOG5965	hypothetical protein [n=9]	#N/A	.	.	0.338	PDB header: membrane protein # Chain: A: PDB Molecule: putative uncharacterized protein; PDBTitle: crystal structure of an invertebrate p2x receptor from the gulf coast2 tick in the presence of atp and zn2+ ion at 2.9 angstroms	.
MG592392.1	MG592392.1_prot_AUR81428.1_31	AUR81428.1	NVP1005O_31	3109	61	1.005.O.	34	43	other	.	.	.	hypothetical protein	.	.	.	1	Other	.	.	.	#N/A	.	.	0.105	PDB header: transcription # Chain: B: PDB Molecule: dna-directed rna polymerase; PDBTitle: crystal structure of euryarchaeal rna polymerase from thermococcus2 kodakarensis	.
MG592392.1	MG592392.1_prot_AUR81429.1_32	AUR81429.1	NVP1005O_32	312	135	1.005.O.	34	43	no_prediction	.	.	.	hypothetical protein	.	.	.	0.44	Tail fiber	3.4e-25	VOG2794	hypothetical protein [n=9]	#N/A	.	.	0.64	PDB header: virus # Chain: A: PDB Molecule: bacteriophage fr capsid; PDBTitle: phage fr capsids with a four residue deletion in the coat2 protein fg loop	.
MG592392.1	MG592392.1_prot_AUR81430.1_33	AUR81430.1	NVP1005O_33	134	397	1.005.O.	34	43	structural	.	.	.	hypothetical protein	.	.	.	0.99	Baseplate	2.2e-35	VOG4691	hypothetical protein [n=103]	PTHR37829, PF04865 Baseplate J-like protein IPR006949 Baseplate protein J-like	Baseplate J-like protein	Baseplate J-like protein	0.996	PDB header: viral protein # Chain: E: PDB Molecule: baseplate wedge protein gp6; PDBTitle: in vitro assembled star-shaped hubless t4 baseplate	.
MG592392.1	MG592392.1_prot_AUR81431.1_34	AUR81431.1	NVP1005O_34	2994	215	1.005.O.	34	43	other	.	.	.	DNA methylase	.	.	.	1	Other	3.2e-48	VOG4571	DNA methylase [n=102]	G3DSA:3.40.50.150, PTHR13370:SF18, PTHR13370, PF01555 DNA methylase IPR002941 DNA methylase N-4/N-6, PF01555 DNA methylase IPR002941 DNA methylase N-4/N-6, PR00508 S21 class N4 adenine-specific DNA methyltransferase signature IPR001091 Restriction/modification DNA-methylase, PR00508 S21 class N4 adenine-specific DNA methyltransferase signature IPR001091 Restriction/modification DNA-methylase, PR0…	DNA methylase	DNA methylase	1	PDB header: transferase # Chain: A: PDB Molecule: adenine-specific methyltransferase mboiia; PDBTitle: crystal structure of methyltransferase mboiia (moraxella2 bovis)	.
MG592392.1	MG592392.1_prot_AUR81432.1_35	AUR81432.1	NVP1005O_35	135	255	1.005.O.	34	43	no_prediction	.	.	.	hypothetical protein	.	.	.	0.86	Portal	.	.	.	#N/A	.	.	0.352	PDB header: hydrolase # Chain: A: PDB Molecule: n-acetylmuramoyl-l-alanine amidase; PDBTitle: crystal structure of native amid at 1.8 angstrom	.
MG592392.1	MG592392.1_prot_AUR81433.1_36	AUR81433.1	NVP1005O_36	313	98	1.005.O.	34	43	no_prediction	.	.	.	hypothetical protein	.	.	.	0.61	HTJ	.	.	.	#N/A	.	.	0.386	PDB header: ligase # Chain: A: PDB Molecule: e3 ubiquitin-protein ligase mycbp2; PDBTitle: crystal structure of the first phr domain of the mouse myc-binding2 protein 2 (mycbp-2)	.
MG592392.1	MG592392.1_prot_AUR81434.1_37	AUR81434.1	NVP1005O_37	2225	432	1.005.O.	34	43	no_prediction	.	.	.	hypothetical protein	.	.	.	0.5	Tail fiber	.	.	.	#N/A	.	.	0.655	PDB header: capping enzyme # Chain: A: PDB Molecule: mrna capping enzyme; PDBTitle: structure of two different conformations of mrna capping2 enzyme in complex with gtp	.
MG592392.1	MG592392.1_prot_AUR81435.1_38	AUR81435.1	NVP1005O_38	1368	587	1.005.O.	34	43	no_prediction	.	.	.	hypothetical protein	.	.	.	0.68	Tail fiber	.	.	.	mobidb-lite consensus disorder prediction, mobidb-lite consensus disorder prediction, mobidb-lite consensus disorder prediction	.	.	0.72	PDB header: hydrolase # Chain: A: PDB Molecule: jmb19063; PDBTitle: from soil to structure: a novel dimeric family 3-beta-glucosidase2 isolated from compost using metagenomic analysis	.
MG592392.1	MG592392.1_prot_AUR81436.1_39	AUR81436.1	NVP1005O_39	83	117	1.005.O.	34	43	other	.	.	.	hypothetical protein	.	.	.	1	Other	.	.	.	#N/A	.	.	0.485	PDB header: nuclear protein # Chain: B: PDB Molecule: nudc domain-containing protein 2; PDBTitle: crystal structure of nudc domain-containing protein 2 (13542905) from2 mus musculus at 1.95 a resolution	.
MG592392.1	MG592392.1_prot_AUR81437.1_40	AUR81437.1	NVP1005O_40	84	60	1.005.O.	34	43	other	.	.	.	coil containing protein	.	.	.	1	Other	.	.	.	Coil	.	.	0.4	PDB header: immune system # Chain: K: PDB Molecule: kcsa; PDBTitle: the crystal structure of the cytoplasmic domain of kcsa	.
MG592392.1	MG592392.1_prot_AUR81438.1_41	AUR81438.1	NVP1005O_41	2953	66	1.005.O.	34	43	other	.	.	.	Cro/C1-type helix-turn-helix domain protein	.	.	.	1	Other	.	.	.	cd00093 HTH_XRE IPR001387 Cro/C1-type helix-turn-helix domain, G3DSA:1.10.260.40 IPR010982 Lambda repressor-like, DNA-binding domain superfamily, PF01381 Helix-turn-helix IPR001387 Cro/C1-type helix-turn-helix domain, PS50943 Cro/C1-type HTH domain profile. IPR001387 Cro/C1-type helix-turn-helix domain, SSF47413 IPR010982 Lambda repressor-like, DNA-binding domain superfamily	.	.	0.975	PDB header: dna-binding protein # Chain: A: PDB Molecule: cylr2; PDBTitle: regulation of cytolysin expression by enterococcus2 faecalis: role of cylr2	.
MG592392.1	MG592392.1_prot_AUR81439.1_42	AUR81439.1	NVP1005O_42	85	104	1.005.O.	34	43	other	.	.	.	coil containing protein	.	.	.	1	Other	.	.	.	Coil	.	.	0.564	PDB header: replication/dna # Chain: A: PDB Molecule: chromosomal replication initiator protein dnaa; PDBTitle: crystal structure of dnaa domainiv complexed with dnaabox2 dna	.
MG592392.1	MG592392.1_prot_AUR81440.1_43	AUR81440.1	NVP1005O_43	318	113	1.005.O.	34	43	no_prediction	.	.	.	TMhelix containing protein	3JC8_Oa	75.61	PilO; motor, pilus, ring, membrane channel, MOTOR PROTEIN; HET: MEA;{Myxococcus xanthus DK 1622}	0.97	Other	.	.	.	#N/A	.	.	0.316	PDB header: oxidoreductase # Chain: C: PDB Molecule: putative membrane protein; PDBTitle: the structure of bd oxidase from geobacillus thermodenitrificans	.
MG592392.1	MG592392.1_prot_AUR81441.1_44	AUR81441.1	NVP1005O_44	4346	126	1.005.O.	34	43	other	.	.	.	TMhelix containing protein	.	.	.	0.99	Other	.	.	.	#N/A	.	.	0.221	PDB header: transferase/signaling protein # Chain: B: PDB Molecule: chemotaxis protein chea; PDBTitle: chey-binding domain of chea in complex with chey at 2.1 a resolution	.
MG592392.1	MG592392.1_prot_AUR81442.1_45	AUR81442.1	NVP1005O_45	86	911	1.005.O.	34	43	structural	adsorption-RBP	.	.	hypothetical protein	.	.	.	0.57	Tail fiber	.	.	.	mobidb-lite consensus disorder prediction, mobidb-lite consensus disorder prediction			0.798	PDB header: lyase # Chain: A: PDB Molecule: particle-associated lyase; PDBTitle: gp54 tailspike of acinetobacter baumannii bacteriophage ap22 in2 complex with a. baumannii capsular saccharide	.
MG592392.1	MG592392.1_prot_AUR81443.1_46	AUR81443.1	NVP1005O_46	2983	206	1.005.O.	34	43	other	.	.	.	membrane lipoprotein	.	.	.	0.98	Other	.	.	.	mobidb-lite consensus disorder prediction, mobidb-lite consensus disorder prediction, mobidb-lite consensus disorder prediction, PS51257 Prokaryotic membrane lipoprotein lipid attachment site profile.	.	.	0.389	PDB header: receptor/immune system # Chain: C: PDB Molecule: ly49a; PDBTitle: complex between nk cell receptor ly49a and its mhc class i2 ligand h-2dd	.
MG592392.1	MG592392.1_prot_AUR81444.1_47	AUR81444.1	NVP1005O_47	87	62	1.005.O.	34	43	other	.	.	.	TMhelix containing protein	.	.	.	0.99	Other	.	.	.	#N/A	.	.	0.092	PDB header: viral protein # Chain: C: PDB Molecule: small terminase; PDBTitle: crystal structure of the small terminase from thermophilic phage g20c	.
MG592392.1	MG592392.1_prot_AUR81445.1_48	AUR81445.1	NVP1005O_48	2396	152	1.005.O.	34	43	other	.	.	.	N-acetylmuramoyl-L-alanine amidase	.	.	.	1	Other	.	.	.	cd06583 PGRP IPR002502 N-acetylmuramoyl-L-alanine amidase domain, Coil, G3DSA:3.40.80.10 IPR036505 N-acetylmuramoyl-L-alanine amidase/PGRP domain superfamily, PTHR11022:SF41, PTHR11022 IPR015510 Peptidoglycan recognition protein, PF01510 N-acetylmuramoyl-L-alanine amidase IPR002502 N-acetylmuramoyl-L-alanine amidase domain, SM00644 IPR002502 N-acetylmuramoyl-L-alanine amidase domain, SSF55846 IPR…	peptidoglycan catabolic process	peptidoglycan catabolic process	1	PDB header: hydrolase(acting on linear amides) # Chain: A: PDB Molecule: t7 lysozyme; PDBTitle: the structure of bacteriophage t7 lysozyme, a zinc amidase2 and an inhibitor of t7 rna polymerase	.
MG592392.1	MG592392.1_prot_AUR81446.1_49	AUR81446.1	NVP1005O_49	3458	46	1.005.O.	34	43	other	.	.	.	TMhelix containing protein	.	.	.	1	Other	.	.	.	#N/A	.	.	0.106	PDB header: hydrolase # Chain: A: PDB Molecule: endolysin; PDBTitle: the amidase-2 domain of lysgh15	.
MG592392.1	MG592392.1_prot_AUR81447.1_50	AUR81447.1	NVP1005O_50	88	167	1.005.O.	34	43	other	.	.	.	hypothetical protein	.	.	.	1	Other	5.1e-22	VOG7486	hypothetical protein [n=4]	#N/A	.	.	0.687	PDB header: transferase # Chain: Y: PDB Molecule: dna-directed rna polymerase subunit 13; PDBTitle: the x-ray crystal structure of rna polymerase from archaea	.
MG592392.1	MG592392.1_prot_AUR81448.1_51	AUR81448.1	NVP1005O_51	321	117	1.005.O.	34	43	other	.	.	.	NinX	.	.	.	1	Other	1.5e-20	VOG0294	hypothetical protein [n=22]	PF10765 Protein of unknown function (DUF2591) IPR019701 Bacteriophage P22, NinX	Protein of unknown function (DUF2591)	Protein of unknown function (DUF2591)	0.976	PDB header: unknown function # Chain: B: PDB Molecule: uncharacterized protein; PDBTitle: 2.75 angstrom resolution crystal structure of uncharacterized protein2 from burkholderia cenocepacia j2315	.
MG592392.1	MG592392.1_prot_AUR81449.1_52	AUR81449.1	NVP1005O_52	641	96	1.005.O.	34	43	other	.	.	.	hypothetical protein	.	.	.	1	Other	.	.	.	#N/A	.	.	0.482	PDB header: hydrolase # Chain: A: PDB Molecule: matrilysin; PDBTitle: nmr solution structure of the pro form of human matrilysin (prommp-7)	.
MG592392.1	MG592392.1_prot_AUR81450.1_53	AUR81450.1	NVP1005O_53	89	106	1.005.O.	34	43	other	.	.	.	coil containing protein	.	.	.	0.98	Other	.	.	.	Coil	.	.	0.47	PDB header: viral protein # Chain: C: PDB Molecule: nhis acre1 anti-crispr protein; PDBTitle: structure of a phage anti-crispr protein	.
MG592392.1	MG592392.1_prot_AUR81451.1_54	AUR81451.1	NVP1005O_54	2251	138	1.005.O.	34	43	other	.	.	.	dUTPase	.	.	.	0.98	Other	6.9e-35	VOG0085	deoxyuridine 5'-triphosphate nucleotidohydrolase [n=40]	cd07557 trimeric_dUTPase IPR033704 dUTPase, trimeric, G3DSA:2.70.40.10 IPR036157 dUTPase-like superfamily, PTHR11241:SF0, PTHR11241 IPR008181 Deoxyuridine triphosphate nucleotidohydrolase, PF00692 dUTPase IPR029054 dUTPase-like, SSF51283 IPR036157 dUTPase-like superfamily, TIGR00576 dut: dUTP diphosphatase IPR008181 Deoxyuridine triphosphate nucleotidohydrolase	This enzyme is involved in nucleotide metabolism it produces dUMP the immediate precursor of thymidine nucleotides and it decreases the intracellular concentration of dUTP so that uracil cannot be incorporated into DNA	This enzyme is involved in nucleotide metabolism it produces dUMP the immediate precursor of thymidine nucleotides and it decreases the intracellular concentration of dUTP so that uracil cannot be incorporated into DNA	1	PDB header: hydrolase # Chain: A: PDB Molecule: putative uncharacterized protein; PDBTitle: chlorella dutpase	.
MG592392.1	MG592392.1_prot_AUR81452.1_55	AUR81452.1	NVP1005O_55	615	169	1.005.O.	34	43	other	.	.	.	DNA N-6-adenine-methyltransferase	.	.	.	1	Other	1.7e-43	VOG0822	hypothetical protein [n=53]	PF05869 DNA N-6-adenine-methyltransferase (Dam) IPR008593 DNA N-6-adenine-methyltransferase, PS00092 N-6 Adenine-specific DNA methylases signature. IPR002052 DNA methylase, N-6 adenine-specific, conserved site, TIGR01712 phage_N6A_met: phage N-6-adenine-methyltransferase IPR008593 DNA N-6-adenine-methyltransferase	DNA methylase	DNA methylase	0.973	PDB header: methyltransferase # Chain: B: PDB Molecule: adenine-n6-dna-methyltransferase taqi; PDBTitle: structure of adenine-n6-dna-methyltransferase taqi	.
MG592392.1	MG592392.1_prot_AUR81453.1_56	AUR81453.1	NVP1005O_56	90	129	1.005.O.	34	43	other	.	.	.	hypothetical protein	.	.	.	1	Other	.	.	.	#N/A	.	.	0.262	PDB header: signaling protein # Chain: A: PDB Molecule: plexin-b2; PDBTitle: plexinb2 cytoplasmic region/pdz-rhogef pdz domain complex	.
MG592392.1	MG592392.1_prot_AUR81454.1_57	AUR81454.1	NVP1005O_57	91	196	1.005.O.	34	43	other	.	.	.	hypothetical protein	.	.	.	0.98	Other	3e-82	VOG6566	EaC protein [n=2]	PF17457 Family of unknown function (DUF5420) IPR035360 Protein of unknown function DUF5420			0.782	PDB header: transferase # Chain: A: PDB Molecule: udp-glucose-glycoprotein glucosyltransferase-like protein; PDBTitle: udp-glucose glycoprotein glucosyltransferase from chaetomium2 thermophilum double mutant d611c:g1050c	.
MG592392.1	MG592392.1_prot_AUR81455.1_58	AUR81455.1	NVP1005O_58	1956	58	1.005.O.	34	43	other	.	.	.	hypothetical protein	.	.	.	1	Other	.	.	.	#N/A	.	.	0.394	PDB header: toxin, transferase # Chain: A: PDB Molecule: adp-ribosylating toxin cards; PDBTitle: cards toxin, full-length	.
MG592392.1	MG592392.1_prot_AUR81456.1_59	AUR81456.1	NVP1005O_59	644	148	1.005.O.	34	43	other	.	.	.	hypothetical protein	.	.	.	0.99	Other	.	.	.	#N/A	nucleic acid binding	nucleic acid binding	1	PDB header: site-specific recombinase # Chain: A: PDB Molecule: holliday junction resolvase (ruvc); PDBTitle: atomic structure of the ruvc resolvase: a holliday junction-2 specific endonuclease from e. coli	.
MG592392.1	MG592392.1_prot_AUR81457.1_60	AUR81457.1	NVP1005O_60	2431	548	1.005.O.	34	43	other	.	.	.	P-loop containing nucleoside triphosphate hydrolase	.	.	.	1	Other	6.9e-67	VOG4548	helicase [n=252]	cd18032 DEXHc_RE_I_III_res, cd18799 SF2_C_EcoAI-like, G3DSA:3.40.50.300, G3DSA:3.40.50.300, PTHR47396, PTHR47396, PF04851 Type III restriction enzyme, res subunit IPR006935 Helicase/UvrB, N-terminal, PF00271 Helicase conserved C-terminal domain IPR001650 Helicase, C-terminal, PS51192 Superfamilies 1 and 2 helicase ATP-binding type-1 domain profile. IPR014001 Helicase superfamily 1/2, ATP-binding …	Type III restriction enzyme res subunit	Type III restriction enzyme res subunit	1	PDB header: hydrolase/dna # Chain: B: PDB Molecule: llabiii; PDBTitle: atp-dependent type isp restriction-modification enzyme llabiii bound2 to dna	.
MG592392.1	MG592392.1_prot_AUR81458.1_61	AUR81458.1	NVP1005O_61	645	402	1.005.O.	34	43	other	.	.	.	hypothetical protein	.	.	.	1	Other	3.2e-82	VOG4368	hypothetical protein [n=29]	#N/A			0.987	PDB header: deoxyribonuclease # Chain: A: PDB Molecule: lambda exonuclease; PDBTitle: toroidal structure of lambda exonuclease determined at 2.42 angstroms	.
MG592392.1	MG592392.1_prot_AUR81459.1_62	AUR81459.1	NVP1005O_62	646	180	1.005.O.	34	43	other	.	.	.	ribonuclease H-like domain protein	.	.	.	0.99	Other	1e-34	VOG0982	hypothetical protein [n=70]	G3DSA:3.30.420.10 IPR036397 Ribonuclease H superfamily, PF16473 3' exoribonuclease, RNase T-like IPR033390 3'-5' exoribonuclease Rv2179c-like domain, SSF53098 IPR012337 Ribonuclease H-like superfamily	3' exoribonuclease RNase T-like	3' exoribonuclease RNase T-like	1	PDB header: hydrolase # Chain: B: PDB Molecule: 3'-5' exonuclease eri1; PDBTitle: crystal structure of full-length 3'-exonuclease	.
MG592392.1	MG592392.1_prot_AUR81460.1_63	AUR81460.1	NVP1005O_63	909	304	1.005.O.	34	43	no_prediction	.	.	.	coil containing protein	.	.	.	0.98	Other	2e-65	VOG0623	hypothetical protein [n=18]	Coil, Coil, Coil, mobidb-lite consensus disorder prediction	.	.	0.509	PDB header: blood clotting # Chain: E: PDB Molecule: fibrinogen; PDBTitle: crystal structure of native chicken fibrinogen	.
MG592392.1	MG592392.1_prot_AUR81461.1_64	AUR81461.1	NVP1005O_64	647	174	1.005.O.	34	43	no_prediction	.	.	.	hypothetical protein	.	.	.	0.84	Major capsid	.	.	.	mobidb-lite consensus disorder prediction, PF05037 Protein of unknown function (DUF669) IPR007731 Protein of unknown function DUF669	Protein of unknown function (DUF669)	Protein of unknown function (DUF669)	0.382	PDB header: hydrolase # Chain: A: PDB Molecule: uncharacterized protein; PDBTitle: crystal structure of a putative beta-lactamase from burkholderia2 vietnamiensis	.
MG592392.1	MG592392.1_prot_AUR81462.1_65	AUR81462.1	NVP1005O_65	648	251	1.005.O.	34	43	other	.	Recombinase, Rad51-like, Sak4-like	.	AAA domain protein	.	.	.	0.97	Other	7.3e-36	VOG0322	hypothetical protein [n=129]	PF13479 AAA domain, SSF52540 IPR027417 P-loop containing nucleoside triphosphate hydrolase	AAA domain	AAA domain	0.99	PDB header: recombination # Chain: A: PDB Molecule: protein reca; PDBTitle: crystal structure of thermotoga maritima reca	.
MG592392.1	MG592392.1_prot_AUR81463.1_66	AUR81463.1	NVP1005O_66	649	750	1.005.O.	34	43	other	.	.	.	coil containing protein	.	.	.	0.98	Other	2.7e-158	VOG5126	putative bifunctional DNA primase/polymerase [n=28]	cd04859 Prim_Pol, Coil, PF09250 Bifunctional DNA primase/polymerase, N-terminal IPR015330 DNA primase/polymerase, bifunctional, N-terminal, PF08707 Primase C terminal 2 (PriCT-2) IPR014819 Primase, C-terminal 2, PF13148 Protein of unknown function (DUF3987) IPR025048 Protein of unknown function DUF3987), SM00943 IPR015330 DNA primase/polymerase, bifunctional, N-terminal, SSF56747	Bifunctional DNA primase/polymerase N-terminal	Bifunctional DNA primase/polymerase N-terminal	1	PDB header: replication # Chain: A: PDB Molecule: orf904; PDBTitle: bifunctional dna primase/polymerase domain of orf904 from2 the archaeal plasmid prn1- triple mutant f50m/l107m/l110m3 semet remote	.
MG592392.1	MG592392.1_prot_AUR81464.1_67	AUR81464.1	NVP1005O_67	650	77	1.005.O.	34	43	other	.	.	.	hypothetical protein	.	.	.	1	Other	.	.	.	#N/A	.	.	0.562	PDB header: protein binding # Chain: A: PDB Molecule: dna mimic protein dmp12; PDBTitle: neisseria dna mimic protein dmp12	.
MG592392.1	MG592392.1_prot_AUR81465.1_68	AUR81465.1	NVP1005O_68	651	112	1.005.O.	34	43	other	.	.	.	hypothetical protein	.	.	.	1	Other	.	.	.	G3DSA:1.10.10.10 IPR036388 Winged helix-like DNA-binding domain superfamily	.	.	0.955	PDB header: dna binding protein/dna # Chain: M: PDB Molecule: hnh homing endonuclease; PDBTitle: dna binding and cleavage by the hnh homing endonuclease i-hmui	.
MG592392.1	MG592392.1_prot_AUR81466.1_69	AUR81466.1	NVP1005O_69	4577	237	1.005.O.	34	43	structural	.	.	Neck protein (Ne)	neck protein	.	.	.	0.99	Other	.	.	.	#N/A	.	.	0.524	PDB header: hydrolase/rna/dna # Chain: A: PDB Molecule: crispr-associated endonuclease cas9; PDBTitle: crystal structure of campylobacter jejuni cas9 in complex with sgrna2 and target dna (agaaaca pam)	.
MG592393.1	MG592393.1_prot_AUR81467.1_1	AUR81467.1	NVP1007O_01	2994	252	1.007.O.	35	30	other	.	.	.	DNA methylase	.	.	.	1	Other	3.5e-62	VOG4571	DNA methylase [n=102]	G3DSA:3.40.50.150, PTHR13370, PTHR13370:SF18, PF01555 DNA methylase IPR002941 DNA methylase N-4/N-6, PR00508 S21 class N4 adenine-specific DNA methyltransferase signature IPR001091 Restriction/modification DNA-methylase, PR00508 S21 class N4 adenine-specific DNA methyltransferase signature IPR001091 Restriction/modification DNA-methylase, PR00508 S21 class N4 adenine-specific DNA methyltransferas…	DNA methylase	DNA methylase	1	PDB header: transferase # Chain: A: PDB Molecule: adenine-specific methyltransferase mboiia; PDBTitle: crystal structure of methyltransferase mboiia (moraxella2 bovis)	.
MG592393.1	MG592393.1_prot_AUR81468.1_2	AUR81468.1	NVP1007O_02	92	492	1.007.O.	35	30	other	.	.	Large subunit terminase (TermL)	terminase large subunit	.	.	.	0.97	Other	4.1e-17	VOG4544	terminase large subunit [n=695]	G3DSA:3.40.50.300, G3DSA:3.30.420.240, mobidb-lite consensus disorder prediction, mobidb-lite consensus disorder prediction, PTHR39184, PF04466 Phage terminase large subunit IPR035412 Phage terminase large subunit, N-terminal, TIGR01547 phage_term_2: phage terminase, large subunit, PBSX family IPR006437 Bacteriophage terminase, large subunit	Phage terminase large subunit	Phage terminase large subunit	1	PDB header: viral protein # Chain: A: PDB Molecule: gene 2 protein; PDBTitle: crystal structure of the large terminase subunit gp2 of bacterial2 virus sf6	.
MG592393.1	MG592393.1_prot_AUR81469.1_3	AUR81469.1	NVP1007O_03	5170	209	1.007.O.	35	30	other	.	.	.	S-adenosyl-L-methionine-dependent methyltransferase	.	.	.	1	Other	2.5e-15	VOG4567	DNA methylase [n=78]	G3DSA:3.40.50.150, PF00145 C-5 cytosine-specific DNA methylase IPR001525 C-5 cytosine methyltransferase, SSF53335 IPR029063 S-adenosyl-L-methionine-dependent methyltransferase	DNA (cytosine-5-)-methyltransferase activity	DNA (cytosine-5-)-methyltransferase activity	0.99	PDB header: transferase/transferase regulator # Chain: A: PDB Molecule: dna (cytosine-5)-methyltransferase 3a; PDBTitle: structure of dnmt3a-dnmt3l c-terminal domain complex	.
MG592393.1	MG592393.1_prot_AUR81470.1_4	AUR81470.1	NVP1007O_04	5044	49	1.007.O.	35	30	other	.	.	.	hypothetical protein	.	.	.	0.98	Other	.	.	.	mobidb-lite consensus disorder prediction	.	.	0.713	PDB header: protein binding # Chain: A: PDB Molecule: bartonella effector protein (bep) substrate of virb t4ss; PDBTitle: crystal structure of the bid domain of bep6 from bartonella rochalimae	.
MG592393.1	MG592393.1_prot_AUR81471.1_5	AUR81471.1	NVP1007O_05	238	160	1.007.O.	35	30	other	.	.	.	hypothetical protein	.	.	.	1	Other	.	.	.	#N/A	.	.	0.223	PDB header: biotin binding protein # Chain: B: PDB Molecule: streptavidin; PDBTitle: t7-tagged full-length streptavidin	.
MG592393.1	MG592393.1_prot_AUR81472.1_6	AUR81472.1	NVP1007O_06	2220	51	1.007.O.	35	30	other	.	.	.	coil containing protein	.	.	.	1	Other	.	.	.	#N/A	.	.	0.219	PDB header: toxin # Chain: A: PDB Molecule: type iia bacteriocin carnobacteriocin b2; PDBTitle: solution structure of carnobacteriocin b2	.
MG592393.1	MG592393.1_prot_AUR81473.1_7	AUR81473.1	NVP1007O_07	3536	109	1.007.O.	35	30	other	.	.	.	hypothetical protein	.	.	.	1	Other	.	.	.	#N/A	.	.	0.264	PDB header: structural genomics, unknown function # Chain: A: PDB Molecule: hypothetical protein yqai; PDBTitle: nmr structure of bacillus subtilis protein yqai, northeast2 structural genomics target sr450	.
MG592393.1	MG592393.1_prot_AUR81474.1_8	AUR81474.1	NVP1007O_08	3349	445	1.007.O.	35	30	structural	.	.	Portal protein (Portal)	portal protein	.	.	.	0.97	Portal	1.7e-116	VOG1912	hypothetical protein [n=22]	mobidb-lite consensus disorder prediction, PF06381 Protein of unknown function (DUF1073) IPR024459 Protein of unknown function DUF1073, TIGR01555 phge_rel_HI1409: phage-associated protein, HI1409 family IPR006445 Phage-associated protein HI1409	Protein of unknown function (DUF1073)	Protein of unknown function (DUF1073)	0.991	PDB header: viral protein # Chain: G: PDB Molecule: portal protein; PDBTitle: portal protein (gp6) from bacteriophage spp1	.
MG592393.1	MG592393.1_prot_AUR81475.1_9	AUR81475.1	NVP1007O_09	2867	46	1.007.O.	35	30	other	.	.	.	TMhelix containing protein	.	.	.	1	Other	.	.	.	#N/A	.	.	0.093	PDB header: oxidoreductase # Chain: A: PDB Molecule: probable homoisocitrate dehydrogenase; PDBTitle: crystal structure of homoisocitrate dehydrogenase from2 schizosaccharomyces pombe bound to glycyl-glycyl-glycine	.
MG592393.1	MG592393.1_prot_AUR81476.1_10	AUR81476.1	NVP1007O_10	1948	100	1.007.O.	35	30	other	.	.	.	hypothetical protein	.	.	.	1	Other	1.5e-13	VOG6271	hypothetical protein [n=8]	#N/A	.	.	0.263	PDB header: dna binding protein # Chain: L: PDB Molecule: transposon tn7 transposition protein tnse; PDBTitle: structure of the c-terminal domain of tnse at 2.85 resolution	.
MG592393.1	MG592393.1_prot_AUR81477.1_11	AUR81477.1	NVP1007O_11	4909	57	1.007.O.	35	30	other	.	.	.	TMhelix containing protein	.	.	.	1	Other	.	.	.	#N/A	.	.	0.711	PDB header: structural genomics, unknown function # Chain: A: PDB Molecule: mutt/nudix family protein; PDBTitle: crystal structure of mutt/nudix family protein from enterococcus2 faecalis	.
MG592393.1	MG592393.1_prot_AUR81478.1_12	AUR81478.1	NVP1007O_12	4373	76	1.007.O.	35	30	other	.	.	.	protein of unknown function DUF551	.	.	.	1	Other	.	.	.	PF04448 Protein of unknown function (DUF551) IPR007539 Domain of unknown function DUF551	.	.	0.572	PDB header: isomerase # Chain: A: PDB Molecule: putative triosephosphate isomerase; PDBTitle: crystal structure of a putative triosephosphate isomerase from2 coccidioides immitis	.
MG592393.1	MG592393.1_prot_AUR81479.1_13	AUR81479.1	NVP1007O_13	2722	298	1.007.O.	35	30	other	.	.	.	head morphogenesis domain protein	.	.	.	0.39	Minor capsid	2.2e-42	VOG5027	putative head protein [n=1]	PF04233 Phage Mu protein F like protein IPR006528 Phage head morphogenesis domain, TIGR01641 phageSPP1_gp7: phage head morphogenesis protein, SPP1 gp7 family IPR006528 Phage head morphogenesis domain	Phage Mu protein F like protein	Phage Mu protein F like protein	0.398	PDB header: apoptosis # Chain: B: PDB Molecule: bcl-2-like protein 11; PDBTitle: mcl-1 in complex with bim bh3 mutant i2dy	.
MG592393.1	MG592393.1_prot_AUR81480.1_14	AUR81480.1	NVP1007O_14	5047	61	1.007.O.	35	30	other	.	.	.	hypothetical protein	.	.	.	1	Other	.	.	.	mobidb-lite consensus disorder prediction, mobidb-lite consensus disorder prediction	.	.	0.518	PDB header: viral protein # Chain: B: PDB Molecule: fusion glycoprotein f2; PDBTitle: structure of the cleavage-activated prefusion form of the2 parainfluenza virus 5 (piv5) fusion protein	.
MG592393.1	MG592393.1_prot_AUR81481.1_15	AUR81481.1	NVP1007O_15	2853	193	1.007.O.	35	30	other	.	.	.	hypothetical protein	.	.	.	1	Other	.	.	.	#N/A	.	.	0.299	PDB header: structural protein # Chain: B: PDB Molecule: troponin i, cardiac muscle; PDBTitle: c-domain of human cardiac troponin c in complex with the2 inhibitory region of human cardiac troponin i	.
MG592393.1	MG592393.1_prot_AUR81482.1_16	AUR81482.1	NVP1007O_16	5161	51	1.007.O.	35	30	other	.	.	.	TMhelix containing protein	.	.	.	1	Other	.	.	.	#N/A	.	.	0.221	PDB header: ribosomal protein # Chain: A: PDB Molecule: 60s acidic ribosomal protein p1; PDBTitle: solution structure of the dimerization domain of human ribosomal2 protein p1/p2 heterodimer	.
MG592393.1	MG592393.1_prot_AUR81483.1_17	AUR81483.1	NVP1007O_17	93	45	1.007.O.	35	30	other	.	.	.	hypothetical protein	.	.	.	1	Other	.	.	.	#N/A	.	.	0.139	PDB header: structural genomics, unknown function # Chain: A: PDB Molecule: uncharacterized ntf2-like protein; PDBTitle: crystal structure of ntf2-like protein of unknown function2 (yp_001812677.1) from exiguobacterium sp. 255-15 at 1.50 a resolution	.
MG592393.1	MG592393.1_prot_AUR81484.1_18	AUR81484.1	NVP1007O_18	2342	116	1.007.O.	35	30	other	.	.	.	hypothetical protein	.	.	.	1	Other	.	.	.	#N/A	.	.	0.765	PDB header: transcription # Chain: A: PDB Molecule: mlc protein; PDBTitle: crystal structure of mlc from escherichia coli	.
MG592393.1	MG592393.1_prot_AUR81485.1_19	AUR81485.1	NVP1007O_19	94	132	1.007.O.	35	30	other	.	.	.	hypothetical protein	.	.	.	1	Other	.	.	.	#N/A	.	.	0.415	PDB header: structural genomics, unknown function # Chain: A: PDB Molecule: ypmb protein; PDBTitle: ypmb protein from bacillus subtilis	.
MG592393.1	MG592393.1_prot_AUR81486.1_20	AUR81486.1	NVP1007O_20	95	151	1.007.O.	35	30	other	.	.	.	HNH endonuclease	.	.	.	1	Other	.	.	.	PF01844 HNH endonuclease IPR002711 HNH endonuclease	.	.	0.925	PDB header: hydrolase # Chain: A: PDB Molecule: hnh endonuclease; PDBTitle: x-ray structure of the nhn endonuclease from geobacter2 metallireducens. northeast structural genomics consortium target3 gmr87.	.
MG592393.1	MG592393.1_prot_AUR81487.1_21	AUR81487.1	NVP1007O_21	4720	117	1.007.O.	35	30	other	.	.	.	D-alanyl-D-alanine carboxypeptidase	.	.	.	1	Other	.	.	.	cd14845 L-Ala-D-Glu_peptidase_like, G3DSA:3.30.1380.10 IPR009045 Hedgehog signalling/DD-peptidase zinc-binding domain superfamily, PF13539 D-alanyl-D-alanine carboxypeptidase IPR039561 Peptidase M15C, SSF55166 IPR009045 Hedgehog signalling/DD-peptidase zinc-binding domain superfamily			1	PDB header: hydrolase # Chain: B: PDB Molecule: chix; PDBTitle: crystal structure of serratia marcescens l-ala d-glu endopeptidase2 chix	.
MG592393.1	MG592393.1_prot_AUR81488.1_22	AUR81488.1	NVP1007O_22	1099	145	1.007.O.	35	30	other	.	.	.	TMhelix containing protein	.	.	.	0.98	Other	.	.	.	#N/A	.	.	0.265	PDB header: ligase/rna # Chain: J: PDB Molecule: glutamyl-trna(gln) amidotransferase subunit c; PDBTitle: crystal structure of the transamidosome	.
MG592393.1	MG592393.1_prot_AUR81489.1_23	AUR81489.1	NVP1007O_23	2224	66	1.007.O.	35	30	other	.	.	.	TMhelix containing protein	.	.	.	1	Other	.	.	.	#N/A	.	.	0.159	PDB header: photosynthesis # Chain: X: PDB Molecule: photosystem ii reaction center protein x; PDBTitle: cryo-em structure of the psii supercomplex from arabidopsis thaliana	.
MG592393.1	MG592393.1_prot_AUR81490.1_24	AUR81490.1	NVP1007O_24	4606	159	1.007.O.	35	30	other	.	.	.	single-stranded DNA-binding protein	.	.	.	0.98	Other	2.5e-36	VOG0226	hypothetical protein [n=142]	cd04496 SSB_OBF IPR000424 Primosome PriB/single-strand DNA-binding, G3DSA:2.40.50.140, MF_00984 Single-stranded DNA-binding protein. IPR011344 Single-stranded DNA-binding protein, mobidb-lite consensus disorder prediction, mobidb-lite consensus disorder prediction, PTHR10302 IPR011344 Single-stranded DNA-binding protein, PTHR10302:SF10, PF00436 Single-strand binding protein family IPR000424 Primo…	Plays an important role in DNA replication recombination and repair. Binds to ssDNA and to an array of partner proteins to recruit them to their sites of action during DNA metabolism	Plays an important role in DNA replication recombination and repair. Binds to ssDNA and to an array of partner proteins to recruit them to their sites of action during DNA metabolism	1	PDB header: dna binding protein # Chain: A: PDB Molecule: single stranded dna binding protein monomer; PDBTitle: crystal structure analysis of single stranded dna binding protein2 (ssb) from e.coli	.
MG592393.1	MG592393.1_prot_AUR81491.1_25	AUR81491.1	NVP1007O_25	3907	410	1.007.O.	35	30	other	.	.	.	metallo-dependent phosphatase-like protein	.	.	.	1	Other	2.1e-42	VOG4570	hypothetical protein [n=215]	SSF56300			0.985	PDB header: hydrolase # Chain: D: PDB Molecule: mre11; PDBTitle: the mre11:rad50 complex forms an atp dependent molecular clamp in dna2 double-strand break repair	.
MG592393.1	MG592393.1_prot_AUR81492.1_26	AUR81492.1	NVP1007O_26	96	208	1.007.O.	35	30	other	.	.	.	hypothetical protein	.	.	.	0.99	Other	5.1e-23	VOG4813	hypothetical protein [n=3]	cd00085 HNHc IPR003615 HNH nuclease, G3DSA:3.90.75.20, PF13392 HNH endonuclease IPR003615 HNH nuclease, SM00507 IPR003615 HNH nuclease, SSF54060, SSF54171 IPR016177 DNA-binding domain superfamily	HNH endonuclease	HNH endonuclease	0.997	PDB header: dna binding protein/dna # Chain: M: PDB Molecule: hnh homing endonuclease; PDBTitle: dna binding and cleavage by the hnh homing endonuclease i-hmui	.
MG592393.1	MG592393.1_prot_AUR81493.1_27	AUR81493.1	NVP1007O_27	2071	111	1.007.O.	35	30	other	.	.	.	hypothetical protein	.	.	.	1	Other	5e-45	VOG5444	hypothetical protein [n=14]	#N/A			0.983	PDB header: structural genomics, unknown function # Chain: A: PDB Molecule: hypothetical protein; PDBTitle: crystal structure of genomics apc5043	.
MG592393.1	MG592393.1_prot_AUR81494.1_28	AUR81494.1	NVP1007O_28	4607	174	1.007.O.	35	30	other	.	.	.	hypothetical protein	.	.	.	0.99	Other	8.3e-22	VOG1254	hypothetical protein [n=192]	mobidb-lite consensus disorder prediction			0.518	PDB header: photosynthesis # Chain: F: PDB Molecule: photosystem i reaction center subunit iii, chloroplast; PDBTitle: the structure of a plant photosystem i supercomplex at 3.4 angstrom2 resolution	.
MG592393.1	MG592393.1_prot_AUR81495.1_29	AUR81495.1	NVP1007O_29	988	70	1.007.O.	35	30	other	.	.	.	hypothetical protein	.	.	.	1	Other	.	.	.	#N/A	.	.	0.355	PDB header: structural genomics, unknown function # Chain: A: PDB Molecule: hypothetical kiaa1002 protein; PDBTitle: solution structure of the r3h domain from human2 hypothetical protein baa76846	.
MG592393.1	MG592393.1_prot_AUR81496.1_30	AUR81496.1	NVP1007O_30	1097	390	1.007.O.	35	30	other	.	.	.	coil containing protein	.	.	.	0.14	Minor capsid	1.8e-73	VOG1915	hypothetical protein [n=50]	Coil, mobidb-lite consensus disorder prediction, mobidb-lite consensus disorder prediction, PF09979 Uncharacterized protein conserved in bacteria (DUF2213) IPR016913 Uncharacterised conserved protein UCP029215, PIRSF029215 IPR016913 Uncharacterised conserved protein UCP029215	Uncharacterized protein conserved in bacteria (DUF2213)	Uncharacterized protein conserved in bacteria (DUF2213)	0.907	PDB header: de novo protein # Chain: A: PDB Molecule: maltose binding protein fused with designed PDBTitle: designed helical protein fusion mbp	.
MG592393.1	MG592393.1_prot_AUR81497.1_31	AUR81497.1	NVP1007O_31	283	161	1.007.O.	35	30	no_prediction	.	.	.	hypothetical protein	.	.	.	0.7	Major tail	5.4e-16	VOG2779	hypothetical protein [n=40]	#N/A			0.347	PDB header: hydrolase # Chain: A: PDB Molecule: deoxycytidylate deaminase; PDBTitle: crystal structure of dcmp deaminase from the cyanophage s-tim5 in apo2 form	.
MG592393.1	MG592393.1_prot_AUR81498.1_32	AUR81498.1	NVP1007O_32	97	332	1.007.O.	35	30	structural	.	.	Major capsid protein (MCP)	protein of unknown function DUF2184	.	.	.	0.08	Minor capsid	4.8e-89	VOG1942	hypothetical protein [n=28]	PF09950 Uncharacterized protein conserved in bacteria (DUF2184) IPR020049 Protein of unknown function DUF2184, PIRSF029202 IPR020049 Protein of unknown function DUF2184	Uncharacterized protein conserved in bacteria (DUF2184)	Uncharacterized protein conserved in bacteria (DUF2184)	1	PDB header: virus like particle # Chain: B: PDB Molecule: encapsulin protein; PDBTitle: myxococcus xanthus encpasulin protein (enca)	.
MG592393.1	MG592393.1_prot_AUR81499.1_33	AUR81499.1	NVP1007O_33	98	104	1.007.O.	35	30	other	.	.	.	coil containing protein	.	.	.	1	Other	.	.	.	Coil	.	.	0.449	PDB header: hydrolase # Chain: A: PDB Molecule: putative cytoplasmic protein; PDBTitle: crystal structure of the type vi semet effector-immunity complex tae3-2 tai3 from ralstonia pickettii	.
MG592393.1	MG592393.1_prot_AUR81500.1_34	AUR81500.1	NVP1007O_34	2931	190	1.007.O.	35	30	no_prediction	.	.	.	hypothetical protein	.	.	.	0.82	Portal	9.8e-51	VOG3658	hypothetical protein [n=18]	#N/A			0.374	PDB header: immune system # Chain: C: PDB Molecule: bcla protein; PDBTitle: variable lymphocyte receptor recognition of the immunodominant2 glycoprotein of bacillus anthracis spores	.
MG592393.1	MG592393.1_prot_AUR81501.1_35	AUR81501.1	NVP1007O_35	99	126	1.007.O.	35	30	other	.	.	.	TMhelix containing protein	.	.	.	0.99	Other	6.2e-28	VOG0622	hypothetical protein [n=10]	#N/A			0.319	PDB header: protein binding # Chain: Q: PDB Molecule: 26s proteasome regulatory subunit rpn6; PDBTitle: formation of an intricate helical bundle dictates the assembly of the2 26s proteasome lid	.
MG592393.1	MG592393.1_prot_AUR81502.1_36	AUR81502.1	NVP1007O_36	923	143	1.007.O.	35	30	structural	.	.	Head completion adaptor (Ad1)	head completion adaptor	.	.	.	0.8	HTJ	2.1e-45	VOG4778	hypothetical protein [n=14]	PF13262 Protein of unknown function (DUF4054) IPR025127 Protein of unknown function DUF4054	Protein of unknown function (DUF4054)	Protein of unknown function (DUF4054)	0.659	PDB header: structural genomics, unknown function # Chain: A: PDB Molecule: upf0368 protein ypl225w; PDBTitle: a novel solution nmr structure of protein yst0336 from2 saccharomyces cerevisiae. northeast structural genomics3 consortium target yt51/ontario centre for structural4 proteomics target yst0336	.
MG592393.1	MG592393.1_prot_AUR81503.1_37	AUR81503.1	NVP1007O_37	5201	312	1.007.O.	35	30	other	.	.	.	hypothetical protein	.	.	.	1	Other	.	.	.	PF13455 Meiotically up-regulated gene 113	regulation of transcription DNA-dependent	regulation of transcription DNA-dependent	0.974	PDB header: structural genomics, unknown function # Chain: A: PDB Molecule: hypothetical upf0213 protein bh0048; PDBTitle: solution nmr structure of the upf0213 protein bh0048 from2 bacillus halodurans. northeast structural genomics target3 bhr2.	.
MG592393.1	MG592393.1_prot_AUR81504.1_38	AUR81504.1	NVP1007O_38	2227	196	1.007.O.	35	30	structural	.	.	Neck protein (Ne)	neck protein	.	.	.	0.96	Other	1.4e-32	VOG1353	hypothetical protein [n=129]	mobidb-lite consensus disorder prediction			0.402	PDB header: hydrolase # Chain: C: PDB Molecule: urease alpha subunit; PDBTitle: crystal structure of wild-type klebsiella aerogenes urease at 100k	.
MG592393.1	MG592393.1_prot_AUR81505.1_39	AUR81505.1	NVP1007O_39	100	128	1.007.O.	35	30	structural	.	.	Head-closure (Hc1)	head-closure protein	.	.	.	0.97	Other	1.8e-36	VOG5649	hypothetical protein [n=11]	#N/A			0.393	PDB header: transport protein # Chain: A: PDB Molecule: mrna export protein; PDBTitle: structure of the chaetomium thermophilum mex67:mtr2 complex	.
MG592393.1	MG592393.1_prot_AUR81506.1_40	AUR81506.1	NVP1007O_40	101	205	1.007.O.	35	30	structural	.	.	Tail-completion (Tc1)	tail-completion protein	.	.	.	0.79	Baseplate	2.1e-42	VOG5850	hypothetical protein [n=8]	#N/A			0.336	PDB header: transferase # Chain: B: PDB Molecule: predicted molecular chaperone distantly related to PDBTitle: nucleotide-bound open form of a putative sugar kinase2 mk0840 from methanopyrus kandleri	.
MG592393.1	MG592393.1_prot_AUR81507.1_41	AUR81507.1	NVP1007O_41	287	383	1.007.O.	35	30	structural	.	.	Tail sheath (Sheath)	hypothetical protein	.	.	.	0.42	Tail fiber	3.8e-55	VOG1352	hypothetical protein [n=81]	PF11863 Protein of unknown function (DUF3383) IPR021808 Protein of unknown function DUF3383	Protein of unknown function (DUF3383)	Protein of unknown function (DUF3383)	0.98	PDB header: structural genomics, unknown function # Chain: A: PDB Molecule: uncharacterized protein dsy3957; PDBTitle: crystal structure of the sheath tail protein (dsy3957) from2 desulfitobacterium hafniense, northeast structural genomics3 consortium target dhr18	.
MG592393.1	MG592393.1_prot_AUR81508.1_42	AUR81508.1	NVP1007O_42	288	137	1.007.O.	35	30	structural	.	.	.	hypothetical protein	.	.	.	0.87	HTJ	8e-14	VOG4699	hypothetical protein [n=94]	#N/A			0.306	PDB header: structural protein # Chain: A: PDB Molecule: general secretion pathway protein b; PDBTitle: the crystal structure of dickeya dadantii gspb from the type 22 secretion system	.
MG592393.1	MG592393.1_prot_AUR81509.1_43	AUR81509.1	NVP1007O_43	5218	67	1.007.O.	35	30	other	.	.	.	membrane lipoprotein	.	.	.	0.99	Other	.	.	.	PS51257 Prokaryotic membrane lipoprotein lipid attachment site profile.	.	.	0.334	PDB header: oxidoreductase # Chain: A: PDB Molecule: indoleamine 2,3-dioxygenase; PDBTitle: crystal structure of 4-phenylimidazole bound form of human2 indoleamine 2,3-dioxygenase	.
MG592393.1	MG592393.1_prot_AUR81510.1_44	AUR81510.1	NVP1007O_44	2228	69	1.007.O.	35	30	other	.	.	.	TMhelix containing protein	.	.	.	1	Other	.	.	.	#N/A	.	.	0.37	PDB header: structural genomics # Chain: A: PDB Molecule: upf0352 protein vp2129; PDBTitle: solution nmr structure of homodimer vp2129 from vibrio2 parahaemolyticus. northeast structural genomics consortium3 target vpr61.	.
MG592393.1	MG592393.1_prot_AUR81511.1_45	AUR81511.1	NVP1007O_45	102	136	1.007.O.	35	30	other	.	.	.	hypothetical protein	.	.	.	0.98	Other	1.8e-14	VOG6936	hypothetical protein [n=6]	#N/A	.	.	0.448	PDB header: structural genomics, unknown function # Chain: A: PDB Molecule: competence protein comea-related protein; PDBTitle: crystal structure of competence protein comea-related protein from2 thermus thermophilus hb8	.
MG592393.1	MG592393.1_prot_AUR81512.1_46	AUR81512.1	NVP1007O_46	103	53	1.007.O.	35	30	other	.	.	.	hypothetical protein	.	.	.	1	Other	.	.	.	#N/A	.	.	0.547	PDB header: structural genomics, unknown function # Chain: A: PDB Molecule: upf0339 protein nmb1088; PDBTitle: crystal structure of the nmb1088 protein from neisseria meningitidis.2 northeast structural genomics consortium target mr91	.
MG592393.1	MG592393.1_prot_AUR81513.1_47	AUR81513.1	NVP1007O_47	5119	438	1.007.O.	35	30	structural	.	.	.	hypothetical protein	.	.	.	0.94	Major capsid	.	.	.	#N/A			0.775	PDB header: de novo protein # Chain: A: PDB Molecule: designed helical bundle; PDBTitle: thermodynamic hyperstability in parametrically designed2 helical bundles	.
MG592393.1	MG592393.1_prot_AUR81514.1_48	AUR81514.1	NVP1007O_48	5177	97	1.007.O.	35	30	other	.	.	.	hypothetical protein	.	.	.	1	Other	.	.	.	#N/A	.	.	0.521	PDB header: dna binding protein # Chain: A: PDB Molecule: cytosolic imp-gmp specific 5'-nucleotidase; PDBTitle: crystal structure of the cytosolic imp-gmp specific 5'-nucleotidase2 (lpg0095) from legionella pneumophila, northeast structural genomics3 target lgr1	.
MG592393.1	MG592393.1_prot_AUR81515.1_49	AUR81515.1	NVP1007O_49	290	221	1.007.O.	35	30	structural	.	.	.	hypothetical protein	.	.	.	0.58	Major tail	6.1e-28	VOG1956	hypothetical protein [n=96]	#N/A			0.213	PDB header: hydrolase # Chain: A: PDB Molecule: hydrolase, haloacid dehalogenase-like hydrolase; PDBTitle: divergence of structure and function among phosphatases of the2 haloalkanoate (had) enzyme superfamily: analysis of bt1666 from3 bacteroides thetaiotaomicron	.
MG592393.1	MG592393.1_prot_AUR81516.1_50	AUR81516.1	NVP1007O_50	104	117	1.007.O.	35	30	other	.	.	.	hypothetical protein	.	.	.	0.98	Other	.	.	.	#N/A			0.561	PDB header: cell adhesion # Chain: B: PDB Molecule: kpflo11a1; PDBTitle: kpflo11 presents a novel member of the flo11 family with a2 unique recognition pattern for homophilic interactions	.
MG592393.1	MG592393.1_prot_AUR81517.1_51	AUR81517.1	NVP1007O_51	105	287	1.007.O.	35	30	structural	.	.	.	hypothetical protein	.	.	.	0.77	Baseplate	1.5e-56	VOG1348	hypothetical protein [n=126]	G3DSA:3.55.50.30			0.995	PDB header: structural protein # Chain: D: PDB Molecule: prophage muso2, 43 kda tail protein; PDBTitle: crystal structure of prophage muso2, 43 kda tail protein from2 shewanella oneidensis	.
MG592393.1	MG592393.1_prot_AUR81518.1_52	AUR81518.1	NVP1007O_52	2707	232	1.007.O.	35	30	structural	.	.	.	hypothetical protein	.	.	.	0.96	Other	4.9e-43	VOG0573	hypothetical protein [n=73]	G3DSA:2.40.50.230 IPR037026 Vgr protein, OB-fold domain superfamily, mobidb-lite consensus disorder prediction, PF18352 Phage protein Gp138 N-terminal domain IPR041599 Phage protein Gp138 N-terminal domain			1	PDB header: cell invasion # Chain: A: PDB Molecule: puncturing protein gp41; PDBTitle: crystal structure of the cell puncturing protein gp41 from pseudomonas2 phage sn	.
MG592393.1	MG592393.1_prot_AUR81519.1_53	AUR81519.1	NVP1007O_53	106	157	1.007.O.	35	30	structural	.	.	.	hypothetical protein	.	.	.	0.65	HTJ	.	.	.	#N/A			0.979	PDB header: hydrolase # Chain: A: PDB Molecule: tail lysozyme; PDBTitle: phage t4 sheath initiation protein gp25	.
MG592393.1	MG592393.1_prot_AUR81520.1_54	AUR81520.1	NVP1007O_54	107	756	1.007.O.	35	30	structural	adsorption-RBP	.	.	coil containing protein	.	.	.	0.74	Tail fiber	.	.	.	Coil, G3DSA:2.10.10.30, PF18454 Major tropism determinant N-terminal domain IPR041352 Major tropism determinant, N-terminal domain	.	.	0.945	PDB header: viral protein # Chain: A: PDB Molecule: major tropism determinant (mtd-p1); PDBTitle: major tropism determinant p1 variant	.
MG592393.1	MG592393.1_prot_AUR81521.1_55	AUR81521.1	NVP1007O_55	293	406	1.007.O.	35	30	structural	.	.	.	baseplate protein J-like protein	.	.	.	1	Baseplate	4e-49	VOG4691	hypothetical protein [n=103]	PF04865 Baseplate J-like protein IPR006949 Baseplate protein J-like	Baseplate J-like protein	Baseplate J-like protein	0.997	PDB header: viral protein # Chain: E: PDB Molecule: baseplate wedge protein gp6; PDBTitle: in vitro assembled star-shaped hubless t4 baseplate	.
MG592393.1	MG592393.1_prot_AUR81522.1_56	AUR81522.1	NVP1007O_56	2231	213	1.007.O.	35	30	no_prediction	.	.	.	protein of unknown function DUF2612	.	.	.	0.98	Other	5.8e-42	VOG1924	hypothetical protein [n=39]	PF11041 Protein of unknown function (DUF2612) IPR021283 Protein of unknown function DUF2612	Protein of unknown function (DUF2612)	Protein of unknown function (DUF2612)	0.167	PDB header: viral protein # Chain: A: PDB Molecule: htlv-i capsid protein; PDBTitle: nmr structure of n-terminal domain of htlv-i ca1-134	.
MG592393.1	MG592393.1_prot_AUR81523.1_57	AUR81523.1	NVP1007O_57	5220	179	1.007.O.	35	30	structural	adsorption-RBP	.	.	hypothetical protein	.	.	.	0.77	Major tail	.	.	.	G3DSA:2.60.40.3940, mobidb-lite consensus disorder prediction			0.999	PDB header: structural protein # Chain: A: PDB Molecule: putative tail fiber protein; PDBTitle: crystal structure of the tail fiber gp53 from acinetobacter baumannii2 bacteriophage ap22	.
MG592393.1	MG592393.1_prot_AUR81524.1_58	AUR81524.1	NVP1007O_58	2243	140	1.007.O.	35	30	other	.	.	.	hypothetical protein	.	.	.	0.99	Other	.	.	.	#N/A	.	.	0.267	PDB header: transcription # Chain: A: PDB Molecule: transcription elongation factor a protein 2; PDBTitle: solution nmr structure of human transcription elongation factor a2 protein 2, central domain, northeast structural genomics consortium3 (nesg) target hr8682b	.
MG592393.1	MG592393.1_prot_AUR81525.1_59	AUR81525.1	NVP1007O_59	297	206	1.007.O.	35	30	other	.	Recombinase, unknown	.	hypothetical protein	.	.	.	0.98	Other	3e-53	VOG7488	hypothetical protein [n=5]	mobidb-lite consensus disorder prediction			0.449	PDB header: structural genomics, unknown function # Chain: B: PDB Molecule: uncharacterized protein yncm; PDBTitle: crystal structure of an uncharacterized protein (yncm) from bacillus2 subtilis subsp. subtilis str. 168 at 1.55 a resolution	.
MG592393.1	MG592393.1_prot_AUR81526.1_60	AUR81526.1	NVP1007O_60	3923	287	1.007.O.	35	30	other	.	.	.	putative exodeoxyribonuclease 8	.	.	.	0.98	Other	4.3e-54	VOG4708	RecE [n=18]	G3DSA:3.90.320.10 IPR011604 Exonuclease, phage-type/RecB, C-terminal, PF12684 PDDEXK-like domain of unknown function (DUF3799) IPR024432 Putative exodeoxyribonuclease 8, PDDEXK-like domain	exodeoxyribonuclease VIII of prophage CP-933R K01146	exodeoxyribonuclease VIII of prophage CP-933R K01146	1	PDB header: hydrolase # Chain: A: PDB Molecule: exodeoxyribonuclease 8; PDBTitle: crystal structure of e. coli rece exonuclease	.
MG592393.1	MG592393.1_prot_AUR81527.1_61	AUR81527.1	NVP1007O_61	1137	64	1.007.O.	35	30	other	.	.	.	hypothetical protein	.	.	.	1	Other	.	.	.	#N/A	.	.	0.195	PDB header: structural genomics, unknown function # Chain: B: PDB Molecule: uncharacterized protein; PDBTitle: crystal structure of a protein with unknown function which belongs to2 pfam duf74 family (pepe_0654) from pediococcus pentosaceus atcc 257453 at 2.73 a resolution	.
MG592393.1	MG592393.1_prot_AUR81528.1_62	AUR81528.1	NVP1007O_62	1957	161	1.007.O.	35	30	other	.	.	.	hypothetical protein	.	.	.	1	Other	.	.	.	G3DSA:3.40.1350.10 IPR011856 tRNA endonuclease-like domain superfamily			0.965	PDB header: hydrolase # Chain: F: PDB Molecule: vrr-nuc; PDBTitle: vrr_nuc domain protein	.
MG592393.1	MG592393.1_prot_AUR81529.1_63	AUR81529.1	NVP1007O_63	2873	67	1.007.O.	35	30	other	.	.	.	hypothetical protein	.	.	.	1	Other	.	.	.	#N/A	.	.	0.262	PDB header: transcription # Chain: A: PDB Molecule: dna methyltransferase 1-associated protein 1; PDBTitle: sant domain of human dna methyltransferase 1 associated protein 1	.
MG592393.1	MG592393.1_prot_AUR81530.1_64	AUR81530.1	NVP1007O_64	2297	617	1.007.O.	35	30	other	.	.	.	hypothetical protein	.	.	.	1	Other	2.8e-43	VOG4548	helicase [n=252]	cd18034 DEXHc_dicer, cd18799 SF2_C_EcoAI-like, G3DSA:3.40.50.300, G3DSA:3.40.50.300, PF04851 Type III restriction enzyme, res subunit IPR006935 Helicase/UvrB, N-terminal, PF00271 Helicase conserved C-terminal domain IPR001650 Helicase, C-terminal, PS51192 Superfamilies 1 and 2 helicase ATP-binding type-1 domain profile. IPR014001 Helicase superfamily 1/2, ATP-binding domain, PS51194 Superfamilies…	helicase activity	helicase activity	1	PDB header: hydrolase/dna # Chain: B: PDB Molecule: llabiii; PDBTitle: atp-dependent type isp restriction-modification enzyme llabiii bound2 to dna	.
MG592393.1	MG592393.1_prot_AUR81531.1_65	AUR81531.1	NVP1007O_65	2874	83	1.007.O.	35	30	other	.	.	.	hypothetical protein	.	.	.	1	Other	.	.	.	#N/A	.	.	0.297	PDB header: ligase # Chain: B: PDB Molecule: skp1; PDBTitle: insights into scf ubiquitin ligases from the structure of2 the skp1-skp2 complex	.
MG592393.1	MG592393.1_prot_AUR81532.1_66	AUR81532.1	NVP1007O_66	615	173	1.007.O.	35	30	other	.	.	.	DNA N-6-adenine-methyltransferase	.	.	.	1	Other	6.3e-40	VOG0822	hypothetical protein [n=53]	PF05869 DNA N-6-adenine-methyltransferase (Dam) IPR008593 DNA N-6-adenine-methyltransferase, TIGR01712 phage_N6A_met: phage N-6-adenine-methyltransferase IPR008593 DNA N-6-adenine-methyltransferase	DNA methylase	DNA methylase	0.97	PDB header: methyltransferase # Chain: B: PDB Molecule: adenine-n6-dna-methyltransferase taqi; PDBTitle: structure of adenine-n6-dna-methyltransferase taqi	.
MG592393.1	MG592393.1_prot_AUR81533.1_67	AUR81533.1	NVP1007O_67	2849	93	1.007.O.	35	30	other	.	.	.	hypothetical protein	.	.	.	1	Other	4e-16	VOG4861	hypothetical protein [n=38]	cd17640 LC_FACS_like	.	.	0.35	PDB header: carboxypeptidase # Chain: A: PDB Molecule: kex1(delta)p; PDBTitle: crystal structure of kex1(delta)p, a prohormone-processing2 carboxypeptidase from saccharomyces cerevisiae	.
MG592393.1	MG592393.1_prot_AUR81534.1_68	AUR81534.1	NVP1007O_68	2875	291	1.007.O.	35	30	other	.	.	.	DNA primase/helicase	.	.	.	1	Other	1.1e-40	VOG2774	putative DNA primase [n=11]	PF08273 Zinc-binding domain of primase-helicase IPR013237 Bacteriophage T7, Gp4, DNA primase/helicase, N-terminal, SM00778 IPR013237 Bacteriophage T7, Gp4, DNA primase/helicase, N-terminal, SSF57783	Zinc-binding domain of primase-helicase	Zinc-binding domain of primase-helicase	1	PDB header: transferase # Chain: A: PDB Molecule: dna primase; PDBTitle: crystal structure of the aquifex aeolicus primase (zinc binding and2 rna polymerase domains)	.
MG592393.1	MG592393.1_prot_AUR81535.1_69	AUR81535.1	NVP1007O_69	2244	87	1.007.O.	35	30	no_prediction	.	.	.	hypothetical protein	.	.	.	0.19	Minor capsid	.	.	.	#N/A	.	.	0.338	PDB header: signaling protein/membrane protein # Chain: D: PDB Molecule: nucleus-vacuole junction protein 1; PDBTitle: crystal structure of vac8p bound to nvj1p	.
MG592393.1	MG592393.1_prot_AUR81536.1_70	AUR81536.1	NVP1007O_70	5191	83	1.007.O.	35	30	other	.	.	.	hypothetical protein	.	.	.	1	Other	.	.	.	#N/A	.	.	0.192	PDB header: transcription # Chain: B: PDB Molecule: transcriptional regulator marr/emrr family; PDBTitle: the crystal structure of an unliganded multiple antibiotic-2 resistance repressor (marr) from xanthomonas campestris	.
MG592393.1	MG592393.1_prot_AUR81537.1_71	AUR81537.1	NVP1007O_71	108	78	1.007.O.	35	30	other	.	.	.	hypothetical protein	.	.	.	1	Other	.	.	.	#N/A	.	.	0.236	PDB header: apoptosis # Chain: A: PDB Molecule: p35; PDBTitle: crystal structure of baculovirus p35	.
MG592393.1	MG592393.1_prot_AUR81538.1_72	AUR81538.1	NVP1007O_72	4327	234	1.007.O.	35	30	other	.	.	.	hypothetical protein	.	.	.	1	Other	3e-34	VOG5965	hypothetical protein [n=9]	#N/A	.	.	0.285	PDB header: translation # Chain: A: PDB Molecule: survival motor neuron protein 1; PDBTitle: solution structure of the tudor domain of the human smn2 protein	.
MG592393.1	MG592393.1_prot_AUR81539.1_73	AUR81539.1	NVP1007O_73	109	82	1.007.O.	35	30	other	.	.	.	hypothetical protein	.	.	.	1	Other	.	.	.	Coil	.	.	0.951	PDB header: isomerase # Chain: A: PDB Molecule: probable d-lyxose ketol-isomerase; PDBTitle: the structure of a d-lyxose isomerase from the sigmab2 regulon of bacillus subtilis	.
MG592393.1	MG592393.1_prot_AUR81540.1_74	AUR81540.1	NVP1007O_74	5182	84	1.007.O.	35	30	other	.	.	.	hypothetical protein	.	.	.	1	Other	.	.	.	#N/A	.	.	0.416	PDB header: transcription # Chain: A: PDB Molecule: zinc finger protein 406; PDBTitle: solution structure of the 8th c2h2 zinc finger of mouse2 zinc finger protein 406	.
MG592393.1	MG592393.1_prot_AUR81541.1_75	AUR81541.1	NVP1007O_75	3466	473	1.007.O.	35	30	other	.	.	.	protein of unknown function DUF3987	.	.	.	0.98	Other	7.4e-51	VOG2764	hypothetical protein [n=28]	PF13148 Protein of unknown function (DUF3987) IPR025048 Protein of unknown function DUF3987)	Protein of unknown function (DUF3987)	Protein of unknown function (DUF3987)	0.964	PDB header: hydrolase # Chain: 5: PDB Molecule: minichromosome maintenance protein 5; PDBTitle: structure of the eukaryotic replicative cmg helicase and pumpjack2 motion	.
MG592393.1	MG592393.1_prot_AUR81542.1_76	AUR81542.1	NVP1007O_76	110	94	1.007.O.	35	30	other	.	.	.	hypothetical protein	.	.	.	0.99	Other	.	.	.	#N/A	.	.	0.523	PDB header: structural genomics, unknown function # Chain: A: PDB Molecule: uncharacterized protein af_1382; PDBTitle: crystal structure of af1382 from archaeoglobus fulgidus	.
MG592393.1	MG592393.1_prot_AUR81543.1_77	AUR81543.1	NVP1007O_77	111	167	1.007.O.	35	30	other	.	.	.	coil containing protein	.	.	.	1	Other	.	.	.	#N/A	.	.	0.84	PDB header: transport protein # Chain: A: PDB Molecule: syntaxin 6; PDBTitle: syntaxin 6	.
MG592393.1	MG592393.1_prot_AUR81544.1_78	AUR81544.1	NVP1007O_78	112	78	1.007.O.	35	30	other	.	.	.	TMhelix containing protein	.	.	.	1	Other	.	.	.	#N/A	.	.	0.19	PDB header: transferase # Chain: A: PDB Molecule: quinolinate acid phosphoribosyl transferase; PDBTitle: quinolinate phosphoribosyl transferase (qaprtase) apo-enzyme from2 mycobacterium tuberculosis	.
MG592393.1	MG592393.1_prot_AUR81545.1_79	AUR81545.1	NVP1007O_79	113	101	1.007.O.	35	30	other	.	.	.	coil containing protein	.	.	.	0.99	Other	.	.	.	Coil	.	.	0.292	PDB header: hydrolase # Chain: B: PDB Molecule: ubiquitin carboxyl-terminal hydrolase cyld; PDBTitle: structure of the cyld usp domain	.
MG592393.1	MG592393.1_prot_AUR81546.1_80	AUR81546.1	NVP1007O_80	4546	142	1.007.O.	35	30	other	.	.	.	hypothetical protein	.	.	.	0.98	Other	.	.	.	#N/A	transposase activity	transposase activity	0.999	PDB header: viral protein # Chain: B: PDB Molecule: gene 1 protein; PDBTitle: crystal structure of the bacteriophage sf6 terminase small subunit	.
MG592394.1	MG592394.1_prot_AUR81547.1_1	AUR81547.1	NVP1008O_01	114	63	1.008.O.	98	17	other	.	.	.	hypothetical protein	.	.	.	0.97	Other	.	.	.	#N/A	.	.	#N/A	#N/A	.
MG592394.1	MG592394.1_prot_AUR81548.1_2	AUR81548.1	NVP1008O_02	956	68	1.008.O.	98	17	other	.	.	.	hypothetical protein	.	.	.	1	Other	.	.	.	#N/A	.	.	#N/A	#N/A	.
MG592394.1	MG592394.1_prot_AUR81549.1_3	AUR81549.1	NVP1008O_03	115	72	1.008.O.	98	17	other	.	.	.	hypothetical protein	.	.	.	0.99	Other	.	.	.	#N/A	.	.	#N/A	#N/A	.
MG592394.1	MG592394.1_prot_AUR81550.1_4	AUR81550.1	NVP1008O_04	335	205	1.008.O.	98	17	other	.	.	.	TMhelix containing protein	.	.	.	0.99	Other	1.6e-13	VOG2735	hypothetical protein [n=18]	#N/A	.	.	#N/A	#N/A	.
MG592394.1	MG592394.1_prot_AUR81551.1_5	AUR81551.1	NVP1008O_05	957	110	1.008.O.	98	17	other	.	.	.	hypothetical protein	.	.	.	1	Other	.	.	.	#N/A	.	.	#N/A	#N/A	.
MG592394.1	MG592394.1_prot_AUR81552.1_6	AUR81552.1	NVP1008O_06	4616	534	1.008.O.	98	17	other	.	.	.	DNA polymerase type B	.	.	.	0.98	Other	4.1e-63	VOG0334	DNA polymerase [n=35]	G3DSA:3.90.1600.10 IPR023211 DNA polymerase, palm domain superfamily, G3DSA:3.30.1770.10, G3DSA:1.10.287.690, G3DSA:4.10.80.20, PTHR33568, PF03175 DNA polymerase type B, organellar and viral IPR004868 DNA-directed DNA polymerase, family B, mitochondria/virus, SSF53098 IPR012337 Ribonuclease H-like superfamily, SSF56672	DNA binding	DNA binding	#N/A	#N/A	.
MG592394.1	MG592394.1_prot_AUR81553.1_7	AUR81553.1	NVP1008O_07	116	191	1.008.O.	98	17	other	.	.	.	putative terminal protein	.	.	.	0.98	Other	.	.	.	#N/A	.	.	#N/A	#N/A	.
MG592394.1	MG592394.1_prot_AUR81554.1_8	AUR81554.1	NVP1008O_08	958	242	1.008.O.	98	17	no_prediction	.	.	.	coil containing protein	.	.	.	0.66	Major tail	.	.	.	mobidb-lite consensus disorder prediction	.	.	#N/A	#N/A	.
MG592394.1	MG592394.1_prot_AUR81555.1_9	AUR81555.1	NVP1008O_09	4619	177	1.008.O.	98	17	other	.	.	.	putative packaging ATPase	.	.	.	1	Other	.	.	.	G3DSA:3.40.50.300, PF01935 Helicase HerA, central domain IPR002789 Helicase HerA, central domain, SSF52540 IPR027417 P-loop containing nucleoside triphosphate hydrolase	.	.	#N/A	#N/A	.
MG592394.1	MG592394.1_prot_AUR81556.1_10	AUR81556.1	NVP1008O_10	117	83	1.008.O.	98	17	other	.	.	.	fibrinogen binding protein	.	.	.	0.99	Other	.	.	.	Coil, mobidb-lite consensus disorder prediction, mobidb-lite consensus disorder prediction	.	.	#N/A	#N/A	.
MG592394.1	MG592394.1_prot_AUR81557.1_11	AUR81557.1	NVP1008O_11	961	41	1.008.O.	98	17	other	.	.	.	TMhelix containing protein	.	.	.	0.99	Other	.	.	.	#N/A	.	.	#N/A	#N/A	.
MG592394.1	MG592394.1_prot_AUR81558.1_12	AUR81558.1	NVP1008O_12	4622	281	1.008.O.	98	17	structural	.	.	.	coil containing protein	.	.	.	0.83	Portal	.	.	.	G3DSA:2.60.120.730, PF18628 Viral coat protein P2 N-terminal domain IPR041377 Viral coat protein P2, N-terminal			#N/A	#N/A	.
MG592394.1	MG592394.1_prot_AUR81559.1_13	AUR81559.1	NVP1008O_13	118	108	1.008.O.	98	17	structural	.	.	.	TMhelix containing protein	.	.	.	0.65	Major tail	.	.	.	#N/A	.	.	#N/A	#N/A	.
MG592394.1	MG592394.1_prot_AUR81560.1_14	AUR81560.1	NVP1008O_14	962	49	1.008.O.	98	17	other	.	.	.	hypothetical protein	.	.	.	0.98	Other	.	.	.	#N/A	.	.	#N/A	#N/A	.
MG592394.1	MG592394.1_prot_AUR81561.1_15	AUR81561.1	NVP1008O_15	119	62	1.008.O.	98	17	no_prediction	.	.	.	TMhelix containing protein	.	.	.	0.44	Tail fiber	.	.	.	mobidb-lite consensus disorder prediction, TIGR01167 LPXTG_anchor: LPXTG cell wall anchor domain	.	.	#N/A	#N/A	.
MG592394.1	MG592394.1_prot_AUR81562.1_16	AUR81562.1	NVP1008O_16	120	119	1.008.O.	98	17	other	.	.	.	hypothetical protein	.	.	.	1	Other	.	.	.	#N/A	.	.	#N/A	#N/A	.
MG592394.1	MG592394.1_prot_AUR81563.1_17	AUR81563.1	NVP1008O_17	337	163	1.008.O.	98	17	no_prediction	.	.	.	hypothetical protein	.	.	.	0.92	Major capsid	.	.	.	mobidb-lite consensus disorder prediction	.	.	#N/A	#N/A	.
MG592394.1	MG592394.1_prot_AUR81564.1_18	AUR81564.1	NVP1008O_18	121	201	1.008.O.	98	17	no_prediction	.	.	.	hypothetical protein	.	.	.	0.81	Baseplate	.	.	.	#N/A	.	.	#N/A	#N/A	.
MG592394.1	MG592394.1_prot_AUR81565.1_19	AUR81565.1	NVP1008O_19	963	155	1.008.O.	98	17	other	.	.	.	hypothetical protein	.	.	.	0.99	Other	5e-25	VOG4751	hypothetical protein [n=14]	#N/A			#N/A	#N/A	.
MG592394.1	MG592394.1_prot_AUR81566.1_20	AUR81566.1	NVP1008O_20	2831	130	1.008.O.	98	17	no_prediction	.	.	.	hypothetical protein	.	.	.	0.83	Baseplate	.	.	.	#N/A	.	.	#N/A	#N/A	.
MG592394.1	MG592394.1_prot_AUR81567.1_21	AUR81567.1	NVP1008O_21	338	73	1.008.O.	98	17	other	.	.	.	TMhelix containing protein	.	.	.	1	Other	.	.	.	#N/A	.	.	#N/A	#N/A	.
MG592395.1	MG592395.1_prot_AUR81568.1_1	AUR81568.1	NVP1009O_01	122	243	1.009.O.	36	6	other	.	.	.	hypothetical protein	.	.	.	0.98	Other	.	.	.	#N/A	.	.	0.351	PDB header: transcription # Chain: B: PDB Molecule: prophage pfl 6 cro; PDBTitle: structure of the cro protein from prophage pfl 6 in pseudomonas2 fluorescens pf-5	.
MG592395.1	MG592395.1_prot_AUR81569.1_2	AUR81569.1	NVP1009O_02	72	676	1.009.O.	36	6	other	.	.	Large subunit terminase (TermL)	terminase large subunit	.	.	.	0.97	Other	8.7e-111	VOG0051	terminase large subunit [n=78]	PF05876 Phage terminase large subunit (GpA) IPR008866 Bacteriophage lambda, GpA	Phage terminase large subunit (GpA)	Phage terminase large subunit (GpA)	0.993	PDB header: hydrolase # Chain: B: PDB Molecule: dna packaging protein gp17; PDBTitle: bacteriophage t4 gp17 motor assembly based on crystal2 structures and cryo-em reconstructions	.
MG592395.1	MG592395.1_prot_AUR81570.1_3	AUR81570.1	NVP1009O_03	123	92	1.009.O.	36	6	structural	.	.	Head completion adaptor (Ad1)	head completion adaptor	.	.	.	0.67	HTJ	.	.	.	#N/A	.	.	0.306	PDB header: viral protein/signaling protein # Chain: E: PDB Molecule: nf-kappa-b essential modulator; PDBTitle: crystal structure of a vflip-ikkgamma complex: insights2 into viral activation of the ikk signalosome	.
MG592395.1	MG592395.1_prot_AUR81571.1_4	AUR81571.1	NVP1009O_04	124	568	1.009.O.	36	6	structural	.	.	Portal protein (Portal)	portal protein	.	.	.	0.97	Portal	1.9e-82	VOG0833	portal protein [n=34]	PF05136 Phage portal protein, lambda family IPR006429 Phage portal protein, lambda family	Phage portal protein lambda family	Phage portal protein lambda family	0.986	PDB header: viral protein # Chain: B: PDB Molecule: portal protein; PDBTitle: structure of bacteriophage spp1 head-to-tail interface filled with dna2 and tape measure protein	.
MG592395.1	MG592395.1_prot_AUR81572.1_5	AUR81572.1	NVP1009O_05	125	395	1.009.O.	36	6	structural	.	.	Major capsid protein (MCP)	peptidase S49	.	.	.	0.78	Baseplate	6.5e-22	VOG4573	hypothetical protein [n=31]	G3DSA:3.90.226.10, mobidb-lite consensus disorder prediction, PTHR42987, PF01343 Peptidase family S49 IPR002142 Peptidase S49, SSF52096 IPR029045 ClpP/crotonase-like domain superfamily	peptidase	peptidase	1	PDB header: hydrolase # Chain: C: PDB Molecule: protease 4; PDBTitle: crystal structure of escherichia coli signal peptide peptidase (sppa),2 semet crystals	.
MG592395.1	MG592395.1_prot_AUR81573.1_6	AUR81573.1	NVP1009O_06	126	131	1.009.O.	36	6	structural	.	.	.	head decoration protein D	.	.	.	0.57	HTJ	.	.	.	PF02924 Bacteriophage lambda head decoration protein D IPR004195 Head decoration protein D	.	.	0.954	PDB header: viral protein # Chain: A: PDB Molecule: head decoration protein; PDBTitle: bacteriophage lambda head protein d	.
MG592395.1	MG592395.1_prot_AUR81574.1_7	AUR81574.1	NVP1009O_07	4564	360	1.009.O.	36	6	structural	.	.	.	major capsid protein E	.	.	.	0.87	Major capsid	2.9e-35	VOG1887	major capsid protein [n=27]	G3DSA:3.15.30.10, PF03864 Phage major capsid protein E IPR005564 Major capsid protein GpE	Phage major capsid protein E	Phage major capsid protein E	1	PDB header: structural genomics, unknown function # Chain: A: PDB Molecule: putative capsid protein of prophage; PDBTitle: crystal structure of the putative capsid protein of prophage (e.coli2 cft073)	.
MG592395.1	MG592395.1_prot_AUR81575.1_8	AUR81575.1	NVP1009O_08	127	110	1.009.O.	36	6	other	.	.	.	hypothetical protein	.	.	.	0.98	Other	.	.	.	mobidb-lite consensus disorder prediction	.	.	0.262	PDB header: ligase # Chain: F: PDB Molecule: glutamyl-trna(gln) amidotransferase subunit f, PDBTitle: crystal structure of s. cerevisiae mitochondrial gatfab	.
MG592395.1	MG592395.1_prot_AUR81576.1_9	AUR81576.1	NVP1009O_09	74	128	1.009.O.	36	6	structural	.	.	.	hypothetical protein	.	.	.	0.68	HTJ	.	.	.	#N/A	.	.	0.623	PDB header: lipid binding protein # Chain: A: PDB Molecule: thiamine biosynthesis lipoprotein apbe; PDBTitle: crystal structure of a thiamine biosynthesis lipoprotein2 apbe, northeast strcutural genomics target er559	.
MG592395.1	MG592395.1_prot_AUR81577.1_10	AUR81577.1	NVP1009O_10	128	229	1.009.O.	36	6	structural	.	.	.	hypothetical protein	.	.	.	0.08	Minor capsid	.	.	.	#N/A	.	.	0.499	PDB header: membrane protein # Chain: A: PDB Molecule: lipoprotein mxim; PDBTitle: structural characterization of the type iii pilotin-2 secretin interaction in shigella flexneri by nmr3 spectroscopy	.
MG592395.1	MG592395.1_prot_AUR81578.1_11	AUR81578.1	NVP1009O_11	75	500	1.009.O.	36	6	structural	.	.	Tail sheath (Sheath)	tail sheath protein	.	.	.	0.99	Tail shaft	1.6e-105	VOG2791	tail sheath protein [n=10]	#N/A			0.999	PDB header: structural genomics, unknown function # Chain: A: PDB Molecule: uncharacterized protein dsy3957; PDBTitle: crystal structure of the sheath tail protein (dsy3957) from2 desulfitobacterium hafniense, northeast structural genomics3 consortium target dhr18	.
MG592395.1	MG592395.1_prot_AUR81579.1_12	AUR81579.1	NVP1009O_12	76	127	1.009.O.	36	6	no_prediction	.	.	.	hypothetical protein	.	.	.	0.07	Minor capsid	.	.	.	#N/A	.	.	0.274	PDB header: signaling protein # Chain: A: PDB Molecule: protein fam3c; PDBTitle: xray structure of mouse fam3c ilei dimer	.
MG592395.1	MG592395.1_prot_AUR81580.1_13	AUR81580.1	NVP1009O_13	129	131	1.009.O.	36	6	no_prediction	.	.	.	hypothetical protein	.	.	.	0.73	HTJ	.	.	.	#N/A	.	.	0.429	PDB header: signaling protein # Chain: R: PDB Molecule: protein tyrosine phosphatase sptp; PDBTitle: crystal structure of the salmonella tyrosine phosphatase and gtpase2 activating protein sptp	.
MG592395.1	MG592395.1_prot_AUR81581.1_14	AUR81581.1	NVP1009O_14	130	614	1.009.O.	36	6	no_prediction	.	.	.	TMhelix containing protein	.	.	.	0.92	Major capsid	.	.	.	PTHR37813, PF10145 Phage-related minor tail protein IPR010090 Phage tail tape measure protein, TIGR01760 tape_meas_TP901: phage tail tape measure protein, TP901 family, core region IPR010090 Phage tail tape measure protein	amidase activity	amidase activity	0.989	PDB header: de novo protein # Chain: A: PDB Molecule: designed helical bundle; PDBTitle: thermodynamic hyperstability in parametrically designed2 helical bundles	.
MG592395.1	MG592395.1_prot_AUR81582.1_15	AUR81582.1	NVP1009O_15	631	417	1.009.O.	36	6	structural	.	.	.	coil containing protein	.	.	.	0.99	Major capsid	1.7e-29	VOG2792	tail/DNA circulation protein [n=4]	Coil, PF07157 DNA circularisation protein N-terminus IPR009826 DNA circulation, N-terminal	DNA circulation	DNA circulation	0.957	PDB header: viral protein # Chain: B: PDB Molecule: hypothetical protein 19.1; PDBTitle: crystal structure of spp1 dit (gp 19.1) protein, a paradigm2 of hub adsorption apparatus in gram-positive infecting3 phages.	.
MG592395.1	MG592395.1_prot_AUR81583.1_16	AUR81583.1	NVP1009O_16	81	419	1.009.O.	36	6	structural	.	.	.	LysM domain protein	.	.	.	0.7	Baseplate	7.9e-60	VOG8242	hypothetical protein [n=2]	cd00118 LysM IPR018392 LysM domain, cd01817 RBD1_RGS12_like, G3DSA:3.10.350.10 IPR036779 LysM domain superfamily, G3DSA:2.30.300.10, G3DSA:3.55.50.10, G3DSA:3.30.1920.10 IPR023399 Baseplate-like, two-layer sandwich fold, PF01476 LysM domain IPR018392 LysM domain, PS51782 LysM domain profile. IPR018392 LysM domain, SM00257 IPR018392 LysM domain, SSF69279, SSF69279			1	PDB header: structural genomics, unknown function # Chain: A: PDB Molecule: tail protein, 43 kda; PDBTitle: the crystal structure of the tail protein from neisseria meningitidis2 mc58	.
MG592395.1	MG592395.1_prot_AUR81584.1_17	AUR81584.1	NVP1009O_17	131	195	1.009.O.	36	6	structural	.	.	.	hypothetical protein	.	.	.	0.44	Tail fiber	.	.	.	mobidb-lite consensus disorder prediction	.	.	0.978	PDB header: viral protein # Chain: B: PDB Molecule: gene product 138; PDBTitle: crystal structure of the c-terminal fragment of the bacteriophage2 phi92 membrane-piercing protein gp138	.
MG592395.1	MG592395.1_prot_AUR81585.1_18	AUR81585.1	NVP1009O_18	132	135	1.009.O.	36	6	no_prediction	.	.	.	hypothetical protein	.	.	.	0.93	Major capsid	1e-14	VOG2627	gp34 [n=5]	#N/A			0.429	PDB header: viral protein # Chain: A: PDB Molecule: orf48; PDBTitle: n-terminal domain of phage tp901-1 orf48	.
MG592395.1	MG592395.1_prot_AUR81586.1_19	AUR81586.1	NVP1009O_19	133	221	1.009.O.	36	6	no_prediction	.	.	.	hypothetical protein	.	.	.	0.63	HTJ	.	.	.	#N/A	.	.	0.5	PDB header: hydrolase # Chain: B: PDB Molecule: protein yxep; PDBTitle: crystal structure of bacillus subtilis yxep protein (apc1829), a2 dinuclear metal binding peptidase from m20 family	.
MG592395.1	MG592395.1_prot_AUR81587.1_20	AUR81587.1	NVP1009O_20	134	395	1.009.O.	36	6	structural	.	.	.	hypothetical protein	.	.	.	0.89	Major capsid	1.2e-22	VOG4691	hypothetical protein [n=103]	PTHR37829, PF04865 Baseplate J-like protein IPR006949 Baseplate protein J-like	Baseplate J-like protein	Baseplate J-like protein	0.996	PDB header: viral protein # Chain: E: PDB Molecule: baseplate wedge protein gp6; PDBTitle: in vitro assembled star-shaped hubless t4 baseplate	.
MG592395.1	MG592395.1_prot_AUR81588.1_21	AUR81588.1	NVP1009O_21	135	243	1.009.O.	36	6	no_prediction	.	.	.	hypothetical protein	.	.	.	0.96	Other	.	.	.	#N/A	.	.	0.351	PDB header: electron transport (heme protein) # Chain: A: PDB Molecule: cytochrome c; PDBTitle: structure of ferricytochrome c(prime) from rhodospirillum molischianum2 at 1.67 angstroms resolution	.
MG592395.1	MG592395.1_prot_AUR81589.1_22	AUR81589.1	NVP1009O_22	136	189	1.009.O.	36	6	no_prediction	.	.	.	hypothetical protein	.	.	.	0.42	Tail fiber	.	.	.	#N/A			0.549	PDB header: immune system # Chain: A: PDB Molecule: soluble ifn alpha/beta receptor; PDBTitle: nmr based docking model of the complex between the human2 type i interferon receptor and human interferon alpha-2	.
MG592395.1	MG592395.1_prot_AUR81590.1_23	AUR81590.1	NVP1009O_23	137	72	1.009.O.	36	6	other	.	.	.	hypothetical protein	.	.	.	0.98	Other	.	.	.	#N/A			0.198	PDB header: protein transport # Chain: A: PDB Molecule: esx-1 secretion system protein eccb1; PDBTitle: structure of eccb1 from the type vii (esx-1) secretion system of2 mycobacterium tuberculosis.	.
MG592395.1	MG592395.1_prot_AUR81591.1_24	AUR81591.1	NVP1009O_24	138	77	1.009.O.	36	6	other	.	.	.	hypothetical protein	.	.	.	0.96	Other	.	.	.	#N/A	.	.	0.132	PDB header: oxidoreductase # Chain: A: PDB Molecule: heme oxygenase 1; PDBTitle: x-ray crystal structure of human heme oxygenase-1 (ho-1) in complex2 with its substrate heme	.
MG592395.1	MG592395.1_prot_AUR81592.1_25	AUR81592.1	NVP1009O_25	1057	90	1.009.O.	36	6	other	.	.	.	hypothetical protein	.	.	.	0.99	Other	.	.	.	mobidb-lite consensus disorder prediction, mobidb-lite consensus disorder prediction	.	.	0.109	PDB header: transport protein # Chain: A: PDB Molecule: protein prgi; PDBTitle: differences in the electrostatic surfaces of the type iii2 secretion needle proteins	.
MG592395.1	MG592395.1_prot_AUR81593.1_26	AUR81593.1	NVP1009O_26	3184	130	1.009.O.	36	6	other	.	.	.	peptidase M15A	.	.	.	1	Other	1.5e-16	VOG0352	hypothetical protein [n=27]	cd14844 Zn-DD-carboxypeptidase_like, G3DSA:3.30.1380.10 IPR009045 Hedgehog signalling/DD-peptidase zinc-binding domain superfamily, PF08291 Peptidase M15 IPR013230 Peptidase M15A, C-terminal, SSF55166 IPR009045 Hedgehog signalling/DD-peptidase zinc-binding domain superfamily	peptidase M15A	peptidase M15A	0.999	PDB header: hydrolase # Chain: A: PDB Molecule: muramoyl-pentapeptide carboxypeptidase; PDBTitle: hydrolase metallo (zn) dd-peptidase	.
MG592395.1	MG592395.1_prot_AUR81594.1_27	AUR81594.1	NVP1009O_27	4220	198	1.009.O.	36	6	other	.	.	.	TMhelix containing protein	.	.	.	0.98	Other	.	.	.	cd16862 ING_ING4			0.7	PDB header: toxin # Chain: A: PDB Molecule: cryia(a); PDBTitle: insecticidal toxin: structure and channel formation	.
MG592395.1	MG592395.1_prot_AUR81595.1_28	AUR81595.1	NVP1009O_28	139	75	1.009.O.	36	6	other	.	.	.	hypothetical protein	.	.	.	0.97	Other	.	.	.	#N/A	.	.	0.266	PDB header: oxidoreductase # Chain: A: PDB Molecule: jmjc domain-containing histone demethylation PDBTitle: jmjd2a hybrid tudor domains	.
MG592395.1	MG592395.1_prot_AUR81596.1_29	AUR81596.1	NVP1009O_29	140	190	1.009.O.	36	6	no_prediction	.	.	.	hypothetical protein	.	.	.	0.55	Collar	.	.	.	#N/A	.	.	0.484	PDB header: transferase/signaling protein # Chain: F: PDB Molecule: ephrin-a1; PDBTitle: ligand recognition by a-class eph receptors: crystal structures of the2 epha2 ligand-binding domain and the epha2/ephrin-a1 complex	.
MG592395.1	MG592395.1_prot_AUR81597.1_30	AUR81597.1	NVP1009O_30	141	159	1.009.O.	36	6	other	.	.	.	TMhelix containing protein	.	.	.	1	Other	.	.	.	#N/A	.	.	0.55	PDB header: transport protein # Chain: A: PDB Molecule: merf; PDBTitle: full-length mercury transporter protein merf in lipid bilayer2 membranes	.
MG592395.1	MG592395.1_prot_AUR81598.1_31	AUR81598.1	NVP1009O_31	142	89	1.009.O.	36	6	other	.	.	.	coil containing protein	.	.	.	0.97	Other	1e-14	VOG7742	hypothetical protein [n=5]	Coil	.	.	0.232	PDB header: transferase # Chain: A: PDB Molecule: sir2 family protein; PDBTitle: crystal structure of the adp-ribosylating sirtuin (sirtm)2 from streptococcus pyogenes (apo form)	.
MG592395.1	MG592395.1_prot_AUR81599.1_32	AUR81599.1	NVP1009O_32	143	145	1.009.O.	36	6	other	.	.	.	hypothetical protein	.	.	.	0.99	Other	.	.	.	#N/A	.	.	0.609	PDB header: transferase/dna # Chain: A: PDB Molecule: protein (dna polymerase (e.c.2.7.7.7)); PDBTitle: dna polymerase (e.c.2.7.7.7)/dna complex	.
MG592395.1	MG592395.1_prot_AUR81600.1_33	AUR81600.1	NVP1009O_33	646	185	1.009.O.	36	6	other	.	.	.	ribonuclease H-like domain protein	.	.	.	0.99	Other	9e-33	VOG0982	hypothetical protein [n=70]	G3DSA:3.30.420.10 IPR036397 Ribonuclease H superfamily, PF16473 3' exoribonuclease, RNase T-like IPR033390 3'-5' exoribonuclease Rv2179c-like domain, SSF53098 IPR012337 Ribonuclease H-like superfamily	3' exoribonuclease RNase T-like	3' exoribonuclease RNase T-like	1	PDB header: hydrolase # Chain: B: PDB Molecule: 3'-5' exonuclease eri1; PDBTitle: crystal structure of full-length 3'-exonuclease	.
MG592395.1	MG592395.1_prot_AUR81601.1_34	AUR81601.1	NVP1009O_34	144	178	1.009.O.	36	6	other	.	.	.	hypothetical protein	.	.	.	0.98	Other	.	.	.	#N/A	.	.	0.211	PDB header: virus # Chain: E: PDB Molecule: glycoprotein e1; PDBTitle: electron cryo-microscopy of chikungunya virus	.
MG592395.1	MG592395.1_prot_AUR81602.1_35	AUR81602.1	NVP1009O_35	145	86	1.009.O.	36	6	other	.	.	.	hypothetical protein	.	.	.	1	Other	.	.	.	#N/A	.	.	0.494	PDB header: hydrolase # Chain: A: PDB Molecule: adenosylhomocysteinase; PDBTitle: crystal structure of a hydrolase	.
MG592395.1	MG592395.1_prot_AUR81603.1_36	AUR81603.1	NVP1009O_36	146	76	1.009.O.	36	6	other	.	.	.	TMhelix containing protein	.	.	.	1	Other	.	.	.	#N/A	.	.	0.314	PDB header: dna recombination # Chain: A: PDB Molecule: transposase; PDBTitle: three-dimensional structure of the hermes dna transposase	.
MG592395.1	MG592395.1_prot_AUR81604.1_37	AUR81604.1	NVP1009O_37	147	79	1.009.O.	36	6	other	.	.	.	hypothetical protein	.	.	.	0.96	Other	.	.	.	#N/A	.	.	0.233	PDB header: viral protein # Chain: B: PDB Molecule: cag38821; PDBTitle: orf 55 from sulfolobus islandicus rudivirus 1	.
MG592395.1	MG592395.1_prot_AUR81605.1_38	AUR81605.1	NVP1009O_38	148	63	1.009.O.	36	6	other	.	.	.	hypothetical protein	.	.	.	1	Other	.	.	.	mobidb-lite consensus disorder prediction, mobidb-lite consensus disorder prediction	.	.	0.611	PDB header: signaling protein/ligase # Chain: G: PDB Molecule: e3 ubiquitin-protein ligase itchy homolog; PDBTitle: structural basis for the interaction between itch prr and beta-pix	.
MG592395.1	MG592395.1_prot_AUR81606.1_39	AUR81606.1	NVP1009O_39	2455	792	1.009.O.	36	6	other	.	.	.	DNA-directed DNA polymerase%2C family A%2C palm domain	.	.	.	0.99	Other	8.2e-52	VOG0026	DNA polymerase [n=254]	G3DSA:3.30.70.370, G3DSA:1.10.150.20, SM00482 IPR001098 DNA-directed DNA polymerase, family A, palm domain, SSF56672	DNA polymerase	DNA polymerase	1	PDB header: transferase # Chain: A: PDB Molecule: protein (dna polymerase i); PDBTitle: crystal structure of taq dna-polymerase shows a new orientation for2 the structure-specific nuclease domain	.
MG592395.1	MG592395.1_prot_AUR81607.1_40	AUR81607.1	NVP1009O_40	149	264	1.009.O.	36	6	other	.	Recombinase, unknown	.	hypothetical protein	.	.	.	0.97	Other	.	.	.	G3DSA:2.40.50.140, mobidb-lite consensus disorder prediction, mobidb-lite consensus disorder prediction, PTHR14596	.	.	0.931	PDB header: rna binding protein # Chain: A: PDB Molecule: flowering time control protein fpa; PDBTitle: crystal structure of the spoc domain of the arabidopsis flowering2 regulator fpa	.
MG592395.1	MG592395.1_prot_AUR81608.1_41	AUR81608.1	NVP1009O_41	52	376	1.009.O.	36	6	other	.	.	.	protein of unknown function DUF2800	.	.	.	0.98	Other	.	.	.	PF10926 Protein of unknown function (DUF2800) IPR021229 Protein of unknown function DUF2800	Protein of unknown function (DUF2800)	Protein of unknown function (DUF2800)	0.999	PDB header: hydrolase/dna # Chain: B: PDB Molecule: atp-dependent helicase/deoxyribonuclease subunit b; PDBTitle: crystal structure of addab-dna complex	.
MG592395.1	MG592395.1_prot_AUR81609.1_42	AUR81609.1	NVP1009O_42	150	286	1.009.O.	36	6	other	.	.	.	hypothetical protein	.	.	.	0.96	Other	.	.	.	mobidb-lite consensus disorder prediction, mobidb-lite consensus disorder prediction, mobidb-lite consensus disorder prediction, mobidb-lite consensus disorder prediction	.	.	0.18	PDB header: lyase # Chain: B: PDB Molecule: glutamyl-trna(gln) amidotransferase subunit d; PDBTitle: structure of gatde trna-dependent amidotransferase from2 pyrococcus abyssi	.
MG592395.1	MG592395.1_prot_AUR81610.1_43	AUR81610.1	NVP1009O_43	151	65	1.009.O.	36	6	other	.	.	.	winged helix-turn-helix DNA-binding domain protein	.	.	.	1	Other	.	.	.	G3DSA:1.10.10.10 IPR036388 Winged helix-like DNA-binding domain superfamily, PF01022 Bacterial regulatory protein, arsR family IPR001845 HTH ArsR-type DNA-binding domain, SSF46785 IPR036390 Winged helix DNA-binding domain superfamily	.	.	0.946	PDB header: transcription regulator # Chain: A: PDB Molecule: uncharacterized hth-type transcriptional regulator yydk; PDBTitle: the crystal structure of possible transcriptional regulator yydk from2 bacillus subtilis subsp. subtilis str. 168	.
MG592395.1	MG592395.1_prot_AUR81611.1_44	AUR81611.1	NVP1009O_44	152	882	1.009.O.	36	6	other	.	.	.	homing endonuclease	.	.	.	0.98	Other	3.9e-48	VOG4548	helicase [n=252]	cd18032 DEXHc_RE_I_III_res, cd18032 DEXHc_RE_I_III_res, cd18799 SF2_C_EcoAI-like, G3DSA:2.170.16.10, G3DSA:3.10.28.10 IPR027434 Homing endonuclease, G3DSA:3.40.50.300, G3DSA:3.40.50.300, PTHR47396, PF05203 Hom_end-associated Hint IPR007868 Hom-end-associated Hint, PF14528 LAGLIDADG-like domain IPR004860 Homing endonuclease, LAGLIDADG, PF04851 Type III restriction enzyme, res subunit IPR006935 Hel…	Type III restriction enzyme res subunit	Type III restriction enzyme res subunit	1	PDB header: endonuclease # Chain: A: PDB Molecule: pi-scei; PDBTitle: pi-scei, a homing endonuclease with protein splicing2 activity	.
MG592395.1	MG592395.1_prot_AUR81612.1_45	AUR81612.1	NVP1009O_45	153	168	1.009.O.	36	6	other	.	.	.	HD domain protein	.	.	.	1	Other	1.6e-38	VOG3617	hypothetical protein [n=21]	G3DSA:1.10.3210.10, SSF109604	5'-deoxynucleotidase activity	5'-deoxynucleotidase activity	1	PDB header: structural genomics, unknown function # Chain: A: PDB Molecule: hypothetical protein atu1052; PDBTitle: 1.5 a crystal structure of a protein of unknown function atu1052 from2 agrobacterium tumefaciens	.
MG592395.1	MG592395.1_prot_AUR81613.1_46	AUR81613.1	NVP1009O_46	154	172	1.009.O.	36	6	other	.	.	.	hypothetical protein	.	.	.	1	Other	.	.	.	#N/A			0.879	PDB header: hydrolase # Chain: A: PDB Molecule: nuclease; PDBTitle: vrr_nuc domain	.
MG592395.1	MG592395.1_prot_AUR81614.1_47	AUR81614.1	NVP1009O_47	155	108	1.009.O.	36	6	other	.	.	.	homeodomain-like protein	.	.	.	1	Other	1.2e-16	VOG6030	hypothetical protein [n=4]	G3DSA:1.10.357.10, PF00440 Bacterial regulatory proteins, tetR family IPR001647 DNA-binding HTH domain, TetR-type, PS50977 TetR-type HTH domain profile. IPR001647 DNA-binding HTH domain, TetR-type, SSF46689 IPR009057 Homeobox-like domain superfamily	.	.	0.998	PDB header: transcription # Chain: B: PDB Molecule: hemagglutinin/protease regulatory protein; PDBTitle: vibrio cholerae hapr	.
MG592395.1	MG592395.1_prot_AUR81615.1_48	AUR81615.1	NVP1009O_48	156	60	1.009.O.	36	6	other	.	.	.	TMhelix containing protein	.	.	.	1	Other	.	.	.	#N/A	.	.	0.479	PDB header: transcription # Chain: E: PDB Molecule: p15; PDBTitle: crystal structure of human pcna in complex with p15 peptide	.
MG592395.1	MG592395.1_prot_AUR81616.1_49	AUR81616.1	NVP1009O_49	157	58	1.009.O.	36	6	other	.	.	.	hypothetical protein	.	.	.	1	Other	.	.	.	#N/A	.	.	0.694	PDB header: cytokine/cytokine receptor # Chain: C: PDB Molecule: tgf-beta receptor type-1; PDBTitle: structural basis for cooperative assembly of the tgf-beta signaling2 complex	.
MG592395.1	MG592395.1_prot_AUR81617.1_50	AUR81617.1	NVP1009O_50	158	69	1.009.O.	36	6	other	.	.	.	hypothetical protein	.	.	.	0.99	Other	.	.	.	#N/A	.	.	0.197	PDB header: de novo protein # Chain: C: PDB Molecule: kia7f; PDBTitle: tetrameric structure of kia7f peptide	.
MG592395.1	MG592395.1_prot_AUR81618.1_51	AUR81618.1	NVP1009O_51	159	79	1.009.O.	36	6	other	.	.	.	hypothetical protein	.	.	.	0.98	Other	.	.	.	#N/A	.	.	0.203	PDB header: hydrolase # Chain: A: PDB Molecule: creatine amidinohydrolase; PDBTitle: the crystal structure analysis of creatine amidinohydrolase2 from actinobacillus	.
MG592395.1	MG592395.1_prot_AUR81619.1_52	AUR81619.1	NVP1009O_52	160	111	1.009.O.	36	6	no_prediction	.	.	.	hypothetical protein	.	.	.	0.72	HTJ	.	.	.	#N/A	.	.	0.567	PDB header: dna binding protein # Chain: A: PDB Molecule: paternally-expressed gene 3 protein; PDBTitle: crystal structure of the scan domain from human paternally expressed2 gene 3 protein	.
MG592395.1	MG592395.1_prot_AUR81620.1_53	AUR81620.1	NVP1009O_53	161	65	1.009.O.	36	6	other	.	.	.	hypothetical protein	.	.	.	0.97	Other	.	.	.	#N/A	.	.	0.306	PDB header: transferase # Chain: A: PDB Molecule: dsrv; PDBTitle: crystal structure of leuconostoc citreum nrrl b-1299 n-terminally2 truncated dextransucrase dsr-m	.
MG592395.1	MG592395.1_prot_AUR81621.1_54	AUR81621.1	NVP1009O_54	162	86	1.009.O.	36	6	other	.	.	.	hypothetical protein	.	.	.	1	Other	.	.	.	#N/A	.	.	0.261	PDB header: apoptosis # Chain: A: PDB Molecule: bcl-2-like protein 10; PDBTitle: crystal structure of a pro-survival bcl-2:bim bh3 complex	.
MG592395.1	MG592395.1_prot_AUR81622.1_55	AUR81622.1	NVP1009O_55	163	47	1.009.O.	36	6	other	.	.	.	hypothetical protein	.	.	.	1	Other	.	.	.	#N/A	.	.	0.178	PDB header: dna repair # Chain: A: PDB Molecule: methylated-dna--protein-cysteine PDBTitle: x-ray structure of human o6alkylguanine-dna2 alkyltransferase	.
MG592395.1	MG592395.1_prot_AUR81623.1_56	AUR81623.1	NVP1009O_56	164	198	1.009.O.	36	6	no_prediction	.	.	.	hypothetical protein	.	.	.	0.67	Major tail	.	.	.	#N/A	.	.	0.348	PDB header: transport protein # Chain: A: PDB Molecule: porin b; PDBTitle: low ph structure of pseudomonas putida oprb	.
MG592395.1	MG592395.1_prot_AUR81624.1_57	AUR81624.1	NVP1009O_57	165	134	1.009.O.	36	6	other	.	.	.	TMhelix containing protein	.	.	.	0.99	Other	1e-22	VOG4732	hypothetical protein [n=31]	G3DSA:2.30.130.30, PF12961 Domain of unknown function (DUF3850) IPR039440 Domain of unknown function DUF3850, SSF88697 IPR015947 PUA-like superfamily	Domain of Unknown Function with PDB structure (DUF3850)	Domain of Unknown Function with PDB structure (DUF3850)	1	PDB header: rna binding protein # Chain: A: PDB Molecule: activating signal cointegrator; PDBTitle: crystal structure of activating signal cointegrator (np_814290.1) from2 enterococcus faecalis v583 at 1.58 a resolution	.
MG592395.1	MG592395.1_prot_AUR81625.1_58	AUR81625.1	NVP1009O_58	166	86	1.009.O.	36	6	other	.	.	.	winged helix-turn-helix DNA-binding domain protein	.	.	.	1	Other	.	.	.	G3DSA:1.10.10.10 IPR036388 Winged helix-like DNA-binding domain superfamily	.	.	0.779	PDB header: structural genomics, unknown function # Chain: A: PDB Molecule: phih1 repressor-like protein; PDBTitle: crystal structure of the phih1 repressor-like protein from haloarcula2 marismortui	.
MG592395.1	MG592395.1_prot_AUR81626.1_59	AUR81626.1	NVP1009O_59	864	470	1.009.O.	36	6	other	.	.	.	C-5 cytosine-specific DNA methylase	.	.	.	0.98	Other	9e-61	VOG4567	DNA methylase [n=78]	mobidb-lite consensus disorder prediction, mobidb-lite consensus disorder prediction, mobidb-lite consensus disorder prediction, PTHR46098, PF00145 C-5 cytosine-specific DNA methylase IPR001525 C-5 cytosine methyltransferase, PF00145 C-5 cytosine-specific DNA methylase IPR001525 C-5 cytosine methyltransferase, PS51679 C-5 cytosine-specific DNA methylase (Dnmt) domain profile. IPR001525 C-5 cytosi…	C-5 cytosine-specific DNA methylase	C-5 cytosine-specific DNA methylase	1	PDB header: transferase # Chain: A: PDB Molecule: dna (cytosine-5)-methyltransferase 1; PDBTitle: structure of human dnmt1 (601-1600) in complex with sinefungin	.
MG592395.1	MG592395.1_prot_AUR81627.1_60	AUR81627.1	NVP1009O_60	167	792	1.009.O.	36	6	other	.	.	.	bifunctional DNA primase/polymerase	.	.	.	0.96	Other	1.8e-49	VOG4609	hypothetical protein [n=14]	PTHR34985, PF09250 Bifunctional DNA primase/polymerase, N-terminal IPR015330 DNA primase/polymerase, bifunctional, N-terminal, PF08707 Primase C terminal 2 (PriCT-2) IPR014819 Primase, C-terminal 2, PF05272 Virulence-associated protein E IPR007936 Virulence-associated E, SM00943 IPR015330 DNA primase/polymerase, bifunctional, N-terminal, SSF56747	Virulence-associated protein E	Virulence-associated protein E	0.997	PDB header: replication # Chain: A: PDB Molecule: orf904; PDBTitle: crystal structure of the primase-polymerase from sulfolobus islandicus	.
MG592395.1	MG592395.1_prot_AUR81628.1_61	AUR81628.1	NVP1009O_61	168	63	1.009.O.	36	6	other	.	.	.	homeodomain-like protein	.	.	.	0.98	Other	.	.	.	G3DSA:1.10.1660.10, PF12728 Helix-turn-helix domain IPR041657 Helix-turn-helix domain, group 17, SSF46955 IPR009061 Putative DNA-binding domain superfamily, TIGR01764 excise: DNA binding domain, excisionase family IPR010093 SinI-like, DNA-binding domain	.	.	0.984	PDB header: viral protein # Chain: A: PDB Molecule: gp37; PDBTitle: crystal structure of mycobacteriophage pukovnik xis	.
MG592395.1	MG592395.1_prot_AUR81629.1_62	AUR81629.1	NVP1009O_62	4577	229	1.009.O.	36	6	structural	.	.	Neck protein (Ne)	neck protein	.	.	.	0.2	Minor capsid	.	.	.	#N/A	.	.	0.229	PDB header: chaperone/protein transport # Chain: C: PDB Molecule: nucleotide exchange factor sil1; PDBTitle: the structural analysis of sil1-bip complex reveals the mechanism for2 sil1 to function as a novel nucleotide exchange factor	.
MG592396.1	MG592396.1_prot_AUR81630.1_1	AUR81630.1	NVP1011O_01	114	63	1.011.O.	98	17	other	.	.	.	hypothetical protein	.	.	.	0.97	Other	.	.	.	#N/A	.	.	#N/A	#N/A	.
MG592396.1	MG592396.1_prot_AUR81631.1_2	AUR81631.1	NVP1011O_02	956	68	1.011.O.	98	17	other	.	.	.	hypothetical protein	.	.	.	1	Other	.	.	.	#N/A	.	.	#N/A	#N/A	.
MG592396.1	MG592396.1_prot_AUR81632.1_3	AUR81632.1	NVP1011O_03	335	205	1.011.O.	98	17	other	.	.	.	TMhelix containing protein	.	.	.	0.99	Other	1.7e-13	VOG2735	hypothetical protein [n=18]	#N/A	.	.	#N/A	#N/A	.
MG592396.1	MG592396.1_prot_AUR81633.1_4	AUR81633.1	NVP1011O_04	957	110	1.011.O.	98	17	other	.	.	.	hypothetical protein	.	.	.	1	Other	.	.	.	#N/A	.	.	#N/A	#N/A	.
MG592396.1	MG592396.1_prot_AUR81634.1_5	AUR81634.1	NVP1011O_05	4616	534	1.011.O.	98	17	other	.	.	.	DNA polymerase type B	.	.	.	0.98	Other	1e-62	VOG0334	DNA polymerase [n=35]	G3DSA:3.90.1600.10 IPR023211 DNA polymerase, palm domain superfamily, G3DSA:3.30.1770.10, G3DSA:1.10.287.690, G3DSA:4.10.80.20, PTHR33568, PF03175 DNA polymerase type B, organellar and viral IPR004868 DNA-directed DNA polymerase, family B, mitochondria/virus, SSF53098 IPR012337 Ribonuclease H-like superfamily, SSF56672	DNA binding	DNA binding	#N/A	#N/A	.
MG592396.1	MG592396.1_prot_AUR81635.1_6	AUR81635.1	NVP1011O_06	116	191	1.011.O.	98	17	other	.	.	.	putative terminal protein	.	.	.	0.98	Other	.	.	.	#N/A	.	.	#N/A	#N/A	.
MG592396.1	MG592396.1_prot_AUR81636.1_7	AUR81636.1	NVP1011O_07	958	242	1.011.O.	98	17	no_prediction	.	.	.	coil containing protein	.	.	.	0.6	Major tail	.	.	.	mobidb-lite consensus disorder prediction	.	.	#N/A	#N/A	.
MG592396.1	MG592396.1_prot_AUR81637.1_8	AUR81637.1	NVP1011O_08	4619	177	1.011.O.	98	17	other	.	.	.	putative packaging ATPase	.	.	.	1	Other	.	.	.	G3DSA:3.40.50.300, PF01935 Helicase HerA, central domain IPR002789 Helicase HerA, central domain, SSF52540 IPR027417 P-loop containing nucleoside triphosphate hydrolase	.	.	#N/A	#N/A	.
MG592396.1	MG592396.1_prot_AUR81638.1_9	AUR81638.1	NVP1011O_09	117	83	1.011.O.	98	17	other	.	.	.	fibrinogen binding protein	.	.	.	0.99	Other	.	.	.	Coil, mobidb-lite consensus disorder prediction, mobidb-lite consensus disorder prediction	.	.	#N/A	#N/A	.
MG592396.1	MG592396.1_prot_AUR81639.1_10	AUR81639.1	NVP1011O_10	961	41	1.011.O.	98	17	other	.	.	.	TMhelix containing protein	.	.	.	0.99	Other	.	.	.	#N/A	.	.	#N/A	#N/A	.
MG592396.1	MG592396.1_prot_AUR81640.1_11	AUR81640.1	NVP1011O_11	4622	281	1.011.O.	98	17	structural	.	.	.	coil containing protein	.	.	.	0.83	Portal	.	.	.	G3DSA:2.60.120.730, PF18628 Viral coat protein P2 N-terminal domain IPR041377 Viral coat protein P2, N-terminal			#N/A	#N/A	.
MG592396.1	MG592396.1_prot_AUR81641.1_12	AUR81641.1	NVP1011O_12	118	108	1.011.O.	98	17	structural	.	.	.	TMhelix containing protein	.	.	.	0.66	Major tail	.	.	.	#N/A	.	.	#N/A	#N/A	.
MG592396.1	MG592396.1_prot_AUR81642.1_13	AUR81642.1	NVP1011O_13	962	49	1.011.O.	98	17	other	.	.	.	hypothetical protein	.	.	.	0.98	Other	.	.	.	#N/A	.	.	#N/A	#N/A	.
MG592396.1	MG592396.1_prot_AUR81643.1_14	AUR81643.1	NVP1011O_14	119	62	1.011.O.	98	17	no_prediction	.	.	.	TMhelix containing protein	.	.	.	0.44	Tail fiber	.	.	.	mobidb-lite consensus disorder prediction, TIGR01167 LPXTG_anchor: LPXTG cell wall anchor domain	.	.	#N/A	#N/A	.
MG592396.1	MG592396.1_prot_AUR81644.1_15	AUR81644.1	NVP1011O_15	120	119	1.011.O.	98	17	other	.	.	.	hypothetical protein	.	.	.	1	Other	.	.	.	#N/A	.	.	#N/A	#N/A	.
MG592396.1	MG592396.1_prot_AUR81645.1_16	AUR81645.1	NVP1011O_16	337	163	1.011.O.	98	17	no_prediction	.	.	.	hypothetical protein	.	.	.	0.92	Major capsid	.	.	.	mobidb-lite consensus disorder prediction	.	.	#N/A	#N/A	.
MG592396.1	MG592396.1_prot_AUR81646.1_17	AUR81646.1	NVP1011O_17	121	201	1.011.O.	98	17	no_prediction	.	.	.	hypothetical protein	.	.	.	0.81	Baseplate	.	.	.	#N/A	.	.	#N/A	#N/A	.
MG592396.1	MG592396.1_prot_AUR81647.1_18	AUR81647.1	NVP1011O_18	963	155	1.011.O.	98	17	other	.	.	.	hypothetical protein	.	.	.	0.99	Other	5e-25	VOG4751	hypothetical protein [n=14]	#N/A			#N/A	#N/A	.
MG592396.1	MG592396.1_prot_AUR81648.1_19	AUR81648.1	NVP1011O_19	2831	130	1.011.O.	98	17	no_prediction	.	.	.	hypothetical protein	.	.	.	0.83	Baseplate	.	.	.	#N/A	.	.	#N/A	#N/A	.
MG592396.1	MG592396.1_prot_AUR81649.1_20	AUR81649.1	NVP1011O_20	338	73	1.011.O.	98	17	other	.	.	.	TMhelix containing protein	.	.	.	1	Other	.	.	.	#N/A	.	.	#N/A	#N/A	.
MG592397.1	MG592397.1_prot_AUR81650.1_1	AUR81650.1	NVP1012O_01	1971	67	1.012.O.	81	48	other	.	.	.	hypothetical protein	.	.	.	0.97	Other	.	.	.	#N/A	.	.	0.373	PDB header: viral protein/membrane protein # Chain: C: PDB Molecule: major tropism determinant p1; PDBTitle: major tropism determinant p1 (mtd-p1) variant complexed with2 bordetella brochiseptica virulence factor pertactin extracellular3 domain (prn-e).	.
MG592397.1	MG592397.1_prot_AUR81651.1_2	AUR81651.1	NVP1012O_02	5195	580	1.012.O.	81	48	other	.	.	Large subunit terminase (TermL)	terminase large subunit	.	.	.	0.88	Portal	.	.	.	G3DSA:3.40.50.300, G3DSA:3.30.420.240			1	PDB header: viral protein # Chain: A: PDB Molecule: gene 2 protein; PDBTitle: crystal structure of the large terminase subunit gp2 of bacterial2 virus sf6	.
MG592397.1	MG592397.1_prot_AUR81652.1_3	AUR81652.1	NVP1012O_03	169	74	1.012.O.	81	48	no_prediction	.	.	.	hypothetical protein	.	.	.	0.12	Minor capsid	.	.	.	PF10834 Protein of unknown function (DUF2560) IPR022544 Bacteriophage P22, Orf80	.	.	0.078	PDB header: transferase # Chain: F: PDB Molecule: methyl-coenzyme m reductase, gamma subunit; PDBTitle: crystal structure of a methyl-coenzyme m reductase purified from black2 sea mats	.
MG592397.1	MG592397.1_prot_AUR81653.1_4	AUR81653.1	NVP1012O_04	516	72	1.012.O.	81	48	other	.	.	.	hypothetical protein	.	.	.	1	Other	.	.	.	#N/A	.	.	0.306	PDB header: hydrolase # Chain: B: PDB Molecule: xyloglucanase; PDBTitle: native family 5 xyloglucanase from paenibacillus pabuli	.
MG592397.1	MG592397.1_prot_AUR81654.1_5	AUR81654.1	NVP1012O_05	5196	58	1.012.O.	81	48	other	.	.	.	TMhelix containing protein	.	.	.	0.99	Other	.	.	.	#N/A	.	.	0.382	PDB header: ligase # Chain: L: PDB Molecule: glutamate-ammonia ligase domain-containing protein 1; PDBTitle: lengsin is a survivor of an ancient family of class i glutamine2 synthetases in eukaryotes that has undergone evolutionary re-3 engineering for a tissue-specific role in the vertebrate eye lens.	.
MG592397.1	MG592397.1_prot_AUR81655.1_6	AUR81655.1	NVP1012O_06	170	71	1.012.O.	81	48	other	.	.	.	hypothetical protein	.	.	.	1	Other	.	.	.	#N/A	.	.	0.218	PDB header: antimicrobial protein # Chain: A: PDB Molecule: defensin mgd-1; PDBTitle: solution structure and activity of the four disulfide bond2 mediterranean mussel defensin mgd-1	.
MG592397.1	MG592397.1_prot_AUR81656.1_7	AUR81656.1	NVP1012O_07	171	84	1.012.O.	81	48	other	.	.	.	hypothetical protein	.	.	.	1	Other	.	.	.	#N/A	.	.	0.271	PDB header: structural genomics, unknown function # Chain: A: PDB Molecule: protein ygiw; PDBTitle: structure of the hypothetical protein ygiw from e. coli.	.
MG592397.1	MG592397.1_prot_AUR81657.1_8	AUR81657.1	NVP1012O_08	172	78	1.012.O.	81	48	other	.	.	.	coil containing protein	.	.	.	1	Other	.	.	.	Coil	.	.	0.659	PDB header: photosynthesis # Chain: A: PDB Molecule: tll0287 protein; PDBTitle: crystal structure of the cyanobacterial heme-protein tll0287	.
MG592397.1	MG592397.1_prot_AUR81658.1_9	AUR81658.1	NVP1012O_09	4455	247	1.012.O.	81	48	no_prediction	.	.	.	hypothetical protein	.	.	.	0.07	Minor capsid	.	.	.	#N/A	.	.	0.567	PDB header: cell adhesion # Chain: A: PDB Molecule: maltose-binding periplasmic protein,pilin isopeptide PDBTitle: minor pilin fctb from s. pyogenes with engineered intramolecular2 isopeptide bond	.
MG592397.1	MG592397.1_prot_AUR81659.1_10	AUR81659.1	NVP1012O_10	1129	197	1.012.O.	81	48	no_prediction	.	.	.	hypothetical protein	.	.	.	0.66	Major tail	.	.	.	#N/A	.	.	0.462	PDB header: viral protein # Chain: A: PDB Molecule: orf68; PDBTitle: structure of the two c-terminal domains of bacteriophage k gp144	.
MG592397.1	MG592397.1_prot_AUR81660.1_11	AUR81660.1	NVP1012O_11	840	453	1.012.O.	81	48	structural	.	.	Portal protein (Portal)	portal protein	.	.	.	1	Portal	3.6e-73	VOG1356	hypothetical protein [n=96]	mobidb-lite consensus disorder prediction	Mu-like prophage protein gp29	Mu-like prophage protein gp29	1	PDB header: transport protein # Chain: A: PDB Molecule: portal protein; PDBTitle: crystal structure of the bacteriophage g20c portal protein	.
MG592397.1	MG592397.1_prot_AUR81661.1_12	AUR81661.1	NVP1012O_12	173	69	1.012.O.	81	48	other	.	.	.	hypothetical protein	.	.	.	1	Other	.	.	.	#N/A	.	.	0.178	PDB header: signaling protein # Chain: A: PDB Molecule: maltose-binding periplasmic protein,endoglin; PDBTitle: crystal structure of the orphan region of human endoglin/cd105	.
MG592397.1	MG592397.1_prot_AUR81662.1_13	AUR81662.1	NVP1012O_13	422	114	1.012.O.	81	48	other	.	.	.	hypothetical protein	.	.	.	0.98	Other	.	.	.	#N/A	.	.	0.289	PDB header: unknown function # Chain: A: PDB Molecule: trak; PDBTitle: crystal structure of the potential transfer protein trak from gram-2 positive conjugative plasmid pip501	.
MG592397.1	MG592397.1_prot_AUR81663.1_14	AUR81663.1	NVP1012O_14	174	90	1.012.O.	81	48	other	.	.	.	hypothetical protein	.	.	.	0.99	Other	.	.	.	#N/A	.	.	0.38	PDB header: protein binding # Chain: A: PDB Molecule: dna-binding protein rap1; PDBTitle: the solution structure of rap1 brct domain from saccharomyces2 cerevisiae	.
MG592397.1	MG592397.1_prot_AUR81664.1_15	AUR81664.1	NVP1012O_15	175	146	1.012.O.	81	48	other	.	.	.	hypothetical protein	.	.	.	1	Other	.	.	.	mobidb-lite consensus disorder prediction, mobidb-lite consensus disorder prediction	.	.	0.56	PDB header: dna binding protein # Chain: A: PDB Molecule: hypothetical protein pf0610; PDBTitle: solution nmr structure of protein pf0610 from pyrococcus furiosus,2 northeast structural genomics consortium target pfg3	.
MG592397.1	MG592397.1_prot_AUR81665.1_16	AUR81665.1	NVP1012O_16	176	97	1.012.O.	81	48	other	.	.	.	hypothetical protein	.	.	.	0.99	Other	.	.	.	#N/A	.	.	0.278	PDB header: transcription regulator/dna # Chain: A: PDB Molecule: ler; PDBTitle: structure of the dna complex of the c-terminal domain of ler	.
MG592397.1	MG592397.1_prot_AUR81666.1_17	AUR81666.1	NVP1012O_17	521	105	1.012.O.	81	48	other	.	.	.	hypothetical protein	.	.	.	1	Other	.	.	.	#N/A	.	.	0.412	PDB header: hydrolase # Chain: A: PDB Molecule: glucoamylase; PDBTitle: glycoside hydrolase family 15 glucoamylase from hypocrea jecorina	.
MG592397.1	MG592397.1_prot_AUR81667.1_18	AUR81667.1	NVP1012O_18	177	150	1.012.O.	81	48	other	.	.	.	hypothetical protein	.	.	.	1	Other	.	.	.	#N/A	.	.	0.34	PDB header: apoptosis # Chain: B: PDB Molecule: bcl-2-binding component 3; PDBTitle: structure of mouse a1 bound to the puma bh3-domain	.
MG592397.1	MG592397.1_prot_AUR81668.1_19	AUR81668.1	NVP1012O_19	178	109	1.012.O.	81	48	other	.	.	.	hypothetical protein	.	.	.	1	Other	.	.	.	#N/A	.	.	0.408	PDB header: unknown function # Chain: A: PDB Molecule: protein dsvd; PDBTitle: three-dimensional crystal structure of dissimilatory2 sulfite reductase d (dsrd)	.
MG592397.1	MG592397.1_prot_AUR81669.1_20	AUR81669.1	NVP1012O_20	321	133	1.012.O.	81	48	other	.	.	.	NinX	.	.	.	1	Other	1.3e-14	VOG0294	hypothetical protein [n=22]	PF10765 Protein of unknown function (DUF2591) IPR019701 Bacteriophage P22, NinX	.	.	0.975	PDB header: unknown function # Chain: B: PDB Molecule: uncharacterized protein; PDBTitle: 2.75 angstrom resolution crystal structure of uncharacterized protein2 from burkholderia cenocepacia j2315	.
MG592397.1	MG592397.1_prot_AUR81670.1_21	AUR81670.1	NVP1012O_21	386	324	1.012.O.	81	48	other	.	.	.	hypothetical protein	.	.	.	0.91	Minor capsid	2.2e-14	VOG4564	hypothetical protein [n=79]	#N/A	Phage Mu protein F like protein	Phage Mu protein F like protein	0.366	PDB header: oxidoreductase # Chain: A: PDB Molecule: mannitol-1-phosphate 5-dehydrogenase; PDBTitle: crystal structure of mtld from staphylococcus aureus at 1.7-angstrom2 resolution	.
MG592397.1	MG592397.1_prot_AUR81671.1_22	AUR81671.1	NVP1012O_22	424	331	1.012.O.	81	48	other	.	.	.	hypothetical protein	.	.	.	0.98	Other	2.9e-37	VOG8289	hypothetical protein [n=3]	mobidb-lite consensus disorder prediction, mobidb-lite consensus disorder prediction	Pfam:Peptidase_S78_2	Pfam:Peptidase_S78_2	0.3	PDB header: transcription regulation, dna binding # Chain: B: PDB Molecule: nuclear factor related to kappa-b-binding protein; PDBTitle: crystal structure of a fragment of nuclear factor related to kappa-b-2 binding protein (residues 370-495) (nfrkb) from homo sapiens at 2.183 a resolution	.
MG592397.1	MG592397.1_prot_AUR81672.1_23	AUR81672.1	NVP1012O_23	179	414	1.012.O.	81	48	no_prediction	.	.	.	coil containing protein	.	.	.	0.09	Minor capsid	.	.	.	mobidb-lite consensus disorder prediction	.	.	0.332	PDB header: immune system # Chain: C: PDB Molecule: envelope glycoprotein e2; PDBTitle: structure of hepatitis c virus envelope glycoprotein e2 core bound to2 broadly neutralizing antibody ar3c	.
MG592397.1	MG592397.1_prot_AUR81673.1_24	AUR81673.1	NVP1012O_24	180	132	1.012.O.	81	48	other	.	.	.	hypothetical protein	.	.	.	0.96	Other	.	.	.	#N/A	.	.	0.511	PDB header: oxidoreductase # Chain: B: PDB Molecule: precorrin-2 dehydrogenase; PDBTitle: sirc, precorrin-2 dehydrogenase	.
MG592397.1	MG592397.1_prot_AUR81674.1_25	AUR81674.1	NVP1012O_25	181	337	1.012.O.	81	48	structural	.	.	Major capsid protein (MCP)	major capsid protein	.	.	.	1	Major capsid	9.2e-78	VOG3178	major capsid protein [n=6]	G3DSA:3.90.1690.10	Phage major capsid protein E	Phage major capsid protein E	1	PDB header: viral protein # Chain: A: PDB Molecule: phage-related protein; PDBTitle: crystal structure of a phage-related protein (bb3626) from bordetella2 bronchiseptica rb50 at 2.05 a resolution	.
MG592397.1	MG592397.1_prot_AUR81675.1_26	AUR81675.1	NVP1012O_26	4658	131	1.012.O.	81	48	no_prediction	.	.	.	hypothetical protein	.	.	.	0.97	Other	.	.	.	#N/A	.	.	0.399	PDB header: hydrolase # Chain: A: PDB Molecule: probable gtpase engc; PDBTitle: crystal structure of yjeq from thermotoga maritima	.
MG592397.1	MG592397.1_prot_AUR81676.1_27	AUR81676.1	NVP1012O_27	1127	64	1.012.O.	81	48	other	.	.	.	hypothetical protein	.	.	.	1	Other	5.7e-30	VOG2483	hypothetical protein [n=28]	#N/A			0.547	PDB header: hydrolase # Chain: A: PDB Molecule: otu domain-containing protein 7a; PDBTitle: solution nmr structure of human uba-like domain of otud7a_11_83, nesg2 target ht6304a/ocsp target otud7a_11_83/sgc-toronto	.
MG592397.1	MG592397.1_prot_AUR81677.1_28	AUR81677.1	NVP1012O_28	182	95	1.012.O.	81	48	other	.	.	.	hypothetical protein	.	.	.	1	Other	.	.	.	#N/A	.	.	0.396	PDB header: structural genomics, unknown function # Chain: A: PDB Molecule: phage-like element pbsx protein xkdw; PDBTitle: solution nmr structure of phage-like element pbsx protein2 xkdw, northeast structural genomics consortium target sr355	.
MG592397.1	MG592397.1_prot_AUR81678.1_29	AUR81678.1	NVP1012O_29	405	147	1.012.O.	81	48	no_prediction	.	.	.	hypothetical protein	.	.	.	0.96	Other	.	.	.	mobidb-lite consensus disorder prediction, mobidb-lite consensus disorder prediction	.	.	0.139	PDB header: transferase/signaling protein # Chain: C: PDB Molecule: axin-1; PDBTitle: crystal structure of a mouse tankyrase-axin complex	.
MG592397.1	MG592397.1_prot_AUR81679.1_30	AUR81679.1	NVP1012O_30	183	139	1.012.O.	81	48	no_prediction	.	.	.	hypothetical protein	.	.	.	0.76	Baseplate	.	.	.	#N/A	.	.	0.322	PDB header: ligase # Chain: A: PDB Molecule: pantoate-beta-alanine ligase; PDBTitle: crystal structure of pantoate-beta-alanine (pantothenate synthetase)2 from thermus thermophilus hb8	.
MG592397.1	MG592397.1_prot_AUR81680.1_31	AUR81680.1	NVP1012O_31	184	141	1.012.O.	81	48	structural	.	.	Neck protein (Ne)	neck protein	.	.	.	0.84	Baseplate	.	.	.	#N/A	exonuclease activity	exonuclease activity	0.266	PDB header: unknown function # Chain: A: PDB Molecule: cofj; PDBTitle: crystal structure of the etec secreted protein cofj	.
MG592397.1	MG592397.1_prot_AUR81681.1_32	AUR81681.1	NVP1012O_32	185	107	1.012.O.	81	48	other	.	.	.	ASCH domain protein	.	.	.	1	Other	.	.	.	PF04266 ASCH domain IPR007374 ASCH domain, SSF88697 IPR015947 PUA-like superfamily	ASCH	ASCH	0.985	PDB header: structural genomics, unknown function # Chain: A: PDB Molecule: hypothetical upf0267 protein yqfb; PDBTitle: solution nmr structure of protein yqfb from escherichia2 coli. northeast structural genomics consortium target et99	.
MG592397.1	MG592397.1_prot_AUR81682.1_33	AUR81682.1	NVP1012O_33	5250	131	1.012.O.	81	48	other	.	.	.	hypothetical protein	.	.	.	0.98	Other	.	.	.	#N/A	.	.	0.32	PDB header: transferase # Chain: B: PDB Molecule: nuclear receptor coactivator 1; PDBTitle: structural diversity in cbp p160 complexes	.
MG592397.1	MG592397.1_prot_AUR81683.1_34	AUR81683.1	NVP1012O_34	186	78	1.012.O.	81	48	other	.	.	.	hypothetical protein	.	.	.	1	Other	.	.	.	#N/A	.	.	0.406	PDB header: biosynthetic protein # Chain: A: PDB Molecule: spore coat polysaccharide biosynthesis protein spse; PDBTitle: crystal structure of spore coat polysaccharide biosynthesis protein2 spse (bsu37870) from bacillus subtilis at 2.38 a resolution	.
MG592397.1	MG592397.1_prot_AUR81684.1_35	AUR81684.1	NVP1012O_35	187	148	1.012.O.	81	48	structural	.	.	Tail-completion (Tc1)	tail-completion protein	.	.	.	0.62	HTJ	.	.	.	#N/A	.	.	0.997	PDB header: structural genomics, unknown function # Chain: A: PDB Molecule: uncharacterized protein; PDBTitle: np_888769.1	.
MG592397.1	MG592397.1_prot_AUR81685.1_36	AUR81685.1	NVP1012O_36	389	485	1.012.O.	81	48	structural	.	.	Major tail protein (MTP)	major tail protein	.	.	.	0.46	Tail fiber	7.5e-68	VOG4228	hypothetical protein [n=29]	#N/A			0.873	PDB header: viral protein # Chain: B: PDB Molecule: tail tube protein; PDBTitle: crystal structure of pb6, major tail tube protein of bacteriophage t5	.
MG592397.1	MG592397.1_prot_AUR81686.1_37	AUR81686.1	NVP1012O_37	188	63	1.012.O.	81	48	other	.	.	.	hypothetical protein	.	.	.	1	Other	.	.	.	#N/A	.	.	0.295	PDB header: structural genomics, unknown function # Chain: B: PDB Molecule: uncharacterized protein abo_0056; PDBTitle: structure of the uncharacterized protein abo_0056 from the2 hydrocarbon-degrading marine bacterium alcanivorax borkumensis sk2.	.
MG592397.1	MG592397.1_prot_AUR81687.1_38	AUR81687.1	NVP1012O_38	189	76	1.012.O.	81	48	other	.	.	.	hypothetical protein	.	.	.	1	Other	4e-29	VOG5682	hypothetical protein [n=12]	#N/A	.	.	0.328	PDB header: protein transport # Chain: A: PDB Molecule: conserved oligomeric golgi complex subunit 2; PDBTitle: solution structure of saccharomyces cerevisiae conserved2 oligomeric golgi subunit 2 protein (cog2p)	.
MG592397.1	MG592397.1_prot_AUR81688.1_39	AUR81688.1	NVP1012O_39	407	169	1.012.O.	81	48	other	.	.	.	hypothetical protein	.	.	.	1	Other	.	.	.	cd11540 NTP-PPase_u3, SSF101386	hydrolase activity	hydrolase activity	0.996	PDB header: structural genomics, unknown function # Chain: D: PDB Molecule: hypothetical protein ypjd; PDBTitle: crystal structure of the putative pyrophosphatase ypjd from bacillus2 subtilis. northeast structural genomics consortium target sr428.	.
MG592397.1	MG592397.1_prot_AUR81689.1_40	AUR81689.1	NVP1012O_40	949	50	1.012.O.	81	48	other	.	.	.	hypothetical protein	.	.	.	0.99	Other	.	.	.	#N/A	.	.	0.29	PDB header: hydrolase inhibitor # Chain: A: PDB Molecule: elastase inhibitor afuei; PDBTitle: structure of elastase inhibitor afuei (cyrstal form i)	.
MG592397.1	MG592397.1_prot_AUR81690.1_41	AUR81690.1	NVP1012O_41	526	82	1.012.O.	81	48	other	.	.	.	coil containing protein	.	.	.	1	Other	.	.	.	#N/A	.	.	0.321	PDB header: hormone # Chain: A: PDB Molecule: insulin a chain; PDBTitle: thra3-dkp-insulin	.
MG592397.1	MG592397.1_prot_AUR81691.1_42	AUR81691.1	NVP1012O_42	2206	195	1.012.O.	81	48	other	.	.	.	hypothetical protein	.	.	.	0.98	Other	.	.	.	#N/A	.	.	0.607	PDB header: oxidoreductase # Chain: A: PDB Molecule: aldehyde ferredoxin oxidoreductase; PDBTitle: structure of a hyperthermophilic tungstopterin enzyme,2 aldehyde ferredoxin oxidoreductase	.
MG592397.1	MG592397.1_prot_AUR81692.1_43	AUR81692.1	NVP1012O_43	190	73	1.012.O.	81	48	other	.	.	.	hypothetical protein	.	.	.	0.99	Other	.	.	.	#N/A	.	.	0.093	PDB header: transcription regulator # Chain: B: PDB Molecule: uncharacterized hth-type transcriptional regulator ygav; PDBTitle: crystal structure of the predicted dna-binding transcriptional2 regulator from e. coli	.
MG592397.1	MG592397.1_prot_AUR81693.1_44	AUR81693.1	NVP1012O_44	4527	63	1.012.O.	81	48	other	.	.	.	coil containing protein	.	.	.	1	Other	1.4e-16	VOG0686	hypothetical protein [n=61]	Coil	.	.	0.67	PDB header: structural protein # Chain: A: PDB Molecule: centrosomin; PDBTitle: centrosomin-motif 2 (cm2) domain of drosophila melanogaster2 centrosomin (cnn)	.
MG592397.1	MG592397.1_prot_AUR81694.1_45	AUR81694.1	NVP1012O_45	191	144	1.012.O.	81	48	other	.	.	.	hypothetical protein	.	.	.	0.98	Other	.	.	.	#N/A	.	.	0.18	PDB header: fluorescent protein # Chain: F: PDB Molecule: gfp-like fluorescent chromoprotein dsfp483; PDBTitle: crystal structure and raman studies of dsfp483, a cyan fluorescent2 protein from discosoma striata	.
MG592397.1	MG592397.1_prot_AUR81695.1_46	AUR81695.1	NVP1012O_46	192	91	1.012.O.	81	48	other	.	.	.	hypothetical protein	.	.	.	0.99	Other	.	.	.	#N/A	.	.	0.363	PDB header: ligase # Chain: A: PDB Molecule: nh(3)-dependent nad(+) synthetase; PDBTitle: crystal structure of a nh(3)-dependent nad(+) synthetase from2 pseudomonas aeruginosa	.
MG592397.1	MG592397.1_prot_AUR81696.1_47	AUR81696.1	NVP1012O_47	972	695	1.012.O.	81	48	structural	.	.	.	coil containing protein	.	.	.	0.82	Major capsid	.	.	.	cd06460 M32_Taq, Coil, Coil, Coil, Coil, mobidb-lite consensus disorder prediction, mobidb-lite consensus disorder prediction	tape measure	tape measure	0.968	PDB header: chemotaxis # Chain: A: PDB Molecule: methyl-accepting chemotaxis protein; PDBTitle: crystal structure of the cytoplasmic domain of a bacterial2 chemoreceptor from thermotoga maritima	.
MG592397.1	MG592397.1_prot_AUR81697.1_48	AUR81697.1	NVP1012O_48	2205	365	1.012.O.	81	48	other	.	.	.	hypothetical protein	.	.	.	1	Other	4.5e-37	VOG4805	hypothetical protein [n=11]	PF10544 T5orf172 domain IPR018306 Bacteriophage T5, Orf172 DNA-binding			0.893	PDB header: oxidoreductase # Chain: B: PDB Molecule: nigerythrin; PDBTitle: partially reduced state of nigerythrin	.
MG592397.1	MG592397.1_prot_AUR81698.1_49	AUR81698.1	NVP1012O_49	2792	171	1.012.O.	81	48	structural	.	.	.	hypothetical protein	.	.	.	0.98	Other	.	.	.	#N/A	.	.	0.47	PDB header: viral protein # Chain: A: PDB Molecule: gm-csf/il-2 inhibition factor; PDBTitle: complex of gm-csf/il-2 inhibition factor with granulocyte-macrophage2 colony-stimulating factor	.
MG592397.1	MG592397.1_prot_AUR81699.1_50	AUR81699.1	NVP1012O_50	193	170	1.012.O.	81	48	no_prediction	.	.	.	coil containing protein	.	.	.	0.78	Baseplate	2.2e-17	VOG1539	hypothetical protein [n=44]	Coil	.	.	0.578	PDB header: transcription # Chain: B: PDB Molecule: cryptic loci regulator protein 1; PDBTitle: structure of clr2 bound to the clr1 c-terminus	.
MG592397.1	MG592397.1_prot_AUR81700.1_51	AUR81700.1	NVP1012O_51	194	192	1.012.O.	81	48	other	.	.	.	DNA polymerase III beta chain	.	.	.	0.98	Other	4.2e-40	VOG3659	hypothetical protein [n=3]	G3DSA:3.10.150.10, PF02767 DNA polymerase III beta subunit, central domain IPR022637 DNA polymerase III, beta sliding clamp, central, SSF55979	Confers DNA tethering and processivity to DNA polymerases and other proteins. Acts as a clamp forming a ring around DNA (a reaction catalyzed by the clamp-loading complex) which diffuses in an ATP-independent manner freely and bidirectionally along dsDNA. Initially characterized for its ability to contact the catalytic subunit of DNA polymerase III (Pol III) a complex multichain enzyme responsibl…	Confers DNA tethering and processivity to DNA polymerases and other proteins. Acts as a clamp forming a ring around DNA (a reaction catalyzed by the clamp-loading complex) which diffuses in an ATP-independent manner freely and bidirectionally along dsDNA. Initially characterized for its ability to contact the catalytic subunit of DNA polymerase III (Pol III) a complex multichain enzyme responsibl…	1	PDB header: beta-clamp # Chain: A: PDB Molecule: dna polymerase iii beta subunit; PDBTitle: complex of beta-clamp processivity factor and little finger2 domain of poliv	.
MG592397.1	MG592397.1_prot_AUR81701.1_52	AUR81701.1	NVP1012O_52	195	127	1.012.O.	81	48	other	.	.	.	NLPC/P60 domain endopeptidase	.	.	.	1	Other	.	.	.	#N/A	.	.	0.448	PDB header: lipoprotein # Chain: A: PDB Molecule: lipoprotein spr; PDBTitle: solution nmr structure of lipoprotein spr from escherichia coli k12.2 northeast structural genomics target er541-37-162	.
MG592397.1	MG592397.1_prot_AUR81702.1_53	AUR81702.1	NVP1012O_53	2189	914	1.012.O.	81	48	structural	adsorption-RBP	.	.	hypothetical protein	.	.	.	0.36	Tail fiber	5.7e-129	VOG4743	hypothetical protein [n=15]	mobidb-lite consensus disorder prediction, mobidb-lite consensus disorder prediction			0.927	PDB header: structural protein # Chain: A: PDB Molecule: 43 kda tail protein; PDBTitle: structure of central hub elucidated by x-ray analysis of gene product2 44; baseplate component of bacteriophage mu	.
MG592397.1	MG592397.1_prot_AUR81703.1_54	AUR81703.1	NVP1012O_54	238	151	1.012.O.	81	48	other	.	.	.	hypothetical protein	.	.	.	1	Other	.	.	.	#N/A	.	.	0.268	PDB header: lyase # Chain: A: PDB Molecule: 4-amino-4-deoxychorismate lyase; PDBTitle: aminodeoxychorismate lyase from escherichia coli	.
MG592397.1	MG592397.1_prot_AUR81704.1_55	AUR81704.1	NVP1012O_55	196	224	1.012.O.	81	48	other	.	.	.	hypothetical protein	.	.	.	1	Other	.	.	.	#N/A	.	.	0.319	PDB header: hydrolase # Chain: B: PDB Molecule: cathepsin l-like protein; PDBTitle: structure of digestive procathepsin l2 proteinase from tenebrio2 molitor larval midgut	.
MG592397.1	MG592397.1_prot_AUR81705.1_56	AUR81705.1	NVP1012O_56	860	163	1.012.O.	81	48	no_prediction	.	.	.	TMhelix containing protein	.	.	.	0.96	Other	.	.	.	#N/A	.	.	0.5	PDB header: isomerase # Chain: A: PDB Molecule: precorrin-8x methyl mutase; PDBTitle: crystal analysis of precorrin-8x methyl mutase from thermus2 thermophilus	.
MG592397.1	MG592397.1_prot_AUR81706.1_57	AUR81706.1	NVP1012O_57	2059	132	1.012.O.	81	48	other	.	.	.	hedgehog signaling/DD-peptidase zinc-binding domain protein	.	.	.	1	Other	.	.	.	cd14845 L-Ala-D-Glu_peptidase_like, G3DSA:3.30.1380.10 IPR009045 Hedgehog signalling/DD-peptidase zinc-binding domain superfamily, SSF55166 IPR009045 Hedgehog signalling/DD-peptidase zinc-binding domain superfamily			1	PDB header: hydrolase # Chain: A: PDB Molecule: l-alanyl-d-glutamate peptidase; PDBTitle: bacteriophage t5 l-alanoyl-d-glutamate peptidase comlpex with zn2+2 (endo t5-zn2+)	.
MG592397.1	MG592397.1_prot_AUR81707.1_58	AUR81707.1	NVP1012O_58	3332	174	1.012.O.	81	48	other	.	.	.	TMhelix containing protein	.	.	.	0.98	Other	1.4e-31	VOG0994	hypothetical protein [n=58]	#N/A			0.505	PDB header: exocytosis # Chain: A: PDB Molecule: vesicle-associated membrane protein 2; PDBTitle: helical extension of the neuronal snare complex into the membrane,2 spacegroup c 1 2 1	.
MG592397.1	MG592397.1_prot_AUR81708.1_59	AUR81708.1	NVP1012O_59	93	40	1.012.O.	81	48	other	.	.	.	hypothetical protein	.	.	.	1	Other	.	.	.	#N/A	.	.	0.085	PDB header: hydrolase # Chain: A: PDB Molecule: ubiquitin thioesterase otu1; PDBTitle: structure of otud2 otu domain in complex with k11-linked di ubiquitin	.
MG592397.1	MG592397.1_prot_AUR81709.1_60	AUR81709.1	NVP1012O_60	197	85	1.012.O.	81	48	other	.	.	.	TMhelix containing protein	.	.	.	1	Other	.	.	.	#N/A	.	.	0.194	PDB header: structural protein # Chain: A: PDB Molecule: dystrophin; PDBTitle: structure of a dystrophin ww domain fragment in complex2 with a beta-dystroglycan peptide	.
MG592397.1	MG592397.1_prot_AUR81710.1_61	AUR81710.1	NVP1012O_61	4643	155	1.012.O.	81	48	other	.	.	.	NLI interacting factor-like phosphatase	.	.	.	1	Other	6.8e-26	VOG0243	hypothetical protein [n=71]	G3DSA:3.40.50.1000 IPR023214 HAD superfamily, SSF56784 IPR036412 HAD-like superfamily	HAD superfamily subfamily IIIB (Acid phosphatase)	HAD superfamily subfamily IIIB (Acid phosphatase)	1	PDB header: protein binding # Chain: A: PDB Molecule: pnkp1; PDBTitle: structure of the pnkp1/rnl/hen1 rna repair complex	.
MG592397.1	MG592397.1_prot_AUR81711.1_62	AUR81711.1	NVP1012O_62	198	107	1.012.O.	81	48	other	.	.	.	protein of unknown function DUF551	.	.	.	0.98	Other	.	.	.	PF04448 Protein of unknown function (DUF551) IPR007539 Domain of unknown function DUF551	.	.	0.467	PDB header: structural genomics, unknown function # Chain: B: PDB Molecule: uncharacterized protein; PDBTitle: crystal structure of tcur_1030 protein from thermomonospora curvata	.
MG592397.1	MG592397.1_prot_AUR81712.1_63	AUR81712.1	NVP1012O_63	199	49	1.012.O.	81	48	other	.	.	.	TMhelix containing protein	.	.	.	1	Other	.	.	.	#N/A	.	.	0.11	PDB header: structural genomics, unknown function # Chain: B: PDB Molecule: putative hopj type iii effector protein; PDBTitle: putative hopj type iii effector protein from vibrio parahaemolyticus	.
MG592397.1	MG592397.1_prot_AUR81713.1_64	AUR81713.1	NVP1012O_64	200	75	1.012.O.	81	48	no_prediction	.	.	.	hypothetical protein	.	.	.	0.81	HTJ	.	.	.	#N/A	.	.	0.512	PDB header: oxidoreductase # Chain: A: PDB Molecule: thiol:disulfide interchange protein dsbd; PDBTitle: solution structure of the c103s mutant of the n-terminal2 domain of dsbd from neisseria meningitidis	.
MG592397.1	MG592397.1_prot_AUR81714.1_65	AUR81714.1	NVP1012O_65	427	113	1.012.O.	81	48	other	.	.	.	hypothetical protein	.	.	.	0.99	Other	.	.	.	#N/A	.	.	0.31	PDB header: hydrolase # Chain: A: PDB Molecule: ubiquitin carboxyl-terminal hydrolase isozyme l5; PDBTitle: catalytic domain of uch37	.
MG592397.1	MG592397.1_prot_AUR81715.1_66	AUR81715.1	NVP1012O_66	201	128	1.012.O.	81	48	other	.	.	.	hypothetical protein	.	.	.	0.99	Other	2.1e-13	VOG0771	hypothetical protein [n=174]	mobidb-lite consensus disorder prediction			0.675	PDB header: membrane protein # Chain: A: PDB Molecule: sodium/calcium exchanger 1; PDBTitle: nmr structure of sodium/calcium exchanger 1 (ncx1) two-helix bundle2 (thb) domain	.
MG592397.1	MG592397.1_prot_AUR81716.1_67	AUR81716.1	NVP1012O_67	48	697	1.012.O.	81	48	other	.	.	.	hypothetical protein	.	.	.	0.99	Other	1.6e-44	VOG4577	DNA polymerase [n=189]	G3DSA:3.90.1600.20, SSF53098 IPR012337 Ribonuclease H-like superfamily, SSF56672	nucleic acid binding	nucleic acid binding	1	PDB header: transferase # Chain: A: PDB Molecule: dna polymerase ii; PDBTitle: crystal structure of escherichia coli dna polymerase ii	.
MG592397.1	MG592397.1_prot_AUR81717.1_68	AUR81717.1	NVP1012O_68	428	70	1.012.O.	81	48	other	.	.	.	hypothetical protein	.	.	.	1	Other	.	.	.	#N/A	.	.	0.81	PDB header: toxin # Chain: B: PDB Molecule: cry37aa1; PDBTitle: crystal structure of cry23aa1 and cry37aa1 binary protein complex	.
MG592397.1	MG592397.1_prot_AUR81718.1_69	AUR81718.1	NVP1012O_69	2211	317	1.012.O.	81	48	other	.	Recombinase, Gp2.5-like	.	hypothetical protein	.	.	.	0.97	Other	1.3e-58	VOG5848	hypothetical protein [n=9]	G3DSA:2.40.50.140, mobidb-lite consensus disorder prediction			0.967	PDB header: unknown function # Chain: A: PDB Molecule: phage-related protein; PDBTitle: structure of phage-related protein from bacillus cereus atcc 10987	.
MG592397.1	MG592397.1_prot_AUR81719.1_70	AUR81719.1	NVP1012O_70	202	66	1.012.O.	81	48	other	.	.	.	hypothetical protein	.	.	.	1	Other	.	.	.	#N/A	.	.	0.226	PDB header: transcription # Chain: A: PDB Molecule: cg10686-pa; PDBTitle: solution structure of the lsm domain of drosophila2 melanogaster tral (trailer hitch)	.
MG592397.1	MG592397.1_prot_AUR81720.1_71	AUR81720.1	NVP1012O_71	4662	76	1.012.O.	81	48	other	.	.	.	hypothetical protein	.	.	.	0.98	Other	.	.	.	#N/A	.	.	0.23	PDB header: metal binding protein # Chain: A: PDB Molecule: bh3987; PDBTitle: crystal structure of a putative dna damage-inducable (dinb) protein2 (bh3987) from bacillus halodurans at 1.42 a resolution	.
MG592397.1	MG592397.1_prot_AUR81721.1_72	AUR81721.1	NVP1012O_72	52	385	1.012.O.	81	48	other	.	.	.	protein of unknown function DUF2800	.	.	.	0.99	Other	.	.	.	PF10926 Protein of unknown function (DUF2800) IPR021229 Protein of unknown function DUF2800	Protein of unknown function (DUF2800)	Protein of unknown function (DUF2800)	0.999	PDB header: hydrolase/dna # Chain: B: PDB Molecule: atp-dependent helicase/deoxyribonuclease subunit b; PDBTitle: crystal structure of addab-dna complex	.
MG592397.1	MG592397.1_prot_AUR81722.1_73	AUR81722.1	NVP1012O_73	203	38	1.012.O.	81	48	other	.	.	.	hypothetical protein	.	.	.	0.98	Other	.	.	.	#N/A	.	.	0.162	PDB header: immune system # Chain: B: PDB Molecule: protein suppressor of npr1-1, constitutive 1; PDBTitle: crystal structure of arabidopsis snc1 tir domain	.
MG592397.1	MG592397.1_prot_AUR81723.1_74	AUR81723.1	NVP1012O_74	204	148	1.012.O.	81	48	other	.	.	.	hypothetical protein	.	.	.	0.96	Other	.	.	.	#N/A	.	.	0.264	PDB header: viral protein # Chain: H: PDB Molecule: orf48; PDBTitle: the structure of a 1.8 mda viral genome injection device suggests2 alternative infection mechanisms	.
MG592397.1	MG592397.1_prot_AUR81724.1_75	AUR81724.1	NVP1012O_75	205	370	1.012.O.	81	48	other	.	.	.	ribonuclease H-like domain protein	.	.	.	1	Other	.	.	.	mobidb-lite consensus disorder prediction, PF16473 3' exoribonuclease, RNase T-like IPR033390 3'-5' exoribonuclease Rv2179c-like domain, SSF53098 IPR012337 Ribonuclease H-like superfamily	3' exoribonuclease RNase T-like	3' exoribonuclease RNase T-like	0.999	PDB header: unknown function # Chain: B: PDB Molecule: putative uncharacterized protein; PDBTitle: crystal structure of a putative uncharacterized protein from2 mycobacterium tuberculosis	.
MG592397.1	MG592397.1_prot_AUR81725.1_76	AUR81725.1	NVP1012O_76	206	45	1.012.O.	81	48	other	.	.	.	TMhelix containing protein	.	.	.	1	Other	.	.	.	#N/A	.	.	0.3	PDB header: transferase # Chain: A: PDB Molecule: insulin receptor; PDBTitle: solution structure of the transmembrane domain of the insulin receptor2 in micelles	.
MG592397.1	MG592397.1_prot_AUR81726.1_77	AUR81726.1	NVP1012O_77	207	62	1.012.O.	81	48	other	.	.	.	hypothetical protein	.	.	.	1	Other	.	.	.	#N/A	.	.	0.261	PDB header: structural genomics, unknown function # Chain: A: PDB Molecule: yfhh hypothetical protein; PDBTitle: crystal structure of bacillus subtilis yfhh protein :2 putative transcriptional regulator	.
MG592397.1	MG592397.1_prot_AUR81727.1_78	AUR81727.1	NVP1012O_78	145	91	1.012.O.	81	48	other	.	.	.	hypothetical protein	.	.	.	1	Other	6.8e-18	VOG4443	hypothetical protein [n=17]	#N/A	.	.	0.338	PDB header: chaperone # Chain: F: PDB Molecule: aggregation suppressing protein; PDBTitle: small heat shock protein agsa from salmonella typhimurium: truncations2 at n- and c- termini	.
MG592397.1	MG592397.1_prot_AUR81728.1_79	AUR81728.1	NVP1012O_79	3113	170	1.012.O.	81	48	other	.	.	.	protein of unknown function DUF2800	.	.	.	0.98	Other	.	.	.	PF10926 Protein of unknown function (DUF2800) IPR021229 Protein of unknown function DUF2800	.	.	0.188	PDB header: protein binding # Chain: A: PDB Molecule: protein dre2; PDBTitle: solution structure of the n-terminal domain of the yeast protein dre2	.
MG592397.1	MG592397.1_prot_AUR81729.1_80	AUR81729.1	NVP1012O_80	208	67	1.012.O.	81	48	other	.	.	.	hypothetical protein	.	.	.	1	Other	.	.	.	#N/A	.	.	0.342	PDB header: transferase # Chain: A: PDB Molecule: serine/threonine-protein kinase pak 6; PDBTitle: crystal structure of the human p21-activated kinase 6	.
MG592397.1	MG592397.1_prot_AUR81730.1_81	AUR81730.1	NVP1012O_81	209	100	1.012.O.	81	48	other	.	.	.	hypothetical protein	.	.	.	0.98	Other	.	.	.	#N/A	.	.	0.5	PDB header: rna binding protein # Chain: E: PDB Molecule: rna-binding protein 25; PDBTitle: crystal structure of human rbm25	.
MG592397.1	MG592397.1_prot_AUR81731.1_82	AUR81731.1	NVP1012O_82	2356	547	1.012.O.	81	48	other	.	.	.	coil containing protein	.	.	.	0.97	Other	1.5e-50	VOG4548	helicase [n=252]	cd18032 DEXHc_RE_I_III_res, cd18799 SF2_C_EcoAI-like, Coil, G3DSA:3.40.50.300, G3DSA:3.40.50.300, PTHR47396, PF04851 Type III restriction enzyme, res subunit IPR006935 Helicase/UvrB, N-terminal, PF00271 Helicase conserved C-terminal domain IPR001650 Helicase, C-terminal, PS51192 Superfamilies 1 and 2 helicase ATP-binding type-1 domain profile. IPR014001 Helicase superfamily 1/2, ATP-binding domai…	Type III restriction enzyme res subunit	Type III restriction enzyme res subunit	1	PDB header: hydrolase/dna # Chain: B: PDB Molecule: llabiii; PDBTitle: atp-dependent type isp restriction-modification enzyme llabiii bound2 to dna	.
MG592397.1	MG592397.1_prot_AUR81732.1_83	AUR81732.1	NVP1012O_83	210	91	1.012.O.	81	48	other	.	.	.	hypothetical protein	.	.	.	1	Other	.	.	.	#N/A	.	.	0.48	PDB header: dna binding protein # Chain: A: PDB Molecule: hypothetical protein pf0610; PDBTitle: solution nmr structure of protein pf0610 from pyrococcus furiosus,2 northeast structural genomics consortium target pfg3	.
MG592397.1	MG592397.1_prot_AUR81733.1_84	AUR81733.1	NVP1012O_84	4664	197	1.012.O.	81	48	other	.	.	.	hypothetical protein	.	.	.	0.97	Other	.	.	.	#N/A			0.792	PDB header: transport protein # Chain: C: PDB Molecule: calmodulin-regulated spectrin-associated protein 1; PDBTitle: mechanism of microtubule minus-end recognition and protection by2 camsap proteins	.
MG592397.1	MG592397.1_prot_AUR81734.1_85	AUR81734.1	NVP1012O_85	979	59	1.012.O.	81	48	other	.	.	.	hypothetical protein	.	.	.	1	Other	.	.	.	#N/A	.	.	0.333	PDB header: transcription # Chain: C: PDB Molecule: sigma-e factor negative regulatory protein; PDBTitle: crystal structure of escherichia coli sigmae with the cytoplasmic2 domain of its anti-sigma rsea	.
MG592397.1	MG592397.1_prot_AUR81735.1_86	AUR81735.1	NVP1012O_86	211	84	1.012.O.	81	48	other	.	.	.	hypothetical protein	.	.	.	1	Other	.	.	.	#N/A	.	.	0.302	PDB header: viral protein/immune system # Chain: F: PDB Molecule: major surface glycoprotein g; PDBTitle: rsv g peptide bound to fab cb002.5	.
MG592397.1	MG592397.1_prot_AUR81736.1_87	AUR81736.1	NVP1012O_87	2217	78	1.012.O.	81	48	no_prediction	.	.	.	hypothetical protein	.	.	.	0.97	Other	.	.	.	#N/A	.	.	0.736	PDB header: oxidoreductase # Chain: A: PDB Molecule: cytochrome c nitrite reductase; PDBTitle: cytochrome c nitrite reductase from wolinella succinogenes-azide2 complex	.
MG592397.1	MG592397.1_prot_AUR81737.1_88	AUR81737.1	NVP1012O_88	212	91	1.012.O.	81	48	other	.	.	.	hypothetical protein	.	.	.	1	Other	.	.	.	#N/A	.	.	0.702	PDB header: gene regulation # Chain: A: PDB Molecule: dna polymerase accessory protein g45; PDBTitle: crystal structure of the processivity clamp gp45 from2 bacteriophage t4	.
MG592397.1	MG592397.1_prot_AUR81738.1_89	AUR81738.1	NVP1012O_89	1019	781	1.012.O.	81	48	other	.	.	.	primase	.	.	.	0.96	Other	7.8e-71	VOG4606	DNA primase [n=17]	G3DSA:3.40.50.300, PTHR35372, PF08706 D5 N terminal like IPR014818 Bacteriophage/plasmid primase, P4, C-terminal, PF03288 Poxvirus D5 protein-like IPR004968 DNA primase/nucleoside triphosphatase, C-terminal, PS51206 Superfamily 3 helicase of DNA viruses domain profile. IPR014015 Helicase, superfamily 3, DNA virus, SM00885 IPR014818 Bacteriophage/plasmid primase, P4, C-terminal, SSF52540 IPR027417…	hydrolase activity acting on acid anhydrides	hydrolase activity acting on acid anhydrides	0.998	PDB header: replication/dna # Chain: A: PDB Molecule: replication protein b; PDBTitle: crystal structure of the catalytic domain of primase repb' in complex2 with initiator dna	.
MG592397.1	MG592397.1_prot_AUR81739.1_90	AUR81739.1	NVP1012O_90	5070	112	1.012.O.	81	48	other	.	.	.	hypothetical protein	.	.	.	1	Other	1.3e-26	VOG4585	hypothetical protein [n=141]	PF10686 YspA, cpYpsA-related SLOG family IPR019627 YspA, cpYpsA-related SLOG family	Protein of unknown function (DUF2493)	Protein of unknown function (DUF2493)	0.994	PDB header: structural genomics, unknown function # Chain: A: PDB Molecule: hypothetical protein ypsa; PDBTitle: crystal structure of protein ypsa from bacillus subtilis, pfam duf1273	.
MG592397.1	MG592397.1_prot_AUR81740.1_91	AUR81740.1	NVP1012O_91	981	114	1.012.O.	81	48	other	.	.	.	hypothetical protein	.	.	.	1	Other	.	.	.	#N/A	.	.	0.443	PDB header: structural protein # Chain: A: PDB Molecule: spindle assembly abnormal protein 6; PDBTitle: n-terminal coiled-coil dimer of c.elegans sas-6, crystal form b	.
MG592397.1	MG592397.1_prot_AUR81741.1_92	AUR81741.1	NVP1012O_92	981	106	1.012.O.	81	48	other	.	.	.	hypothetical protein	.	.	.	1	Other	.	.	.	#N/A	.	.	0.216	PDB header: structural protein, protein binding # Chain: B: PDB Molecule: hypothetical 24.6 kda protein in ilv2-ade17 PDBTitle: nmr solution structure of the yeast kinetochore spc24/spc252 globular domain	.
MG592397.1	MG592397.1_prot_AUR81742.1_93	AUR81742.1	NVP1012O_93	419	161	1.012.O.	81	48	other	.	.	.	winged helix-turn-helix DNA-binding domain protein	.	.	.	1	Other	.	.	.	G3DSA:1.10.10.10 IPR036388 Winged helix-like DNA-binding domain superfamily	.	.	0.797	PDB header: transcription/dna # Chain: P: PDB Molecule: mhc class ii transcription factor hrfx1; PDBTitle: cocrystal structure of rfx-dbd in complex with its cognate2 x-box binding site	.
MG592397.1	MG592397.1_prot_AUR81743.1_94	AUR81743.1	NVP1012O_94	535	213	1.012.O.	81	48	other	.	.	.	hypothetical protein	.	.	.	0.97	Other	.	.	.	#N/A	.	.	0.639	PDB header: hydrolase # Chain: B: PDB Molecule: fucolectin-related protein; PDBTitle: crystal structure of the catalytic module of a family 982 glycoside hydrolase from streptococcus pneumoniae sp3-bs713 (sp3gh98) in complex with the a-lewisy pentasaccharide4 blood group antigen.	.
MG592397.1	MG592397.1_prot_AUR81744.1_95	AUR81744.1	NVP1012O_95	420	213	1.012.O.	81	48	other	.	.	.	hypothetical protein	.	.	.	0.98	Other	.	.	.	#N/A	.	.	0.335	PDB header: transferase # Chain: A: PDB Molecule: pantothenate kinase 3; PDBTitle: crystal structure of human pank3 in complex with accoa	.
MG592397.1	MG592397.1_prot_AUR81745.1_96	AUR81745.1	NVP1012O_96	213	95	1.012.O.	81	48	other	.	.	.	hypothetical protein	.	.	.	0.99	Other	.	.	.	#N/A	.	.	0.295	PDB header: unknown function # Chain: A: PDB Molecule: gitr ligand; PDBTitle: crystal structure of mouse gitr ligand dimer	.
MG592397.1	MG592397.1_prot_AUR81746.1_97	AUR81746.1	NVP1012O_97	214	84	1.012.O.	81	48	other	.	.	.	TMhelix containing protein	.	.	.	0.99	Other	.	.	.	#N/A	.	.	0.263	PDB header: lyase # Chain: A: PDB Molecule: trna pseudouridine synthase b; PDBTitle: structure of trna psi55 pseudouridine synthase (trub)	.
MG592397.1	MG592397.1_prot_AUR81747.1_98	AUR81747.1	NVP1012O_98	215	916	1.012.O.	81	48	structural	adsorption-RBP	.	.	hypothetical protein	.	.	.	0.52	Tail fiber	.	.	.	cd04590 CBS_pair_CorC_HlyC_assoc	.	.	0.883	PDB header: hydrolase # Chain: X: PDB Molecule: dextranase; PDBTitle: dex49a from penicillium minioluteum	.
MG592398.1	MG592398.1_prot_AUR81748.1_1	AUR81748.1	NVP1013O_01	4200	154	1.013.O.	37	39	other	.	.	.	coil containing protein	.	.	.	1	Other	1.1e-24	VOG1517	putative terminase small subunit [n=31]	mobidb-lite consensus disorder prediction			#N/A	#N/A	.
MG592398.1	MG592398.1_prot_AUR81749.1_2	AUR81749.1	NVP1013O_02	92	474	1.013.O.	37	39	other	.	.	Large subunit terminase (TermL)	terminase large subunit	.	.	.	1	Other	2.3e-25	VOG4544	terminase large subunit [n=695]	G3DSA:3.40.50.300, G3DSA:3.30.420.240, PTHR39184, PF04466 Phage terminase large subunit IPR035412 Phage terminase large subunit, N-terminal, TIGR01547 phage_term_2: phage terminase, large subunit, PBSX family IPR006437 Bacteriophage terminase, large subunit	Phage terminase large subunit	Phage terminase large subunit	#N/A	#N/A	.
MG592398.1	MG592398.1_prot_AUR81750.1_3	AUR81750.1	NVP1013O_03	4132	515	1.013.O.	37	39	structural	.	.	Portal protein (Portal)	portal protein	.	.	.	0.98	Portal	1.5e-103	VOG2464	hypothetical protein [n=9]	mobidb-lite consensus disorder prediction, mobidb-lite consensus disorder prediction, PF06381 Protein of unknown function (DUF1073) IPR024459 Protein of unknown function DUF1073	Protein of unknown function (DUF1073)	Protein of unknown function (DUF1073)	#N/A	#N/A	.
MG592398.1	MG592398.1_prot_AUR81751.1_4	AUR81751.1	NVP1013O_04	4578	327	1.013.O.	37	39	other	.	.	.	head morphogenesis domain protein	.	.	.	0.89	Portal	2.6e-32	VOG4688	unknown [n=4]	PF04233 Phage Mu protein F like protein IPR006528 Phage head morphogenesis domain, TIGR01641 phageSPP1_gp7: phage head morphogenesis protein, SPP1 gp7 family IPR006528 Phage head morphogenesis domain	Phage Mu protein F like protein	Phage Mu protein F like protein	#N/A	#N/A	.
MG592398.1	MG592398.1_prot_AUR81752.1_5	AUR81752.1	NVP1013O_05	4583	73	1.013.O.	37	39	other	.	.	.	hypothetical protein	.	.	.	0.99	Other	.	.	.	PF10834 Protein of unknown function (DUF2560) IPR022544 Bacteriophage P22, Orf80	.	.	#N/A	#N/A	.
MG592398.1	MG592398.1_prot_AUR81753.1_6	AUR81753.1	NVP1013O_06	216	80	1.013.O.	37	39	other	.	.	.	hypothetical protein	.	.	.	0.98	Other	.	.	.	#N/A	.	.	#N/A	#N/A	.
MG592398.1	MG592398.1_prot_AUR81754.1_7	AUR81754.1	NVP1013O_07	2660	657	1.013.O.	37	39	other	.	.	.	coil containing protein	.	.	.	0.09	Minor capsid	2.5e-36	VOG2466	hypothetical protein [n=17]	Coil, Coil, mobidb-lite consensus disorder prediction, mobidb-lite consensus disorder prediction	protein conserved in bacteria	protein conserved in bacteria	#N/A	#N/A	.
MG592398.1	MG592398.1_prot_AUR81755.1_8	AUR81755.1	NVP1013O_08	217	150	1.013.O.	37	39	structural	.	.	.	hypothetical protein	5WK1_S	100	Capsid Stabilizing Protein; Major Capsid Protein, Capsid Stabilizing Protein, HK 97 fold, Decoration Protein, VIRUS; 3.6	0.97	Other	4.2e-16	VOG5296	hypothetical protein [n=18]	#N/A	.	.	#N/A	#N/A	.
MG592398.1	MG592398.1_prot_AUR81756.1_9	AUR81756.1	NVP1013O_09	218	370	1.013.O.	37	39	structural	.	.	Major capsid protein (MCP)	major capsid protein	.	.	.	0.81	Major capsid	3.7e-73	VOG2467	hypothetical protein [n=11]	#N/A	Linocin_M18 bacteriocin protein	Linocin_M18 bacteriocin protein	#N/A	#N/A	.
MG592398.1	MG592398.1_prot_AUR81757.1_10	AUR81757.1	NVP1013O_10	2661	112	1.013.O.	37	39	other	.	.	.	hypothetical protein	.	.	.	0.98	Other	.	.	.	#N/A	.	.	#N/A	#N/A	.
MG592398.1	MG592398.1_prot_AUR81758.1_11	AUR81758.1	NVP1013O_11	4584	261	1.013.O.	37	39	other	.	.	.	hypothetical protein	.	.	.	1	Other	3.2e-25	VOG5965	hypothetical protein [n=9]	#N/A	.	.	#N/A	#N/A	.
MG592398.1	MG592398.1_prot_AUR81759.1_12	AUR81759.1	NVP1013O_12	219	67	1.013.O.	37	39	other	.	.	.	hypothetical protein	.	.	.	1	Other	.	.	.	#N/A	.	.	#N/A	#N/A	.
MG592398.1	MG592398.1_prot_AUR81760.1_13	AUR81760.1	NVP1013O_13	220	126	1.013.O.	37	39	no_prediction	.	.	.	hypothetical protein	.	.	.	0.52	Tail fiber	.	.	.	#N/A	.	.	#N/A	#N/A	.
MG592398.1	MG592398.1_prot_AUR81761.1_14	AUR81761.1	NVP1013O_14	2225	432	1.013.O.	37	39	no_prediction	.	.	.	hypothetical protein	.	.	.	0.43	Tail fiber	.	.	.	#N/A	.	.	#N/A	#N/A	.
MG592398.1	MG592398.1_prot_AUR81762.1_15	AUR81762.1	NVP1013O_15	1368	587	1.013.O.	37	39	no_prediction	.	.	.	hypothetical protein	.	.	.	0.57	Tail fiber	.	.	.	mobidb-lite consensus disorder prediction, mobidb-lite consensus disorder prediction, mobidb-lite consensus disorder prediction	.	.	#N/A	#N/A	.
MG592398.1	MG592398.1_prot_AUR81763.1_16	AUR81763.1	NVP1013O_16	221	134	1.013.O.	37	39	structural	.	.	Head completion adaptor (Ad1)	head completion adaptor	.	.	.	1	Other	.	.	.	#N/A	.	.	#N/A	#N/A	.
MG592398.1	MG592398.1_prot_AUR81764.1_17	AUR81764.1	NVP1013O_17	4155	120	1.013.O.	37	39	structural	.	.	Head-closure (Hc1)	head-closure protein	.	.	.	0.97	Other	6.5e-17	VOG2469	hypothetical protein [n=12]	#N/A	.	.	#N/A	#N/A	.
MG592398.1	MG592398.1_prot_AUR81765.1_18	AUR81765.1	NVP1013O_18	222	137	1.013.O.	37	39	structural	.	.	Neck protein (Ne)	neck protein	.	.	.	0.98	Other	.	.	.	mobidb-lite consensus disorder prediction, mobidb-lite consensus disorder prediction	.	.	#N/A	#N/A	.
MG592398.1	MG592398.1_prot_AUR81766.1_19	AUR81766.1	NVP1013O_19	2663	144	1.013.O.	37	39	structural	.	.	Tail-completion (Tc1)	tail-completion protein	.	.	.	0.99	Other	.	.	.	#N/A	.	.	#N/A	#N/A	.
MG592398.1	MG592398.1_prot_AUR81767.1_20	AUR81767.1	NVP1013O_20	223	169	1.013.O.	37	39	structural	.	.	Major tail protein (MTP)	major tail protein	.	.	.	0.96	Major tail	.	.	.	#N/A	Phage major tail protein 2	Phage major tail protein 2	#N/A	#N/A	.
MG592398.1	MG592398.1_prot_AUR81768.1_21	AUR81768.1	NVP1013O_21	224	119	1.013.O.	37	39	no_prediction	.	.	.	hypothetical protein	.	.	.	0.81	Major capsid	.	.	.	#N/A	.	.	#N/A	#N/A	.
MG592398.1	MG592398.1_prot_AUR81769.1_22	AUR81769.1	NVP1013O_22	225	199	1.013.O.	37	39	other	.	.	.	hypothetical protein	.	.	.	1	Other	3.7e-31	VOG2473	hypothetical protein [n=16]	mobidb-lite consensus disorder prediction			#N/A	#N/A	.
MG592398.1	MG592398.1_prot_AUR81770.1_23	AUR81770.1	NVP1013O_23	4579	697	1.013.O.	37	39	structural	.	.	.	coil containing protein	.	.	.	0.08	Minor capsid	.	.	.	Coil, Coil, Coil, Coil, Coil, Coil, mobidb-lite consensus disorder prediction, PTHR34491, PTHR34491:SF9	tape measure protein	tape measure protein	#N/A	#N/A	.
MG592398.1	MG592398.1_prot_AUR81771.1_24	AUR81771.1	NVP1013O_24	226	157	1.013.O.	37	39	other	.	.	.	hypothetical protein	.	.	.	0.98	Other	7.5e-27	VOG5277	hypothetical protein [n=20]	#N/A			#N/A	#N/A	.
MG592398.1	MG592398.1_prot_AUR81772.1_25	AUR81772.1	NVP1013O_25	4159	179	1.013.O.	37	39	structural	.	.	.	protein of unknown function DUF1833	.	.	.	0.96	Other	4.7e-21	VOG1539	hypothetical protein [n=44]	PF08875 Domain of unknown function (DUF1833) IPR014974 Domain of unknown function DUF1833	.	.	#N/A	#N/A	.
MG592398.1	MG592398.1_prot_AUR81773.1_26	AUR81773.1	NVP1013O_26	4161	138	1.013.O.	37	39	other	.	.	.	NlpC/P60 family protein	.	.	.	1	Other	9.3e-26	VOG3179	hypothetical protein [n=15]	G3DSA:3.90.1720.10, PF00877 NlpC/P60 family IPR000064 Endopeptidase, NLPC/P60 domain, SSF54001 IPR038765 Papain-like cysteine peptidase superfamily	NlpC/P60 family	NlpC/P60 family	#N/A	#N/A	.
MG592398.1	MG592398.1_prot_AUR81774.1_27	AUR81774.1	NVP1013O_27	4210	856	1.013.O.	37	39	structural	.	.	.	hypothetical protein	.	.	.	0.6	Tail fiber	1.7e-127	VOG4743	hypothetical protein [n=15]	#N/A	cellulase activity	cellulase activity	#N/A	#N/A	.
MG592398.1	MG592398.1_prot_AUR81775.1_28	AUR81775.1	NVP1013O_28	4211	873	1.013.O.	37	39	structural	adsorption-RBP	.	.	coil containing protein	.	.	.	0.71	Tail fiber	5.1e-15	VOG8582	hypothetical protein [n=4]	cd00229 SGNH_hydrolase, G3DSA:3.40.50.1110 IPR036514 SGNH hydrolase superfamily, mobidb-lite consensus disorder prediction, SSF52266	.	.	#N/A	#N/A	.
MG592398.1	MG592398.1_prot_AUR81776.1_29	AUR81776.1	NVP1013O_29	227	102	1.013.O.	37	39	other	.	.	.	hypothetical protein	.	.	.	0.99	Other	.	.	.	#N/A	.	.	#N/A	#N/A	.
MG592398.1	MG592398.1_prot_AUR81777.1_30	AUR81777.1	NVP1013O_30	4212	217	1.013.O.	37	39	other	.	.	.	recombinase	.	.	.	0.99	Other	4.6e-45	VOG4600	exonuclease [n=32]	G3DSA:3.90.320.10 IPR011604 Exonuclease, phage-type/RecB, C-terminal, PTHR46609, PF09588 YqaJ-like viral recombinase domain IPR019080 YqaJ viral recombinase, SSF52980 IPR011335 Restriction endonuclease type II-like	exonuclease activity	exonuclease activity	#N/A	#N/A	.
MG592398.1	MG592398.1_prot_AUR81778.1_31	AUR81778.1	NVP1013O_31	1345	297	1.013.O.	37	39	other	.	Recombinase, Rad52-like,RedB-like	.	DNA single-strand annealing protein RecT	.	.	.	0.98	Other	7.1e-52	VOG1309	RecT [n=14]	Coil, PF03837 RecT family IPR018330 RecT family, TIGR00616 rect: recombinase, phage RecT family IPR004590 DNA single-strand annealing protein RecT	COG3723 Recombinational DNA repair protein (RecE pathway)	COG3723 Recombinational DNA repair protein (RecE pathway)	0.99	PDB header: hydrolase # Chain: D: PDB Molecule: recombination protein bet; PDBTitle: crystal structure of lambda exonuclease in complex with the red beta2 c-terminal domain	.
MG592398.1	MG592398.1_prot_AUR81779.1_32	AUR81779.1	NVP1013O_32	228	181	1.013.O.	37	39	other	.	.	.	coil containing protein	.	.	.	1	Other	1.7e-17	VOG4675	hypothetical protein [n=4]	Coil, PF04383 KilA-N domain IPR018004 KilA, N-terminal/APSES-type HTH, DNA-binding, PS51301 KilA-N domain profile. IPR017880 KilA, N-terminal, SM01252 IPR018004 KilA, N-terminal/APSES-type HTH, DNA-binding	KilA-N domain	KilA-N domain	#N/A	#N/A	.
MG592398.1	MG592398.1_prot_AUR81780.1_33	AUR81780.1	NVP1013O_33	229	49	1.013.O.	37	39	other	.	.	.	hypothetical protein	.	.	.	1	Other	.	.	.	#N/A	.	.	#N/A	#N/A	.
MG592398.1	MG592398.1_prot_AUR81781.1_34	AUR81781.1	NVP1013O_34	230	86	1.013.O.	37	39	other	.	.	.	hypothetical protein	.	.	.	0.98	Other	.	.	.	#N/A	.	.	#N/A	#N/A	.
MG592398.1	MG592398.1_prot_AUR81782.1_35	AUR81782.1	NVP1013O_35	2676	88	1.013.O.	37	39	other	.	.	.	protein of unknown function DUF551	.	.	.	1	Other	.	.	.	PF04448 Protein of unknown function (DUF551) IPR007539 Domain of unknown function DUF551	.	.	#N/A	#N/A	.
MG592398.1	MG592398.1_prot_AUR81783.1_36	AUR81783.1	NVP1013O_36	88	160	1.013.O.	37	39	other	.	.	.	hypothetical protein	.	.	.	1	Other	1.4e-23	VOG7486	hypothetical protein [n=4]	#N/A	.	.	#N/A	#N/A	.
MG592398.1	MG592398.1_prot_AUR81784.1_37	AUR81784.1	NVP1013O_37	617	190	1.013.O.	37	39	other	.	.	.	NinG protein	.	.	.	1	Other	2.1e-52	VOG0296	NinG protein [n=21]	PF05766 Bacteriophage Lambda NinG protein IPR008713 Bacteriophage lambda NinG	Bacteriophage Lambda NinG protein	Bacteriophage Lambda NinG protein	#N/A	#N/A	.
MG592398.1	MG592398.1_prot_AUR81785.1_38	AUR81785.1	NVP1013O_38	925	212	1.013.O.	37	39	other	.	.	.	hypothetical protein	.	.	.	1	Other	1.3e-18	VOG6394	hypothetical protein [n=5]	#N/A	sequence-specific DNA binding transcription factor activity	sequence-specific DNA binding transcription factor activity	#N/A	#N/A	.
MG592398.1	MG592398.1_prot_AUR81786.1_39	AUR81786.1	NVP1013O_39	5141	124	1.013.O.	37	39	other	.	.	.	hypothetical protein	1Q2Z_A	82.63	ATP-dependent DNA helicase II, 80 kDa subunit; Ku, DNA repair, protein structure, NMR spectroscopy, DNA-PK, Ku86, Ku80,	1	Other	.	.	.	mobidb-lite consensus disorder prediction, mobidb-lite consensus disorder prediction, mobidb-lite consensus disorder prediction, mobidb-lite consensus disorder prediction	.	.	#N/A	#N/A	.
MG592398.1	MG592398.1_prot_AUR81787.1_40	AUR81787.1	NVP1013O_40	2765	282	1.013.O.	37	39	other	.	.	.	phosphoadenosine phosphosulfate reductase family protein	.	.	.	1	Other	5.3e-60	VOG1422	hypothetical protein [n=18]	G3DSA:3.40.50.620 IPR014729 Rossmann-like alpha/beta/alpha sandwich fold, PTHR43196, PF01507 Phosphoadenosine phosphosulfate reductase family IPR002500 Phosphoadenosine phosphosulphate reductase, SSF52402	Phosphoadenosine phosphosulfate reductase family	Phosphoadenosine phosphosulfate reductase family	#N/A	#N/A	.
MG592398.1	MG592398.1_prot_AUR81788.1_41	AUR81788.1	NVP1013O_41	4214	68	1.013.O.	37	39	other	.	.	.	antitoxin	.	.	.	0.99	Other	.	.	.	SSF143120 IPR036165 YefM-like superfamily, TIGR01552 phd_fam: prevent-host-death family protein	.	.	#N/A	#N/A	.
MG592398.1	MG592398.1_prot_AUR81789.1_42	AUR81789.1	NVP1013O_42	955	259	1.013.O.	37	39	other	.	.	.	AntA/AntB antirepressor	.	.	.	0.99	Other	2e-15	VOG7236	antirepressor protein [n=2]	PTHR36180, PTHR36180:SF1, PF08346 AntA/AntB antirepressor IPR013557 AntA/AntB antirepressor	AntA/AntB antirepressor	AntA/AntB antirepressor	#N/A	#N/A	.
MG592398.1	MG592398.1_prot_AUR81790.1_43	AUR81790.1	NVP1013O_43	5194	74	1.013.O.	37	39	other	.	.	.	hypothetical protein	.	.	.	1	Other	.	.	.	#N/A	.	.	#N/A	#N/A	.
MG592398.1	MG592398.1_prot_AUR81791.1_44	AUR81791.1	NVP1013O_44	4215	81	1.013.O.	37	39	other	.	.	.	hypothetical protein	.	.	.	1	Other	.	.	.	#N/A	.	.	#N/A	#N/A	.
MG592398.1	MG592398.1_prot_AUR81792.1_45	AUR81792.1	NVP1013O_45	231	108	1.013.O.	37	39	other	.	.	.	hypothetical protein	.	.	.	1	Other	.	.	.	#N/A			#N/A	#N/A	.
MG592398.1	MG592398.1_prot_AUR81793.1_46	AUR81793.1	NVP1013O_46	5165	66	1.013.O.	37	39	other	.	.	.	hypothetical protein	.	.	.	1	Other	.	.	.	#N/A	.	.	#N/A	#N/A	.
MG592398.1	MG592398.1_prot_AUR81794.1_47	AUR81794.1	NVP1013O_47	232	304	1.013.O.	37	39	other	.	.	.	hypothetical protein	.	.	.	0.98	Other	3.1e-16	VOG8524	hypothetical protein [n=3]	mobidb-lite consensus disorder prediction, mobidb-lite consensus disorder prediction, mobidb-lite consensus disorder prediction, mobidb-lite consensus disorder prediction	Helix-turn-helix domain	Helix-turn-helix domain	#N/A	#N/A	.
MG592398.1	MG592398.1_prot_AUR81795.1_48	AUR81795.1	NVP1013O_48	233	142	1.013.O.	37	39	other	.	.	.	hypothetical protein	.	.	.	0.99	Other	.	.	.	#N/A	.	.	#N/A	#N/A	.
MG592398.1	MG592398.1_prot_AUR81796.1_49	AUR81796.1	NVP1013O_49	2680	92	1.013.O.	37	39	other	.	.	.	hypothetical protein	.	.	.	0.99	Other	.	.	.	#N/A	.	.	#N/A	#N/A	.
MG592398.1	MG592398.1_prot_AUR81797.1_50	AUR81797.1	NVP1013O_50	5013	53	1.013.O.	37	39	other	.	.	.	hypothetical protein	.	.	.	1	Other	.	.	.	#N/A	.	.	#N/A	#N/A	.
MG592398.1	MG592398.1_prot_AUR81798.1_51	AUR81798.1	NVP1013O_51	4218	72	1.013.O.	37	39	other	.	.	.	hypothetical protein	.	.	.	1	Other	.	.	.	#N/A	.	.	#N/A	#N/A	.
MG592398.1	MG592398.1_prot_AUR81799.1_52	AUR81799.1	NVP1013O_52	5142	146	1.013.O.	37	39	other	.	.	.	protein of unknown function DUF1367	.	.	.	1	Other	9.7e-48	VOG2339	hypothetical protein [n=23]	PF07105 Protein of unknown function (DUF1367) IPR009797 Protein of unknown function DUF1367, PF07105 Protein of unknown function (DUF1367) IPR009797 Protein of unknown function DUF1367	Protein of unknown function (DUF1367)	Protein of unknown function (DUF1367)	#N/A	#N/A	.
MG592398.1	MG592398.1_prot_AUR81800.1_53	AUR81800.1	NVP1013O_53	4219	68	1.013.O.	37	39	other	.	.	.	hypothetical protein	.	.	.	0.99	Other	.	.	.	#N/A	.	.	#N/A	#N/A	.
MG592398.1	MG592398.1_prot_AUR81801.1_54	AUR81801.1	NVP1013O_54	3503	146	1.013.O.	37	39	other	.	.	.	holin	.	.	.	0.98	Other	.	.	.	PF11351 Holin of 3TMs, for gene-transfer release IPR021497 Holin of 3TMs, for gene-transfer release	Pfam:GTA_holin_3TM	Pfam:GTA_holin_3TM	#N/A	#N/A	.
MG592398.1	MG592398.1_prot_AUR81802.1_55	AUR81802.1	NVP1013O_55	14	173	1.013.O.	37	39	other	.	.	.	peptidoglycan binding domain protein	.	.	.	0.98	Other	1e-46	VOG0992	putative endolysin [n=29]	cd13926 N-acetylmuramidase_GH108, G3DSA:1.20.141.10, PF05838 Glycosyl hydrolase 108 IPR008565 Protein of unknown function DUF847, PF09374 Predicted Peptidoglycan domain IPR018537 Peptidoglycan binding domain, SSF53955 IPR023346 Lysozyme-like domain superfamily	Glycosyl hydrolase 108	Glycosyl hydrolase 108	#N/A	#N/A	.
MG592398.1	MG592398.1_prot_AUR81803.1_56	AUR81803.1	NVP1013O_56	909	331	1.013.O.	37	39	no_prediction	.	.	.	fibrinogen binding protein	.	.	.	0.99	Other	8.9e-59	VOG0623	hypothetical protein [n=18]	Coil, Coil, mobidb-lite consensus disorder prediction			#N/A	#N/A	.
MG592398.1	MG592398.1_prot_AUR81804.1_57	AUR81804.1	NVP1013O_57	234	122	1.013.O.	37	39	other	.	.	.	coil containing protein	.	.	.	0.99	Other	.	.	.	Coil	.	.	#N/A	#N/A	.
MG592398.1	MG592398.1_prot_AUR81805.1_58	AUR81805.1	NVP1013O_58	2669	111	1.013.O.	37	39	other	.	.	.	hypothetical protein	.	.	.	0.99	Other	.	.	.	#N/A	.	.	#N/A	#N/A	.
MG592398.1	MG592398.1_prot_AUR81806.1_59	AUR81806.1	NVP1013O_59	2670	146	1.013.O.	37	39	other	.	.	.	winged helix-turn-helix DNA-binding domain protein	.	.	.	0.98	Other	.	.	.	G3DSA:1.10.10.10 IPR036388 Winged helix-like DNA-binding domain superfamily, mobidb-lite consensus disorder prediction	.	.	#N/A	#N/A	.
MG592398.1	MG592398.1_prot_AUR81807.1_60	AUR81807.1	NVP1013O_60	235	97	1.013.O.	37	39	no_prediction	.	.	.	carbon storage regulator	.	.	.	0.88	HTJ	.	.	.	#N/A	.	.	#N/A	#N/A	.
MG592398.1	MG592398.1_prot_AUR81808.1_61	AUR81808.1	NVP1013O_61	236	42	1.013.O.	37	39	other	.	.	.	hypothetical protein	.	.	.	1	Other	.	.	.	#N/A	.	.	#N/A	#N/A	.
MG592398.1	MG592398.1_prot_AUR81809.1_62	AUR81809.1	NVP1013O_62	237	110	1.013.O.	37	39	other	.	.	.	hypothetical protein	.	.	.	1	Other	.	.	.	#N/A	.	.	#N/A	#N/A	.
MG592398.1	MG592398.1_prot_AUR81810.1_63	AUR81810.1	NVP1013O_63	4209	63	1.013.O.	37	39	other	.	.	.	hypothetical protein	.	.	.	1	Other	.	.	.	#N/A	.	.	#N/A	#N/A	.
MG592398.1	MG592398.1_prot_AUR81811.1_64	AUR81811.1	NVP1013O_64	4582	71	1.013.O.	37	39	other	.	.	.	hypothetical protein	.	.	.	1	Other	.	.	.	#N/A	.	.	#N/A	#N/A	.
MG592398.1	MG592398.1_prot_AUR81812.1_65	AUR81812.1	NVP1013O_65	238	159	1.013.O.	37	39	other	.	.	.	hypothetical protein	.	.	.	1	Other	.	.	.	#N/A	.	.	#N/A	#N/A	.
MG592398.1	MG592398.1_prot_AUR81813.1_66	AUR81813.1	NVP1013O_66	2521	202	1.013.O.	37	39	other	.	.	.	hypothetical protein	.	.	.	0.99	Other	.	.	.	G3DSA:2.40.10.10, PS51257 Prokaryotic membrane lipoprotein lipid attachment site profile., SSF50494 IPR009003 Peptidase S1, PA clan	Trypsin-like serine proteases typically periplasmic contain C-terminal PDZ domain	Trypsin-like serine proteases typically periplasmic contain C-terminal PDZ domain	#N/A	#N/A	.
MG592398.1	MG592398.1_prot_AUR81814.1_67	AUR81814.1	NVP1013O_67	239	163	1.013.O.	37	39	other	.	.	.	hypothetical protein	.	.	.	0.99	Other	3.5e-36	VOG4731	hypothetical protein [n=47]	PF13876 Phage protein (N4 Gp49/phage Sf6 gene 66) family IPR025915 Phage protein (N4 Gp49/phage Sf6 gene 66) family	Phage protein (N4 Gp49/phage Sf6 gene 66) family	Phage protein (N4 Gp49/phage Sf6 gene 66) family	#N/A	#N/A	.
MG592399.1	MG592399.1_prot_AUR81815.1_1	AUR81815.1	NVP1015O_01	240	136	1.015.O.	38	36	other	.	.	.	HAD-like domain protein	.	.	.	1	Other	5.3e-23	VOG1377	hypothetical protein [n=36]	SSF56784 IPR036412 HAD-like superfamily			0.972	PDB header: structural genomics, unknown function # Chain: A: PDB Molecule: hypothetical protein; PDBTitle: structure of the conserved protein coded by locus bt_0820 from2 bacteroides thetaiotaomicron	.
MG592399.1	MG592399.1_prot_AUR81816.1_2	AUR81816.1	NVP1015O_02	241	150	1.015.O.	38	36	other	.	.	.	hypothetical protein	.	.	.	1	Other	.	.	.	#N/A	.	.	0.669	PDB header: hydrolase # Chain: A: PDB Molecule: peptidyl-lys metalloendopeptidase; PDBTitle: zinc peptidase from grifola frondosa	.
MG592399.1	MG592399.1_prot_AUR81817.1_3	AUR81817.1	NVP1015O_03	866	64	1.015.O.	38	36	other	.	.	.	putative regulatory protein	.	.	.	1	Other	.	.	.	SM00834 IPR013429 Putative regulatory protein, FmdB, Zinc ribbon domain	.	.	0.32	PDB header: cardiac stimulant # Chain: A: PDB Molecule: anthopleurin-b; PDBTitle: anthopleurin-b, nmr, 20 structures	.
MG592399.1	MG592399.1_prot_AUR81818.1_4	AUR81818.1	NVP1015O_04	242	100	1.015.O.	38	36	other	.	.	.	hypothetical protein	.	.	.	0.96	Other	.	.	.	#N/A	.	.	0.565	PDB header: hydrolase # Chain: A: PDB Molecule: 0940_gh29; PDBTitle: crystal structure of a glycoside hydrolase 29 family member from an2 unknown rumen bacterium	.
MG592399.1	MG592399.1_prot_AUR81819.1_5	AUR81819.1	NVP1015O_05	243	191	1.015.O.	38	36	no_prediction	.	.	.	hypothetical protein	4GGN_A	19.09	Myosin A tail domain interacting protein MTIP; Malaria invasion machinery protein, PROTEIN BINDING, MTIP, MYOA, MYOSIN A	0.95	Major tail	.	.	.	mobidb-lite consensus disorder prediction	.	.	0.111	PDB header: calcium binding protein/antitumor protei # Chain: D: PDB Molecule: calcyclin-binding protein; PDBTitle: solution structure of calcium loaded s100a6 bound to c-2 terminal siah-1 interacting protein	.
MG592399.1	MG592399.1_prot_AUR81820.1_6	AUR81820.1	NVP1015O_06	244	106	1.015.O.	38	36	no_prediction	.	.	.	hypothetical protein	.	.	.	0.81	Baseplate	.	.	.	#N/A	.	.	0.558	PDB header: structural genomics, unknown function # Chain: B: PDB Molecule: protein of unknown function (duf1255); PDBTitle: crystal structure of protein of unknown function (duf1255) (afe_2634)2 from acidithiobacillus ferrooxidans ncib8455 at 0.97 a resolution	.
MG592399.1	MG592399.1_prot_AUR81821.1_7	AUR81821.1	NVP1015O_07	245	254	1.015.O.	38	36	other	.	.	.	hypothetical protein	.	.	.	0.97	Other	.	.	.	#N/A	.	.	0.122	PDB header: transferase # Chain: X: PDB Molecule: transcarbamylase; PDBTitle: crystal structure of a new transcarbamylase from the anaerobic2 bacterium bacteroides fragilis at 2.0 a resolution	.
MG592399.1	MG592399.1_prot_AUR81822.1_8	AUR81822.1	NVP1015O_08	869	179	1.015.O.	38	36	other	.	.	.	hypothetical protein	.	.	.	1	Other	7.5e-21	VOG2361	hypothetical protein [n=10]	mobidb-lite consensus disorder prediction, mobidb-lite consensus disorder prediction	.	.	0.521	PDB header: oxidoreductase(h2o2(a)) # Chain: A: PDB Molecule: glutathione peroxidase; PDBTitle: the refined structure of the selenoenzyme glutathione peroxidase at2 0.2-nm resolution	.
MG592399.1	MG592399.1_prot_AUR81823.1_9	AUR81823.1	NVP1015O_09	870	84	1.015.O.	38	36	other	.	.	.	coil containing protein	.	.	.	0.99	Other	.	.	.	Coil	.	.	0.229	PDB header: extracellular matrix protein # Chain: A: PDB Molecule: nidogen-1; PDBTitle: domain g2 of mouse nidogen-1	.
MG592399.1	MG592399.1_prot_AUR81824.1_10	AUR81824.1	NVP1015O_10	246	518	1.015.O.	38	36	other	.	.	Large subunit terminase (TermL)	terminase large subunit	.	.	.	0.99	Other	.	.	.	G3DSA:3.40.50.300, mobidb-lite consensus disorder prediction, mobidb-lite consensus disorder prediction			1	PDB header: hydrolase # Chain: D: PDB Molecule: dna maturase b; PDBTitle: threading model of t7 large terminase	.
MG592399.1	MG592399.1_prot_AUR81825.1_11	AUR81825.1	NVP1015O_11	4670	601	1.015.O.	38	36	structural	.	.	Portal protein (Portal)	coil containing protein	.	.	.	0.95	Major capsid	2.8e-69	VOG2386	portal protein [n=34]	Coil, mobidb-lite consensus disorder prediction, mobidb-lite consensus disorder prediction	Bacteriophage head to tail connecting protein	Bacteriophage head to tail connecting protein	1	PDB header: viral protein # Chain: A: PDB Molecule: portal protein; PDBTitle: bacteriophage p22 portal protein bound to middle tail factor gp4. this2 file contain the first biological assembly	.
MG592399.1	MG592399.1_prot_AUR81826.1_12	AUR81826.1	NVP1015O_12	247	84	1.015.O.	38	36	other	.	.	.	hypothetical protein	.	.	.	1	Other	.	.	.	#N/A	.	.	0.483	PDB header: protein transport # Chain: B: PDB Molecule: icmo (dotl); PDBTitle: structure of dotl(590-659)-dotn derived from legionella pneumophila	.
MG592399.1	MG592399.1_prot_AUR81827.1_13	AUR81827.1	NVP1015O_13	1389	253	1.015.O.	38	36	no_prediction	.	.	.	coil containing protein	.	.	.	0.57	HTJ	2.2e-24	VOG4928	hypothetical protein [n=5]	Coil, mobidb-lite consensus disorder prediction, mobidb-lite consensus disorder prediction, mobidb-lite consensus disorder prediction, mobidb-lite consensus disorder prediction, mobidb-lite consensus disorder prediction	.	.	0.397	PDB header: antimicrobial protein # Chain: A: PDB Molecule: nkr-5-3b; PDBTitle: nmr structure of nkr-5-3b	.
MG592399.1	MG592399.1_prot_AUR81828.1_14	AUR81828.1	NVP1015O_14	871	316	1.015.O.	38	36	structural	.	.	Major capsid protein (MCP)	major capsid protein	.	.	.	0.93	Major capsid	1.4e-16	VOG4572	major capsid protein [n=107]	#N/A			1	PDB header: virus # Chain: A: PDB Molecule: major capsid protein; PDBTitle: c-alpha backbone trace of major capsid protein gp39 found in marine2 virus syn5.	.
MG592399.1	MG592399.1_prot_AUR81829.1_15	AUR81829.1	NVP1015O_15	1390	174	1.015.O.	38	36	no_prediction	.	.	.	hypothetical protein	.	.	.	0.83	Baseplate	.	.	.	mobidb-lite consensus disorder prediction	.	.	0.123	PDB header: transferase # Chain: A: PDB Molecule: wnk1; PDBTitle: crystal structure of a hypothetical domain in wnk1	.
MG592399.1	MG592399.1_prot_AUR81830.1_16	AUR81830.1	NVP1015O_16	897	419	1.015.O.	38	36	no_prediction	.	.	.	hypothetical protein	.	.	.	0.63	Tail fiber	.	.	.	#N/A	.	.	0.523	PDB header: viral protein # Chain: B: PDB Molecule: tail tube protein; PDBTitle: crystal structure of pb6, major tail tube protein of bacteriophage t5	.
MG592399.1	MG592399.1_prot_AUR81831.1_17	AUR81831.1	NVP1015O_17	248	964	1.015.O.	38	36	no_prediction	.	.	.	hypothetical protein	.	.	.	0.41	Tail fiber	1.6e-109	VOG2355	hypothetical protein [n=6]	#N/A			0.559	PDB header: chaperone # Chain: A: PDB Molecule: c-terminal spycatcher fusion of wildtype zebrafish tnf PDBTitle: heterodimeric spycatcher/spytag-fused zebrafish trap1 in atp/adp-2 hybrid state	.
MG592399.1	MG592399.1_prot_AUR81832.1_18	AUR81832.1	NVP1015O_18	249	250	1.015.O.	38	36	other	.	.	.	hypothetical protein	.	.	.	0.97	Other	.	.	.	#N/A	.	.	0.612	PDB header: hydrolase # Chain: A: PDB Molecule: uncharacterized protein; PDBTitle: structure of the archaeal nhej phosphoesterase from methanocella2 paludicola.	.
MG592399.1	MG592399.1_prot_AUR81833.1_19	AUR81833.1	NVP1015O_19	873	95	1.015.O.	38	36	no_prediction	.	.	Head-closure (Hc3)	head-closure protein	.	.	.	0.99	Other	.	.	.	#N/A	.	.	0.532	PDB header: viral protein # Chain: C: PDB Molecule: major capsid protein vp1; PDBTitle: unassembled washington university polyomavirus vp1 pentamer r198k2 mutant	.
MG592399.1	MG592399.1_prot_AUR81834.1_20	AUR81834.1	NVP1015O_20	1392	262	1.015.O.	38	36	structural	.	.	Head completion adaptor (Ad3)	head completion adaptor	.	.	.	0.88	Portal	7.8e-48	VOG2357	hypothetical protein [n=8]	mobidb-lite consensus disorder prediction			0.648	PDB header: structural genomics, unknown function # Chain: C: PDB Molecule: conserved domain protein; PDBTitle: crystal structure of a conserved domain protein (sp_1775) from2 streptococcus pneumoniae tigr4 at 1.91 a resolution	.
MG592399.1	MG592399.1_prot_AUR81835.1_21	AUR81835.1	NVP1015O_21	250	102	1.015.O.	38	36	no_prediction	.	.	.	coil containing protein	.	.	.	0.38	Minor capsid	.	.	.	Coil, mobidb-lite consensus disorder prediction	.	.	0.294	PDB header: hydrolase # Chain: A: PDB Molecule: adp-ribosyl cyclase 1; PDBTitle: crystal structure of the extracellular domain of human cd38	.
MG592399.1	MG592399.1_prot_AUR81836.1_22	AUR81836.1	NVP1015O_22	874	151	1.015.O.	38	36	other	.	.	.	GNAT domain protein	.	.	.	1	Other	1.1e-19	VOG1063	hypothetical protein [n=9]	cd04301 NAT_SF, G3DSA:3.40.630.30, PF00583 Acetyltransferase (GNAT) family IPR000182 GNAT domain, PS51186 Gcn5-related N-acetyltransferase (GNAT) domain profile. IPR000182 GNAT domain, SSF55729 IPR016181 Acyl-CoA N-acyltransferase	carboxylic acid catabolic process	carboxylic acid catabolic process	0.999	PDB header: transferase # Chain: A: PDB Molecule: acetyltransferase; PDBTitle: putative acetyltransferase from agrobacterium tumefaciens str. c58	.
MG592399.1	MG592399.1_prot_AUR81837.1_23	AUR81837.1	NVP1015O_23	875	157	1.015.O.	38	36	no_prediction	.	.	.	TMhelix containing protein	.	.	.	0.11	Minor capsid	.	.	.	#N/A	.	.	0.124	PDB header: transcription # Chain: A: PDB Molecule: chromobox protein homolog 5; PDBTitle: crystal structural of cbx5 chromo shadow domain	.
MG592399.1	MG592399.1_prot_AUR81838.1_24	AUR81838.1	NVP1015O_24	1396	1600	1.015.O.	38	36	no_prediction	.	.	.	coil containing protein	.	.	.	0.94	Portal	1.2e-215	VOG4982	hypothetical protein [n=5]	Coil			0.649	PDB header: transcription # Chain: B: PDB Molecule: frigida; PDBTitle: crystal structure of frigida flowering-time regulator	.
MG592399.1	MG592399.1_prot_AUR81839.1_25	AUR81839.1	NVP1015O_25	876	599	1.015.O.	38	36	no_prediction	.	.	.	coil containing protein	.	.	.	0.9	Major capsid	.	.	.	Coil, mobidb-lite consensus disorder prediction	.	.	0.544	PDB header: structural genomics, unknown function # Chain: A: PDB Molecule: protein c20orf116 homolog; PDBTitle: solution structure of the pci domain from mouse2 hypothetical protein aah51541	.
MG592399.1	MG592399.1_prot_AUR81840.1_26	AUR81840.1	NVP1015O_26	877	89	1.015.O.	38	36	other	.	.	.	hypothetical protein	.	.	.	0.98	Other	.	.	.	#N/A	.	.	0.22	PDB header: hydrolase/rna/dna # Chain: A: PDB Molecule: crispr-associated endonuclease cas9; PDBTitle: crystal structure of campylobacter jejuni cas9 in complex with sgrna2 and target dna (agaaaca pam)	.
MG592399.1	MG592399.1_prot_AUR81841.1_27	AUR81841.1	NVP1015O_27	878	240	1.015.O.	38	36	other	.	.	.	hypothetical protein	.	.	.	0.97	Other	.	.	.	#N/A	.	.	0.587	PDB header: transcription regulator # Chain: B: PDB Molecule: transcriptional regulator; PDBTitle: the vibrio vulnificus nanr protein complexed with mannac-6p	.
MG592399.1	MG592399.1_prot_AUR81842.1_28	AUR81842.1	NVP1015O_28	251	89	1.015.O.	38	36	other	.	.	.	hypothetical protein	.	.	.	1	Other	.	.	.	#N/A	.	.	0.286	PDB header: hydrolase # Chain: A: PDB Molecule: neopullulanase; PDBTitle: crystal structure of bacillus stearothermophilus2 neopullulanase	.
MG592399.1	MG592399.1_prot_AUR81843.1_29	AUR81843.1	NVP1015O_29	252	96	1.015.O.	38	36	other	.	.	.	TMhelix containing protein	.	.	.	0.99	Other	.	.	.	G3DSA:3.10.180.10 IPR029068 Glyoxalase/Bleomycin resistance protein/Dihydroxybiphenyl dioxygenase, SSF54593 IPR029068 Glyoxalase/Bleomycin resistance protein/Dihydroxybiphenyl dioxygenase	.	.	0.939	PDB header: oxidoreductase # Chain: A: PDB Molecule: nad-dependent benzaldehyde dehydrogenase; PDBTitle: the crystal structure of nad-dependent benzaldehyde dehydrogenase from2 legionella pneumophila	.
MG592399.1	MG592399.1_prot_AUR81844.1_30	AUR81844.1	NVP1015O_30	253	55	1.015.O.	38	36	other	.	.	.	hypothetical protein	.	.	.	1	Other	.	.	.	mobidb-lite consensus disorder prediction, mobidb-lite consensus disorder prediction	.	.	0.12	PDB header: viral protein # Chain: A: PDB Molecule: murine norovirus vpg protein; PDBTitle: solution structure of the core domain (11-85) of the murine norovirus2 vpg protein	.
MG592399.1	MG592399.1_prot_AUR81845.1_31	AUR81845.1	NVP1015O_31	254	116	1.015.O.	38	36	other	.	.	.	hypothetical protein	.	.	.	1	Other	6.3e-32	VOG4053	hypothetical protein [n=6]	#N/A			0.685	PDB header: toxin, protein binding # Chain: B: PDB Molecule: relj (antitoxin rv3357); PDBTitle: crystal structure of mycobacterium tuberculosis reljk (rv3357-rv3358-2 relbe3)	.
MG592399.1	MG592399.1_prot_AUR81846.1_32	AUR81846.1	NVP1015O_32	255	91	1.015.O.	38	36	other	.	.	.	hypothetical protein	.	.	.	1	Other	.	.	.	#N/A	.	.	0.437	PDB header: dna binding protein # Chain: A: PDB Molecule: lcor protein; PDBTitle: solution structures of the hth domain of human lcor protein	.
MG592399.1	MG592399.1_prot_AUR81847.1_33	AUR81847.1	NVP1015O_33	2827	140	1.015.O.	38	36	other	.	.	.	hypothetical protein	.	.	.	1	Other	.	.	.	#N/A	.	.	0.254	PDB header: replication/dna # Chain: A: PDB Molecule: dna replication terminus site-binding protein; PDBTitle: escherichia coli replication terminator protein (tus) complexed with2 dna- locked form	.
MG592399.1	MG592399.1_prot_AUR81848.1_34	AUR81848.1	NVP1015O_34	256	64	1.015.O.	38	36	other	.	.	.	hypothetical protein	.	.	.	0.98	Other	.	.	.	#N/A	.	.	0.761	PDB header: structural genomics, unknown function # Chain: A: PDB Molecule: conserved hypothetical protein mth637; PDBTitle: nmr structure of mth0637. ontario centre for structural2 proteomics target mth0637_1_104; northeast structural3 genomics target tt135	.
MG592399.1	MG592399.1_prot_AUR81849.1_35	AUR81849.1	NVP1015O_35	3443	120	1.015.O.	38	36	other	.	.	.	TMhelix containing protein	.	.	.	1	Other	3e-21	VOG3133	hypothetical protein [n=26]	#N/A			0.519	PDB header: toxin/toxin repressor # Chain: D: PDB Molecule: protein ccda; PDBTitle: ccdb dimer in complex with two c-terminal ccda domains	.
MG592399.1	MG592399.1_prot_AUR81850.1_36	AUR81850.1	NVP1015O_36	909	251	1.015.O.	38	36	no_prediction	.	.	.	coil containing protein	.	.	.	0.35	Minor capsid	2.6e-36	VOG0623	hypothetical protein [n=18]	Coil, Coil			0.113	PDB header: de novo protein # Chain: A: PDB Molecule: maltose binding protein fused with designed PDBTitle: designed helical protein fusion mbp	.
MG592399.1	MG592399.1_prot_AUR81851.1_37	AUR81851.1	NVP1015O_37	257	65	1.015.O.	38	36	other	.	.	.	hypothetical protein	.	.	.	1	Other	.	.	.	#N/A	.	.	0.202	PDB header: structural genomics, unknown function # Chain: A: PDB Molecule: ankyrin repeat-containing protein; PDBTitle: n-terminal structure of ankyrin repeat-containing protein lega11 from2 legionella pneumophila	.
MG592399.1	MG592399.1_prot_AUR81852.1_38	AUR81852.1	NVP1015O_38	881	103	1.015.O.	38	36	other	.	.	.	hypothetical protein	.	.	.	1	Other	.	.	.	#N/A	.	.	0.483	PDB header: surfactant protein # Chain: A: PDB Molecule: surfactant protein c brichos domain; PDBTitle: brichos domain of surfactant protein c precursor protein	.
MG592399.1	MG592399.1_prot_AUR81853.1_39	AUR81853.1	NVP1015O_39	1410	333	1.015.O.	38	36	other	.	.	.	PIN domain-like protein	.	.	.	1	Other	3.1e-40	VOG0028	exonuclease [n=75]	#N/A	exonuclease activity	exonuclease activity	1	PDB header: transferase # Chain: A: PDB Molecule: protein (dna polymerase i); PDBTitle: crystal structure of taq dna-polymerase shows a new orientation for2 the structure-specific nuclease domain	.
MG592399.1	MG592399.1_prot_AUR81854.1_40	AUR81854.1	NVP1015O_40	1417	260	1.015.O.	38	36	other	.	.	.	hypothetical protein	.	.	.	0.98	Other	.	.	.	mobidb-lite consensus disorder prediction, mobidb-lite consensus disorder prediction, mobidb-lite consensus disorder prediction	.	.	0.339	PDB header: structural genomics, unknown function # Chain: A: PDB Molecule: hypothetical protein ef0006; PDBTitle: crystal structure of protein ef0006 from enterococcus faecalis	.
MG592399.1	MG592399.1_prot_AUR81855.1_41	AUR81855.1	NVP1015O_41	258	629	1.015.O.	38	36	other	.	.	.	hypothetical protein	.	.	.	0.97	Other	8e-47	VOG0026	DNA polymerase [n=254]	G3DSA:3.30.420.10 IPR036397 Ribonuclease H superfamily, G3DSA:3.30.70.370, G3DSA:1.10.150.20, PTHR10133 IPR002298 DNA polymerase A, PF00476 DNA polymerase family A IPR001098 DNA-directed DNA polymerase, family A, palm domain, PR00868 DNA-polymerase family A (pol I) signature IPR002298 DNA polymerase A, PR00868 DNA-polymerase family A (pol I) signature IPR002298 DNA polymerase A, PR00868 DNA-polym…	In addition to polymerase activity this DNA polymerase exhibits 5'-3' exonuclease activity	In addition to polymerase activity this DNA polymerase exhibits 5'-3' exonuclease activity	1	PDB header: transferase/dna # Chain: A: PDB Molecule: dna polymerase nu; PDBTitle: binary complex of human polymerase nu and dna with the finger domain2 ajar	.
MG592399.1	MG592399.1_prot_AUR81856.1_42	AUR81856.1	NVP1015O_42	259	94	1.015.O.	38	36	other	.	.	.	winged helix-turn-helix DNA-binding domain protein	.	.	.	1	Other	.	.	.	SSF46785 IPR036390 Winged helix DNA-binding domain superfamily	.	.	0.83	PDB header: transcription # Chain: A: PDB Molecule: staphylococcal accessory regulator a homologue; PDBTitle: crystal structure of sars protein from staphylococcus aureus	.
MG592399.1	MG592399.1_prot_AUR81857.1_43	AUR81857.1	NVP1015O_43	260	87	1.015.O.	38	36	other	.	.	.	TMhelix containing protein	.	.	.	0.98	Other	.	.	.	#N/A	.	.	0.263	PDB header: ligase # Chain: B: PDB Molecule: formate--tetrahydrofolate ligase; PDBTitle: crystal structure of putative formyltetrahydrofolate synthetase2 (tm1766) from thermotoga maritima at 1.85 a resolution	.
MG592399.1	MG592399.1_prot_AUR81858.1_44	AUR81858.1	NVP1015O_44	1419	402	1.015.O.	38	36	other	.	.	.	AAA domain protein	.	.	.	0.08	Minor capsid	4.8e-20	VOG0025	putative DNA helicase [n=124]	G3DSA:3.40.50.300, PF13481 AAA domain, PR01874 DNA repair protein radA signature, PR01874 DNA repair protein radA signature, SSF52540 IPR027417 P-loop containing nucleoside triphosphate hydrolase	DNA-dependent ATPase involved in processing of recombination intermediates plays a role in repairing DNA breaks. Stimulates the branch migration of RecA-mediated strand transfer reactions allowing the 3' invading strand to extend heteroduplex DNA faster. Binds ssDNA in the presence of ADP but not other nucleotides has ATPase activity that is stimulated by ssDNA and various branched DNA structures…	DNA-dependent ATPase involved in processing of recombination intermediates plays a role in repairing DNA breaks. Stimulates the branch migration of RecA-mediated strand transfer reactions allowing the 3' invading strand to extend heteroduplex DNA faster. Binds ssDNA in the presence of ADP but not other nucleotides has ATPase activity that is stimulated by ssDNA and various branched DNA structures…	1	PDB header: replication # Chain: A: PDB Molecule: replicative dna helicase; PDBTitle: aquifex aeolicus replicative helicase (dnab) complexed with adp, at2 3.3 resolution	.
MG592399.1	MG592399.1_prot_AUR81859.1_45	AUR81859.1	NVP1015O_45	882	309	1.015.O.	38	36	other	.	.	.	hypothetical protein	.	.	.	1	Other	4.8e-18	VOG4551	DNA primase [n=259]	SSF56731	.	.	1	PDB header: transferase # Chain: A: PDB Molecule: dna primase; PDBTitle: crystal structure of the bacillus subtilis dnag rna polymerase domain,2 natural degradation of full length dnag	.
MG592399.1	MG592399.1_prot_AUR81860.1_46	AUR81860.1	NVP1015O_46	883	93	1.015.O.	38	36	other	.	.	.	coil containing protein	.	.	.	1	Other	.	.	.	Coil	.	.	0.421	PDB header: biosynthetic protein # Chain: A: PDB Molecule: putative uncharacterized protein orp; PDBTitle: high resolution structure of the apo form of the orange2 protein (orp) from desulfovibrio gigas	.
MG592399.1	MG592399.1_prot_AUR81861.1_47	AUR81861.1	NVP1015O_47	4489	78	1.015.O.	38	36	other	.	.	.	hypothetical protein	.	.	.	0.99	Other	.	.	.	#N/A	.	.	0.513	PDB header: electron transport # Chain: S: PDB Molecule: cytochrome c oxidase subunit 5b; PDBTitle: bovine heart cytochrome c oxidase re-refined with molecular oxygen	.
MG592399.1	MG592399.1_prot_AUR81862.1_48	AUR81862.1	NVP1015O_48	884	48	1.015.O.	38	36	other	.	.	.	hypothetical protein	.	.	.	1	Other	.	.	.	#N/A	.	.	0.806	PDB header: hydrolase # Chain: A: PDB Molecule: d-alanyl-d-alanine carboxypeptidase family protein; PDBTitle: crystal structure of baldcb / vany-like l,d-carboxypeptidase zinc(ii)-2 free	.
MG592399.1	MG592399.1_prot_AUR81863.1_49	AUR81863.1	NVP1015O_49	885	88	1.015.O.	38	36	other	.	.	.	hypothetical protein	.	.	.	1	Other	.	.	.	#N/A	.	.	0.643	PDB header: structural genomics, unknown function # Chain: A: PDB Molecule: uncharacterized protein; PDBTitle: solution structure of putative uncharacterized protein2 gsu1278 from methanocaldococcus jannaschii, northeast3 structural genomics consortium (nesg) target gsr195	.
MG592399.1	MG592399.1_prot_AUR81864.1_50	AUR81864.1	NVP1015O_50	261	61	1.015.O.	38	36	other	.	.	.	coil containing protein	.	.	.	1	Other	.	.	.	Coil	.	.	0.299	PDB header: oxidoreductase # Chain: A: PDB Molecule: light-independent protochlorophyllide reductase subunit n; PDBTitle: dark operative protochlorophyllide oxidoreductase (chln-chlb)2 complex	.
MG592399.1	MG592399.1_prot_AUR81865.1_51	AUR81865.1	NVP1015O_51	886	74	1.015.O.	38	36	other	.	.	.	hypothetical protein	.	.	.	1	Other	.	.	.	mobidb-lite consensus disorder prediction			0.485	PDB header: lipid binding protein # Chain: A: PDB Molecule: green fluorescent protein; PDBTitle: structure of cockroach allergen bla g 1 tandem repeat as a egfp fusion	.
MG592399.1	MG592399.1_prot_AUR81866.1_52	AUR81866.1	NVP1015O_52	262	143	1.015.O.	38	36	other	.	.	.	coil containing protein	.	.	.	1	Other	.	.	.	Coil, G3DSA:3.30.40.220	.	.	0.937	PDB header: hydrolase/dna # Chain: A: PDB Molecule: restriction endonuclease paci; PDBTitle: crystal structure of paci-dna enzyme product complex	.
MG592399.1	MG592399.1_prot_AUR81867.1_53	AUR81867.1	NVP1015O_53	263	64	1.015.O.	38	36	no_prediction	.	.	.	hypothetical protein	.	.	.	0.77	HTJ	.	.	.	#N/A	.	.	0.113	PDB header: hydrolase # Chain: B: PDB Molecule: human latexin; PDBTitle: human carboxypeptidase a4 in complex with human latexin.	.
MG592399.1	MG592399.1_prot_AUR81868.1_54	AUR81868.1	NVP1015O_54	887	78	1.015.O.	38	36	other	.	.	.	hypothetical protein	.	.	.	0.99	Other	.	.	.	#N/A	.	.	0.214	PDB header: structural protein # Chain: B: PDB Molecule: periplakin; PDBTitle: crystal structure of the plectin 1 and 2 repeats of the human2 periplakin. northeast structural genomics consortium (nesg) target3 hr9083a	.
MG592399.1	MG592399.1_prot_AUR81869.1_55	AUR81869.1	NVP1015O_55	888	122	1.015.O.	38	36	other	.	.	.	hypothetical protein	.	.	.	1	Other	.	.	.	#N/A	.	.	0.462	PDB header: hydrolase # Chain: A: PDB Molecule: polysaccharide deacetylase; PDBTitle: structure of icab from ammonifex degensii	.
MG592399.1	MG592399.1_prot_AUR81870.1_56	AUR81870.1	NVP1015O_56	889	83	1.015.O.	38	36	other	.	.	.	hypothetical protein	.	.	.	1	Other	.	.	.	#N/A	.	.	0.272	PDB header: photosynthesis # Chain: F: PDB Molecule: photosystem i reaction center subunit iii, chloroplastic; PDBTitle: improved model of plant photosystem i	.
MG592399.1	MG592399.1_prot_AUR81871.1_57	AUR81871.1	NVP1015O_57	890	65	1.015.O.	38	36	other	.	.	.	coil containing protein	.	.	.	0.99	Other	.	.	.	Coil	.	.	0.225	PDB header: immune system # Chain: A: PDB Molecule: uncharacterized protein conserved in bacteria; PDBTitle: crystal structure of hp0197-18kd	.
MG592399.1	MG592399.1_prot_AUR81872.1_58	AUR81872.1	NVP1015O_58	264	70	1.015.O.	38	36	other	.	.	.	hypothetical protein	.	.	.	1	Other	.	.	.	#N/A	.	.	0.612	PDB header: hydrolase # Chain: A: PDB Molecule: tumor necrosis factor, alpha-induced protein 3; PDBTitle: solution structure of the first a20-type zinc finger domain2 from human tumor necrosis factor, alpha-induced protein3	.
MG592399.1	MG592399.1_prot_AUR81873.1_59	AUR81873.1	NVP1015O_59	2828	195	1.015.O.	38	36	other	.	.	.	hypothetical protein	2R44_A	77.87	Uncharacterized protein; PUTATIVE ATPASE, STRUCTURAL GENOMICS, JOINT CENTER FOR STRUCTURAL GENOMICS, JCSG, PROTEIN STRUC	0.7	Minor tail	.	.	.	#N/A	.	.	0.492	PDB header: rna binding protein # Chain: B: PDB Molecule: essential nuclear protein 1; PDBTitle: crystal structure of enp1	.
MG592399.1	MG592399.1_prot_AUR81874.1_60	AUR81874.1	NVP1015O_60	4123	41	1.015.O.	38	36	other	.	.	.	TMhelix containing protein	.	.	.	1	Other	.	.	.	#N/A	.	.	0.575	PDB header: toxin # Chain: A: PDB Molecule: small toxic polypeptide ldrd; PDBTitle: solution structure of the bacterial toxin ldrd in tetrafluorethanol	.
MG592399.1	MG592399.1_prot_AUR81875.1_61	AUR81875.1	NVP1015O_61	265	150	1.015.O.	38	36	other	.	.	.	hypothetical protein	.	.	.	1	Other	.	.	.	#N/A	.	.	0.266	PDB header: oxidoreductase # Chain: A: PDB Molecule: delta9 stearoyl-acyl carrier protein desaturase; PDBTitle: stearoyl-acyl carrier protein desaturase from castor seeds	.
MG592399.1	MG592399.1_prot_AUR81876.1_62	AUR81876.1	NVP1015O_62	266	62	1.015.O.	38	36	other	.	.	.	hypothetical protein	.	.	.	1	Other	.	.	.	#N/A	.	.	0.266	PDB header: transcription # Chain: B: PDB Molecule: iswi one complex protein 3; PDBTitle: chromatin remodeling factor isw1a(del_atpase) in dna complex	.
MG592399.1	MG592399.1_prot_AUR81877.1_63	AUR81877.1	NVP1015O_63	900	107	1.015.O.	38	36	other	.	.	.	hypothetical protein	.	.	.	1	Other	.	.	.	#N/A	.	.	0.257	PDB header: hydrolase # Chain: A: PDB Molecule: 26s proteasome non-atpase regulatory subunit 4; PDBTitle: solution structure of s5a uim-1/ubiquitin complex	.
MG592399.1	MG592399.1_prot_AUR81878.1_64	AUR81878.1	NVP1015O_64	893	132	1.015.O.	38	36	other	.	.	.	hypothetical protein	.	.	.	0.99	Other	.	.	.	#N/A	.	.	0.355	PDB header: hydrolase # Chain: A: PDB Molecule: glycosyl hydrolase; PDBTitle: crystal structure of a glycosyl hydrolase (bt_2959) from bacteroides2 thetaiotaomicron vpi-5482 at 2.11 a resolution	.
MG592399.1	MG592399.1_prot_AUR81879.1_65	AUR81879.1	NVP1015O_65	894	95	1.015.O.	38	36	other	.	.	.	hypothetical protein	.	.	.	1	Other	.	.	.	#N/A	.	.	0.299	PDB header: immune system # Chain: A: PDB Molecule: vgrg protein; PDBTitle: molecular mechanism for self-protection against type vi secretion2 system in vibrio cholerae	.
MG592399.1	MG592399.1_prot_AUR81880.1_66	AUR81880.1	NVP1015O_66	895	190	1.015.O.	38	36	other	.	.	.	hypothetical protein	.	.	.	0.98	Other	.	.	.	#N/A	.	.	0.291	PDB header: myosin # Chain: A: PDB Molecule: myosin ii heavy chain; PDBTitle: myosin ii dictyostelium discoideum motor domain s456y bound2 with mgadp-befx	.
MG592400.1	MG592400.1_prot_AUR81881.1_1	AUR81881.1	NVP1016O_01	1985	147	1.016.O.	63	14	no_prediction	.	.	.	hypothetical protein	.	.	.	0.97	Other	9.9e-43	VOG6877	hypothetical protein [n=5]	mobidb-lite consensus disorder prediction, mobidb-lite consensus disorder prediction			0.787	PDB header: dna binding protein/dna # Chain: A: PDB Molecule: high mobility group protein hmg-i/hmg-y; PDBTitle: solution structure of a complex of the second dna binding2 domain of human hmg-i(y) bound to dna dodecamer containing3 the prdii site of the interferon-beta promoter, nmr,4 minimized average structure	.
MG592400.1	MG592400.1_prot_AUR81882.1_2	AUR81882.1	NVP1016O_02	2464	470	1.016.O.	63	14	other	.	.	Large subunit terminase (TermL)	terminase large subunit	.	.	.	0.98	Other	2.1e-22	VOG4544	terminase large subunit [n=695]	G3DSA:3.40.50.300, G3DSA:3.30.420.280, PTHR39184, PF04466 Phage terminase large subunit IPR035412 Phage terminase large subunit, N-terminal, PF17288 Terminase RNAseH like domain IPR035413 Phage terminase large subunit, C-terminal, TIGR01547 phage_term_2: phage terminase, large subunit, PBSX family IPR006437 Bacteriophage terminase, large subunit	Pfam:Terminase_3C	Pfam:Terminase_3C	1	PDB header: viral protein # Chain: C: PDB Molecule: large subunit terminase; PDBTitle: structure of large terminase from the thermophilic bacteriophage d6e2 in complex with sulfate (crystal form 2)	.
MG592400.1	MG592400.1_prot_AUR81883.1_3	AUR81883.1	NVP1016O_03	267	121	1.016.O.	63	14	other	.	.	.	hypothetical protein	.	.	.	1	Other	.	.	.	#N/A	.	.	0.44	PDB header: apoptosis # Chain: B: PDB Molecule: dedicator of cytokinesis protein 2; PDBTitle: structure of the complex between dock2 and rac1.	.
MG592400.1	MG592400.1_prot_AUR81884.1_4	AUR81884.1	NVP1016O_04	1339	78	1.016.O.	63	14	other	.	.	.	hypothetical protein	.	.	.	0.98	Other	.	.	.	#N/A	.	.	0.116	PDB header: signaling protein # Chain: B: PDB Molecule: purkinje cell protein 4; PDBTitle: nmr solution structure of a complex of pep-19 bound to the c-domain of2 apo calmodulin	.
MG592400.1	MG592400.1_prot_AUR81885.1_5	AUR81885.1	NVP1016O_05	268	64	1.016.O.	63	14	other	.	.	.	TMhelix containing protein	.	.	.	1	Other	.	.	.	#N/A	.	.	0.396	PDB header: dna binding protein # Chain: C: PDB Molecule: protection of telomeres protein tpz1; PDBTitle: crystal structure of poz1 and tpz1	.
MG592400.1	MG592400.1_prot_AUR81886.1_6	AUR81886.1	NVP1016O_06	4584	245	1.016.O.	63	14	other	.	.	.	hypothetical protein	.	.	.	1	Other	.	.	.	#N/A	.	.	0.36	PDB header: rna binding # Chain: A: PDB Molecule: ataxin-1; PDBTitle: axh domain of human spinocerebellar ataxin-1	.
MG592400.1	MG592400.1_prot_AUR81887.1_7	AUR81887.1	NVP1016O_07	269	85	1.016.O.	63	14	other	.	.	.	hypothetical protein	.	.	.	1	Other	.	.	.	#N/A	.	.	0.909	PDB header: rna binding protein # Chain: A: PDB Molecule: carbon storage regulator; PDBTitle: solution structure of csra, a bacterial carbon storage2 regulatory protein	.
MG592400.1	MG592400.1_prot_AUR81888.1_8	AUR81888.1	NVP1016O_08	270	92	1.016.O.	63	14	other	.	.	.	hypothetical protein	.	.	.	0.99	Other	.	.	.	#N/A	.	.	0.416	PDB header: structural genomics, unknown function # Chain: B: PDB Molecule: nifu like protein iscu; PDBTitle: crystal structure of a hypothetical protein at 2.3 a resolution	.
MG592400.1	MG592400.1_prot_AUR81889.1_9	AUR81889.1	NVP1016O_09	271	88	1.016.O.	63	14	no_prediction	.	.	.	hypothetical protein	.	.	.	0.81	Major tail	.	.	.	#N/A	.	.	0.426	PDB header: ribosome # Chain: 3: PDB Molecule: 40s ribosomal protein s6; PDBTitle: high-resolution cryo-electron microscopy structure of the trypanosoma2 brucei ribosome	.
MG592400.1	MG592400.1_prot_AUR81890.1_10	AUR81890.1	NVP1016O_10	272	157	1.016.O.	63	14	no_prediction	.	.	.	hypothetical protein	.	.	.	0.68	Tail fiber	.	.	.	#N/A	.	.	0.284	PDB header: hydrolase # Chain: B: PDB Molecule: endo-alpha-sialidase; PDBTitle: endosialidase of bacteriophage k1f	.
MG592400.1	MG592400.1_prot_AUR81891.1_11	AUR81891.1	NVP1016O_11	273	724	1.016.O.	63	14	structural	.	.	.	hypothetical protein	.	.	.	0.57	Tail fiber	.	.	.	#N/A	.	.	0.996	PDB header: cell adhesion # Chain: A: PDB Molecule: trimeric autotransporter adhesin; PDBTitle: acinetobacter sp. tol 5 ataa ydd-dall3 domains in c-terminal stalk2 fused to gcn4 adaptors (cstalkc1ii)	.
MG592400.1	MG592400.1_prot_AUR81892.1_12	AUR81892.1	NVP1016O_12	274	46	1.016.O.	63	14	other	.	.	.	hypothetical protein	.	.	.	1	Other	.	.	.	#N/A	.	.	0.13	PDB header: transcription # Chain: A: PDB Molecule: churchill protein; PDBTitle: embryonic neural inducing factor churchill is not a dna-2 binding zinc finger protein: solution structure reveals a3 solvent-exposed beta-sheet and zinc binuclear cluster	.
MG592400.1	MG592400.1_prot_AUR81893.1_13	AUR81893.1	NVP1016O_13	275	96	1.016.O.	63	14	other	.	.	.	hypothetical protein	.	.	.	0.99	Other	.	.	.	#N/A	.	.	0.357	PDB header: structural genomics, unknown function # Chain: A: PDB Molecule: hypothetical protein atu1052; PDBTitle: 1.5 a crystal structure of a protein of unknown function atu1052 from2 agrobacterium tumefaciens	.
MG592400.1	MG592400.1_prot_AUR81894.1_14	AUR81894.1	NVP1016O_14	276	182	1.016.O.	63	14	no_prediction	.	.	.	hypothetical protein	.	.	.	0.76	Major tail	.	.	.	#N/A	.	.	0.356	PDB header: photosynthesis # Chain: A: PDB Molecule: photosystem ii manganese-stabilizing polypeptide; PDBTitle: psbo subunit of photosystem ii, beta barrel domain at 100k, ph 10	.
MG592400.1	MG592400.1_prot_AUR81895.1_15	AUR81895.1	NVP1016O_15	277	398	1.016.O.	63	14	no_prediction	.	.	.	hypothetical protein	.	.	.	0.44	Tail fiber	.	.	.	#N/A	.	.	0.067	PDB header: structural genomics, unknown function # Chain: A: PDB Molecule: uncharacterized protein mw0776; PDBTitle: nmr solution structure of q7a1e8 protein from staphylococcus2 aureus: northeast structural genomics consortium target:3 zr215	.
MG592400.1	MG592400.1_prot_AUR81896.1_16	AUR81896.1	NVP1016O_16	315	239	1.016.O.	63	14	no_prediction	.	.	.	hypothetical protein	.	.	.	0.79	Major tail	.	.	.	#N/A	.	.	0.378	PDB header: lipid transport # Chain: A: PDB Molecule: low-density lipoprotein receptor; PDBTitle: extracellular domain of the ldl receptor	.
MG592400.1	MG592400.1_prot_AUR81897.1_17	AUR81897.1	NVP1016O_17	278	69	1.016.O.	63	14	no_prediction	.	.	.	TMhelix containing protein	.	.	.	0.98	Other	.	.	.	cd17993 DEXHc_CHD1_2	.	.	0.151	PDB header: ligase # Chain: A: PDB Molecule: phosphoribosylformylglycinamidine synthase; PDBTitle: structure of formylglycinamide synthetase	.
MG592400.1	MG592400.1_prot_AUR81898.1_18	AUR81898.1	NVP1016O_18	1341	51	1.016.O.	63	14	other	.	.	.	hypothetical protein	.	.	.	1	Other	.	.	.	#N/A	.	.	0.424	PDB header: signaling protein # Chain: A: PDB Molecule: quorum-sensing antiactivator; PDBTitle: crystal structure of a second quorum sensing antiactivator tram2 from2 a. tumefaciens strain a6	.
MG592400.1	MG592400.1_prot_AUR81899.1_19	AUR81899.1	NVP1016O_19	1342	81	1.016.O.	63	14	other	.	.	.	coil containing protein	.	.	.	0.99	Other	.	.	.	Coil	.	.	0.553	PDB header: structural genomics, unknown function # Chain: A: PDB Molecule: putative uncharacterized protein; PDBTitle: the solution structure of mth1821	.
MG592400.1	MG592400.1_prot_AUR81900.1_20	AUR81900.1	NVP1016O_20	85	97	1.016.O.	63	14	other	.	.	.	hypothetical protein	.	.	.	0.99	Other	.	.	.	#N/A	.	.	0.185	PDB header: cell shape regulation # Chain: B: PDB Molecule: mrec protein; PDBTitle: mrec lysteria monocytogenes	.
MG592400.1	MG592400.1_prot_AUR81901.1_21	AUR81901.1	NVP1016O_21	2316	97	1.016.O.	63	14	other	.	.	.	TMhelix containing protein	.	.	.	1	Other	.	.	.	#N/A	.	.	0.688	PDB header: cell cycle # Chain: A: PDB Molecule: plasmid partition protein parg; PDBTitle: nmr structure of parg symmetric dimer	.
MG592400.1	MG592400.1_prot_AUR81902.1_22	AUR81902.1	NVP1016O_22	2807	62	1.016.O.	63	14	other	.	.	.	hypothetical protein	.	.	.	1	Other	.	.	.	mobidb-lite consensus disorder prediction, mobidb-lite consensus disorder prediction	.	.	0.679	PDB header: hydrolase/hydrolase inhibitor # Chain: C: PDB Molecule: staphylocoagulase; PDBTitle: staphylocoagulase-prethrombin-2 complex	.
MG592400.1	MG592400.1_prot_AUR81903.1_23	AUR81903.1	NVP1016O_23	279	124	1.016.O.	63	14	other	.	.	.	hypothetical protein	.	.	.	1	Other	.	.	.	#N/A	.	.	0.316	PDB header: transcription/dna # Chain: B: PDB Molecule: hth-type transcriptional regulator iscr; PDBTitle: crystal structure of iscr bound to its promoter	.
MG592400.1	MG592400.1_prot_AUR81904.1_24	AUR81904.1	NVP1016O_24	280	53	1.016.O.	63	14	other	.	.	.	hypothetical protein	.	.	.	1	Other	.	.	.	#N/A	.	.	0.251	PDB header: transferase # Chain: A: PDB Molecule: receptor tyrosine-protein kinase erbb-2; PDBTitle: erbb2 transmembrane segment dimer spatial structure	.
MG592400.1	MG592400.1_prot_AUR81905.1_25	AUR81905.1	NVP1016O_25	1332	84	1.016.O.	63	14	other	.	.	.	hypothetical protein	.	.	.	0.98	Other	.	.	.	#N/A	.	.	0.147	PDB header: metal binding protein # Chain: A: PDB Molecule: putative molybdenum carrier protein; PDBTitle: crystal structure of putative molybdenum carrier protein (yp_461806.1)2 from syntrophus aciditrophicus sb at 1.45 a resolution	.
MG592400.1	MG592400.1_prot_AUR81906.1_26	AUR81906.1	NVP1016O_26	281	193	1.016.O.	63	14	other	.	.	.	hypothetical protein	.	.	.	1	Other	3.7e-15	VOG3851	hypothetical protein [n=22]	PF10544 T5orf172 domain IPR018306 Bacteriophage T5, Orf172 DNA-binding, SM00974 IPR018306 Bacteriophage T5, Orf172 DNA-binding	.	.	0.924	PDB header: hydrolase # Chain: A: PDB Molecule: structure-specific endonuclease subunit slx1; PDBTitle: c. glabrata slx1 in complex with slx4ccd.	.
MG592400.1	MG592400.1_prot_AUR81907.1_27	AUR81907.1	NVP1016O_27	2333	38	1.016.O.	63	14	other	.	.	.	hypothetical protein	.	.	.	1	Other	.	.	.	mobidb-lite consensus disorder prediction, mobidb-lite consensus disorder prediction	.	.	0.153	PDB header: contractile protein # Chain: I: PDB Molecule: tropomyosin alpha-1 chain and general control protein gcn4; PDBTitle: crystal structure of the head-to-tail junction of tropomyosin	.
MG592400.1	MG592400.1_prot_AUR81908.1_28	AUR81908.1	NVP1016O_28	949	50	1.016.O.	63	14	other	.	.	.	hypothetical protein	.	.	.	1	Other	.	.	.	#N/A	.	.	0.239	PDB header: membrane protein # Chain: C: PDB Molecule: receptor activity-modifying protein 2; PDBTitle: structure of the extracellular domain of human ramp2	.
MG592400.1	MG592400.1_prot_AUR81909.1_29	AUR81909.1	NVP1016O_29	282	132	1.016.O.	63	14	other	.	.	.	hypothetical protein	.	.	.	0.99	Other	.	.	.	mobidb-lite consensus disorder prediction	.	.	0.267	PDB header: hydrolase # Chain: W: PDB Molecule: protein fam105b; PDBTitle: gumby/fam105b in complex with linear di-ubiquitin	.
MG592400.1	MG592400.1_prot_AUR81910.1_30	AUR81910.1	NVP1016O_30	3349	484	1.016.O.	63	14	structural	.	.	Portal protein (Portal)	coil containing protein	.	.	.	0.98	Portal	4.4e-100	VOG1912	hypothetical protein [n=22]	Coil, mobidb-lite consensus disorder prediction, mobidb-lite consensus disorder prediction, PF06381 Protein of unknown function (DUF1073) IPR024459 Protein of unknown function DUF1073, TIGR01555 phge_rel_HI1409: phage-associated protein, HI1409 family IPR006445 Phage-associated protein HI1409	Protein of unknown function (DUF1073)	Protein of unknown function (DUF1073)	0.989	PDB header: viral protein # Chain: G: PDB Molecule: portal protein; PDBTitle: portal protein (gp6) from bacteriophage spp1	.
MG592400.1	MG592400.1_prot_AUR81911.1_31	AUR81911.1	NVP1016O_31	2722	285	1.016.O.	63	14	other	.	.	.	head morphogenesis domain protein	.	.	.	0.91	Minor capsid	7e-27	VOG5027	putative head protein [n=1]	#N/A	Phage Mu protein F like protein	Phage Mu protein F like protein	0.449	PDB header: oxidoreductase # Chain: A: PDB Molecule: ccmh protein; PDBTitle: solution structure of n-terminal domain of ccmh from escherichia.coli	.
MG592400.1	MG592400.1_prot_AUR81912.1_32	AUR81912.1	NVP1016O_32	1097	383	1.016.O.	63	14	other	.	.	.	coil containing protein	.	.	.	0.11	Minor capsid	6.3e-74	VOG1915	hypothetical protein [n=50]	Coil, Coil, mobidb-lite consensus disorder prediction, mobidb-lite consensus disorder prediction, mobidb-lite consensus disorder prediction, PF09979 Uncharacterized protein conserved in bacteria (DUF2213) IPR016913 Uncharacterised conserved protein UCP029215, PIRSF029215 IPR016913 Uncharacterised conserved protein UCP029215	Uncharacterized protein conserved in bacteria (DUF2213)	Uncharacterized protein conserved in bacteria (DUF2213)	0.941	PDB header: serine protease # Chain: A: PDB Molecule: herpes simplex virus type ii protease; PDBTitle: herpes simplex virus type ii protease	.
MG592400.1	MG592400.1_prot_AUR81913.1_33	AUR81913.1	NVP1016O_33	283	164	1.016.O.	63	14	no_prediction	.	.	.	hypothetical protein	.	.	.	0.96	Other	3.4e-17	VOG2779	hypothetical protein [n=40]	#N/A			0.189	PDB header: transcription factor/dna # Chain: A: PDB Molecule: mgcm1; PDBTitle: structure of the gcm domain bound to dna	.
MG592400.1	MG592400.1_prot_AUR81914.1_34	AUR81914.1	NVP1016O_34	284	310	1.016.O.	63	14	structural	.	.	Major capsid protein (MCP)	protein of unknown function DUF2184	.	.	.	0.97	Other	9.8e-73	VOG1942	hypothetical protein [n=28]	PF09950 Uncharacterized protein conserved in bacteria (DUF2184) IPR020049 Protein of unknown function DUF2184, PIRSF029202 IPR020049 Protein of unknown function DUF2184	Uncharacterized protein conserved in bacteria (DUF2184)	Uncharacterized protein conserved in bacteria (DUF2184)	0.998	PDB header: structural protein/virus like particle # Chain: D: PDB Molecule: maritimacin; PDBTitle: crystal structure of thermotoga maritima encapsulin	.
MG592400.1	MG592400.1_prot_AUR81915.1_35	AUR81915.1	NVP1016O_35	950	61	1.016.O.	63	14	other	.	.	.	hypothetical protein	.	.	.	0.99	Other	.	.	.	#N/A	.	.	0.896	PDB header: cell adhesion # Chain: B: PDB Molecule: lpxtg family cell surface protein fms2; PDBTitle: the crystal structure of the ligand binding region of serine-glutamate2 repeat protein a (sgra) of enterococcus faecium	.
MG592400.1	MG592400.1_prot_AUR81916.1_36	AUR81916.1	NVP1016O_36	923	143	1.016.O.	63	14	structural	.	.	Head completion adaptor (Ad1)	head completion adaptor	.	.	.	0.98	Other	5.6e-27	VOG4778	hypothetical protein [n=14]	PF13262 Protein of unknown function (DUF4054) IPR025127 Protein of unknown function DUF4054	Protein of unknown function (DUF4054)	Protein of unknown function (DUF4054)	0.664	PDB header: structural genomics, unknown function # Chain: A: PDB Molecule: upf0368 protein ypl225w; PDBTitle: a novel solution nmr structure of protein yst0336 from2 saccharomyces cerevisiae. northeast structural genomics3 consortium target yt51/ontario centre for structural4 proteomics target yst0336	.
MG592400.1	MG592400.1_prot_AUR81917.1_37	AUR81917.1	NVP1016O_37	2227	166	1.016.O.	63	14	structural	.	.	Neck protein (Ne)	neck protein	.	.	.	0.78	Baseplate	7.3e-33	VOG1353	hypothetical protein [n=129]	mobidb-lite consensus disorder prediction, mobidb-lite consensus disorder prediction			0.687	PDB header: membrane protein # Chain: A: PDB Molecule: fusion protein of crfr1 extracellular domain and mbp; PDBTitle: crystal structure of the extracellular domain of human corticotropin2 releasing factor receptor type 1 (crfr1) in complex with crf	.
MG592400.1	MG592400.1_prot_AUR81918.1_38	AUR81918.1	NVP1016O_38	285	133	1.016.O.	63	14	structural	.	.	.	hypothetical protein	.	.	.	0.97	Other	.	.	.	#N/A	.	.	0.173	PDB header: transcription regulator # Chain: A: PDB Molecule: sigma factor-binding protein crl; PDBTitle: solution nmr structure of salmonella typhimurium transcriptional2 regulator protein crl	.
MG592400.1	MG592400.1_prot_AUR81919.1_39	AUR81919.1	NVP1016O_39	286	188	1.016.O.	63	14	structural	.	.	Tail-completion (Tc1)	tail-completion protein	.	.	.	0.97	Other	2.2e-20	VOG5850	hypothetical protein [n=8]	#N/A			0.164	PDB header: transferase # Chain: B: PDB Molecule: ancmt; PDBTitle: crystal structure of ancestral protein ancmt of adp-dependent sugar2 kinases family.	.
MG592400.1	MG592400.1_prot_AUR81920.1_40	AUR81920.1	NVP1016O_40	287	382	1.016.O.	63	14	structural	.	.	Tail sheath (Sheath)	hypothetical protein	.	.	.	0.38	Tail fiber	6.4e-53	VOG1352	hypothetical protein [n=81]	PF11863 Protein of unknown function (DUF3383) IPR021808 Protein of unknown function DUF3383	Protein of unknown function (DUF3383)	Protein of unknown function (DUF3383)	0.982	PDB header: structural genomics, unknown function # Chain: A: PDB Molecule: uncharacterized protein dsy3957; PDBTitle: crystal structure of the sheath tail protein (dsy3957) from2 desulfitobacterium hafniense, northeast structural genomics3 consortium target dhr18	.
MG592400.1	MG592400.1_prot_AUR81921.1_41	AUR81921.1	NVP1016O_41	288	137	1.016.O.	63	14	structural	.	.	.	hypothetical protein	.	.	.	0.96	Other	.	.	.	#N/A			0.301	PDB header: lipid binding protein # Chain: A: PDB Molecule: hypothetical protein yxef; PDBTitle: solution nmr structure of protein yxef, northeast2 structural genomics consortium target sr500a	.
MG592400.1	MG592400.1_prot_AUR81922.1_42	AUR81922.1	NVP1016O_42	289	137	1.016.O.	63	14	no_prediction	.	.	.	hypothetical protein	.	.	.	0.12	Minor capsid	.	.	.	#N/A	.	.	0.5	PDB header: gene regulation # Chain: A: PDB Molecule: early switch protein xol-1 2.2k splice form; PDBTitle: crystal structure of xol-1	.
MG592400.1	MG592400.1_prot_AUR81923.1_43	AUR81923.1	NVP1016O_43	2320	366	1.016.O.	63	14	no_prediction	.	.	.	hypothetical protein	.	.	.	0.85	Major capsid	.	.	.	mobidb-lite consensus disorder prediction			0.327	PDB header: structural genomics, unknown function # Chain: A: PDB Molecule: uncharacterized protein; PDBTitle: nmr structure of the protein yp_001712342.1 from acinetobacter2 baumannii	.
MG592400.1	MG592400.1_prot_AUR81924.1_44	AUR81924.1	NVP1016O_44	290	208	1.016.O.	63	14	structural	.	.	.	hypothetical protein	.	.	.	0.43	Tail fiber	9.3e-25	VOG1956	hypothetical protein [n=96]	mobidb-lite consensus disorder prediction, mobidb-lite consensus disorder prediction			0.184	PDB header: ligase # Chain: A: PDB Molecule: tryptophanyl-trna synthetase; PDBTitle: tryptophanyl-trna synthetase from cryptosporidium parvum	.
MG592400.1	MG592400.1_prot_AUR81925.1_45	AUR81925.1	NVP1016O_45	291	103	1.016.O.	63	14	no_prediction	.	.	.	hypothetical protein	.	.	.	0.79	Minor tail	.	.	.	#N/A	.	.	0.464	PDB header: immune system # Chain: A: PDB Molecule: immunogenic protein mpt63/mpb63; PDBTitle: 1.5 angstrom resolution crystal structure of a secreted2 protein from mycobacterium tuberculosis-mpt63	.
MG592400.1	MG592400.1_prot_AUR81926.1_46	AUR81926.1	NVP1016O_46	105	289	1.016.O.	63	14	structural	.	.	.	hypothetical protein	.	.	.	0.56	Major tail	1.1e-48	VOG1348	hypothetical protein [n=126]	#N/A			0.994	PDB header: structural protein # Chain: D: PDB Molecule: prophage muso2, 43 kda tail protein; PDBTitle: crystal structure of prophage muso2, 43 kda tail protein from2 shewanella oneidensis	.
MG592400.1	MG592400.1_prot_AUR81927.1_47	AUR81927.1	NVP1016O_47	2707	239	1.016.O.	63	14	structural	.	.	.	hypothetical protein	.	.	.	0.87	Baseplate	1.1e-36	VOG0573	hypothetical protein [n=73]	G3DSA:2.40.50.230 IPR037026 Vgr protein, OB-fold domain superfamily, PF18352 Phage protein Gp138 N-terminal domain IPR041599 Phage protein Gp138 N-terminal domain			1	PDB header: cell invasion # Chain: A: PDB Molecule: puncturing protein gp41; PDBTitle: crystal structure of the cell puncturing protein gp41 from pseudomonas2 phage sn	.
MG592400.1	MG592400.1_prot_AUR81928.1_48	AUR81928.1	NVP1016O_48	292	111	1.016.O.	63	14	structural	.	.	.	hypothetical protein	.	.	.	0.89	Baseplate	.	.	.	#N/A			0.989	PDB header: hydrolase # Chain: A: PDB Molecule: tail lysozyme; PDBTitle: phage t4 sheath initiation protein gp25	.
MG592400.1	MG592400.1_prot_AUR81929.1_49	AUR81929.1	NVP1016O_49	293	404	1.016.O.	63	14	structural	.	.	.	baseplate protein J-like protein	.	.	.	1	Baseplate	1.8e-61	VOG4691	hypothetical protein [n=103]	PTHR37829, PTHR37829:SF1, PF04865 Baseplate J-like protein IPR006949 Baseplate protein J-like	Baseplate J-like protein	Baseplate J-like protein	0.997	PDB header: viral protein # Chain: E: PDB Molecule: baseplate wedge protein gp6; PDBTitle: in vitro assembled star-shaped hubless t4 baseplate	.
MG592400.1	MG592400.1_prot_AUR81930.1_50	AUR81930.1	NVP1016O_50	2231	247	1.016.O.	63	14	no_prediction	.	.	.	protein of unknown function DUF2612	.	.	.	0.08	Minor capsid	5.9e-31	VOG1924	hypothetical protein [n=39]	mobidb-lite consensus disorder prediction, PF11041 Protein of unknown function (DUF2612) IPR021283 Protein of unknown function DUF2612	Protein of unknown function (DUF2612)	Protein of unknown function (DUF2612)	0.194	PDB header: structural genomics, unknown function # Chain: A: PDB Molecule: hypothetical protein atu3615; PDBTitle: x-ray crystal structure of protein q8u9w0 from agrobacterium2 tumefaciens. northeast structural genomics consortium target atr55.	.
MG592400.1	MG592400.1_prot_AUR81931.1_51	AUR81931.1	NVP1016O_51	1343	226	1.016.O.	63	14	structural	adsorption-RBP	.	.	hypothetical protein	.	.	.	0.96	Other	.	.	.	mobidb-lite consensus disorder prediction			0.39	PDB header: transferase # Chain: D: PDB Molecule: lactate racemization operon protein lare; PDBTitle: lare, a sulfur transferase involved in synthesis of the cofactor for2 lactate racemase, in complex with amp	.
MG592400.1	MG592400.1_prot_AUR81932.1_52	AUR81932.1	NVP1016O_52	1344	654	1.016.O.	63	14	structural	adsorption-RBP	.	.	SGNH hydrolase-type esterase domain protein	.	.	.	0.41	Tail fiber	.	.	.	G3DSA:3.40.50.1110 IPR036514 SGNH hydrolase superfamily, mobidb-lite consensus disorder prediction, mobidb-lite consensus disorder prediction, PTHR31988, PTHR31988:SF19, PF03629 Carbohydrate esterase, sialic acid-specific acetylesterase IPR005181 Sialate O-acetylesterase domain, SSF52266	.	.	1	PDB header: structural genomics, unknown function # Chain: A: PDB Molecule: acetylxylan esterase related enzyme; PDBTitle: crystal structure of the putative acetylxylan esterase from2 clostridium acetobutylicum, northeast structural genomics target car6	.
MG592400.1	MG592400.1_prot_AUR81933.1_53	AUR81933.1	NVP1016O_53	2796	33	1.016.O.	63	14	other	.	.	.	hypothetical protein	.	.	.	1	Other	.	.	.	#N/A	.	.	0.093	PDB header: structural genomics, unknown function # Chain: A: PDB Molecule: hypothetical protein pfu-631545-001; PDBTitle: hypothetical protein pfu-631545-001 from pyrococcus furiosus	.
MG592400.1	MG592400.1_prot_AUR81934.1_54	AUR81934.1	NVP1016O_54	4151	143	1.016.O.	63	14	other	.	.	.	NTP pyrophosphohydrolase-like domain	.	.	.	1	Other	.	.	.	G3DSA:1.10.3420.10 IPR023292 NTP pyrophosphohydrolase-like domain superfamily	hydrolase activity	hydrolase activity	1	PDB header: hydrolase # Chain: A: PDB Molecule: putative ntp pyrophosphohydrolase; PDBTitle: crystal structure of putative ntp pyrophosphohydrolase2 (yp_001813558.1) from exiguobacterium sibiricum 255-15 at 1.74 a3 resolution	.
MG592400.1	MG592400.1_prot_AUR81935.1_55	AUR81935.1	NVP1016O_55	294	69	1.016.O.	63	14	other	.	.	.	hypothetical protein	.	.	.	1	Other	2.5e-14	VOG1393	hypothetical protein [n=114]	#N/A	.	.	0.263	PDB header: protein transport # Chain: A: PDB Molecule: cell division protein ftsy; PDBTitle: crystal structure of cell division protein ftsy (tm0570) from2 thermotoga maritima at 1.60 a resolution	.
MG592400.1	MG592400.1_prot_AUR81936.1_56	AUR81936.1	NVP1016O_56	14	173	1.016.O.	63	14	other	.	.	.	hypothetical protein	.	.	.	0.87	Portal	1.5e-46	VOG0992	putative endolysin [n=29]	cd13926 N-acetylmuramidase_GH108, G3DSA:1.20.141.10, PF05838 Glycosyl hydrolase 108 IPR008565 Protein of unknown function DUF847, PF09374 Predicted Peptidoglycan domain IPR018537 Peptidoglycan binding domain, SSF53955 IPR023346 Lysozyme-like domain superfamily	Glycosyl hydrolase 108	Glycosyl hydrolase 108	1	PDB header: structural genomics, unknown function # Chain: A: PDB Molecule: hypothetical protein nmb1012; PDBTitle: crystal structure of a protein of unknown function nmb1012 from2 neisseria meningitidis	.
MG592400.1	MG592400.1_prot_AUR81937.1_57	AUR81937.1	NVP1016O_57	2798	41	1.016.O.	63	14	other	.	.	.	hypothetical protein	.	.	.	1	Other	.	.	.	#N/A	.	.	0.421	PDB header: transferase # Chain: A: PDB Molecule: histone acetyltransferase p300; PDBTitle: crystal structure of p300 histone acetyltransferase domain in complex2 with a bisubstrate inhibitor, lys-coa	.
MG592400.1	MG592400.1_prot_AUR81938.1_58	AUR81938.1	NVP1016O_58	3882	58	1.016.O.	63	14	other	.	.	.	hypothetical protein	.	.	.	1	Other	.	.	.	#N/A	.	.	0.528	PDB header: rna binding protein # Chain: C: PDB Molecule: gem-associated protein 6; PDBTitle: crystal structure of the gemin6/gemin7 heterodimer from the2 human smn complex	.
MG592400.1	MG592400.1_prot_AUR81939.1_59	AUR81939.1	NVP1016O_59	3422	75	1.016.O.	63	14	other	.	.	.	hypothetical protein	.	.	.	1	Other	.	.	.	#N/A	.	.	0.163	PDB header: transport protein # Chain: A: PDB Molecule: general secretion pathway protein l; PDBTitle: x-ray structure of the general secretion pathway complex of2 the n-terminal domain of epse and the cytosolic domain of3 epsl of vibrio cholerae	.
MG592400.1	MG592400.1_prot_AUR81940.1_60	AUR81940.1	NVP1016O_60	15	66	1.016.O.	63	14	other	.	.	.	hypothetical protein	.	.	.	1	Other	.	.	.	#N/A	.	.	0.121	PDB header: structural genomics, unknown function # Chain: A: PDB Molecule: uncharacterized protein yihd; PDBTitle: solution structure of protein sf3929 from shigella flexneri 2a.2 northeast structural genomics consortium target sfr81/ontario center3 for structural proteomics target sf3929	.
MG592400.1	MG592400.1_prot_AUR81941.1_61	AUR81941.1	NVP1016O_61	295	93	1.016.O.	63	14	other	.	.	.	TMhelix containing protein	.	.	.	1	Other	.	.	.	#N/A	.	.	0.213	PDB header: membrane protein # Chain: B: PDB Molecule: voltage-dependent p/q-type calcium channel subunit alpha- PDBTitle: crystal structure of ca2+/cam-cav2.1 iq domain complex	.
MG592400.1	MG592400.1_prot_AUR81942.1_62	AUR81942.1	NVP1016O_62	296	90	1.016.O.	63	14	other	.	.	.	hypothetical protein	.	.	.	0.99	Other	.	.	.	#N/A	.	.	0.453	PDB header: hydrolase # Chain: A: PDB Molecule: pectate lyase c; PDBTitle: pectate lyase c from erwinia chrysanthemi at ph 11.2 with2 30mm ca2+	.
MG592400.1	MG592400.1_prot_AUR81943.1_63	AUR81943.1	NVP1016O_63	297	193	1.016.O.	63	14	other	.	Recombinase, unknown	.	hypothetical protein	.	.	.	0.98	Other	2.8e-61	VOG7488	hypothetical protein [n=5]	#N/A			0.574	PDB header: electron transport # Chain: T: PDB Molecule: uncharacterized protein msmeg_4692/msmei_4575; PDBTitle: structure of a functional obligate respiratory supercomplex from2 mycobacterium smegmatis	.
MG592400.1	MG592400.1_prot_AUR81944.1_64	AUR81944.1	NVP1016O_64	3923	285	1.016.O.	63	14	other	.	.	.	putative exodeoxyribonuclease 8	.	.	.	0.99	Other	9.4e-62	VOG4708	RecE [n=18]	G3DSA:3.90.320.10 IPR011604 Exonuclease, phage-type/RecB, C-terminal, PF12684 PDDEXK-like domain of unknown function (DUF3799) IPR024432 Putative exodeoxyribonuclease 8, PDDEXK-like domain	PDDEXK-like domain of unknown function (DUF3799)	PDDEXK-like domain of unknown function (DUF3799)	1	PDB header: hydrolase # Chain: A: PDB Molecule: exodeoxyribonuclease 8; PDBTitle: crystal structure of e. coli rece exonuclease	.
MG592400.1	MG592400.1_prot_AUR81945.1_65	AUR81945.1	NVP1016O_65	5103	115	1.016.O.	63	14	other	.	.	.	protein of unknown function DUF968	.	.	.	1	Other	.	.	.	PF06147 Protein of unknown function (DUF968) IPR010373 Protein of unknown function DUF968	Protein of unknown function (DUF968)	Protein of unknown function (DUF968)	0.9	PDB header: hydrolase # Chain: A: PDB Molecule: hnh endonuclease; PDBTitle: crystal structure of deep-sea thermophilic bacteriophage gve2 hnh2 endonuclease with zinc ion	.
MG592400.1	MG592400.1_prot_AUR81946.1_66	AUR81946.1	NVP1016O_66	4353	132	1.016.O.	63	14	other	.	.	.	RusA-like crossover junction endodeoxyribonuclease	.	.	.	1	Other	3.1e-24	VOG6109	hypothetical protein [n=6]	SSF103084 IPR036614 Holliday junction resolvase RusA-like superfamily	magnesium ion binding	magnesium ion binding	0.991	PDB header: recombination,hydrolase # Chain: A: PDB Molecule: crossover junction endodeoxyribonuclease rusa; PDBTitle: structure of e.coli rusa holliday junction resolvase	.
MG592400.1	MG592400.1_prot_AUR81947.1_67	AUR81947.1	NVP1016O_67	298	71	1.016.O.	63	14	other	.	.	.	hypothetical protein	.	.	.	0.98	Other	.	.	.	#N/A	.	.	0.244	PDB header: structural protein # Chain: A: PDB Molecule: etub protein; PDBTitle: crystal structure of etub from clostridium kluyveri	.
MG592400.1	MG592400.1_prot_AUR81948.1_68	AUR81948.1	NVP1016O_68	3679	62	1.016.O.	63	14	other	.	.	.	hypothetical protein	.	.	.	1	Other	.	.	.	#N/A	.	.	0.284	PDB header: hydrolase # Chain: A: PDB Molecule: rhomboid protease glpg 1; PDBTitle: solution structure of n-terminal cytosolic domain of rhomboid2 intramembrane protease from escherichia coli	.
MG592400.1	MG592400.1_prot_AUR81949.1_69	AUR81949.1	NVP1016O_69	5114	61	1.016.O.	63	14	other	.	.	.	hypothetical protein	.	.	.	1	Other	.	.	.	#N/A	.	.	0.189	PDB header: transferase # Chain: A: PDB Molecule: wsaf; PDBTitle: apo structure of wsaf	.
MG592400.1	MG592400.1_prot_AUR81950.1_70	AUR81950.1	NVP1016O_70	524	93	1.016.O.	63	14	other	.	.	.	hypothetical protein	.	.	.	1	Other	.	.	.	#N/A	.	.	0.295	PDB header: oxidoreductase # Chain: A: PDB Molecule: acetyl-coa synthase; PDBTitle: crystal structure of the monomeric acetyl-coa synthase from2 carboxydothermus hydrogenoformans	.
MG592400.1	MG592400.1_prot_AUR81951.1_71	AUR81951.1	NVP1016O_71	2188	122	1.016.O.	63	14	other	.	.	.	hypothetical protein	.	.	.	1	Other	.	.	.	#N/A	.	.	0.3	PDB header: unknown function # Chain: A: PDB Molecule: 30kda protein; PDBTitle: crystal structure of the bombyx mori low molecular weight lipoprotein2 7 (bmlp7)	.
MG592400.1	MG592400.1_prot_AUR81952.1_72	AUR81952.1	NVP1016O_72	19	52	1.016.O.	63	14	other	.	.	.	hypothetical protein	.	.	.	1	Other	.	.	.	#N/A	.	.	0.251	PDB header: structural genomics, unknown function # Chain: A: PDB Molecule: uncharacterized protein; PDBTitle: solution structure of putative uncharacterized protein2 gsu1278 from methanocaldococcus jannaschii, northeast3 structural genomics consortium (nesg) target gsr195	.
MG592400.1	MG592400.1_prot_AUR81953.1_73	AUR81953.1	NVP1016O_73	5165	66	1.016.O.	63	14	other	.	.	.	hypothetical protein	.	.	.	1	Other	.	.	.	#N/A	.	.	0.213	PDB header: endocytosis # Chain: B: PDB Molecule: sla2; PDBTitle: the enth domain from epsin-2 in complex with phosphatidylinositol 4,5-2 bisphosphate (pip2)	.
MG592400.1	MG592400.1_prot_AUR81954.1_74	AUR81954.1	NVP1016O_74	299	148	1.016.O.	63	14	other	.	.	.	hypothetical protein	.	.	.	0.71	HTJ	.	.	.	#N/A	.	.	0.343	PDB header: signaling protein # Chain: E: PDB Molecule: guanylate cyclase soluble subunit beta-1; PDBTitle: crystal structure of the signaling helix coiled-coil doimain2 of the beta-1 subunit of the soluble guanylyl cyclase	.
MG592400.1	MG592400.1_prot_AUR81955.1_75	AUR81955.1	NVP1016O_75	300	253	1.016.O.	63	14	other	.	.	.	coil containing protein	.	.	.	0.97	Other	.	.	.	Coil, PTHR36180:SF1, PTHR36180, PF08346 AntA/AntB antirepressor IPR013557 AntA/AntB antirepressor	Phage regulatory protein	Phage regulatory protein	0.688	PDB header: protein transport # Chain: H: PDB Molecule: protein transport protein sec31; PDBTitle: sec13/sec31 edge element, loop deletion mutant	.
MG592400.1	MG592400.1_prot_AUR81956.1_76	AUR81956.1	NVP1016O_76	2254	234	1.016.O.	63	14	other	.	.	.	hypothetical protein	.	.	.	1	Other	.	.	.	G3DSA:1.10.10.10 IPR036388 Winged helix-like DNA-binding domain superfamily, mobidb-lite consensus disorder prediction, mobidb-lite consensus disorder prediction	Conserved phage C-terminus (Phg_2220_C)	Conserved phage C-terminus (Phg_2220_C)	0.992	PDB header: dna binding protein # Chain: B: PDB Molecule: dna replication protein dnad; PDBTitle: crystal structure of the n-terminal domain of dnad from bacillus2 subtilis	.
MG592400.1	MG592400.1_prot_AUR81957.1_77	AUR81957.1	NVP1016O_77	301	449	1.016.O.	63	14	other	.	.	.	P-loop containing nucleoside triphosphate hydrolase	.	.	.	0.98	Other	6.7e-32	VOG0025	putative DNA helicase [n=124]	G3DSA:1.10.860.10 IPR016136 DNA helicase DnaB, N-terminal/DNA primase DnaG, C-terminal, G3DSA:3.40.50.300, PTHR30153, PF00772 DnaB-like helicase N terminal domain IPR007693 DNA helicase, DnaB-like, N-terminal, PF03796 DnaB-like helicase C terminal domain IPR007694 DNA helicase, DnaB-like, C-terminal, PS51199 Superfamily 4 helicase domain profile. IPR007694 DNA helicase, DnaB-like, C-terminal, SSF…	DnaB-like helicase C terminal domain	DnaB-like helicase C terminal domain	1	PDB header: replication # Chain: A: PDB Molecule: replicative dna helicase; PDBTitle: aquifex aeolicus replicative helicase (dnab) complexed with adp, at2 3.3 resolution	.
MG592400.1	MG592400.1_prot_AUR81958.1_78	AUR81958.1	NVP1016O_78	302	65	1.016.O.	63	14	other	.	.	.	hypothetical protein	.	.	.	1	Other	.	.	.	#N/A	.	.	0.236	PDB header: blood clotting/hydrolase inhibitor # Chain: C: PDB Molecule: ecotin; PDBTitle: crystal structure of the fxia catalytic domain in complex2 with ecotin mutant (ecotinp)	.
MG592400.1	MG592400.1_prot_AUR81959.1_79	AUR81959.1	NVP1016O_79	2852	219	1.016.O.	63	14	other	.	.	.	S-adenosyl-L-methionine-dependent methyltransferase	.	.	.	1	Other	1.2e-17	VOG4567	DNA methylase [n=78]	G3DSA:3.40.50.150, PF00145 C-5 cytosine-specific DNA methylase IPR001525 C-5 cytosine methyltransferase, SSF53335 IPR029063 S-adenosyl-L-methionine-dependent methyltransferase	C-5 cytosine-specific DNA methylase	C-5 cytosine-specific DNA methylase	1	PDB header: transferase # Chain: A: PDB Molecule: dna (cytosine-5)-methyltransferase 1; PDBTitle: structure of human dnmt1 (601-1600) in complex with sinefungin	.
MG592400.1	MG592400.1_prot_AUR81960.1_80	AUR81960.1	NVP1016O_80	303	45	1.016.O.	63	14	other	.	.	.	hypothetical protein	.	.	.	1	Other	.	.	.	#N/A	.	.	0.141	PDB header: unknown function # Chain: A: PDB Molecule: tgam_1934; PDBTitle: nmr structure of tgam_1934	.
MG592400.1	MG592400.1_prot_AUR81961.1_81	AUR81961.1	NVP1016O_81	2486	58	1.016.O.	63	14	other	.	.	.	hypothetical protein	.	.	.	1	Other	.	.	.	#N/A	.	.	0.278	PDB header: antibiotic inhibitor # Chain: A: PDB Molecule: factor essential for expression of methicillin PDBTitle: x-ray crystal structure of staphylococcus aureus fema	.
MG592400.1	MG592400.1_prot_AUR81962.1_82	AUR81962.1	NVP1016O_82	939	164	1.016.O.	63	14	other	.	.	.	recombinase	.	.	.	1	Other	.	.	.	#N/A	bubble DNA binding	bubble DNA binding	0.999	PDB header: structural genomics, unknown function # Chain: A: PDB Molecule: protein ninb; PDBTitle: structural genomics, ninb	.
MG592400.1	MG592400.1_prot_AUR81963.1_83	AUR81963.1	NVP1016O_83	2816	175	1.016.O.	63	14	other	.	.	.	hypothetical protein	.	.	.	1	Other	.	.	.	#N/A	.	.	0.529	PDB header: transcription # Chain: A: PDB Molecule: protein (mode); PDBTitle: regulator from escherichia coli	.
MG592400.1	MG592400.1_prot_AUR81964.1_84	AUR81964.1	NVP1016O_84	4601	74	1.016.O.	63	14	no_prediction	.	.	.	hypothetical protein	.	.	.	0.95	Minor tail	.	.	.	#N/A	.	.	0.329	PDB header: lipid binding protein # Chain: A: PDB Molecule: nsfl1 cofactor p47; PDBTitle: solution structures of the p47 sep domain	.
MG592400.1	MG592400.1_prot_AUR81965.1_85	AUR81965.1	NVP1016O_85	2220	51	1.016.O.	63	14	other	.	.	.	hypothetical protein	.	.	.	1	Other	.	.	.	#N/A	.	.	0.276	PDB header: viral protein # Chain: B: PDB Molecule: phosphoprotein; PDBTitle: structure of the dimerisation domain of the rabies virus2 phosphoprotein	.
MG592400.1	MG592400.1_prot_AUR81966.1_86	AUR81966.1	NVP1016O_86	23	79	1.016.O.	63	14	other	.	.	.	hypothetical protein	.	.	.	0.98	Other	.	.	.	#N/A	.	.	0.28	PDB header: rna binding protein # Chain: A: PDB Molecule: splicing factor u2af 65 kda subunit; PDBTitle: solution structure of the third rna recognition motif (rrm)2 of u2af65 in complex with an n-terminal sf1 peptide	.
MG592400.1	MG592400.1_prot_AUR81967.1_87	AUR81967.1	NVP1016O_87	24	31	1.016.O.	63	14	other	.	.	.	TMhelix containing protein	.	.	.	1	Other	.	.	.	#N/A	.	.	0.229	PDB header: protein transport # Chain: E: PDB Molecule: sec-independent protein translocase protein tata; PDBTitle: tata oligomer	.
MG592400.1	MG592400.1_prot_AUR81968.1_88	AUR81968.1	NVP1016O_88	304	224	1.016.O.	63	14	other	.	.	.	Rha family regulatory protein	.	.	.	0.97	Other	.	.	.	PF09669 Phage regulatory protein Rha (Phage_pRha) IPR014054 Bacteriophage regulatory protein, Rha family, SSF46785 IPR036390 Winged helix DNA-binding domain superfamily	Phage regulatory protein Rha (Phage_pRha)	Phage regulatory protein Rha (Phage_pRha)	0.895	PDB header: lyase # Chain: A: PDB Molecule: putative transcriptional regulator, asnc family; PDBTitle: sirohaem decarboxylase ahba/b - an enzyme with structural homology2 to the lrp/asnc transcription factor family that is part of the3 alternative haem biosynthesis pathway.	.
MG592400.1	MG592400.1_prot_AUR81969.1_89	AUR81969.1	NVP1016O_89	625	115	1.016.O.	63	14	other	.	.	.	TMhelix containing protein	.	.	.	1	Other	.	.	.	Coil	.	.	0.544	PDB header: antimicrobial protein # Chain: A: PDB Molecule: meucin-24; PDBTitle: solution structure of meucin-24	.
MG592401.1	MG592401.1_prot_AUR81970.1_1	AUR81970.1	NVP1017O_01	3746	438	1.017.O.	79	43	other	.	.	.	hypothetical protein	.	.	.	1	Other	.	.	.	PF13455 Meiotically up-regulated gene 113	regulation of transcription DNA-dependent	regulation of transcription DNA-dependent	0.968	PDB header: structural genomics, unknown function # Chain: A: PDB Molecule: hypothetical upf0213 protein bh0048; PDBTitle: solution nmr structure of the upf0213 protein bh0048 from2 bacillus halodurans. northeast structural genomics target3 bhr2.	.
MG592401.1	MG592401.1_prot_AUR81971.1_2	AUR81971.1	NVP1017O_02	627	234	1.017.O.	79	43	other	.	.	.	coil containing protein	.	.	.	0.98	Other	.	.	.	Coil, mobidb-lite consensus disorder prediction, mobidb-lite consensus disorder prediction	.	.	0.483	PDB header: protein binding # Chain: H: PDB Molecule: hepatocyte growth factor-regulated tyrosine kinase PDBTitle: human escrt-0 core complex	.
MG592401.1	MG592401.1_prot_AUR81972.1_3	AUR81972.1	NVP1017O_03	72	652	1.017.O.	79	43	other	.	.	Large subunit terminase (TermL)	terminase large subunit	.	.	.	0.99	Other	6.3e-130	VOG0051	terminase large subunit [n=78]	G3DSA:3.40.50.300, PF05876 Phage terminase large subunit (GpA) IPR008866 Bacteriophage lambda, GpA	Phage terminase large subunit (GpA)	Phage terminase large subunit (GpA)	0.993	PDB header: hydrolase # Chain: B: PDB Molecule: dna packaging protein gp17; PDBTitle: bacteriophage t4 gp17 motor assembly based on crystal2 structures and cryo-em reconstructions	.
MG592401.1	MG592401.1_prot_AUR81973.1_4	AUR81973.1	NVP1017O_04	4563	85	1.017.O.	79	43	structural	.	.	.	coil containing protein	.	.	.	0.69	Baseplate	.	.	.	Coil	.	.	0.669	PDB header: viral protein # Chain: A: PDB Molecule: head-to-tail joining protein w; PDBTitle: solution structure of bacteriophage lambda gpw	.
MG592401.1	MG592401.1_prot_AUR81974.1_5	AUR81974.1	NVP1017O_05	2979	538	1.017.O.	79	43	structural	.	.	Portal protein (Portal)	portal protein	.	.	.	0.96	Portal	1.9e-101	VOG0833	portal protein [n=34]	mobidb-lite consensus disorder prediction, mobidb-lite consensus disorder prediction, PF05136 Phage portal protein, lambda family IPR006429 Phage portal protein, lambda family	Phage portal protein lambda family	Phage portal protein lambda family	0.982	PDB header: viral protein # Chain: B: PDB Molecule: portal protein; PDBTitle: structure of bacteriophage spp1 head-to-tail interface filled with dna2 and tape measure protein	.
MG592401.1	MG592401.1_prot_AUR81975.1_6	AUR81975.1	NVP1017O_06	305	417	1.017.O.	79	43	other	.	.	Major capsid protein (MCP)	ClpP/crotonase-like domain protein	.	.	.	0.59	HTJ	5e-23	VOG4573	hypothetical protein [n=31]	G3DSA:3.90.226.10, G3DSA:3.40.1750.20, PTHR42987:SF2, PTHR42987, PF01343 Peptidase family S49 IPR002142 Peptidase S49, SSF52096 IPR029045 ClpP/crotonase-like domain superfamily	Peptidase family S49	Peptidase family S49	1	PDB header: hydrolase # Chain: C: PDB Molecule: protease 4; PDBTitle: crystal structure of escherichia coli signal peptide peptidase (sppa),2 semet crystals	.
MG592401.1	MG592401.1_prot_AUR81976.1_7	AUR81976.1	NVP1017O_07	73	132	1.017.O.	79	43	structural	.	.	.	hypothetical protein	.	.	.	0.82	Baseplate	.	.	.	#N/A	.	.	0.132	PDB header: toxin # Chain: G: PDB Molecule: cdia toxin; PDBTitle: crystal structure of cdi complex from cupriavidus taiwanensis lmg2 19424	.
MG592401.1	MG592401.1_prot_AUR81977.1_8	AUR81977.1	NVP1017O_08	4564	359	1.017.O.	79	43	structural	.	.	.	hypothetical protein	.	.	.	0.57	Major tail	1.5e-40	VOG1887	major capsid protein [n=27]	G3DSA:3.15.30.10, G3DSA:3.30.1930.10, PF03864 Phage major capsid protein E IPR005564 Major capsid protein GpE	Phage major capsid protein E	Phage major capsid protein E	1	PDB header: structural genomics, unknown function # Chain: A: PDB Molecule: putative capsid protein of prophage; PDBTitle: crystal structure of the putative capsid protein of prophage (e.coli2 cft073)	.
MG592401.1	MG592401.1_prot_AUR81978.1_9	AUR81978.1	NVP1017O_09	306	134	1.017.O.	79	43	no_prediction	.	.	.	hypothetical protein	.	.	.	0.81	Major capsid	.	.	.	#N/A	.	.	0.479	PDB header: transferase # Chain: A: PDB Molecule: breakpoint cluster region protein; PDBTitle: structure of the bcr-abl oncoprotein oligomerization domain	.
MG592401.1	MG592401.1_prot_AUR81979.1_10	AUR81979.1	NVP1017O_10	74	127	1.017.O.	79	43	structural	.	.	.	hypothetical protein	1K0H_A	99.23	gpFII; twisted beta-sandwich, Viral protein; NMR {Enterobacteria phage lambda} SCOP: b.106.1.2	0.91	Baseplate	.	.	.	#N/A	.	.	0.638	PDB header: hydrolase/hydrolase inhibitor # Chain: A: PDB Molecule: thiamine biosynthesis lipoprotein apbe; PDBTitle: crystal structure of treponema pallidum tp0796 flavin trafficking2 protein, adp inhibited form	.
MG592401.1	MG592401.1_prot_AUR81980.1_11	AUR81980.1	NVP1017O_11	128	223	1.017.O.	79	43	structural	.	.	.	hypothetical protein	.	.	.	0.97	Other	.	.	.	#N/A	.	.	0.506	PDB header: cell adhesion # Chain: A: PDB Molecule: tensin; PDBTitle: crystal structure of tensin1 ptb domain	.
MG592401.1	MG592401.1_prot_AUR81981.1_12	AUR81981.1	NVP1017O_12	75	486	1.017.O.	79	43	structural	.	.	Tail sheath (Sheath)	tail sheath protein	.	.	.	1	Tail shaft	3.1e-151	VOG2791	tail sheath protein [n=10]	#N/A			0.999	PDB header: structural genomics, unknown function # Chain: A: PDB Molecule: uncharacterized protein dsy3957; PDBTitle: crystal structure of the sheath tail protein (dsy3957) from2 desulfitobacterium hafniense, northeast structural genomics3 consortium target dhr18	.
MG592401.1	MG592401.1_prot_AUR81982.1_13	AUR81982.1	NVP1017O_13	76	125	1.017.O.	79	43	no_prediction	.	.	.	hypothetical protein	.	.	.	0.67	Major tail	.	.	.	#N/A	.	.	0.581	PDB header: protein binding # Chain: A: PDB Molecule: 45l; PDBTitle: a bacteriophage transcription regulator inhibits bacterial2 transcription initiation by -factor displacement	.
MG592401.1	MG592401.1_prot_AUR81983.1_14	AUR81983.1	NVP1017O_14	99	141	1.017.O.	79	43	other	.	.	.	TMhelix containing protein	.	.	.	1	Other	6.4e-28	VOG0622	hypothetical protein [n=10]	#N/A			0.422	PDB header: apoptosis # Chain: A: PDB Molecule: tumor necrosis factor receptor superfamily member 6; PDBTitle: transmembrane domain of mouse fas/cd95 death receptor	.
MG592401.1	MG592401.1_prot_AUR81984.1_15	AUR81984.1	NVP1017O_15	1943	54	1.017.O.	79	43	other	.	.	.	hypothetical protein	.	.	.	1	Other	.	.	.	#N/A	.	.	0.214	PDB header: de novo protein # Chain: A: PDB Molecule: apo-(csl16c)3; PDBTitle: crystal structure of an apo tris-thiolate binding site in a de novo2 three stranded coiled coil peptide	.
MG592401.1	MG592401.1_prot_AUR81985.1_16	AUR81985.1	NVP1017O_16	78	61	1.017.O.	79	43	other	.	.	.	hypothetical protein	.	.	.	1	Other	.	.	.	#N/A	.	.	0.3	PDB header: hydrolase # Chain: A: PDB Molecule: aaa family atpase, p60 katanin; PDBTitle: structure of the mit domain from a s. solfataricus vps4-2 like atpase	.
MG592401.1	MG592401.1_prot_AUR81986.1_17	AUR81986.1	NVP1017O_17	3595	48	1.017.O.	79	43	other	.	.	.	hypothetical protein	.	.	.	1	Other	.	.	.	#N/A	.	.	0.113	PDB header: viral protein # Chain: A: PDB Molecule: m157; PDBTitle: crystal structure of m157 from mouse cytomegalovirus	.
MG592401.1	MG592401.1_prot_AUR81987.1_18	AUR81987.1	NVP1017O_18	1944	74	1.017.O.	79	43	other	.	.	.	homeodomain-like protein	.	.	.	0.99	Other	.	.	.	G3DSA:1.10.10.60, PF02954 Bacterial regulatory protein, Fis family IPR002197 DNA binding HTH domain, Fis-type, SSF46689 IPR009057 Homeobox-like domain superfamily	.	.	0.962	PDB header: dna-binding protein # Chain: A: PDB Molecule: factor for inversion stimulation (fis); PDBTitle: the structure of fis mutant pro61ala illustrates that the kink within2 the long alpha-helix is not due to the presence of the proline3 residue	.
MG592401.1	MG592401.1_prot_AUR81988.1_19	AUR81988.1	NVP1017O_19	79	138	1.017.O.	79	43	no_prediction	.	.	.	putative tail protein	.	.	.	0.63	HTJ	.	.	.	PF10109 Phage tail assembly chaperone proteins, E, or 41 or 14 IPR019289 Bacteriophage tail protein Gp41, putative	.	.	0.36	PDB header: viral protein # Chain: A: PDB Molecule: vp17; PDBTitle: vp17, a capsid protein of bacteriophage p23-77	.
MG592401.1	MG592401.1_prot_AUR81989.1_20	AUR81989.1	NVP1017O_20	307	68	1.017.O.	79	43	other	.	.	.	hypothetical protein	.	.	.	1	Other	.	.	.	#N/A	.	.	0.409	PDB header: toxin/cell adhesion # Chain: X: PDB Molecule: claudin-2; PDBTitle: structure of clostridium perfringens enterotoxin with a peptide2 derived from a modified version of ecl-2 of claudin 2	.
MG592401.1	MG592401.1_prot_AUR81990.1_21	AUR81990.1	NVP1017O_21	4566	516	1.017.O.	79	43	structural	.	.	.	TMhelix containing protein	.	.	.	0.89	Major capsid	.	.	.	mobidb-lite consensus disorder prediction	Phage tail tape measure protein TP901	Phage tail tape measure protein TP901	0.991	PDB header: de novo protein # Chain: A: PDB Molecule: designed helical bundle; PDBTitle: thermodynamic hyperstability in parametrically designed2 helical bundles	.
MG592401.1	MG592401.1_prot_AUR81991.1_22	AUR81991.1	NVP1017O_22	308	239	1.017.O.	79	43	other	.	.	.	coil containing protein	.	.	.	0.97	Other	3.4e-52	VOG4871	hypothetical protein [n=20]	Coil, PF18757 Nucleotide modification associated domain 5 IPR040835 Nucleotide modification associated domain 5			0.727	PDB header: structural genomics, unknown function # Chain: A: PDB Molecule: conserved hypothetical protein; PDBTitle: structure of conserved protein of unknown function bt1422 from2 bacteroides thetaiotaomicron	.
MG592401.1	MG592401.1_prot_AUR81992.1_23	AUR81992.1	NVP1017O_23	309	104	1.017.O.	79	43	other	.	.	.	hypothetical protein	.	.	.	1	Other	.	.	.	#N/A	.	.	0.571	PDB header: heme binding protein # Chain: A: PDB Molecule: heme-binding protein 1; PDBTitle: solution structure of murine p22hbp	.
MG592401.1	MG592401.1_prot_AUR81993.1_24	AUR81993.1	NVP1017O_24	310	71	1.017.O.	79	43	other	.	.	.	hypothetical protein	.	.	.	1	Other	.	.	.	#N/A	.	.	0.36	PDB header: cell adhesion # Chain: D: PDB Molecule: sperm-egg fusion protein juno; PDBTitle: crystal structure of the human egg surface protein juno	.
MG592401.1	MG592401.1_prot_AUR81994.1_25	AUR81994.1	NVP1017O_25	631	416	1.017.O.	79	43	structural	.	.	.	DNA circulation	.	.	.	0.81	Major capsid	9.6e-102	VOG2792	tail/DNA circulation protein [n=4]	PF07157 DNA circularisation protein N-terminus IPR009826 DNA circulation, N-terminal	DNA circulation	DNA circulation	0.968	PDB header: viral protein # Chain: B: PDB Molecule: hypothetical protein 19.1; PDBTitle: crystal structure of spp1 dit (gp 19.1) protein, a paradigm2 of hub adsorption apparatus in gram-positive infecting3 phages.	.
MG592401.1	MG592401.1_prot_AUR81995.1_26	AUR81995.1	NVP1017O_26	81	403	1.017.O.	79	43	structural	.	.	.	hypothetical protein	.	.	.	0.55	Major tail	9.7e-142	VOG8242	hypothetical protein [n=2]	cd00118 LysM IPR018392 LysM domain, G3DSA:2.30.300.10, G3DSA:3.55.50.10, G3DSA:3.30.1920.10 IPR023399 Baseplate-like, two-layer sandwich fold, PS51782 LysM domain profile. IPR018392 LysM domain, SSF69279, SSF69279			1	PDB header: structural genomics, unknown function # Chain: A: PDB Molecule: tail protein, 43 kda; PDBTitle: the crystal structure of the tail protein from neisseria meningitidis2 mc58	.
MG592401.1	MG592401.1_prot_AUR81996.1_27	AUR81996.1	NVP1017O_27	82	218	1.017.O.	79	43	structural	.	.	.	hypothetical protein	.	.	.	0.6	Tail fiber	.	.	.	mobidb-lite consensus disorder prediction	.	.	0.966	PDB header: viral protein # Chain: B: PDB Molecule: gene product 138; PDBTitle: crystal structure of the c-terminal fragment of the bacteriophage2 phi92 membrane-piercing protein gp138	.
MG592401.1	MG592401.1_prot_AUR81997.1_28	AUR81997.1	NVP1017O_28	1141	289	1.017.O.	79	43	other	.	.	.	hypothetical protein	.	.	.	0.99	Other	.	.	.	#N/A	.	.	0.255	PDB header: protein binding # Chain: A: PDB Molecule: curg, curh fusion protein; PDBTitle: structure of a class 2 docking domain complex from modules curg and2 curh of the curacin a polyketide synthase	.
MG592401.1	MG592401.1_prot_AUR81998.1_29	AUR81998.1	NVP1017O_29	311	43	1.017.O.	79	43	other	.	.	.	hypothetical protein	.	.	.	1	Other	.	.	.	#N/A	.	.	0.161	PDB header: immune system/choline binding protein # Chain: B: PDB Molecule: choline binding protein a; PDBTitle: structural basis for host specificity of factor h binding by2 streptococcus pneumoniae	.
MG592401.1	MG592401.1_prot_AUR81999.1_30	AUR81999.1	NVP1017O_30	312	135	1.017.O.	79	43	no_prediction	.	.	.	hypothetical protein	.	.	.	0.44	Tail fiber	2.9e-23	VOG2794	hypothetical protein [n=9]	#N/A	.	.	0.643	PDB header: virus # Chain: A: PDB Molecule: bacteriophage fr capsid; PDBTitle: phage fr capsids with a four residue deletion in the coat2 protein fg loop	.
MG592401.1	MG592401.1_prot_AUR82000.1_31	AUR82000.1	NVP1017O_31	134	397	1.017.O.	79	43	structural	.	.	.	baseplate protein J-like protein	.	.	.	0.99	Baseplate	1.8e-35	VOG4691	hypothetical protein [n=103]	PTHR37829, PF04865 Baseplate J-like protein IPR006949 Baseplate protein J-like	Baseplate J-like protein	Baseplate J-like protein	0.997	PDB header: viral protein # Chain: E: PDB Molecule: baseplate wedge protein gp6; PDBTitle: in vitro assembled star-shaped hubless t4 baseplate	.
MG592401.1	MG592401.1_prot_AUR82001.1_32	AUR82001.1	NVP1017O_32	135	255	1.017.O.	79	43	no_prediction	.	.	.	hypothetical protein	.	.	.	0.87	Portal	.	.	.	#N/A	.	.	0.336	PDB header: hydrolase # Chain: A: PDB Molecule: n-acetylmuramoyl-l-alanine amidase; PDBTitle: crystal structure of native amid at 1.8 angstrom	.
MG592401.1	MG592401.1_prot_AUR82002.1_33	AUR82002.1	NVP1017O_33	313	97	1.017.O.	79	43	no_prediction	.	.	.	hypothetical protein	.	.	.	0.66	HTJ	.	.	.	#N/A	.	.	0.324	PDB header: isomerase regulator # Chain: A: PDB Molecule: btb/poz domain-containing protein 2; PDBTitle: crystal structure of the phr domain from human btbd2 protein	.
MG592401.1	MG592401.1_prot_AUR82003.1_34	AUR82003.1	NVP1017O_34	314	1025	1.017.O.	79	43	no_prediction	.	.	.	hypothetical protein	.	.	.	0.72	Tail fiber	.	.	.	mobidb-lite consensus disorder prediction	.	.	0.658	PDB header: complex (oxidoreductase/antibody) # Chain: B: PDB Molecule: cytochrome c oxidase; PDBTitle: structure at 2.7 angstrom resolution of the paracoccus2 denitrificans two-subunit cytochrome c oxidase complexed3 with an antibody fv fragment	.
MG592401.1	MG592401.1_prot_AUR82004.1_35	AUR82004.1	NVP1017O_35	274	46	1.017.O.	79	43	other	.	.	.	hypothetical protein	.	.	.	1	Other	.	.	.	#N/A	.	.	0.198	PDB header: transferase # Chain: A: PDB Molecule: rio2 kinase; PDBTitle: crystal structure of a.fulgidus rio2 kinase complexed with adp and2 manganese ions	.
MG592401.1	MG592401.1_prot_AUR82005.1_36	AUR82005.1	NVP1017O_36	275	96	1.017.O.	79	43	other	.	.	.	hypothetical protein	.	.	.	0.99	Other	.	.	.	#N/A	.	.	0.404	PDB header: transcription regulator # Chain: B: PDB Molecule: prd-containing transcription regulator; PDBTitle: crystal structure of a prd-containing transcription regulator2 (lsei_2718) from lactobacillus casei atcc 334 at 1.38 a resolution	.
MG592401.1	MG592401.1_prot_AUR82006.1_37	AUR82006.1	NVP1017O_37	276	182	1.017.O.	79	43	no_prediction	.	.	.	hypothetical protein	.	.	.	0.58	Major tail	.	.	.	#N/A	.	.	0.428	PDB header: structural genomics, unknown function # Chain: A: PDB Molecule: outer surface protein; PDBTitle: crystal structure of an uncharacterized b. cereus protein	.
MG592401.1	MG592401.1_prot_AUR82007.1_38	AUR82007.1	NVP1017O_38	277	398	1.017.O.	79	43	no_prediction	.	.	.	hypothetical protein	.	.	.	0.42	Tail fiber	.	.	.	#N/A	.	.	0.114	PDB header: membrane protein # Chain: A: PDB Molecule: outer surface protein a; PDBTitle: the crystal structure of ospa mutant	.
MG592401.1	MG592401.1_prot_AUR82008.1_39	AUR82008.1	NVP1017O_39	315	237	1.017.O.	79	43	no_prediction	.	.	.	hypothetical protein	.	.	.	0.91	Major tail	.	.	.	#N/A	.	.	0.451	PDB header: hydrolase # Chain: A: PDB Molecule: luciferin regenerating enzyme; PDBTitle: luciferin-regenerating enzyme solved by siras using xfel (refined2 against native data)	.
MG592401.1	MG592401.1_prot_AUR82009.1_40	AUR82009.1	NVP1017O_40	278	69	1.017.O.	79	43	no_prediction	.	.	.	TMhelix containing protein	.	.	.	0.87	HTJ	.	.	.	#N/A	.	.	0.27	PDB header: transcription # Chain: D: PDB Molecule: transcription elongation factor spt6; PDBTitle: crystal structure of a spn1 (iws1)-spt6 complex	.
MG592401.1	MG592401.1_prot_AUR82010.1_41	AUR82010.1	NVP1017O_41	1936	41	1.017.O.	79	43	other	.	.	.	TMhelix containing protein	.	.	.	1	Other	.	.	.	#N/A	.	.	0.21	PDB header: photosynthesis # Chain: H: PDB Molecule: reaction center protein h chain; PDBTitle: 1.96 a x-ray structure of photosynthetic reaction center from2 rhodopseudomonas viridis:crystals grown by microfluidic technique	.
MG592401.1	MG592401.1_prot_AUR82011.1_42	AUR82011.1	NVP1017O_42	84	60	1.017.O.	79	43	other	.	.	.	coil containing protein	.	.	.	1	Other	.	.	.	Coil	.	.	0.181	PDB header: ligase, cell cycle # Chain: A: PDB Molecule: centromere dna-binding protein complex cbf3 PDBTitle: crystal structure of scskp1-sccdc4-cpd peptide complex	.
MG592401.1	MG592401.1_prot_AUR82012.1_43	AUR82012.1	NVP1017O_43	316	129	1.017.O.	79	43	other	.	.	.	pyrimidine dimer DNA glycosylase	.	.	.	1	Other	.	.	.	G3DSA:1.10.440.10 IPR024796 T4 endonuclease V, PF03013 Pyrimidine dimer DNA glycosylase IPR004260 Pyrimidine dimer DNA glycosylase, PIRSF001000 IPR021143 Pyrimidine dimer DNA glycosylase, endonuclease V type, SSF47077	Pyrimidine dimer DNA glycosylase	Pyrimidine dimer DNA glycosylase	1	PDB header: endonuclease # Chain: A: PDB Molecule: endonuclease v; PDBTitle: crystal structure of a pyrimidine dimer specific excision2 repair enzyme from bacteriophage t4: refinement at 1.453 angstroms and x-ray analysis of the three active site4 mutants	.
MG592401.1	MG592401.1_prot_AUR82013.1_44	AUR82013.1	NVP1017O_44	635	66	1.017.O.	79	43	other	.	.	.	hypothetical protein	.	.	.	0.98	Other	.	.	.	#N/A	.	.	0.669	PDB header: endocytosis # Chain: H: PDB Molecule: autophagy-related protein 38; PDBTitle: structure of the c-terminal dimerization domain of atg38	.
MG592401.1	MG592401.1_prot_AUR82014.1_45	AUR82014.1	NVP1017O_45	317	58	1.017.O.	79	43	other	.	.	.	hypothetical protein	.	.	.	1	Other	.	.	.	#N/A	.	.	0.491	PDB header: structural genomics, unknown function # Chain: A: PDB Molecule: uncharacterized protein atu1203; PDBTitle: solution nmr structure of protein atu1203 from agrobacterium2 tumefaciens. northeast structural genomics consortium (nesg) target3 att10, ontario center for structural proteomics target atc1183	.
MG592401.1	MG592401.1_prot_AUR82015.1_46	AUR82015.1	NVP1017O_46	318	113	1.017.O.	79	43	no_prediction	.	.	.	TMhelix containing protein	.	.	.	0.96	Other	.	.	.	#N/A	.	.	0.262	PDB header: oxidoreductase # Chain: C: PDB Molecule: putative membrane protein; PDBTitle: the structure of bd oxidase from geobacillus thermodenitrificans	.
MG592401.1	MG592401.1_prot_AUR82016.1_47	AUR82016.1	NVP1017O_47	4346	114	1.017.O.	79	43	other	.	.	.	hypothetical protein	.	.	.	0.98	Other	.	.	.	#N/A	.	.	0.106	PDB header: transcription/dna # Chain: A: PDB Molecule: methyl-cpg-binding domain protein 2; PDBTitle: solution structure and dynamic analysis of chicken mbd2 methyl binding2 domain bound to a target methylated dna sequence	.
MG592401.1	MG592401.1_prot_AUR82017.1_48	AUR82017.1	NVP1017O_48	319	825	1.017.O.	79	43	structural	adsorption-RBP	.	.	hypothetical protein	.	.	.	0.62	Tail fiber	.	.	.	mobidb-lite consensus disorder prediction, mobidb-lite consensus disorder prediction	.	.	0.891	PDB header: hydrolase # Chain: A: PDB Molecule: exopolygalacturonase; PDBTitle: structure of yersinia enterocolitica family 282 exopolygalacturonase	.
MG592401.1	MG592401.1_prot_AUR82018.1_49	AUR82018.1	NVP1017O_49	2983	213	1.017.O.	79	43	other	.	.	.	membrane lipoprotein	.	.	.	0.98	Other	.	.	.	mobidb-lite consensus disorder prediction, mobidb-lite consensus disorder prediction, mobidb-lite consensus disorder prediction, PS51257 Prokaryotic membrane lipoprotein lipid attachment site profile.	.	.	0.463	PDB header: virus # Chain: A: PDB Molecule: capsid protein vp4c; PDBTitle: nora virus structure	.
MG592401.1	MG592401.1_prot_AUR82019.1_50	AUR82019.1	NVP1017O_50	87	62	1.017.O.	79	43	other	.	.	.	TMhelix containing protein	.	.	.	0.98	Other	.	.	.	#N/A	.	.	0.092	PDB header: viral protein # Chain: C: PDB Molecule: small terminase; PDBTitle: crystal structure of the small terminase from thermophilic phage g20c	.
MG592401.1	MG592401.1_prot_AUR82020.1_51	AUR82020.1	NVP1017O_51	2396	152	1.017.O.	79	43	other	.	.	.	N-acetylmuramoyl-L-alanine amidase	.	.	.	1	Other	.	.	.	cd06583 PGRP IPR002502 N-acetylmuramoyl-L-alanine amidase domain, G3DSA:3.40.80.10 IPR036505 N-acetylmuramoyl-L-alanine amidase/PGRP domain superfamily, PTHR11022:SF41, PTHR11022 IPR015510 Peptidoglycan recognition protein, PF01510 N-acetylmuramoyl-L-alanine amidase IPR002502 N-acetylmuramoyl-L-alanine amidase domain, SM00701 IPR006619 Peptidoglycan recognition protein family domain, metazoa/bact…	peptidoglycan catabolic process	peptidoglycan catabolic process	1	PDB header: hydrolase(acting on linear amides) # Chain: A: PDB Molecule: t7 lysozyme; PDBTitle: the structure of bacteriophage t7 lysozyme, a zinc amidase2 and an inhibitor of t7 rna polymerase	.
MG592401.1	MG592401.1_prot_AUR82021.1_52	AUR82021.1	NVP1017O_52	320	86	1.017.O.	79	43	other	.	.	.	TMhelix containing protein	.	.	.	1	Other	.	.	.	#N/A	.	.	0.235	PDB header: membrane protein # Chain: B: PDB Molecule: atp synthase subunit alpha, mitochondrial; PDBTitle: mosaic model of yeast mitochondrial atp synthase monomer	.
MG592401.1	MG592401.1_prot_AUR82022.1_53	AUR82022.1	NVP1017O_53	88	167	1.017.O.	79	43	other	.	.	.	hypothetical protein	.	.	.	1	Other	5.8e-22	VOG7486	hypothetical protein [n=4]	#N/A	.	.	0.255	PDB header: transferase # Chain: Y: PDB Molecule: dna-directed rna polymerase subunit 13; PDBTitle: the x-ray crystal structure of rna polymerase from archaea	.
MG592401.1	MG592401.1_prot_AUR82023.1_54	AUR82023.1	NVP1017O_54	321	129	1.017.O.	79	43	other	.	.	.	NinX	.	.	.	0.99	Other	1.5e-26	VOG0294	hypothetical protein [n=22]	PF10765 Protein of unknown function (DUF2591) IPR019701 Bacteriophage P22, NinX	Psort location Cytoplasmic score 8.96	Psort location Cytoplasmic score 8.96	0.972	PDB header: unknown function # Chain: B: PDB Molecule: uncharacterized protein; PDBTitle: 2.75 angstrom resolution crystal structure of uncharacterized protein2 from burkholderia cenocepacia j2315	.
MG592401.1	MG592401.1_prot_AUR82024.1_55	AUR82024.1	NVP1017O_55	641	96	1.017.O.	79	43	other	.	.	.	hypothetical protein	.	.	.	1	Other	.	.	.	#N/A	.	.	0.495	PDB header: hydrolase # Chain: A: PDB Molecule: matrilysin; PDBTitle: nmr solution structure of the pro form of human matrilysin (prommp-7)	.
MG592401.1	MG592401.1_prot_AUR82025.1_56	AUR82025.1	NVP1017O_56	322	97	1.017.O.	79	43	other	.	.	.	hypothetical protein	.	.	.	1	Other	.	.	.	#N/A	.	.	0.3	PDB header: structural protein # Chain: A: PDB Molecule: serine/threonine-protein kinase plk4; PDBTitle: pb3 domain of drosophila melanogaster plk4 (sak)	.
MG592401.1	MG592401.1_prot_AUR82026.1_57	AUR82026.1	NVP1017O_57	2251	138	1.017.O.	79	43	other	.	.	.	dUTPase	.	.	.	0.98	Other	6.9e-35	VOG0085	deoxyuridine 5'-triphosphate nucleotidohydrolase [n=40]	cd07557 trimeric_dUTPase IPR033704 dUTPase, trimeric, G3DSA:2.70.40.10 IPR036157 dUTPase-like superfamily, PTHR11241:SF0, PTHR11241 IPR008181 Deoxyuridine triphosphate nucleotidohydrolase, PF00692 dUTPase IPR029054 dUTPase-like, SSF51283 IPR036157 dUTPase-like superfamily, TIGR00576 dut: dUTP diphosphatase IPR008181 Deoxyuridine triphosphate nucleotidohydrolase	This enzyme is involved in nucleotide metabolism it produces dUMP the immediate precursor of thymidine nucleotides and it decreases the intracellular concentration of dUTP so that uracil cannot be incorporated into DNA	This enzyme is involved in nucleotide metabolism it produces dUMP the immediate precursor of thymidine nucleotides and it decreases the intracellular concentration of dUTP so that uracil cannot be incorporated into DNA	1	PDB header: hydrolase # Chain: A: PDB Molecule: putative uncharacterized protein; PDBTitle: chlorella dutpase	.
MG592401.1	MG592401.1_prot_AUR82027.1_58	AUR82027.1	NVP1017O_58	1955	93	1.017.O.	79	43	no_prediction	.	.	.	protein of unknown function DUF4406	.	.	.	0.99	Other	3.7e-26	VOG4720	hypothetical protein [n=39]	G3DSA:3.40.50.450, PF14359 Domain of unknown function (DUF4406) IPR025518 Protein of unknown function DUF4406, SSF52309	Domain of unknown function (DUF4406)	Domain of unknown function (DUF4406)	0.999	PDB header: hydrolase # Chain: A: PDB Molecule: cmp/hydroxymethyl cmp hydrolase; PDBTitle: crystal structure of milb complexed with cytidine 5'-monophosphate	.
MG592401.1	MG592401.1_prot_AUR82028.1_59	AUR82028.1	NVP1017O_59	323	65	1.017.O.	79	43	other	.	.	.	hypothetical protein	.	.	.	0.98	Other	.	.	.	#N/A	.	.	0.136	PDB header: membrane protein # Chain: B: PDB Molecule: putative lipoprotein; PDBTitle: 2.5 angstrom crystal structure of putative lipoprotein from2 clostridium perfringens	.
MG592401.1	MG592401.1_prot_AUR82029.1_60	AUR82029.1	NVP1017O_60	90	129	1.017.O.	79	43	other	.	.	.	hypothetical protein	.	.	.	1	Other	.	.	.	#N/A	.	.	0.263	PDB header: protein binding # Chain: A: PDB Molecule: uba domain from e3 ubiquitin-protein ligase PDBTitle: solution structure of ruh-074, a human uba domain	.
MG592401.1	MG592401.1_prot_AUR82030.1_61	AUR82030.1	NVP1017O_61	1956	59	1.017.O.	79	43	other	.	.	.	hypothetical protein	.	.	.	1	Other	.	.	.	#N/A	.	.	0.386	PDB header: toxin, transferase # Chain: A: PDB Molecule: adp-ribosylating toxin cards; PDBTitle: cards toxin, full-length	.
MG592401.1	MG592401.1_prot_AUR82031.1_62	AUR82031.1	NVP1017O_62	324	104	1.017.O.	79	43	other	.	.	.	hypothetical protein	.	.	.	1	Other	.	.	.	#N/A	.	.	0.564	PDB header: structural genomics, unknown function # Chain: A: PDB Molecule: hypothetical protein rbstp0775; PDBTitle: structure of a possible uridine kinase from bacillus2 stearothermophilus	.
MG592401.1	MG592401.1_prot_AUR82032.1_63	AUR82032.1	NVP1017O_63	325	446	1.017.O.	79	43	other	.	.	.	SNF2 family protein	.	.	.	0.98	Other	2.2e-66	VOG4548	helicase [n=252]	cd18013 DEXQc_bact_SNF2, cd18793 SF2_C_SNF, Coil, G3DSA:3.40.50.10810 IPR038718 SNF2-like, N-terminal domain superfamily, G3DSA:3.40.50.300, PTHR10799:SF964, PTHR10799, PF00176 SNF2 family N-terminal domain IPR000330 SNF2-related, N-terminal domain, PS51192 Superfamilies 1 and 2 helicase ATP-binding type-1 domain profile. IPR014001 Helicase superfamily 1/2, ATP-binding domain, PS51194 Superfamili…	COG0553 Superfamily II DNA RNA helicases SNF2 family	COG0553 Superfamily II DNA RNA helicases SNF2 family	1	PDB header: recombination/dna binding # Chain: X: PDB Molecule: similar to rad54-like; PDBTitle: structure of the swi2/snf2 chromatin remodeling domain of eukaryotic2 rad54	.
MG592401.1	MG592401.1_prot_AUR82033.1_64	AUR82033.1	NVP1017O_64	326	92	1.017.O.	79	43	other	.	.	.	VRR-NUC domain protein	.	.	.	0.99	Other	3.8e-14	VOG0327	hypothetical protein [n=129]	G3DSA:3.40.1350.10 IPR011856 tRNA endonuclease-like domain superfamily, SM00990 IPR014883 VRR-NUC domain	hydrolase activity acting on ester bonds	hydrolase activity acting on ester bonds	1	PDB header: hydrolase # Chain: A: PDB Molecule: nuclease; PDBTitle: vrr_nuc domain	.
MG592401.1	MG592401.1_prot_AUR82034.1_65	AUR82034.1	NVP1017O_65	327	83	1.017.O.	79	43	other	.	.	.	coil containing protein	.	.	.	0.99	Other	.	.	.	cd14728 Ere-like, Coil	.	.	0.696	PDB header: transcription/dna # Chain: G: PDB Molecule: transcription factor pap1; PDBTitle: crystal structure of bzip transcription factor pap1 bound2 to dna	.
MG592401.1	MG592401.1_prot_AUR82035.1_66	AUR82035.1	NVP1017O_66	48	622	1.017.O.	79	43	other	.	.	.	ribonuclease H-like domain protein	.	.	.	0.98	Other	8.5e-68	VOG4577	DNA polymerase [n=189]	G3DSA:3.30.420.10 IPR036397 Ribonuclease H superfamily, G3DSA:3.90.1600.10 IPR023211 DNA polymerase, palm domain superfamily, SSF53098 IPR012337 Ribonuclease H-like superfamily, SSF56672	DNA replication proofreading	DNA replication proofreading	1	PDB header: transferase/dna # Chain: A: PDB Molecule: dna polymerase delta catalytic subunit; PDBTitle: ternary complex of dna polymerase delta	.
MG592401.1	MG592401.1_prot_AUR82036.1_67	AUR82036.1	NVP1017O_67	328	171	1.017.O.	79	43	other	.	Recombinase, Gp2.5-like	.	nucleic acid-binding%2C OB-fold protein	.	.	.	0.99	Other	9.4e-38	VOG0021	hypothetical protein [n=92]	G3DSA:2.40.50.140, PF10991 Protein of unknown function (DUF2815) IPR022595 Protein of unknown function DUF2815, SSF50249 IPR012340 Nucleic acid-binding, OB-fold	Protein of unknown function (DUF2815)	Protein of unknown function (DUF2815)	1	PDB header: unknown function # Chain: A: PDB Molecule: phage-related protein duf2815; PDBTitle: phage-related protein duf2815 from enterococcus faecalis	.
MG592401.1	MG592401.1_prot_AUR82037.1_68	AUR82037.1	NVP1017O_68	52	380	1.017.O.	79	43	other	.	.	.	protein of unknown function DUF2800	.	.	.	0.99	Other	.	.	.	mobidb-lite consensus disorder prediction, PF10926 Protein of unknown function (DUF2800) IPR021229 Protein of unknown function DUF2800	Protein of unknown function (DUF2800)	Protein of unknown function (DUF2800)	0.999	PDB header: hydrolase/dna # Chain: B: PDB Molecule: atp-dependent helicase/deoxyribonuclease subunit b; PDBTitle: crystal structure of addab-dna complex	.
MG592401.1	MG592401.1_prot_AUR82038.1_69	AUR82038.1	NVP1017O_69	646	188	1.017.O.	79	43	other	.	.	.	ribonuclease H-like domain protein	.	.	.	1	Other	1e-33	VOG0982	hypothetical protein [n=70]	G3DSA:3.30.420.10 IPR036397 Ribonuclease H superfamily, PF16473 3' exoribonuclease, RNase T-like IPR033390 3'-5' exoribonuclease Rv2179c-like domain, SSF53098 IPR012337 Ribonuclease H-like superfamily	nucleic acid binding	nucleic acid binding	1	PDB header: hydrolase # Chain: B: PDB Molecule: 3'-5' exonuclease eri1; PDBTitle: crystal structure of full-length 3'-exonuclease	.
MG592401.1	MG592401.1_prot_AUR82039.1_70	AUR82039.1	NVP1017O_70	329	116	1.017.O.	79	43	other	.	.	.	coil containing protein	.	.	.	0.98	Other	.	.	.	Coil, Coil, mobidb-lite consensus disorder prediction	.	.	0.127	PDB header: structural protein # Chain: A: PDB Molecule: putative uncharacterized protein; PDBTitle: crystal structure of orf132 of the archaeal virus acidianus2 filamentous virus 1 (afv1)	.
MG592401.1	MG592401.1_prot_AUR82040.1_71	AUR82040.1	NVP1017O_71	330	69	1.017.O.	79	43	other	.	.	.	DNA-binding domain protein	.	.	.	1	Other	.	.	.	G3DSA:1.10.260.40 IPR010982 Lambda repressor-like, DNA-binding domain superfamily, PF15943 Putative antitoxin of bacterial toxin-antitoxin system, YdaS/YdaT IPR031856 Putative bacterial antitoxin YdaS, SSF47413 IPR010982 Lambda repressor-like, DNA-binding domain superfamily	.	.	0.979	PDB header: transcription # Chain: B: PDB Molecule: cro protein; PDBTitle: structure of the cro protein from putative prophage element xfaso 1 in2 xylella fastidiosa strain ann-1	.
MG592401.1	MG592401.1_prot_AUR82041.1_72	AUR82041.1	NVP1017O_72	331	747	1.017.O.	79	43	other	.	.	.	bifunctional DNA primase/polymerase	.	.	.	0.98	Other	1.6e-93	VOG4882	DNA primase [n=5]	PTHR33023:SF294, PTHR33023, PF09250 Bifunctional DNA primase/polymerase, N-terminal IPR015330 DNA primase/polymerase, bifunctional, N-terminal, PF08707 Primase C terminal 2 (PriCT-2) IPR014819 Primase, C-terminal 2, SSF56747, SSF52540 IPR027417 P-loop containing nucleoside triphosphate hydrolase	hydrolase activity acting on acid anhydrides	hydrolase activity acting on acid anhydrides	0.997	PDB header: replication # Chain: A: PDB Molecule: orf904; PDBTitle: crystal structure of the primase-polymerase from sulfolobus islandicus	.
MG592401.1	MG592401.1_prot_AUR82042.1_73	AUR82042.1	NVP1017O_73	4577	237	1.017.O.	79	43	structural	.	.	Neck protein (Ne)	coil containing protein	.	.	.	0.99	Other	.	.	.	Coil	.	.	0.561	PDB header: hydrolase/rna/dna # Chain: A: PDB Molecule: crispr-associated endonuclease cas9; PDBTitle: crystal structure of campylobacter jejuni cas9 in complex with sgrna2 and target dna (agaaaca pam)	.
MG592402.1	MG592402.1_prot_AUR82043.1_1	AUR82043.1	NVP1020O_01	332	80	1.020.O.	39	17	other	.	.	.	hypothetical protein	.	.	.	0.98	Other	.	.	.	#N/A	.	.	#N/A	#N/A	.
MG592402.1	MG592402.1_prot_AUR82044.1_2	AUR82044.1	NVP1020O_02	333	61	1.020.O.	39	17	other	.	.	.	hypothetical protein	.	.	.	1	Other	.	.	.	#N/A	.	.	#N/A	#N/A	.
MG592402.1	MG592402.1_prot_AUR82045.1_3	AUR82045.1	NVP1020O_03	334	84	1.020.O.	39	17	other	.	.	.	hypothetical protein	.	.	.	1	Other	.	.	.	#N/A	.	.	#N/A	#N/A	.
MG592402.1	MG592402.1_prot_AUR82046.1_4	AUR82046.1	NVP1020O_04	335	178	1.020.O.	39	17	other	.	.	.	TMhelix containing protein	.	.	.	0.99	Other	2.1e-14	VOG2735	hypothetical protein [n=18]	#N/A	.	.	#N/A	#N/A	.
MG592402.1	MG592402.1_prot_AUR82047.1_5	AUR82047.1	NVP1020O_05	957	110	1.020.O.	39	17	other	.	.	.	hypothetical protein	.	.	.	0.99	Other	.	.	.	#N/A	.	.	#N/A	#N/A	.
MG592402.1	MG592402.1_prot_AUR82048.1_6	AUR82048.1	NVP1020O_06	4616	531	1.020.O.	39	17	other	.	.	.	DNA polymerase type B	.	.	.	1	Other	9.1e-62	VOG0334	DNA polymerase [n=35]	G3DSA:1.10.287.690, G3DSA:3.90.1600.10 IPR023211 DNA polymerase, palm domain superfamily, PTHR33568, PF03175 DNA polymerase type B, organellar and viral IPR004868 DNA-directed DNA polymerase, family B, mitochondria/virus, SSF53098 IPR012337 Ribonuclease H-like superfamily, SSF56672	DNA binding	DNA binding	#N/A	#N/A	.
MG592402.1	MG592402.1_prot_AUR82049.1_7	AUR82049.1	NVP1020O_07	116	191	1.020.O.	39	17	other	.	.	.	putative terminal protein	.	.	.	0.97	Other	.	.	.	#N/A	.	.	#N/A	#N/A	.
MG592402.1	MG592402.1_prot_AUR82050.1_8	AUR82050.1	NVP1020O_08	958	244	1.020.O.	39	17	no_prediction	.	.	.	hypothetical protein	.	.	.	0.9	Major capsid	.	.	.	mobidb-lite consensus disorder prediction	.	.	#N/A	#N/A	.
MG592402.1	MG592402.1_prot_AUR82051.1_9	AUR82051.1	NVP1020O_09	4619	177	1.020.O.	39	17	other	.	.	.	P-loop containing nucleoside triphosphate hydrolase	.	.	.	1	Other	.	.	.	G3DSA:3.40.50.300, PF01935 Helicase HerA, central domain IPR002789 Helicase HerA, central domain, SSF52540 IPR027417 P-loop containing nucleoside triphosphate hydrolase	.	.	#N/A	#N/A	.
MG592402.1	MG592402.1_prot_AUR82052.1_10	AUR82052.1	NVP1020O_10	336	74	1.020.O.	39	17	other	.	.	.	fibrinogen binding protein	.	.	.	1	Other	.	.	.	Coil, mobidb-lite consensus disorder prediction, mobidb-lite consensus disorder prediction	.	.	#N/A	#N/A	.
MG592402.1	MG592402.1_prot_AUR82053.1_11	AUR82053.1	NVP1020O_11	961	41	1.020.O.	39	17	other	.	.	.	TMhelix containing protein	.	.	.	0.99	Other	.	.	.	#N/A	.	.	#N/A	#N/A	.
MG592402.1	MG592402.1_prot_AUR82054.1_12	AUR82054.1	NVP1020O_12	4622	281	1.020.O.	39	17	structural	.	.	.	double jelly roll capsid protein	.	.	.	0.66	Minor tail	.	.	.	G3DSA:2.60.120.730, PF18628 Viral coat protein P2 N-terminal domain IPR041377 Viral coat protein P2, N-terminal			#N/A	#N/A	.
MG592402.1	MG592402.1_prot_AUR82055.1_13	AUR82055.1	NVP1020O_13	118	108	1.020.O.	39	17	structural	.	.	.	TMhelix containing protein	2W0C_P	88.41	PROTEIN P3; VIRUS, MEMBER OF PRD1-ADENO VIRAL LINEAGE, MEMBRANE-CONTAINING BACTERIOPHAGE, VIRUS VIRION, MEMBRANE, TRANSM	0.97	Other	.	.	.	mobidb-lite consensus disorder prediction, mobidb-lite consensus disorder prediction	.	.	#N/A	#N/A	.
MG592402.1	MG592402.1_prot_AUR82056.1_14	AUR82056.1	NVP1020O_14	962	49	1.020.O.	39	17	other	.	.	.	hypothetical protein	.	.	.	0.99	Other	.	.	.	#N/A	.	.	#N/A	#N/A	.
MG592402.1	MG592402.1_prot_AUR82057.1_15	AUR82057.1	NVP1020O_15	119	61	1.020.O.	39	17	no_prediction	.	.	.	TMhelix containing protein	6J5I_i	52.46	ATP synthase membrane subunit DAPIT; membrane protein; HET: ADP, ATP; 3.34A {Sus scrofa}	0.83	Minor tail	.	.	.	mobidb-lite consensus disorder prediction	.	.	#N/A	#N/A	.
MG592402.1	MG592402.1_prot_AUR82058.1_16	AUR82058.1	NVP1020O_16	120	119	1.020.O.	39	17	other	.	.	.	hypothetical protein	.	.	.	1	Other	.	.	.	#N/A	.	.	#N/A	#N/A	.
MG592402.1	MG592402.1_prot_AUR82059.1_17	AUR82059.1	NVP1020O_17	337	189	1.020.O.	39	17	no_prediction	.	.	.	TMhelix containing protein	.	.	.	0.84	Major capsid	.	.	.	mobidb-lite consensus disorder prediction	.	.	#N/A	#N/A	.
MG592402.1	MG592402.1_prot_AUR82060.1_18	AUR82060.1	NVP1020O_18	121	224	1.020.O.	39	17	no_prediction	.	.	.	hypothetical protein	.	.	.	0.6	Major tail	.	.	.	#N/A	.	.	#N/A	#N/A	.
MG592402.1	MG592402.1_prot_AUR82061.1_19	AUR82061.1	NVP1020O_19	963	172	1.020.O.	39	17	other	.	.	.	hypothetical protein	.	.	.	1	Other	7.7e-26	VOG4751	hypothetical protein [n=14]	#N/A			#N/A	#N/A	.
MG592402.1	MG592402.1_prot_AUR82062.1_20	AUR82062.1	NVP1020O_20	2831	135	1.020.O.	39	17	no_prediction	.	.	.	hypothetical protein	.	.	.	0.98	Other	.	.	.	#N/A	.	.	#N/A	#N/A	.
MG592402.1	MG592402.1_prot_AUR82063.1_21	AUR82063.1	NVP1020O_21	338	70	1.020.O.	39	17	other	.	.	.	TMhelix containing protein	.	.	.	0.98	Other	.	.	.	#N/A	.	.	#N/A	#N/A	.
MG592403.1	MG592403.1_prot_AUR82064.1_1	AUR82064.1	NVP1021A_01	3523	166	1.021.A.	40	26	other	.	.	.	hypothetical protein	.	.	.	1	Other	.	.	.	#N/A	.	.	0.636	PDB header: glycoprotein # Chain: A: PDB Molecule: t-cell surface glycoprotein cd4; PDBTitle: structure of t-cell surface glycoprotein cd4, tetragonal crystal form	.
MG592403.1	MG592403.1_prot_AUR82065.1_2	AUR82065.1	NVP1021A_02	339	150	1.021.A.	40	26	other	.	.	.	terminase small subunit	.	.	.	0.99	Other	.	.	.	G3DSA:1.10.10.1400 IPR038713 Terminase small subunit, N-terminal domain superfamily, PF03592 Terminase small subunit IPR005335 Terminase small subunit	.	.	0.999	PDB header: dna-binding protein # Chain: A: PDB Molecule: terminase small subunit; PDBTitle: crystal structure of the full-length small terminase from a spp1-like2 bacteriophage	.
MG592403.1	MG592403.1_prot_AUR82066.1_3	AUR82066.1	NVP1021A_03	340	505	1.021.A.	40	26	other	.	.	Large subunit terminase (TermL)	terminase-like family protein	.	.	.	0.88	Portal	.	.	.	G3DSA:3.40.50.300, mobidb-lite consensus disorder prediction, mobidb-lite consensus disorder prediction	A helicase nuclease that prepares dsDNA breaks (DSB) for recombinational DNA repair. Binds to DSBs and unwinds DNA via a highly rapid and processive ATP-dependent bidirectional helicase activity. Unwinds dsDNA until it encounters a Chi (crossover hotspot instigator) sequence from the 3' direction. Cuts ssDNA a few nucleotides 3' to the Chi site. The properties and activities of the enzyme are cha…	A helicase nuclease that prepares dsDNA breaks (DSB) for recombinational DNA repair. Binds to DSBs and unwinds DNA via a highly rapid and processive ATP-dependent bidirectional helicase activity. Unwinds dsDNA until it encounters a Chi (crossover hotspot instigator) sequence from the 3' direction. Cuts ssDNA a few nucleotides 3' to the Chi site. The properties and activities of the enzyme are cha…	1	PDB header: viral protein # Chain: A: PDB Molecule: gene 2 protein; PDBTitle: crystal structure of the large terminase subunit gp2 of bacterial2 virus sf6	.
MG592403.1	MG592403.1_prot_AUR82067.1_4	AUR82067.1	NVP1021A_04	341	71	1.021.A.	40	26	no_prediction	.	.	.	hypothetical protein	.	.	.	0.78	Collar	.	.	.	mobidb-lite consensus disorder prediction, mobidb-lite consensus disorder prediction, mobidb-lite consensus disorder prediction	.	.	0.518	PDB header: structural genomics, unknown function # Chain: A: PDB Molecule: conserved hypothetical protein; PDBTitle: solution structure of a conserved unknown protein rpa28252 from rhodopseudomonas palustris; (northeast structural3 genomics consortium target rpt4; ontario centre for4 structural proteomics target rp2812 )	.
MG592403.1	MG592403.1_prot_AUR82068.1_5	AUR82068.1	NVP1021A_05	342	320	1.021.A.	40	26	no_prediction	.	.	.	hypothetical protein	.	.	.	0.56	Major tail	.	.	.	#N/A	.	.	0.899	PDB header: transport protein # Chain: D: PDB Molecule: susc homolog; PDBTitle: crystal structure of bt1762-1763	.
MG592403.1	MG592403.1_prot_AUR82069.1_6	AUR82069.1	NVP1021A_06	343	556	1.021.A.	40	26	structural	.	.	Portal protein (Portal)	head to tail connecting protein	.	.	.	0.73	HTJ	1.2e-108	VOG0030	head-tail connector protein [n=33]	PF12236 Bacteriophage head to tail connecting protein IPR020991 Head-to-tail connector protein, podovirus-type	Bacteriophage head to tail connecting protein	Bacteriophage head to tail connecting protein	1	PDB header: viral protein # Chain: J: PDB Molecule: head-to-tail joining protein; PDBTitle: structure of gp8 connector protein	.
MG592403.1	MG592403.1_prot_AUR82070.1_7	AUR82070.1	NVP1021A_07	344	90	1.021.A.	40	26	other	.	.	.	hypothetical protein	.	.	.	1	Other	6.1e-15	VOG3738	hypothetical protein [n=14]	#N/A	.	.	0.564	PDB header: transferase # Chain: A: PDB Molecule: hypothetical protein yfdw; PDBTitle: crystal structure of yfdw protein from e. coli	.
MG592403.1	MG592403.1_prot_AUR82071.1_8	AUR82071.1	NVP1021A_08	345	234	1.021.A.	40	26	no_prediction	.	.	.	hypothetical protein	.	.	.	0.42	Tail fiber	3.1e-49	VOG3739	putative endoprotease [n=5]	mobidb-lite consensus disorder prediction, mobidb-lite consensus disorder prediction, mobidb-lite consensus disorder prediction			0.8	PDB header: protein binding # Chain: A: PDB Molecule: ankyrin-1; PDBTitle: solution structure of the death domain of ankyrin-1	.
MG592403.1	MG592403.1_prot_AUR82072.1_9	AUR82072.1	NVP1021A_09	346	332	1.021.A.	40	26	structural	.	.	Major capsid protein (MCP)	major capsid protein	.	.	.	0.96	Portal	3.9e-112	VOG3740	major capsid protein [n=5]	#N/A			1	PDB header: virus # Chain: A: PDB Molecule: major capsid protein; PDBTitle: a new topology of the hk97-like fold revealed in bordetella2 bacteriophage: non-covalent chainmail secured by jellyrolls	.
MG592403.1	MG592403.1_prot_AUR82073.1_10	AUR82073.1	NVP1021A_10	347	143	1.021.A.	40	26	structural	.	.	.	hypothetical protein	.	.	.	0.87	Baseplate	2.9e-31	VOG3741	hypothetical protein [n=9]	G3DSA:2.60.120.1110			1	PDB header: virus # Chain: J: PDB Molecule: cementing protein; PDBTitle: a new topology of the hk97-like fold revealed in bordetella2 bacteriophage: non-covalent chainmail secured by jellyrolls	.
MG592403.1	MG592403.1_prot_AUR82074.1_11	AUR82074.1	NVP1021A_11	348	101	1.021.A.	40	26	other	.	.	.	hypothetical protein	.	.	.	0.98	Other	.	.	.	mobidb-lite consensus disorder prediction, mobidb-lite consensus disorder prediction	.	.	0.242	PDB header: transcription # Chain: A: PDB Molecule: fibroin-modulator binding-protein-1; PDBTitle: nmr structure of fmbp-1 tandem repeat 4 in 30%(v/v) tfe2 solution	.
MG592403.1	MG592403.1_prot_AUR82075.1_12	AUR82075.1	NVP1021A_12	349	103	1.021.A.	40	26	other	.	.	.	hypothetical protein	.	.	.	1	Other	2.7e-14	VOG3742	hypothetical protein [n=11]	mobidb-lite consensus disorder prediction	.	.	1	PDB header: virus # Chain: N: PDB Molecule: gp10; PDBTitle: validated near-atomic resolution structure of bacteriophage epsilon152 derived from cryo-em and modeling	.
MG592403.1	MG592403.1_prot_AUR82076.1_13	AUR82076.1	NVP1021A_13	350	191	1.021.A.	40	26	structural	.	.	Head completion adaptor (Ad3)	head completion adaptor	.	.	.	0.62	HTJ	5.5e-28	VOG2326	hypothetical protein [n=14]	#N/A			0.813	PDB header: viral protein # Chain: A: PDB Molecule: tail tubular protein a; PDBTitle: tail tubular protein a of klebsiella pneumoniae bacteriophage kp32	.
MG592403.1	MG592403.1_prot_AUR82077.1_14	AUR82077.1	NVP1021A_14	3481	773	1.021.A.	40	26	structural	.	.	Head-closure (Hc3)	FCCH domain ubiquitin-activating enzyme E1	.	.	.	0.72	Minor tail	6.6e-215	VOG2325	hypothetical protein [n=14]	G3DSA:2.40.30.180 IPR042302 Ubiquitin-activating enzyme E1, FCCH domain superfamily, mobidb-lite consensus disorder prediction, PF16190 Ubiquitin-activating enzyme E1 FCCH domain IPR032418 Ubiquitin-activating enzyme E1, FCCH domain			0.452	PDB header: virus/rna # Chain: 2: PDB Molecule: protein (icosahedral virus - b and c domain); PDBTitle: protein-rna interactions in an icosahedral virus at 3.02 angstroms resolution	.
MG592403.1	MG592403.1_prot_AUR82078.1_15	AUR82078.1	NVP1021A_15	351	153	1.021.A.	40	26	other	.	.	.	hypothetical protein	.	.	.	1	Other	2.9e-31	VOG0035	internal virion protein A [n=34]	#N/A			0.989	PDB header: transferase # Chain: A: PDB Molecule: putative acetyltransferase; PDBTitle: crystal structure of putative acetyltransferase (gnat family) from2 pseudomonas aeruginosa pao1	.
MG592403.1	MG592403.1_prot_AUR82079.1_16	AUR82079.1	NVP1021A_16	352	188	1.021.A.	40	26	no_prediction	.	.	.	coil containing protein	.	.	.	0.08	Minor capsid	1.2e-24	VOG5506	hypothetical protein [n=10]	Coil, Coil	.	.	0.335	PDB header: protein binding # Chain: A: PDB Molecule: creb-regulated transcription coactivator 2; PDBTitle: mechanism of creb recognition and coactivation by the creb regulated2 transcriptional coactivator crtc2	.
MG592403.1	MG592403.1_prot_AUR82080.1_17	AUR82080.1	NVP1021A_17	353	543	1.021.A.	40	26	other	.	.	.	coil containing protein	.	.	.	0.87	Major capsid	.	.	.	mobidb-lite consensus disorder prediction			0.374	PDB header: structural genomics, unknown function # Chain: A: PDB Molecule: hypothetical protein ape0525; PDBTitle: crystal structure of a pua domain (ape0525) from the aeropyrum pernix2 k1 (tartrate complex)	.
MG592403.1	MG592403.1_prot_AUR82081.1_18	AUR82081.1	NVP1021A_18	354	2057	1.021.A.	40	26	no_prediction	.	.	.	coil containing protein	2L0R_A	96.4	Lethal factor; protein, Anthrax Lethal Factor, catalytic domain, Zn metalloprotease, Bacillus Anthracis, HYDROLASE, TOXI	1	Portal	.	.	.	Coil, Coil, Coil, mobidb-lite consensus disorder prediction, mobidb-lite consensus disorder prediction, mobidb-lite consensus disorder prediction, PF18834 Large polyvalent protein associated domain 22 IPR040738 Large polyvalent protein associated domain 22			0.825	PDB header: hydrolase # Chain: A: PDB Molecule: zinc metalloprotease zmp1; PDBTitle: apo-structure of metalloprotease zmp1 variant e143a from2 clostridium difficile	.
MG592403.1	MG592403.1_prot_AUR82082.1_19	AUR82082.1	NVP1021A_19	355	236	1.021.A.	40	26	structural	adsorption-RBP	.	.	hypothetical protein	.	.	.	0.68	Major tail	.	.	.	#N/A	cellulose 1 4-beta-cellobiosidase activity	cellulose 1 4-beta-cellobiosidase activity	0.467	PDB header: lyase # Chain: A: PDB Molecule: phenylalanine ammonia-lyase; PDBTitle: crystal structure of phenylalanine ammonia lyase from rhodosporidium2 toruloides	.
MG592403.1	MG592403.1_prot_AUR82083.1_20	AUR82083.1	NVP1021A_20	356	571	1.021.A.	40	26	structural	adsorption-RBP	.	.	parallel beta-helix repeat protein	.	.	.	0.67	Tail fiber	.	.	.	G3DSA:2.10.10.30, G3DSA:2.160.20.10 IPR012334 Pectin lyase fold, G3DSA:2.160.20.10 IPR012334 Pectin lyase fold, PF18454 Major tropism determinant N-terminal domain IPR041352 Major tropism determinant, N-terminal domain, PF12708 Pectate lyase superfamily protein IPR024535 Pectate lyase superfamily protein, PF13229 Right handed beta helix region IPR039448 Right handed beta helix domain, SM00710 IPR…	Right handed beta helix region	Right handed beta helix region	1	PDB header: hydrolase # Chain: B: PDB Molecule: glucan 1,3-beta-glucosidase; PDBTitle: crystal structure of beta-1,3-glucanase from phanerochaete2 chrysosporium (lam55a)	.
MG592403.1	MG592403.1_prot_AUR82084.1_21	AUR82084.1	NVP1021A_21	357	158	1.021.A.	40	26	other	.	.	.	TMhelix containing protein	.	.	.	0.98	Other	.	.	.	#N/A	.	.	0.339	PDB header: structural genomics, unknown function # Chain: A: PDB Molecule: uncharacterized protein; PDBTitle: crystal structure of hypothetical protein smc04132 from sinorhizobium2 meliloti 1021	.
MG592403.1	MG592403.1_prot_AUR82085.1_22	AUR82085.1	NVP1021A_22	5248	158	1.021.A.	40	26	other	.	.	.	lysozyme	.	.	.	0.98	Other	1.3e-45	VOG4565	lysozyme [n=68]	cd00737 lyz_endolysin_autolysin IPR033907 Endolysin/autolysin, G3DSA:1.10.530.40, PTHR38107, PF00959 Phage lysozyme IPR002196 Glycoside hydrolase, family 24, SSF53955 IPR023346 Lysozyme-like domain superfamily	Phage lysozyme	Phage lysozyme	1	PDB header: hydrolase # Chain: A: PDB Molecule: lysozyme; PDBTitle: crystal structure of active form of p1 phage endolysin lyz	.
MG592403.1	MG592403.1_prot_AUR82086.1_23	AUR82086.1	NVP1021A_23	358	110	1.021.A.	40	26	other	.	.	.	TMhelix containing protein	.	.	.	1	Other	.	.	.	#N/A	.	.	0.309	PDB header: transcription regulation # Chain: A: PDB Molecule: rop; PDBTitle: atomic resolution (1.07 angstroms) structure of the rop mutant <2aa>	.
MG592403.1	MG592403.1_prot_AUR82087.1_24	AUR82087.1	NVP1021A_24	325	498	1.021.A.	40	26	other	.	.	.	SNF2-related protein	.	.	.	0.97	Other	4.3e-62	VOG4548	helicase [n=252]	cd18013 DEXQc_bact_SNF2, G3DSA:3.40.50.10810 IPR038718 SNF2-like, N-terminal domain superfamily, G3DSA:3.40.50.300, PTHR10799:SF964, PTHR10799, PTHR10799:SF964, PTHR10799, PF00176 SNF2 family N-terminal domain IPR000330 SNF2-related, N-terminal domain, PS51192 Superfamilies 1 and 2 helicase ATP-binding type-1 domain profile. IPR014001 Helicase superfamily 1/2, ATP-binding domain, PS51194 Superfam…	COG0553 Superfamily II DNA RNA helicases SNF2 family	COG0553 Superfamily II DNA RNA helicases SNF2 family	1	PDB header: recombination/dna binding # Chain: X: PDB Molecule: similar to rad54-like; PDBTitle: structure of the swi2/snf2 chromatin remodeling domain of eukaryotic2 rad54	.
MG592403.1	MG592403.1_prot_AUR82088.1_25	AUR82088.1	NVP1021A_25	359	70	1.021.A.	40	26	other	.	.	.	TMhelix containing protein	.	.	.	1	Other	6.4e-28	VOG5997	hypothetical protein [n=8]	#N/A			0.219	PDB header: ligase # Chain: A: PDB Molecule: alanyl-trna synthetase; PDBTitle: the crystal structure of the catalytic fragment of the2 alanyl-trna synthetase	.
MG592403.1	MG592403.1_prot_AUR82089.1_26	AUR82089.1	NVP1021A_26	2995	371	1.021.A.	40	26	other	.	.	.	C-5 cytosine-specific DNA methylase	.	.	.	0.99	Other	2.4e-39	VOG4567	DNA methylase [n=78]	G3DSA:3.40.50.150, PTHR46098, PF00145 C-5 cytosine-specific DNA methylase IPR001525 C-5 cytosine methyltransferase, PS00094 C-5 cytosine-specific DNA methylases active site. IPR018117 DNA methylase, C-5 cytosine-specific, active site, PS51679 C-5 cytosine-specific DNA methylase (Dnmt) domain profile. IPR001525 C-5 cytosine methyltransferase, SSF53335 IPR029063 S-adenosyl-L-methionine-dependent me…	C-5 cytosine-specific DNA methylase	C-5 cytosine-specific DNA methylase	1	PDB header: transferase # Chain: A: PDB Molecule: dna (cytosine-5)-methyltransferase 1; PDBTitle: structure of human dnmt1 (601-1600) in complex with sinefungin	.
MG592403.1	MG592403.1_prot_AUR82090.1_27	AUR82090.1	NVP1021A_27	360	50	1.021.A.	40	26	other	.	.	.	hypothetical protein	.	.	.	1	Other	.	.	.	#N/A	.	.	0.594	PDB header: transcription # Chain: I: PDB Molecule: dna-directed rna polymerase ii 14.2 kda polypeptide; PDBTitle: rna polymerase ii complexed with utp at 2.3 a resolution	.
MG592403.1	MG592403.1_prot_AUR82091.1_28	AUR82091.1	NVP1021A_28	361	105	1.021.A.	40	26	other	.	.	.	VRR-NUC domain protein	.	.	.	1	Other	.	.	.	G3DSA:3.40.1350.10 IPR011856 tRNA endonuclease-like domain superfamily, SM00990 IPR014883 VRR-NUC domain	VRR-NUC domain protein	VRR-NUC domain protein	1	PDB header: hydrolase # Chain: A: PDB Molecule: nuclease; PDBTitle: vrr_nuc domain	.
MG592403.1	MG592403.1_prot_AUR82092.1_29	AUR82092.1	NVP1021A_29	362	81	1.021.A.	40	26	no_prediction	.	.	.	hypothetical protein	1SF9_A	15.2	yfhH hypothetical protein; Structural Genomics, unknown function, PSI, Protein Structure Initiative, Midwest Center for	1	Tail shaft	3.8e-18	VOG3772	hypothetical protein [n=3]	#N/A	.	.	0.654	PDB header: hydrolase # Chain: A: PDB Molecule: inositol polyphosphate 5-phosphatase ocrl-1; PDBTitle: a ph domain within ocrl bridges clathrin mediated membrane2 trafficking to phosphoinositide metabolis	.
MG592403.1	MG592403.1_prot_AUR82093.1_30	AUR82093.1	NVP1021A_30	363	125	1.021.A.	40	26	other	.	.	.	hypothetical protein	.	.	.	1	Other	7.6e-29	VOG7107	hypothetical protein [n=3]	#N/A	regulation of DNA-templated transcription elongation	regulation of DNA-templated transcription elongation	0.395	PDB header: cell adhesion # Chain: D: PDB Molecule: rgm domain family member b; PDBTitle: crystal structure of the rgmb-neo1 complex form 2	.
MG592403.1	MG592403.1_prot_AUR82094.1_31	AUR82094.1	NVP1021A_31	48	691	1.021.A.	40	26	other	.	.	.	ribonuclease H-like domain protein	.	.	.	0.99	Other	1.3e-55	VOG4577	DNA polymerase [n=189]	G3DSA:3.90.1600.20, SSF53098 IPR012337 Ribonuclease H-like superfamily, SSF56672	nucleic acid binding	nucleic acid binding	1	PDB header: transferase # Chain: A: PDB Molecule: dna polymerase ii; PDBTitle: crystal structure of escherichia coli dna polymerase ii	.
MG592403.1	MG592403.1_prot_AUR82095.1_32	AUR82095.1	NVP1021A_32	364	151	1.021.A.	40	26	other	.	.	.	hypothetical protein	.	.	.	1	Other	8.9e-27	VOG6394	hypothetical protein [n=5]	#N/A	sequence-specific DNA binding transcription factor activity	sequence-specific DNA binding transcription factor activity	0.978	PDB header: dna binding protein/dna # Chain: M: PDB Molecule: hnh homing endonuclease; PDBTitle: dna binding and cleavage by the hnh homing endonuclease i-hmui	.
MG592403.1	MG592403.1_prot_AUR82096.1_33	AUR82096.1	NVP1021A_33	365	255	1.021.A.	40	26	other	.	.	.	nucleic acid-binding%2C OB-fold protein	.	.	.	0.98	Other	9.3e-25	VOG0018	DNA ligase [n=230]	G3DSA:3.30.1490.70, G3DSA:3.30.470.30, G3DSA:2.40.50.140, SSF56091, SSF50249 IPR012340 Nucleic acid-binding, OB-fold	ligase activity	ligase activity	1	PDB header: ligase/dna # Chain: A: PDB Molecule: dna ligase i; PDBTitle: crystal structure of human dna ligase i bound to 5'-adenylated, nicked2 dna	.
MG592403.1	MG592403.1_prot_AUR82097.1_34	AUR82097.1	NVP1021A_34	366	170	1.021.A.	40	26	other	.	.	.	DNA N-6-adenine-methyltransferase	.	.	.	1	Other	1.4e-26	VOG0822	hypothetical protein [n=53]	PF05869 DNA N-6-adenine-methyltransferase (Dam) IPR008593 DNA N-6-adenine-methyltransferase	nuclear chromosome segregation	nuclear chromosome segregation	0.969	PDB header: transferase/dna # Chain: A: PDB Molecule: modification methylase taqi; PDBTitle: adenine-specific methyltransferase m. taq i/dna complex	.
MG592403.1	MG592403.1_prot_AUR82098.1_35	AUR82098.1	NVP1021A_35	367	299	1.021.A.	40	26	other	.	Recombinase, Gp2.5-like	.	protein of unknown function DUF2815	.	.	.	0.75	Major tail	1.5e-13	VOG0021	hypothetical protein [n=92]	G3DSA:2.40.50.140, mobidb-lite consensus disorder prediction, mobidb-lite consensus disorder prediction, PF10991 Protein of unknown function (DUF2815) IPR022595 Protein of unknown function DUF2815	Protein of unknown function (DUF2815)	Protein of unknown function (DUF2815)	1	PDB header: dna binding protein # Chain: A: PDB Molecule: single-stranded dna-binding protein; PDBTitle: single-stranded dna-binding protein from bacteriophage enc34 in2 complex with ssdna	.
MG592403.1	MG592403.1_prot_AUR82099.1_36	AUR82099.1	NVP1021A_36	52	450	1.021.A.	40	26	other	.	.	.	coil containing protein	.	.	.	0.99	Other	.	.	.	Coil, PF10926 Protein of unknown function (DUF2800) IPR021229 Protein of unknown function DUF2800	Protein of unknown function (DUF2800)	Protein of unknown function (DUF2800)	0.999	PDB header: hydrolase/dna # Chain: B: PDB Molecule: atp-dependent helicase/deoxyribonuclease subunit b; PDBTitle: crystal structure of addab-dna complex	.
MG592403.1	MG592403.1_prot_AUR82100.1_37	AUR82100.1	NVP1021A_37	368	112	1.021.A.	40	26	other	.	.	.	hypothetical protein	.	.	.	0.96	Other	.	.	.	#N/A	.	.	0.37	PDB header: oxidoreductase # Chain: M: PDB Molecule: isocitrate dehydrogenase [nad] subunit 1; PDBTitle: yeast isocitrate dehydrogenase (apo form)	.
MG592403.1	MG592403.1_prot_AUR82101.1_38	AUR82101.1	NVP1021A_38	369	72	1.021.A.	40	26	no_prediction	.	.	.	hypothetical protein	.	.	.	0.85	HTJ	.	.	.	#N/A	.	.	0.213	PDB header: transferase # Chain: A: PDB Molecule: guanine phosphoribosyltransferase; PDBTitle: crystal structure of giardia guanine2 phosphoribosyltransferase complexed with a transition3 state analogue	.
MG592403.1	MG592403.1_prot_AUR82102.1_39	AUR82102.1	NVP1021A_39	614	185	1.021.A.	40	26	other	.	.	.	hypothetical protein	.	.	.	1	Other	5.5e-22	VOG4813	hypothetical protein [n=3]	SSF54060, SSF54171 IPR016177 DNA-binding domain superfamily	HNH endonuclease	HNH endonuclease	0.997	PDB header: dna binding protein/dna # Chain: M: PDB Molecule: hnh homing endonuclease; PDBTitle: dna binding and cleavage by the hnh homing endonuclease i-hmui	.
MG592403.1	MG592403.1_prot_AUR82103.1_40	AUR82103.1	NVP1021A_40	370	864	1.021.A.	40	26	other	.	.	.	coil containing protein	.	.	.	0.98	Other	4.4e-31	VOG7429	hypothetical protein [n=4]	Coil	regulation of circadian rhythm	regulation of circadian rhythm	0.989	PDB header: replication # Chain: A: PDB Molecule: dna replication protein; PDBTitle: crystal structure of aav2 rep40-adp complex	.
MG592403.1	MG592403.1_prot_AUR82104.1_41	AUR82104.1	NVP1021A_41	371	70	1.021.A.	40	26	other	.	.	.	protein of unknown function DUF3310	.	.	.	0.99	Other	1.1e-17	VOG4559	hypothetical protein [n=385]	PF11753 Protein of unknwon function (DUF3310) IPR021739 SaV-like	Protein of unknwon function (DUF3310)	Protein of unknwon function (DUF3310)	0.137	PDB header: antimicrobial protein # Chain: A: PDB Molecule: bacteriocin aureocin a53; PDBTitle: nmr solution structure of aureocin a53	.
MG592403.1	MG592403.1_prot_AUR82105.1_42	AUR82105.1	NVP1021A_42	372	650	1.021.A.	40	26	other	.	.	.	hypothetical protein	.	.	.	0.98	Other	9.1e-36	VOG0088	ribonucleotide reductase [n=100]	G3DSA:3.20.70.20, G3DSA:3.20.70.20, G3DSA:3.20.70.20, PTHR43371, SSF51998	ribonucleoside-diphosphate reductase activity thioredoxin disulfide as acceptor	ribonucleoside-diphosphate reductase activity thioredoxin disulfide as acceptor	1	PDB header: oxidoreductase # Chain: A: PDB Molecule: ribonucleoside triphosphate reductase; PDBTitle: crystal structure of b-12 dependent (class ii)2 ribonucleotide reductase	.
MG592403.1	MG592403.1_prot_AUR82106.1_43	AUR82106.1	NVP1021A_43	373	93	1.021.A.	40	26	other	.	.	.	hypothetical protein	.	.	.	0.99	Other	.	.	.	#N/A	.	.	0.83	PDB header: rna binding protein # Chain: A: PDB Molecule: lupus la protein; PDBTitle: nmr solution structure of the la motif (n-terminal domain, ntd) of2 dictyostelium discoideum la protein	.
MG592403.1	MG592403.1_prot_AUR82107.1_44	AUR82107.1	NVP1021A_44	2251	139	1.021.A.	40	26	other	.	.	.	dUTPase	.	.	.	0.98	Other	1.1e-43	VOG0085	deoxyuridine 5'-triphosphate nucleotidohydrolase [n=40]	cd07557 trimeric_dUTPase IPR033704 dUTPase, trimeric, G3DSA:2.70.40.10 IPR036157 dUTPase-like superfamily, PTHR11241:SF0, PTHR11241 IPR008181 Deoxyuridine triphosphate nucleotidohydrolase, PF00692 dUTPase IPR029054 dUTPase-like, SSF51283 IPR036157 dUTPase-like superfamily, TIGR00576 dut: dUTP diphosphatase IPR008181 Deoxyuridine triphosphate nucleotidohydrolase	This enzyme is involved in nucleotide metabolism it produces dUMP the immediate precursor of thymidine nucleotides and it decreases the intracellular concentration of dUTP so that uracil cannot be incorporated into DNA	This enzyme is involved in nucleotide metabolism it produces dUMP the immediate precursor of thymidine nucleotides and it decreases the intracellular concentration of dUTP so that uracil cannot be incorporated into DNA	1	PDB header: hydrolase # Chain: A: PDB Molecule: dutp pyrophosphatase; PDBTitle: human dutpase in complex with alpha,beta-imido-dutp and mg2+:2 visualization of the full-length c-termini in all monomers and3 suggestion for an additional metal ion binding site	.
MG592403.1	MG592403.1_prot_AUR82108.1_45	AUR82108.1	NVP1021A_45	374	84	1.021.A.	40	26	other	.	.	.	hypothetical protein	.	.	.	1	Other	.	.	.	mobidb-lite consensus disorder prediction	.	.	0.604	PDB header: hydrolase # Chain: A: PDB Molecule: orf1ab; PDBTitle: crystal structure of middle east respiratory syndrome coronavirus2 helicase (mers-cov nsp13)	.
MG592403.1	MG592403.1_prot_AUR82109.1_46	AUR82109.1	NVP1021A_46	375	70	1.021.A.	40	26	other	.	.	.	hypothetical protein	.	.	.	1	Other	.	.	.	#N/A	.	.	0.475	PDB header: transcription # Chain: A: PDB Molecule: zinc finger and btb domain-containing protein 17; PDBTitle: solution structure of miz-1 zinc finger 13	.
MG592403.1	MG592403.1_prot_AUR82110.1_47	AUR82110.1	NVP1021A_47	376	137	1.021.A.	40	26	structural	adsorption-RBP	.	.	pectin lyase fold/virulence factor	.	.	.	1	Other	.	.	.	SSF51126 IPR011050 Pectin lyase fold/virulence factor	.	.	0.532	PDB header: hydrolase # Chain: B: PDB Molecule: isopullulanase; PDBTitle: aspergillus niger atcc9642 isopullulanase complexed with isopanose	.
MG592403.1	MG592403.1_prot_AUR82111.1_48	AUR82111.1	NVP1021A_48	377	36	1.021.A.	40	26	other	.	.	.	hypothetical protein	.	.	.	1	Other	.	.	.	Coil	.	.	0.398	PDB header: transferase # Chain: A: PDB Molecule: acetyltransferase, gnat family; PDBTitle: crystal structure of acetyltransferase (gnat family) from enterococcus2 faecalis	.
MG592403.1	MG592403.1_prot_AUR82112.1_49	AUR82112.1	NVP1021A_49	378	98	1.021.A.	40	26	other	.	.	.	coil containing protein	.	.	.	0.99	Other	.	.	.	Coil	.	.	0.509	PDB header: cytokine/cytokine receptor # Chain: A: PDB Molecule: interleukin-15; PDBTitle: crystal structure of the il-15/il-15ra complex	.
MG592403.1	MG592403.1_prot_AUR82113.1_50	AUR82113.1	NVP1021A_50	3535	152	1.021.A.	40	26	other	.	.	.	hypothetical protein	.	.	.	1	Other	.	.	.	#N/A	.	.	0.416	PDB header: hydrolase # Chain: C: PDB Molecule: glucanase; PDBTitle: gh6 orpinomyces sp. y102 enzyme	.
MG592404.1	MG592404.1_prot_AUR82114.1_1	AUR82114.1	NVP1021B_01	3523	166	1.021.B.	40	26	other	.	.	.	hypothetical protein	.	.	.	1	Other	.	.	.	#N/A	.	.	#N/A	#N/A	.
MG592404.1	MG592404.1_prot_AUR82115.1_2	AUR82115.1	NVP1021B_02	339	150	1.021.B.	40	26	other	.	.	.	terminase small subunit	.	.	.	0.99	Other	.	.	.	G3DSA:1.10.10.1400 IPR038713 Terminase small subunit, N-terminal domain superfamily, PF03592 Terminase small subunit IPR005335 Terminase small subunit	.	.	#N/A	#N/A	.
MG592404.1	MG592404.1_prot_AUR82116.1_3	AUR82116.1	NVP1021B_03	340	505	1.021.B.	40	26	other	.	.	Large subunit terminase (TermL)	terminase-like family protein	.	.	.	0.88	Portal	.	.	.	G3DSA:3.40.50.300, mobidb-lite consensus disorder prediction, mobidb-lite consensus disorder prediction	A helicase nuclease that prepares dsDNA breaks (DSB) for recombinational DNA repair. Binds to DSBs and unwinds DNA via a highly rapid and processive ATP-dependent bidirectional helicase activity. Unwinds dsDNA until it encounters a Chi (crossover hotspot instigator) sequence from the 3' direction. Cuts ssDNA a few nucleotides 3' to the Chi site. The properties and activities of the enzyme are cha…	A helicase nuclease that prepares dsDNA breaks (DSB) for recombinational DNA repair. Binds to DSBs and unwinds DNA via a highly rapid and processive ATP-dependent bidirectional helicase activity. Unwinds dsDNA until it encounters a Chi (crossover hotspot instigator) sequence from the 3' direction. Cuts ssDNA a few nucleotides 3' to the Chi site. The properties and activities of the enzyme are cha…	#N/A	#N/A	.
MG592404.1	MG592404.1_prot_AUR82117.1_4	AUR82117.1	NVP1021B_04	341	71	1.021.B.	40	26	no_prediction	.	.	.	hypothetical protein	.	.	.	0.78	Collar	.	.	.	mobidb-lite consensus disorder prediction, mobidb-lite consensus disorder prediction, mobidb-lite consensus disorder prediction	.	.	#N/A	#N/A	.
MG592404.1	MG592404.1_prot_AUR82118.1_5	AUR82118.1	NVP1021B_05	342	320	1.021.B.	40	26	no_prediction	.	.	.	hypothetical protein	.	.	.	0.56	Major tail	.	.	.	#N/A	.	.	#N/A	#N/A	.
MG592404.1	MG592404.1_prot_AUR82119.1_6	AUR82119.1	NVP1021B_06	343	556	1.021.B.	40	26	structural	.	.	Portal protein (Portal)	head to tail connecting protein	.	.	.	0.73	HTJ	1.2e-108	VOG0030	head-tail connector protein [n=33]	PF12236 Bacteriophage head to tail connecting protein IPR020991 Head-to-tail connector protein, podovirus-type	Bacteriophage head to tail connecting protein	Bacteriophage head to tail connecting protein	#N/A	#N/A	.
MG592404.1	MG592404.1_prot_AUR82120.1_7	AUR82120.1	NVP1021B_07	344	90	1.021.B.	40	26	other	.	.	.	hypothetical protein	.	.	.	1	Other	6.1e-15	VOG3738	hypothetical protein [n=14]	#N/A	.	.	#N/A	#N/A	.
MG592404.1	MG592404.1_prot_AUR82121.1_8	AUR82121.1	NVP1021B_08	345	234	1.021.B.	40	26	no_prediction	.	.	.	hypothetical protein	7BQQ_A	76.71	Gogy; de novo designed protein, DE NOVO PROTEIN; NMR {synthetic construct}	0.42	Tail fiber	3.1e-49	VOG3739	putative endoprotease [n=5]	mobidb-lite consensus disorder prediction, mobidb-lite consensus disorder prediction, mobidb-lite consensus disorder prediction			#N/A	#N/A	.
MG592404.1	MG592404.1_prot_AUR82122.1_9	AUR82122.1	NVP1021B_09	346	332	1.021.B.	40	26	structural	.	.	Major capsid protein (MCP)	major capsid protein	.	.	.	0.96	Portal	3.9e-112	VOG3740	major capsid protein [n=5]	#N/A			#N/A	#N/A	.
MG592404.1	MG592404.1_prot_AUR82123.1_10	AUR82123.1	NVP1021B_10	347	143	1.021.B.	40	26	structural	.	.	.	hypothetical protein	.	.	.	0.87	Baseplate	2.9e-31	VOG3741	hypothetical protein [n=9]	G3DSA:2.60.120.1110			#N/A	#N/A	.
MG592404.1	MG592404.1_prot_AUR82124.1_11	AUR82124.1	NVP1021B_11	348	101	1.021.B.	40	26	other	.	.	.	hypothetical protein	.	.	.	0.98	Other	.	.	.	mobidb-lite consensus disorder prediction, mobidb-lite consensus disorder prediction	.	.	#N/A	#N/A	.
MG592404.1	MG592404.1_prot_AUR82125.1_12	AUR82125.1	NVP1021B_12	349	103	1.021.B.	40	26	other	.	.	.	hypothetical protein	.	.	.	1	Other	2.7e-14	VOG3742	hypothetical protein [n=11]	mobidb-lite consensus disorder prediction	.	.	#N/A	#N/A	.
MG592404.1	MG592404.1_prot_AUR82126.1_13	AUR82126.1	NVP1021B_13	350	191	1.021.B.	40	26	structural	.	.	Head completion adaptor (Ad3)	head completion adaptor	.	.	.	0.62	HTJ	5.5e-28	VOG2326	hypothetical protein [n=14]	#N/A			#N/A	#N/A	.
MG592404.1	MG592404.1_prot_AUR82127.1_14	AUR82127.1	NVP1021B_14	3481	773	1.021.B.	40	26	structural	.	.	Head-closure (Hc3)	FCCH domain ubiquitin-activating enzyme E1	.	.	.	0.72	Minor tail	6.6e-215	VOG2325	hypothetical protein [n=14]	G3DSA:2.40.30.180 IPR042302 Ubiquitin-activating enzyme E1, FCCH domain superfamily, mobidb-lite consensus disorder prediction, PF16190 Ubiquitin-activating enzyme E1 FCCH domain IPR032418 Ubiquitin-activating enzyme E1, FCCH domain			#N/A	#N/A	.
MG592404.1	MG592404.1_prot_AUR82128.1_15	AUR82128.1	NVP1021B_15	351	153	1.021.B.	40	26	other	.	.	.	hypothetical protein	.	.	.	1	Other	2.9e-31	VOG0035	internal virion protein A [n=34]	#N/A			#N/A	#N/A	.
MG592404.1	MG592404.1_prot_AUR82129.1_16	AUR82129.1	NVP1021B_16	352	188	1.021.B.	40	26	no_prediction	.	.	.	coil containing protein	.	.	.	0.08	Minor capsid	1.2e-24	VOG5506	hypothetical protein [n=10]	Coil, Coil	.	.	#N/A	#N/A	.
MG592404.1	MG592404.1_prot_AUR82130.1_17	AUR82130.1	NVP1021B_17	353	543	1.021.B.	40	26	other	.	.	.	coil containing protein	.	.	.	0.87	Major capsid	.	.	.	mobidb-lite consensus disorder prediction			#N/A	#N/A	.
MG592404.1	MG592404.1_prot_AUR82131.1_18	AUR82131.1	NVP1021B_18	354	2057	1.021.B.	40	26	no_prediction	.	.	.	coil containing protein	.	.	.	1	Portal	.	.	.	Coil, Coil, Coil, mobidb-lite consensus disorder prediction, mobidb-lite consensus disorder prediction, mobidb-lite consensus disorder prediction, PF18834 Large polyvalent protein associated domain 22 IPR040738 Large polyvalent protein associated domain 22			#N/A	#N/A	.
MG592404.1	MG592404.1_prot_AUR82132.1_19	AUR82132.1	NVP1021B_19	355	236	1.021.B.	40	26	structural	adsorption-RBP	.	.	hypothetical protein	.	.	.	0.68	Major tail	.	.	.	#N/A	cellulose 1 4-beta-cellobiosidase activity	cellulose 1 4-beta-cellobiosidase activity	#N/A	#N/A	.
MG592404.1	MG592404.1_prot_AUR82133.1_20	AUR82133.1	NVP1021B_20	356	571	1.021.B.	40	26	structural	adsorption-RBP	.	.	parallel beta-helix repeat protein	.	.	.	0.67	Tail fiber	.	.	.	G3DSA:2.10.10.30, G3DSA:2.160.20.10 IPR012334 Pectin lyase fold, G3DSA:2.160.20.10 IPR012334 Pectin lyase fold, PF18454 Major tropism determinant N-terminal domain IPR041352 Major tropism determinant, N-terminal domain, PF12708 Pectate lyase superfamily protein IPR024535 Pectate lyase superfamily protein, PF13229 Right handed beta helix region IPR039448 Right handed beta helix domain, SM00710 IPR…	Right handed beta helix region	Right handed beta helix region	#N/A	#N/A	.
MG592404.1	MG592404.1_prot_AUR82134.1_21	AUR82134.1	NVP1021B_21	357	158	1.021.B.	40	26	other	.	.	.	TMhelix containing protein	.	.	.	0.98	Other	.	.	.	#N/A	.	.	#N/A	#N/A	.
MG592404.1	MG592404.1_prot_AUR82135.1_22	AUR82135.1	NVP1021B_22	5248	158	1.021.B.	40	26	other	.	.	.	lysozyme	.	.	.	0.98	Other	1.3e-45	VOG4565	lysozyme [n=68]	cd00737 lyz_endolysin_autolysin IPR033907 Endolysin/autolysin, G3DSA:1.10.530.40, PTHR38107, PF00959 Phage lysozyme IPR002196 Glycoside hydrolase, family 24, SSF53955 IPR023346 Lysozyme-like domain superfamily	Phage lysozyme	Phage lysozyme	#N/A	#N/A	.
MG592404.1	MG592404.1_prot_AUR82136.1_23	AUR82136.1	NVP1021B_23	358	110	1.021.B.	40	26	other	.	.	.	TMhelix containing protein	.	.	.	1	Other	.	.	.	#N/A	.	.	#N/A	#N/A	.
MG592404.1	MG592404.1_prot_AUR82137.1_24	AUR82137.1	NVP1021B_24	325	498	1.021.B.	40	26	other	.	.	.	SNF2-related protein	.	.	.	0.97	Other	4.3e-62	VOG4548	helicase [n=252]	cd18013 DEXQc_bact_SNF2, G3DSA:3.40.50.10810 IPR038718 SNF2-like, N-terminal domain superfamily, G3DSA:3.40.50.300, PTHR10799:SF964, PTHR10799, PTHR10799:SF964, PTHR10799, PF00176 SNF2 family N-terminal domain IPR000330 SNF2-related, N-terminal domain, PS51192 Superfamilies 1 and 2 helicase ATP-binding type-1 domain profile. IPR014001 Helicase superfamily 1/2, ATP-binding domain, PS51194 Superfam…	COG0553 Superfamily II DNA RNA helicases SNF2 family	COG0553 Superfamily II DNA RNA helicases SNF2 family	#N/A	#N/A	.
MG592404.1	MG592404.1_prot_AUR82138.1_25	AUR82138.1	NVP1021B_25	359	70	1.021.B.	40	26	other	.	.	.	TMhelix containing protein	.	.	.	1	Other	6.4e-28	VOG5997	hypothetical protein [n=8]	#N/A			#N/A	#N/A	.
MG592404.1	MG592404.1_prot_AUR82139.1_26	AUR82139.1	NVP1021B_26	2995	371	1.021.B.	40	26	other	.	.	.	C-5 cytosine-specific DNA methylase	.	.	.	0.99	Other	2.4e-39	VOG4567	DNA methylase [n=78]	G3DSA:3.40.50.150, PTHR46098, PF00145 C-5 cytosine-specific DNA methylase IPR001525 C-5 cytosine methyltransferase, PS00094 C-5 cytosine-specific DNA methylases active site. IPR018117 DNA methylase, C-5 cytosine-specific, active site, PS51679 C-5 cytosine-specific DNA methylase (Dnmt) domain profile. IPR001525 C-5 cytosine methyltransferase, SSF53335 IPR029063 S-adenosyl-L-methionine-dependent me…	C-5 cytosine-specific DNA methylase	C-5 cytosine-specific DNA methylase	#N/A	#N/A	.
MG592404.1	MG592404.1_prot_AUR82140.1_27	AUR82140.1	NVP1021B_27	360	50	1.021.B.	40	26	other	.	.	.	hypothetical protein	.	.	.	1	Other	.	.	.	#N/A	.	.	#N/A	#N/A	.
MG592404.1	MG592404.1_prot_AUR82141.1_28	AUR82141.1	NVP1021B_28	361	105	1.021.B.	40	26	other	.	.	.	VRR-NUC domain protein	.	.	.	1	Other	.	.	.	G3DSA:3.40.1350.10 IPR011856 tRNA endonuclease-like domain superfamily, SM00990 IPR014883 VRR-NUC domain	VRR-NUC domain protein	VRR-NUC domain protein	#N/A	#N/A	.
MG592404.1	MG592404.1_prot_AUR82142.1_29	AUR82142.1	NVP1021B_29	362	81	1.021.B.	40	26	no_prediction	.	.	.	hypothetical protein	.	.	.	1	Tail shaft	3.8e-18	VOG3772	hypothetical protein [n=3]	#N/A	.	.	#N/A	#N/A	.
MG592404.1	MG592404.1_prot_AUR82143.1_30	AUR82143.1	NVP1021B_30	363	125	1.021.B.	40	26	other	.	.	.	hypothetical protein	.	.	.	1	Other	7.6e-29	VOG7107	hypothetical protein [n=3]	#N/A	regulation of DNA-templated transcription elongation	regulation of DNA-templated transcription elongation	#N/A	#N/A	.
MG592404.1	MG592404.1_prot_AUR82144.1_31	AUR82144.1	NVP1021B_31	48	691	1.021.B.	40	26	other	.	.	.	ribonuclease H-like domain protein	.	.	.	0.99	Other	1.3e-55	VOG4577	DNA polymerase [n=189]	G3DSA:3.90.1600.20, SSF53098 IPR012337 Ribonuclease H-like superfamily, SSF56672	nucleic acid binding	nucleic acid binding	#N/A	#N/A	.
MG592404.1	MG592404.1_prot_AUR82145.1_32	AUR82145.1	NVP1021B_32	364	151	1.021.B.	40	26	other	.	.	.	hypothetical protein	.	.	.	1	Other	8.9e-27	VOG6394	hypothetical protein [n=5]	#N/A	sequence-specific DNA binding transcription factor activity	sequence-specific DNA binding transcription factor activity	#N/A	#N/A	.
MG592404.1	MG592404.1_prot_AUR82146.1_33	AUR82146.1	NVP1021B_33	365	255	1.021.B.	40	26	other	.	.	.	nucleic acid-binding%2C OB-fold protein	.	.	.	0.98	Other	9.3e-25	VOG0018	DNA ligase [n=230]	G3DSA:3.30.1490.70, G3DSA:3.30.470.30, G3DSA:2.40.50.140, SSF56091, SSF50249 IPR012340 Nucleic acid-binding, OB-fold	ligase activity	ligase activity	#N/A	#N/A	.
MG592404.1	MG592404.1_prot_AUR82147.1_34	AUR82147.1	NVP1021B_34	366	170	1.021.B.	40	26	other	.	.	.	DNA N-6-adenine-methyltransferase	.	.	.	1	Other	1.4e-26	VOG0822	hypothetical protein [n=53]	PF05869 DNA N-6-adenine-methyltransferase (Dam) IPR008593 DNA N-6-adenine-methyltransferase	nuclear chromosome segregation	nuclear chromosome segregation	#N/A	#N/A	.
MG592404.1	MG592404.1_prot_AUR82148.1_35	AUR82148.1	NVP1021B_35	367	299	1.021.B.	40	26	other	.	Recombinase, Gp2.5-like	.	protein of unknown function DUF2815	.	.	.	0.75	Major tail	1.5e-13	VOG0021	hypothetical protein [n=92]	G3DSA:2.40.50.140, mobidb-lite consensus disorder prediction, mobidb-lite consensus disorder prediction, PF10991 Protein of unknown function (DUF2815) IPR022595 Protein of unknown function DUF2815	Protein of unknown function (DUF2815)	Protein of unknown function (DUF2815)	1	PDB header: dna binding protein # Chain: A: PDB Molecule: single-stranded dna-binding protein; PDBTitle: single-stranded dna-binding protein from bacteriophage enc34 in2 complex with ssdna	.
MG592404.1	MG592404.1_prot_AUR82149.1_36	AUR82149.1	NVP1021B_36	52	450	1.021.B.	40	26	other	.	.	.	coil containing protein	.	.	.	0.99	Other	.	.	.	Coil, PF10926 Protein of unknown function (DUF2800) IPR021229 Protein of unknown function DUF2800	Protein of unknown function (DUF2800)	Protein of unknown function (DUF2800)	#N/A	#N/A	.
MG592404.1	MG592404.1_prot_AUR82150.1_37	AUR82150.1	NVP1021B_37	368	112	1.021.B.	40	26	other	.	.	.	hypothetical protein	.	.	.	0.96	Other	.	.	.	#N/A	.	.	#N/A	#N/A	.
MG592404.1	MG592404.1_prot_AUR82151.1_38	AUR82151.1	NVP1021B_38	369	72	1.021.B.	40	26	no_prediction	.	.	.	hypothetical protein	.	.	.	0.85	HTJ	.	.	.	#N/A	.	.	#N/A	#N/A	.
MG592404.1	MG592404.1_prot_AUR82152.1_39	AUR82152.1	NVP1021B_39	614	185	1.021.B.	40	26	other	.	.	.	hypothetical protein	.	.	.	1	Other	5.5e-22	VOG4813	hypothetical protein [n=3]	SSF54060, SSF54171 IPR016177 DNA-binding domain superfamily	HNH endonuclease	HNH endonuclease	#N/A	#N/A	.
MG592404.1	MG592404.1_prot_AUR82153.1_40	AUR82153.1	NVP1021B_40	370	864	1.021.B.	40	26	other	.	.	.	coil containing protein	.	.	.	0.98	Other	4.4e-31	VOG7429	hypothetical protein [n=4]	Coil	regulation of circadian rhythm	regulation of circadian rhythm	#N/A	#N/A	.
MG592404.1	MG592404.1_prot_AUR82154.1_41	AUR82154.1	NVP1021B_41	371	70	1.021.B.	40	26	other	.	.	.	protein of unknown function DUF3310	.	.	.	0.99	Other	1.1e-17	VOG4559	hypothetical protein [n=385]	PF11753 Protein of unknwon function (DUF3310) IPR021739 SaV-like	Protein of unknwon function (DUF3310)	Protein of unknwon function (DUF3310)	#N/A	#N/A	.
MG592404.1	MG592404.1_prot_AUR82155.1_42	AUR82155.1	NVP1021B_42	372	650	1.021.B.	40	26	other	.	.	.	hypothetical protein	.	.	.	0.98	Other	9.1e-36	VOG0088	ribonucleotide reductase [n=100]	G3DSA:3.20.70.20, G3DSA:3.20.70.20, G3DSA:3.20.70.20, PTHR43371, SSF51998	ribonucleoside-diphosphate reductase activity thioredoxin disulfide as acceptor	ribonucleoside-diphosphate reductase activity thioredoxin disulfide as acceptor	#N/A	#N/A	.
MG592404.1	MG592404.1_prot_AUR82156.1_43	AUR82156.1	NVP1021B_43	373	93	1.021.B.	40	26	other	.	.	.	hypothetical protein	.	.	.	0.99	Other	.	.	.	#N/A	.	.	#N/A	#N/A	.
MG592404.1	MG592404.1_prot_AUR82157.1_44	AUR82157.1	NVP1021B_44	2251	139	1.021.B.	40	26	other	.	.	.	dUTPase	.	.	.	0.98	Other	1.1e-43	VOG0085	deoxyuridine 5'-triphosphate nucleotidohydrolase [n=40]	cd07557 trimeric_dUTPase IPR033704 dUTPase, trimeric, G3DSA:2.70.40.10 IPR036157 dUTPase-like superfamily, PTHR11241:SF0, PTHR11241 IPR008181 Deoxyuridine triphosphate nucleotidohydrolase, PF00692 dUTPase IPR029054 dUTPase-like, SSF51283 IPR036157 dUTPase-like superfamily, TIGR00576 dut: dUTP diphosphatase IPR008181 Deoxyuridine triphosphate nucleotidohydrolase	This enzyme is involved in nucleotide metabolism it produces dUMP the immediate precursor of thymidine nucleotides and it decreases the intracellular concentration of dUTP so that uracil cannot be incorporated into DNA	This enzyme is involved in nucleotide metabolism it produces dUMP the immediate precursor of thymidine nucleotides and it decreases the intracellular concentration of dUTP so that uracil cannot be incorporated into DNA	#N/A	#N/A	.
MG592404.1	MG592404.1_prot_AUR82158.1_45	AUR82158.1	NVP1021B_45	374	84	1.021.B.	40	26	other	.	.	.	hypothetical protein	.	.	.	1	Other	.	.	.	mobidb-lite consensus disorder prediction	.	.	#N/A	#N/A	.
MG592404.1	MG592404.1_prot_AUR82159.1_46	AUR82159.1	NVP1021B_46	375	70	1.021.B.	40	26	other	.	.	.	hypothetical protein	.	.	.	1	Other	.	.	.	#N/A	.	.	#N/A	#N/A	.
MG592404.1	MG592404.1_prot_AUR82160.1_47	AUR82160.1	NVP1021B_47	376	137	1.021.B.	40	26	structural	adsorption-RBP	.	.	pectin lyase fold/virulence factor	.	.	.	1	Other	.	.	.	SSF51126 IPR011050 Pectin lyase fold/virulence factor	.	.	#N/A	#N/A	.
MG592404.1	MG592404.1_prot_AUR82161.1_48	AUR82161.1	NVP1021B_48	377	36	1.021.B.	40	26	other	.	.	.	hypothetical protein	.	.	.	1	Other	.	.	.	Coil	.	.	#N/A	#N/A	.
MG592404.1	MG592404.1_prot_AUR82162.1_49	AUR82162.1	NVP1021B_49	378	98	1.021.B.	40	26	other	.	.	.	coil containing protein	.	.	.	0.99	Other	.	.	.	Coil	.	.	#N/A	#N/A	.
MG592404.1	MG592404.1_prot_AUR82163.1_50	AUR82163.1	NVP1021B_50	3535	152	1.021.B.	40	26	other	.	.	.	hypothetical protein	.	.	.	1	Other	.	.	.	#N/A	.	.	#N/A	#N/A	.
MG592405.1	MG592405.1_prot_AUR82164.1_1	AUR82164.1	NVP1021C_01	3523	166	1.021.C.	40	26	other	.	.	.	hypothetical protein	.	.	.	1	Other	.	.	.	#N/A	.	.	#N/A	#N/A	.
MG592405.1	MG592405.1_prot_AUR82165.1_2	AUR82165.1	NVP1021C_02	339	150	1.021.C.	40	26	other	.	.	.	terminase small subunit	.	.	.	0.99	Other	.	.	.	G3DSA:1.10.10.1400 IPR038713 Terminase small subunit, N-terminal domain superfamily, PF03592 Terminase small subunit IPR005335 Terminase small subunit	.	.	#N/A	#N/A	.
MG592405.1	MG592405.1_prot_AUR82166.1_3	AUR82166.1	NVP1021C_03	340	505	1.021.C.	40	26	other	.	.	Large subunit terminase (TermL)	terminase-like family protein	.	.	.	0.88	Portal	.	.	.	G3DSA:3.40.50.300, mobidb-lite consensus disorder prediction, mobidb-lite consensus disorder prediction	A helicase nuclease that prepares dsDNA breaks (DSB) for recombinational DNA repair. Binds to DSBs and unwinds DNA via a highly rapid and processive ATP-dependent bidirectional helicase activity. Unwinds dsDNA until it encounters a Chi (crossover hotspot instigator) sequence from the 3' direction. Cuts ssDNA a few nucleotides 3' to the Chi site. The properties and activities of the enzyme are cha…	A helicase nuclease that prepares dsDNA breaks (DSB) for recombinational DNA repair. Binds to DSBs and unwinds DNA via a highly rapid and processive ATP-dependent bidirectional helicase activity. Unwinds dsDNA until it encounters a Chi (crossover hotspot instigator) sequence from the 3' direction. Cuts ssDNA a few nucleotides 3' to the Chi site. The properties and activities of the enzyme are cha…	#N/A	#N/A	.
MG592405.1	MG592405.1_prot_AUR82167.1_4	AUR82167.1	NVP1021C_04	341	71	1.021.C.	40	26	no_prediction	.	.	.	hypothetical protein	.	.	.	0.78	Collar	.	.	.	mobidb-lite consensus disorder prediction, mobidb-lite consensus disorder prediction, mobidb-lite consensus disorder prediction	.	.	#N/A	#N/A	.
MG592405.1	MG592405.1_prot_AUR82168.1_5	AUR82168.1	NVP1021C_05	342	320	1.021.C.	40	26	no_prediction	.	.	.	hypothetical protein	.	.	.	0.56	Major tail	.	.	.	#N/A	.	.	#N/A	#N/A	.
MG592405.1	MG592405.1_prot_AUR82169.1_6	AUR82169.1	NVP1021C_06	343	556	1.021.C.	40	26	structural	.	.	Portal protein (Portal)	head to tail connecting protein	.	.	.	0.73	HTJ	1.2e-108	VOG0030	head-tail connector protein [n=33]	PF12236 Bacteriophage head to tail connecting protein IPR020991 Head-to-tail connector protein, podovirus-type	Bacteriophage head to tail connecting protein	Bacteriophage head to tail connecting protein	#N/A	#N/A	.
MG592405.1	MG592405.1_prot_AUR82170.1_7	AUR82170.1	NVP1021C_07	344	90	1.021.C.	40	26	other	.	.	.	hypothetical protein	.	.	.	1	Other	6.1e-15	VOG3738	hypothetical protein [n=14]	#N/A	.	.	#N/A	#N/A	.
MG592405.1	MG592405.1_prot_AUR82171.1_8	AUR82171.1	NVP1021C_08	345	234	1.021.C.	40	26	no_prediction	.	.	.	hypothetical protein	.	.	.	0.42	Tail fiber	3.1e-49	VOG3739	putative endoprotease [n=5]	mobidb-lite consensus disorder prediction, mobidb-lite consensus disorder prediction, mobidb-lite consensus disorder prediction			#N/A	#N/A	.
MG592405.1	MG592405.1_prot_AUR82172.1_9	AUR82172.1	NVP1021C_09	346	332	1.021.C.	40	26	structural	.	.	Major capsid protein (MCP)	major capsid protein	.	.	.	0.96	Portal	3.9e-112	VOG3740	major capsid protein [n=5]	#N/A			#N/A	#N/A	.
MG592405.1	MG592405.1_prot_AUR82173.1_10	AUR82173.1	NVP1021C_10	347	143	1.021.C.	40	26	structural	.	.	.	hypothetical protein	.	.	.	0.87	Baseplate	2.9e-31	VOG3741	hypothetical protein [n=9]	G3DSA:2.60.120.1110			#N/A	#N/A	.
MG592405.1	MG592405.1_prot_AUR82174.1_11	AUR82174.1	NVP1021C_11	348	101	1.021.C.	40	26	other	.	.	.	hypothetical protein	.	.	.	0.98	Other	.	.	.	mobidb-lite consensus disorder prediction, mobidb-lite consensus disorder prediction	.	.	#N/A	#N/A	.
MG592405.1	MG592405.1_prot_AUR82175.1_12	AUR82175.1	NVP1021C_12	349	103	1.021.C.	40	26	other	.	.	.	hypothetical protein	.	.	.	1	Other	2.7e-14	VOG3742	hypothetical protein [n=11]	mobidb-lite consensus disorder prediction	.	.	#N/A	#N/A	.
MG592405.1	MG592405.1_prot_AUR82176.1_13	AUR82176.1	NVP1021C_13	350	191	1.021.C.	40	26	structural	.	.	Head completion adaptor (Ad3)	head completion adaptor	.	.	.	0.62	HTJ	5.5e-28	VOG2326	hypothetical protein [n=14]	#N/A			#N/A	#N/A	.
MG592405.1	MG592405.1_prot_AUR82177.1_14	AUR82177.1	NVP1021C_14	3481	773	1.021.C.	40	26	structural	.	.	Head-closure (Hc3)	FCCH domain ubiquitin-activating enzyme E1	.	.	.	0.7	Minor tail	3.5e-215	VOG2325	hypothetical protein [n=14]	G3DSA:2.40.30.180 IPR042302 Ubiquitin-activating enzyme E1, FCCH domain superfamily, mobidb-lite consensus disorder prediction, PF16190 Ubiquitin-activating enzyme E1 FCCH domain IPR032418 Ubiquitin-activating enzyme E1, FCCH domain			#N/A	#N/A	.
MG592405.1	MG592405.1_prot_AUR82178.1_15	AUR82178.1	NVP1021C_15	351	153	1.021.C.	40	26	other	.	.	.	hypothetical protein	.	.	.	1	Other	2.9e-31	VOG0035	internal virion protein A [n=34]	#N/A			#N/A	#N/A	.
MG592405.1	MG592405.1_prot_AUR82179.1_16	AUR82179.1	NVP1021C_16	352	188	1.021.C.	40	26	no_prediction	.	.	.	coil containing protein	.	.	.	0.08	Minor capsid	1.2e-24	VOG5506	hypothetical protein [n=10]	Coil, Coil	.	.	#N/A	#N/A	.
MG592405.1	MG592405.1_prot_AUR82180.1_17	AUR82180.1	NVP1021C_17	353	543	1.021.C.	40	26	other	.	.	.	coil containing protein	.	.	.	0.87	Major capsid	.	.	.	mobidb-lite consensus disorder prediction			#N/A	#N/A	.
MG592405.1	MG592405.1_prot_AUR82181.1_18	AUR82181.1	NVP1021C_18	354	2057	1.021.C.	40	26	no_prediction	.	.	.	coil containing protein	.	.	.	1	Portal	.	.	.	Coil, Coil, Coil, mobidb-lite consensus disorder prediction, mobidb-lite consensus disorder prediction, mobidb-lite consensus disorder prediction, PF18834 Large polyvalent protein associated domain 22 IPR040738 Large polyvalent protein associated domain 22			#N/A	#N/A	.
MG592405.1	MG592405.1_prot_AUR82182.1_19	AUR82182.1	NVP1021C_19	355	236	1.021.C.	40	26	structural	adsorption-RBP	.	.	hypothetical protein	.	.	.	0.68	Major tail	.	.	.	#N/A	cellulose 1 4-beta-cellobiosidase activity	cellulose 1 4-beta-cellobiosidase activity	#N/A	#N/A	.
MG592405.1	MG592405.1_prot_AUR82183.1_20	AUR82183.1	NVP1021C_20	356	571	1.021.C.	40	26	structural	adsorption-RBP	.	.	parallel beta-helix repeat protein	.	.	.	0.67	Tail fiber	.	.	.	G3DSA:2.10.10.30, G3DSA:2.160.20.10 IPR012334 Pectin lyase fold, G3DSA:2.160.20.10 IPR012334 Pectin lyase fold, PF18454 Major tropism determinant N-terminal domain IPR041352 Major tropism determinant, N-terminal domain, PF12708 Pectate lyase superfamily protein IPR024535 Pectate lyase superfamily protein, PF13229 Right handed beta helix region IPR039448 Right handed beta helix domain, SM00710 IPR…	Right handed beta helix region	Right handed beta helix region	#N/A	#N/A	.
MG592405.1	MG592405.1_prot_AUR82184.1_21	AUR82184.1	NVP1021C_21	357	158	1.021.C.	40	26	other	.	.	.	TMhelix containing protein	.	.	.	0.98	Other	.	.	.	#N/A	.	.	#N/A	#N/A	.
MG592405.1	MG592405.1_prot_AUR82185.1_22	AUR82185.1	NVP1021C_22	5248	158	1.021.C.	40	26	other	.	.	.	lysozyme	.	.	.	0.98	Other	1.3e-45	VOG4565	lysozyme [n=68]	cd00737 lyz_endolysin_autolysin IPR033907 Endolysin/autolysin, G3DSA:1.10.530.40, PTHR38107, PF00959 Phage lysozyme IPR002196 Glycoside hydrolase, family 24, SSF53955 IPR023346 Lysozyme-like domain superfamily	Phage lysozyme	Phage lysozyme	#N/A	#N/A	.
MG592405.1	MG592405.1_prot_AUR82186.1_23	AUR82186.1	NVP1021C_23	358	110	1.021.C.	40	26	other	.	.	.	TMhelix containing protein	.	.	.	1	Other	.	.	.	#N/A	.	.	#N/A	#N/A	.
MG592405.1	MG592405.1_prot_AUR82187.1_24	AUR82187.1	NVP1021C_24	325	498	1.021.C.	40	26	other	.	.	.	SNF2-related protein	.	.	.	0.97	Other	4.3e-62	VOG4548	helicase [n=252]	cd18013 DEXQc_bact_SNF2, G3DSA:3.40.50.10810 IPR038718 SNF2-like, N-terminal domain superfamily, G3DSA:3.40.50.300, PTHR10799:SF964, PTHR10799, PTHR10799:SF964, PTHR10799, PF00176 SNF2 family N-terminal domain IPR000330 SNF2-related, N-terminal domain, PS51192 Superfamilies 1 and 2 helicase ATP-binding type-1 domain profile. IPR014001 Helicase superfamily 1/2, ATP-binding domain, PS51194 Superfam…	COG0553 Superfamily II DNA RNA helicases SNF2 family	COG0553 Superfamily II DNA RNA helicases SNF2 family	#N/A	#N/A	.
MG592405.1	MG592405.1_prot_AUR82188.1_25	AUR82188.1	NVP1021C_25	359	70	1.021.C.	40	26	other	.	.	.	TMhelix containing protein	.	.	.	1	Other	6.4e-28	VOG5997	hypothetical protein [n=8]	#N/A			#N/A	#N/A	.
MG592405.1	MG592405.1_prot_AUR82189.1_26	AUR82189.1	NVP1021C_26	2995	371	1.021.C.	40	26	other	.	.	.	C-5 cytosine-specific DNA methylase	.	.	.	0.99	Other	2.4e-39	VOG4567	DNA methylase [n=78]	G3DSA:3.40.50.150, PTHR46098, PF00145 C-5 cytosine-specific DNA methylase IPR001525 C-5 cytosine methyltransferase, PS00094 C-5 cytosine-specific DNA methylases active site. IPR018117 DNA methylase, C-5 cytosine-specific, active site, PS51679 C-5 cytosine-specific DNA methylase (Dnmt) domain profile. IPR001525 C-5 cytosine methyltransferase, SSF53335 IPR029063 S-adenosyl-L-methionine-dependent me…	C-5 cytosine-specific DNA methylase	C-5 cytosine-specific DNA methylase	#N/A	#N/A	.
MG592405.1	MG592405.1_prot_AUR82190.1_27	AUR82190.1	NVP1021C_27	360	50	1.021.C.	40	26	other	.	.	.	hypothetical protein	.	.	.	1	Other	.	.	.	#N/A	.	.	#N/A	#N/A	.
MG592405.1	MG592405.1_prot_AUR82191.1_28	AUR82191.1	NVP1021C_28	361	105	1.021.C.	40	26	other	.	.	.	VRR-NUC domain protein	.	.	.	1	Other	.	.	.	G3DSA:3.40.1350.10 IPR011856 tRNA endonuclease-like domain superfamily, SM00990 IPR014883 VRR-NUC domain	VRR-NUC domain protein	VRR-NUC domain protein	#N/A	#N/A	.
MG592405.1	MG592405.1_prot_AUR82192.1_29	AUR82192.1	NVP1021C_29	362	81	1.021.C.	40	26	no_prediction	.	.	.	hypothetical protein	.	.	.	1	Tail shaft	3.8e-18	VOG3772	hypothetical protein [n=3]	#N/A	.	.	#N/A	#N/A	.
MG592405.1	MG592405.1_prot_AUR82193.1_30	AUR82193.1	NVP1021C_30	363	125	1.021.C.	40	26	other	.	.	.	hypothetical protein	.	.	.	1	Other	7.6e-29	VOG7107	hypothetical protein [n=3]	#N/A	regulation of DNA-templated transcription elongation	regulation of DNA-templated transcription elongation	#N/A	#N/A	.
MG592405.1	MG592405.1_prot_AUR82194.1_31	AUR82194.1	NVP1021C_31	48	691	1.021.C.	40	26	other	.	.	.	ribonuclease H-like domain protein	.	.	.	0.99	Other	1.3e-55	VOG4577	DNA polymerase [n=189]	G3DSA:3.90.1600.20, SSF53098 IPR012337 Ribonuclease H-like superfamily, SSF56672	nucleic acid binding	nucleic acid binding	#N/A	#N/A	.
MG592405.1	MG592405.1_prot_AUR82195.1_32	AUR82195.1	NVP1021C_32	364	151	1.021.C.	40	26	other	.	.	.	hypothetical protein	.	.	.	1	Other	8.9e-27	VOG6394	hypothetical protein [n=5]	#N/A	sequence-specific DNA binding transcription factor activity	sequence-specific DNA binding transcription factor activity	#N/A	#N/A	.
MG592405.1	MG592405.1_prot_AUR82196.1_33	AUR82196.1	NVP1021C_33	365	255	1.021.C.	40	26	other	.	.	.	nucleic acid-binding%2C OB-fold protein	.	.	.	0.98	Other	9.3e-25	VOG0018	DNA ligase [n=230]	G3DSA:3.30.1490.70, G3DSA:3.30.470.30, G3DSA:2.40.50.140, SSF56091, SSF50249 IPR012340 Nucleic acid-binding, OB-fold	ligase activity	ligase activity	#N/A	#N/A	.
MG592405.1	MG592405.1_prot_AUR82197.1_34	AUR82197.1	NVP1021C_34	366	170	1.021.C.	40	26	other	.	.	.	DNA N-6-adenine-methyltransferase	.	.	.	1	Other	1.4e-26	VOG0822	hypothetical protein [n=53]	PF05869 DNA N-6-adenine-methyltransferase (Dam) IPR008593 DNA N-6-adenine-methyltransferase	nuclear chromosome segregation	nuclear chromosome segregation	#N/A	#N/A	.
MG592405.1	MG592405.1_prot_AUR82198.1_35	AUR82198.1	NVP1021C_35	367	299	1.021.C.	40	26	other	.	Recombinase, Gp2.5-like	.	protein of unknown function DUF2815	.	.	.	0.75	Major tail	1.5e-13	VOG0021	hypothetical protein [n=92]	G3DSA:2.40.50.140, mobidb-lite consensus disorder prediction, mobidb-lite consensus disorder prediction, PF10991 Protein of unknown function (DUF2815) IPR022595 Protein of unknown function DUF2815	Protein of unknown function (DUF2815)	Protein of unknown function (DUF2815)	1	PDB header: dna binding protein # Chain: A: PDB Molecule: single-stranded dna-binding protein; PDBTitle: single-stranded dna-binding protein from bacteriophage enc34 in2 complex with ssdna	.
MG592405.1	MG592405.1_prot_AUR82199.1_36	AUR82199.1	NVP1021C_36	52	450	1.021.C.	40	26	other	.	.	.	coil containing protein	.	.	.	0.99	Other	.	.	.	Coil, PF10926 Protein of unknown function (DUF2800) IPR021229 Protein of unknown function DUF2800	Protein of unknown function (DUF2800)	Protein of unknown function (DUF2800)	#N/A	#N/A	.
MG592405.1	MG592405.1_prot_AUR82200.1_37	AUR82200.1	NVP1021C_37	368	112	1.021.C.	40	26	other	.	.	.	hypothetical protein	.	.	.	0.96	Other	.	.	.	#N/A	.	.	#N/A	#N/A	.
MG592405.1	MG592405.1_prot_AUR82201.1_38	AUR82201.1	NVP1021C_38	369	72	1.021.C.	40	26	no_prediction	.	.	.	hypothetical protein	.	.	.	0.85	HTJ	.	.	.	#N/A	.	.	#N/A	#N/A	.
MG592405.1	MG592405.1_prot_AUR82202.1_39	AUR82202.1	NVP1021C_39	614	185	1.021.C.	40	26	other	.	.	.	hypothetical protein	.	.	.	1	Other	5.5e-22	VOG4813	hypothetical protein [n=3]	SSF54060, SSF54171 IPR016177 DNA-binding domain superfamily	HNH endonuclease	HNH endonuclease	#N/A	#N/A	.
MG592405.1	MG592405.1_prot_AUR82203.1_40	AUR82203.1	NVP1021C_40	370	864	1.021.C.	40	26	other	.	.	.	coil containing protein	.	.	.	0.98	Other	4.4e-31	VOG7429	hypothetical protein [n=4]	Coil	regulation of circadian rhythm	regulation of circadian rhythm	#N/A	#N/A	.
MG592405.1	MG592405.1_prot_AUR82204.1_41	AUR82204.1	NVP1021C_41	371	70	1.021.C.	40	26	other	.	.	.	protein of unknown function DUF3310	.	.	.	0.99	Other	1.1e-17	VOG4559	hypothetical protein [n=385]	PF11753 Protein of unknwon function (DUF3310) IPR021739 SaV-like	Protein of unknwon function (DUF3310)	Protein of unknwon function (DUF3310)	#N/A	#N/A	.
MG592405.1	MG592405.1_prot_AUR82205.1_42	AUR82205.1	NVP1021C_42	372	650	1.021.C.	40	26	other	.	.	.	hypothetical protein	.	.	.	0.98	Other	9.1e-36	VOG0088	ribonucleotide reductase [n=100]	G3DSA:3.20.70.20, G3DSA:3.20.70.20, G3DSA:3.20.70.20, PTHR43371, SSF51998	ribonucleoside-diphosphate reductase activity thioredoxin disulfide as acceptor	ribonucleoside-diphosphate reductase activity thioredoxin disulfide as acceptor	#N/A	#N/A	.
MG592405.1	MG592405.1_prot_AUR82206.1_43	AUR82206.1	NVP1021C_43	373	93	1.021.C.	40	26	other	.	.	.	hypothetical protein	.	.	.	0.99	Other	.	.	.	#N/A	.	.	#N/A	#N/A	.
MG592405.1	MG592405.1_prot_AUR82207.1_44	AUR82207.1	NVP1021C_44	2251	139	1.021.C.	40	26	other	.	.	.	dUTPase	.	.	.	0.98	Other	1.1e-43	VOG0085	deoxyuridine 5'-triphosphate nucleotidohydrolase [n=40]	cd07557 trimeric_dUTPase IPR033704 dUTPase, trimeric, G3DSA:2.70.40.10 IPR036157 dUTPase-like superfamily, PTHR11241:SF0, PTHR11241 IPR008181 Deoxyuridine triphosphate nucleotidohydrolase, PF00692 dUTPase IPR029054 dUTPase-like, SSF51283 IPR036157 dUTPase-like superfamily, TIGR00576 dut: dUTP diphosphatase IPR008181 Deoxyuridine triphosphate nucleotidohydrolase	This enzyme is involved in nucleotide metabolism it produces dUMP the immediate precursor of thymidine nucleotides and it decreases the intracellular concentration of dUTP so that uracil cannot be incorporated into DNA	This enzyme is involved in nucleotide metabolism it produces dUMP the immediate precursor of thymidine nucleotides and it decreases the intracellular concentration of dUTP so that uracil cannot be incorporated into DNA	#N/A	#N/A	.
MG592405.1	MG592405.1_prot_AUR82208.1_45	AUR82208.1	NVP1021C_45	374	84	1.021.C.	40	26	other	.	.	.	hypothetical protein	.	.	.	1	Other	.	.	.	mobidb-lite consensus disorder prediction	.	.	#N/A	#N/A	.
MG592405.1	MG592405.1_prot_AUR82209.1_46	AUR82209.1	NVP1021C_46	375	70	1.021.C.	40	26	other	.	.	.	hypothetical protein	.	.	.	1	Other	.	.	.	#N/A	.	.	#N/A	#N/A	.
MG592405.1	MG592405.1_prot_AUR82210.1_47	AUR82210.1	NVP1021C_47	376	137	1.021.C.	40	26	structural	adsorption-RBP	.	.	pectin lyase fold/virulence factor	.	.	.	1	Other	.	.	.	SSF51126 IPR011050 Pectin lyase fold/virulence factor	.	.	#N/A	#N/A	.
MG592405.1	MG592405.1_prot_AUR82211.1_48	AUR82211.1	NVP1021C_48	377	36	1.021.C.	40	26	other	.	.	.	hypothetical protein	.	.	.	1	Other	.	.	.	Coil	.	.	#N/A	#N/A	.
MG592405.1	MG592405.1_prot_AUR82212.1_49	AUR82212.1	NVP1021C_49	378	98	1.021.C.	40	26	other	.	.	.	coil containing protein	.	.	.	0.99	Other	.	.	.	Coil	.	.	#N/A	#N/A	.
MG592405.1	MG592405.1_prot_AUR82213.1_50	AUR82213.1	NVP1021C_50	3535	152	1.021.C.	40	26	other	.	.	.	hypothetical protein	.	.	.	1	Other	.	.	.	#N/A	.	.	#N/A	#N/A	.
MG592406.1	MG592406.1_prot_AUR82214.1_1	AUR82214.1	NVP1022O_01	379	36	1.022.O.	41	48	other	.	.	.	hypothetical protein	.	.	.	0.98	Other	.	.	.	#N/A	.	.	0.435	PDB header: cell adhesion # Chain: A: PDB Molecule: cs6 fimbrial subunit a, cs6 fimbrial subunit b; PDBTitle: structure of cssa subunit complemented with donor strand2 from cssb subunit of enterotoxigenic escherichia coli3 colonization factor cs6	.
MG592406.1	MG592406.1_prot_AUR82215.1_2	AUR82215.1	NVP1022O_02	5195	581	1.022.O.	41	48	other	.	.	Large subunit terminase (TermL)	terminase large subunit	.	.	.	0.97	Other	.	.	.	G3DSA:3.40.50.300, G3DSA:3.30.420.240			1	PDB header: viral protein # Chain: A: PDB Molecule: gene 2 protein; PDBTitle: crystal structure of the large terminase subunit gp2 of bacterial2 virus sf6	.
MG592406.1	MG592406.1_prot_AUR82216.1_3	AUR82216.1	NVP1022O_03	169	73	1.022.O.	41	48	no_prediction	.	.	.	hypothetical protein	.	.	.	0.59	HTJ	.	.	.	PF10834 Protein of unknown function (DUF2560) IPR022544 Bacteriophage P22, Orf80	.	.	0.179	PDB header: structural genomics, unknown function # Chain: A: PDB Molecule: uncharacterized ntf2-like protein; PDBTitle: crystal structure of ntf2-like protein of unknown function2 (yp_001812677.1) from exiguobacterium sp. 255-15 at 1.50 a resolution	.
MG592406.1	MG592406.1_prot_AUR82217.1_4	AUR82217.1	NVP1022O_04	516	72	1.022.O.	41	48	other	.	.	.	hypothetical protein	.	.	.	1	Other	.	.	.	#N/A	.	.	0.092	PDB header: hydrolase # Chain: A: PDB Molecule: alpha-n-acetylgalactosaminidase; PDBTitle: a-zyme, n-acetylgalactosaminidase	.
MG592406.1	MG592406.1_prot_AUR82218.1_5	AUR82218.1	NVP1022O_05	5196	58	1.022.O.	41	48	other	.	.	.	TMhelix containing protein	.	.	.	1	Other	.	.	.	#N/A	.	.	0.162	PDB header: transport protein/chaperone # Chain: C: PDB Molecule: putative type iii secretion protein yscg; PDBTitle: structure of the yersinia pestis type iii secretion system needle2 protein yscf in complex with its chaperones ysce/yscg	.
MG592406.1	MG592406.1_prot_AUR82219.1_6	AUR82219.1	NVP1022O_06	171	84	1.022.O.	41	48	other	.	.	.	hypothetical protein	.	.	.	1	Other	.	.	.	#N/A	.	.	0.217	PDB header: structural genomics, unknown function # Chain: A: PDB Molecule: protein ygiw; PDBTitle: structure of the hypothetical protein ygiw from e. coli.	.
MG592406.1	MG592406.1_prot_AUR82220.1_7	AUR82220.1	NVP1022O_07	4455	247	1.022.O.	41	48	no_prediction	.	.	.	hypothetical protein	.	.	.	0.79	Major tail	.	.	.	#N/A	.	.	0.697	PDB header: structural protein # Chain: A: PDB Molecule: collagen alpha 1(viii) chain; PDBTitle: crystal structure of a collagen viii nc1 domain trimer	.
MG592406.1	MG592406.1_prot_AUR82221.1_8	AUR82221.1	NVP1022O_08	966	122	1.022.O.	41	48	other	.	.	.	hypothetical protein	.	.	.	0.96	Other	.	.	.	#N/A	.	.	0.338	PDB header: isomerase # Chain: A: PDB Molecule: phosphoglucomutase 1; PDBTitle: crystal structure of the exocytosis-sensitive2 phosphoprotein, pp63/parafusin (phosphoglucomutase) from3 paramecium	.
MG592406.1	MG592406.1_prot_AUR82222.1_9	AUR82222.1	NVP1022O_09	2225	434	1.022.O.	41	48	no_prediction	.	.	.	hypothetical protein	.	.	.	0.52	Tail fiber	.	.	.	mobidb-lite consensus disorder prediction	.	.	0.34	PDB header: translation # Chain: C: PDB Molecule: mrna transport regulator mtr2; PDBTitle: crystal structure of the c. albicans mtr2-mex67 m domain complex	.
MG592406.1	MG592406.1_prot_AUR82223.1_10	AUR82223.1	NVP1022O_10	380	337	1.022.O.	41	48	no_prediction	.	.	.	hypothetical protein	.	.	.	0.59	Major tail	.	.	.	mobidb-lite consensus disorder prediction, mobidb-lite consensus disorder prediction, mobidb-lite consensus disorder prediction	.	.	0.724	PDB header: hydrolase # Chain: B: PDB Molecule: glycosyl hydrolase family 3 n-terminal domain protein; PDBTitle: crystal structure of glycosil hydrolase family 3 n-terminal domain2 protein from bacteroides intestinalis	.
MG592406.1	MG592406.1_prot_AUR82224.1_11	AUR82224.1	NVP1022O_11	381	200	1.022.O.	41	48	other	.	.	.	hypothetical protein	.	.	.	0.98	Other	.	.	.	#N/A	.	.	0.629	PDB header: transcription regulation # Chain: A: PDB Molecule: grea protein; PDBTitle: grea transcript cleavage factor from escherichia coli	.
MG592406.1	MG592406.1_prot_AUR82225.1_12	AUR82225.1	NVP1022O_12	840	453	1.022.O.	41	48	structural	.	.	Portal protein (Portal)	portal protein	.	.	.	0.99	Portal	1.5e-73	VOG1356	hypothetical protein [n=96]	mobidb-lite consensus disorder prediction	Mu-like prophage protein gp29	Mu-like prophage protein gp29	1	PDB header: transport protein # Chain: A: PDB Molecule: portal protein; PDBTitle: crystal structure of the bacteriophage g20c portal protein	.
MG592406.1	MG592406.1_prot_AUR82226.1_13	AUR82226.1	NVP1022O_13	382	75	1.022.O.	41	48	other	.	.	.	hypothetical protein	.	.	.	1	Other	.	.	.	#N/A	.	.	0.44	PDB header: ribosome # Chain: 8: PDB Molecule: 54s ribosomal protein l13, mitochondrial; PDBTitle: structure of the yeast mitochondrial large ribosomal subunit	.
MG592406.1	MG592406.1_prot_AUR82227.1_14	AUR82227.1	NVP1022O_14	5198	62	1.022.O.	41	48	other	.	.	.	coil containing protein	.	.	.	1	Other	.	.	.	Coil, mobidb-lite consensus disorder prediction	.	.	0.469	PDB header: ribosome # Chain: T: PDB Molecule: s19e protein; PDBTitle: structure of the 40s rrna and proteins and p/e trna for eukaryotic2 ribosome based on cryo-em map of thermomyces lanuginosus ribosome at3 8.9a resolution	.
MG592406.1	MG592406.1_prot_AUR82228.1_15	AUR82228.1	NVP1022O_15	422	116	1.022.O.	41	48	other	.	.	.	hypothetical protein	.	.	.	1	Other	.	.	.	#N/A	.	.	0.275	PDB header: unknown function # Chain: A: PDB Molecule: trak; PDBTitle: crystal structure of the potential transfer protein trak from gram-2 positive conjugative plasmid pip501	.
MG592406.1	MG592406.1_prot_AUR82229.1_16	AUR82229.1	NVP1022O_16	383	58	1.022.O.	41	48	other	.	.	.	hypothetical protein	.	.	.	0.98	Other	.	.	.	#N/A	.	.	0.134	PDB header: dna binding protein/dna # Chain: B: PDB Molecule: blastoderm-specific gene 25a; PDBTitle: structure of bsg25a binding with dna	.
MG592406.1	MG592406.1_prot_AUR82230.1_17	AUR82230.1	NVP1022O_17	384	31	1.022.O.	41	48	other	.	.	.	hypothetical protein	.	.	.	1	Other	.	.	.	#N/A	.	.	0.413	PDB header: viral protein # Chain: B: PDB Molecule: e2 glycoprotein; PDBTitle: a structure-based mechanism of sars virus membrane fusion	.
MG592406.1	MG592406.1_prot_AUR82231.1_18	AUR82231.1	NVP1022O_18	519	113	1.022.O.	41	48	other	.	.	.	hypothetical protein	.	.	.	1	Other	.	.	.	#N/A	.	.	0.383	PDB header: hydrolase/dna # Chain: A: PDB Molecule: ecoo109ir; PDBTitle: crystal structure of type ii restrcition endonuclease,2 ecoo109i complexed with cognate dna	.
MG592406.1	MG592406.1_prot_AUR82232.1_19	AUR82232.1	NVP1022O_19	423	78	1.022.O.	41	48	other	.	.	.	hypothetical protein	.	.	.	1	Other	.	.	.	#N/A	.	.	0.231	PDB header: signaling protein # Chain: B: PDB Molecule: metabotropic gaba-b receptor subtype 2; PDBTitle: solution structure of heterodimeric coiled-coil domain of drosophila2 gabab receptor 1 and 2	.
MG592406.1	MG592406.1_prot_AUR82233.1_20	AUR82233.1	NVP1022O_20	176	97	1.022.O.	41	48	other	.	.	.	hypothetical protein	.	.	.	0.99	Other	.	.	.	#N/A	.	.	0.512	PDB header: transcription regulator/dna # Chain: A: PDB Molecule: ler; PDBTitle: structure of the dna complex of the c-terminal domain of ler	.
MG592406.1	MG592406.1_prot_AUR82234.1_21	AUR82234.1	NVP1022O_21	521	101	1.022.O.	41	48	other	.	.	.	hypothetical protein	.	.	.	1	Other	.	.	.	#N/A	.	.	0.661	PDB header: hydrolase # Chain: A: PDB Molecule: glucoamylase; PDBTitle: glycoside hydrolase family 15 glucoamylase from hypocrea jecorina	.
MG592406.1	MG592406.1_prot_AUR82235.1_22	AUR82235.1	NVP1022O_22	178	107	1.022.O.	41	48	other	.	.	.	hypothetical protein	.	.	.	0.99	Other	.	.	.	#N/A	.	.	0.306	PDB header: oncoprotein # Chain: A: PDB Molecule: aml1-eto; PDBTitle: the tetramer structure of the nervy homolgy two (nhr2) domain of aml1-2 eto is critical for aml1-eto's activity	.
MG592406.1	MG592406.1_prot_AUR82236.1_23	AUR82236.1	NVP1022O_23	385	53	1.022.O.	41	48	other	.	.	.	hypothetical protein	.	.	.	1	Other	.	.	.	#N/A	.	.	0.709	PDB header: lyase # Chain: G: PDB Molecule: co-type nitrile hydratase alpha subunit; PDBTitle: crystal structure of co-type nitrile hydratase beta-h71l from2 pseudomonas putida.	.
MG592406.1	MG592406.1_prot_AUR82237.1_24	AUR82237.1	NVP1022O_24	843	75	1.022.O.	41	48	other	.	.	.	hypothetical protein	.	.	.	1	Other	.	.	.	#N/A	.	.	0.1	PDB header: structural genomics, unknown function # Chain: B: PDB Molecule: uncharacterized protein abo_0056; PDBTitle: structure of the uncharacterized protein abo_0056 from the2 hydrocarbon-degrading marine bacterium alcanivorax borkumensis sk2.	.
MG592406.1	MG592406.1_prot_AUR82238.1_25	AUR82238.1	NVP1022O_25	386	325	1.022.O.	41	48	other	.	.	.	hypothetical protein	.	.	.	0.91	Minor capsid	4e-13	VOG4564	hypothetical protein [n=79]	#N/A	Phage Mu protein F like protein	Phage Mu protein F like protein	0.335	PDB header: structural genomics,unknown function # Chain: A: PDB Molecule: hypothetical protein mg027; PDBTitle: a conserved hypothetical protein from mycoplasma genitalium shows2 structural homology to nusb proteins	.
MG592406.1	MG592406.1_prot_AUR82239.1_26	AUR82239.1	NVP1022O_26	2205	435	1.022.O.	41	48	other	.	.	.	hypothetical protein	.	.	.	1	Other	6.4e-56	VOG4805	hypothetical protein [n=11]	PF13455 Meiotically up-regulated gene 113			0.905	PDB header: oxidoreductase # Chain: B: PDB Molecule: nigerythrin; PDBTitle: partially reduced state of nigerythrin	.
MG592406.1	MG592406.1_prot_AUR82240.1_27	AUR82240.1	NVP1022O_27	387	137	1.022.O.	41	48	other	.	.	.	putative serine protease	.	.	.	1	Other	6.3e-38	VOG8289	hypothetical protein [n=3]	#N/A	Pfam:Peptidase_S78_2	Pfam:Peptidase_S78_2	0.221	PDB header: structural genomics, unknown function # Chain: A: PDB Molecule: hypothetical protein sdhl; PDBTitle: crystal structure of a fragment (residues 11 to 161) of l-serine2 dehydratase from legionella pneumophila	.
MG592406.1	MG592406.1_prot_AUR82241.1_28	AUR82241.1	NVP1022O_28	179	327	1.022.O.	41	48	no_prediction	.	.	.	hypothetical protein	.	.	.	0.09	Minor capsid	.	.	.	mobidb-lite consensus disorder prediction	.	.	0.304	PDB header: transferase/rna binding protein # Chain: A: PDB Molecule: rna replicase polyprotein; PDBTitle: turnip yellow mosaic virus proteinase and escherichia coli 30s2 ribosomal s15	.
MG592406.1	MG592406.1_prot_AUR82242.1_29	AUR82242.1	NVP1022O_29	180	132	1.022.O.	41	48	other	.	.	.	hypothetical protein	.	.	.	0.96	Other	.	.	.	#N/A	.	.	0.385	PDB header: transcription # Chain: A: PDB Molecule: transcriptional regulator, putative; PDBTitle: putative sugar-binding domain of transcriptional regulator deor from2 pseudomonas syringae pv. tomato	.
MG592406.1	MG592406.1_prot_AUR82243.1_30	AUR82243.1	NVP1022O_30	181	337	1.022.O.	41	48	structural	.	.	Major capsid protein (MCP)	major capsid protein	.	.	.	1	Major capsid	2.4e-77	VOG3178	major capsid protein [n=6]	G3DSA:3.90.1690.10	Phage major capsid protein E	Phage major capsid protein E	1	PDB header: viral protein # Chain: A: PDB Molecule: phage-related protein; PDBTitle: crystal structure of a phage-related protein (bb3626) from bordetella2 bronchiseptica rb50 at 2.05 a resolution	.
MG592406.1	MG592406.1_prot_AUR82244.1_31	AUR82244.1	NVP1022O_31	4658	131	1.022.O.	41	48	no_prediction	.	.	.	hypothetical protein	.	.	.	0.97	Other	.	.	.	#N/A	.	.	0.517	PDB header: ligase # Chain: L: PDB Molecule: glutamate-ammonia ligase domain-containing protein 1; PDBTitle: lengsin is a survivor of an ancient family of class i glutamine2 synthetases in eukaryotes that has undergone evolutionary re-3 engineering for a tissue-specific role in the vertebrate eye lens.	.
MG592406.1	MG592406.1_prot_AUR82245.1_32	AUR82245.1	NVP1022O_33	388	85	1.022.O.	41	48	other	.	.	.	TMhelix containing protein	.	.	.	1	Other	.	.	.	#N/A	.	.	0.159	PDB header: signaling protein # Chain: A: PDB Molecule: cytokine receptor common subunit beta; PDBTitle: transmembrane structure of the p441a mutant of the cytokine receptor2 common subunit beta	.
MG592406.1	MG592406.1_prot_AUR82246.1_33	AUR82246.1	NVP1022O_34	405	158	1.022.O.	41	48	no_prediction	.	.	.	hypothetical protein	.	.	.	0.8	Major capsid	.	.	.	mobidb-lite consensus disorder prediction, mobidb-lite consensus disorder prediction	.	.	0.38	PDB header: structural genomics # Chain: B: PDB Molecule: pa1645; PDBTitle: structure of pa1645	.
MG592406.1	MG592406.1_prot_AUR82247.1_34	AUR82247.1	NVP1022O_35	183	139	1.022.O.	41	48	no_prediction	.	.	.	hypothetical protein	.	.	.	0.86	Baseplate	.	.	.	#N/A	.	.	0.328	PDB header: ligase # Chain: A: PDB Molecule: pantoate-beta-alanine ligase; PDBTitle: crystal structure of pantoate-beta-alanine (pantothenate synthetase)2 from thermus thermophilus hb8	.
MG592406.1	MG592406.1_prot_AUR82248.1_35	AUR82248.1	NVP1022O_36	184	141	1.022.O.	41	48	structural	.	.	Neck protein (Ne)	neck protein	.	.	.	0.96	Other	.	.	.	#N/A	exonuclease activity	exonuclease activity	0.144	PDB header: unknown function # Chain: A: PDB Molecule: uncharacterized protein; PDBTitle: structure of telc from streptococcus intermedius b196	.
MG592406.1	MG592406.1_prot_AUR82249.1_36	AUR82249.1	NVP1022O_37	185	108	1.022.O.	41	48	other	.	.	.	ASCH domain protein	.	.	.	1	Other	.	.	.	PF04266 ASCH domain IPR007374 ASCH domain, SSF88697 IPR015947 PUA-like superfamily	ASCH	ASCH	0.983	PDB header: structural genomics, unknown function # Chain: A: PDB Molecule: hypothetical upf0267 protein yqfb; PDBTitle: solution nmr structure of protein yqfb from escherichia2 coli. northeast structural genomics consortium target et99	.
MG592406.1	MG592406.1_prot_AUR82250.1_37	AUR82250.1	NVP1022O_38	5250	131	1.022.O.	41	48	other	.	.	.	hypothetical protein	.	.	.	0.98	Other	.	.	.	#N/A	.	.	0.665	PDB header: transferase # Chain: B: PDB Molecule: nuclear receptor coactivator 1; PDBTitle: structural diversity in cbp p160 complexes	.
MG592406.1	MG592406.1_prot_AUR82251.1_38	AUR82251.1	NVP1022O_39	187	148	1.022.O.	41	48	structural	.	.	Tail-completion (Tc1)	tail-completion protein	.	.	.	0.63	HTJ	.	.	.	#N/A	.	.	0.998	PDB header: structural genomics, unknown function # Chain: A: PDB Molecule: uncharacterized protein; PDBTitle: np_888769.1	.
MG592406.1	MG592406.1_prot_AUR82252.1_39	AUR82252.1	NVP1022O_40	389	485	1.022.O.	41	48	structural	.	.	Major tail protein (MTP)	major tail protein	.	.	.	0.54	Tail fiber	5.2e-66	VOG4228	hypothetical protein [n=29]	#N/A			0.897	PDB header: viral protein # Chain: B: PDB Molecule: tail tube protein; PDBTitle: crystal structure of pb6, major tail tube protein of bacteriophage t5	.
MG592406.1	MG592406.1_prot_AUR82253.1_40	AUR82253.1	NVP1022O_41	188	63	1.022.O.	41	48	other	.	.	.	hypothetical protein	.	.	.	1	Other	.	.	.	#N/A	.	.	0.664	PDB header: viral protein # Chain: L: PDB Molecule: portal protein gp20; PDBTitle: cryo-em structure of the bacteriophage t4 portal protein assembly at2 near-atomic resolution	.
MG592406.1	MG592406.1_prot_AUR82254.1_41	AUR82254.1	NVP1022O_42	407	170	1.022.O.	41	48	other	.	.	.	hypothetical protein	.	.	.	1	Other	.	.	.	cd11540 NTP-PPase_u3, SSF101386	hydrolase activity	hydrolase activity	0.996	PDB header: structural genomics, unknown function # Chain: D: PDB Molecule: hypothetical protein ypjd; PDBTitle: crystal structure of the putative pyrophosphatase ypjd from bacillus2 subtilis. northeast structural genomics consortium target sr428.	.
MG592406.1	MG592406.1_prot_AUR82255.1_42	AUR82255.1	NVP1022O_43	190	73	1.022.O.	41	48	other	.	.	.	hypothetical protein	.	.	.	1	Other	.	.	.	#N/A	.	.	0.153	PDB header: ribosome # Chain: F: PDB Molecule: ribosomal protein l10e; PDBTitle: crystal structure of the large ribosomal subunit from2 haloarcula marismortui at 2.4 angstrom resolution	.
MG592406.1	MG592406.1_prot_AUR82256.1_43	AUR82256.1	NVP1022O_44	971	186	1.022.O.	41	48	other	.	.	.	hypothetical protein	.	.	.	0.99	Other	6.3e-32	VOG5956	hypothetical protein [n=10]	#N/A			0.572	PDB header: transcription # Chain: A: PDB Molecule: dna-directed rna polymerase; PDBTitle: crystal structure of euryarchaeal rna polymerase from thermococcus2 kodakarensis	.
MG592406.1	MG592406.1_prot_AUR82257.1_44	AUR82257.1	NVP1022O_45	191	144	1.022.O.	41	48	other	.	.	.	hypothetical protein	.	.	.	0.98	Other	.	.	.	#N/A	.	.	0.427	PDB header: structural genomics, unknown function # Chain: A: PDB Molecule: uncharacterized protein mw0776; PDBTitle: nmr solution structure of q7a1e8 protein from staphylococcus2 aureus: northeast structural genomics consortium target:3 zr215	.
MG592406.1	MG592406.1_prot_AUR82258.1_45	AUR82258.1	NVP1022O_46	192	91	1.022.O.	41	48	other	.	.	.	coil containing protein	.	.	.	1	Other	.	.	.	#N/A	.	.	0.366	PDB header: ligase # Chain: A: PDB Molecule: nh(3)-dependent nad(+) synthetase; PDBTitle: crystal structure of a nh(3)-dependent nad(+) synthetase from2 pseudomonas aeruginosa	.
MG592406.1	MG592406.1_prot_AUR82259.1_46	AUR82259.1	NVP1022O_47	972	696	1.022.O.	41	48	structural	.	.	.	coil containing protein	.	.	.	0.39	Tail fiber	.	.	.	Coil, Coil, Coil	tape measure	tape measure	0.984	PDB header: contractile protein # Chain: A: PDB Molecule: tropomyosin; PDBTitle: crystal structure of tropomyosin at 7 angstroms resolution in the2 spermine-induced crystal form	.
MG592406.1	MG592406.1_prot_AUR82260.1_47	AUR82260.1	NVP1022O_48	2205	423	1.022.O.	41	48	other	.	.	.	hypothetical protein	.	.	.	1	Other	4e-51	VOG4805	hypothetical protein [n=11]	PF13455 Meiotically up-regulated gene 113			0.874	PDB header: structural genomics, unknown function # Chain: A: PDB Molecule: protein fdhe homolog; PDBTitle: the crystal structure of the fdhe protein from pseudomonas aeruginosa	.
MG592406.1	MG592406.1_prot_AUR82261.1_48	AUR82261.1	NVP1022O_49	2792	171	1.022.O.	41	48	structural	.	.	.	hypothetical protein	.	.	.	0.68	Major tail	2.3e-13	VOG5355	hypothetical protein [n=18]	#N/A	.	.	0.263	PDB header: viral protein # Chain: A: PDB Molecule: gm-csf/il-2 inhibition factor; PDBTitle: complex of gm-csf/il-2 inhibition factor with granulocyte-macrophage2 colony-stimulating factor	.
MG592406.1	MG592406.1_prot_AUR82262.1_49	AUR82262.1	NVP1022O_50	193	170	1.022.O.	41	48	no_prediction	.	.	.	coil containing protein	.	.	.	0.85	Portal	2.3e-17	VOG1539	hypothetical protein [n=44]	Coil	Domain of unknown function (DUF1833)	Domain of unknown function (DUF1833)	0.589	PDB header: transcription # Chain: B: PDB Molecule: cryptic loci regulator protein 1; PDBTitle: structure of clr2 bound to the clr1 c-terminus	.
MG592406.1	MG592406.1_prot_AUR82263.1_50	AUR82263.1	NVP1022O_51	195	127	1.022.O.	41	48	other	.	.	.	NLPC/P60 domain endopeptidase	.	.	.	1	Other	.	.	.	#N/A	.	.	0.421	PDB header: lipoprotein # Chain: A: PDB Molecule: lipoprotein spr; PDBTitle: solution nmr structure of lipoprotein spr from escherichia coli k12.2 northeast structural genomics target er541-37-162	.
MG592406.1	MG592406.1_prot_AUR82264.1_51	AUR82264.1	NVP1022O_52	2189	910	1.022.O.	41	48	structural	adsorption-RBP	.	.	hypothetical protein	.	.	.	0.37	Tail fiber	1.6e-127	VOG4743	hypothetical protein [n=15]	mobidb-lite consensus disorder prediction, mobidb-lite consensus disorder prediction			0.972	PDB header: structural genomics, unknown function # Chain: A: PDB Molecule: tail protein, 43 kda; PDBTitle: the crystal structure of the tail protein from neisseria meningitidis2 mc58	.
MG592406.1	MG592406.1_prot_AUR82265.1_52	AUR82265.1	NVP1022O_53	194	192	1.022.O.	41	48	other	.	.	.	hypothetical protein	.	.	.	1	Other	9.2e-41	VOG3659	hypothetical protein [n=3]	G3DSA:3.10.150.10, PF02767 DNA polymerase III beta subunit, central domain IPR022637 DNA polymerase III, beta sliding clamp, central, SSF55979	Confers DNA tethering and processivity to DNA polymerases and other proteins. Acts as a clamp forming a ring around DNA (a reaction catalyzed by the clamp-loading complex) which diffuses in an ATP-independent manner freely and bidirectionally along dsDNA. Initially characterized for its ability to contact the catalytic subunit of DNA polymerase III (Pol III) a complex multichain enzyme responsibl…	Confers DNA tethering and processivity to DNA polymerases and other proteins. Acts as a clamp forming a ring around DNA (a reaction catalyzed by the clamp-loading complex) which diffuses in an ATP-independent manner freely and bidirectionally along dsDNA. Initially characterized for its ability to contact the catalytic subunit of DNA polymerase III (Pol III) a complex multichain enzyme responsibl…	1	PDB header: beta-clamp # Chain: A: PDB Molecule: dna polymerase iii beta subunit; PDBTitle: complex of beta-clamp processivity factor and little finger2 domain of poliv	.
MG592406.1	MG592406.1_prot_AUR82266.1_53	AUR82266.1	NVP1022O_54	196	221	1.022.O.	41	48	other	.	.	.	hypothetical protein	.	.	.	1	Other	.	.	.	#N/A	.	.	0.263	PDB header: transferase # Chain: A: PDB Molecule: carnitine acetyltransferase; PDBTitle: crystal structure of carnitine acetyltransferase	.
MG592406.1	MG592406.1_prot_AUR82267.1_54	AUR82267.1	NVP1022O_55	860	164	1.022.O.	41	48	no_prediction	.	.	.	TMhelix containing protein	.	.	.	0.97	Other	.	.	.	#N/A	.	.	0.588	PDB header: replication # Chain: C: PDB Molecule: kinetochore protein spc24; PDBTitle: crystal structure of an extended dwarf ndc80 complex	.
MG592406.1	MG592406.1_prot_AUR82268.1_55	AUR82268.1	NVP1022O_56	2059	132	1.022.O.	41	48	other	.	.	.	hedgehog signaling/DD-peptidase zinc-binding domain protein	.	.	.	1	Other	.	.	.	cd14845 L-Ala-D-Glu_peptidase_like, G3DSA:3.30.1380.10 IPR009045 Hedgehog signalling/DD-peptidase zinc-binding domain superfamily, SSF55166 IPR009045 Hedgehog signalling/DD-peptidase zinc-binding domain superfamily			1	PDB header: hydrolase # Chain: A: PDB Molecule: l-alanyl-d-glutamate peptidase; PDBTitle: bacteriophage t5 l-alanoyl-d-glutamate peptidase comlpex with zn2+2 (endo t5-zn2+)	.
MG592406.1	MG592406.1_prot_AUR82269.1_56	AUR82269.1	NVP1022O_57	3332	174	1.022.O.	41	48	other	.	.	.	TMhelix containing protein	.	.	.	0.98	Other	1.3e-31	VOG0994	hypothetical protein [n=58]	#N/A			0.749	PDB header: dna binding protein # Chain: A: PDB Molecule: comp; PDBTitle: high-resolution crystal structure of the minor dna-binding pilin comp2 from neisseria meningitidis in fusion with mbp	.
MG592406.1	MG592406.1_prot_AUR82270.1_57	AUR82270.1	NVP1022O_58	93	40	1.022.O.	41	48	other	.	.	.	hypothetical protein	.	.	.	1	Other	.	.	.	#N/A	.	.	0.08	PDB header: viral protein # Chain: B: PDB Molecule: recombination protein uvsy; PDBTitle: crystal structure of the bacteriophage t4 recombination mediator2 protein uvsy, lattice type iii	.
MG592406.1	MG592406.1_prot_AUR82271.1_58	AUR82271.1	NVP1022O_59	4643	159	1.022.O.	41	48	other	.	.	.	NLI interacting factor-like phosphatase	.	.	.	1	Other	1.4e-24	VOG0243	hypothetical protein [n=71]	G3DSA:3.40.50.1000 IPR023214 HAD superfamily, SSF56784 IPR036412 HAD-like superfamily	HAD superfamily subfamily IIIB (Acid phosphatase)	HAD superfamily subfamily IIIB (Acid phosphatase)	1	PDB header: protein binding # Chain: A: PDB Molecule: pnkp1; PDBTitle: structure of the pnkp1/rnl/hen1 rna repair complex	.
MG592406.1	MG592406.1_prot_AUR82272.1_59	AUR82272.1	NVP1022O_60	198	107	1.022.O.	41	48	other	.	.	.	protein of unknown function DUF551	.	.	.	0.98	Other	.	.	.	PF04448 Protein of unknown function (DUF551) IPR007539 Domain of unknown function DUF551	.	.	0.682	PDB header: structural genomics, unknown function # Chain: B: PDB Molecule: uncharacterized protein; PDBTitle: crystal structure of tcur_1030 protein from thermomonospora curvata	.
MG592406.1	MG592406.1_prot_AUR82273.1_60	AUR82273.1	NVP1022O_61	390	39	1.022.O.	41	48	other	.	.	.	hypothetical protein	.	.	.	1	Other	.	.	.	#N/A	.	.	0.325	PDB header: cell invasion # Chain: A: PDB Molecule: cell invasion protein sipb; PDBTitle: crystal structure of n-terminal region of type iii secretion major2 translocator sipb (residues 82-226)	.
MG592406.1	MG592406.1_prot_AUR82274.1_61	AUR82274.1	NVP1022O_62	427	111	1.022.O.	41	48	other	.	.	.	hypothetical protein	.	.	.	0.99	Other	.	.	.	#N/A	.	.	0.209	PDB header: hydrolase/dna # Chain: A: PDB Molecule: single-strand selective monofunctional uracil dna PDBTitle: xenopus smug1, an anti-mutator uracil-dna glycosylase	.
MG592406.1	MG592406.1_prot_AUR82275.1_62	AUR82275.1	NVP1022O_63	5091	64	1.022.O.	41	48	other	.	.	.	hypothetical protein	.	.	.	1	Other	.	.	.	#N/A	.	.	0.171	PDB header: de novo protein # Chain: A: PDB Molecule: af.2a1; PDBTitle: nmr structure of designed protein, af.2a1, (ensembles)	.
[truncated: 20,937 more rows]

## Sheet: B.NCBI_annos
Accession ID of the protein.	Locus tag assigned to the protein.	NCBI product name.	Is coding sequence (CDS)?	Start position of gene in genome.	Stop position of gene in genome.	Strand encoding gene.	Is the gene truncated?	Additional annotation information.
protAcc	locusTag	NCBI_ProductName	cds	start	stop	strand	partial	additionalAnnoNote
AUR82309.1	NVP1022O_97	hypothetical protein	CDS	60073	62440	+	TRUE	.
[truncated: 21,936 more rows]

## Sheet: C.VOG_annos
Accession ID of the protein.	evalue of VOG best hit.	evalue of VOG best hit.	evalue of VOG best hit.
[truncated: 6,780 more rows]

[truncated: 8 more sheets: D1.InterProScan_annos_RAW, D2.InterProScan_annos_forLookup, E.EggNogMapperAUTO_annos, F.EggNogMapperVIRUSES_annos, G.Phyre2_annos, H.HHpred_annos, I.PhANNs_annos, J.protClusters_distribByGenus]
