# Supplementary material for: Resolving the structure of phage–bacteria interactions in the context of natural diversity
Source: Nat Commun. 2022 Jan 18;13:372. doi: 10.1038/s41467-021-27583-z (PMC8766483; doi:10.1038/s41467-021-27583-z)
Supplement: Supplementary file 9 — Supplementary Data 7 [file 41467_2021_27583_MOESM9_ESM.xlsx]

## Sheet: readme
Sheet name	Description of contents
readme	This page.
A.summary_Lopes_&_Nahant_recomb	Summary of information about reference recombinases (Lopes et al. 2010 (10.1093/nar/gkq096; http://biodev.extra.cea.fr/virfam/table.aspx) and Nahant putative recombinases. Includes InterPro domain annotations by protein, MCL cluster, mmseq, and recombinase family.
B.baitList_LopesRecombinases	List of reference recombinase proteins used as seeds. Reference recombinase sequences (194) as identified in Lopes et al. 2010 (10.1093/nar/gkq096; http://biodev.extra.cea.fr/virfam/table.aspx); YP_512292.1 is excluded from the list as it represents a RecET fusion and inclusion results in discovery of RecE proteins).
C.jackhmmerOut_Lopes-vs-Nahant	Output of jackhmmer search with references (sheet B) to identify recombinases in Nahant Collection proteins. Results of iterative jackhmmer searches of B.baitList_LopesRecombinases seeds against Nahant Collection phage proteins (yields 156 unique targets).
D.jackhmmerOut_L+N-vs-self_2itr	Output of jackhmmer all-by-all search to determine similarity among all 418 recombinases in sheet A. Results of all-by-all 2-iteration jackhmmer search of combined list (418 sequences) comprised of Lopes recombinases (194) and all Nahant Collection recombinases including those identified as hits (156) and those sequences in protein clusters identified as candidates based on genome position and ne…

## Sheet: A.summary_Lopes_&_Nahant_recomb
												ERF-family	RedB-family						Sak-family				Sak4-family	shared Sak4/UvsX families		UvsX-family					Gp2.5-family
												IPR007499	IPR018330	IPR004590	IPR010183	IPR023214	IPR036412	IPR006439	IPR009425	IPR041247	IPR009446	IPR042525	IPR006505	IPR027417	IPR003593	IPR013765	IPR020587	IPR020588	IPR020584	IPR023400	IPR022595	IPR012340	IPR016411
row order	protAcc	phageID	in phageSet248	is Lopes et al. seed? (sheet B)	Identified in jackhmmer analysis (sheet C)	identified by genomic neighborhood analyses	mmseq	protLength (aa)	recombinase cluster (MCL)	recombinase superfamily	IPR description (row) / recombinase family (column)	Essential recombination function protein	RecT family	DNA single-strand annealing protein RecT	Bacteriophage lambda, Bet	HAD superfamily	HAD-like superfamily	HAD hydrolase, subfamily IA	Single-strand annealing protein SAK3	Rad52 family	Mitochondrial genome maintenance protein Mgm101	DNA repair protein Rad52/59/22 superfamily	Streptococcus phage Sfi11, Gp233, NTP-binding	P-loop containing nucleoside triphosphate hydrolase	AAA+ ATPase domain	DNA recombination and repair protein RecA	DNA recombination and repair protein RecA, monomer-monomer interface	DNA recombination and repair protein RecA-like, ATP-binding domain	DNA recombination/repair protein RecA, conserved site	DNA recombination and repair protein RecA, C-terminal	Protein of unknown function DUF2815	Nucleic acid-binding, OB-fold	Helix-destabilising protein
1	NP_037690.1	HK022	#N/A	yes	.	.	.	201	2	Rad52	ERF-like	present
2	NP_037726.1	HK97	#N/A	yes	.	.	.	201	2	Rad52	ERF-like	present
3	NP_038308.1	7201	#N/A	yes	.	.	.	218	2	Rad52	ERF-like	present
4	NP_043534.1	c2	#N/A	yes	.	.	.	179	2	Rad52	ERF-like	present
5	NP_059596.1	P22	#N/A	yes	.	.	.	205	2	Rad52	ERF-like	present
6	NP_061548.2	D3	#N/A	yes	.	.	.	275	2	Rad52	ERF-like	present
7	NP_061607.1	phiPV83	#N/A	yes	.	.	.	212	2	Rad52	ERF-like	present
8	NP_075480.1	phiSLT	#N/A	yes	.	.	.	216	2	Rad52	ERF-like	present
9	NP_150142.1	MM1	#N/A	yes	.	.	.	235	2	Rad52	ERF-like	present
10	NP_438125.1	PhiNIH1.1	#N/A	yes	.	.	.	224	2	Rad52	ERF-like	present
11	NP_795557.1	315.4	#N/A	yes	.	.	.	224	2	Rad52	ERF-like	present
12	NP_817519.1	CJW1	#N/A	yes	.	.	.	240	2	Rad52	ERF-like	present
13	NP_958522.1	Lj928	#N/A	yes	.	.	.	261	2	Rad52	ERF-like	present
14	NP_958570.1	Lj965	#N/A	yes	.	.	.	278	2	Rad52	ERF-like	present
15	YP_001004345.1	phiETA3	#N/A	yes	.	.	.	216	2	Rad52	ERF-like	present
16	YP_001110780.1	phiC2	#N/A	yes	.	.	.	202	2	Rad52	ERF-like	present
17	YP_001285543.1	TLS	#N/A	yes	.	.	.	220	2	Rad52	ERF-like	present
18	YP_001285785.1	Pf-WMP3	#N/A	yes	.	.	.	153	2	Rad52	ERF-like	present
19	YP_001285915.1	LL-H	#N/A	yes	.	.	.	178	2	Rad52	ERF-like	present
20	YP_001468429.1	A500	#N/A	yes	.	.	.	219	2	Rad52	ERF-like	present
21	YP_001552302.1	BA3	#N/A	yes	.	.	.	247	2	Rad52	ERF-like	present
22	YP_003917.1	T1	#N/A	yes	.	.	.	226	2	Rad52	ERF-like	present
23	YP_112530.1	11b	#N/A	yes	.	.	.	179	2	Rad52	ERF-like	present
24	YP_239905.1	42e	#N/A	yes	.	.	.	212	2	Rad52	ERF-like	present
25	YP_240125.1	37	#N/A	yes	.	.	.	212	2	Rad52	ERF-like	present
26	YP_240203.1	EW	#N/A	yes	.	.	.	207	2	Rad52	ERF-like	present
27	YP_240790.1	92	#N/A	yes	.	.	.	212	2	Rad52	ERF-like	present
28	YP_277519.1	JK06	#N/A	yes	.	.	.	130	2	Rad52	ERF-like	present
29	YP_398992.1	RTP	#N/A	yes	.	.	.	216	2	Rad52	ERF-like	present
30	YP_529602.1	phi CD119	#N/A	yes	.	.	.	202	2	Rad52	ERF-like	present
31	YP_654825.1	244	#N/A	yes	.	.	.	240	2	Rad52	ERF-like	present
32	YP_655929.1	Wildcat	#N/A	yes	.	.	.	211	2	Rad52	ERF-like	present
33	YP_762580.1	Q54	#N/A	yes	.	.	.	197	2	Rad52	ERF-like	present
34	YP_950571.1	SMP	#N/A	yes	.	.	.	231	2	Rad52	ERF-like	present
35	AUR91886.1	1.166.O.	yes	no	yes	.	3697	299	2	Rad52	ERF-like	present
36	AUR94049.1	1.190.O.	yes	no	yes	.	3697	299	2	Rad52	ERF-like	present
37	AUR93128.1	1.183.O.	yes	no	yes	.	3500	251	2	Rad52	ERF-like	present
38	AUR93175.1	1.184.A.	yes	no	yes	.	3500	251	2	Rad52	ERF-like	present
39	AUR95724.1	1.211.A.	yes	no	yes	.	3500	251	2	Rad52	ERF-like	present
40	AUR95764.1	1.211.B.	no	no	yes	.	3500	251	2	Rad52	ERF-like	present
41	AUR81315.1	1.003.O.	yes	no	yes	.	2353	200	2	Rad52	ERF-like	present
42	AUR83673.1	1.038.O.	yes	no	yes	.	2353	200	2	Rad52	ERF-like	present
43	AUR83738.1	1.039.O.	yes	no	yes	.	2353	201	2	Rad52	ERF-like	present
44	AUR83855.1	1.042.O.	yes	no	yes	.	2353	200	2	Rad52	ERF-like	present
45	AUR84370.1	1.054.O.	yes	no	yes	.	2353	202	2	Rad52	ERF-like	present
46	AUR84618.1	1.061.O.	yes	no	yes	.	2353	201	2	Rad52	ERF-like	present
47	AUR84932.1	1.064.O.	yes	no	yes	.	2353	202	2	Rad52	ERF-like	present
48	AUR85060.1	1.067.O.	yes	no	yes	.	2353	200	2	Rad52	ERF-like	present
49	AUR85687.1	1.079.O.	yes	no	yes	.	2353	200	2	Rad52	ERF-like	present
50	AUR86483.1	1.085.O.	yes	no	yes	.	2353	202	2	Rad52	ERF-like	present
51	AUR86950.1	1.091.O.	yes	no	yes	.	2353	200	2	Rad52	ERF-like	present
52	AUR88100.1	1.108.O.	yes	no	yes	.	2353	202	2	Rad52	ERF-like	present
53	AUR88515.1	1.115.A.	yes	no	yes	.	2353	211	2	Rad52	ERF-like	present
54	AUR88586.1	1.115.B.	no	no	yes	.	2353	211	2	Rad52	ERF-like	present
55	AUR88648.1	1.116.O.	yes	no	yes	.	2353	211	2	Rad52	ERF-like	present
56	AUR89775.1	1.132.O.	yes	no	yes	.	2353	211	2	Rad52	ERF-like	present
57	AUR89838.1	1.133.O.	yes	no	yes	.	2353	211	2	Rad52	ERF-like	present
58	AUR89981.1	1.135.O.	yes	no	yes	.	2353	200	2	Rad52	ERF-like	present
59	AUR90562.1	1.147.O.	yes	no	yes	.	2353	202	2	Rad52	ERF-like	present
60	AUR91201.1	1.157.O.	yes	no	yes	.	2353	208	2	Rad52	ERF-like	present
61	AUR91709.1	1.162.O.	yes	no	yes	.	2353	202	2	Rad52	ERF-like	present
62	AUR92446.1	1.172.O.	yes	no	yes	.	2353	211	2	Rad52	ERF-like	present
63	AUR92736.1	1.176.O.	yes	no	yes	.	2353	211	2	Rad52	ERF-like	present
64	AUR93861.1	1.189.B.	no	no	yes	.	2353	208	2	Rad52	ERF-like	present
65	AUR93927.1	1.189.C.	no	no	yes	.	2353	208	2	Rad52	ERF-like	present
66	AUR93993.1	1.189.O.	yes	no	yes	.	2353	208	2	Rad52	ERF-like	present
67	AUR95378.1	1.206.O.	yes	no	yes	.	2353	208	2	Rad52	ERF-like	present
68	AUR95823.1	1.213.O.	yes	no	yes	.	2353	201	2	Rad52	ERF-like	present
69	AUR96565.1	1.226.O.	yes	no	yes	.	2353	211	2	Rad52	ERF-like	present
70	AUR96632.1	1.228.O.	yes	no	yes	.	2353	211	2	Rad52	ERF-like	present
71	AUR96847.1	1.233.A.	yes	no	yes	.	2353	202	2	Rad52	ERF-like	present
72	AUR96907.1	1.233.B.	no	no	yes	.	2353	202	2	Rad52	ERF-like	present
73	AUR97472.1	1.239.O.	yes	no	yes	.	2353	211	2	Rad52	ERF-like	present
74	AUR97598.1	1.242.O.	yes	no	yes	.	2353	200	2	Rad52	ERF-like	present
75	AUR99484.1	1.266.O.	yes	no	yes	.	2353	211	2	Rad52	ERF-like	present
76	NP_051011.1	APSE-1	#N/A	yes	n/a	.	.	184	1	Gp2.5	Gp2.5-like																				present	present
77	NP_705647.1	Bcep781	#N/A	yes	n/a	.	.	235	1	Gp2.5	Gp2.5-like
78	NP_795674.1	315.6	#N/A	yes	n/a	.	.	187	1	Gp2.5	Gp2.5-like																				present	present
79	NP_803317.1	phi 12	#N/A	yes	n/a	.	.	185	1	Gp2.5	Gp2.5-like																				present	present
80	NP_919004.1	BcepNazgul	#N/A	yes	n/a	.	.	206	1	Gp2.5	Gp2.5-like																				present	present
81	NP_944330.1	Bcep1	#N/A	yes	n/a	.	.	236	1	Gp2.5	Gp2.5-like
82	NP_958126.1	Bcep43	#N/A	yes	n/a	.	.	235	1	Gp2.5	Gp2.5-like
83	NP_958709.1	BPP-1	#N/A	yes	n/a	.	.	182	1	Gp2.5	Gp2.5-like																				present	present
84	NP_996602.1	BMP-1	#N/A	yes	n/a	.	.	182	1	Gp2.5	Gp2.5-like																				present	present
85	NP_996650.1	BIP-1	#N/A	yes	n/a	.	.	182	1	Gp2.5	Gp2.5-like																				present	present
86	YP_001110811.1	SETP3	#N/A	yes	n/a	.	.	208	1	Gp2.5	Gp2.5-like																				present
87	YP_001294858.1	BcepNY3	#N/A	yes	n/a	.	.	236	1	Gp2.5	Gp2.5-like
88	YP_001429915.1	tp310-2	#N/A	yes	n/a	.	.	185	1	Gp2.5	Gp2.5-like																				present	present
89	YP_024958.1	BcepC6B	#N/A	yes	n/a	.	.	201	1	Gp2.5	Gp2.5-like																				present	present
90	YP_224062.1	KS7	#N/A	yes	n/a	.	.	126	1	Gp2.5	Gp2.5-like																				present
91	YP_239830.1	2638A	#N/A	yes	n/a	.	.	184	1	Gp2.5	Gp2.5-like																				present	present
92	YP_239980.1	3A	#N/A	yes	n/a	.	.	185	1	Gp2.5	Gp2.5-like																				present	present
93	YP_240049.1	47	#N/A	yes	n/a	.	.	185	1	Gp2.5	Gp2.5-like																				present	present
94	AUR84144.1	1.049.O.	yes	no	yes	.	5358	448	1	Gp2.5	Gp2.5-like																				present
95	AUR84204.1	1.050.O.	yes	no	yes	.	5358	417	1	Gp2.5	Gp2.5-like																				present
96	AUR84417.1	1.055.O.	yes	no	yes	.	5358	388	1	Gp2.5	Gp2.5-like																				present
97	AUR86192.1	1.083.O.	yes	no	yes	.	5358	342	1	Gp2.5	Gp2.5-like																				present
98	AUS02280.1	2.096.O.	yes	no	yes	.	5358	332	1	Gp2.5	Gp2.5-like																				present
99	AUR81718.1	1.012.O.	yes	no	no	yes	2211	317	1	Gp2.5	Gp2.5-like
100	AUR82279.1	1.022.O.	yes	no	no	yes	2211	325	1	Gp2.5	Gp2.5-like
101	AUR82376.1	1.023.O.	yes	no	no	yes	2211	316	1	Gp2.5	Gp2.5-like
102	AUR82459.1	1.024.O.	yes	no	no	yes	2211	317	1	Gp2.5	Gp2.5-like
103	AUR82760.1	1.027.O.	yes	no	no	yes	2211	317	1	Gp2.5	Gp2.5-like
104	AUR83250.1	1.032.O.	yes	no	no	yes	2211	317	1	Gp2.5	Gp2.5-like
105	AUR83336.1	1.033.O.	yes	no	no	yes	2211	312	1	Gp2.5	Gp2.5-like
106	AUR83987.1	1.046.O.	yes	no	no	yes	2211	318	1	Gp2.5	Gp2.5-like
107	AUR86712.1	1.088.O.	yes	no	no	yes	2211	317	1	Gp2.5	Gp2.5-like
108	AUR86807.1	1.089.O.	yes	no	no	yes	2211	317	1	Gp2.5	Gp2.5-like
109	AUR87313.1	1.098.O.	yes	no	no	yes	2211	317	1	Gp2.5	Gp2.5-like
110	AUR87721.1	1.103.O.	yes	no	no	yes	2211	314	1	Gp2.5	Gp2.5-like
111	AUR87813.1	1.104.O.	yes	no	no	yes	2211	323	1	Gp2.5	Gp2.5-like
112	AUR88827.1	1.118.A.	yes	no	no	yes	2211	317	1	Gp2.5	Gp2.5-like
113	AUR88923.1	1.118.B.	no	no	no	yes	2211	317	1	Gp2.5	Gp2.5-like
114	AUR91416.1	1.160.O.	yes	no	no	yes	2211	317	1	Gp2.5	Gp2.5-like
115	AUR92389.1	1.171.O.	yes	no	no	yes	2211	317	1	Gp2.5	Gp2.5-like
116	AUR94442.1	1.194.O.	yes	no	no	yes	2211	317	1	Gp2.5	Gp2.5-like
117	AUR94530.1	1.195.O.	yes	no	no	yes	2211	317	1	Gp2.5	Gp2.5-like
118	AUR94615.1	1.196.O.	yes	no	no	yes	2211	317	1	Gp2.5	Gp2.5-like
119	AUR95082.1	1.200.O.	yes	no	no	yes	2211	317	1	Gp2.5	Gp2.5-like
120	AUR97124.1	1.237.A.	yes	no	no	yes	2211	317	1	Gp2.5	Gp2.5-like
121	AUR97219.1	1.237.B.	no	no	no	yes	2211	317	1	Gp2.5	Gp2.5-like
122	AUR98400.1	1.250.O.	yes	no	no	yes	2211	331	1	Gp2.5	Gp2.5-like
123	AUR98497.1	1.251.O.	yes	no	no	yes	2211	316	1	Gp2.5	Gp2.5-like
124	AUR99570.1	1.267.O.	yes	no	no	yes	2211	317	1	Gp2.5	Gp2.5-like
125	AUR99655.1	1.268.A.	yes	no	no	yes	2211	317	1	Gp2.5	Gp2.5-like
126	AUR99740.1	1.268.B.	no	no	no	yes	2211	317	1	Gp2.5	Gp2.5-like
127	AUR99828.1	1.269.O.	yes	no	no	yes	2211	317	1	Gp2.5	Gp2.5-like
128	AUR99913.1	1.270.A.	yes	no	no	yes	2211	317	1	Gp2.5	Gp2.5-like
129	AUR99998.1	1.270.B.	no	no	no	yes	2211	317	1	Gp2.5	Gp2.5-like
130	AUS00084.1	1.271.A.	yes	no	no	yes	2211	317	1	Gp2.5	Gp2.5-like
131	AUS00169.1	1.271.B.	no	no	no	yes	2211	317	1	Gp2.5	Gp2.5-like
132	AUS00254.1	1.272.O.	yes	no	no	yes	2211	317	1	Gp2.5	Gp2.5-like
133	AUS00417.1	1.274.O.	yes	no	no	yes	2211	317	1	Gp2.5	Gp2.5-like
134	AUS00627.1	1.277.A.	yes	no	no	yes	2211	317	1	Gp2.5	Gp2.5-like
135	AUS00712.1	1.277.B.	no	no	no	yes	2211	317	1	Gp2.5	Gp2.5-like
136	AUS00879.1	1.280.O.	yes	no	no	yes	2211	317	1	Gp2.5	Gp2.5-like
137	AUS00964.1	1.281.O.	yes	no	no	yes	2211	317	1	Gp2.5	Gp2.5-like
138	AUS01049.1	1.282.A.	yes	no	no	yes	2211	317	1	Gp2.5	Gp2.5-like
139	AUS01134.1	1.283.A.	yes	no	no	yes	2211	317	1	Gp2.5	Gp2.5-like
140	AUS01219.1	1.283.B.	no	no	no	yes	2211	317	1	Gp2.5	Gp2.5-like
141	AUS01304.1	1.283.C.	no	no	no	yes	2211	317	1	Gp2.5	Gp2.5-like
142	AUS01466.1	1.285.O.	yes	no	no	yes	2211	316	1	Gp2.5	Gp2.5-like
143	AUR82098.1	1.021.A.	yes	no	yes	.	367	299	1	Gp2.5	Gp2.5-like																				present
144	AUR82148.1	1.021.B.	no	no	yes	.	367	299	1	Gp2.5	Gp2.5-like																				present
145	AUR82198.1	1.021.C.	no	no	yes	.	367	299	1	Gp2.5	Gp2.5-like																				present
146	AUR93219.1	1.185.O.	yes	no	yes	.	367	302	1	Gp2.5	Gp2.5-like																				present
147	AUR82036.1	1.017.O.	yes	no	yes	.	328	171	1	Gp2.5	Gp2.5-like																				present	present
148	AUR85499.1	1.075.O.	yes	no	yes	.	328	171	1	Gp2.5	Gp2.5-like																				present	present
149	AUR87045.1	1.093.O.	yes	no	yes	.	328	171	1	Gp2.5	Gp2.5-like																				present	present
150	AUR87118.1	1.094.O.	yes	no	yes	.	328	171	1	Gp2.5	Gp2.5-like																				present	present
151	AUR81375.1	1.004.O.	yes	no	yes	.	51	374	1	Gp2.5	Gp2.5-like																				present	present
152	AUR83588.1	1.037.O.	yes	no	yes	.	51	374	1	Gp2.5	Gp2.5-like																				present	present
153	AUR84473.1	1.056.O.	yes	no	yes	.	51	374	1	Gp2.5	Gp2.5-like																				present	present
154	AUR84990.1	1.066.O.	yes	no	yes	.	51	374	1	Gp2.5	Gp2.5-like																				present	present
155	AUR85121.1	1.068.O.	yes	no	yes	.	51	369	1	Gp2.5	Gp2.5-like																				present	present
156	AUR85346.1	1.072.O.	yes	no	yes	.	51	374	1	Gp2.5	Gp2.5-like																				present	present
157	AUS01894.1	2.044.O.	yes	no	yes	.	51	370	1	Gp2.5	Gp2.5-like																				present
158	NP_041970.1	T7	#N/A	yes	n/a	.	.	232	12	Gp2.5	Gp2.5-like																					present	present
159	NP_052082.1	phiYeO3-12	#N/A	yes	n/a	.	.	232	12	Gp2.5	Gp2.5-like																					present	present
160	NP_523311.1	T3	#N/A	yes	n/a	.	.	232	12	Gp2.5	Gp2.5-like																					present	present
161	NP_813756.1	gh-1	#N/A	yes	n/a	.	.	233	12	Gp2.5	Gp2.5-like																					present	present
162	NP_848274.1	phiA1122	#N/A	yes	n/a	.	.	232	12	Gp2.5	Gp2.5-like																					present	present
163	YP_001285430.1	Syn5	#N/A	yes	n/a	.	.	192	12	Gp2.5	Gp2.5-like																					present
164	YP_214192.1	P-SSP7	#N/A	yes	n/a	.	.	189	12	Gp2.5	Gp2.5-like																					present
165	YP_249584.1	VP4	#N/A	yes	n/a	.	.	223	12	Gp2.5	Gp2.5-like																					present	present
166	YP_338102.1	K1F	#N/A	yes	n/a	.	.	211	12	Gp2.5	Gp2.5-like																					present	present
167	YP_918993.1	Berlin	#N/A	yes	n/a	.	.	235	12	Gp2.5	Gp2.5-like																					present	present
168	NP_775226.1	PaP3	#N/A	yes	n/a	.	.	186	none	Gp2.5	Gp2.5-like																					present
169	YP_453634.1	OP2	#N/A	yes	n/a	.	.	210	none	Gp2.5	Gp2.5-like
170	NP_058482.1	PVL	#N/A	yes	n/a	.	.	306	5	Rad52	RedB-like		present	present
171	NP_076707.1	bIL309	#N/A	yes	n/a	.	.	268	5	Rad52	RedB-like		present	present
172	NP_463513.1	A118	#N/A	yes	n/a	.	.	271	5	Rad52	RedB-like		present	present
173	NP_690727.1	SPP1	#N/A	yes	n/a	.	.	287	5	Rad52	RedB-like		present	present
174	NP_695038.1	r1t	#N/A	yes	n/a	.	.	308	5	Rad52	RedB-like		present
175	NP_795500.1	315.3	#N/A	yes	n/a	.	.	308	5	Rad52	RedB-like		present	present
176	NP_817738.1	Che9c	#N/A	yes	n/a	.	.	353	5	Rad52	RedB-like		present	present
177	NP_835535.1	phiN315	#N/A	yes	n/a	.	.	306	5	Rad52	RedB-like		present
178	NP_848242.2	epsilon15	#N/A	yes	n/a	.	.	340	5	Rad52	RedB-like		present	present
179	NP_944238.1	Bcep22	#N/A	yes	n/a	.	.	337	5	Rad52	RedB-like		present	present
180	NP_945260.1	EJ-1	#N/A	yes	n/a	.	.	323	5	Rad52	RedB-like		present	present
181	YP_001425586.1	bacteriophage bv1	#N/A	yes	n/a	.	.	289	5	Rad52	RedB-like		present	present
182	YP_001429851.1	tp310-1	#N/A	yes	n/a	.	.	306	5	Rad52	RedB-like		present	present
183	YP_001468882.1	A006	#N/A	yes	n/a	.	.	271	5	Rad52	RedB-like		present	present
184	YP_764458.1	GBSV1	#N/A	yes	n/a	.	.	289	5	Rad52	RedB-like		present	present
185	YP_908809.1	phiNM3	#N/A	yes	n/a	.	.	306	5	Rad52	RedB-like		present	present
186	AUR81778.1	1.013.O.	yes	no	yes	.	1345	297	5	Rad52	RedB-like		present	present
187	AUR85293.1	1.071.A.	yes	no	yes	.	1345	281	5	Rad52	RedB-like		present	present
188	AUR89005.1	1.119.O.	yes	no	yes	.	1345	281	5	Rad52	RedB-like		present	present
189	AUR90425.1	1.143.O.	yes	no	yes	.	1345	281	5	Rad52	RedB-like		present	present
190	AUR92827.1	1.177.O.	yes	no	yes	.	1345	281	5	Rad52	RedB-like		present	present
191	AUR92895.1	1.178.O.	yes	no	yes	.	1345	281	5	Rad52	RedB-like		present	present
192	AUR94769.1	1.198.A.	yes	no	yes	.	1345	281	5	Rad52	RedB-like		present	present
193	AUR94847.1	1.198.B.	no	no	yes	.	1345	281	5	Rad52	RedB-like		present	present
194	AUR95880.1	1.214.O.	yes	no	yes	.	1345	297	5	Rad52	RedB-like		present	present
195	AUR96175.1	1.216.O.	yes	no	yes	.	1345	281	5	Rad52	RedB-like		present	present
196	AUR96711.1	1.231.O.	yes	no	yes	.	1345	281	5	Rad52	RedB-like		present	present
197	AUR97037.1	1.236.O.	yes	no	yes	.	1345	281	5	Rad52	RedB-like		present	present
198	AUR98106.1	1.247.A.	yes	no	yes	.	1345	308	5	Rad52	RedB-like		present	present
199	AUR98176.1	1.247.B.	no	no	yes	.	1345	308	5	Rad52	RedB-like		present	present
200	AUS00542.1	1.276.O.	yes	no	yes	.	1345	281	5	Rad52	RedB-like		present	present
201	NP_040617.1	lambda	#N/A	yes	n/a	.	.	261	8	Rad52	RedB-like		present		present
202	NP_049474.1	933W	#N/A	yes	n/a	.	.	261	8	Rad52	RedB-like		present		present
203	NP_050513.1	VT2-Sa	#N/A	yes	n/a	.	.	261	8	Rad52	RedB-like		present		present
204	NP_612983.1	Stx2 converting bacteriophage I	#N/A	yes	n/a	.	.	261	8	Rad52	RedB-like		present		present
205	NP_859185.1	Stx1 converting bacteriophage	#N/A	yes	n/a	.	.	261	8	Rad52	RedB-like		present		present
206	NP_859351.1	Stx2 converting bacteriophage II	#N/A	yes	n/a	.	.	261	8	Rad52	RedB-like		present		present
207	NP_996684.1	phi LC3	#N/A	yes	n/a	.	.	245	8	Rad52	RedB-like		present		present
208	YP_001449250.1	phi 4795	#N/A	yes	n/a	.	.	261	8	Rad52	RedB-like		present		present
209	YP_001468754.1	B054	#N/A	yes	n/a	.	.	261	8	Rad52	RedB-like		present		present
210	YP_794099.1	86	#N/A	yes	n/a	.	.	261	8	Rad52	RedB-like		present		present
211	AUR86580.1	1.086.O.	yes	no	yes	.	3721	285	8	Rad52	RedB-like		present
212	AUR86646.1	1.087.A.	yes	no	yes	.	3721	290	8	Rad52	RedB-like		present
213	AUR87409.1	1.100.O.	yes	no	yes	.	3721	279	8	Rad52	RedB-like		present
214	AUR92700.1	1.175.O.	yes	no	yes	.	3721	284	8	Rad52	RedB-like		present
215	AUR94130.1	1.191.O.	yes	no	yes	.	3721	286	8	Rad52	RedB-like		present
216	AUR95177.1	1.201.B.	yes	no	yes	.	3721	285	8	Rad52	RedB-like		present
217	AUR96366.1	1.223.O.	yes	no	yes	.	3721	284	8	Rad52	RedB-like		present
218	AUR96525.1	1.225.O.	yes	no	yes	.	3721	287	8	Rad52	RedB-like		present
219	AUR98072.1	1.246.O.	yes	no	yes	.	3721	282	8	Rad52	RedB-like		present
220	AUR91297.1	1.158.O.	yes	no	yes	.	2990	123	8	Rad52	RedB-like
221	YP_001552382.1	Giles	#N/A	yes	n/a	.	.	482	13	Rad52	RedB-like
222	YP_516203.1	phiSG1	#N/A	yes	n/a	.	.	408	13	Rad52	RedB-like		present
223	YP_655560.1	Halo	#N/A	yes	n/a	.	.	462	13	Rad52	RedB-like
224	AUR98895.1	1.256.O.	yes	no	yes	.	4915	234	13	Rad52	RedB-like		present
225	AUR91048.1	1.154.O.	yes	no	yes	.	2948	316	13	Rad52	RedB-like		present
226	AUR91099.1	1.155.O.	yes	no	yes	.	2948	325	13	Rad52	RedB-like		present
227	AUR98988.1	1.259.O.	yes	no	yes	.	2948	325	13	Rad52	RedB-like		present
228	AUR88230.1	1.111.A.	yes	no	yes	.	2292	483	13	Rad52	RedB-like		present
229	AUR88292.1	1.111.B.	no	no	yes	.	2292	483	13	Rad52	RedB-like		present
230	NP_958297.1	VWB	#N/A	yes	n/a	.	.	214	none	Rad52	RedB-like					present	present	present
231	YP_001429745.1	0305phi8-36	#N/A	yes	n/a	.	.	216	none	Rad52	RedB-like
232	NP_044981.1	sk1	#N/A	yes	n/a	.	.	211	6	Rad52	Sak-like								present
233	NP_047161.1	bIL170	#N/A	yes	n/a	.	.	211	6	Rad52	Sak-like								present
234	NP_076586.1	bIL285	#N/A	yes	n/a	.	.	207	6	Rad52	Sak-like								present
235	NP_108691.1	Tuc2009	#N/A	yes	n/a	.	.	207	6	Rad52	Sak-like								present
236	NP_112674.1	TP901-1	#N/A	yes	n/a	.	.	207	6	Rad52	Sak-like								present
237	YP_001285330.1	80alpha	#N/A	yes	n/a	.	.	207	6	Rad52	Sak-like								present
238	YP_239694.1	53	#N/A	yes	n/a	.	.	207	6	Rad52	Sak-like								present
239	YP_239777.1	85	#N/A	yes	n/a	.	.	207	6	Rad52	Sak-like								present
240	YP_240716.1	88	#N/A	yes	n/a	.	.	207	6	Rad52	Sak-like								present
241	YP_240871.1	X2	#N/A	yes	n/a	.	.	207	6	Rad52	Sak-like								present
242	YP_529846.1	KC5a	#N/A	yes	n/a	.	.	267	6	Rad52	Sak-like								present
243	YP_762551.1	P008	#N/A	yes	n/a	.	.	184	6	Rad52	Sak-like								present
244	YP_764295.1	712	#N/A	yes	n/a	.	.	184	6	Rad52	Sak-like								present
245	YP_764348.1	jj50	#N/A	yes	n/a	.	.	189	6	Rad52	Sak-like								present
246	YP_950640.1	CNPH82	#N/A	yes	n/a	.	.	208	6	Rad52	Sak-like								present
247	YP_950708.1	PH15	#N/A	yes	n/a	.	.	208	6	Rad52	Sak-like								present
248	AUR89322.1	1.122.A.	yes	no	yes	.	2664	211	6	Rad52	Sak-like								present
249	AUR89391.1	1.122.B.	no	no	yes	.	2664	211	6	Rad52	Sak-like								present
250	AUR89902.1	1.134.O.	yes	no	yes	.	2664	209	6	Rad52	Sak-like								present
251	AUR91997.1	1.168.O.	yes	no	yes	.	2664	209	6	Rad52	Sak-like								present
252	AUR85400.1	1.074.O.	yes	no	yes	.	1350	219	6	Rad52	Sak-like								present
253	AUR86123.1	1.082.O.	yes	no	yes	.	1350	219	6	Rad52	Sak-like								present
254	AUR88160.1	1.110.O.	yes	no	yes	.	1350	219	6	Rad52	Sak-like								present
255	AUR89706.1	1.131.O.	yes	no	yes	.	1350	219	6	Rad52	Sak-like								present
256	AUR90624.1	1.148.O.	yes	no	yes	.	1350	216	6	Rad52	Sak-like								present
257	AUR91832.1	1.165.O.	yes	no	yes	.	1350	219	6	Rad52	Sak-like								present
258	AUR91937.1	1.167.O.	yes	no	yes	.	1350	219	6	Rad52	Sak-like								present
259	AUR93071.1	1.182.O.	yes	no	yes	.	1350	219	6	Rad52	Sak-like								present
260	AUR97530.1	1.240.O.	yes	no	yes	.	1350	219	6	Rad52	Sak-like								present
261	NP_076648.1	bIL286	#N/A	yes	n/a	.	.	252	11	Rad52	Sak-like									present
262	NP_663647.1	ul36	#N/A	yes	n/a	.	.	252	11	Rad52	Sak-like									present
263	NP_720291.1	ST64T	#N/A	yes	n/a	.	.	235	11	Rad52	Sak-like									present
264	NP_835605.1	RM 378	#N/A	yes	n/a	.	.	164	11	Rad52	Sak-like									present
265	NP_958204.1	Sf6	#N/A	yes	n/a	.	.	235	11	Rad52	Sak-like									present
266	YP_006369.1	ST104	#N/A	yes	n/a	.	.	235	11	Rad52	Sak-like									present
267	YP_224187.1	ES18	#N/A	yes	n/a	.	.	235	11	Rad52	Sak-like									present
268	YP_874026.1	YS40	#N/A	yes	n/a	.	.	191	11	Rad52	Sak-like									present
269	AUR88377.1	1.112.O.	yes	no	yes	.	5102	181	11	Rad52	Sak-like									present
270	AUR99428.1	1.265.O.	yes	no	yes	.	5102	181	11	Rad52	Sak-like									present
271	AUR96773.1	1.232.O.	yes	no	yes	.	4405	304	11	Rad52	Sak-like									present
272	YP_164283.1	F116	#N/A	yes	n/a	.	.	251	14	Rad52	Sak-like
273	AUS00461.1	1.275.O.	yes	no	yes	.	5138	259	14	Rad52	Sak-like
274	AUR95302.1	1.205.O.	yes	no	yes	.	4042	256	14	Rad52	Sak-like									present		present
275	AUR90865.1	1.151.O.	yes	no	yes	.	2896	240	14	Rad52	Sak-like
276	YP_655056.1	Llij	#N/A	yes	n/a	.	.	192	15	Rad52	Sak-like
277	YP_655822.1	PMC	#N/A	yes	n/a	.	.	192	15	Rad52	Sak-like
278	YP_001429670.1	0305phi8-36	#N/A	yes	n/a	.	.	232	none	Rad52	Sak-like										present
279	NP_049420.1	DT1	#N/A	yes	n/a	.	.	233	3	Rad51	Sak4-like												present	present
280	NP_049951.1	Sfi19	#N/A	yes	n/a	.	.	233	3	Rad51	Sak4-like												present	present
281	NP_049998.1	Sfi21	#N/A	yes	n/a	.	.	233	3	Rad51	Sak4-like												present	present
282	NP_050126.1	phi adh	#N/A	yes	n/a	.	.	223	3	Rad51	Sak4-like												present	present
283	NP_056708.1	Sfi11	#N/A	yes	n/a	.	.	233	3	Rad51	Sak4-like												present	present
284	NP_116538.1	BK5-T	#N/A	yes	n/a	.	.	234	3	Rad51	Sak4-like												present	present
285	NP_510911.1	phi ETA	#N/A	yes	n/a	.	.	259	3	Rad51	Sak4-like													present
286	NP_511030.1	2389	#N/A	yes	n/a	.	.	230	3	Rad51	Sak4-like												present	present
287	NP_680513.1	A2	#N/A	yes	n/a	.	.	240	3	Rad51	Sak4-like												present	present
288	NP_695087.1	O1205	#N/A	yes	n/a	.	.	233	3	Rad51	Sak4-like												present	present
289	NP_695186.1	phig1e	#N/A	yes	n/a	.	.	220	3	Rad51	Sak4-like												present	present
290	NP_795445.1	315.2	#N/A	yes	n/a	.	.	226	3	Rad51	Sak4-like												present	present
291	NP_795615.1	315.5	#N/A	yes	n/a	.	.	226	3	Rad51	Sak4-like												present	present
292	NP_803265.1	phi 11	#N/A	yes	n/a	.	.	259	3	Rad51	Sak4-like													present
293	NP_803367.1	phi 13	#N/A	yes	n/a	.	.	259	3	Rad51	Sak4-like													present
294	NP_818613.1	Barnyard	#N/A	yes	n/a	.	.	340	3	Rad51	Sak4-like
295	NP_839901.1	4268&	#N/A	yes	n/a	.	.	306	3	Rad51	Sak4-like													present
296	NP_852729.1	Aaphi23	#N/A	yes	n/a	.	.	297	3	Rad51	Sak4-like
297	NP_958639.1	77	#N/A	yes	n/a	.	.	262	3	Rad51	Sak4-like													present
298	YP_001004276.1	phiETA2	#N/A	yes	n/a	.	.	259	3	Rad51	Sak4-like													present
299	YP_001210265.1	BcepGomr	#N/A	yes	n/a	.	.	220	3	Rad51	Sak4-like
300	YP_001293439.1	PA73	#N/A	yes	n/a	.	.	238	3	Rad51	Sak4-like
301	YP_001429977.1	tp310-3	#N/A	yes	n/a	.	.	259	3	Rad51	Sak4-like													present
302	YP_001468696.1	B025	#N/A	yes	n/a	.	.	230	3	Rad51	Sak4-like												present	present
303	YP_001469088.1	KSY1	#N/A	yes	n/a	.	.	246	3	Rad51	Sak4-like													present
304	YP_025055.1	phi AT3	#N/A	yes	n/a	.	.	235	3	Rad51	Sak4-like												present	present
305	YP_164392.1	BCJA1c	#N/A	yes	n/a	.	.	362	3	Rad51	Sak4-like													present
306	YP_223910.1	phiJL-1	#N/A	yes	n/a	.	.	224	3	Rad51	Sak4-like													present
307	YP_224274.1	phiHSIC	#N/A	yes	n/a	.	.	252	3	Rad51	Sak4-like													present
308	YP_238517.1	2972	#N/A	yes	n/a	.	.	233	3	Rad51	Sak4-like												present	present
309	YP_239540.1	187	#N/A	yes	n/a	.	.	257	3	Rad51	Sak4-like													present	present
310	YP_239613.1	69	#N/A	yes	n/a	.	.	262	3	Rad51	Sak4-like													present
311	YP_240275.1	96	#N/A	yes	n/a	.	.	259	3	Rad51	Sak4-like													present
312	YP_240351.1	ROSA	#N/A	yes	n/a	.	.	262	3	Rad51	Sak4-like													present
313	YP_240428.1	71	#N/A	yes	n/a	.	.	262	3	Rad51	Sak4-like													present
314	YP_240507.1	55	#N/A	yes	n/a	.	.	257	3	Rad51	Sak4-like													present	present
315	YP_240583.1	29	#N/A	yes	n/a	.	.	262	3	Rad51	Sak4-like													present
316	YP_240651.1	52A	#N/A	yes	n/a	.	.	259	3	Rad51	Sak4-like													present
317	YP_358787.1	Lc-Nu	#N/A	yes	n/a	.	.	235	3	Rad51	Sak4-like												present	present
318	YP_655252.1	PBI1	#N/A	yes	n/a	.	.	286	3	Rad51	Sak4-like													present
319	YP_655438.1	PLot	#N/A	yes	n/a	.	.	286	3	Rad51	Sak4-like													present
320	YP_873963.1	phiNM	#N/A	yes	n/a	.	.	262	3	Rad51	Sak4-like													present
321	YP_918908.1	phiPVL(108)	#N/A	yes	n/a	.	.	257	3	Rad51	Sak4-like													present	present
322	AUR88749.1	1.117.O.	no	no	yes	.	2437	241	3	Rad51	Sak4-like
323	AUR95472.1	1.207.B.	yes	no	yes	.	2437	241	3	Rad51	Sak4-like
324	AUS02363.1	2.117.O.	yes	no	yes	.	2437	241	3	Rad51	Sak4-like
325	AUR81462.1	1.005.O.	yes	no	yes	.	648	251	3	Rad51	Sak4-like													present
326	AUR82978.1	1.030.O.	yes	no	yes	.	648	251	3	Rad51	Sak4-like													present
327	AUR89565.1	1.124.O.	yes	no	yes	.	648	259	3	Rad51	Sak4-like
328	AUR91795.1	1.164.O.	yes	no	yes	.	648	259	3	Rad51	Sak4-like
329	AUR92624.1	1.174.O.	yes	no	yes	.	648	259	3	Rad51	Sak4-like
330	NP_112045.1	HK620	#N/A	yes	n/a	.	.	226	9	Rad51	Sak4-like													present
331	AUR82513.1	1.025.O.	yes	no	yes	.	4486	241	9	Rad51	Sak4-like													present
332	AUR82621.1	1.026.O.	yes	no	yes	.	4486	241	9	Rad51	Sak4-like													present
333	AUR87181.1	1.097.O.	yes	no	yes	.	4486	243	9	Rad51	Sak4-like													present
334	AUR89646.1	1.127.O.	yes	no	yes	.	4486	214	9	Rad51	Sak4-like													present
335	AUR90763.1	1.150.O.	yes	no	yes	.	4486	241	9	Rad51	Sak4-like													present
336	AUR90936.1	1.152.O.	yes	no	yes	.	4486	241	9	Rad51	Sak4-like													present
337	AUR92088.1	1.169.O.	yes	no	yes	.	4486	261	9	Rad51	Sak4-like
338	AUR93627.1	1.188.A.	yes	no	yes	.	4486	261	9	Rad51	Sak4-like
339	AUR93713.1	1.188.B.	no	no	yes	.	4486	261	9	Rad51	Sak4-like
340	AUR93799.1	1.188.C.	no	no	yes	.	4486	261	9	Rad51	Sak4-like
341	AUR96426.1	1.224.A.	yes	no	yes	.	4486	261	9	Rad51	Sak4-like
342	AUR97295.1	1.238.A.	yes	no	yes	.	4486	239	9	Rad51	Sak4-like													present
343	AUR97389.1	1.238.B.	no	no	yes	.	4486	239	9	Rad51	Sak4-like													present
344	AUR97963.1	1.245.O.	yes	no	yes	.	4486	239	9	Rad51	Sak4-like													present
345	AUR99060.1	1.261.O.	yes	no	yes	.	4486	261	9	Rad51	Sak4-like
346	AUS02133.1	2.095.A.	no	no	yes	.	4486	214	9	Rad51	Sak4-like													present
347	AUS02210.1	2.095.B.	yes	no	yes	.	4486	214	9	Rad51	Sak4-like													present
348	AUS02404.1	2.130.O.	yes	no	yes	.	4486	241	9	Rad51	Sak4-like													present
349	NP_049656.2	T4	#N/A	yes	n/a	.	.	391	4	Rad51	UvsX-like													present		present	present	present
350	NP_817564.1	CJW1	#N/A	yes	n/a	.	.	320	4	Rad51	UvsX-like													present	present	present	present	present	present	present
351	NP_818252.1	Bxz1	#N/A	yes	n/a	.	.	362	4	Rad51	UvsX-like													present		present	present
352	NP_861734.1	RB69	#N/A	yes	n/a	.	.	390	4	Rad51	UvsX-like													present		present	present	present
353	NP_891595.1	RB49	#N/A	yes	n/a	.	.	356	4	Rad51	UvsX-like													present		present		present
354	NP_899256.1	KVP40	#N/A	yes	n/a	.	.	366	4	Rad51	UvsX-like													present		present		present
355	NP_943894.1	Aeh1	#N/A	yes	n/a	.	.	411	4	Rad51	UvsX-like													present		present		present
356	YP_001429755.1	0305phi8-36	#N/A	yes	n/a	.	.	457	4	Rad51	UvsX-like													present		present	present	present
357	YP_001468521.1	A511	#N/A	yes	n/a	.	.	414	4	Rad51	UvsX-like													present		present	present	present
358	YP_001504173.1	phiEF24C	#N/A	yes	n/a	.	.	415	4	Rad51	UvsX-like													present		present	present	present
359	YP_001595166.1	JS98	#N/A	yes	n/a	.	.	390	4	Rad51	UvsX-like													present		present	present	present
360	YP_024521.1	K	#N/A	yes	n/a	.	.	418	4	Rad51	UvsX-like													present		present	present
361	YP_164688.1	LP65	#N/A	yes	n/a	.	.	405	4	Rad51	UvsX-like													present		present	present
362	YP_195169.1	S-PM2	#N/A	yes	n/a	.	.	343	4	Rad51	UvsX-like													present	present	present		present
363	YP_214417.1	P-SSM2	#N/A	yes	n/a	.	.	335	4	Rad51	UvsX-like													present	present	present	present
364	YP_214708.1	P-SSM4	#N/A	yes	n/a	.	.	336	4	Rad51	UvsX-like													present	present	present	present	present
365	YP_238613.1	Twort	#N/A	yes	n/a	.	.	407	4	Rad51	UvsX-like													present		present	present
366	YP_239013.1	RB43	#N/A	yes	n/a	.	.	386	4	Rad51	UvsX-like													present		present		present
367	YP_240962.1	G1	#N/A	yes	n/a	.	.	418	4	Rad51	UvsX-like													present		present	present
368	YP_406448.1	P100	#N/A	yes	n/a	.	.	414	4	Rad51	UvsX-like													present		present	present	present
369	YP_654870.1	244	#N/A	yes	n/a	.	.	320	4	Rad51	UvsX-like													present	present	present	present	present	present	present
370	YP_656183.1	Catera	#N/A	yes	n/a	.	.	362	4	Rad51	UvsX-like													present		present	present
371	YP_717845.1	Syn9	#N/A	yes	n/a	.	.	336	4	Rad51	UvsX-like													present	present	present	present	present
372	YP_802982.1	RB32	#N/A	yes	n/a	.	.	393	4	Rad51	UvsX-like													present		present	present	present
373	YP_851022.1	Ma-LMM01	#N/A	yes	n/a	.	.	354	4	Rad51	UvsX-like													present	present	present	present	present
374	YP_874025.1	YS40	#N/A	yes	n/a	.	.	339	4	Rad51	UvsX-like													present		present	present	present	present
375	AUR85771.1	1.081.O.	yes	no	yes	.	5914	366	4	Rad51	UvsX-like													present		present		present
376	AUR97873.1	1.244.A.	yes	no	yes	.	5914	374	4	Rad51	UvsX-like													present
377	AUR98799.1	1.255.O.	yes	no	yes	.	5914	374	4	Rad51	UvsX-like													present
378	AUS02043.1	2.058.O.	no	no	yes	.	5914	347	4	Rad51	UvsX-like													present				present
379	AUS02586.1	2.275.O.	yes	no	yes	.	5914	380	4	Rad51	UvsX-like													present		present	present
380	AUS03195.1	3.058.O.	yes	no	yes	.	5914	347	4	Rad51	UvsX-like													present				present
381	AUR96016.1	1.215.A.	yes	no	yes	.	4319	359	4	Rad51	UvsX-like													present		present	present	present
382	AUR96121.1	1.215.B.	no	no	yes	.	4319	359	4	Rad51	UvsX-like													present		present	present	present
383	NP_817407.1	Che8	#N/A	yes	n/a	.	.	293	10	Rad51	UvsX-like													present	present
384	AUR85559.1	1.076.O.	yes	no	yes	.	4162	331	10	Rad51	UvsX-like													present
385	AUR87901.1	1.105.O.	yes	no	yes	.	4162	334	10	Rad51	UvsX-like													present
386	AUR89449.1	1.123.O.	yes	no	yes	.	4162	369	10	Rad51	UvsX-like													present	present
387	AUR93033.1	1.181.O.	yes	no	yes	.	4162	334	10	Rad51	UvsX-like													present
388	AUR93294.1	1.186.O.	yes	no	yes	.	4162	334	10	Rad51	UvsX-like													present
389	AUR94923.1	1.199.A.	yes	no	yes	.	4162	334	10	Rad51	UvsX-like													present
390	AUR95000.1	1.199.B.	no	no	yes	.	4162	334	10	Rad51	UvsX-like													present
391	AUR95676.1	1.210.O.	yes	no	yes	.	4162	331	10	Rad51	UvsX-like													present
392	AUR97681.1	1.243.O.	yes	no	yes	.	4162	334	10	Rad51	UvsX-like													present
393	AUR99218.1	1.263.A.	yes	no	yes	.	4162	334	10	Rad51	UvsX-like													present
394	AUR99294.1	1.263.B.	no	no	yes	.	4162	334	10	Rad51	UvsX-like													present
395	AUR81525.1	1.007.O.	yes	no	no	yes	297	206	7	unknown	unknown
396	AUR81943.1	1.016.O.	yes	no	no	yes	297	193	7	unknown	unknown
397	AUR83536.1	1.036.O.	yes	no	no	yes	297	193	7	unknown	unknown
398	AUR84057.1	1.047.O.	yes	no	no	yes	297	192	7	unknown	unknown
399	AUR84557.1	1.060.A.	yes	no	no	yes	297	192	7	unknown	unknown
400	AUR86875.1	1.090.B.	yes	no	no	yes	297	193	7	unknown	unknown
401	AUR87980.1	1.106.O.	yes	no	no	yes	297	206	7	unknown	unknown
402	AUR88451.1	1.113.A.	yes	no	no	yes	297	192	7	unknown	unknown
403	AUR90103.1	1.137.O.	yes	no	no	yes	297	193	7	unknown	unknown
404	AUR90502.1	1.144.O.	yes	no	no	yes	297	193	7	unknown	unknown
405	AUR90713.1	1.149.O.	yes	no	no	yes	297	206	7	unknown	unknown
406	AUR92540.1	1.173.O.	yes	no	no	yes	297	206	7	unknown	unknown
407	AUR94680.1	1.197.A.	yes	no	no	yes	297	192	7	unknown	unknown
408	AUR98274.1	1.248.O.	yes	no	no	yes	297	206	7	unknown	unknown
409	AUS00336.1	1.273.O.	yes	no	no	yes	297	206	7	unknown	unknown
410	AUS00798.1	1.278.O.	yes	no	no	yes	297	206	7	unknown	unknown
411	AUS01370.1	1.284.A.	yes	no	no	yes	297	192	7	unknown	unknown
412	AUS01549.1	1.286.O.	yes	no	no	yes	297	206	7	unknown	unknown
413	AUS01616.1	1.287.O.	yes	no	no	yes	297	192	7	unknown	unknown
414	AUS01686.1	1.289.A.	yes	no	no	yes	297	192	7	unknown	unknown
415	AUS01761.1	1.291.O.	yes	no	no	yes	297	192	7	unknown	unknown
416	AUR82881.1	1.029.O.	yes	no	no	yes	600	168	16	unknown	unknown
417	AUR84274.1	1.052.A.	yes	no	no	yes	600	169	16	unknown	unknown
418	AUR81607.1	1.009.O.	yes	no	no	yes	149	264	none	unknown	unknown

## Sheet: B.baitList_LopesRecombinases
updated_accession_full	Recombinase family (as determined by Lopes et al.)	Length	Gene name	Phage name	Phage lifestyle (as determined by Lopes et al.)
NP_061548.2	ERF	275	Orf52	D3	temperate	This list of bait proteins used in our search is an abbreviation of a fuller table provided by Lopes et al. at the (http://biodev.extra.cea.fr/virfam/table.aspx) and as presented in their original publication ("Detection of novel recombinases in bacteriophage genomes unveils Rad52, Rad51 and Gp2.5 remote homologs", DOI: 10.1093/nar/gkq096); a gene representing a fusion of a recombinase and exonuc…
YP_240125.1	ERF	212	Orf18	37	temperate
NP_061607.1	ERF	212	p17	phiPV83	temperate
YP_239905.1	ERF	212	Orf20	42e	temperate
NP_075480.1	ERF	216	p17	phiSLT	temperate
YP_240790.1	ERF	212	Orf22	92	temperate
YP_001004345.1	ERF	216	gp16	phiETA3	unknown
YP_240203.1	ERF	207	Orf021	EW	temperate
NP_043534.1	ERF	179	p08	c2	virulent
YP_762580.1	ERF	197	gp11	Q54	unknown
YP_277519.1	ERF	130	JK_79P	JK06	NA
NP_037726.1	ERF	201	gp40	HK97	temperate
YP_398992.1	ERF	216	rtp48	RTP	NA
NP_037690.1	ERF	201	p37	HK022	temperate
YP_003917.1	ERF	226	p28	T1	virulent
YP_001285543.1	ERF	220	RecT	TLS	unknown
YP_112530.1	ERF	179	erf	11b	NA
YP_001552302.1	ERF	247	ERF	BA3	unknown
YP_655929.1	ERF	211	gp64	Wildcat	unknown
YP_654825.1	ERF	240	gp70	244	unknown
NP_817519.1	ERF	240	gp70	CJW1	temperate
YP_001468429.1	ERF	219	gp44	A500	unknown
YP_529602.1	ERF	202	gp51	phi CD119	unknown
YP_001110780.1	ERF	202	p65	phiC2	unknown
YP_001285785.1	ERF	153	ORF20	Pf-WMP3	unknown
NP_059596.1	ERF	205	Erf	P22	temperate
NP_150142.1	ERF	235	ORF9	MM1	temperate
NP_438125.1	ERF	224	ERF	PhiNIH1.1	temperate
NP_795557.1	ERF	224	ERF	315.4	temperate
NP_038308.1	ERF	218	Orf7	7201	ex-temperate
YP_950571.1	ERF	231	gp21	SMP	unknown
NP_958570.1	ERF	278	ERF	Lj965	temperate
NP_958522.1	ERF	261	ERF	Lj928	temperate
YP_001285915.1	ERF	178	ORF178B	LL-H	unknown
NP_996602.1	gp2.5	182	p39	BMP-1	temperate
NP_996650.1	gp2.5	182	p39	BIP-1	temperate
NP_958709.1	gp2.5	182	Bbp40	BPP-1	temperate
YP_239980.1	gp2.5	185	Orf19	3A	temperate
NP_803317.1	gp2.5	185	p11	phi 12	temperate
YP_240049.1	gp2.5	185	Orf22	47	temperate
YP_239830.1	gp2.5	184	Orf18	2638A	temperate
YP_001429915.1	gp2.5	185	gp20	tp310-2	unknown
NP_795674.1	gp2.5	187	SpyM3_1444	315.6	temperate
YP_214192.1	gp2.5	189	gp2.5	P-SSP7	temperate
YP_024958.1	gp2.5	201	gp38	BcepC6B	temperate
NP_919004.1	gp2.5	206	Nazgul70	BcepNazgul	NA
NP_958126.1	gp2.5	235	gp21	Bcep43	virulent
NP_705647.1	gp2.5	235	gp21	Bcep781	virulent
NP_944330.1	gp2.5	236	gp22	Bcep1	virulent
YP_001294858.1	gp2.5	236	gp20	BcepNY3	unknown
NP_041970.1	gp2.5	232	gp2.5	T7	virulent
NP_523311.1	gp2.5	232	p16	T3	virulent
YP_338102.1	gp2.5	211	gp13	K1F	virulent
NP_775226.1	gp2.5	186	p31	PaP3	unknown
NP_813756.1	gp2.5	233	p10	gh-1	virulent
YP_918993.1	gp2.5	235	gp11	Berlin	unknown
NP_848274.1	gp2.5	232	protein 2.5	phiA1122	virulent
NP_052082.1	gp2.5	232	2.5	phiYeO3-12	virulent
YP_001110811.1	gp2.5	208	gp11	SETP3	unknown
YP_224062.1	gp2.5	126	gp40	KS7	NA
NP_051011.1	gp2.5	184	P50	APSE-1	virulent
YP_001285430.1	gp2.5	192	gp21	Syn5	unknown
YP_249584.1	gp2.5	223	orf24	VP4	virulent
YP_453634.1	gp2.5	210	ORF17	OP2	virulent
NP_049474.1	RedB	261	Bet prot	933W	temperate
YP_794099.1	RedB	261	gp52	86	unknown
NP_040617.1	RedB	261	bet	lambda	temperate
NP_050513.1	RedB	261	bet	VT2-Sa	temperate
YP_001449250.1	RedB	261	bet	phi 4795	temperate
NP_612983.1	RedB	261	Bet prot	Stx2 converting bacteriophage I	temperate
NP_859351.1	RedB	261	Bet prot	Stx2 converting bacteriophage II	temperate
NP_859185.1	RedB	261	Bet prot	Stx1 converting bacteriophage	temperate
YP_001429851.1	RedB	306	gp15	tp310-1	unknown
YP_908809.1	RedB	306	RecT	phiNM3	unknown
NP_058482.1	RedB	306	orf 43	PVL	temperate
NP_835535.1	RedB	306	SA1794	phiN315	temperate
NP_958297.1	RedB	214	p55	VWB	temperate
NP_795500.1	RedB	308	SpyM3_1134	315.3	temperate
NP_817738.1	RedB	353	gp61	Che9c	temperate
YP_655560.1	RedB	462	gp43	Halo	unknown
YP_001552382.1	RedB	482	gp53	Giles	unknown
NP_463513.1	RedB	271	orf48	A118	temperate
YP_001468754.1	RedB	261	gp50	B054	unknown
YP_001468882.1	RedB	271	gp42	A006	unknown
NP_690727.1	RedB	287	p076	SPP1	NA
YP_001429745.1	RedB	216	p018	0305phi8-36	unknown
YP_001425586.1	RedB	289	gp01	bacteriophage bv1	unknown
NP_996684.1	RedB	245	p10	phi LC3	temperate
NP_695038.1	RedB	308	orf10	r1t	temperate
NP_076707.1	RedB	268	RecT	bIL309	temperate
NP_944238.1	RedB	337	Orf13	Bcep22	NA
YP_764458.1	RedB	289	gp02	GBSV1	unknown
NP_945260.1	RedB	323	p21	EJ-1	temperate
NP_848242.2	RedB	340	recT	epsilon15	temperate
YP_516203.1	RedB	408	SGPHI_0025	phiSG1	unknown
NP_663647.1	Sak	252	ORF252	ul36	ex-temperate
NP_108691.1	Sak	207	orf14	Tuc2009	temperate
YP_764295.1	Sak	184	ORF35	712	unknown
NP_047161.1	Sak	211	e12	bIL170	virulent
NP_112674.1	Sak	207	Orf11	TP901-1	temperate
NP_044981.1	Sak	211	ORF35	sk1	virulent
YP_764348.1	Sak	189	ORF34	jj50	unknown
NP_076648.1	Sak	252	Orf14	bIL286	temperate
YP_762551.1	Sak	184	gp40	P008	unknown
NP_076586.1	Sak	207	Orf14	bIL285	temperate
YP_529846.1	Sak	267	gp11	KC5a	unknown
YP_240716.1	Sak	207	Orf21	88	temperate
YP_239777.1	Sak	207	Orf23	85	temperate
YP_240871.1	Sak	207	Orf20	X2	temperate
YP_239694.1	Sak	207	Orf24	53	temperate
YP_001285330.1	Sak	207	e12	80alpha	unknown
YP_950708.1	Sak	208	ph46	PH15	unknown
YP_950640.1	Sak	208	cn42	CNPH82	unknown
NP_720291.1	Sak	235	Orf235	ST64T	temperate
YP_006369.1	Sak	235	Orf13	ST104	temperate
YP_224187.1	Sak	235	gp49	ES18	temperate
YP_655822.1	Sak	192	gp61	PMC	unknown
YP_655056.1	Sak	192	gp60	Llij	unknown
NP_958204.1	Sak	235	gene 28	Sf6	temperate
YP_164283.1	Sak	251	p19	F116	temperate
NP_835605.1	Sak	164	p018	RM 378	unknown
YP_874026.1	Sak	191	ORF13	YS40	unknown
YP_001429670.1	Sak	232	ORF179	0305phi8-36	unknown
NP_510911.1	Sak4	259	ORF17	phi ETA	temperate
YP_240428.1	Sak4	262	Orf16	71	temperate
YP_240651.1	Sak4	259	Orf16	52A	temperate
YP_240583.1	Sak4	262	Orf17	29	temperate
YP_239540.1	Sak4	257	Orf13	187	temperate
YP_239613.1	Sak4	262	Orf15	69	temperate
NP_958639.1	Sak4	262	Orf12	77	temperate
YP_240507.1	Sak4	257	Orf17	55	temperate
YP_240351.1	Sak4	262	Orf14	ROSA	temperate
YP_240275.1	Sak4	259	Orf14	96	temperate
YP_873963.1	Sak4	262	gp14	phiNM	unknown
YP_001429977.1	Sak4	259	gp15	tp310-3	unknown
YP_918908.1	Sak4	257	gp18	phiPVL(108)	unknown
YP_001004276.1	Sak4	259	gp16	phiETA2	unknown
NP_803265.1	Sak4	259	ORF12	phi 11	temperate
NP_803367.1	Sak4	259	ORF12	phi 13	temperate
NP_049951.1	Sak4	233	p31	Sfi19	ex-temperate
YP_238517.1	Sak4	233	gp35	2972	ex-temperate
NP_049420.1	Sak4	233	p31	DT1	ex-temperate
NP_056708.1	Sak4	233	gp233	Sfi11	ex-temperate
NP_049998.1	Sak4	233	p35	Sfi21	temperate
NP_695087.1	Sak4	233	p09	O1205	temperate
NP_795445.1	Sak4	226	SpyM3_0962	315.2	temperate
NP_795615.1	Sak4	226	SpyM3_1344	315.5	temperate
NP_695186.1	Sak4	220	p57	phig1e	temperate
NP_680513.1	Sak4	240	p34	A2	temperate
YP_025055.1	Sak4	235	ORF28	phi AT3	temperate
YP_223910.1	Sak4	224	ORF224	phiJL-1	ex-temperate
YP_358787.1	Sak4	235	ORF29	Lc-Nu	ex-temperate
NP_050126.1	Sak4	223	ORF223	phi adh	temperate
NP_116538.1	Sak4	234	p46	BK5-T	temperate
YP_001469088.1	Sak4	246	gp89	KSY1	unknown
NP_511030.1	Sak4	230	gp47	2389	temperate
YP_001468696.1	Sak4	230	gp57	B025	unknown
YP_655252.1	Sak4	286	gp56	PBI1	unknown
YP_655438.1	Sak4	286	gp59	PLot	unknown
YP_224274.1	Sak4	252	ORF46	phiHSIC	unknown
YP_001210265.1	Sak4	220	gp45	BcepGomr	unknown
NP_112045.1	Sak4	226	p12	HK620	temperate
YP_001293439.1	Sak4	238	ORF032	PA73	unknown
NP_852729.1	Sak4	297	p07	Aaphi23	temperate
NP_818613.1	Sak4	340	gp75	Barnyard	unknown
NP_839901.1	Sak4	306	p10	4268&	virulent
YP_164392.1	Sak4	362	gp14	BCJA1c	temperate
NP_891595.1	UvsX	356	UvsX	RB49	virulent
YP_001595166.1	UvsX	390	UvsX	JS98	unknown
NP_049656.2	UvsX	391	UvsX	T4	virulent
NP_861734.1	UvsX	390	UvsX	RB69	virulent
NP_818252.1	UvsX	362	gp201	Bxz1	unknown
NP_817407.1	UvsX	293	gp69	Che8	temperate
YP_656183.1	UvsX	362	gp203	Catera	unknown
YP_240962.1	UvsX	418	Orf21	G1	virulent
YP_238613.1	UvsX	407	Orf19	Twort	virulent
YP_024521.1	UvsX	418	ORF93	K	virulent
YP_214708.1	UvsX	336	UvsX	P-SSM4	virulent
YP_214417.1	UvsX	335	UvsX	P-SSM2	virulent
YP_802982.1	UvsX	393	UvsX	RB32	unknown
YP_239013.1	UvsX	386	UvsX	RB43	virulent
YP_001468521.1	UvsX	414	gp70	A511	unknown
YP_406448.1	UvsX	414	gp72	P100	virulent
YP_717845.1	UvsX	336	gp178	Syn9	unknown
YP_195169.1	UvsX	343	UvsX	S-PM2	virulent
NP_943894.1	UvsX	411	UvsX	Aeh1	virulent
YP_001504173.1	UvsX	415	gp064	phiEF24C	unknown
YP_164688.1	UvsX	405	gp053	LP65	virulent
YP_851022.1	UvsX	354	RecA	Ma-LMM01	unknown
NP_899256.1	UvsX	366	UvsX	KVP40	virulent
YP_654870.1	UvsX	320	gp117	244	unknown
NP_817564.1	UvsX	320	gp117	CJW1	temperate
YP_001429755.1	UvsX	457	gp241	0305phi8-36	unknown
YP_874025.1	UvsX	339	Orf12	YS40	unknown

## Sheet: C.jackhmmerOut_Lopes-vs-Nahant
		full_seq			best_1_dom			dom_#_est
target_name	query_name	E-value	score	bias	E-value	score	bias	exp	reg	clu	ov	env	dom	rep	inc
AUR97598.1	NP_043534.1	4.8e-76	254.7	4.1	5.9e-76	254.4	4.1	1.1	1	0	0	1	1	1	1
AUR96847.1	NP_043534.1	2.2e-74	249.4	7.1	2.7e-74	249.1	7.1	1.1	1	0	0	1	1	1	1
AUR96907.1	NP_043534.1	2.2e-74	249.4	7.1	2.7e-74	249.1	7.1	1.1	1	0	0	1	1	1	1
AUR90562.1	NP_043534.1	1.6e-73	246.5	6.4	2e-73	246.2	6.4	1.1	1	0	0	1	1	1	1
AUR91709.1	NP_043534.1	1.6e-73	246.5	6.4	2e-73	246.2	6.4	1.1	1	0	0	1	1	1	1
AUR86483.1	NP_043534.1	2e-73	246.2	7.4	2.4e-73	245.9	7.4	1.1	1	0	0	1	1	1	1
AUR84932.1	NP_043534.1	1.3e-72	243.6	7.8	1.6e-72	243.3	7.8	1.1	1	0	0	1	1	1	1
AUR88100.1	NP_043534.1	1.3e-72	243.6	7.8	1.6e-72	243.3	7.8	1.1	1	0	0	1	1	1	1
AUR84618.1	NP_043534.1	1.1e-68	230.7	2.9	1.1e-68	230.7	2.9	1.3	1	1	0	1	1	1	1
AUR83738.1	NP_043534.1	1.8e-68	230.1	2.5	1.8e-68	230.1	2.5	1.4	1	1	0	1	1	1	1
AUR95823.1	NP_043534.1	3.2e-68	229.3	2.8	3.2e-68	229.3	2.8	1.4	1	1	1	2	2	2	1
AUR92736.1	NP_043534.1	2.6e-60	203.5	0.6	3.3e-60	203.1	0.6	1.1	1	0	0	1	1	1	1
AUR88515.1	NP_043534.1	5.1e-60	202.5	1	6.7e-60	202.2	1	1.2	1	0	0	1	1	1	1
AUR88586.1	NP_043534.1	5.1e-60	202.5	1	6.7e-60	202.2	1	1.2	1	0	0	1	1	1	1
AUR97472.1	NP_043534.1	6.3e-60	202.2	1.2	8.2e-60	201.9	1.2	1.2	1	0	0	1	1	1	1
AUR89775.1	NP_043534.1	1e-59	201.6	1.4	1.3e-59	201.2	1.4	1.1	1	0	0	1	1	1	1
AUR96632.1	NP_043534.1	1.2e-59	201.4	1	1.5e-59	201	1	1.1	1	0	0	1	1	1	1
AUR89838.1	NP_043534.1	3.1e-59	200	1	4.1e-59	199.6	1	1.2	1	0	0	1	1	1	1
AUR88648.1	NP_043534.1	3.8e-59	199.7	0.5	5e-59	199.3	0.5	1.1	1	0	0	1	1	1	1
AUR92446.1	NP_043534.1	3.8e-59	199.7	0.5	5e-59	199.3	0.5	1.1	1	0	0	1	1	1	1
AUR96565.1	NP_043534.1	9.3e-59	198.4	0.8	1.2e-58	198.1	0.8	1.2	1	0	0	1	1	1	1
AUR99484.1	NP_043534.1	9.3e-59	198.4	0.8	1.2e-58	198.1	0.8	1.2	1	0	0	1	1	1	1
AUR91201.1	NP_043534.1	9.5e-52	175.6	0.8	1.2e-51	175.2	0.8	1.1	1	0	0	1	1	1	1
AUR93861.1	NP_043534.1	1.1e-51	175.3	0.4	1.5e-51	175	0.4	1.1	1	0	0	1	1	1	1
AUR93927.1	NP_043534.1	1.1e-51	175.3	0.4	1.5e-51	175	0.4	1.1	1	0	0	1	1	1	1
AUR93993.1	NP_043534.1	1.1e-51	175.3	0.4	1.5e-51	175	0.4	1.1	1	0	0	1	1	1	1
AUR95724.1	NP_043534.1	2.2e-50	171.2	1	4.5e-50	170.1	0.1	1.7	1	1	1	2	2	2	1
AUR95764.1	NP_043534.1	2.2e-50	171.2	1	4.5e-50	170.1	0.1	1.7	1	1	1	2	2	2	1
AUR93128.1	NP_043534.1	2.8e-50	170.8	1.1	4.9e-50	170	0.1	1.7	1	1	1	2	2	2	1
AUR93175.1	NP_043534.1	4.3e-50	170.2	0.5	9.4e-50	169.1	0.1	1.6	1	1	1	2	2	2	1
AUR95378.1	NP_043534.1	4.3e-50	170.2	0.8	5.7e-50	169.8	0.8	1.1	1	0	0	1	1	1	1
AUR89981.1	NP_043534.1	1.1e-47	162.4	0.5	1.1e-47	162.4	0.5	1.5	1	1	1	2	2	2	1
AUR86950.1	NP_043534.1	2.1e-47	161.5	1.1	2.9e-47	161	0.5	1.4	1	1	0	1	1	1	1
AUR83855.1	NP_043534.1	2.2e-47	161.4	1.4	2.3e-47	161.3	0.6	1.4	1	1	0	1	1	1	1
AUR81315.1	NP_043534.1	2.4e-47	161.3	1.2	2.7e-47	161.1	0.5	1.4	1	1	0	1	1	1	1
AUR85060.1	NP_043534.1	2.4e-47	161.3	1.2	2.7e-47	161.1	0.5	1.4	1	1	0	1	1	1	1
AUR83673.1	NP_043534.1	4.7e-47	160.3	1.1	6.6e-47	159.8	0.5	1.4	1	1	0	1	1	1	1
AUR85687.1	NP_043534.1	3e-46	157.7	1	4.3e-46	157.2	0.4	1.4	1	1	0	1	1	1	1
AUR84370.1	NP_043534.1	1.9e-42	145.3	1.5	2.5e-42	144.9	1.5	1.1	1	0	0	1	1	1	1
AUR91886.1	NP_043534.1	2e-32	112.6	1	3.2e-32	112	0.4	1.7	2	0	0	2	2	2	1
AUR94049.1	NP_043534.1	2e-32	112.6	1	3.2e-32	112	0.4	1.7	2	0	0	2	2	2	1
AUR89902.1	NP_043534.1	9e-09	35.6	0.1	7.2e-07	29.4	0	2.3	2	0	0	2	2	2	1
AUR91997.1	NP_043534.1	9e-09	35.6	0.1	7.2e-07	29.4	0	2.3	2	0	0	2	2	2	1
AUR88160.1	NP_043534.1	1.3e-08	35	0.1	5.6e-07	29.8	0.1	2.2	2	0	0	2	2	2	1
AUR89706.1	NP_043534.1	1.8e-08	34.6	0	7.3e-07	29.4	0.1	2.2	2	0	0	2	2	2	1
AUR85400.1	NP_043534.1	1.8e-08	34.6	0	7.3e-07	29.4	0.1	2.2	2	0	0	2	2	2	1
AUR91832.1	NP_043534.1	3e-08	33.9	0.1	1.2e-06	28.6	0.1	2.2	2	0	0	2	2	2	1
AUR91937.1	NP_043534.1	3.1e-08	33.8	0.1	1.3e-06	28.6	0.1	2.2	2	0	0	2	2	2	1
AUR86123.1	NP_043534.1	6e-08	32.9	0	2.5e-06	27.6	0	2.2	2	0	0	2	2	2	1
AUR97530.1	NP_043534.1	1.4e-07	31.7	0	5.9e-06	26.4	0	2.2	2	0	0	2	2	2	1
AUR93071.1	NP_043534.1	1.6e-07	31.5	0	6.6e-06	26.3	0	2.2	2	0	0	2	2	2	1
AUR92736.1	NP_037690.1	7.7e-92	306.9	3.5	9.1e-92	306.6	3.5	1	1	0	0	1	1	1	1
AUR88648.1	NP_037690.1	9e-92	306.6	2.4	1.1e-91	306.4	2.4	1	1	0	0	1	1	1	1
AUR92446.1	NP_037690.1	9e-92	306.6	2.4	1.1e-91	306.4	2.4	1	1	0	0	1	1	1	1
AUR96632.1	NP_037690.1	9.2e-92	306.6	4.5	1.1e-91	306.4	4.5	1	1	0	0	1	1	1	1
AUR88515.1	NP_037690.1	1.3e-91	306.1	4.6	1.6e-91	305.9	4.6	1	1	0	0	1	1	1	1
AUR88586.1	NP_037690.1	1.3e-91	306.1	4.6	1.6e-91	305.9	4.6	1	1	0	0	1	1	1	1
AUR89775.1	NP_037690.1	1.3e-91	306.1	4.3	1.6e-91	305.8	4.3	1	1	0	0	1	1	1	1
AUR97472.1	NP_037690.1	1.5e-91	305.9	5.2	1.8e-91	305.7	5.2	1	1	0	0	1	1	1	1
AUR96565.1	NP_037690.1	5.7e-91	304	4.2	6.8e-91	303.8	4.2	1	1	0	0	1	1	1	1
AUR99484.1	NP_037690.1	5.7e-91	304	4.2	6.8e-91	303.8	4.2	1	1	0	0	1	1	1	1
AUR89838.1	NP_037690.1	6.8e-91	303.8	4.8	8.1e-91	303.5	4.8	1	1	0	0	1	1	1	1
AUR96847.1	NP_037690.1	5.1e-87	291.1	11.9	5.9e-87	290.9	11.9	1	1	0	0	1	1	1	1
AUR96907.1	NP_037690.1	5.1e-87	291.1	11.9	5.9e-87	290.9	11.9	1	1	0	0	1	1	1	1
AUR90562.1	NP_037690.1	2.1e-86	289.1	11	2.4e-86	288.9	11	1	1	0	0	1	1	1	1
AUR91709.1	NP_037690.1	2.1e-86	289.1	11	2.4e-86	288.9	11	1	1	0	0	1	1	1	1
AUR86483.1	NP_037690.1	3.6e-86	288.3	12.2	4.2e-86	288.1	12.2	1	1	0	0	1	1	1	1
AUR84932.1	NP_037690.1	5.3e-86	287.8	12.8	6.2e-86	287.6	12.8	1	1	0	0	1	1	1	1
AUR88100.1	NP_037690.1	5.3e-86	287.8	12.8	6.2e-86	287.6	12.8	1	1	0	0	1	1	1	1
AUR97598.1	NP_037690.1	1.2e-84	283.4	7.8	1.4e-84	283.1	7.8	1	1	0	0	1	1	1	1
AUR83738.1	NP_037690.1	6.7e-82	274.4	5.8	7.4e-82	274.3	5.8	1	1	0	0	1	1	1	1
AUR95823.1	NP_037690.1	1.6e-81	273.2	6.1	1.8e-81	273	6.1	1	1	0	0	1	1	1	1
AUR84618.1	NP_037690.1	1.7e-81	273.1	6	1.9e-81	273	6	1	1	0	0	1	1	1	1
AUR91201.1	NP_037690.1	2.4e-81	272.6	1	2.7e-81	272.4	1	1	1	0	0	1	1	1	1
AUR93861.1	NP_037690.1	5.1e-81	271.5	0.8	5.8e-81	271.3	0.8	1	1	0	0	1	1	1	1
AUR93927.1	NP_037690.1	5.1e-81	271.5	0.8	5.8e-81	271.3	0.8	1	1	0	0	1	1	1	1
AUR93993.1	NP_037690.1	5.1e-81	271.5	0.8	5.8e-81	271.3	0.8	1	1	0	0	1	1	1	1
AUR95378.1	NP_037690.1	2.3e-79	266.2	1.2	2.6e-79	266	1.2	1	1	0	0	1	1	1	1
AUR86950.1	NP_037690.1	3.9e-77	258.9	2.8	4.5e-77	258.7	2.8	1	1	0	0	1	1	1	1
AUR89981.1	NP_037690.1	3.9e-77	258.9	3.2	4.5e-77	258.7	3.2	1	1	0	0	1	1	1	1
AUR83855.1	NP_037690.1	8.4e-77	257.8	2.9	9.6e-77	257.6	2.9	1	1	0	0	1	1	1	1
AUR81315.1	NP_037690.1	1.1e-76	257.4	2.4	1.2e-76	257.2	2.4	1	1	0	0	1	1	1	1
AUR85060.1	NP_037690.1	1.1e-76	257.4	2.4	1.2e-76	257.2	2.4	1	1	0	0	1	1	1	1
AUR83673.1	NP_037690.1	1.8e-76	256.7	2.6	2.1e-76	256.5	2.6	1	1	0	0	1	1	1	1
AUR85687.1	NP_037690.1	3.5e-76	255.8	2.3	4e-76	255.6	2.3	1	1	0	0	1	1	1	1
AUR95724.1	NP_037690.1	2.8e-64	216.9	0.7	3.7e-64	216.5	0.7	1.1	1	0	0	1	1	1	1
AUR95764.1	NP_037690.1	2.8e-64	216.9	0.7	3.7e-64	216.5	0.7	1.1	1	0	0	1	1	1	1
AUR93128.1	NP_037690.1	3.8e-64	216.4	0.8	5e-64	216.1	0.8	1.1	1	0	0	1	1	1	1
AUR93175.1	NP_037690.1	1.9e-63	214.2	0.3	2.5e-63	213.8	0.3	1.1	1	0	0	1	1	1	1
AUR84370.1	NP_037690.1	4.5e-61	206.4	1.6	5.5e-61	206.1	1.6	1	1	0	0	1	1	1	1
AUR91886.1	NP_037690.1	4.1e-32	111.9	0.7	5.5e-32	111.5	0.7	1.2	1	0	0	1	1	1	1
AUR94049.1	NP_037690.1	4.1e-32	111.9	0.7	5.5e-32	111.5	0.7	1.2	1	0	0	1	1	1	1
AUR85400.1	NP_037690.1	3.1e-25	89.4	0.5	7.4e-25	88.2	0.4	1.6	2	0	0	2	2	2	1
AUR89706.1	NP_037690.1	5e-25	88.7	0.5	1.2e-24	87.5	0.3	1.6	2	0	0	2	2	2	1
AUR91832.1	NP_037690.1	5.7e-25	88.6	0.6	1.4e-24	87.3	0.4	1.6	2	0	0	2	2	2	1
AUR91937.1	NP_037690.1	8.3e-25	88	0.7	1.9e-24	86.8	0.5	1.6	2	0	0	2	2	2	1
AUR86123.1	NP_037690.1	1.1e-24	87.6	0.5	2.6e-24	86.4	0.3	1.6	2	0	0	2	2	2	1
AUR89902.1	NP_037690.1	1.2e-24	87.5	0.4	5e-24	85.5	0.2	1.9	2	0	0	2	2	2	1
AUR91997.1	NP_037690.1	1.2e-24	87.5	0.4	5e-24	85.5	0.2	1.9	2	0	0	2	2	2	1
AUR93071.1	NP_037690.1	2.9e-24	86.3	0.2	7.4e-24	84.9	0.2	1.6	2	0	0	2	2	2	1
AUR88160.1	NP_037690.1	5.9e-24	85.2	0.6	1.4e-23	84	0.5	1.6	2	0	0	2	2	2	1
AUR97530.1	NP_037690.1	1.1e-23	84.3	0.4	2.8e-23	83	0.2	1.6	2	0	0	2	2	2	1
AUR90624.1	NP_037690.1	1.6e-12	47.9	0	4.1e-12	46.6	0	1.6	2	0	0	2	2	2	1
AUR92736.1	NP_037726.1	8.2e-92	306.8	3.6	9.8e-92	306.5	3.6	1	1	0	0	1	1	1	1
AUR88648.1	NP_037726.1	9.6e-92	306.6	2.5	1.1e-91	306.3	2.5	1	1	0	0	1	1	1	1
AUR92446.1	NP_037726.1	9.6e-92	306.6	2.5	1.1e-91	306.3	2.5	1	1	0	0	1	1	1	1
AUR96632.1	NP_037726.1	1e-91	306.5	4.6	1.2e-91	306.2	4.6	1	1	0	0	1	1	1	1
AUR88515.1	NP_037726.1	1.4e-91	306	4.6	1.7e-91	305.8	4.6	1	1	0	0	1	1	1	1
AUR88586.1	NP_037726.1	1.4e-91	306	4.6	1.7e-91	305.8	4.6	1	1	0	0	1	1	1	1
AUR89775.1	NP_037726.1	1.5e-91	306	4.4	1.8e-91	305.7	4.4	1	1	0	0	1	1	1	1
AUR97472.1	NP_037726.1	1.6e-91	305.8	5.2	1.9e-91	305.6	5.2	1	1	0	0	1	1	1	1
AUR96565.1	NP_037726.1	6.2e-91	303.9	4.2	7.4e-91	303.7	4.2	1	1	0	0	1	1	1	1
AUR99484.1	NP_037726.1	6.2e-91	303.9	4.2	7.4e-91	303.7	4.2	1	1	0	0	1	1	1	1
AUR89838.1	NP_037726.1	7.4e-91	303.7	4.8	8.9e-91	303.4	4.8	1	1	0	0	1	1	1	1
AUR96847.1	NP_037726.1	7.5e-87	290.6	11.9	8.6e-87	290.4	11.9	1	1	0	0	1	1	1	1
AUR96907.1	NP_037726.1	7.5e-87	290.6	11.9	8.6e-87	290.4	11.9	1	1	0	0	1	1	1	1
AUR90562.1	NP_037726.1	2.9e-86	288.7	11	3.4e-86	288.5	11	1	1	0	0	1	1	1	1
AUR91709.1	NP_037726.1	2.9e-86	288.7	11	3.4e-86	288.5	11	1	1	0	0	1	1	1	1
AUR84932.1	NP_037726.1	4.9e-86	287.9	12.8	5.7e-86	287.7	12.8	1	1	0	0	1	1	1	1
AUR88100.1	NP_037726.1	4.9e-86	287.9	12.8	5.7e-86	287.7	12.8	1	1	0	0	1	1	1	1
AUR86483.1	NP_037726.1	5.1e-86	287.9	12.2	5.9e-86	287.7	12.2	1	1	0	0	1	1	1	1
AUR97598.1	NP_037726.1	9.2e-85	283.8	7.7	1.1e-84	283.6	7.7	1	1	0	0	1	1	1	1
AUR83738.1	NP_037726.1	1.8e-81	273.1	5.8	2e-81	272.9	5.8	1	1	0	0	1	1	1	1
AUR95823.1	NP_037726.1	4.3e-81	271.8	6.1	4.7e-81	271.7	6.1	1	1	0	0	1	1	1	1
AUR84618.1	NP_037726.1	4.4e-81	271.8	6	4.9e-81	271.6	6	1	1	0	0	1	1	1	1
AUR91201.1	NP_037726.1	1.3e-80	270.3	1	1.5e-80	270.1	1	1	1	0	0	1	1	1	1
AUR93861.1	NP_037726.1	2.9e-80	269.1	0.8	3.2e-80	268.9	0.8	1	1	0	0	1	1	1	1
AUR93927.1	NP_037726.1	2.9e-80	269.1	0.8	3.2e-80	268.9	0.8	1	1	0	0	1	1	1	1
AUR93993.1	NP_037726.1	2.9e-80	269.1	0.8	3.2e-80	268.9	0.8	1	1	0	0	1	1	1	1
AUR95378.1	NP_037726.1	1.3e-78	263.8	1.2	1.4e-78	263.6	1.2	1	1	0	0	1	1	1	1
AUR89981.1	NP_037726.1	7.4e-77	258	3.2	8.5e-77	257.8	3.2	1	1	0	0	1	1	1	1
AUR86950.1	NP_037726.1	7.5e-77	258	2.8	8.6e-77	257.8	2.8	1	1	0	0	1	1	1	1
AUR83855.1	NP_037726.1	1.6e-76	256.9	2.9	1.8e-76	256.7	2.9	1	1	0	0	1	1	1	1
AUR81315.1	NP_037726.1	2e-76	256.5	2.3	2.3e-76	256.4	2.3	1	1	0	0	1	1	1	1
AUR85060.1	NP_037726.1	2e-76	256.5	2.3	2.3e-76	256.4	2.3	1	1	0	0	1	1	1	1
AUR83673.1	NP_037726.1	3.4e-76	255.8	2.6	3.9e-76	255.6	2.6	1	1	0	0	1	1	1	1
AUR85687.1	NP_037726.1	6.5e-76	254.9	2.3	7.5e-76	254.7	2.3	1	1	0	0	1	1	1	1
AUR95724.1	NP_037726.1	3.2e-65	220	0.9	3.9e-65	219.7	0.9	1.1	1	0	0	1	1	1	1
AUR95764.1	NP_037726.1	3.2e-65	220	0.9	3.9e-65	219.7	0.9	1.1	1	0	0	1	1	1	1
AUR93128.1	NP_037726.1	3.6e-65	219.8	0.8	4.8e-65	219.4	0.8	1.1	1	0	0	1	1	1	1
AUR93175.1	NP_037726.1	2.2e-64	217.3	0.3	2.9e-64	216.9	0.3	1.1	1	0	0	1	1	1	1
AUR84370.1	NP_037726.1	5.9e-61	206.1	1.6	7.2e-61	205.8	1.6	1	1	0	0	1	1	1	1
AUR91886.1	NP_037726.1	1.5e-32	113.3	0.8	2.1e-32	112.9	0.8	1.2	1	0	0	1	1	1	1
AUR94049.1	NP_037726.1	1.5e-32	113.3	0.8	2.1e-32	112.9	0.8	1.2	1	0	0	1	1	1	1
AUR85400.1	NP_037726.1	2.2e-25	89.9	0.5	5.3e-25	88.7	0.4	1.6	2	0	0	2	2	2	1
AUR89706.1	NP_037726.1	3.6e-25	89.2	0.4	8.9e-25	87.9	0.3	1.6	2	0	0	2	2	2	1
AUR91832.1	NP_037726.1	4.1e-25	89	0.6	1e-24	87.8	0.4	1.6	2	0	0	2	2	2	1
AUR91937.1	NP_037726.1	5.8e-25	88.5	0.6	1.4e-24	87.3	0.5	1.6	2	0	0	2	2	2	1
AUR86123.1	NP_037726.1	7.7e-25	88.2	0.5	1.9e-24	86.9	0.3	1.6	2	0	0	2	2	2	1
AUR89902.1	NP_037726.1	8.9e-25	88	0.4	3.7e-24	85.9	0.2	1.9	2	0	0	2	2	2	1
AUR91997.1	NP_037726.1	8.9e-25	88	0.4	3.7e-24	85.9	0.2	1.9	2	0	0	2	2	2	1
AUR93071.1	NP_037726.1	2e-24	86.8	0.2	5.2e-24	85.5	0.2	1.6	2	0	0	2	2	2	1
AUR88160.1	NP_037726.1	4.2e-24	85.8	0.6	1e-23	84.5	0.5	1.6	2	0	0	2	2	2	1
AUR97530.1	NP_037726.1	8e-24	84.8	0.3	2e-23	83.5	0.3	1.6	2	0	0	2	2	2	1
AUR90624.1	NP_037726.1	4.7e-12	46.4	0	1.2e-11	45.1	0	1.6	2	0	0	2	2	2	1
AUR96847.1	NP_038308.1	2.2e-52	178.4	6.9	2.2e-52	178.4	6.9	1.4	1	1	0	1	1	1	1
AUR96907.1	NP_038308.1	2.2e-52	178.4	6.9	2.2e-52	178.4	6.9	1.4	1	1	0	1	1	1	1
AUR86483.1	NP_038308.1	7e-52	176.7	6	7e-52	176.7	6	1.4	1	1	0	2	2	2	1
AUR90562.1	NP_038308.1	1.7e-51	175.4	5.6	1.7e-51	175.4	5.6	1.4	1	1	0	1	1	1	1
AUR91709.1	NP_038308.1	1.7e-51	175.4	5.6	1.7e-51	175.4	5.6	1.4	1	1	0	1	1	1	1
AUR84932.1	NP_038308.1	4.6e-51	174	6.2	4.6e-51	174	6.2	1.4	1	1	0	2	2	2	1
AUR88100.1	NP_038308.1	4.6e-51	174	6.2	4.6e-51	174	6.2	1.4	1	1	0	2	2	2	1
AUR95823.1	NP_038308.1	1.7e-50	172.1	2.6	2.6e-50	171.6	2.6	1.2	1	0	0	1	1	1	1
AUR83738.1	NP_038308.1	1.9e-50	172	2	2.2e-50	171.8	1.5	1.2	1	1	0	1	1	1	1
AUR84618.1	NP_038308.1	3.1e-50	171.3	1.7	3.1e-50	171.3	1.7	1.3	1	1	0	1	1	1	1
AUR93861.1	NP_038308.1	9.5e-50	169.7	0.1	1.1e-49	169.5	0.1	1.1	1	0	0	1	1	1	1
AUR93927.1	NP_038308.1	9.5e-50	169.7	0.1	1.1e-49	169.5	0.1	1.1	1	0	0	1	1	1	1
AUR93993.1	NP_038308.1	9.5e-50	169.7	0.1	1.1e-49	169.5	0.1	1.1	1	0	0	1	1	1	1
AUR88515.1	NP_038308.1	1.4e-49	169.2	1.2	1.8e-49	168.8	0.4	1.4	1	1	0	1	1	1	1
AUR88586.1	NP_038308.1	1.4e-49	169.2	1.2	1.8e-49	168.8	0.4	1.4	1	1	0	1	1	1	1
AUR96565.1	NP_038308.1	2.4e-49	168.4	1.1	2.5e-49	168.4	0.1	1.4	2	0	0	2	2	1	1
AUR99484.1	NP_038308.1	2.4e-49	168.4	1.1	2.5e-49	168.4	0.1	1.4	2	0	0	2	2	1	1
AUR97598.1	NP_038308.1	2.7e-49	168.3	2.1	2.7e-49	168.3	2.1	1.4	1	1	0	1	1	1	1
AUR89775.1	NP_038308.1	2.9e-49	168.1	0.2	2.9e-49	168.1	0.2	1.4	2	0	0	2	2	1	1
AUR97472.1	NP_038308.1	2.9e-49	168.1	0.2	2.9e-49	168.1	0.2	1.4	2	0	0	2	2	1	1
AUR89838.1	NP_038308.1	3.1e-49	168	0.3	3.1e-49	168	0.3	1.4	2	0	0	2	2	1	1
AUR91201.1	NP_038308.1	3.2e-49	168	0.1	4.4e-49	167.5	0.1	1.1	1	0	0	1	1	1	1
AUR96632.1	NP_038308.1	3.6e-49	167.8	0.1	3.6e-49	167.8	0.1	1.4	2	0	0	2	2	1	1
AUR92736.1	NP_038308.1	4.7e-49	167.4	0.1	4.7e-49	167.4	0.1	1.4	2	0	0	2	2	1	1
AUR88648.1	NP_038308.1	7.7e-49	166.8	0.9	8.7e-49	166.6	0.1	1.4	2	0	0	2	2	1	1
AUR92446.1	NP_038308.1	7.7e-49	166.8	0.9	8.7e-49	166.6	0.1	1.4	2	0	0	2	2	1	1
AUR95378.1	NP_038308.1	4.1e-48	164.4	0.2	5.7e-48	163.9	0.2	1.1	1	0	0	1	1	1	1
AUR83855.1	NP_038308.1	1.5e-44	152.7	0.1	2.3e-44	152.1	0.1	1.2	1	1	0	1	1	1	1
AUR89981.1	NP_038308.1	2.9e-44	151.8	0.1	4.2e-44	151.3	0.1	1.2	1	1	0	1	1	1	1
AUR86950.1	NP_038308.1	3.6e-44	151.5	0.1	5.4e-44	150.9	0.1	1.2	1	1	0	1	1	1	1
AUR81315.1	NP_038308.1	3.9e-44	151.4	0.1	5.4e-44	150.9	0.1	1.2	1	0	0	1	1	1	1
AUR85060.1	NP_038308.1	3.9e-44	151.4	0.1	5.4e-44	150.9	0.1	1.2	1	0	0	1	1	1	1
AUR83673.1	NP_038308.1	4e-44	151.4	0.1	5.9e-44	150.8	0.1	1.3	1	1	0	1	1	1	1
AUR85687.1	NP_038308.1	4.6e-44	151.1	0.1	6.6e-44	150.6	0	1.2	1	1	0	1	1	1	1
AUR84370.1	NP_038308.1	4.7e-42	144.6	0.2	6.4e-42	144.1	0.2	1.1	1	0	0	1	1	1	1
AUR93128.1	NP_038308.1	8.1e-32	111.1	1	8.9e-32	111	0.1	1.5	2	0	0	2	2	1	1
AUR95724.1	NP_038308.1	2.7e-31	109.4	0.2	2.7e-31	109.4	0.2	1.5	2	0	0	2	2	1	1
AUR95764.1	NP_038308.1	2.7e-31	109.4	0.2	2.7e-31	109.4	0.2	1.5	2	0	0	2	2	1	1
AUR93175.1	NP_038308.1	2.9e-31	109.3	0.8	3.6e-31	109	0.1	1.5	2	0	0	2	2	1	1
AUR91886.1	NP_038308.1	5.4e-24	85.5	0.3	8.4e-24	84.9	0.3	1.3	1	0	0	1	1	1	1
AUR94049.1	NP_038308.1	5.4e-24	85.5	0.3	8.4e-24	84.9	0.3	1.3	1	0	0	1	1	1	1
AUR92736.1	NP_059596.1	1.1e-92	309.9	3.4	1.2e-92	309.7	3.4	1	1	0	0	1	1	1	1
AUR96632.1	NP_059596.1	1.9e-92	309.1	4.3	2.2e-92	308.9	4.3	1	1	0	0	1	1	1	1
AUR89775.1	NP_059596.1	2.6e-92	308.6	4.1	3e-92	308.4	4.1	1	1	0	0	1	1	1	1
AUR88515.1	NP_059596.1	2.8e-92	308.5	4.4	3.2e-92	308.3	4.4	1	1	0	0	1	1	1	1
AUR88586.1	NP_059596.1	2.8e-92	308.5	4.4	3.2e-92	308.3	4.4	1	1	0	0	1	1	1	1
AUR88648.1	NP_059596.1	2.8e-92	308.5	2.9	3.2e-92	308.3	2.9	1	1	0	0	1	1	1	1
AUR92446.1	NP_059596.1	2.8e-92	308.5	2.9	3.2e-92	308.3	2.9	1	1	0	0	1	1	1	1
AUR97472.1	NP_059596.1	3.2e-92	308.3	5	3.6e-92	308.1	5	1	1	0	0	1	1	1	1
AUR89838.1	NP_059596.1	9.4e-92	306.8	4.6	1.1e-91	306.6	4.6	1	1	0	0	1	1	1	1
AUR96565.1	NP_059596.1	1.4e-91	306.3	3.9	1.6e-91	306.1	3.9	1	1	0	0	1	1	1	1
AUR99484.1	NP_059596.1	1.4e-91	306.3	3.9	1.6e-91	306.1	3.9	1	1	0	0	1	1	1	1
AUR97598.1	NP_059596.1	8.9e-89	297.1	7.8	9.9e-89	296.9	7.8	1	1	0	0	1	1	1	1
AUR96847.1	NP_059596.1	5.7e-88	294.5	11.7	6.3e-88	294.3	11.7	1	1	0	0	1	1	1	1
AUR96907.1	NP_059596.1	5.7e-88	294.5	11.7	6.3e-88	294.3	11.7	1	1	0	0	1	1	1	1
AUR90562.1	NP_059596.1	2.5e-87	292.3	11	2.8e-87	292.2	11	1	1	0	0	1	1	1	1
AUR91709.1	NP_059596.1	2.5e-87	292.3	11	2.8e-87	292.2	11	1	1	0	0	1	1	1	1
AUR86483.1	NP_059596.1	4.6e-87	291.5	12.2	5.1e-87	291.3	12.2	1	1	0	0	1	1	1	1
AUR84932.1	NP_059596.1	6.8e-87	290.9	12.7	7.6e-87	290.8	12.7	1	1	0	0	1	1	1	1
AUR88100.1	NP_059596.1	6.8e-87	290.9	12.7	7.6e-87	290.8	12.7	1	1	0	0	1	1	1	1
AUR83738.1	NP_059596.1	2.8e-86	288.9	5.8	3.1e-86	288.8	5.8	1	1	0	0	1	1	1	1
AUR84618.1	NP_059596.1	6.7e-86	287.7	5.9	7.4e-86	287.5	5.9	1	1	0	0	1	1	1	1
AUR95823.1	NP_059596.1	7.2e-86	287.6	6.1	8e-86	287.4	6.1	1	1	0	0	1	1	1	1
AUR89981.1	NP_059596.1	5.5e-81	271.6	3.1	6.3e-81	271.4	3.1	1	1	0	0	1	1	1	1
AUR86950.1	NP_059596.1	6.8e-81	271.3	2.8	7.8e-81	271.1	2.8	1	1	0	0	1	1	1	1
AUR93861.1	NP_059596.1	1.1e-80	270.6	0.5	1.3e-80	270.4	0.5	1	1	0	0	1	1	1	1
AUR93927.1	NP_059596.1	1.1e-80	270.6	0.5	1.3e-80	270.4	0.5	1	1	0	0	1	1	1	1
AUR93993.1	NP_059596.1	1.1e-80	270.6	0.5	1.3e-80	270.4	0.5	1	1	0	0	1	1	1	1
AUR91201.1	NP_059596.1	1.6e-80	270.1	0.8	2e-80	269.8	0.8	1	1	0	0	1	1	1	1
AUR81315.1	NP_059596.1	1.6e-80	270.1	2.3	1.9e-80	269.9	2.3	1	1	0	0	1	1	1	1
AUR85060.1	NP_059596.1	1.6e-80	270.1	2.3	1.9e-80	269.9	2.3	1	1	0	0	1	1	1	1
AUR83855.1	NP_059596.1	1.8e-80	269.9	2.9	2.1e-80	269.7	2.9	1	1	0	0	1	1	1	1
AUR83673.1	NP_059596.1	2.5e-80	269.5	2.6	2.8e-80	269.3	2.6	1	1	0	0	1	1	1	1
AUR85687.1	NP_059596.1	9.1e-80	267.7	2.3	1.1e-79	267.4	2.3	1	1	0	0	1	1	1	1
AUR95378.1	NP_059596.1	4.5e-79	265.4	0.8	5.5e-79	265.1	0.8	1	1	0	0	1	1	1	1
AUR84370.1	NP_059596.1	2.4e-64	217.3	1.5	3.2e-64	216.9	1.5	1	1	0	0	1	1	1	1
AUR95724.1	NP_059596.1	2.1e-56	191.4	2.8	2.6e-56	191.1	1.2	1.8	1	1	1	2	2	2	1
AUR95764.1	NP_059596.1	2.1e-56	191.4	2.8	2.6e-56	191.1	1.2	1.8	1	1	1	2	2	2	1
AUR93175.1	NP_059596.1	2.6e-56	191	2.2	3.7e-56	190.5	0.6	1.8	1	1	1	2	2	2	1
AUR93128.1	NP_059596.1	6.8e-56	189.7	2.7	9.3e-56	189.2	1	1.8	1	1	1	2	2	2	1
AUR91886.1	NP_059596.1	1.4e-31	110.3	0.3	2e-31	109.8	0.3	1.3	1	0	0	1	1	1	1
AUR94049.1	NP_059596.1	1.4e-31	110.3	0.3	2e-31	109.8	0.3	1.3	1	0	0	1	1	1	1
AUR85400.1	NP_059596.1	8.8e-27	94.6	0.3	1.8e-26	93.6	0.2	1.5	2	0	0	2	2	1	1
AUR89706.1	NP_059596.1	1.2e-26	94.2	0.3	2.5e-26	93.1	0.2	1.5	2	0	0	2	2	1	1
AUR91832.1	NP_059596.1	1.6e-26	93.7	0.3	3.3e-26	92.7	0.3	1.5	2	0	0	2	2	1	1
AUR91937.1	NP_059596.1	2.3e-26	93.2	0.4	4.7e-26	92.2	0.3	1.5	2	0	0	2	2	1	1
AUR86123.1	NP_059596.1	3.5e-26	92.6	0.3	7.2e-26	91.6	0.2	1.5	2	0	0	2	2	1	1
AUR89902.1	NP_059596.1	6.3e-26	91.8	0.3	1.3e-25	90.8	0.1	1.6	2	0	0	2	2	1	1
AUR91997.1	NP_059596.1	6.3e-26	91.8	0.3	1.3e-25	90.8	0.1	1.6	2	0	0	2	2	1	1
AUR93071.1	NP_059596.1	9.9e-26	91.2	0.1	2.1e-25	90.1	0.1	1.5	2	0	0	2	2	1	1
AUR88160.1	NP_059596.1	2.4e-25	89.9	0.4	4.8e-25	88.9	0.3	1.5	2	0	0	2	2	1	1
AUR97530.1	NP_059596.1	3.5e-24	86.1	0.3	7.2e-24	85.1	0.2	1.5	2	0	0	2	2	1	1
AUR90624.1	NP_059596.1	2.9e-12	47.2	0	6.5e-12	46.1	0	1.5	2	0	0	2	2	1	1
AUR89838.1	NP_061607.1	1.7e-59	201.2	2.2	2e-59	200.9	2.2	1.1	1	0	0	1	1	1	1
AUR97472.1	NP_061607.1	1.8e-59	201.1	2.3	2.1e-59	200.9	2.3	1.2	1	0	0	1	1	1	1
AUR89981.1	NP_061607.1	2e-59	201	1.4	2.4e-59	200.7	1.4	1.1	1	0	0	1	1	1	1
AUR83855.1	NP_061607.1	2.8e-59	200.5	1.3	3.3e-59	200.2	1.3	1.1	1	0	0	1	1	1	1
AUR93861.1	NP_061607.1	3e-59	200.4	0.1	3.7e-59	200.1	0.1	1.1	1	0	0	1	1	1	1
AUR93927.1	NP_061607.1	3e-59	200.4	0.1	3.7e-59	200.1	0.1	1.1	1	0	0	1	1	1	1
AUR93993.1	NP_061607.1	3e-59	200.4	0.1	3.7e-59	200.1	0.1	1.1	1	0	0	1	1	1	1
AUR86950.1	NP_061607.1	3.2e-59	200.3	1.2	3.8e-59	200	1.2	1.1	1	0	0	1	1	1	1
AUR81315.1	NP_061607.1	3.3e-59	200.2	0.9	3.9e-59	200	0.9	1.1	1	0	0	1	1	1	1
AUR85060.1	NP_061607.1	3.3e-59	200.2	0.9	3.9e-59	200	0.9	1.1	1	0	0	1	1	1	1
AUR88515.1	NP_061607.1	5.2e-59	199.6	1.9	6.1e-59	199.4	1.9	1.2	1	0	0	1	1	1	1
AUR88586.1	NP_061607.1	5.2e-59	199.6	1.9	6.1e-59	199.4	1.9	1.2	1	0	0	1	1	1	1
AUR92736.1	NP_061607.1	5.8e-59	199.4	1.4	6.8e-59	199.2	1.4	1.2	1	0	0	1	1	1	1
AUR83673.1	NP_061607.1	5.9e-59	199.4	0.9	7e-59	199.2	0.9	1.1	1	0	0	1	1	1	1
AUR85687.1	NP_061607.1	7.4e-59	199.1	0.9	8.7e-59	198.9	0.9	1.1	1	0	0	1	1	1	1
AUR88648.1	NP_061607.1	1.1e-58	198.5	1.3	1.3e-58	198.3	1.3	1.1	1	0	0	1	1	1	1
AUR92446.1	NP_061607.1	1.1e-58	198.5	1.3	1.3e-58	198.3	1.3	1.1	1	0	0	1	1	1	1
AUR96565.1	NP_061607.1	1.3e-58	198.3	1.7	1.5e-58	198.1	1.7	1.1	1	0	0	1	1	1	1
AUR99484.1	NP_061607.1	1.3e-58	198.3	1.7	1.5e-58	198.1	1.7	1.1	1	0	0	1	1	1	1
AUR89775.1	NP_061607.1	1.5e-58	198.1	1.8	1.8e-58	197.9	1.8	1.2	1	0	0	1	1	1	1
AUR91201.1	NP_061607.1	2.4e-58	197.5	0.3	2.8e-58	197.2	0.3	1.1	1	0	0	1	1	1	1
AUR96632.1	NP_061607.1	2.8e-58	197.2	1.8	3.3e-58	197	1.8	1.2	1	0	0	1	1	1	1
AUR95378.1	NP_061607.1	1.6e-57	194.8	0.5	1.9e-57	194.5	0.5	1.1	1	0	0	1	1	1	1
AUR84370.1	NP_061607.1	1.6e-56	191.5	0.4	1.9e-56	191.2	0.4	1.1	1	0	0	1	1	1	1
AUR96847.1	NP_061607.1	4.3e-51	173.7	7.5	4.9e-51	173.5	7.5	1.1	1	0	0	1	1	1	1
AUR96907.1	NP_061607.1	4.3e-51	173.7	7.5	4.9e-51	173.5	7.5	1.1	1	0	0	1	1	1	1
AUR86483.1	NP_061607.1	3.4e-50	170.8	7.4	3.9e-50	170.6	7.4	1.1	1	0	0	1	1	1	1
AUR90562.1	NP_061607.1	3.8e-50	170.6	6.9	4.4e-50	170.4	6.9	1.1	1	0	0	1	1	1	1
AUR91709.1	NP_061607.1	3.8e-50	170.6	6.9	4.4e-50	170.4	6.9	1.1	1	0	0	1	1	1	1
AUR84932.1	NP_061607.1	2.2e-49	168.1	7.6	2.5e-49	167.9	7.6	1.1	1	0	0	1	1	1	1
AUR88100.1	NP_061607.1	2.2e-49	168.1	7.6	2.5e-49	167.9	7.6	1.1	1	0	0	1	1	1	1
AUR93128.1	NP_061607.1	1.3e-47	162.3	1.3	1.7e-47	161.9	1.3	1.2	1	0	0	1	1	1	1
AUR95724.1	NP_061607.1	1.6e-47	162.1	1	2.1e-47	161.7	1	1.1	1	0	0	1	1	1	1
AUR95764.1	NP_061607.1	1.6e-47	162.1	1	2.1e-47	161.7	1	1.1	1	0	0	1	1	1	1
AUR93175.1	NP_061607.1	3e-47	161.2	0.8	4e-47	160.8	0.8	1.2	1	0	0	1	1	1	1
AUR97598.1	NP_061607.1	1.6e-46	158.8	4.1	1.8e-46	158.6	4.1	1.2	1	0	0	1	1	1	1
AUR95823.1	NP_061607.1	2.8e-46	158	4.2	3.4e-46	157.7	4.2	1.2	1	0	0	1	1	1	1
AUR83738.1	NP_061607.1	5.9e-46	156.9	4.2	6.9e-46	156.7	4.2	1.2	1	0	0	1	1	1	1
AUR84618.1	NP_061607.1	1.2e-45	155.9	4	1.5e-45	155.6	4	1.2	1	0	0	1	1	1	1
AUR91886.1	NP_061607.1	2.3e-39	135.4	0.3	3.4e-39	134.8	0.3	1.2	1	0	0	1	1	1	1
AUR94049.1	NP_061607.1	2.3e-39	135.4	0.3	3.4e-39	134.8	0.3	1.2	1	0	0	1	1	1	1
AUR86483.1	NP_150142.1	3e-63	213.8	6.3	3.6e-63	213.6	6.3	1.1	1	0	0	1	1	1	1
AUR90562.1	NP_150142.1	9.3e-63	212.2	5.8	1.2e-62	211.9	5.8	1.2	1	0	0	1	1	1	1
AUR91709.1	NP_150142.1	9.3e-63	212.2	5.8	1.2e-62	211.9	5.8	1.2	1	0	0	1	1	1	1
AUR84932.1	NP_150142.1	1.2e-62	211.8	6.6	1.5e-62	211.5	6.6	1.2	1	0	0	1	1	1	1
AUR88100.1	NP_150142.1	1.2e-62	211.8	6.6	1.5e-62	211.5	6.6	1.2	1	0	0	1	1	1	1
AUR96847.1	NP_150142.1	1.5e-62	211.5	7.3	1.9e-62	211.2	7.3	1.2	1	0	0	1	1	1	1
AUR96907.1	NP_150142.1	1.5e-62	211.5	7.3	1.9e-62	211.2	7.3	1.2	1	0	0	1	1	1	1
AUR97598.1	NP_150142.1	8.7e-61	205.8	3.5	1.1e-60	205.5	3.5	1.2	1	0	0	1	1	1	1
AUR95823.1	NP_150142.1	4.8e-57	193.5	1.6	4.8e-57	193.5	1.6	1.2	1	1	0	1	1	1	1
AUR83738.1	NP_150142.1	9.7e-57	192.5	2.1	1e-56	192.4	1.4	1.2	1	1	0	1	1	1	1
AUR84618.1	NP_150142.1	3.4e-56	190.8	1.6	3.4e-56	190.8	1.6	1.3	1	1	0	1	1	1	1
AUR97472.1	NP_438125.1	8.9e-90	300.5	5.3	1.1e-89	300.1	5.3	1	1	0	0	1	1	1	1
AUR96632.1	NP_438125.1	1e-89	300.2	4.7	1.3e-89	299.9	4.7	1	1	0	0	1	1	1	1
AUR88648.1	NP_438125.1	1.1e-89	300.2	2.7	1.3e-89	299.9	2.7	1	1	0	0	1	1	1	1
AUR92446.1	NP_438125.1	1.1e-89	300.2	2.7	1.3e-89	299.9	2.7	1	1	0	0	1	1	1	1
AUR92736.1	NP_438125.1	1.1e-89	300.2	3.8	1.4e-89	299.8	3.8	1	1	0	0	1	1	1	1
AUR89775.1	NP_438125.1	1.3e-89	300	4.5	1.6e-89	299.6	4.5	1	1	0	0	1	1	1	1
AUR89838.1	NP_438125.1	1.6e-89	299.7	4.9	2e-89	299.3	4.9	1	1	0	0	1	1	1	1
AUR88515.1	NP_438125.1	1.8e-89	299.4	4.8	2.3e-89	299.1	4.8	1	1	0	0	1	1	1	1
AUR88586.1	NP_438125.1	1.8e-89	299.4	4.8	2.3e-89	299.1	4.8	1	1	0	0	1	1	1	1
AUR96565.1	NP_438125.1	2.7e-89	298.9	4.4	3.4e-89	298.6	4.4	1	1	0	0	1	1	1	1
AUR99484.1	NP_438125.1	2.7e-89	298.9	4.4	3.4e-89	298.6	4.4	1	1	0	0	1	1	1	1
AUR89981.1	NP_438125.1	2.8e-84	282.5	3.2	3.1e-84	282.3	3.2	1	1	0	0	1	1	1	1
AUR86950.1	NP_438125.1	3.2e-84	282.3	2.8	3.6e-84	282.1	2.8	1	1	0	0	1	1	1	1
AUR83855.1	NP_438125.1	3.6e-84	282.1	2.9	3.9e-84	282	2.9	1	1	0	0	1	1	1	1
AUR81315.1	NP_438125.1	1.1e-83	280.5	2.2	1.3e-83	280.3	2.2	1	1	0	0	1	1	1	1
AUR85060.1	NP_438125.1	1.1e-83	280.5	2.2	1.3e-83	280.3	2.2	1	1	0	0	1	1	1	1
AUR83673.1	NP_438125.1	4.8e-83	278.4	2.7	5.3e-83	278.3	2.7	1	1	0	0	1	1	1	1
AUR85687.1	NP_438125.1	8.3e-83	277.7	2.2	9.2e-83	277.5	2.2	1	1	0	0	1	1	1	1
AUR93861.1	NP_438125.1	2e-80	269.9	0.8	2.3e-80	269.7	0.8	1	1	0	0	1	1	1	1
AUR93927.1	NP_438125.1	2e-80	269.9	0.8	2.3e-80	269.7	0.8	1	1	0	0	1	1	1	1
AUR93993.1	NP_438125.1	2e-80	269.9	0.8	2.3e-80	269.7	0.8	1	1	0	0	1	1	1	1
AUR91201.1	NP_438125.1	2.1e-79	266.5	0.9	2.4e-79	266.3	0.9	1	1	0	0	1	1	1	1
AUR95378.1	NP_438125.1	1.2e-77	260.7	1.1	1.4e-77	260.5	1.1	1	1	0	0	1	1	1	1
AUR97598.1	NP_438125.1	4.8e-76	255.5	8.1	5.8e-76	255.3	8.1	1	1	0	0	1	1	1	1
AUR96847.1	NP_438125.1	1.3e-75	254.1	12.1	1.6e-75	253.8	12.1	1	1	0	0	1	1	1	1
AUR96907.1	NP_438125.1	1.3e-75	254.1	12.1	1.6e-75	253.8	12.1	1	1	0	0	1	1	1	1
AUR90562.1	NP_438125.1	5.4e-75	252.1	11	6.5e-75	251.8	11	1	1	0	0	1	1	1	1
AUR91709.1	NP_438125.1	5.4e-75	252.1	11	6.5e-75	251.8	11	1	1	0	0	1	1	1	1
AUR86483.1	NP_438125.1	1.2e-74	251	12.1	1.4e-74	250.8	12.1	1	1	0	0	1	1	1	1
AUR95823.1	NP_438125.1	5.3e-74	248.9	6.4	5.8e-74	248.7	6.4	1	1	0	0	1	1	1	1
AUR84618.1	NP_438125.1	7e-74	248.5	6.4	7.7e-74	248.3	6.4	1	1	0	0	1	1	1	1
AUR83738.1	NP_438125.1	7.6e-74	248.4	6.3	8.4e-74	248.2	6.3	1	1	0	0	1	1	1	1
AUR84932.1	NP_438125.1	8.1e-74	248.3	12.8	9.8e-74	248	12.8	1	1	0	0	1	1	1	1
AUR88100.1	NP_438125.1	8.1e-74	248.3	12.8	9.8e-74	248	12.8	1	1	0	0	1	1	1	1
AUR84370.1	NP_438125.1	6.4e-71	238.8	1.9	7.8e-71	238.5	1.9	1	1	0	0	1	1	1	1
AUR95724.1	NP_438125.1	2e-59	201.2	1.7	2.8e-59	200.7	1.7	1.1	1	0	0	1	1	1	1
AUR95764.1	NP_438125.1	2e-59	201.2	1.7	2.8e-59	200.7	1.7	1.1	1	0	0	1	1	1	1
AUR93128.1	NP_438125.1	3.8e-59	200.3	2	5.2e-59	199.8	2	1.1	1	0	0	1	1	1	1
AUR93175.1	NP_438125.1	5.5e-59	199.7	1.2	7.6e-59	199.3	1.2	1.1	1	0	0	1	1	1	1
AUR91886.1	NP_438125.1	1.7e-38	132.8	0.5	2.4e-38	132.3	0.5	1.2	1	0	0	1	1	1	1
AUR94049.1	NP_438125.1	1.7e-38	132.8	0.5	2.4e-38	132.3	0.5	1.2	1	0	0	1	1	1	1
AUR85400.1	NP_438125.1	5.2e-22	78.8	0.4	1e-21	77.9	0.4	1.4	1	0	0	1	1	1	1
AUR91832.1	NP_438125.1	9e-22	78	0.4	1.8e-21	77.1	0.4	1.4	1	0	0	1	1	1	1
AUR89706.1	NP_438125.1	9.4e-22	78	0.4	1.8e-21	77	0.4	1.4	1	0	0	1	1	1	1
AUR86123.1	NP_438125.1	1e-21	77.9	0.4	2e-21	76.9	0.4	1.4	1	0	0	1	1	1	1
AUR91937.1	NP_438125.1	1.5e-21	77.3	0.4	2.9e-21	76.4	0.4	1.4	1	0	0	1	1	1	1
AUR93071.1	NP_438125.1	2.4e-21	76.6	0.2	4.7e-21	75.7	0.2	1.4	1	0	0	1	1	1	1
AUR89902.1	NP_438125.1	2.5e-21	76.6	0.4	5.5e-21	75.5	0.2	1.6	2	0	0	2	2	2	1
AUR91997.1	NP_438125.1	2.5e-21	76.6	0.4	5.5e-21	75.5	0.2	1.6	2	0	0	2	2	2	1
AUR88160.1	NP_438125.1	4.4e-21	75.8	0.4	8.6e-21	74.8	0.4	1.4	1	0	0	1	1	1	1
AUR97530.1	NP_438125.1	9e-21	74.8	0.2	1.8e-20	73.8	0.2	1.4	1	0	0	1	1	1	1
AUR90624.1	NP_438125.1	7.5e-10	39.1	0	1.3e-09	38.2	0	1.4	1	0	0	1	1	1	1
AUR97472.1	NP_795557.1	8.9e-90	300.5	5.3	1.1e-89	300.1	5.3	1	1	0	0	1	1	1	1
AUR96632.1	NP_795557.1	1e-89	300.2	4.7	1.3e-89	299.9	4.7	1	1	0	0	1	1	1	1
AUR88648.1	NP_795557.1	1.1e-89	300.2	2.7	1.3e-89	299.9	2.7	1	1	0	0	1	1	1	1
AUR92446.1	NP_795557.1	1.1e-89	300.2	2.7	1.3e-89	299.9	2.7	1	1	0	0	1	1	1	1
AUR92736.1	NP_795557.1	1.1e-89	300.2	3.8	1.4e-89	299.8	3.8	1	1	0	0	1	1	1	1
AUR89775.1	NP_795557.1	1.3e-89	300	4.5	1.6e-89	299.6	4.5	1	1	0	0	1	1	1	1
AUR89838.1	NP_795557.1	1.6e-89	299.7	4.9	2e-89	299.3	4.9	1	1	0	0	1	1	1	1
AUR88515.1	NP_795557.1	1.8e-89	299.4	4.8	2.3e-89	299.1	4.8	1	1	0	0	1	1	1	1
AUR88586.1	NP_795557.1	1.8e-89	299.4	4.8	2.3e-89	299.1	4.8	1	1	0	0	1	1	1	1
AUR96565.1	NP_795557.1	2.7e-89	298.9	4.4	3.4e-89	298.6	4.4	1	1	0	0	1	1	1	1
AUR99484.1	NP_795557.1	2.7e-89	298.9	4.4	3.4e-89	298.6	4.4	1	1	0	0	1	1	1	1
AUR89981.1	NP_795557.1	2.8e-84	282.5	3.2	3.1e-84	282.3	3.2	1	1	0	0	1	1	1	1
AUR86950.1	NP_795557.1	3.2e-84	282.3	2.8	3.6e-84	282.1	2.8	1	1	0	0	1	1	1	1
AUR83855.1	NP_795557.1	3.6e-84	282.1	2.9	3.9e-84	282	2.9	1	1	0	0	1	1	1	1
AUR81315.1	NP_795557.1	1.1e-83	280.5	2.2	1.3e-83	280.3	2.2	1	1	0	0	1	1	1	1
AUR85060.1	NP_795557.1	1.1e-83	280.5	2.2	1.3e-83	280.3	2.2	1	1	0	0	1	1	1	1
AUR83673.1	NP_795557.1	4.8e-83	278.4	2.7	5.3e-83	278.3	2.7	1	1	0	0	1	1	1	1
AUR85687.1	NP_795557.1	8.3e-83	277.7	2.2	9.2e-83	277.5	2.2	1	1	0	0	1	1	1	1
AUR93861.1	NP_795557.1	2e-80	269.9	0.8	2.3e-80	269.7	0.8	1	1	0	0	1	1	1	1
AUR93927.1	NP_795557.1	2e-80	269.9	0.8	2.3e-80	269.7	0.8	1	1	0	0	1	1	1	1
AUR93993.1	NP_795557.1	2e-80	269.9	0.8	2.3e-80	269.7	0.8	1	1	0	0	1	1	1	1
AUR91201.1	NP_795557.1	2.1e-79	266.5	0.9	2.4e-79	266.3	0.9	1	1	0	0	1	1	1	1
AUR95378.1	NP_795557.1	1.2e-77	260.7	1.1	1.4e-77	260.5	1.1	1	1	0	0	1	1	1	1
AUR97598.1	NP_795557.1	4.8e-76	255.5	8.1	5.8e-76	255.3	8.1	1	1	0	0	1	1	1	1
AUR96847.1	NP_795557.1	1.3e-75	254.1	12.1	1.6e-75	253.8	12.1	1	1	0	0	1	1	1	1
AUR96907.1	NP_795557.1	1.3e-75	254.1	12.1	1.6e-75	253.8	12.1	1	1	0	0	1	1	1	1
AUR90562.1	NP_795557.1	5.4e-75	252.1	11	6.5e-75	251.8	11	1	1	0	0	1	1	1	1
AUR91709.1	NP_795557.1	5.4e-75	252.1	11	6.5e-75	251.8	11	1	1	0	0	1	1	1	1
AUR86483.1	NP_795557.1	1.2e-74	251	12.1	1.4e-74	250.8	12.1	1	1	0	0	1	1	1	1
AUR95823.1	NP_795557.1	5.3e-74	248.9	6.4	5.8e-74	248.7	6.4	1	1	0	0	1	1	1	1
AUR84618.1	NP_795557.1	7e-74	248.5	6.4	7.7e-74	248.3	6.4	1	1	0	0	1	1	1	1
AUR83738.1	NP_795557.1	7.6e-74	248.4	6.3	8.4e-74	248.2	6.3	1	1	0	0	1	1	1	1
AUR84932.1	NP_795557.1	8.1e-74	248.3	12.8	9.8e-74	248	12.8	1	1	0	0	1	1	1	1
AUR88100.1	NP_795557.1	8.1e-74	248.3	12.8	9.8e-74	248	12.8	1	1	0	0	1	1	1	1
AUR84370.1	NP_795557.1	6.4e-71	238.8	1.9	7.8e-71	238.5	1.9	1	1	0	0	1	1	1	1
AUR95724.1	NP_795557.1	2e-59	201.2	1.7	2.8e-59	200.7	1.7	1.1	1	0	0	1	1	1	1
AUR95764.1	NP_795557.1	2e-59	201.2	1.7	2.8e-59	200.7	1.7	1.1	1	0	0	1	1	1	1
AUR93128.1	NP_795557.1	3.8e-59	200.3	2	5.2e-59	199.8	2	1.1	1	0	0	1	1	1	1
AUR93175.1	NP_795557.1	5.5e-59	199.7	1.2	7.6e-59	199.3	1.2	1.1	1	0	0	1	1	1	1
AUR91886.1	NP_795557.1	1.7e-38	132.8	0.5	2.4e-38	132.3	0.5	1.2	1	0	0	1	1	1	1
AUR94049.1	NP_795557.1	1.7e-38	132.8	0.5	2.4e-38	132.3	0.5	1.2	1	0	0	1	1	1	1
AUR85400.1	NP_795557.1	5.2e-22	78.8	0.4	1e-21	77.9	0.4	1.4	1	0	0	1	1	1	1
AUR91832.1	NP_795557.1	9e-22	78	0.4	1.8e-21	77.1	0.4	1.4	1	0	0	1	1	1	1
AUR89706.1	NP_795557.1	9.4e-22	78	0.4	1.8e-21	77	0.4	1.4	1	0	0	1	1	1	1
AUR86123.1	NP_795557.1	1e-21	77.9	0.4	2e-21	76.9	0.4	1.4	1	0	0	1	1	1	1
AUR91937.1	NP_795557.1	1.5e-21	77.3	0.4	2.9e-21	76.4	0.4	1.4	1	0	0	1	1	1	1
AUR93071.1	NP_795557.1	2.4e-21	76.6	0.2	4.7e-21	75.7	0.2	1.4	1	0	0	1	1	1	1
AUR89902.1	NP_795557.1	2.5e-21	76.6	0.4	5.5e-21	75.5	0.2	1.6	2	0	0	2	2	2	1
AUR91997.1	NP_795557.1	2.5e-21	76.6	0.4	5.5e-21	75.5	0.2	1.6	2	0	0	2	2	2	1
AUR88160.1	NP_795557.1	4.4e-21	75.8	0.4	8.6e-21	74.8	0.4	1.4	1	0	0	1	1	1	1
AUR97530.1	NP_795557.1	9e-21	74.8	0.2	1.8e-20	73.8	0.2	1.4	1	0	0	1	1	1	1
AUR90624.1	NP_795557.1	7.5e-10	39.1	0	1.3e-09	38.2	0	1.4	1	0	0	1	1	1	1
AUR93175.1	NP_958570.1	3.6e-51	174.4	0.7	5.6e-51	173.8	0.7	1.2	1	0	0	1	1	1	1
AUR95724.1	NP_958570.1	3.8e-51	174.4	1.5	6.8e-51	173.5	1.5	1.3	1	0	0	1	1	1	1
AUR95764.1	NP_958570.1	3.8e-51	174.4	1.5	6.8e-51	173.5	1.5	1.3	1	0	0	1	1	1	1
AUR93128.1	NP_958570.1	4.1e-51	174.3	1.4	6.7e-51	173.6	1.4	1.2	1	0	0	1	1	1	1
AUR89775.1	NP_958570.1	1.2e-44	153	0.2	2.1e-44	152.3	0.2	1.2	1	0	0	1	1	1	1
AUR93861.1	NP_958570.1	1.6e-44	152.6	0.2	2.3e-44	152.1	0.2	1.1	1	0	0	1	1	1	1
AUR93927.1	NP_958570.1	1.6e-44	152.6	0.2	2.3e-44	152.1	0.2	1.1	1	0	0	1	1	1	1
AUR93993.1	NP_958570.1	1.6e-44	152.6	0.2	2.3e-44	152.1	0.2	1.1	1	0	0	1	1	1	1
AUR97472.1	NP_958570.1	2.2e-44	152.2	0.2	3.6e-44	151.5	0.2	1.2	1	0	0	1	1	1	1
AUR88515.1	NP_958570.1	2.4e-44	152	0.2	3.9e-44	151.4	0.2	1.2	1	0	0	1	1	1	1
AUR88586.1	NP_958570.1	2.4e-44	152	0.2	3.9e-44	151.4	0.2	1.2	1	0	0	1	1	1	1
AUR89838.1	NP_958570.1	2.5e-44	152	0.4	4.1e-44	151.3	0.4	1.2	1	0	0	1	1	1	1
AUR96565.1	NP_958570.1	3.2e-44	151.6	0.2	5e-44	151	0.2	1.2	1	0	0	1	1	1	1
AUR99484.1	NP_958570.1	3.2e-44	151.6	0.2	5e-44	151	0.2	1.2	1	0	0	1	1	1	1
AUR92736.1	NP_958570.1	4.1e-44	151.3	0.1	6.8e-44	150.6	0.1	1.2	1	0	0	1	1	1	1
AUR96632.1	NP_958570.1	5e-44	151	0.2	8.3e-44	150.3	0.2	1.2	1	0	0	1	1	1	1
AUR91201.1	NP_958570.1	6.1e-44	150.7	0.4	9e-44	150.2	0.4	1.1	1	0	0	1	1	1	1
AUR88648.1	NP_958570.1	7.5e-44	150.4	0.1	1.2e-43	149.8	0.1	1.2	1	0	0	1	1	1	1
AUR92446.1	NP_958570.1	7.5e-44	150.4	0.1	1.2e-43	149.8	0.1	1.2	1	0	0	1	1	1	1
AUR95378.1	NP_958570.1	1.3e-43	149.7	0.3	2e-43	149	0.3	1.2	1	0	0	1	1	1	1
AUR89981.1	NP_958570.1	4.3e-42	144.7	0.1	7.4e-42	143.9	0.1	1.3	1	0	0	1	1	1	1
AUR86950.1	NP_958570.1	2e-41	142.4	0.1	3.2e-41	141.8	0.1	1.2	1	0	0	1	1	1	1
AUR81315.1	NP_958570.1	2.3e-41	142.3	0.1	3.4e-41	141.7	0.1	1.2	1	0	0	1	1	1	1
AUR85060.1	NP_958570.1	2.3e-41	142.3	0.1	3.4e-41	141.7	0.1	1.2	1	0	0	1	1	1	1
AUR83855.1	NP_958570.1	3.5e-41	141.7	0.1	5.5e-41	141	0.1	1.2	1	0	0	1	1	1	1
AUR85687.1	NP_958570.1	4e-41	141.5	0.4	5e-41	141.2	0.4	1.2	1	0	0	1	1	1	1
AUR83673.1	NP_958570.1	4.1e-41	141.4	0.1	6.5e-41	140.8	0.1	1.2	1	0	0	1	1	1	1
AUR96847.1	NP_958570.1	1.7e-40	139.4	4.5	2.4e-40	138.9	4.5	1.2	1	0	0	1	1	1	1
AUR96907.1	NP_958570.1	1.7e-40	139.4	4.5	2.4e-40	138.9	4.5	1.2	1	0	0	1	1	1	1
AUR97598.1	NP_958570.1	2.1e-40	139.1	2	3.2e-40	138.5	2	1.2	1	0	0	1	1	1	1
AUR84370.1	NP_958570.1	3.4e-40	138.4	1	4e-40	138.2	1	1.2	1	0	0	1	1	1	1
AUR90562.1	NP_958570.1	8.7e-40	137.1	4.1	1.3e-39	136.6	4.1	1.2	1	0	0	1	1	1	1
AUR91709.1	NP_958570.1	8.7e-40	137.1	4.1	1.3e-39	136.6	4.1	1.2	1	0	0	1	1	1	1
AUR86483.1	NP_958570.1	8.8e-40	137.1	4.1	1.3e-39	136.6	4.1	1.2	1	0	0	1	1	1	1
AUR84932.1	NP_958570.1	2.5e-39	135.6	4.1	2.5e-39	135.6	3.4	1.3	1	1	0	1	1	1	1
AUR88100.1	NP_958570.1	2.5e-39	135.6	4.1	2.5e-39	135.6	3.4	1.3	1	1	0	1	1	1	1
AUR95823.1	NP_958570.1	5e-37	128	1.3	5e-37	128	1.3	1.3	1	1	0	1	1	1	1
AUR84618.1	NP_958570.1	5.1e-37	128	1.2	5.1e-37	128	1.2	1.3	1	1	0	1	1	1	1
AUR83738.1	NP_958570.1	5.9e-37	127.8	1.3	5.9e-37	127.8	1.3	1.2	1	1	0	1	1	1	1
AUR91886.1	NP_958570.1	2.9e-34	119	0.6	4.3e-34	118.4	0.6	1.2	1	0	0	1	1	1	1
AUR94049.1	NP_958570.1	2.9e-34	119	0.6	4.3e-34	118.4	0.6	1.2	1	0	0	1	1	1	1
AUR93128.1	NP_958522.1	2.2e-46	158.8	0.6	2.9e-46	158.4	0.6	1.2	1	0	0	1	1	1	1
AUR93175.1	NP_958522.1	5.1e-46	157.6	0.4	6.8e-46	157.2	0.4	1.1	1	0	0	1	1	1	1
AUR95724.1	NP_958522.1	7.1e-46	157.1	1	8.4e-46	156.9	1	1.2	1	0	0	1	1	1	1
AUR95764.1	NP_958522.1	7.1e-46	157.1	1	8.4e-46	156.9	1	1.2	1	0	0	1	1	1	1
AUR91886.1	NP_958522.1	5.7e-44	150.9	0.3	8.4e-44	150.3	0.3	1.2	1	0	0	1	1	1	1
AUR94049.1	NP_958522.1	5.7e-44	150.9	0.3	8.4e-44	150.3	0.3	1.2	1	0	0	1	1	1	1
AUR89838.1	NP_958522.1	9.6e-38	130.5	0.2	1.7e-37	129.6	0.2	1.3	1	0	0	1	1	1	1
AUR97472.1	NP_958522.1	1.1e-37	130.3	0.3	2e-37	129.4	0.3	1.3	1	0	0	1	1	1	1
AUR93861.1	NP_958522.1	1.6e-37	129.7	0.2	1.9e-37	129.5	0.2	1.2	1	0	0	1	1	1	1
AUR93927.1	NP_958522.1	1.6e-37	129.7	0.2	1.9e-37	129.5	0.2	1.2	1	0	0	1	1	1	1
AUR93993.1	NP_958522.1	1.6e-37	129.7	0.2	1.9e-37	129.5	0.2	1.2	1	0	0	1	1	1	1
AUR88515.1	NP_958522.1	2.1e-37	129.4	0.3	3.7e-37	128.5	0.3	1.3	1	0	0	1	1	1	1
AUR88586.1	NP_958522.1	2.1e-37	129.4	0.3	3.7e-37	128.5	0.3	1.3	1	0	0	1	1	1	1
AUR89775.1	NP_958522.1	2.2e-37	129.3	0.3	4e-37	128.4	0.3	1.3	1	0	0	1	1	1	1
AUR88648.1	NP_958522.1	3.8e-37	128.5	0.2	6.3e-37	127.8	0.2	1.3	1	0	0	1	1	1	1
AUR92446.1	NP_958522.1	3.8e-37	128.5	0.2	6.3e-37	127.8	0.2	1.3	1	0	0	1	1	1	1
AUR92736.1	NP_958522.1	5e-37	128.1	0.2	8.8e-37	127.3	0.2	1.3	1	0	0	1	1	1	1
AUR91201.1	NP_958522.1	5.2e-37	128	0.6	7.5e-37	127.5	0.6	1.2	1	1	0	1	1	1	1
AUR96632.1	NP_958522.1	5.5e-37	128	0.4	9.9e-37	127.1	0.4	1.3	1	0	0	1	1	1	1
AUR96565.1	NP_958522.1	5.9e-37	127.9	0.4	1e-36	127.1	0.4	1.3	1	0	0	1	1	1	1
AUR99484.1	NP_958522.1	5.9e-37	127.9	0.4	1e-36	127.1	0.4	1.3	1	0	0	1	1	1	1
AUR95378.1	NP_958522.1	3.8e-36	125.2	0.4	4.5e-36	125	0.4	1.2	1	0	0	1	1	1	1
AUR89981.1	NP_958522.1	9.8e-35	120.6	0.2	1.6e-34	119.9	0.2	1.2	1	0	0	1	1	1	1
AUR83855.1	NP_958522.1	1.6e-34	119.9	0.2	2.6e-34	119.2	0.2	1.2	1	0	0	1	1	1	1
AUR86950.1	NP_958522.1	1.7e-34	119.9	0.2	2.7e-34	119.2	0.2	1.2	1	0	0	1	1	1	1
AUR81315.1	NP_958522.1	1.7e-34	119.8	0.2	2.7e-34	119.2	0.2	1.2	1	0	0	1	1	1	1
AUR85060.1	NP_958522.1	1.7e-34	119.8	0.2	2.7e-34	119.2	0.2	1.2	1	0	0	1	1	1	1
AUR83673.1	NP_958522.1	3.9e-34	118.6	0.2	6.2e-34	118	0.2	1.2	1	0	0	1	1	1	1
AUR85687.1	NP_958522.1	3.9e-34	118.6	0.2	6.2e-34	118	0.2	1.2	1	0	0	1	1	1	1
AUR84370.1	NP_958522.1	3.1e-33	115.7	0.8	4.4e-33	115.2	0.8	1.1	1	0	0	1	1	1	1
AUR95823.1	NP_958522.1	2.1e-32	113	2.5	2.8e-32	112.5	2.5	1.3	1	1	0	1	1	1	1
AUR83738.1	NP_958522.1	2.3e-32	112.9	2.6	3e-32	112.4	2.6	1.3	1	1	0	1	1	1	1
AUR84618.1	NP_958522.1	3.2e-32	112.3	1.4	3.2e-32	112.3	1.4	1.3	1	1	0	1	1	1	1
AUR97598.1	NP_958522.1	7.5e-32	111.1	2.8	7.5e-32	111.1	2.8	1.3	1	1	0	1	1	1	1
AUR96847.1	NP_958522.1	5.5e-31	108.3	6	5.6e-31	108.3	5.5	1.3	1	1	0	1	1	1	1
AUR96907.1	NP_958522.1	5.5e-31	108.3	6	5.6e-31	108.3	5.5	1.3	1	1	0	1	1	1	1
AUR86483.1	NP_958522.1	6.1e-31	108.2	3.4	6.1e-31	108.2	3.4	1.4	1	1	0	1	1	1	1
AUR90562.1	NP_958522.1	8.7e-31	107.7	5	9.3e-31	107.6	4.5	1.3	1	1	0	1	1	1	1
AUR91709.1	NP_958522.1	8.7e-31	107.7	5	9.3e-31	107.6	4.5	1.3	1	1	0	1	1	1	1
AUR84932.1	NP_958522.1	2.8e-30	106	3.8	2.8e-30	106	3.8	1.5	1	1	0	1	1	1	1
AUR88100.1	NP_958522.1	2.8e-30	106	3.8	2.8e-30	106	3.8	1.5	1	1	0	1	1	1	1
AUR89775.1	YP_003917.1	7e-81	271.6	4.6	8e-81	271.4	4.6	1	1	0	0	1	1	1	1
AUR89838.1	YP_003917.1	8e-81	271.4	5	9.1e-81	271.2	5	1	1	0	0	1	1	1	1
AUR97472.1	YP_003917.1	1.1e-80	271	5.4	1.2e-80	270.8	5.4	1	1	0	0	1	1	1	1
AUR96632.1	YP_003917.1	1.1e-80	270.9	4.6	1.3e-80	270.7	4.6	1	1	0	0	1	1	1	1
AUR92736.1	YP_003917.1	1.2e-80	270.8	3.7	1.3e-80	270.6	3.7	1	1	0	0	1	1	1	1
AUR88515.1	YP_003917.1	2e-80	270.1	4.8	2.3e-80	269.9	4.8	1	1	0	0	1	1	1	1
AUR88586.1	YP_003917.1	2e-80	270.1	4.8	2.3e-80	269.9	4.8	1	1	0	0	1	1	1	1
AUR88648.1	YP_003917.1	2.7e-80	269.7	3.5	3.2e-80	269.4	3.5	1	1	0	0	1	1	1	1
AUR92446.1	YP_003917.1	2.7e-80	269.7	3.5	3.2e-80	269.4	3.5	1	1	0	0	1	1	1	1
AUR96565.1	YP_003917.1	4.4e-80	269	4.2	5e-80	268.8	4.2	1	1	0	0	1	1	1	1
AUR99484.1	YP_003917.1	4.4e-80	269	4.2	5e-80	268.8	4.2	1	1	0	0	1	1	1	1
AUR86950.1	YP_003917.1	8.2e-75	251.7	2.2	9.6e-75	251.5	2.2	1	1	0	0	1	1	1	1
AUR89981.1	YP_003917.1	8.5e-75	251.7	2.5	9.9e-75	251.5	2.5	1	1	0	0	1	1	1	1
AUR83855.1	YP_003917.1	1.2e-74	251.2	2.2	1.4e-74	251	2.2	1	1	0	0	1	1	1	1
AUR81315.1	YP_003917.1	2.6e-74	250.1	1.7	3e-74	249.9	1.7	1	1	0	0	1	1	1	1
AUR85060.1	YP_003917.1	2.6e-74	250.1	1.7	3e-74	249.9	1.7	1	1	0	0	1	1	1	1
AUR83673.1	YP_003917.1	4.1e-74	249.4	1.9	4.8e-74	249.2	1.9	1	1	0	0	1	1	1	1
AUR85687.1	YP_003917.1	1.8e-73	247.3	1.8	2.1e-73	247.1	1.8	1	1	0	0	1	1	1	1
AUR93861.1	YP_003917.1	1.8e-68	231	0.3	2.2e-68	230.7	0.3	1	1	0	0	1	1	1	1
AUR93927.1	YP_003917.1	1.8e-68	231	0.3	2.2e-68	230.7	0.3	1	1	0	0	1	1	1	1
AUR93993.1	YP_003917.1	1.8e-68	231	0.3	2.2e-68	230.7	0.3	1	1	0	0	1	1	1	1
AUR91201.1	YP_003917.1	2.9e-68	230.3	0.4	3.4e-68	230.1	0.4	1	1	0	0	1	1	1	1
AUR95378.1	YP_003917.1	3.7e-66	223.4	0.5	4.4e-66	223.2	0.5	1	1	0	0	1	1	1	1
AUR90562.1	YP_003917.1	1e-64	218.7	9.4	1.3e-64	218.4	9.4	1	1	0	0	1	1	1	1
AUR91709.1	YP_003917.1	1e-64	218.7	9.4	1.3e-64	218.4	9.4	1	1	0	0	1	1	1	1
AUR96847.1	YP_003917.1	1.2e-64	218.5	10.3	1.4e-64	218.2	10.3	1	1	0	0	1	1	1	1
AUR96907.1	YP_003917.1	1.2e-64	218.5	10.3	1.4e-64	218.2	10.3	1	1	0	0	1	1	1	1
AUR86483.1	YP_003917.1	1.5e-64	218.2	10.5	1.9e-64	217.9	10.5	1	1	0	0	1	1	1	1
AUR84932.1	YP_003917.1	7.5e-64	215.9	11.3	9.4e-64	215.6	11.3	1	1	0	0	1	1	1	1
AUR88100.1	YP_003917.1	7.5e-64	215.9	11.3	9.4e-64	215.6	11.3	1	1	0	0	1	1	1	1
AUR97598.1	YP_003917.1	5e-61	206.6	6.9	6.2e-61	206.3	6.9	1	1	0	0	1	1	1	1
AUR84370.1	YP_003917.1	4.1e-59	200.4	2.8	4.8e-59	200.1	2.8	1	1	0	0	1	1	1	1
AUR83738.1	YP_003917.1	2.1e-58	198	4.6	2.5e-58	197.8	4.6	1	1	0	0	1	1	1	1
AUR95823.1	YP_003917.1	3.2e-58	197.5	4.7	3.7e-58	197.3	4.7	1	1	0	0	1	1	1	1
AUR84618.1	YP_003917.1	5.1e-58	196.8	4.8	5.9e-58	196.6	4.8	1	1	0	0	1	1	1	1
AUR95724.1	YP_003917.1	4.8e-49	167.4	1.2	6.7e-49	167	1.2	1.1	1	0	0	1	1	1	1
AUR95764.1	YP_003917.1	4.8e-49	167.4	1.2	6.7e-49	167	1.2	1.1	1	0	0	1	1	1	1
AUR93175.1	YP_003917.1	1.7e-48	165.7	0.6	2.3e-48	165.2	0.6	1.1	1	0	0	1	1	1	1
AUR93128.1	YP_003917.1	3.2e-48	164.7	1	4.4e-48	164.3	1	1.1	1	0	0	1	1	1	1
AUR91886.1	YP_003917.1	8.9e-41	140.4	0.8	1.2e-40	139.9	0.8	1.2	1	0	0	1	1	1	1
AUR94049.1	YP_003917.1	8.9e-41	140.4	0.8	1.2e-40	139.9	0.8	1.2	1	0	0	1	1	1	1
AUR85400.1	YP_003917.1	2.8e-14	53.7	0.4	9.5e-14	52	0.3	1.8	2	0	0	2	2	2	1
AUR89706.1	YP_003917.1	3.4e-14	53.4	0.4	1.2e-13	51.7	0.3	1.8	2	0	0	2	2	2	1
AUR91832.1	YP_003917.1	3.6e-14	53.3	0.5	1.2e-13	51.6	0.4	1.8	2	0	0	2	2	2	1
AUR86123.1	YP_003917.1	6.9e-14	52.4	0.4	2.4e-13	50.7	0.3	1.8	2	0	0	2	2	2	1
AUR91937.1	YP_003917.1	7.2e-14	52.4	0.5	2.4e-13	50.7	0.4	1.8	2	0	0	2	2	2	1
AUR88160.1	YP_003917.1	8.7e-14	52.1	0.5	2.9e-13	50.4	0.4	1.8	2	0	0	2	2	2	1
AUR89902.1	YP_003917.1	1.1e-13	51.8	0.5	4.7e-13	49.7	0.2	1.9	2	0	0	2	2	2	1
AUR91997.1	YP_003917.1	1.1e-13	51.8	0.5	4.7e-13	49.7	0.2	1.9	2	0	0	2	2	2	1
AUR93071.1	YP_003917.1	2.2e-13	50.8	0.2	7.5e-13	49.1	0.2	1.8	2	0	0	2	2	2	1
AUR97530.1	YP_003917.1	3.8e-13	50	0.3	1.3e-12	48.3	0.3	1.8	2	0	0	2	2	2	1
AUR93175.1	YP_112530.1	1.9e-77	259.3	1	2.5e-77	258.9	1	1.2	1	0	0	1	1	1	1
AUR93128.1	YP_112530.1	2e-77	259.2	1.9	2.7e-77	258.8	1.9	1.2	1	0	0	1	1	1	1
AUR95724.1	YP_112530.1	3.1e-77	258.6	1.7	4e-77	258.2	1.7	1.1	1	0	0	1	1	1	1
AUR95764.1	YP_112530.1	3.1e-77	258.6	1.7	4e-77	258.2	1.7	1.1	1	0	0	1	1	1	1
AUR93861.1	YP_112530.1	1.8e-54	184.4	0.4	2.1e-54	184.2	0.4	1.1	1	0	0	1	1	1	1
AUR93927.1	YP_112530.1	1.8e-54	184.4	0.4	2.1e-54	184.2	0.4	1.1	1	0	0	1	1	1	1
AUR93993.1	YP_112530.1	1.8e-54	184.4	0.4	2.1e-54	184.2	0.4	1.1	1	0	0	1	1	1	1
AUR88515.1	YP_112530.1	2.3e-54	184.1	0.8	2.7e-54	183.9	0.8	1.1	1	0	0	1	1	1	1
AUR88586.1	YP_112530.1	2.3e-54	184.1	0.8	2.7e-54	183.9	0.8	1.1	1	0	0	1	1	1	1
AUR92736.1	YP_112530.1	2.4e-54	184	0.6	2.7e-54	183.8	0.6	1.1	1	0	0	1	1	1	1
AUR89838.1	YP_112530.1	2.5e-54	183.9	0.9	2.9e-54	183.7	0.9	1.1	1	0	0	1	1	1	1
AUR97472.1	YP_112530.1	3.1e-54	183.7	0.9	3.5e-54	183.5	0.9	1.1	1	0	0	1	1	1	1
AUR88648.1	YP_112530.1	3.7e-54	183.4	0.6	4.1e-54	183.3	0.6	1.1	1	0	0	1	1	1	1
AUR92446.1	YP_112530.1	3.7e-54	183.4	0.6	4.1e-54	183.3	0.6	1.1	1	0	0	1	1	1	1
AUR91201.1	YP_112530.1	4.8e-54	183	0.2	5.7e-54	182.8	0.2	1.1	1	0	0	1	1	1	1
AUR96565.1	YP_112530.1	4.9e-54	183	0.7	5.4e-54	182.9	0.7	1.1	1	0	0	1	1	1	1
AUR99484.1	YP_112530.1	4.9e-54	183	0.7	5.4e-54	182.9	0.7	1.1	1	0	0	1	1	1	1
AUR96632.1	YP_112530.1	6.8e-54	182.5	0.8	7.7e-54	182.4	0.8	1.1	1	0	0	1	1	1	1
AUR89775.1	YP_112530.1	8e-54	182.3	0.7	9e-54	182.1	0.7	1.1	1	0	0	1	1	1	1
AUR95378.1	YP_112530.1	5.9e-53	179.5	0.4	6.7e-53	179.3	0.4	1.2	1	0	0	1	1	1	1
AUR83855.1	YP_112530.1	2.3e-52	177.5	0.6	2.7e-52	177.3	0.6	1.1	1	0	0	1	1	1	1
AUR81315.1	YP_112530.1	2.7e-52	177.3	0.4	3.1e-52	177.1	0.4	1.1	1	0	0	1	1	1	1
AUR85060.1	YP_112530.1	2.7e-52	177.3	0.4	3.1e-52	177.1	0.4	1.1	1	0	0	1	1	1	1
AUR86950.1	YP_112530.1	2.9e-52	177.3	0.5	3.3e-52	177	0.5	1.1	1	0	0	1	1	1	1
AUR89981.1	YP_112530.1	3.6e-52	176.9	0.5	4.2e-52	176.7	0.5	1.1	1	0	0	1	1	1	1
AUR83673.1	YP_112530.1	7.7e-52	175.8	0.5	9e-52	175.6	0.5	1.1	1	0	0	1	1	1	1
AUR85687.1	YP_112530.1	9.7e-52	175.5	0.4	1.1e-51	175.3	0.4	1.1	1	0	0	1	1	1	1
AUR84370.1	YP_112530.1	7.9e-51	172.6	0.3	9.2e-51	172.4	0.3	1.1	1	0	0	1	1	1	1
AUR97598.1	YP_112530.1	4.3e-49	166.9	3.3	4.9e-49	166.7	3.3	1.1	1	0	0	1	1	1	1
AUR96847.1	YP_112530.1	1.9e-48	164.8	6.4	2.2e-48	164.6	6.4	1.1	1	0	0	1	1	1	1
AUR96907.1	YP_112530.1	1.9e-48	164.8	6.4	2.2e-48	164.6	6.4	1.1	1	0	0	1	1	1	1
AUR95823.1	YP_112530.1	2e-48	164.7	3.1	2.3e-48	164.5	3.1	1.1	1	0	0	1	1	1	1
AUR83738.1	YP_112530.1	4.7e-48	163.5	3.2	5.3e-48	163.3	3.2	1.1	1	0	0	1	1	1	1
AUR84618.1	YP_112530.1	7.6e-48	162.8	3.5	8.7e-48	162.7	3.5	1.1	1	0	0	1	1	1	1
AUR90562.1	YP_112530.1	4.1e-47	160.5	5.7	4.7e-47	160.3	5.7	1.1	1	0	0	1	1	1	1
AUR91709.1	YP_112530.1	4.1e-47	160.5	5.7	4.7e-47	160.3	5.7	1.1	1	0	0	1	1	1	1
AUR86483.1	YP_112530.1	4.7e-47	160.3	6.1	5.4e-47	160.1	6.1	1.1	1	0	0	1	1	1	1
AUR84932.1	YP_112530.1	1.2e-46	158.9	6.3	1.4e-46	158.7	6.3	1.1	1	0	0	1	1	1	1
AUR88100.1	YP_112530.1	1.2e-46	158.9	6.3	1.4e-46	158.7	6.3	1.1	1	0	0	1	1	1	1
AUR91886.1	YP_112530.1	4.5e-35	121.2	0.4	6.8e-35	120.6	0.4	1.3	1	0	0	1	1	1	1
AUR94049.1	YP_112530.1	4.5e-35	121.2	0.4	6.8e-35	120.6	0.4	1.3	1	0	0	1	1	1	1
AUR89838.1	YP_239905.1	2e-61	207.6	2.5	2.3e-61	207.4	2.5	1.1	1	0	0	1	1	1	1
AUR97472.1	YP_239905.1	2.2e-61	207.5	2.7	2.6e-61	207.2	2.7	1.1	1	0	0	1	1	1	1
AUR89981.1	YP_239905.1	2.5e-61	207.3	1.2	2.9e-61	207.1	1.2	1.1	1	0	0	1	1	1	1
AUR83855.1	YP_239905.1	4.3e-61	206.5	1.3	5.1e-61	206.3	1.3	1.1	1	0	0	1	1	1	1
AUR86950.1	YP_239905.1	4.4e-61	206.5	1	5.2e-61	206.2	1	1.1	1	0	0	1	1	1	1
AUR88515.1	YP_239905.1	4.6e-61	206.4	2.2	5.5e-61	206.2	2.2	1.1	1	0	0	1	1	1	1
AUR88586.1	YP_239905.1	4.6e-61	206.4	2.2	5.5e-61	206.2	2.2	1.1	1	0	0	1	1	1	1
AUR92736.1	YP_239905.1	4.8e-61	206.4	1.6	5.6e-61	206.1	1.6	1.1	1	0	0	1	1	1	1
AUR81315.1	YP_239905.1	5.1e-61	206.3	1	5.9e-61	206	1	1.1	1	0	0	1	1	1	1
AUR85060.1	YP_239905.1	5.1e-61	206.3	1	5.9e-61	206	1	1.1	1	0	0	1	1	1	1
AUR83673.1	YP_239905.1	1.3e-60	204.9	0.9	1.5e-60	204.7	0.9	1.1	1	0	0	1	1	1	1
AUR93861.1	YP_239905.1	1.6e-60	204.6	0.4	1.9e-60	204.4	0.4	1.1	1	0	0	1	1	1	1
AUR93927.1	YP_239905.1	1.6e-60	204.6	0.4	1.9e-60	204.4	0.4	1.1	1	0	0	1	1	1	1
AUR93993.1	YP_239905.1	1.6e-60	204.6	0.4	1.9e-60	204.4	0.4	1.1	1	0	0	1	1	1	1
AUR89775.1	YP_239905.1	1.7e-60	204.6	2.1	2e-60	204.3	2.1	1.1	1	0	0	1	1	1	1
AUR96565.1	YP_239905.1	2.4e-60	204.1	1.8	2.8e-60	203.9	1.8	1.1	1	0	0	1	1	1	1
AUR99484.1	YP_239905.1	2.4e-60	204.1	1.8	2.8e-60	203.9	1.8	1.1	1	0	0	1	1	1	1
AUR88648.1	YP_239905.1	2.4e-60	204.1	1.5	2.8e-60	203.8	1.5	1.1	1	0	0	1	1	1	1
AUR92446.1	YP_239905.1	2.4e-60	204.1	1.5	2.8e-60	203.8	1.5	1.1	1	0	0	1	1	1	1
AUR96632.1	YP_239905.1	2.5e-60	204	2	3e-60	203.7	2	1.1	1	0	0	1	1	1	1
AUR85687.1	YP_239905.1	4e-60	203.3	0.9	4.6e-60	203.1	0.9	1.1	1	0	0	1	1	1	1
AUR91201.1	YP_239905.1	8.4e-60	202.3	0.2	9.6e-60	202.1	0.2	1.1	1	0	0	1	1	1	1
AUR95378.1	YP_239905.1	5.9e-59	199.5	0.3	6.7e-59	199.3	0.3	1.1	1	0	0	1	1	1	1
AUR84370.1	YP_239905.1	3.4e-57	193.8	0.6	3.9e-57	193.6	0.6	1.1	1	0	0	1	1	1	1
AUR95823.1	YP_239905.1	4e-55	187	4.5	4.8e-55	186.8	4.5	1.1	1	0	0	1	1	1	1
AUR96847.1	YP_239905.1	5.5e-55	186.6	8.5	6.2e-55	186.4	8.5	1.1	1	0	0	1	1	1	1
AUR96907.1	YP_239905.1	5.5e-55	186.6	8.5	6.2e-55	186.4	8.5	1.1	1	0	0	1	1	1	1
AUR83738.1	YP_239905.1	8.5e-55	185.9	4.4	9.9e-55	185.7	4.4	1.1	1	0	0	1	1	1	1
AUR84618.1	YP_239905.1	1.3e-54	185.4	4.6	1.4e-54	185.2	4.6	1.1	1	0	0	1	1	1	1
AUR86483.1	YP_239905.1	3.6e-54	183.9	8.5	4.2e-54	183.7	8.5	1.1	1	0	0	1	1	1	1
AUR90562.1	YP_239905.1	5.1e-54	183.4	7.8	5.8e-54	183.2	7.8	1.1	1	0	0	1	1	1	1
AUR91709.1	YP_239905.1	5.1e-54	183.4	7.8	5.8e-54	183.2	7.8	1.1	1	0	0	1	1	1	1
AUR84932.1	YP_239905.1	2e-53	181.5	8.8	2.3e-53	181.2	8.8	1.1	1	0	0	1	1	1	1
AUR88100.1	YP_239905.1	2e-53	181.5	8.8	2.3e-53	181.2	8.8	1.1	1	0	0	1	1	1	1
AUR97598.1	YP_239905.1	3.8e-51	174	5	4.4e-51	173.8	5	1.1	1	0	0	1	1	1	1
AUR93128.1	YP_239905.1	5.6e-49	166.9	1.4	7.3e-49	166.5	1.4	1.1	1	0	0	1	1	1	1
AUR95724.1	YP_239905.1	7.3e-49	166.5	1.1	9.6e-49	166.1	1.1	1.1	1	0	0	1	1	1	1
AUR95764.1	YP_239905.1	7.3e-49	166.5	1.1	9.6e-49	166.1	1.1	1.1	1	0	0	1	1	1	1
AUR93175.1	YP_239905.1	1.2e-48	165.8	0.8	1.6e-48	165.4	0.8	1.1	1	0	0	1	1	1	1
AUR91886.1	YP_239905.1	3.4e-40	138.2	0.4	4.9e-40	137.7	0.4	1.2	1	0	0	1	1	1	1
AUR94049.1	YP_239905.1	3.4e-40	138.2	0.4	4.9e-40	137.7	0.4	1.2	1	0	0	1	1	1	1
AUR92736.1	YP_240203.1	1.9e-84	282.7	3.5	2.3e-84	282.5	3.5	1	1	0	0	1	1	1	1
AUR97472.1	YP_240203.1	2.1e-84	282.6	5.2	2.5e-84	282.3	5.2	1	1	0	0	1	1	1	1
AUR88515.1	YP_240203.1	4.9e-84	281.4	4.3	5.9e-84	281.1	4.3	1	1	0	0	1	1	1	1
AUR88586.1	YP_240203.1	4.9e-84	281.4	4.3	5.9e-84	281.1	4.3	1	1	0	0	1	1	1	1
AUR89775.1	YP_240203.1	5.2e-84	281.3	4.3	6.2e-84	281.1	4.3	1	1	0	0	1	1	1	1
AUR96632.1	YP_240203.1	5.6e-84	281.2	4.2	6.7e-84	280.9	4.2	1	1	0	0	1	1	1	1
AUR89838.1	YP_240203.1	7.1e-84	280.9	4.9	8.6e-84	280.6	4.9	1	1	0	0	1	1	1	1
AUR88648.1	YP_240203.1	8.1e-84	280.7	3.3	9.6e-84	280.4	3.3	1	1	0	0	1	1	1	1
AUR92446.1	YP_240203.1	8.1e-84	280.7	3.3	9.6e-84	280.4	3.3	1	1	0	0	1	1	1	1
AUR96565.1	YP_240203.1	1.1e-83	280.3	3.8	1.3e-83	280	3.8	1	1	0	0	1	1	1	1
AUR99484.1	YP_240203.1	1.1e-83	280.3	3.8	1.3e-83	280	3.8	1	1	0	0	1	1	1	1
AUR93861.1	YP_240203.1	3.7e-72	242.6	0.4	4.3e-72	242.4	0.4	1	1	0	0	1	1	1	1
AUR93927.1	YP_240203.1	3.7e-72	242.6	0.4	4.3e-72	242.4	0.4	1	1	0	0	1	1	1	1
AUR93993.1	YP_240203.1	3.7e-72	242.6	0.4	4.3e-72	242.4	0.4	1	1	0	0	1	1	1	1
AUR91201.1	YP_240203.1	1.9e-70	237	0.3	2.3e-70	236.7	0.3	1	1	0	0	1	1	1	1
AUR95378.1	YP_240203.1	3e-69	233.1	0.2	3.7e-69	232.8	0.2	1	1	0	0	1	1	1	1
AUR83855.1	YP_240203.1	3.8e-69	232.8	2.9	4.5e-69	232.5	2.9	1	1	0	0	1	1	1	1
AUR86950.1	YP_240203.1	3.8e-69	232.7	2.6	4.7e-69	232.5	2.6	1	1	0	0	1	1	1	1
AUR89981.1	YP_240203.1	4.3e-69	232.6	2.9	5.3e-69	232.3	2.9	1	1	0	0	1	1	1	1
AUR83673.1	YP_240203.1	1.5e-68	230.8	2.4	1.9e-68	230.5	2.4	1	1	0	0	1	1	1	1
AUR81315.1	YP_240203.1	1.8e-68	230.6	2.2	2.2e-68	230.3	2.2	1	1	0	0	1	1	1	1
AUR85060.1	YP_240203.1	1.8e-68	230.6	2.2	2.2e-68	230.3	2.2	1	1	0	0	1	1	1	1
AUR85687.1	YP_240203.1	1.2e-67	227.9	2.1	1.5e-67	227.6	2.1	1	1	0	0	1	1	1	1
AUR97598.1	YP_240203.1	2.6e-65	220.3	6.6	3e-65	220	6.6	1	1	0	0	1	1	1	1
AUR96847.1	YP_240203.1	2.1e-64	217.3	10.5	2.4e-64	217.1	10.5	1	1	0	0	1	1	1	1
AUR96907.1	YP_240203.1	2.1e-64	217.3	10.5	2.4e-64	217.1	10.5	1	1	0	0	1	1	1	1
AUR90562.1	YP_240203.1	1.1e-63	214.9	9.7	1.3e-63	214.7	9.7	1	1	0	0	1	1	1	1
AUR91709.1	YP_240203.1	1.1e-63	214.9	9.7	1.3e-63	214.7	9.7	1	1	0	0	1	1	1	1
AUR86483.1	YP_240203.1	1.8e-63	214.3	10.6	2.1e-63	214	10.6	1	1	0	0	1	1	1	1
AUR84932.1	YP_240203.1	6e-63	212.5	10.9	7.1e-63	212.3	10.9	1	1	0	0	1	1	1	1
AUR88100.1	YP_240203.1	6e-63	212.5	10.9	7.1e-63	212.3	10.9	1	1	0	0	1	1	1	1
AUR95724.1	YP_240203.1	6e-61	206	1.2	8e-61	205.6	1.2	1.1	1	0	0	1	1	1	1
AUR95764.1	YP_240203.1	6e-61	206	1.2	8e-61	205.6	1.2	1.1	1	0	0	1	1	1	1
AUR93175.1	YP_240203.1	7.7e-61	205.6	0.6	1e-60	205.2	0.6	1.1	1	0	0	1	1	1	1
AUR93128.1	YP_240203.1	3.3e-60	203.6	1.4	4.5e-60	203.1	1.4	1.1	1	0	0	1	1	1	1
AUR83738.1	YP_240203.1	2.1e-59	200.9	5.7	2.6e-59	200.7	5.7	1	1	0	0	1	1	1	1
AUR95823.1	YP_240203.1	3.4e-59	200.2	5.9	4.1e-59	200	5.9	1	1	0	0	1	1	1	1
AUR84618.1	YP_240203.1	5.2e-59	199.7	5.8	6.2e-59	199.4	5.8	1	1	0	0	1	1	1	1
AUR84370.1	YP_240203.1	4e-56	190.2	1.7	4.5e-56	190.1	1.7	1.1	1	0	0	1	1	1	1
AUR91886.1	YP_240203.1	6.3e-47	160.2	1.2	9.4e-47	159.6	1.2	1.2	1	0	0	1	1	1	1
AUR94049.1	YP_240203.1	6.3e-47	160.2	1.2	9.4e-47	159.6	1.2	1.2	1	0	0	1	1	1	1
AUR85400.1	YP_240203.1	1.6e-15	57.6	0.4	4.2e-15	56.3	0.3	1.6	2	0	0	2	2	2	1
AUR89706.1	YP_240203.1	1.7e-15	57.6	0.3	4.4e-15	56.2	0.3	1.6	2	0	0	2	2	2	1
AUR91832.1	YP_240203.1	2.5e-15	57	0.4	6.6e-15	55.6	0.3	1.6	2	0	0	2	2	2	1
AUR86123.1	YP_240203.1	2.7e-15	56.8	0.4	7.4e-15	55.4	0.3	1.6	2	0	0	2	2	2	1
AUR88160.1	YP_240203.1	3e-15	56.7	0.5	7.7e-15	55.4	0.4	1.6	2	0	0	2	2	2	1
AUR91937.1	YP_240203.1	4.5e-15	56.1	0.5	1.2e-14	54.8	0.4	1.6	2	0	0	2	2	2	1
AUR93071.1	YP_240203.1	7.5e-15	55.4	0.2	2e-14	54	0.1	1.6	2	0	0	2	2	2	1
AUR89902.1	YP_240203.1	1.1e-14	54.9	0.9	2e-14	54.1	0.2	1.6	2	0	0	2	2	2	1
AUR91997.1	YP_240203.1	1.1e-14	54.9	0.9	2e-14	54.1	0.2	1.6	2	0	0	2	2	2	1
AUR97530.1	YP_240203.1	8.1e-14	52	0.3	2.2e-13	50.7	0.3	1.6	2	0	0	2	2	2	1
AUR89838.1	YP_240790.1	1.3e-60	204.8	2.1	1.5e-60	204.6	2.1	1.1	1	0	0	1	1	1	1
AUR97472.1	YP_240790.1	1.7e-60	204.5	2.5	2e-60	204.3	2.5	1.1	1	0	0	1	1	1	1
AUR93861.1	YP_240790.1	2.4e-60	204	0.2	3e-60	203.7	0.2	1.1	1	0	0	1	1	1	1
AUR93927.1	YP_240790.1	2.4e-60	204	0.2	3e-60	203.7	0.2	1.1	1	0	0	1	1	1	1
AUR93993.1	YP_240790.1	2.4e-60	204	0.2	3e-60	203.7	0.2	1.1	1	0	0	1	1	1	1
AUR88515.1	YP_240790.1	3.4e-60	203.5	2	4e-60	203.3	2	1.1	1	0	0	1	1	1	1
AUR88586.1	YP_240790.1	3.4e-60	203.5	2	4e-60	203.3	2	1.1	1	0	0	1	1	1	1
AUR92736.1	YP_240790.1	3.7e-60	203.4	1.4	4.3e-60	203.2	1.4	1.2	1	0	0	1	1	1	1
AUR88648.1	YP_240790.1	5.7e-60	202.8	1.6	6.8e-60	202.5	1.6	1.1	1	0	0	1	1	1	1
AUR92446.1	YP_240790.1	5.7e-60	202.8	1.6	6.8e-60	202.5	1.6	1.1	1	0	0	1	1	1	1
AUR96565.1	YP_240790.1	8e-60	202.3	1.8	9.4e-60	202.1	1.8	1.1	1	0	0	1	1	1	1
AUR99484.1	YP_240790.1	8e-60	202.3	1.8	9.4e-60	202.1	1.8	1.1	1	0	0	1	1	1	1
AUR89775.1	YP_240790.1	1.4e-59	201.5	2	1.6e-59	201.3	2	1.1	1	0	0	1	1	1	1
AUR91201.1	YP_240790.1	1.9e-59	201	0.4	2.3e-59	200.8	0.4	1.1	1	0	0	1	1	1	1
AUR96632.1	YP_240790.1	2.3e-59	200.8	2	2.6e-59	200.6	2	1.1	1	0	0	1	1	1	1
AUR95378.1	YP_240790.1	1.2e-58	198.4	0.5	1.5e-58	198.2	0.5	1.1	1	0	0	1	1	1	1
AUR89981.1	YP_240790.1	1.3e-58	198.3	1.4	1.6e-58	198	1.4	1.1	1	0	0	1	1	1	1
AUR83855.1	YP_240790.1	1.9e-58	197.8	1.4	2.3e-58	197.5	1.4	1.1	1	0	0	1	1	1	1
AUR86950.1	YP_240790.1	2.3e-58	197.5	1.3	2.7e-58	197.3	1.3	1.1	1	0	0	1	1	1	1
AUR81315.1	YP_240790.1	2.3e-58	197.5	1	2.7e-58	197.3	1	1.1	1	0	0	1	1	1	1
AUR85060.1	YP_240790.1	2.3e-58	197.5	1	2.7e-58	197.3	1	1.1	1	0	0	1	1	1	1
AUR85687.1	YP_240790.1	4.1e-58	196.7	0.8	4.8e-58	196.5	0.8	1.1	1	0	0	1	1	1	1
AUR83673.1	YP_240790.1	6.3e-58	196.1	1.2	7.5e-58	195.8	1.2	1.1	1	0	0	1	1	1	1
AUR84370.1	YP_240790.1	1.4e-56	191.7	0.7	1.6e-56	191.5	0.7	1.1	1	0	0	1	1	1	1
AUR96847.1	YP_240790.1	2.7e-53	181	8	3.1e-53	180.8	8	1.1	1	0	0	1	1	1	1
AUR96907.1	YP_240790.1	2.7e-53	181	8	3.1e-53	180.8	8	1.1	1	0	0	1	1	1	1
AUR86483.1	YP_240790.1	2e-52	178.1	7.9	2.3e-52	177.9	7.9	1.1	1	0	0	1	1	1	1
AUR90562.1	YP_240790.1	2.9e-52	177.6	7.3	3.3e-52	177.4	7.3	1.1	1	0	0	1	1	1	1
AUR91709.1	YP_240790.1	2.9e-52	177.6	7.3	3.3e-52	177.4	7.3	1.1	1	0	0	1	1	1	1
AUR95823.1	YP_240790.1	7e-52	176.3	4.6	8.5e-52	176.1	4.6	1.1	1	0	0	1	1	1	1
AUR84932.1	YP_240790.1	1.1e-51	175.7	8.1	1.3e-51	175.5	8.1	1.1	1	0	0	1	1	1	1
AUR88100.1	YP_240790.1	1.1e-51	175.7	8.1	1.3e-51	175.5	8.1	1.1	1	0	0	1	1	1	1
AUR83738.1	YP_240790.1	1.2e-51	175.5	4.6	1.4e-51	175.3	4.6	1.1	1	0	0	1	1	1	1
AUR84618.1	YP_240790.1	1.7e-51	175.1	4.8	2e-51	174.8	4.8	1.1	1	0	0	1	1	1	1
AUR97598.1	YP_240790.1	6.8e-49	166.6	4.4	7.8e-49	166.4	4.4	1.2	1	0	0	1	1	1	1
AUR93128.1	YP_240790.1	3.5e-48	164.2	0.9	4.7e-48	163.8	0.9	1.2	1	0	0	1	1	1	1
AUR95724.1	YP_240790.1	7.1e-48	163.2	1	9.4e-48	162.8	1	1.1	1	0	0	1	1	1	1
AUR95764.1	YP_240790.1	7.1e-48	163.2	1	9.4e-48	162.8	1	1.1	1	0	0	1	1	1	1
AUR93175.1	YP_240790.1	1.2e-47	162.5	0.6	1.6e-47	162.1	0.6	1.2	1	0	0	1	1	1	1
AUR91886.1	YP_240790.1	8.4e-40	136.9	0.3	1.2e-39	136.3	0.3	1.2	1	0	0	1	1	1	1
AUR94049.1	YP_240790.1	8.4e-40	136.9	0.3	1.2e-39	136.3	0.3	1.2	1	0	0	1	1	1	1
AUR93861.1	YP_277519.1	8.4e-51	171.7	0.2	1.3e-50	171.1	0.2	1.2	1	0	0	1	1	1	1
AUR93927.1	YP_277519.1	8.4e-51	171.7	0.2	1.3e-50	171.1	0.2	1.2	1	0	0	1	1	1	1
AUR93993.1	YP_277519.1	8.4e-51	171.7	0.2	1.3e-50	171.1	0.2	1.2	1	0	0	1	1	1	1
AUR89838.1	YP_277519.1	9.1e-51	171.6	0.3	9.1e-51	171.6	0.3	1.6	2	0	0	2	2	2	1
AUR97472.1	YP_277519.1	9.1e-51	171.6	0.3	9.1e-51	171.6	0.3	1.6	2	0	0	2	2	2	1
AUR88515.1	YP_277519.1	1.1e-50	171.3	0.2	1.1e-50	171.3	0.2	1.6	2	0	0	2	2	2	1
AUR88586.1	YP_277519.1	1.1e-50	171.3	0.2	1.1e-50	171.3	0.2	1.6	2	0	0	2	2	2	1
AUR92736.1	YP_277519.1	1.6e-50	170.8	0.1	1.6e-50	170.8	0.1	1.6	2	0	0	2	2	2	1
AUR91201.1	YP_277519.1	2.5e-50	170.2	0.2	4e-50	169.5	0.2	1.2	1	0	0	1	1	1	1
AUR89775.1	YP_277519.1	2.8e-50	170	0.2	2.8e-50	170	0.2	1.6	2	0	0	2	2	2	1
AUR96565.1	YP_277519.1	3e-50	169.9	0.2	3e-50	169.9	0.2	1.6	2	0	0	2	2	2	1
AUR99484.1	YP_277519.1	3e-50	169.9	0.2	3e-50	169.9	0.2	1.6	2	0	0	2	2	2	1
AUR88648.1	YP_277519.1	3e-50	169.9	0.1	3e-50	169.9	0.1	1.6	2	0	0	2	2	2	1
AUR92446.1	YP_277519.1	3e-50	169.9	0.1	3e-50	169.9	0.1	1.6	2	0	0	2	2	2	1
AUR96632.1	YP_277519.1	4.1e-50	169.5	0.2	4.1e-50	169.5	0.2	1.6	2	0	0	2	2	2	1
AUR95378.1	YP_277519.1	1.2e-49	168	0.3	1.9e-49	167.3	0.3	1.2	1	0	0	1	1	1	1
AUR89981.1	YP_277519.1	1.8e-47	161	0.2	2.9e-47	160.3	0.2	1.3	1	0	0	1	1	1	1
AUR86950.1	YP_277519.1	4.4e-47	159.7	0.1	7.3e-47	159	0.1	1.3	1	0	0	1	1	1	1
AUR81315.1	YP_277519.1	4.7e-47	159.6	0.1	7.3e-47	159	0.1	1.2	1	0	0	1	1	1	1
AUR85060.1	YP_277519.1	4.7e-47	159.6	0.1	7.3e-47	159	0.1	1.2	1	0	0	1	1	1	1
AUR83855.1	YP_277519.1	5.2e-47	159.5	0.2	8.6e-47	158.8	0.2	1.3	1	0	0	1	1	1	1
AUR83673.1	YP_277519.1	6.3e-47	159.2	0.1	1.1e-46	158.4	0.1	1.3	1	0	0	1	1	1	1
AUR85687.1	YP_277519.1	1e-46	158.5	0.1	1.6e-46	157.8	0.1	1.3	1	0	0	1	1	1	1
AUR84370.1	YP_277519.1	2.2e-46	157.5	0.2	3.4e-46	156.8	0.2	1.2	1	0	0	1	1	1	1
AUR96847.1	YP_277519.1	7.5e-41	139.5	1.5	7.5e-41	139.5	1.5	1.7	2	0	0	2	2	2	1
AUR96907.1	YP_277519.1	7.5e-41	139.5	1.5	7.5e-41	139.5	1.5	1.7	2	0	0	2	2	2	1
AUR97598.1	YP_277519.1	1.6e-40	138.5	1.5	1.6e-40	138.5	1.5	1.6	2	0	0	2	2	2	1
AUR86483.1	YP_277519.1	8.6e-40	136.1	1.3	8.6e-40	136.1	1.3	1.7	2	0	0	2	2	2	1
AUR90562.1	YP_277519.1	8.6e-40	136.1	1.3	8.6e-40	136.1	1.3	1.7	2	0	0	2	2	2	1
AUR91709.1	YP_277519.1	8.6e-40	136.1	1.3	8.6e-40	136.1	1.3	1.7	2	0	0	2	2	2	1
AUR84932.1	YP_277519.1	2.1e-39	134.8	1.3	2.1e-39	134.8	1.3	1.7	2	0	0	2	2	2	1
AUR88100.1	YP_277519.1	2.1e-39	134.8	1.3	2.1e-39	134.8	1.3	1.7	2	0	0	2	2	2	1
AUR83738.1	YP_277519.1	2.8e-39	134.5	0.4	5.6e-39	133.5	0.4	1.4	1	0	0	1	1	1	1
AUR84618.1	YP_277519.1	4.7e-39	133.7	0.4	9.8e-39	132.7	0.4	1.4	1	0	0	1	1	1	1
AUR95823.1	YP_277519.1	5.6e-39	133.5	0.4	5.6e-39	133.5	0.4	1.5	2	0	0	2	2	1	1
AUR91886.1	YP_277519.1	1e-35	122.9	0.5	2.3e-35	121.8	0.5	1.5	1	0	0	1	1	1	1
AUR94049.1	YP_277519.1	1e-35	122.9	0.5	2.3e-35	121.8	0.5	1.5	1	0	0	1	1	1	1
AUR93128.1	YP_277519.1	3.5e-34	118	0.2	5.6e-34	117.3	0.2	1.4	1	0	0	1	1	1	1
AUR95724.1	YP_277519.1	3.5e-34	118	0.2	5.6e-34	117.3	0.2	1.4	1	0	0	1	1	1	1
AUR95764.1	YP_277519.1	3.5e-34	118	0.2	5.6e-34	117.3	0.2	1.4	1	0	0	1	1	1	1
AUR93175.1	YP_277519.1	4e-34	117.8	0.1	6.2e-34	117.2	0.1	1.3	1	0	0	1	1	1	1
AUR97472.1	YP_398992.1	1.5e-68	231	3.7	1.9e-68	230.7	3.7	1.1	1	0	0	1	1	1	1
AUR92736.1	YP_398992.1	3.5e-68	229.8	2.6	4.4e-68	229.4	2.6	1.1	1	0	0	1	1	1	1
AUR89775.1	YP_398992.1	4.7e-68	229.3	3	5.8e-68	229	3	1.1	1	0	0	1	1	1	1
AUR88515.1	YP_398992.1	5.1e-68	229.2	3.3	6.3e-68	228.9	3.3	1.1	1	0	0	1	1	1	1
AUR88586.1	YP_398992.1	5.1e-68	229.2	3.3	6.3e-68	228.9	3.3	1.1	1	0	0	1	1	1	1
AUR96632.1	YP_398992.1	5.4e-68	229.1	3.2	6.8e-68	228.8	3.2	1.1	1	0	0	1	1	1	1
AUR89838.1	YP_398992.1	7.2e-68	228.7	3.4	8.9e-68	228.4	3.4	1.1	1	0	0	1	1	1	1
AUR89981.1	YP_398992.1	1.1e-67	228.1	2.3	1.3e-67	227.9	2.3	1.1	1	0	0	1	1	1	1
AUR88648.1	YP_398992.1	1.2e-67	228	2.2	1.5e-67	227.7	2.2	1.1	1	0	0	1	1	1	1
AUR92446.1	YP_398992.1	1.2e-67	228	2.2	1.5e-67	227.7	2.2	1.1	1	0	0	1	1	1	1
AUR93861.1	YP_398992.1	1.2e-67	228	0.7	1.5e-67	227.7	0.7	1	1	0	0	1	1	1	1
AUR93927.1	YP_398992.1	1.2e-67	228	0.7	1.5e-67	227.7	0.7	1	1	0	0	1	1	1	1
AUR93993.1	YP_398992.1	1.2e-67	228	0.7	1.5e-67	227.7	0.7	1	1	0	0	1	1	1	1
AUR83855.1	YP_398992.1	2.2e-67	227.1	2.3	2.7e-67	226.9	2.3	1.1	1	0	0	1	1	1	1
AUR86950.1	YP_398992.1	2.7e-67	226.9	2.2	3.2e-67	226.6	2.2	1.1	1	0	0	1	1	1	1
AUR81315.1	YP_398992.1	3.5e-67	226.5	1.8	4.2e-67	226.2	1.8	1.1	1	0	0	1	1	1	1
AUR85060.1	YP_398992.1	3.5e-67	226.5	1.8	4.2e-67	226.2	1.8	1.1	1	0	0	1	1	1	1
AUR91201.1	YP_398992.1	7.9e-67	225.3	1.1	9.7e-67	225	1.1	1	1	0	0	1	1	1	1
AUR96565.1	YP_398992.1	8.4e-67	225.2	2.9	1e-66	224.9	2.9	1.1	1	0	0	1	1	1	1
AUR99484.1	YP_398992.1	8.4e-67	225.2	2.9	1e-66	224.9	2.9	1.1	1	0	0	1	1	1	1
AUR83673.1	YP_398992.1	2.9e-66	223.5	2.1	3.5e-66	223.2	2.1	1.1	1	0	0	1	1	1	1
AUR85687.1	YP_398992.1	8.8e-66	221.9	1.8	1.1e-65	221.6	1.8	1.1	1	0	0	1	1	1	1
AUR95378.1	YP_398992.1	4.9e-65	219.5	1.3	6e-65	219.2	1.3	1	1	0	0	1	1	1	1
AUR84370.1	YP_398992.1	7.2e-63	212.4	2.1	8e-63	212.2	2.1	1	1	0	0	1	1	1	1
AUR97598.1	YP_398992.1	6.4e-62	209.3	6	7.6e-62	209	6	1.1	1	0	0	1	1	1	1
AUR96847.1	YP_398992.1	1.9e-61	207.8	9.3	2.2e-61	207.5	9.3	1.1	1	0	0	1	1	1	1
AUR96907.1	YP_398992.1	1.9e-61	207.8	9.3	2.2e-61	207.5	9.3	1.1	1	0	0	1	1	1	1
AUR84618.1	YP_398992.1	2e-61	207.7	5.6	2.4e-61	207.4	5.6	1.1	1	0	0	1	1	1	1
AUR95823.1	YP_398992.1	2.3e-61	207.5	5.2	2.8e-61	207.2	5.2	1.1	1	0	0	1	1	1	1
AUR83738.1	YP_398992.1	3.4e-61	206.9	5.4	4.1e-61	206.7	5.4	1.1	1	0	0	1	1	1	1
AUR86483.1	YP_398992.1	9.7e-61	205.4	9.4	1.2e-60	205.2	9.4	1.1	1	0	0	1	1	1	1
AUR90562.1	YP_398992.1	2.1e-60	204.3	8.5	2.5e-60	204.1	8.5	1.1	1	0	0	1	1	1	1
AUR91709.1	YP_398992.1	2.1e-60	204.3	8.5	2.5e-60	204.1	8.5	1.1	1	0	0	1	1	1	1
AUR84932.1	YP_398992.1	2.3e-60	204.2	9.9	2.7e-60	204	9.9	1.1	1	0	0	1	1	1	1
AUR88100.1	YP_398992.1	2.3e-60	204.2	9.9	2.7e-60	204	9.9	1.1	1	0	0	1	1	1	1
AUR91886.1	YP_398992.1	1.5e-58	198.3	1.3	2e-58	197.9	1.3	1.1	1	0	0	1	1	1	1
AUR94049.1	YP_398992.1	1.5e-58	198.3	1.3	2e-58	197.9	1.3	1.1	1	0	0	1	1	1	1
AUR95724.1	YP_398992.1	2e-39	135.8	0.3	3.5e-39	135	0.3	1.4	1	1	0	1	1	1	1
AUR95764.1	YP_398992.1	2e-39	135.8	0.3	3.5e-39	135	0.3	1.4	1	1	0	1	1	1	1
AUR93128.1	YP_398992.1	4.7e-39	134.5	0.4	9.2e-39	133.6	0.3	1.5	1	1	1	2	2	2	1
AUR93175.1	YP_398992.1	8.5e-39	133.7	0.2	1.8e-38	132.6	0.1	1.5	1	1	1	2	2	2	1
AUR92736.1	YP_529602.1	1.5e-86	289.8	4.7	1.8e-86	289.6	4.7	1	1	0	0	1	1	1	1
AUR97472.1	YP_529602.1	1.7e-86	289.6	6.2	2e-86	289.4	6.2	1	1	0	0	1	1	1	1
AUR96632.1	YP_529602.1	1.9e-86	289.5	5.8	2.3e-86	289.2	5.8	1	1	0	0	1	1	1	1
AUR88515.1	YP_529602.1	2e-86	289.4	5.6	2.4e-86	289.1	5.6	1	1	0	0	1	1	1	1
AUR88586.1	YP_529602.1	2e-86	289.4	5.6	2.4e-86	289.1	5.6	1	1	0	0	1	1	1	1
AUR89775.1	YP_529602.1	3e-86	288.8	5.5	3.5e-86	288.6	5.5	1	1	0	0	1	1	1	1
AUR89838.1	YP_529602.1	4.8e-86	288.2	5.8	5.7e-86	287.9	5.8	1	1	0	0	1	1	1	1
AUR88648.1	YP_529602.1	7.7e-86	287.5	4.5	9e-86	287.2	4.5	1	1	0	0	1	1	1	1
AUR92446.1	YP_529602.1	7.7e-86	287.5	4.5	9e-86	287.2	4.5	1	1	0	0	1	1	1	1
AUR96565.1	YP_529602.1	9.2e-86	287.2	5.6	1.1e-85	287	5.6	1	1	0	0	1	1	1	1
AUR99484.1	YP_529602.1	9.2e-86	287.2	5.6	1.1e-85	287	5.6	1	1	0	0	1	1	1	1
AUR97598.1	YP_529602.1	7.7e-84	280.9	8.2	9e-84	280.7	8.2	1	1	0	0	1	1	1	1
AUR96847.1	YP_529602.1	4.2e-83	278.5	12.4	4.9e-83	278.3	12.4	1	1	0	0	1	1	1	1
AUR96907.1	YP_529602.1	4.2e-83	278.5	12.4	4.9e-83	278.3	12.4	1	1	0	0	1	1	1	1
AUR86483.1	YP_529602.1	1.4e-82	276.9	12.5	1.6e-82	276.6	12.5	1	1	0	0	1	1	1	1
AUR90562.1	YP_529602.1	1.6e-82	276.6	11.6	1.9e-82	276.4	11.6	1	1	0	0	1	1	1	1
AUR91709.1	YP_529602.1	1.6e-82	276.6	11.6	1.9e-82	276.4	11.6	1	1	0	0	1	1	1	1
AUR84932.1	YP_529602.1	1e-81	274	13	1.2e-81	273.8	13	1	1	0	0	1	1	1	1
AUR88100.1	YP_529602.1	1e-81	274	13	1.2e-81	273.8	13	1	1	0	0	1	1	1	1
AUR83738.1	YP_529602.1	2.8e-81	272.6	6.4	3e-81	272.5	6.4	1	1	0	0	1	1	1	1
AUR84618.1	YP_529602.1	7.5e-81	271.2	6.5	8.2e-81	271.1	6.5	1	1	0	0	1	1	1	1
AUR95823.1	YP_529602.1	1.3e-80	270.4	6.4	1.4e-80	270.3	6.4	1	1	0	0	1	1	1	1
AUR83855.1	YP_529602.1	3e-77	259.4	3	3.4e-77	259.2	3	1	1	0	0	1	1	1	1
AUR86950.1	YP_529602.1	3.3e-77	259.3	2.9	3.7e-77	259.1	2.9	1	1	0	0	1	1	1	1
AUR89981.1	YP_529602.1	3.5e-77	259.2	3.3	3.9e-77	259	3.3	1	1	0	0	1	1	1	1
AUR93861.1	YP_529602.1	4.1e-77	259	1.3	4.6e-77	258.8	1.3	1	1	0	0	1	1	1	1
AUR93927.1	YP_529602.1	4.1e-77	259	1.3	4.6e-77	258.8	1.3	1	1	0	0	1	1	1	1
AUR93993.1	YP_529602.1	4.1e-77	259	1.3	4.6e-77	258.8	1.3	1	1	0	0	1	1	1	1
AUR81315.1	YP_529602.1	8.5e-77	257.9	2.4	9.5e-77	257.8	2.4	1	1	0	0	1	1	1	1
AUR85060.1	YP_529602.1	8.5e-77	257.9	2.4	9.5e-77	257.8	2.4	1	1	0	0	1	1	1	1
AUR83673.1	YP_529602.1	1.4e-76	257.2	2.8	1.6e-76	257.1	2.8	1	1	0	0	1	1	1	1
AUR85687.1	YP_529602.1	4.9e-76	255.5	2.4	5.5e-76	255.3	2.4	1	1	0	0	1	1	1	1
AUR91201.1	YP_529602.1	9e-76	254.6	1.9	1e-75	254.4	1.9	1	1	0	0	1	1	1	1
AUR95378.1	YP_529602.1	3.8e-74	249.3	1.8	4.3e-74	249.1	1.8	1	1	0	0	1	1	1	1
AUR84370.1	YP_529602.1	5.8e-60	203	2.9	6.7e-60	202.8	2.9	1	1	0	0	1	1	1	1
AUR93128.1	YP_529602.1	5.5e-55	186.7	1.1	5.5e-55	186.7	1.1	1.4	1	1	1	2	2	2	1
AUR95724.1	YP_529602.1	6.1e-55	186.6	1.7	7.2e-55	186.3	1.3	1.4	1	1	0	1	1	1	1
AUR95764.1	YP_529602.1	6.1e-55	186.6	1.7	7.2e-55	186.3	1.3	1.4	1	1	0	1	1	1	1
AUR93175.1	YP_529602.1	1.9e-54	185	1.2	2.1e-54	184.8	0.6	1.4	1	1	0	1	1	1	1
AUR91886.1	YP_529602.1	2.6e-36	125.7	0.8	4.4e-36	125	0.8	1.2	1	0	0	1	1	1	1
AUR94049.1	YP_529602.1	2.6e-36	125.7	0.8	4.4e-36	125	0.8	1.2	1	0	0	1	1	1	1
AUR85400.1	YP_529602.1	1.7e-18	67.6	0.6	8.6e-18	65.3	0.6	1.9	2	0	0	2	2	2	1
AUR89706.1	YP_529602.1	2.1e-18	67.3	0.6	1.1e-17	65	0.6	1.9	2	0	0	2	2	2	1
AUR86123.1	YP_529602.1	3e-18	66.8	0.6	1.5e-17	64.5	0.6	1.9	2	0	0	2	2	2	1
AUR91937.1	YP_529602.1	3.5e-18	66.5	0.7	1.8e-17	64.3	0.8	1.9	2	0	0	2	2	2	1
AUR91832.1	YP_529602.1	7e-18	65.6	0.7	3.5e-17	63.3	0.7	1.9	2	0	0	2	2	2	1
AUR89902.1	YP_529602.1	8.2e-18	65.3	0.4	4.6e-17	62.9	0.4	2	2	0	0	2	2	2	1
AUR91997.1	YP_529602.1	8.2e-18	65.3	0.4	4.6e-17	62.9	0.4	2	2	0	0	2	2	2	1
AUR93071.1	YP_529602.1	1.1e-17	65	0.3	5.4e-17	62.7	0.3	1.9	2	0	0	2	2	2	1
AUR88160.1	YP_529602.1	1.7e-17	64.3	0.7	8.6e-17	62	0.8	1.9	2	0	0	2	2	2	1
AUR97530.1	YP_529602.1	4.2e-16	59.8	0.5	2.1e-15	57.5	0.5	1.9	2	0	0	2	2	2	1
AUR97472.1	YP_655929.1	3.7e-87	291.7	5.3	4.5e-87	291.4	5.3	1	1	0	0	1	1	1	1
AUR92736.1	YP_655929.1	4.5e-87	291.4	3.7	5.4e-87	291.1	3.7	1	1	0	0	1	1	1	1
AUR88515.1	YP_655929.1	6.5e-87	290.9	4.8	7.9e-87	290.6	4.8	1	1	0	0	1	1	1	1
AUR88586.1	YP_655929.1	6.5e-87	290.9	4.8	7.9e-87	290.6	4.8	1	1	0	0	1	1	1	1
AUR89775.1	YP_655929.1	8.6e-87	290.5	4.6	1e-86	290.2	4.6	1	1	0	0	1	1	1	1
AUR96632.1	YP_655929.1	1.1e-86	290.2	4.8	1.3e-86	289.9	4.8	1	1	0	0	1	1	1	1
AUR89838.1	YP_655929.1	1.7e-86	289.5	4.8	2e-86	289.3	4.8	1	1	0	0	1	1	1	1
AUR88648.1	YP_655929.1	1.7e-86	289.5	3.2	2e-86	289.3	3.2	1	1	0	0	1	1	1	1
AUR92446.1	YP_655929.1	1.7e-86	289.5	3.2	2e-86	289.3	3.2	1	1	0	0	1	1	1	1
AUR96565.1	YP_655929.1	1.2e-85	286.7	4.7	1.5e-85	286.4	4.7	1	1	0	0	1	1	1	1
AUR99484.1	YP_655929.1	1.2e-85	286.7	4.7	1.5e-85	286.4	4.7	1	1	0	0	1	1	1	1
AUR83855.1	YP_655929.1	1.3e-74	250.7	3.4	1.5e-74	250.5	3.4	1	1	0	0	1	1	1	1
AUR86950.1	YP_655929.1	1.3e-74	250.7	3.3	1.5e-74	250.4	3.3	1	1	0	0	1	1	1	1
AUR89981.1	YP_655929.1	4e-74	249.1	3.4	4.8e-74	248.8	3.4	1	1	0	0	1	1	1	1
AUR83673.1	YP_655929.1	1.2e-73	247.5	3	1.4e-73	247.3	3	1	1	0	0	1	1	1	1
AUR81315.1	YP_655929.1	1.3e-73	247.5	2.8	1.5e-73	247.2	2.8	1	1	0	0	1	1	1	1
AUR85060.1	YP_655929.1	1.3e-73	247.5	2.8	1.5e-73	247.2	2.8	1	1	0	0	1	1	1	1
AUR85687.1	YP_655929.1	4e-73	245.8	2.7	4.8e-73	245.6	2.7	1	1	0	0	1	1	1	1
AUR97598.1	YP_655929.1	4e-71	239.3	7.1	4.8e-71	239	7.1	1	1	0	0	1	1	1	1
AUR96847.1	YP_655929.1	2.1e-69	233.7	10.7	2.5e-69	233.4	10.7	1	1	0	0	1	1	1	1
AUR96907.1	YP_655929.1	2.1e-69	233.7	10.7	2.5e-69	233.4	10.7	1	1	0	0	1	1	1	1
AUR90562.1	YP_655929.1	2.1e-69	233.6	9.8	2.5e-69	233.4	9.8	1	1	0	0	1	1	1	1
AUR91709.1	YP_655929.1	2.1e-69	233.6	9.8	2.5e-69	233.4	9.8	1	1	0	0	1	1	1	1
AUR86483.1	YP_655929.1	3.2e-69	233.1	10.7	3.8e-69	232.8	10.7	1	1	0	0	1	1	1	1
AUR84932.1	YP_655929.1	1.5e-68	230.9	11.4	1.8e-68	230.6	11.4	1	1	0	0	1	1	1	1
AUR88100.1	YP_655929.1	1.5e-68	230.9	11.4	1.8e-68	230.6	11.4	1	1	0	0	1	1	1	1
AUR93861.1	YP_655929.1	9.5e-68	228.2	0.9	1.1e-67	228.1	0.9	1	1	0	0	1	1	1	1
AUR93927.1	YP_655929.1	9.5e-68	228.2	0.9	1.1e-67	228.1	0.9	1	1	0	0	1	1	1	1
AUR93993.1	YP_655929.1	9.5e-68	228.2	0.9	1.1e-67	228.1	0.9	1	1	0	0	1	1	1	1
AUR91201.1	YP_655929.1	7.9e-67	225.2	1.1	9.1e-67	225	1.1	1	1	0	0	1	1	1	1
AUR95378.1	YP_655929.1	1.2e-65	221.4	1.2	1.3e-65	221.2	1.2	1	1	0	0	1	1	1	1
AUR83738.1	YP_655929.1	2.6e-63	213.8	5.1	3.1e-63	213.5	5.1	1	1	0	0	1	1	1	1
AUR84370.1	YP_655929.1	2.8e-63	213.7	4.4	3.2e-63	213.5	4.4	1	1	0	0	1	1	1	1
AUR84618.1	YP_655929.1	1e-62	211.8	5.1	1.2e-62	211.5	5.1	1	1	0	0	1	1	1	1
AUR95823.1	YP_655929.1	1.6e-62	211.1	5.2	2e-62	210.9	5.2	1	1	0	0	1	1	1	1
AUR93175.1	YP_655929.1	4.5e-47	160.7	0.2	6.1e-47	160.3	0.2	1.1	1	0	0	1	1	1	1
AUR95724.1	YP_655929.1	6.6e-47	160.2	0.4	8.8e-47	159.7	0.4	1.1	1	0	0	1	1	1	1
AUR95764.1	YP_655929.1	6.6e-47	160.2	0.4	8.8e-47	159.7	0.4	1.1	1	0	0	1	1	1	1
AUR93128.1	YP_655929.1	7.4e-47	160	0.5	1e-46	159.6	0.5	1.1	1	0	0	1	1	1	1
AUR91886.1	YP_655929.1	2e-36	125.9	0.5	3.3e-36	125.2	0.5	1.3	1	0	0	1	1	1	1
AUR94049.1	YP_655929.1	2e-36	125.9	0.5	3.3e-36	125.2	0.5	1.3	1	0	0	1	1	1	1
AUR89706.1	YP_655929.1	3e-19	69.8	0.1	1.9e-18	67.2	0.1	1.9	2	0	0	2	2	2	1
AUR85400.1	YP_655929.1	3.1e-19	69.7	0.1	2e-18	67.1	0.2	1.9	2	0	0	2	2	2	1
AUR91832.1	YP_655929.1	3.6e-19	69.5	0.2	2.3e-18	66.9	0.3	1.9	2	0	0	2	2	2	1
AUR89902.1	YP_655929.1	8.5e-19	68.3	0.8	8.3e-18	65.1	0.1	2.3	2	1	1	3	3	3	1
AUR91997.1	YP_655929.1	8.5e-19	68.3	0.8	8.3e-18	65.1	0.1	2.3	2	1	1	3	3	3	1
AUR91937.1	YP_655929.1	9.8e-19	68.1	0.2	6.4e-18	65.4	0.3	1.9	2	0	0	2	2	2	1
AUR86123.1	YP_655929.1	1.3e-18	67.7	0.1	8.5e-18	65	0.1	1.9	2	0	0	2	2	2	1
AUR93071.1	YP_655929.1	5e-18	65.8	0.1	3.2e-17	63.2	0.1	1.9	2	0	0	2	2	2	1
AUR88160.1	YP_655929.1	2.2e-17	63.7	0.2	1.4e-16	61	0.3	1.9	2	0	0	2	2	2	1
AUR97530.1	YP_655929.1	8e-17	61.9	0.2	5.2e-16	59.2	0.2	1.9	2	0	0	2	2	2	1
AUR96847.1	YP_762580.1	4.7e-84	281.1	11.7	5.7e-84	280.9	11.7	1	1	0	0	1	1	1	1
AUR96907.1	YP_762580.1	4.7e-84	281.1	11.7	5.7e-84	280.9	11.7	1	1	0	0	1	1	1	1
AUR90562.1	YP_762580.1	5.6e-83	277.6	11.1	6.7e-83	277.4	11.1	1	1	0	0	1	1	1	1
AUR91709.1	YP_762580.1	5.6e-83	277.6	11.1	6.7e-83	277.4	11.1	1	1	0	0	1	1	1	1
AUR86483.1	YP_762580.1	6.6e-83	277.4	12.2	7.9e-83	277.1	12.2	1	1	0	0	1	1	1	1
AUR84932.1	YP_762580.1	2.8e-82	275.3	12.7	3.4e-82	275.1	12.7	1	1	0	0	1	1	1	1
AUR88100.1	YP_762580.1	2.8e-82	275.3	12.7	3.4e-82	275.1	12.7	1	1	0	0	1	1	1	1
AUR97598.1	YP_762580.1	3.5e-82	275	7.7	4.2e-82	274.8	7.7	1	1	0	0	1	1	1	1
AUR92736.1	YP_762580.1	2.3e-80	269.1	3.2	2.8e-80	268.8	3.2	1	1	0	0	1	1	1	1
AUR89775.1	YP_762580.1	2.9e-80	268.8	4.5	3.5e-80	268.5	4.5	1	1	0	0	1	1	1	1
AUR88515.1	YP_762580.1	3.3e-80	268.6	4.1	4e-80	268.3	4.1	1	1	0	0	1	1	1	1
AUR88586.1	YP_762580.1	3.3e-80	268.6	4.1	4e-80	268.3	4.1	1	1	0	0	1	1	1	1
AUR97472.1	YP_762580.1	3.6e-80	268.5	4.8	4.4e-80	268.2	4.8	1	1	0	0	1	1	1	1
AUR96632.1	YP_762580.1	7.1e-80	267.5	4.3	8.6e-80	267.2	4.3	1	1	0	0	1	1	1	1
AUR89838.1	YP_762580.1	9.7e-80	267.1	4.4	1.2e-79	266.8	4.4	1	1	0	0	1	1	1	1
AUR88648.1	YP_762580.1	1.4e-79	266.5	2.9	1.7e-79	266.3	2.9	1	1	0	0	1	1	1	1
AUR92446.1	YP_762580.1	1.4e-79	266.5	2.9	1.7e-79	266.3	2.9	1	1	0	0	1	1	1	1
AUR96565.1	YP_762580.1	3.1e-79	265.4	3.8	3.8e-79	265.1	3.8	1	1	0	0	1	1	1	1
AUR99484.1	YP_762580.1	3.1e-79	265.4	3.8	3.8e-79	265.1	3.8	1	1	0	0	1	1	1	1
AUR83738.1	YP_762580.1	3e-75	252.4	5	3.7e-75	252.1	5	1	1	0	0	1	1	1	1
AUR95823.1	YP_762580.1	3.3e-75	252.3	5.2	4e-75	252	5.2	1	1	0	0	1	1	1	1
AUR84618.1	YP_762580.1	1.5e-74	250.2	5.2	1.8e-74	249.9	5.2	1	1	0	0	1	1	1	1
AUR93861.1	YP_762580.1	1.5e-68	230.5	0.6	1.8e-68	230.2	0.6	1	1	0	0	1	1	1	1
AUR93927.1	YP_762580.1	1.5e-68	230.5	0.6	1.8e-68	230.2	0.6	1	1	0	0	1	1	1	1
AUR93993.1	YP_762580.1	1.5e-68	230.5	0.6	1.8e-68	230.2	0.6	1	1	0	0	1	1	1	1
AUR91201.1	YP_762580.1	2.2e-68	230	0.9	2.7e-68	229.7	0.9	1	1	0	0	1	1	1	1
AUR95378.1	YP_762580.1	3.3e-67	226.2	1	4e-67	225.9	1	1	1	0	0	1	1	1	1
AUR89981.1	YP_762580.1	6.4e-67	225.2	2.1	8e-67	224.9	2.1	1	1	0	0	1	1	1	1
AUR86950.1	YP_762580.1	7.6e-67	225	1.7	9.6e-67	224.6	1.7	1	1	0	0	1	1	1	1
AUR81315.1	YP_762580.1	8.7e-67	224.8	1.2	1.1e-66	224.4	1.2	1	1	0	0	1	1	1	1
AUR85060.1	YP_762580.1	8.7e-67	224.8	1.2	1.1e-66	224.4	1.2	1	1	0	0	1	1	1	1
AUR83855.1	YP_762580.1	1e-66	224.5	1.8	1.3e-66	224.2	1.8	1	1	0	0	1	1	1	1
AUR83673.1	YP_762580.1	1e-65	221.3	1.5	1.3e-65	220.9	1.5	1	1	0	0	1	1	1	1
AUR85687.1	YP_762580.1	2e-65	220.4	1.3	2.5e-65	220	1.3	1	1	0	0	1	1	1	1
AUR93128.1	YP_762580.1	5.1e-59	199.4	0.4	5.1e-59	199.4	0.4	1.8	1	1	1	2	2	2	1
AUR93175.1	YP_762580.1	1.3e-58	198.2	2	1.3e-58	198.1	0.2	1.7	1	1	1	2	2	2	1
AUR95724.1	YP_762580.1	1.3e-58	198.1	0.4	1.3e-58	198.1	0.4	1.8	1	1	1	2	2	2	1
AUR95764.1	YP_762580.1	1.3e-58	198.1	0.4	1.3e-58	198.1	0.4	1.8	1	1	1	2	2	2	1
AUR84370.1	YP_762580.1	4.1e-53	180.2	2.8	4.9e-53	179.9	2.8	1	1	0	0	1	1	1	1
AUR91886.1	YP_762580.1	1.3e-35	123	0.3	1.9e-35	122.5	0.3	1.3	1	0	0	1	1	1	1
AUR94049.1	YP_762580.1	1.3e-35	123	0.3	1.9e-35	122.5	0.3	1.3	1	0	0	1	1	1	1
AUR85400.1	YP_762580.1	6.5e-20	71.8	0.7	2.9e-17	63.2	0.6	2.1	2	0	0	2	2	2	1
AUR91832.1	YP_762580.1	8.1e-20	71.5	0.7	3.6e-17	62.9	0.6	2.1	2	0	0	2	2	2	1
AUR89706.1	YP_762580.1	8.2e-20	71.5	0.6	3.6e-17	62.8	0.5	2.1	2	0	0	2	2	2	1
AUR91937.1	YP_762580.1	1.3e-19	70.8	0.9	5.6e-17	62.2	0.7	2.1	2	0	0	2	2	2	1
AUR86123.1	YP_762580.1	1.6e-19	70.5	0.7	6.8e-17	62	0.5	2.1	2	0	0	2	2	2	1
AUR93071.1	YP_762580.1	3.8e-19	69.3	0.3	1.8e-16	60.6	0.2	2.1	2	0	0	2	2	2	1
AUR89902.1	YP_762580.1	3.9e-19	69.3	0.7	1.1e-16	61.3	0.3	2.2	2	0	0	2	2	2	1
AUR91997.1	YP_762580.1	3.9e-19	69.3	0.7	1.1e-16	61.3	0.3	2.2	2	0	0	2	2	2	1
AUR88160.1	YP_762580.1	1.5e-18	67.3	0.9	6.6e-16	58.7	0.7	2.1	2	0	0	2	2	2	1
AUR97530.1	YP_762580.1	6e-18	65.4	0.5	2.7e-15	56.7	0.4	2.1	2	0	0	2	2	2	1
AUR91886.1	YP_950571.1	5.9e-73	245.6	1.1	8.1e-73	245.2	1.1	1.1	1	0	0	1	1	1	1
AUR94049.1	YP_950571.1	5.9e-73	245.6	1.1	8.1e-73	245.2	1.1	1.1	1	0	0	1	1	1	1
AUR83738.1	YP_950571.1	3.1e-70	236.8	4.9	3.7e-70	236.5	4.9	1	1	0	0	1	1	1	1
AUR95823.1	YP_950571.1	4.9e-70	236.1	5	5.9e-70	235.8	5	1	1	0	0	1	1	1	1
AUR84618.1	YP_950571.1	5.3e-70	236	4.9	6.3e-70	235.7	4.9	1	1	0	0	1	1	1	1
AUR97598.1	YP_950571.1	1.1e-69	235	6.4	1.2e-69	234.8	6.4	1.1	1	0	0	1	1	1	1
AUR96847.1	YP_950571.1	1.4e-69	234.6	10	1.6e-69	234.4	10	1.1	1	0	0	1	1	1	1
AUR96907.1	YP_950571.1	1.4e-69	234.6	10	1.6e-69	234.4	10	1.1	1	0	0	1	1	1	1
AUR90562.1	YP_950571.1	2e-69	234.1	9.5	2.4e-69	233.8	9.5	1.1	1	0	0	1	1	1	1
AUR91709.1	YP_950571.1	2e-69	234.1	9.5	2.4e-69	233.8	9.5	1.1	1	0	0	1	1	1	1
AUR86483.1	YP_950571.1	2.6e-69	233.7	10.2	3.1e-69	233.5	10.2	1.1	1	0	0	1	1	1	1
AUR84932.1	YP_950571.1	1.3e-68	231.4	10.7	1.6e-68	231.2	10.7	1.1	1	0	0	1	1	1	1
AUR88100.1	YP_950571.1	1.3e-68	231.4	10.7	1.6e-68	231.2	10.7	1.1	1	0	0	1	1	1	1
AUR93861.1	YP_950571.1	7.5e-66	222.4	1.3	8.6e-66	222.2	1.3	1.1	1	0	0	1	1	1	1
AUR93927.1	YP_950571.1	7.5e-66	222.4	1.3	8.6e-66	222.2	1.3	1.1	1	0	0	1	1	1	1
AUR93993.1	YP_950571.1	7.5e-66	222.4	1.3	8.6e-66	222.2	1.3	1.1	1	0	0	1	1	1	1
AUR91201.1	YP_950571.1	2.3e-65	220.8	1.7	2.7e-65	220.6	1.7	1.1	1	0	0	1	1	1	1
AUR95378.1	YP_950571.1	2e-63	214.5	1.6	2.3e-63	214.3	1.6	1.1	1	0	0	1	1	1	1
AUR89838.1	YP_950571.1	5.1e-63	213.1	4.4	6.1e-63	212.9	4.4	1.1	1	0	0	1	1	1	1
AUR96632.1	YP_950571.1	7.6e-63	212.6	4.4	9e-63	212.3	4.4	1.1	1	0	0	1	1	1	1
AUR89775.1	YP_950571.1	1.1e-62	212.1	4.1	1.3e-62	211.8	4.1	1.1	1	0	0	1	1	1	1
AUR97472.1	YP_950571.1	1.1e-62	212	4.7	1.3e-62	211.8	4.7	1.1	1	0	0	1	1	1	1
AUR92736.1	YP_950571.1	1.2e-62	211.9	3.5	1.5e-62	211.6	3.5	1.1	1	0	0	1	1	1	1
AUR96565.1	YP_950571.1	1.2e-62	211.9	4.2	1.5e-62	211.6	4.2	1.1	1	0	0	1	1	1	1
AUR99484.1	YP_950571.1	1.2e-62	211.9	4.2	1.5e-62	211.6	4.2	1.1	1	0	0	1	1	1	1
AUR88515.1	YP_950571.1	2.7e-62	210.8	4.2	3.2e-62	210.5	4.2	1.1	1	0	0	1	1	1	1
AUR88586.1	YP_950571.1	2.7e-62	210.8	4.2	3.2e-62	210.5	4.2	1.1	1	0	0	1	1	1	1
AUR88648.1	YP_950571.1	3.2e-62	210.5	3.5	3.8e-62	210.3	3.5	1.1	1	0	0	1	1	1	1
AUR92446.1	YP_950571.1	3.2e-62	210.5	3.5	3.8e-62	210.3	3.5	1.1	1	0	0	1	1	1	1
AUR89981.1	YP_950571.1	3.2e-62	210.5	3.2	4e-62	210.2	3.2	1	1	0	0	1	1	1	1
AUR86950.1	YP_950571.1	7.5e-62	209.3	2.9	9.2e-62	209	2.9	1	1	0	0	1	1	1	1
AUR83673.1	YP_950571.1	8.9e-62	209.1	2.7	1.1e-61	208.8	2.7	1	1	0	0	1	1	1	1
AUR83855.1	YP_950571.1	1.1e-61	208.8	3	1.3e-61	208.5	3	1	1	0	0	1	1	1	1
AUR81315.1	YP_950571.1	1.5e-61	208.3	2.5	1.9e-61	208	2.5	1	1	0	0	1	1	1	1
AUR85060.1	YP_950571.1	1.5e-61	208.3	2.5	1.9e-61	208	2.5	1	1	0	0	1	1	1	1
AUR85687.1	YP_950571.1	3.1e-61	207.3	2.4	3.8e-61	207	2.4	1	1	0	0	1	1	1	1
AUR84370.1	YP_950571.1	2.9e-53	181.2	2.1	3.5e-53	181	2.1	1.1	1	0	0	1	1	1	1
AUR93128.1	YP_950571.1	1e-49	169.6	1	1.2e-49	169.3	1	1.1	1	0	0	1	1	1	1
AUR93175.1	YP_950571.1	2.8e-49	168.2	1.1	3.1e-49	168	1.1	1.1	1	0	0	1	1	1	1
AUR95724.1	YP_950571.1	3.8e-49	167.7	1.9	4.6e-49	167.5	1.9	1.1	1	0	0	1	1	1	1
AUR95764.1	YP_950571.1	3.8e-49	167.7	1.9	4.6e-49	167.5	1.9	1.1	1	0	0	1	1	1	1
AUR97472.1	YP_001110780.1	1.2e-85	286.8	6.2	1.4e-85	286.6	6.2	1	1	0	0	1	1	1	1
AUR96632.1	YP_001110780.1	1.2e-85	286.8	5.7	1.4e-85	286.6	5.7	1	1	0	0	1	1	1	1
AUR92736.1	YP_001110780.1	1.2e-85	286.8	4.7	1.4e-85	286.6	4.7	1	1	0	0	1	1	1	1
AUR88515.1	YP_001110780.1	1.3e-85	286.7	5.5	1.5e-85	286.5	5.5	1	1	0	0	1	1	1	1
AUR88586.1	YP_001110780.1	1.3e-85	286.7	5.5	1.5e-85	286.5	5.5	1	1	0	0	1	1	1	1
AUR89775.1	YP_001110780.1	2.1e-85	286	5.4	2.5e-85	285.8	5.4	1	1	0	0	1	1	1	1
AUR89838.1	YP_001110780.1	3.5e-85	285.3	5.8	4.2e-85	285	5.8	1	1	0	0	1	1	1	1
AUR88648.1	YP_001110780.1	5.2e-85	284.7	4.4	6.2e-85	284.5	4.4	1	1	0	0	1	1	1	1
AUR92446.1	YP_001110780.1	5.2e-85	284.7	4.4	6.2e-85	284.5	4.4	1	1	0	0	1	1	1	1
AUR96565.1	YP_001110780.1	5.9e-85	284.6	5.5	7.1e-85	284.3	5.5	1	1	0	0	1	1	1	1
AUR99484.1	YP_001110780.1	5.9e-85	284.6	5.5	7.1e-85	284.3	5.5	1	1	0	0	1	1	1	1
AUR97598.1	YP_001110780.1	6.2e-85	284.5	8.2	7.3e-85	284.3	8.2	1	1	0	0	1	1	1	1
AUR96847.1	YP_001110780.1	6.7e-84	281.1	12.4	7.9e-84	280.9	12.4	1	1	0	0	1	1	1	1
AUR96907.1	YP_001110780.1	6.7e-84	281.1	12.4	7.9e-84	280.9	12.4	1	1	0	0	1	1	1	1
AUR86483.1	YP_001110780.1	2.2e-83	279.4	12.5	2.6e-83	279.2	12.5	1	1	0	0	1	1	1	1
AUR90562.1	YP_001110780.1	2.6e-83	279.2	11.5	3.1e-83	278.9	11.5	1	1	0	0	1	1	1	1
AUR91709.1	YP_001110780.1	2.6e-83	279.2	11.5	3.1e-83	278.9	11.5	1	1	0	0	1	1	1	1
AUR83738.1	YP_001110780.1	1.3e-82	276.9	6.5	1.5e-82	276.7	6.5	1	1	0	0	1	1	1	1
AUR84932.1	YP_001110780.1	1.7e-82	276.5	13	2e-82	276.3	13	1	1	0	0	1	1	1	1
AUR88100.1	YP_001110780.1	1.7e-82	276.5	13	2e-82	276.3	13	1	1	0	0	1	1	1	1
AUR84618.1	YP_001110780.1	4e-82	275.3	6.6	4.3e-82	275.2	6.6	1	1	0	0	1	1	1	1
AUR95823.1	YP_001110780.1	5.9e-82	274.8	6.5	6.5e-82	274.6	6.5	1	1	0	0	1	1	1	1
AUR83855.1	YP_001110780.1	6.6e-77	258.3	2.7	7.4e-77	258.1	2.7	1	1	0	0	1	1	1	1
AUR89981.1	YP_001110780.1	7.1e-77	258.2	3	8e-77	258	3	1	1	0	0	1	1	1	1
AUR86950.1	YP_001110780.1	7.2e-77	258.2	2.6	8.1e-77	258	2.6	1	1	0	0	1	1	1	1
AUR81315.1	YP_001110780.1	2e-76	256.7	2.2	2.2e-76	256.5	2.2	1	1	0	0	1	1	1	1
AUR85060.1	YP_001110780.1	2e-76	256.7	2.2	2.2e-76	256.5	2.2	1	1	0	0	1	1	1	1
AUR83673.1	YP_001110780.1	3.1e-76	256.1	2.5	3.4e-76	255.9	2.5	1	1	0	0	1	1	1	1
AUR93861.1	YP_001110780.1	5e-76	255.4	1.2	5.7e-76	255.2	1.2	1	1	0	0	1	1	1	1
AUR93927.1	YP_001110780.1	5e-76	255.4	1.2	5.7e-76	255.2	1.2	1	1	0	0	1	1	1	1
AUR93993.1	YP_001110780.1	5e-76	255.4	1.2	5.7e-76	255.2	1.2	1	1	0	0	1	1	1	1
AUR85687.1	YP_001110780.1	1.2e-75	254.2	2.2	1.3e-75	254.1	2.2	1	1	0	0	1	1	1	1
AUR91201.1	YP_001110780.1	1.1e-74	251	1.8	1.3e-74	250.8	1.8	1	1	0	0	1	1	1	1
AUR95378.1	YP_001110780.1	4.5e-73	245.8	1.7	5.1e-73	245.6	1.7	1	1	0	0	1	1	1	1
AUR84370.1	YP_001110780.1	1.6e-59	201.5	2.7	1.8e-59	201.3	2.7	1	1	0	0	1	1	1	1
AUR93128.1	YP_001110780.1	2e-54	184.9	0.9	2.6e-54	184.5	0.7	1.3	1	1	0	1	1	1	1
AUR95724.1	YP_001110780.1	2.2e-54	184.7	1.2	2.7e-54	184.5	0.9	1.3	1	1	0	1	1	1	1
AUR95764.1	YP_001110780.1	2.2e-54	184.7	1.2	2.7e-54	184.5	0.9	1.3	1	1	0	1	1	1	1
AUR93175.1	YP_001110780.1	1.1e-53	182.5	0.5	1.4e-53	182.1	0.3	1.3	1	1	0	1	1	1	1
AUR91886.1	YP_001110780.1	3e-36	125.5	0.9	4.9e-36	124.8	0.9	1.2	1	0	0	1	1	1	1
AUR94049.1	YP_001110780.1	3e-36	125.5	0.9	4.9e-36	124.8	0.9	1.2	1	0	0	1	1	1	1
AUR85400.1	YP_001110780.1	5.3e-19	69.2	0.6	2.5e-18	67	0.5	1.9	2	0	0	2	2	2	1
AUR89706.1	YP_001110780.1	6.5e-19	68.9	0.6	3e-18	66.8	0.5	1.9	2	0	0	2	2	2	1
AUR86123.1	YP_001110780.1	1e-18	68.3	0.6	4.6e-18	66.2	0.5	1.9	2	0	0	2	2	2	1
AUR91937.1	YP_001110780.1	1.1e-18	68.1	0.7	5.2e-18	66	0.6	1.9	2	0	0	2	2	2	1
AUR89902.1	YP_001110780.1	1.8e-18	67.5	0.3	1e-17	65.1	0.3	2	2	0	0	2	2	2	1
AUR91997.1	YP_001110780.1	1.8e-18	67.5	0.3	1e-17	65.1	0.3	2	2	0	0	2	2	2	1
AUR91832.1	YP_001110780.1	2.2e-18	67.2	0.6	1e-17	65	0.5	1.9	2	0	0	2	2	2	1
AUR93071.1	YP_001110780.1	3.6e-18	66.5	0.3	1.7e-17	64.3	0.2	1.9	2	0	0	2	2	2	1
AUR88160.1	YP_001110780.1	6.7e-18	65.6	0.7	3.1e-17	63.5	0.6	1.9	2	0	0	2	2	2	1
AUR97530.1	YP_001110780.1	1.3e-16	61.4	0.5	6.3e-16	59.2	0.4	1.9	2	0	0	2	2	2	1
AUR96632.1	YP_001285543.1	7.7e-81	271.3	5.4	2e-68	230.6	0.7	2	1	1	1	2	2	2	2
AUR92736.1	YP_001285543.1	8.5e-81	271.1	4.2	2.9e-68	230.2	0.4	2	1	1	1	2	2	2	2
AUR96565.1	YP_001285543.1	1.2e-80	270.6	5	5.2e-68	229.3	0.5	2	1	1	1	2	2	2	2
AUR99484.1	YP_001285543.1	1.2e-80	270.6	5	5.2e-68	229.3	0.5	2	1	1	1	2	2	2	2
AUR88648.1	YP_001285543.1	2.2e-80	269.8	3.7	1.1e-67	228.3	0.3	2	1	1	1	2	2	2	2
AUR92446.1	YP_001285543.1	2.2e-80	269.8	3.7	1.1e-67	228.3	0.3	2	1	1	1	2	2	2	2
AUR89775.1	YP_001285543.1	2.3e-80	269.7	5.5	5.9e-68	229.1	0.7	2	1	1	1	2	2	2	2
AUR88515.1	YP_001285543.1	2.7e-80	269.5	5.7	6.5e-68	229	0.8	2	1	1	1	2	2	2	2
AUR88586.1	YP_001285543.1	2.7e-80	269.5	5.7	6.5e-68	229	0.8	2	1	1	1	2	2	2	2
AUR97472.1	YP_001285543.1	2.9e-80	269.4	6.5	5.3e-68	229.3	1.2	2	1	1	1	2	2	2	2
AUR89838.1	YP_001285543.1	3.9e-80	269	6	4.7e-68	229.5	1.1	2	1	1	1	2	2	2	2
AUR81315.1	YP_001285543.1	2.5e-73	246.7	2.3	2.8e-73	246.5	2.3	1	1	0	0	1	1	1	1
AUR85060.1	YP_001285543.1	2.5e-73	246.7	2.3	2.8e-73	246.5	2.3	1	1	0	0	1	1	1	1
AUR86950.1	YP_001285543.1	2.6e-73	246.7	2.7	3e-73	246.4	2.7	1.1	1	0	0	1	1	1	1
AUR83855.1	YP_001285543.1	2.8e-73	246.5	2.8	3.3e-73	246.3	2.8	1.1	1	0	0	1	1	1	1
AUR89981.1	YP_001285543.1	2.9e-73	246.5	3	3.4e-73	246.3	3	1.1	1	0	0	1	1	1	1
AUR83673.1	YP_001285543.1	2.3e-72	243.6	2.5	2.7e-72	243.3	2.5	1.1	1	0	0	1	1	1	1
AUR85687.1	YP_001285543.1	2.5e-72	243.4	2.3	3e-72	243.2	2.3	1.1	1	0	0	1	1	1	1
AUR93861.1	YP_001285543.1	5.9e-70	235.7	0.7	8.2e-70	235.2	0.7	1.2	1	0	0	1	1	1	1
AUR93927.1	YP_001285543.1	5.9e-70	235.7	0.7	8.2e-70	235.2	0.7	1.2	1	0	0	1	1	1	1
AUR93993.1	YP_001285543.1	5.9e-70	235.7	0.7	8.2e-70	235.2	0.7	1.2	1	0	0	1	1	1	1
AUR91201.1	YP_001285543.1	3.4e-69	233.2	1.4	7.5e-69	232.1	1.4	1.4	1	1	0	1	1	1	1
AUR95378.1	YP_001285543.1	1.6e-67	227.7	1.1	1.9e-67	227.5	1.1	1	1	0	0	1	1	1	1
AUR97598.1	YP_001285543.1	4.3e-67	226.3	8.4	5.4e-55	186.8	2.5	2	1	1	1	2	2	2	2
AUR96847.1	YP_001285543.1	7.9e-67	225.4	13	8.1e-55	186.2	6.9	2	1	1	1	2	2	2	2
AUR96907.1	YP_001285543.1	7.9e-67	225.4	13	8.1e-55	186.2	6.9	2	1	1	1	2	2	2	2
AUR90562.1	YP_001285543.1	1.3e-65	221.5	12	1.4e-53	182.2	6.3	2	1	1	1	2	2	2	2
AUR91709.1	YP_001285543.1	1.3e-65	221.5	12	1.4e-53	182.2	6.3	2	1	1	1	2	2	2	2
AUR86483.1	YP_001285543.1	2.8e-65	220.4	13.1	3e-53	181.1	7.3	2	1	1	1	2	2	2	2
AUR84932.1	YP_001285543.1	1.7e-64	217.8	13.7	2e-52	178.4	8	2	1	1	1	2	2	2	2
AUR88100.1	YP_001285543.1	1.7e-64	217.8	13.7	2e-52	178.4	8	2	1	1	1	2	2	2	2
AUR84618.1	YP_001285543.1	2.5e-60	204.2	5.9	2.8e-60	204	5.9	1	1	0	0	1	1	1	1
AUR83738.1	YP_001285543.1	2.7e-60	204.1	5.7	3.1e-60	203.9	5.7	1	1	0	0	1	1	1	1
AUR95823.1	YP_001285543.1	3.8e-60	203.6	5.9	4.4e-60	203.4	5.9	1	1	0	0	1	1	1	1
AUR84370.1	YP_001285543.1	2.2e-59	201.1	2.3	2.6e-59	200.9	2.3	1	1	0	0	1	1	1	1
AUR95724.1	YP_001285543.1	5.4e-42	144.2	1	8.5e-42	143.6	1	1.3	1	0	0	1	1	1	1
AUR95764.1	YP_001285543.1	5.4e-42	144.2	1	8.5e-42	143.6	1	1.3	1	0	0	1	1	1	1
AUR93128.1	YP_001285543.1	1.5e-41	142.8	1.1	2.2e-41	142.3	1.1	1.3	1	0	0	1	1	1	1
AUR93175.1	YP_001285543.1	1.7e-41	142.6	0.5	2.6e-41	142	0.5	1.3	1	0	0	1	1	1	1
AUR91886.1	YP_001285543.1	2.4e-36	125.8	0.5	3.9e-36	125.1	0.5	1.4	1	0	0	1	1	1	1
AUR94049.1	YP_001285543.1	2.4e-36	125.8	0.5	3.9e-36	125.1	0.5	1.4	1	0	0	1	1	1	1
AUR85400.1	YP_001285543.1	4.4e-14	53	2	2.8e-12	47.1	1.2	2.8	2	1	1	3	3	3	1
AUR89706.1	YP_001285543.1	5.9e-14	52.6	1.9	3.9e-12	46.6	1.1	2.8	2	1	1	3	3	3	1
AUR93071.1	YP_001285543.1	6.2e-14	52.5	0.9	4.8e-12	46.3	1.2	2.8	2	1	1	3	3	3	1
AUR86123.1	YP_001285543.1	6.8e-14	52.4	2.2	7e-12	45.8	2.3	2.9	2	1	1	3	3	3	1
AUR91832.1	YP_001285543.1	7.6e-14	52.2	2.4	3.2e-12	46.9	2.7	2.7	2	1	1	3	3	3	1
AUR91937.1	YP_001285543.1	1.3e-13	51.5	2.5	4.6e-12	46.4	2.4	2.7	2	1	1	3	3	3	1
AUR89902.1	YP_001285543.1	2.1e-13	50.7	2.6	1.2e-11	45	1.9	2.9	2	1	1	3	3	3	1
AUR91997.1	YP_001285543.1	2.1e-13	50.7	2.6	1.2e-11	45	1.9	2.9	2	1	1	3	3	3	1
AUR88160.1	YP_001285543.1	2.4e-13	50.6	2.6	1.4e-11	44.8	1.6	2.8	2	1	1	3	3	3	1
AUR97530.1	YP_001285543.1	5.9e-13	49.3	1.5	1.2e-11	45.1	1.7	2.5	2	1	1	3	3	3	1
AUR88515.1	YP_001285785.1	1.2e-59	200.7	0.4	2.1e-59	200	0.4	1.3	1	0	0	1	1	1	1
AUR88586.1	YP_001285785.1	1.2e-59	200.7	0.4	2.1e-59	200	0.4	1.3	1	0	0	1	1	1	1
AUR93861.1	YP_001285785.1	1.4e-59	200.5	0.2	1.9e-59	200.1	0.2	1.1	1	0	0	1	1	1	1
AUR93927.1	YP_001285785.1	1.4e-59	200.5	0.2	1.9e-59	200.1	0.2	1.1	1	0	0	1	1	1	1
AUR93993.1	YP_001285785.1	1.4e-59	200.5	0.2	1.9e-59	200.1	0.2	1.1	1	0	0	1	1	1	1
AUR92736.1	YP_001285785.1	1.4e-59	200.5	0.2	2.4e-59	199.8	0.2	1.3	1	0	0	1	1	1	1
AUR97472.1	YP_001285785.1	1.7e-59	200.3	0.5	2.9e-59	199.5	0.5	1.3	1	0	0	1	1	1	1
AUR89838.1	YP_001285785.1	1.7e-59	200.2	0.5	2.9e-59	199.5	0.5	1.3	1	0	0	1	1	1	1
AUR96565.1	YP_001285785.1	3.9e-59	199.1	0.4	6.6e-59	198.3	0.4	1.2	1	0	0	1	1	1	1
AUR99484.1	YP_001285785.1	3.9e-59	199.1	0.4	6.6e-59	198.3	0.4	1.2	1	0	0	1	1	1	1
AUR91201.1	YP_001285785.1	5.7e-59	198.6	0.2	7.8e-59	198.1	0.2	1.1	1	0	0	1	1	1	1
AUR96632.1	YP_001285785.1	6.1e-59	198.5	0.4	1e-58	197.7	0.4	1.3	1	0	0	1	1	1	1
AUR89775.1	YP_001285785.1	8.9e-59	197.9	0.3	1.5e-58	197.2	0.3	1.3	1	0	0	1	1	1	1
AUR88648.1	YP_001285785.1	9.4e-59	197.8	0.3	1.6e-58	197.1	0.3	1.3	1	0	0	1	1	1	1
AUR92446.1	YP_001285785.1	9.4e-59	197.8	0.3	1.6e-58	197.1	0.3	1.3	1	0	0	1	1	1	1
AUR95378.1	YP_001285785.1	9.9e-59	197.8	0.3	1.4e-58	197.3	0.3	1.1	1	0	0	1	1	1	1
AUR83855.1	YP_001285785.1	1.4e-55	187.5	0.2	2.3e-55	186.8	0.2	1.3	1	0	0	1	1	1	1
AUR86950.1	YP_001285785.1	1.8e-55	187.2	0.2	3e-55	186.5	0.2	1.3	1	0	0	1	1	1	1
AUR89981.1	YP_001285785.1	2.7e-55	186.6	0.2	2.7e-55	186.6	0.2	1.3	2	0	0	2	2	1	1
AUR81315.1	YP_001285785.1	3e-55	186.5	0.2	3e-55	186.5	0.2	1.3	2	0	0	2	2	1	1
AUR85060.1	YP_001285785.1	3e-55	186.5	0.2	3e-55	186.5	0.2	1.3	2	0	0	2	2	1	1
AUR85687.1	YP_001285785.1	4.1e-55	186	0.1	6.7e-55	185.3	0.1	1.3	1	0	0	1	1	1	1
AUR83673.1	YP_001285785.1	4.2e-55	186	0.2	6.7e-55	185.3	0.2	1.3	1	0	0	1	1	1	1
AUR84370.1	YP_001285785.1	6.1e-54	182.2	0.6	8.2e-54	181.8	0.6	1.1	1	0	0	1	1	1	1
AUR96847.1	YP_001285785.1	2.9e-52	176.8	4.9	4.7e-52	176.1	4.9	1.3	1	0	0	1	1	1	1
AUR96907.1	YP_001285785.1	2.9e-52	176.8	4.9	4.7e-52	176.1	4.9	1.3	1	0	0	1	1	1	1
AUR93128.1	YP_001285785.1	4.5e-52	176.2	0.5	7.5e-52	175.4	0.5	1.3	1	0	0	1	1	1	1
AUR95724.1	YP_001285785.1	4.5e-52	176.2	0.6	7.3e-52	175.5	0.6	1.3	1	0	0	1	1	1	1
AUR95764.1	YP_001285785.1	4.5e-52	176.2	0.6	7.3e-52	175.5	0.6	1.3	1	0	0	1	1	1	1
AUR86483.1	YP_001285785.1	5.1e-52	176	3.9	8.1e-52	175.3	3.9	1.3	1	0	0	1	1	1	1
AUR93175.1	YP_001285785.1	6.6e-52	175.6	0.2	1.1e-51	175	0.2	1.3	1	0	0	1	1	1	1
AUR90562.1	YP_001285785.1	6.8e-52	175.6	4.1	1.1e-51	174.9	4.1	1.3	1	0	0	1	1	1	1
AUR91709.1	YP_001285785.1	6.8e-52	175.6	4.1	1.1e-51	174.9	4.1	1.3	1	0	0	1	1	1	1
AUR84932.1	YP_001285785.1	5e-51	172.8	5.1	5e-51	172.8	5.1	1.3	1	1	0	1	1	1	1
AUR88100.1	YP_001285785.1	5e-51	172.8	5.1	5e-51	172.8	5.1	1.3	1	1	0	1	1	1	1
AUR97598.1	YP_001285785.1	1.2e-50	171.5	1.4	2e-50	170.8	1.4	1.3	1	0	0	1	1	1	1
AUR83738.1	YP_001285785.1	7.4e-49	165.7	1.8	1.2e-48	165	1.8	1.3	1	0	0	1	1	1	1
AUR95823.1	YP_001285785.1	8.6e-49	165.5	1.7	8.6e-49	165.5	1.7	1.3	2	0	0	2	2	1	1
AUR84618.1	YP_001285785.1	1.2e-48	165	1.8	2.2e-48	164.2	1.8	1.3	1	0	0	1	1	1	1
AUR91886.1	YP_001285785.1	2.3e-41	141.4	0.3	3.5e-41	140.8	0.3	1.2	1	0	0	1	1	1	1
AUR94049.1	YP_001285785.1	2.3e-41	141.4	0.3	3.5e-41	140.8	0.3	1.2	1	0	0	1	1	1	1
AUR89981.1	YP_001285915.1	5.9e-70	234.9	1.8	7.2e-70	234.6	1.8	1.1	1	0	0	1	1	1	1
AUR81315.1	YP_001285915.1	6.5e-70	234.8	1.1	8e-70	234.5	1.1	1.1	1	0	0	1	1	1	1
AUR85060.1	YP_001285915.1	6.5e-70	234.8	1.1	8e-70	234.5	1.1	1.1	1	0	0	1	1	1	1
AUR83855.1	YP_001285915.1	8.2e-70	234.5	1.8	9.9e-70	234.2	1.8	1.1	1	0	0	1	1	1	1
AUR86950.1	YP_001285915.1	9.5e-70	234.2	1.7	1.1e-69	234	1.7	1.1	1	0	0	1	1	1	1
AUR85687.1	YP_001285915.1	1.7e-69	233.4	1.2	2.1e-69	233.1	1.2	1.1	1	0	0	1	1	1	1
AUR83673.1	YP_001285915.1	4.3e-69	232.1	1.6	5.2e-69	231.8	1.6	1.1	1	0	0	1	1	1	1
AUR84370.1	YP_001285915.1	3.1e-67	226	2.2	3.5e-67	225.9	2.2	1	1	0	0	1	1	1	1
AUR93861.1	YP_001285915.1	4.8e-63	212.4	0.9	6e-63	212.1	0.9	1.1	1	0	0	1	1	1	1
AUR93927.1	YP_001285915.1	4.8e-63	212.4	0.9	6e-63	212.1	0.9	1.1	1	0	0	1	1	1	1
AUR93993.1	YP_001285915.1	4.8e-63	212.4	0.9	6e-63	212.1	0.9	1.1	1	0	0	1	1	1	1
AUR97472.1	YP_001285915.1	6e-63	212.1	1.9	6.4e-63	212	1.5	1.2	1	1	0	1	1	1	1
AUR88515.1	YP_001285915.1	6.7e-63	211.9	1.3	7.2e-63	211.8	0.9	1.2	1	1	0	1	1	1	1
AUR88586.1	YP_001285915.1	6.7e-63	211.9	1.3	7.2e-63	211.8	0.9	1.2	1	1	0	1	1	1	1
AUR89838.1	YP_001285915.1	7e-63	211.9	1.7	7.5e-63	211.8	1.4	1.2	1	1	0	1	1	1	1
AUR92736.1	YP_001285915.1	8.7e-63	211.6	0.9	1.1e-62	211.2	0.9	1.2	1	1	0	1	1	1	1
AUR89775.1	YP_001285915.1	9.4e-63	211.4	1.3	1.1e-62	211.2	1	1.2	1	1	0	1	1	1	1
AUR96632.1	YP_001285915.1	1.5e-62	210.8	1.6	1.7e-62	210.6	1.2	1.2	1	1	0	1	1	1	1
AUR96565.1	YP_001285915.1	2e-62	210.4	1.2	2e-62	210.4	1.2	1.3	1	1	0	1	1	1	1
AUR99484.1	YP_001285915.1	2e-62	210.4	1.2	2e-62	210.4	1.2	1.3	1	1	0	1	1	1	1
AUR88648.1	YP_001285915.1	2.5e-62	210.1	1.1	2.7e-62	210	0.7	1.3	1	1	0	1	1	1	1
AUR92446.1	YP_001285915.1	2.5e-62	210.1	1.1	2.7e-62	210	0.7	1.3	1	1	0	1	1	1	1
AUR91201.1	YP_001285915.1	3e-62	209.8	1.2	3.8e-62	209.5	1.2	1.1	1	0	0	1	1	1	1
AUR95378.1	YP_001285915.1	6.4e-61	205.5	1.2	7.9e-61	205.2	1.2	1.1	1	0	0	1	1	1	1
AUR84618.1	YP_001285915.1	1.3e-58	198	4.5	1.5e-58	197.7	4.5	1.1	1	0	0	1	1	1	1
AUR83738.1	YP_001285915.1	3.1e-58	196.7	4.6	3.8e-58	196.4	4.6	1.1	1	0	0	1	1	1	1
AUR95823.1	YP_001285915.1	3.5e-58	196.6	4.5	4.3e-58	196.3	4.5	1.1	1	0	0	1	1	1	1
AUR96847.1	YP_001285915.1	5.7e-58	195.9	9	6.8e-58	195.6	9	1.1	1	0	0	1	1	1	1
AUR96907.1	YP_001285915.1	5.7e-58	195.9	9	6.8e-58	195.6	9	1.1	1	0	0	1	1	1	1
AUR84932.1	YP_001285915.1	8.5e-58	195.3	9.1	1e-57	195	9.1	1.1	1	0	0	1	1	1	1
AUR88100.1	YP_001285915.1	8.5e-58	195.3	9.1	1e-57	195	9.1	1.1	1	0	0	1	1	1	1
AUR86483.1	YP_001285915.1	1.3e-57	194.7	8.6	1.6e-57	194.5	8.6	1.1	1	0	0	1	1	1	1
AUR90562.1	YP_001285915.1	3.9e-57	193.2	8.1	4.6e-57	192.9	8.1	1.1	1	0	0	1	1	1	1
AUR91709.1	YP_001285915.1	3.9e-57	193.2	8.1	4.6e-57	192.9	8.1	1.1	1	0	0	1	1	1	1
AUR97598.1	YP_001285915.1	1.6e-55	187.9	5	2e-55	187.6	5	1.1	1	0	0	1	1	1	1
AUR93128.1	YP_001285915.1	9.1e-52	175.7	0.8	1.3e-51	175.2	0.8	1.2	1	0	0	1	1	1	1
AUR95724.1	YP_001285915.1	1.4e-51	175	0.9	2e-51	174.5	0.9	1.2	1	0	0	1	1	1	1
AUR95764.1	YP_001285915.1	1.4e-51	175	0.9	2e-51	174.5	0.9	1.2	1	0	0	1	1	1	1
AUR93175.1	YP_001285915.1	4.9e-51	173.3	0.4	6.8e-51	172.8	0.4	1.2	1	0	0	1	1	1	1
AUR91886.1	YP_001285915.1	1.1e-42	146.1	0.4	1.5e-42	145.6	0.4	1.2	1	0	0	1	1	1	1
AUR94049.1	YP_001285915.1	1.1e-42	146.1	0.4	1.5e-42	145.6	0.4	1.2	1	0	0	1	1	1	1
AUR92736.1	YP_001468429.1	1.9e-95	318.9	4.2	2.4e-95	318.6	4.2	1	1	0	0	1	1	1	1
AUR97472.1	YP_001468429.1	3.1e-95	318.3	5.9	3.9e-95	317.9	5.9	1	1	0	0	1	1	1	1
AUR88515.1	YP_001468429.1	3.6e-95	318	5.3	4.5e-95	317.7	5.3	1	1	0	0	1	1	1	1
AUR88586.1	YP_001468429.1	3.6e-95	318	5.3	4.5e-95	317.7	5.3	1	1	0	0	1	1	1	1
AUR96632.1	YP_001468429.1	4.2e-95	317.8	5.1	5.2e-95	317.5	5.1	1	1	0	0	1	1	1	1
AUR88648.1	YP_001468429.1	8.1e-95	316.9	3.3	9.9e-95	316.6	3.3	1	1	0	0	1	1	1	1
AUR92446.1	YP_001468429.1	8.1e-95	316.9	3.3	9.9e-95	316.6	3.3	1	1	0	0	1	1	1	1
AUR89775.1	YP_001468429.1	8.8e-95	316.8	5.2	1.1e-94	316.5	5.2	1	1	0	0	1	1	1	1
AUR89838.1	YP_001468429.1	2.1e-94	315.5	5.5	2.6e-94	315.2	5.5	1	1	0	0	1	1	1	1
AUR96565.1	YP_001468429.1	2.9e-94	315.1	4.8	3.6e-94	314.8	4.8	1	1	0	0	1	1	1	1
AUR99484.1	YP_001468429.1	2.9e-94	315.1	4.8	3.6e-94	314.8	4.8	1	1	0	0	1	1	1	1
AUR93861.1	YP_001468429.1	2.7e-88	295.6	0.9	3.1e-88	295.4	0.9	1	1	0	0	1	1	1	1
AUR93927.1	YP_001468429.1	2.7e-88	295.6	0.9	3.1e-88	295.4	0.9	1	1	0	0	1	1	1	1
AUR93993.1	YP_001468429.1	2.7e-88	295.6	0.9	3.1e-88	295.4	0.9	1	1	0	0	1	1	1	1
AUR91201.1	YP_001468429.1	7.8e-88	294.1	1	9e-88	293.9	1	1	1	0	0	1	1	1	1
AUR95378.1	YP_001468429.1	1.4e-85	286.7	1.3	1.6e-85	286.5	1.3	1	1	0	0	1	1	1	1
AUR83855.1	YP_001468429.1	4.4e-80	268.7	3.1	4.8e-80	268.6	3.1	1	1	0	0	1	1	1	1
AUR86950.1	YP_001468429.1	5.1e-80	268.5	3	5.6e-80	268.4	3	1	1	0	0	1	1	1	1
AUR89981.1	YP_001468429.1	8.3e-80	267.8	3.3	9.1e-80	267.7	3.3	1	1	0	0	1	1	1	1
AUR81315.1	YP_001468429.1	1.1e-79	267.5	2.4	1.2e-79	267.3	2.4	1	1	0	0	1	1	1	1
AUR85060.1	YP_001468429.1	1.1e-79	267.5	2.4	1.2e-79	267.3	2.4	1	1	0	0	1	1	1	1
AUR83673.1	YP_001468429.1	6.4e-79	264.9	2.8	7e-79	264.8	2.8	1	1	0	0	1	1	1	1
AUR85687.1	YP_001468429.1	7.7e-79	264.7	2.5	8.5e-79	264.5	2.5	1	1	0	0	1	1	1	1
AUR97598.1	YP_001468429.1	1.5e-76	257.1	7.9	1.8e-76	256.9	7.9	1	1	0	0	1	1	1	1
AUR96847.1	YP_001468429.1	5.1e-76	255.4	11.9	6.1e-76	255.2	11.9	1	1	0	0	1	1	1	1
AUR96907.1	YP_001468429.1	5.1e-76	255.4	11.9	6.1e-76	255.2	11.9	1	1	0	0	1	1	1	1
AUR90562.1	YP_001468429.1	8.4e-76	254.7	10.5	1e-75	254.5	10.5	1	1	0	0	1	1	1	1
AUR91709.1	YP_001468429.1	8.4e-76	254.7	10.5	1e-75	254.5	10.5	1	1	0	0	1	1	1	1
AUR86483.1	YP_001468429.1	1.6e-75	253.8	11.6	2e-75	253.5	11.6	1	1	0	0	1	1	1	1
AUR84932.1	YP_001468429.1	2.1e-74	250.2	12.4	2.5e-74	249.9	12.4	1	1	0	0	1	1	1	1
AUR88100.1	YP_001468429.1	2.1e-74	250.2	12.4	2.5e-74	249.9	12.4	1	1	0	0	1	1	1	1
AUR83738.1	YP_001468429.1	3e-67	226.8	6.5	3.3e-67	226.6	6.5	1	1	0	0	1	1	1	1
AUR84618.1	YP_001468429.1	3.4e-67	226.6	6.8	3.8e-67	226.4	6.8	1	1	0	0	1	1	1	1
AUR95823.1	YP_001468429.1	4.7e-67	226.1	6.5	5.2e-67	226	6.5	1	1	0	0	1	1	1	1
AUR84370.1	YP_001468429.1	3.1e-66	223.5	2.6	3.4e-66	223.3	2.6	1	1	0	0	1	1	1	1
AUR95724.1	YP_001468429.1	1.9e-55	188.1	1.5	2.6e-55	187.7	1.5	1.1	1	0	0	1	1	1	1
AUR95764.1	YP_001468429.1	1.9e-55	188.1	1.5	2.6e-55	187.7	1.5	1.1	1	0	0	1	1	1	1
AUR93128.1	YP_001468429.1	2.3e-55	187.9	1.8	3e-55	187.5	1.8	1.1	1	0	0	1	1	1	1
AUR93175.1	YP_001468429.1	3.8e-55	187.2	1	5e-55	186.8	1	1.1	1	0	0	1	1	1	1
AUR91886.1	YP_001468429.1	2.3e-42	145.4	0.4	3e-42	145	0.4	1.2	1	0	0	1	1	1	1
AUR94049.1	YP_001468429.1	2.3e-42	145.4	0.4	3e-42	145	0.4	1.2	1	0	0	1	1	1	1
AUR85400.1	YP_001468429.1	4.7e-25	88.8	0.9	5.6e-24	85.3	0.8	2	2	0	0	2	2	2	1
AUR91832.1	YP_001468429.1	1.2e-24	87.5	1.2	1.4e-23	84	1.1	2	2	0	0	2	2	2	1
AUR89706.1	YP_001468429.1	1.3e-24	87.4	0.8	1.6e-23	83.8	0.7	2	2	0	0	2	2	2	1
AUR89902.1	YP_001468429.1	1.5e-24	87.1	0.8	1.7e-23	83.7	0.5	2.1	2	0	0	2	2	2	1
AUR91997.1	YP_001468429.1	1.5e-24	87.1	0.8	1.7e-23	83.7	0.5	2.1	2	0	0	2	2	2	1
AUR91937.1	YP_001468429.1	1.8e-24	86.9	1.3	2.1e-23	83.4	1.1	2	2	0	0	2	2	2	1
AUR86123.1	YP_001468429.1	2.1e-24	86.7	0.9	2.5e-23	83.2	0.7	2	2	0	0	2	2	2	1
AUR93071.1	YP_001468429.1	4.8e-24	85.5	0.4	6e-23	81.9	0.4	2	2	0	0	2	2	2	1
AUR88160.1	YP_001468429.1	7.6e-24	84.9	1.2	8.9e-23	81.4	1.1	2	2	0	0	2	2	2	1
AUR97530.1	YP_001468429.1	3.1e-23	82.9	0.6	3.7e-22	79.3	0.5	2	2	0	0	2	2	2	1
AUR90624.1	YP_001468429.1	3.2e-15	56.7	0	3.8e-14	53.2	0	2	2	0	0	2	2	2	1
AUR95724.1	YP_001552302.1	1.2e-134	447.4	2.6	1.4e-134	447.3	2.6	1	1	0	0	1	1	1	1
AUR95764.1	YP_001552302.1	1.2e-134	447.4	2.6	1.4e-134	447.3	2.6	1	1	0	0	1	1	1	1
AUR93175.1	YP_001552302.1	1.7e-134	447	1.7	1.8e-134	446.8	1.7	1	1	0	0	1	1	1	1
AUR93128.1	YP_001552302.1	2.5e-134	446.4	2.8	2.8e-134	446.3	2.8	1	1	0	0	1	1	1	1
AUR92736.1	YP_001552302.1	2.8e-72	243.2	2.2	3.5e-72	242.8	2.2	1	1	0	0	1	1	1	1
AUR88515.1	YP_001552302.1	3.9e-72	242.7	3	4.9e-72	242.4	3	1	1	0	0	1	1	1	1
AUR88586.1	YP_001552302.1	3.9e-72	242.7	3	4.9e-72	242.4	3	1	1	0	0	1	1	1	1
AUR97472.1	YP_001552302.1	5.6e-72	242.2	3.5	7e-72	241.9	3.5	1	1	0	0	1	1	1	1
AUR89775.1	YP_001552302.1	7e-72	241.9	2.8	8.7e-72	241.6	2.8	1	1	0	0	1	1	1	1
AUR96632.1	YP_001552302.1	7.8e-72	241.7	2.9	9.8e-72	241.4	2.9	1	1	0	0	1	1	1	1
AUR96565.1	YP_001552302.1	1.1e-71	241.2	2.6	1.4e-71	240.9	2.6	1	1	0	0	1	1	1	1
AUR99484.1	YP_001552302.1	1.1e-71	241.2	2.6	1.4e-71	240.9	2.6	1	1	0	0	1	1	1	1
AUR89838.1	YP_001552302.1	1.4e-71	240.9	3.2	1.7e-71	240.6	3.2	1	1	0	0	1	1	1	1
AUR88648.1	YP_001552302.1	2.9e-71	239.9	1.8	3.6e-71	239.6	1.8	1	1	0	0	1	1	1	1
AUR92446.1	YP_001552302.1	2.9e-71	239.9	1.8	3.6e-71	239.6	1.8	1	1	0	0	1	1	1	1
AUR89981.1	YP_001552302.1	6.2e-66	222.4	2.1	8e-66	222	2.1	1	1	0	0	1	1	1	1
AUR83855.1	YP_001552302.1	1.2e-65	221.5	2	1.5e-65	221.1	2	1	1	0	0	1	1	1	1
AUR86950.1	YP_001552302.1	1.2e-65	221.4	1.9	1.6e-65	221.1	1.9	1	1	0	0	1	1	1	1
AUR81315.1	YP_001552302.1	3.4e-65	220	1.6	4.4e-65	219.6	1.6	1	1	0	0	1	1	1	1
AUR85060.1	YP_001552302.1	3.4e-65	220	1.6	4.4e-65	219.6	1.6	1	1	0	0	1	1	1	1
AUR83673.1	YP_001552302.1	1.6e-64	217.8	1.7	2e-64	217.5	1.7	1	1	0	0	1	1	1	1
AUR85687.1	YP_001552302.1	2.8e-64	217	1.4	3.6e-64	216.6	1.4	1	1	0	0	1	1	1	1
AUR93861.1	YP_001552302.1	2e-60	204.3	0.3	2.5e-60	204	0.3	1	1	0	0	1	1	1	1
AUR93927.1	YP_001552302.1	2e-60	204.3	0.3	2.5e-60	204	0.3	1	1	0	0	1	1	1	1
AUR93993.1	YP_001552302.1	2e-60	204.3	0.3	2.5e-60	204	0.3	1	1	0	0	1	1	1	1
AUR97598.1	YP_001552302.1	5.8e-60	202.8	5.6	6.8e-60	202.6	5.6	1	1	0	0	1	1	1	1
AUR90562.1	YP_001552302.1	2e-59	201.1	8.5	2.4e-59	200.8	8.5	1	1	0	0	1	1	1	1
AUR91709.1	YP_001552302.1	2e-59	201.1	8.5	2.4e-59	200.8	8.5	1	1	0	0	1	1	1	1
AUR86483.1	YP_001552302.1	3.1e-59	200.5	9.3	3.6e-59	200.2	9.3	1	1	0	0	1	1	1	1
AUR91201.1	YP_001552302.1	4.5e-59	199.9	0.4	5.4e-59	199.7	0.4	1	1	0	0	1	1	1	1
AUR96847.1	YP_001552302.1	6.3e-59	199.4	9.1	7.4e-59	199.2	9.1	1	1	0	0	1	1	1	1
AUR96907.1	YP_001552302.1	6.3e-59	199.4	9.1	7.4e-59	199.2	9.1	1	1	0	0	1	1	1	1
AUR95378.1	YP_001552302.1	1e-58	198.7	0.4	1.3e-58	198.4	0.4	1	1	0	0	1	1	1	1
AUR84932.1	YP_001552302.1	1.1e-58	198.7	9.6	1.3e-58	198.4	9.6	1	1	0	0	1	1	1	1
AUR88100.1	YP_001552302.1	1.1e-58	198.7	9.6	1.3e-58	198.4	9.6	1	1	0	0	1	1	1	1
AUR84370.1	YP_001552302.1	6.8e-57	192.8	1.3	8.3e-57	192.5	1.3	1	1	0	0	1	1	1	1
AUR83738.1	YP_001552302.1	3.5e-55	187.2	4.5	4.1e-55	187	4.5	1	1	0	0	1	1	1	1
AUR95823.1	YP_001552302.1	3.7e-55	187.1	4.5	4.3e-55	186.9	4.5	1	1	0	0	1	1	1	1
AUR84618.1	YP_001552302.1	7.6e-55	186.1	4.6	8.8e-55	185.9	4.6	1	1	0	0	1	1	1	1
AUR91886.1	YP_001552302.1	1e-53	182.4	0.7	1.5e-53	181.9	0.7	1.2	1	0	0	1	1	1	1
AUR94049.1	YP_001552302.1	1e-53	182.4	0.7	1.5e-53	181.9	0.7	1.2	1	0	0	1	1	1	1
AUR85400.1	YP_001552302.1	5.8e-14	52.2	0.2	1e-13	51.4	0.2	1.3	1	0	0	1	1	1	1
AUR89706.1	YP_001552302.1	6.9e-14	51.9	0.2	1.2e-13	51.2	0.2	1.3	1	0	0	1	1	1	1
AUR91832.1	YP_001552302.1	7.5e-14	51.8	0.2	1.3e-13	51	0.2	1.3	1	0	0	1	1	1	1
AUR86123.1	YP_001552302.1	8.9e-14	51.6	0.2	1.6e-13	50.8	0.2	1.3	1	0	0	1	1	1	1
AUR91937.1	YP_001552302.1	1.5e-13	50.8	0.2	2.7e-13	50	0.2	1.3	1	0	0	1	1	1	1
AUR93071.1	YP_001552302.1	2.6e-13	50	0.1	4.6e-13	49.2	0.1	1.3	1	0	0	1	1	1	1
AUR89902.1	YP_001552302.1	4.1e-13	49.4	0.1	8.1e-13	48.4	0.1	1.4	1	0	0	1	1	1	1
AUR91997.1	YP_001552302.1	4.1e-13	49.4	0.1	8.1e-13	48.4	0.1	1.4	1	0	0	1	1	1	1
AUR88160.1	YP_001552302.1	2.4e-12	46.9	0.2	4.2e-12	46.1	0.2	1.3	1	0	0	1	1	1	1
AUR97530.1	YP_001552302.1	9.6e-12	44.9	0.1	1.7e-11	44.1	0.1	1.3	1	0	0	1	1	1	1
AUR95724.1	NP_061548.2	2.2e-87	292.9	1.3	2.5e-87	292.7	1.3	1.1	1	0	0	1	1	1	1
AUR95764.1	NP_061548.2	2.2e-87	292.9	1.3	2.5e-87	292.7	1.3	1.1	1	0	0	1	1	1	1
AUR93128.1	NP_061548.2	3.7e-87	292.2	1.1	4.6e-87	291.9	1.1	1.1	1	0	0	1	1	1	1
AUR93175.1	NP_061548.2	4e-87	292.1	0.4	4.6e-87	291.8	0.4	1.1	1	0	0	1	1	1	1
AUR89981.1	NP_061548.2	8.2e-76	255	3.8	9.1e-76	254.9	3.8	1	1	0	0	1	1	1	1
AUR83855.1	NP_061548.2	1.8e-75	253.9	3.7	2e-75	253.7	3.7	1	1	0	0	1	1	1	1
AUR86950.1	NP_061548.2	1.9e-75	253.8	3.6	2.1e-75	253.6	3.6	1	1	0	0	1	1	1	1
AUR83673.1	NP_061548.2	2.9e-75	253.2	3.5	3.3e-75	253	3.5	1	1	0	0	1	1	1	1
AUR81315.1	NP_061548.2	3e-75	253.2	3.1	3.3e-75	253	3.1	1	1	0	0	1	1	1	1
AUR85060.1	NP_061548.2	3e-75	253.2	3.1	3.3e-75	253	3.1	1	1	0	0	1	1	1	1
AUR85687.1	NP_061548.2	5.3e-75	252.3	3.1	5.9e-75	252.2	3.1	1	1	0	0	1	1	1	1
AUR92736.1	NP_061548.2	1.4e-69	234.6	3.2	1.7e-69	234.3	3.2	1	1	0	0	1	1	1	1
AUR89838.1	NP_061548.2	1.7e-69	234.4	4.2	2e-69	234.1	4.2	1	1	0	0	1	1	1	1
AUR97472.1	NP_061548.2	1.7e-69	234.3	4.5	2.2e-69	234	4.5	1	1	0	0	1	1	1	1
AUR88515.1	NP_061548.2	1.9e-69	234.2	4	2.3e-69	233.9	4	1	1	0	0	1	1	1	1
AUR88586.1	NP_061548.2	1.9e-69	234.2	4	2.3e-69	233.9	4	1	1	0	0	1	1	1	1
AUR96632.1	NP_061548.2	3e-69	233.5	4	3.7e-69	233.2	4	1	1	0	0	1	1	1	1
AUR89775.1	NP_061548.2	3.1e-69	233.4	3.9	3.9e-69	233.1	3.9	1	1	0	0	1	1	1	1
AUR95823.1	NP_061548.2	3.6e-69	233.3	5.9	4e-69	233.1	5.9	1	1	0	0	1	1	1	1
AUR96565.1	NP_061548.2	6.8e-69	232.3	3.9	8.4e-69	232	3.9	1	1	0	0	1	1	1	1
AUR99484.1	NP_061548.2	6.8e-69	232.3	3.9	8.4e-69	232	3.9	1	1	0	0	1	1	1	1
AUR88648.1	NP_061548.2	8.6e-69	232	3.2	1.1e-68	231.7	3.2	1	1	0	0	1	1	1	1
AUR92446.1	NP_061548.2	8.6e-69	232	3.2	1.1e-68	231.7	3.2	1	1	0	0	1	1	1	1
AUR83738.1	NP_061548.2	9e-69	231.9	5.8	1e-68	231.8	5.8	1	1	0	0	1	1	1	1
AUR84618.1	NP_061548.2	2.7e-68	230.4	5.9	3e-68	230.2	5.9	1	1	0	0	1	1	1	1
AUR93861.1	NP_061548.2	7.4e-64	215.8	0.8	9.4e-64	215.5	0.8	1	1	0	0	1	1	1	1
AUR93927.1	NP_061548.2	7.4e-64	215.8	0.8	9.4e-64	215.5	0.8	1	1	0	0	1	1	1	1
AUR93993.1	NP_061548.2	7.4e-64	215.8	0.8	9.4e-64	215.5	0.8	1	1	0	0	1	1	1	1
AUR91201.1	NP_061548.2	6.3e-63	212.8	0.8	8e-63	212.4	0.8	1	1	0	0	1	1	1	1
AUR96847.1	NP_061548.2	3.2e-62	210.5	9.9	3.6e-62	210.3	9.9	1	1	0	0	1	1	1	1
AUR96907.1	NP_061548.2	3.2e-62	210.5	9.9	3.6e-62	210.3	9.9	1	1	0	0	1	1	1	1
AUR95378.1	NP_061548.2	1e-61	208.9	1.1	1.3e-61	208.5	1.1	1	1	0	0	1	1	1	1
AUR86483.1	NP_061548.2	1.8e-61	208	9.5	2.1e-61	207.8	9.5	1	1	0	0	1	1	1	1
AUR84370.1	NP_061548.2	3.1e-61	207.2	3.5	3.6e-61	207	3.5	1	1	0	0	1	1	1	1
AUR90562.1	NP_061548.2	3.5e-61	207.1	8.7	4e-61	206.9	8.7	1	1	0	0	1	1	1	1
AUR91709.1	NP_061548.2	3.5e-61	207.1	8.7	4e-61	206.9	8.7	1	1	0	0	1	1	1	1
AUR84932.1	NP_061548.2	9.8e-61	205.6	10.1	1.1e-60	205.4	10.1	1	1	0	0	1	1	1	1
AUR88100.1	NP_061548.2	9.8e-61	205.6	10.1	1.1e-60	205.4	10.1	1	1	0	0	1	1	1	1
AUR97598.1	NP_061548.2	2.4e-59	201.1	5.4	2.7e-59	200.9	5.4	1	1	0	0	1	1	1	1
AUR91886.1	NP_061548.2	6.3e-54	183.3	0.8	9e-54	182.8	0.8	1.1	1	0	0	1	1	1	1
AUR94049.1	NP_061548.2	6.3e-54	183.3	0.8	9e-54	182.8	0.8	1.1	1	0	0	1	1	1	1
AUR82036.1	NP_051011.1	1e-79	267.2	2.7	1.1e-79	267	2.7	1	1	0	0	1	1	1	1
AUR85499.1	NP_051011.1	1e-79	267.2	2.7	1.1e-79	267	2.7	1	1	0	0	1	1	1	1
AUR87045.1	NP_051011.1	1e-79	267.2	2.7	1.1e-79	267	2.7	1	1	0	0	1	1	1	1
AUR87118.1	NP_051011.1	1e-79	267.2	2.7	1.1e-79	267	2.7	1	1	0	0	1	1	1	1
AUR82098.1	NP_051011.1	2e-57	194.5	0	2.9e-57	194	0	1.1	1	0	0	1	1	1	1
AUR82148.1	NP_051011.1	2e-57	194.5	0	2.9e-57	194	0	1.1	1	0	0	1	1	1	1
AUR82198.1	NP_051011.1	2e-57	194.5	0	2.9e-57	194	0	1.1	1	0	0	1	1	1	1
AUR93219.1	NP_051011.1	2.2e-56	191.1	0	3.1e-56	190.6	0	1.1	1	0	0	1	1	1	1
AUR85121.1	NP_051011.1	1.2e-30	107.2	0.6	6.1e-30	104.9	0.6	2	1	1	0	1	1	1	1
AUR83588.1	NP_051011.1	1.2e-30	107.2	0.6	6.6e-30	104.8	0.6	2	1	1	0	1	1	1	1
AUR84473.1	NP_051011.1	1.2e-30	107.2	0.6	6.6e-30	104.8	0.6	2	1	1	0	1	1	1	1
AUR85346.1	NP_051011.1	1.2e-30	107.2	0.6	6.6e-30	104.8	0.6	2	1	1	0	1	1	1	1
AUR84990.1	NP_051011.1	1.7e-30	106.7	0.5	5.8e-30	105	0.5	1.9	1	1	0	1	1	1	1
AUR81375.1	NP_051011.1	2.1e-30	106.4	0.5	7.2e-30	104.7	0.5	1.9	1	1	0	1	1	1	1
AUS01894.1	NP_051011.1	3.4e-30	105.8	0.7	2.1e-29	103.2	0.7	2.1	1	1	0	1	1	1	1
AUS02280.1	NP_051011.1	1.1e-15	58.4	0.1	3.4e-14	53.6	0.1	2.2	2	0	0	2	2	2	1
AUR86192.1	NP_051011.1	4.8e-15	56.4	0.1	3.5e-14	53.5	0.1	2	2	0	0	2	2	2	1
AUR84417.1	NP_051011.1	4.8e-10	40.1	0	9e-10	39.2	0	1.4	1	0	0	1	1	1	1
AUR84204.1	NP_051011.1	5.8e-10	39.8	0	1e-09	39	0	1.3	1	0	0	1	1	1	1
AUR84144.1	NP_051011.1	6.5e-10	39.7	0	1.1e-09	38.9	0	1.3	1	0	0	1	1	1	1
AUR82036.1	NP_795674.1	2.3e-77	259.4	2.2	2.5e-77	259.3	2.2	1	1	0	0	1	1	1	1
AUR85499.1	NP_795674.1	2.3e-77	259.4	2.2	2.5e-77	259.3	2.2	1	1	0	0	1	1	1	1
AUR87045.1	NP_795674.1	2.3e-77	259.4	2.2	2.5e-77	259.3	2.2	1	1	0	0	1	1	1	1
AUR87118.1	NP_795674.1	2.3e-77	259.4	2.2	2.5e-77	259.3	2.2	1	1	0	0	1	1	1	1
AUR82098.1	NP_795674.1	7.8e-63	212	0	1e-62	211.7	0	1.1	1	0	0	1	1	1	1
AUR82148.1	NP_795674.1	7.8e-63	212	0	1e-62	211.7	0	1.1	1	0	0	1	1	1	1
AUR82198.1	NP_795674.1	7.8e-63	212	0	1e-62	211.7	0	1.1	1	0	0	1	1	1	1
AUR93219.1	NP_795674.1	1.7e-61	207.7	0	2.2e-61	207.3	0	1.1	1	0	0	1	1	1	1
AUR85121.1	NP_795674.1	6.8e-35	120.9	0.1	2.6e-33	115.8	0	2.1	1	1	0	2	2	2	1
AUR83588.1	NP_795674.1	7.1e-35	120.9	0.1	2.7e-33	115.7	0	2.1	1	1	0	2	2	2	1
AUR84473.1	NP_795674.1	7.1e-35	120.9	0.1	2.7e-33	115.7	0	2.1	1	1	0	2	2	2	1
AUR85346.1	NP_795674.1	7.1e-35	120.9	0.1	2.7e-33	115.7	0	2.1	1	1	0	2	2	2	1
AUR84990.1	NP_795674.1	2.3e-34	119.2	0.1	2.6e-33	115.8	0.1	2	2	0	0	2	2	2	1
AUR81375.1	NP_795674.1	3.7e-34	118.5	0.1	4.3e-33	115.1	0.1	2	2	0	0	2	2	2	1
AUS01894.1	NP_795674.1	5.8e-34	117.9	0.1	7.7e-33	114.2	0.1	2.1	1	1	0	1	1	1	1
AUR84417.1	NP_795674.1	9.4e-25	87.9	0	1.5e-24	87.2	0	1.2	1	0	0	1	1	1	1
AUR84204.1	NP_795674.1	1.1e-24	87.7	0	1.7e-24	87	0	1.2	1	0	0	1	1	1	1
AUR84144.1	NP_795674.1	1.2e-24	87.5	0	1.9e-24	86.8	0	1.2	1	0	0	1	1	1	1
AUS02280.1	NP_795674.1	1.7e-23	83.7	0.2	8.1e-23	81.5	0.1	1.9	2	0	0	2	2	2	1
AUR86192.1	NP_795674.1	4.5e-23	82.4	0.2	8.7e-23	81.4	0.1	1.5	2	0	0	2	2	2	1
AUR82036.1	NP_803317.1	7.9e-71	237.9	3.2	8.8e-71	237.8	3.2	1	1	0	0	1	1	1	1
AUR85499.1	NP_803317.1	7.9e-71	237.9	3.2	8.8e-71	237.8	3.2	1	1	0	0	1	1	1	1
AUR87045.1	NP_803317.1	7.9e-71	237.9	3.2	8.8e-71	237.8	3.2	1	1	0	0	1	1	1	1
AUR87118.1	NP_803317.1	7.9e-71	237.9	3.2	8.8e-71	237.8	3.2	1	1	0	0	1	1	1	1
AUR82098.1	NP_803317.1	1.4e-58	198	0	1.9e-58	197.6	0	1.1	1	0	0	1	1	1	1
AUR82148.1	NP_803317.1	1.4e-58	198	0	1.9e-58	197.6	0	1.1	1	0	0	1	1	1	1
AUR82198.1	NP_803317.1	1.4e-58	198	0	1.9e-58	197.6	0	1.1	1	0	0	1	1	1	1
AUR93219.1	NP_803317.1	4.7e-57	193	0	6.2e-57	192.6	0	1.1	1	0	0	1	1	1	1
AUS02280.1	NP_803317.1	5.3e-49	166.8	1.9	3.8e-36	124.9	0.2	2.1	1	1	0	2	2	2	2
AUR86192.1	NP_803317.1	1.1e-48	165.7	1.3	4e-36	124.8	0.2	2.1	1	1	0	2	2	2	2
AUR85121.1	NP_803317.1	6.5e-46	156.7	1.2	4.4e-44	150.7	0.1	2.6	2	1	1	3	3	3	1
AUR83588.1	NP_803317.1	7.9e-46	156.4	0.8	4.5e-44	150.7	0.1	2.4	2	1	1	3	3	2	1
AUR84473.1	NP_803317.1	7.9e-46	156.4	0.8	4.5e-44	150.7	0.1	2.4	2	1	1	3	3	2	1
AUR85346.1	NP_803317.1	7.9e-46	156.4	0.8	4.5e-44	150.7	0.1	2.4	2	1	1	3	3	2	1
AUR84990.1	NP_803317.1	2.1e-45	155.1	0.5	4.6e-44	150.7	0	2.3	2	1	1	3	3	2	1
AUR81375.1	NP_803317.1	2.6e-45	154.7	0.6	5.5e-44	150.4	0.1	2.3	2	1	1	3	3	2	1
AUR84417.1	NP_803317.1	5.6e-43	147.2	0.2	3.6e-37	128.2	0.1	2.1	2	0	0	2	2	2	2
AUR84204.1	NP_803317.1	7.1e-43	146.8	0.2	4.1e-37	128	0.1	2.1	2	0	0	2	2	2	2
AUR84144.1	NP_803317.1	8.8e-43	146.5	0.2	4.7e-37	127.8	0.1	2.1	2	0	0	2	2	2	2
AUS01894.1	NP_803317.1	2.6e-42	144.9	1.5	8e-41	140.1	0.1	2.4	2	1	1	3	3	2	1
AUR82036.1	NP_919004.1	5.8e-72	242.3	3.5	6.3e-72	242.2	3.5	1	1	0	0	1	1	1	1
AUR85499.1	NP_919004.1	5.8e-72	242.3	3.5	6.3e-72	242.2	3.5	1	1	0	0	1	1	1	1
AUR87045.1	NP_919004.1	5.8e-72	242.3	3.5	6.3e-72	242.2	3.5	1	1	0	0	1	1	1	1
AUR87118.1	NP_919004.1	5.8e-72	242.3	3.5	6.3e-72	242.2	3.5	1	1	0	0	1	1	1	1
AUR82098.1	NP_919004.1	2.7e-56	191.1	0	3.9e-56	190.6	0	1.1	1	0	0	1	1	1	1
AUR82148.1	NP_919004.1	2.7e-56	191.1	0	3.9e-56	190.6	0	1.1	1	0	0	1	1	1	1
AUR82198.1	NP_919004.1	2.7e-56	191.1	0	3.9e-56	190.6	0	1.1	1	0	0	1	1	1	1
AUR93219.1	NP_919004.1	5.4e-54	183.6	0	7.6e-54	183.1	0	1.1	1	0	0	1	1	1	1
AUR85121.1	NP_919004.1	9.1e-48	163.3	0.7	4.2e-47	161.1	0.3	1.9	2	0	0	2	2	2	1
AUR83588.1	NP_919004.1	9.4e-48	163.2	0.7	4.3e-47	161.1	0.3	1.9	2	0	0	2	2	2	1
AUR84473.1	NP_919004.1	9.4e-48	163.2	0.7	4.3e-47	161.1	0.3	1.9	2	0	0	2	2	2	1
AUR85346.1	NP_919004.1	9.4e-48	163.2	0.7	4.3e-47	161.1	0.3	1.9	2	0	0	2	2	2	1
AUR84990.1	NP_919004.1	1.3e-47	162.7	0.5	4.3e-47	161.1	0.3	1.8	2	0	0	2	2	2	1
AUR81375.1	NP_919004.1	1.9e-47	162.2	0.6	5.9e-47	160.6	0.3	1.8	2	0	0	2	2	2	1
AUS01894.1	NP_919004.1	2.3e-47	162	0.9	1.7e-46	159.1	0.3	2	2	0	0	2	2	2	1
AUS02280.1	NP_919004.1	7.2e-42	144	0.2	7.1e-40	137.5	0.2	2.1	2	0	0	2	2	2	1
AUR84417.1	NP_919004.1	1.5e-41	142.9	0.2	1.9e-40	139.4	0.1	2	2	0	0	2	2	2	1
AUR84204.1	NP_919004.1	1.9e-41	142.6	0.2	2.2e-40	139.2	0.2	2	2	0	0	2	2	2	1
AUR84144.1	NP_919004.1	2.4e-41	142.3	0.2	2.5e-40	139	0.2	2	2	0	0	2	2	2	1
AUR86192.1	NP_919004.1	2.7e-41	142.1	0.2	7.6e-40	137.4	0.2	2	2	0	0	2	2	2	1
AUR82036.1	NP_958709.1	9.1e-78	260.8	2.9	1.1e-77	260.5	2.9	1	1	0	0	1	1	1	1
AUR85499.1	NP_958709.1	9.1e-78	260.8	2.9	1.1e-77	260.5	2.9	1	1	0	0	1	1	1	1
AUR87045.1	NP_958709.1	9.1e-78	260.8	2.9	1.1e-77	260.5	2.9	1	1	0	0	1	1	1	1
AUR87118.1	NP_958709.1	9.1e-78	260.8	2.9	1.1e-77	260.5	2.9	1	1	0	0	1	1	1	1
AUR82098.1	NP_958709.1	4.1e-60	203.3	0	5.9e-60	202.7	0	1.1	1	0	0	1	1	1	1
AUR82148.1	NP_958709.1	4.1e-60	203.3	0	5.9e-60	202.7	0	1.1	1	0	0	1	1	1	1
AUR82198.1	NP_958709.1	4.1e-60	203.3	0	5.9e-60	202.7	0	1.1	1	0	0	1	1	1	1
AUR93219.1	NP_958709.1	7.8e-59	199.1	0	1.1e-58	198.6	0	1.1	1	0	0	1	1	1	1
AUR85121.1	NP_958709.1	3.7e-45	154.6	0.4	6.2e-45	153.8	0.4	1.3	1	0	0	1	1	1	1
AUR83588.1	NP_958709.1	3.8e-45	154.5	0.4	6.4e-45	153.8	0.4	1.3	1	0	0	1	1	1	1
AUR84473.1	NP_958709.1	3.8e-45	154.5	0.4	6.4e-45	153.8	0.4	1.3	1	0	0	1	1	1	1
AUR85346.1	NP_958709.1	3.8e-45	154.5	0.4	6.4e-45	153.8	0.4	1.3	1	0	0	1	1	1	1
AUR84990.1	NP_958709.1	4e-45	154.4	0.4	6.4e-45	153.8	0.4	1.3	1	0	0	1	1	1	1
AUR81375.1	NP_958709.1	4.9e-45	154.1	0.4	7.9e-45	153.5	0.4	1.3	1	0	0	1	1	1	1
AUS01894.1	NP_958709.1	1.8e-44	152.3	0.5	3.3e-44	151.4	0.5	1.4	1	0	0	1	1	1	1
AUR84417.1	NP_958709.1	1.5e-27	97.2	0.2	2.4e-27	96.5	0.2	1.2	1	0	0	1	1	1	1
AUR84204.1	NP_958709.1	1.8e-27	96.9	0.2	2.8e-27	96.3	0.2	1.2	1	0	0	1	1	1	1
AUR84144.1	NP_958709.1	2.1e-27	96.7	0.2	3.2e-27	96.1	0.2	1.2	1	0	0	1	1	1	1
AUS02280.1	NP_958709.1	3.6e-27	95.9	0.2	6.4e-27	95.1	0.1	1.4	1	1	0	1	1	1	1
AUR86192.1	NP_958709.1	4.1e-27	95.7	0.1	6.9e-27	95	0.1	1.3	1	0	0	1	1	1	1
AUR82036.1	NP_996602.1	9.1e-78	260.8	2.9	1.1e-77	260.5	2.9	1	1	0	0	1	1	1	1
AUR85499.1	NP_996602.1	9.1e-78	260.8	2.9	1.1e-77	260.5	2.9	1	1	0	0	1	1	1	1
AUR87045.1	NP_996602.1	9.1e-78	260.8	2.9	1.1e-77	260.5	2.9	1	1	0	0	1	1	1	1
AUR87118.1	NP_996602.1	9.1e-78	260.8	2.9	1.1e-77	260.5	2.9	1	1	0	0	1	1	1	1
AUR82098.1	NP_996602.1	4.1e-60	203.3	0	5.9e-60	202.7	0	1.1	1	0	0	1	1	1	1
AUR82148.1	NP_996602.1	4.1e-60	203.3	0	5.9e-60	202.7	0	1.1	1	0	0	1	1	1	1
AUR82198.1	NP_996602.1	4.1e-60	203.3	0	5.9e-60	202.7	0	1.1	1	0	0	1	1	1	1
AUR93219.1	NP_996602.1	7.8e-59	199.1	0	1.1e-58	198.6	0	1.1	1	0	0	1	1	1	1
AUR85121.1	NP_996602.1	3.7e-45	154.6	0.4	6.2e-45	153.8	0.4	1.3	1	0	0	1	1	1	1
AUR83588.1	NP_996602.1	3.8e-45	154.5	0.4	6.4e-45	153.8	0.4	1.3	1	0	0	1	1	1	1
AUR84473.1	NP_996602.1	3.8e-45	154.5	0.4	6.4e-45	153.8	0.4	1.3	1	0	0	1	1	1	1
AUR85346.1	NP_996602.1	3.8e-45	154.5	0.4	6.4e-45	153.8	0.4	1.3	1	0	0	1	1	1	1
AUR84990.1	NP_996602.1	4e-45	154.4	0.4	6.4e-45	153.8	0.4	1.3	1	0	0	1	1	1	1
AUR81375.1	NP_996602.1	4.9e-45	154.1	0.4	7.9e-45	153.5	0.4	1.3	1	0	0	1	1	1	1
AUS01894.1	NP_996602.1	1.8e-44	152.3	0.5	3.3e-44	151.4	0.5	1.4	1	0	0	1	1	1	1
AUR84417.1	NP_996602.1	1.5e-27	97.2	0.2	2.4e-27	96.5	0.2	1.2	1	0	0	1	1	1	1
AUR84204.1	NP_996602.1	1.8e-27	96.9	0.2	2.8e-27	96.3	0.2	1.2	1	0	0	1	1	1	1
AUR84144.1	NP_996602.1	2.1e-27	96.7	0.2	3.2e-27	96.1	0.2	1.2	1	0	0	1	1	1	1
AUS02280.1	NP_996602.1	3.6e-27	95.9	0.2	6.4e-27	95.1	0.1	1.4	1	1	0	1	1	1	1
AUR86192.1	NP_996602.1	4.1e-27	95.7	0.1	6.9e-27	95	0.1	1.3	1	0	0	1	1	1	1
AUR82036.1	NP_996650.1	9.1e-78	260.8	2.9	1.1e-77	260.5	2.9	1	1	0	0	1	1	1	1
AUR85499.1	NP_996650.1	9.1e-78	260.8	2.9	1.1e-77	260.5	2.9	1	1	0	0	1	1	1	1
AUR87045.1	NP_996650.1	9.1e-78	260.8	2.9	1.1e-77	260.5	2.9	1	1	0	0	1	1	1	1
AUR87118.1	NP_996650.1	9.1e-78	260.8	2.9	1.1e-77	260.5	2.9	1	1	0	0	1	1	1	1
AUR82098.1	NP_996650.1	4.1e-60	203.3	0	5.9e-60	202.7	0	1.1	1	0	0	1	1	1	1
AUR82148.1	NP_996650.1	4.1e-60	203.3	0	5.9e-60	202.7	0	1.1	1	0	0	1	1	1	1
AUR82198.1	NP_996650.1	4.1e-60	203.3	0	5.9e-60	202.7	0	1.1	1	0	0	1	1	1	1
AUR93219.1	NP_996650.1	7.8e-59	199.1	0	1.1e-58	198.6	0	1.1	1	0	0	1	1	1	1
AUR85121.1	NP_996650.1	3.7e-45	154.6	0.4	6.2e-45	153.8	0.4	1.3	1	0	0	1	1	1	1
AUR83588.1	NP_996650.1	3.8e-45	154.5	0.4	6.4e-45	153.8	0.4	1.3	1	0	0	1	1	1	1
AUR84473.1	NP_996650.1	3.8e-45	154.5	0.4	6.4e-45	153.8	0.4	1.3	1	0	0	1	1	1	1
AUR85346.1	NP_996650.1	3.8e-45	154.5	0.4	6.4e-45	153.8	0.4	1.3	1	0	0	1	1	1	1
AUR84990.1	NP_996650.1	4e-45	154.4	0.4	6.4e-45	153.8	0.4	1.3	1	0	0	1	1	1	1
AUR81375.1	NP_996650.1	4.9e-45	154.1	0.4	7.9e-45	153.5	0.4	1.3	1	0	0	1	1	1	1
AUS01894.1	NP_996650.1	1.8e-44	152.3	0.5	3.3e-44	151.4	0.5	1.4	1	0	0	1	1	1	1
AUR84417.1	NP_996650.1	1.5e-27	97.2	0.2	2.4e-27	96.5	0.2	1.2	1	0	0	1	1	1	1
AUR84204.1	NP_996650.1	1.8e-27	96.9	0.2	2.8e-27	96.3	0.2	1.2	1	0	0	1	1	1	1
AUR84144.1	NP_996650.1	2.1e-27	96.7	0.2	3.2e-27	96.1	0.2	1.2	1	0	0	1	1	1	1
AUS02280.1	NP_996650.1	3.6e-27	95.9	0.2	6.4e-27	95.1	0.1	1.4	1	1	0	1	1	1	1
AUR86192.1	NP_996650.1	4.1e-27	95.7	0.1	6.9e-27	95	0.1	1.3	1	0	0	1	1	1	1
AUR82036.1	YP_024958.1	4.5e-89	297.9	3.9	5.4e-89	297.6	3.9	1.1	1	0	0	1	1	1	1
AUR85499.1	YP_024958.1	4.5e-89	297.9	3.9	5.4e-89	297.6	3.9	1.1	1	0	0	1	1	1	1
AUR87045.1	YP_024958.1	4.5e-89	297.9	3.9	5.4e-89	297.6	3.9	1.1	1	0	0	1	1	1	1
AUR87118.1	YP_024958.1	4.5e-89	297.9	3.9	5.4e-89	297.6	3.9	1.1	1	0	0	1	1	1	1
AUR82036.1	YP_224062.1	1.6e-28	100.1	1.1	2.6e-28	99.3	1.1	1.5	1	0	0	1	1	1	1
AUR85499.1	YP_224062.1	1.6e-28	100.1	1.1	2.6e-28	99.3	1.1	1.5	1	0	0	1	1	1	1
AUR87045.1	YP_224062.1	1.6e-28	100.1	1.1	2.6e-28	99.3	1.1	1.5	1	0	0	1	1	1	1
AUR87118.1	YP_224062.1	1.6e-28	100.1	1.1	2.6e-28	99.3	1.1	1.5	1	0	0	1	1	1	1
AUR82036.1	YP_239830.1	3.6e-64	216.3	3.2	3.9e-64	216.1	3.2	1	1	0	0	1	1	1	1
AUR85499.1	YP_239830.1	3.6e-64	216.3	3.2	3.9e-64	216.1	3.2	1	1	0	0	1	1	1	1
AUR87045.1	YP_239830.1	3.6e-64	216.3	3.2	3.9e-64	216.1	3.2	1	1	0	0	1	1	1	1
AUR87118.1	YP_239830.1	3.6e-64	216.3	3.2	3.9e-64	216.1	3.2	1	1	0	0	1	1	1	1
AUR82098.1	YP_239830.1	1e-61	208.3	0	1.3e-61	207.9	0	1.1	1	0	0	1	1	1	1
AUR82148.1	YP_239830.1	1e-61	208.3	0	1.3e-61	207.9	0	1.1	1	0	0	1	1	1	1
AUR82198.1	YP_239830.1	1e-61	208.3	0	1.3e-61	207.9	0	1.1	1	0	0	1	1	1	1
AUR93219.1	YP_239830.1	2.5e-60	203.8	0	3.2e-60	203.4	0	1.1	1	0	0	1	1	1	1
AUR84417.1	YP_239830.1	1e-57	195.2	1.1	4.2e-42	144.3	0.2	2.2	2	0	0	2	2	2	2
AUR84204.1	YP_239830.1	1.4e-57	194.8	1.1	4.8e-42	144.1	0.2	2.1	2	0	0	2	2	2	2
AUR84144.1	YP_239830.1	1.7e-57	194.5	1.1	5.5e-42	144	0.2	2.2	2	0	0	2	2	2	2
AUS02280.1	YP_239830.1	1.8e-55	187.9	1.4	7.7e-40	136.9	0.2	2.2	2	0	0	2	2	2	2
AUR86192.1	YP_239830.1	7.3e-55	185.9	1.1	8.2e-40	136.9	0.2	2.1	2	0	0	2	2	2	2
AUR85121.1	YP_239830.1	9e-55	185.6	0.5	2.4e-52	177.7	0.2	2.2	2	0	0	2	2	2	1
AUR83588.1	YP_239830.1	9.4e-55	185.6	0.5	2.5e-52	177.7	0.2	2.2	2	0	0	2	2	2	1
AUR84473.1	YP_239830.1	9.4e-55	185.6	0.5	2.5e-52	177.7	0.2	2.2	2	0	0	2	2	2	1
AUR85346.1	YP_239830.1	9.4e-55	185.6	0.5	2.5e-52	177.7	0.2	2.2	2	0	0	2	2	2	1
AUR84990.1	YP_239830.1	9.9e-55	185.5	0.3	2.5e-52	177.7	0.2	2.2	2	0	0	2	2	2	1
AUR81375.1	YP_239830.1	1.2e-54	185.3	0.4	2.9e-52	177.5	0.2	2.2	2	0	0	2	2	2	1
AUS01894.1	YP_239830.1	2e-52	178	0.8	1.3e-49	168.8	0.3	2.2	2	0	0	2	2	2	2
AUR82036.1	YP_239980.1	7.9e-71	237.9	3.2	8.8e-71	237.8	3.2	1	1	0	0	1	1	1	1
AUR85499.1	YP_239980.1	7.9e-71	237.9	3.2	8.8e-71	237.8	3.2	1	1	0	0	1	1	1	1
AUR87045.1	YP_239980.1	7.9e-71	237.9	3.2	8.8e-71	237.8	3.2	1	1	0	0	1	1	1	1
AUR87118.1	YP_239980.1	7.9e-71	237.9	3.2	8.8e-71	237.8	3.2	1	1	0	0	1	1	1	1
AUR82098.1	YP_239980.1	1.4e-58	198	0	1.9e-58	197.6	0	1.1	1	0	0	1	1	1	1
AUR82148.1	YP_239980.1	1.4e-58	198	0	1.9e-58	197.6	0	1.1	1	0	0	1	1	1	1
AUR82198.1	YP_239980.1	1.4e-58	198	0	1.9e-58	197.6	0	1.1	1	0	0	1	1	1	1
AUR93219.1	YP_239980.1	4.7e-57	193	0	6.2e-57	192.6	0	1.1	1	0	0	1	1	1	1
AUS02280.1	YP_239980.1	5.3e-49	166.8	1.9	3.8e-36	124.9	0.2	2.1	1	1	0	2	2	2	2
AUR86192.1	YP_239980.1	1.1e-48	165.7	1.3	4e-36	124.8	0.2	2.1	1	1	0	2	2	2	2
AUR85121.1	YP_239980.1	6.5e-46	156.7	1.2	4.4e-44	150.7	0.1	2.6	2	1	1	3	3	3	1
AUR83588.1	YP_239980.1	7.9e-46	156.4	0.8	4.5e-44	150.7	0.1	2.4	2	1	1	3	3	2	1
AUR84473.1	YP_239980.1	7.9e-46	156.4	0.8	4.5e-44	150.7	0.1	2.4	2	1	1	3	3	2	1
AUR85346.1	YP_239980.1	7.9e-46	156.4	0.8	4.5e-44	150.7	0.1	2.4	2	1	1	3	3	2	1
AUR84990.1	YP_239980.1	2.1e-45	155.1	0.5	4.6e-44	150.7	0	2.3	2	1	1	3	3	2	1
AUR81375.1	YP_239980.1	2.6e-45	154.7	0.6	5.5e-44	150.4	0.1	2.3	2	1	1	3	3	2	1
AUR84417.1	YP_239980.1	5.6e-43	147.2	0.2	3.6e-37	128.2	0.1	2.1	2	0	0	2	2	2	2
AUR84204.1	YP_239980.1	7.1e-43	146.8	0.2	4.1e-37	128	0.1	2.1	2	0	0	2	2	2	2
AUR84144.1	YP_239980.1	8.8e-43	146.5	0.2	4.7e-37	127.8	0.1	2.1	2	0	0	2	2	2	2
AUS01894.1	YP_239980.1	2.6e-42	144.9	1.5	8e-41	140.1	0.1	2.4	2	1	1	3	3	2	1
AUR82036.1	YP_240049.1	7.9e-71	237.9	3.2	8.8e-71	237.8	3.2	1	1	0	0	1	1	1	1
AUR85499.1	YP_240049.1	7.9e-71	237.9	3.2	8.8e-71	237.8	3.2	1	1	0	0	1	1	1	1
AUR87045.1	YP_240049.1	7.9e-71	237.9	3.2	8.8e-71	237.8	3.2	1	1	0	0	1	1	1	1
AUR87118.1	YP_240049.1	7.9e-71	237.9	3.2	8.8e-71	237.8	3.2	1	1	0	0	1	1	1	1
AUR82098.1	YP_240049.1	1.4e-58	198	0	1.9e-58	197.6	0	1.1	1	0	0	1	1	1	1
AUR82148.1	YP_240049.1	1.4e-58	198	0	1.9e-58	197.6	0	1.1	1	0	0	1	1	1	1
AUR82198.1	YP_240049.1	1.4e-58	198	0	1.9e-58	197.6	0	1.1	1	0	0	1	1	1	1
AUR93219.1	YP_240049.1	4.7e-57	193	0	6.2e-57	192.6	0	1.1	1	0	0	1	1	1	1
AUS02280.1	YP_240049.1	5.3e-49	166.8	1.9	3.8e-36	124.9	0.2	2.1	1	1	0	2	2	2	2
AUR86192.1	YP_240049.1	1.1e-48	165.7	1.3	4e-36	124.8	0.2	2.1	1	1	0	2	2	2	2
AUR85121.1	YP_240049.1	6.5e-46	156.7	1.2	4.4e-44	150.7	0.1	2.6	2	1	1	3	3	3	1
AUR83588.1	YP_240049.1	7.9e-46	156.4	0.8	4.5e-44	150.7	0.1	2.4	2	1	1	3	3	2	1
AUR84473.1	YP_240049.1	7.9e-46	156.4	0.8	4.5e-44	150.7	0.1	2.4	2	1	1	3	3	2	1
AUR85346.1	YP_240049.1	7.9e-46	156.4	0.8	4.5e-44	150.7	0.1	2.4	2	1	1	3	3	2	1
AUR84990.1	YP_240049.1	2.1e-45	155.1	0.5	4.6e-44	150.7	0	2.3	2	1	1	3	3	2	1
AUR81375.1	YP_240049.1	2.6e-45	154.7	0.6	5.5e-44	150.4	0.1	2.3	2	1	1	3	3	2	1
AUR84417.1	YP_240049.1	5.6e-43	147.2	0.2	3.6e-37	128.2	0.1	2.1	2	0	0	2	2	2	2
AUR84204.1	YP_240049.1	7.1e-43	146.8	0.2	4.1e-37	128	0.1	2.1	2	0	0	2	2	2	2
AUR84144.1	YP_240049.1	8.8e-43	146.5	0.2	4.7e-37	127.8	0.1	2.1	2	0	0	2	2	2	2
AUS01894.1	YP_240049.1	2.6e-42	144.9	1.5	8e-41	140.1	0.1	2.4	2	1	1	3	3	2	1
AUR82036.1	YP_001110811.1	4.2e-27	95.7	2.3	5.2e-27	95.3	2	1.5	1	1	0	1	1	1	1
AUR85499.1	YP_001110811.1	4.2e-27	95.7	2.3	5.2e-27	95.3	2	1.5	1	1	0	1	1	1	1
AUR87045.1	YP_001110811.1	4.2e-27	95.7	2.3	5.2e-27	95.3	2	1.5	1	1	0	1	1	1	1
AUR87118.1	YP_001110811.1	4.2e-27	95.7	2.3	5.2e-27	95.3	2	1.5	1	1	0	1	1	1	1
AUR82036.1	YP_001429915.1	7.9e-71	237.9	3.2	8.8e-71	237.8	3.2	1	1	0	0	1	1	1	1
AUR85499.1	YP_001429915.1	7.9e-71	237.9	3.2	8.8e-71	237.8	3.2	1	1	0	0	1	1	1	1
AUR87045.1	YP_001429915.1	7.9e-71	237.9	3.2	8.8e-71	237.8	3.2	1	1	0	0	1	1	1	1
AUR87118.1	YP_001429915.1	7.9e-71	237.9	3.2	8.8e-71	237.8	3.2	1	1	0	0	1	1	1	1
AUR82098.1	YP_001429915.1	1.4e-58	198	0	1.9e-58	197.6	0	1.1	1	0	0	1	1	1	1
AUR82148.1	YP_001429915.1	1.4e-58	198	0	1.9e-58	197.6	0	1.1	1	0	0	1	1	1	1
AUR82198.1	YP_001429915.1	1.4e-58	198	0	1.9e-58	197.6	0	1.1	1	0	0	1	1	1	1
AUR93219.1	YP_001429915.1	4.7e-57	193	0	6.2e-57	192.6	0	1.1	1	0	0	1	1	1	1
AUS02280.1	YP_001429915.1	5.3e-49	166.8	1.9	3.8e-36	124.9	0.2	2.1	1	1	0	2	2	2	2
AUR86192.1	YP_001429915.1	1.1e-48	165.7	1.3	4e-36	124.8	0.2	2.1	1	1	0	2	2	2	2
AUR85121.1	YP_001429915.1	6.5e-46	156.7	1.2	4.4e-44	150.7	0.1	2.6	2	1	1	3	3	3	1
AUR83588.1	YP_001429915.1	7.9e-46	156.4	0.8	4.5e-44	150.7	0.1	2.4	2	1	1	3	3	2	1
AUR84473.1	YP_001429915.1	7.9e-46	156.4	0.8	4.5e-44	150.7	0.1	2.4	2	1	1	3	3	2	1
AUR85346.1	YP_001429915.1	7.9e-46	156.4	0.8	4.5e-44	150.7	0.1	2.4	2	1	1	3	3	2	1
AUR84990.1	YP_001429915.1	2.1e-45	155.1	0.5	4.6e-44	150.7	0	2.3	2	1	1	3	3	2	1
AUR81375.1	YP_001429915.1	2.6e-45	154.7	0.6	5.5e-44	150.4	0.1	2.3	2	1	1	3	3	2	1
AUR84417.1	YP_001429915.1	5.6e-43	147.2	0.2	3.6e-37	128.2	0.1	2.1	2	0	0	2	2	2	2
AUR84204.1	YP_001429915.1	7.1e-43	146.8	0.2	4.1e-37	128	0.1	2.1	2	0	0	2	2	2	2
AUR84144.1	YP_001429915.1	8.8e-43	146.5	0.2	4.7e-37	127.8	0.1	2.1	2	0	0	2	2	2	2
AUS01894.1	YP_001429915.1	2.6e-42	144.9	1.5	8e-41	140.1	0.1	2.4	2	1	1	3	3	2	1
AUR96366.1	NP_040617.1	1.8e-124	414.5	0.8	2.2e-124	414.2	0.8	1.1	1	0	0	1	1	1	1
AUR98072.1	NP_040617.1	2.7e-122	407.3	0.5	3.3e-122	407	0.5	1.1	1	0	0	1	1	1	1
AUR92700.1	NP_040617.1	4.3e-122	406.7	0.6	5.2e-122	406.4	0.6	1	1	0	0	1	1	1	1
AUR96525.1	NP_040617.1	6.8e-122	406	0.4	8.5e-122	405.7	0.4	1.1	1	0	0	1	1	1	1
AUR87409.1	NP_040617.1	3.4e-121	403.7	0.8	4.2e-121	403.4	0.8	1	1	0	0	1	1	1	1
AUR86580.1	NP_040617.1	3.8e-121	403.6	0.8	4.6e-121	403.3	0.8	1	1	0	0	1	1	1	1
AUR95177.1	NP_040617.1	3e-115	384.3	0.4	3.6e-115	384	0.4	1	1	0	0	1	1	1	1
AUR86646.1	NP_040617.1	1.4e-114	382	0.8	1.8e-114	381.7	0.8	1.1	1	0	0	1	1	1	1
AUR94130.1	NP_040617.1	1.5e-108	362.2	0.1	1.9e-108	362	0.1	1	1	0	0	1	1	1	1
AUR91297.1	NP_040617.1	5.9e-36	124.3	2.8	7.4e-36	124	2.8	1.1	1	0	0	1	1	1	1
AUR96366.1	NP_049474.1	1.3e-124	414.9	0.8	1.6e-124	414.7	0.8	1.1	1	0	0	1	1	1	1
AUR98072.1	NP_049474.1	2.5e-122	407.5	0.5	3.1e-122	407.2	0.5	1.1	1	0	0	1	1	1	1
AUR92700.1	NP_049474.1	4e-122	406.8	0.6	4.8e-122	406.5	0.6	1	1	0	0	1	1	1	1
AUR96525.1	NP_049474.1	6.3e-122	406.1	0.4	7.7e-122	405.8	0.4	1.1	1	0	0	1	1	1	1
AUR87409.1	NP_049474.1	3e-121	403.9	0.8	3.7e-121	403.6	0.8	1	1	0	0	1	1	1	1
AUR86580.1	NP_049474.1	3.4e-121	403.8	0.8	4e-121	403.5	0.8	1	1	0	0	1	1	1	1
AUR95177.1	NP_049474.1	2.4e-115	384.6	0.4	2.9e-115	384.3	0.4	1	1	0	0	1	1	1	1
AUR86646.1	NP_049474.1	1.1e-114	382.4	0.8	1.4e-114	382	0.8	1.1	1	0	0	1	1	1	1
AUR94130.1	NP_049474.1	1.4e-108	362.4	0.1	1.8e-108	362	0.1	1	1	0	0	1	1	1	1
AUR91297.1	NP_049474.1	5.8e-36	124.4	2.8	7.2e-36	124.1	2.8	1.1	1	0	0	1	1	1	1
AUR96366.1	NP_050513.1	5.2e-127	422.8	0.7	6.3e-127	422.5	0.7	1.1	1	0	0	1	1	1	1
AUR98072.1	NP_050513.1	2.6e-124	414	0.5	3.3e-124	413.6	0.5	1.1	1	0	0	1	1	1	1
AUR92700.1	NP_050513.1	3.1e-124	413.7	0.5	3.8e-124	413.5	0.5	1	1	0	0	1	1	1	1
AUR96525.1	NP_050513.1	6.7e-124	412.6	0.4	8.4e-124	412.3	0.4	1	1	0	0	1	1	1	1
AUR87409.1	NP_050513.1	8.1e-124	412.4	0.7	1e-123	412	0.7	1	1	0	0	1	1	1	1
AUR86580.1	NP_050513.1	8.9e-124	412.2	0.7	1.1e-123	411.9	0.7	1	1	0	0	1	1	1	1
AUR95177.1	NP_050513.1	1e-116	389.1	0.4	1.2e-116	388.8	0.4	1	1	0	0	1	1	1	1
AUR86646.1	NP_050513.1	1.9e-115	384.9	0.8	2.4e-115	384.6	0.8	1.1	1	0	0	1	1	1	1
AUR94130.1	NP_050513.1	5.9e-111	370.2	0.1	7.3e-111	369.9	0.1	1	1	0	0	1	1	1	1
AUR91297.1	NP_050513.1	1.2e-38	133.2	2.4	1.5e-38	132.8	2.4	1.1	1	0	0	1	1	1	1
AUR92895.1	NP_058482.1	4.5e-105	351.7	0.1	5.5e-105	351.5	0.1	1.1	1	0	0	1	1	1	1
AUR96175.1	NP_058482.1	2e-104	349.6	0.2	2.5e-104	349.3	0.2	1.1	1	0	0	1	1	1	1
AUR97037.1	NP_058482.1	2.1e-104	349.6	0.1	2.6e-104	349.3	0.1	1.1	1	0	0	1	1	1	1
AUR94769.1	NP_058482.1	2.4e-104	349.4	0.1	2.9e-104	349.1	0.1	1.1	1	0	0	1	1	1	1
AUR94847.1	NP_058482.1	2.4e-104	349.4	0.1	2.9e-104	349.1	0.1	1.1	1	0	0	1	1	1	1
AUR85293.1	NP_058482.1	2.5e-104	349.3	0.1	3e-104	349	0.1	1.1	1	0	0	1	1	1	1
AUS00542.1	NP_058482.1	2.9e-104	349.1	0.2	3.5e-104	348.8	0.2	1.1	1	0	0	1	1	1	1
AUR89005.1	NP_058482.1	3.6e-104	348.8	0.2	4.3e-104	348.5	0.2	1.1	1	0	0	1	1	1	1
AUR90425.1	NP_058482.1	3.6e-104	348.8	0.2	4.3e-104	348.5	0.2	1.1	1	0	0	1	1	1	1
AUR96711.1	NP_058482.1	3.6e-104	348.8	0.2	4.3e-104	348.5	0.2	1.1	1	0	0	1	1	1	1
AUR92827.1	NP_058482.1	1.7e-103	346.5	0.1	2.1e-103	346.3	0.1	1.1	1	0	0	1	1	1	1
AUR98106.1	NP_058482.1	1.4e-91	307.5	2	1.8e-91	307.1	2	1.1	1	0	0	1	1	1	1
AUR98176.1	NP_058482.1	1.4e-91	307.5	2	1.8e-91	307.1	2	1.1	1	0	0	1	1	1	1
AUR81778.1	NP_058482.1	4.5e-86	289.4	0.4	6.1e-86	288.9	0.4	1.1	1	0	0	1	1	1	1
AUR95880.1	NP_058482.1	4.5e-86	289.4	0.4	6.1e-86	288.9	0.4	1.1	1	0	0	1	1	1	1
AUR89005.1	NP_076707.1	8.8e-100	333.8	0.2	1.1e-99	333.5	0.2	1.1	1	0	0	1	1	1	1
AUR90425.1	NP_076707.1	8.8e-100	333.8	0.2	1.1e-99	333.5	0.2	1.1	1	0	0	1	1	1	1
AUR96711.1	NP_076707.1	8.8e-100	333.8	0.2	1.1e-99	333.5	0.2	1.1	1	0	0	1	1	1	1
AUR96175.1	NP_076707.1	1.1e-99	333.5	0.1	1.4e-99	333.2	0.1	1.1	1	0	0	1	1	1	1
AUR85293.1	NP_076707.1	2.4e-99	332.4	0.1	3.2e-99	332	0.1	1.1	1	0	0	1	1	1	1
AUR97037.1	NP_076707.1	1.1e-98	330.2	0.1	1.5e-98	329.8	0.1	1.1	1	0	0	1	1	1	1
AUR92827.1	NP_076707.1	1.1e-98	330.2	0.1	1.5e-98	329.8	0.1	1.1	1	0	0	1	1	1	1
AUS00542.1	NP_076707.1	3.3e-98	328.7	0.1	4.4e-98	328.3	0.1	1.1	1	0	0	1	1	1	1
AUR92895.1	NP_076707.1	1.4e-97	326.6	0.1	1.9e-97	326.2	0.1	1.1	1	0	0	1	1	1	1
AUR94769.1	NP_076707.1	1.7e-96	323	0.1	2.3e-96	322.6	0.1	1.1	1	0	0	1	1	1	1
AUR94847.1	NP_076707.1	1.7e-96	323	0.1	2.3e-96	322.6	0.1	1.1	1	0	0	1	1	1	1
AUR81778.1	NP_076707.1	1.4e-89	300.4	0.4	1.7e-89	300.1	0.4	1.1	1	0	0	1	1	1	1
AUR95880.1	NP_076707.1	1.4e-89	300.4	0.4	1.7e-89	300.1	0.4	1.1	1	0	0	1	1	1	1
AUR98106.1	NP_076707.1	2.8e-79	266.6	0.9	3.5e-79	266.3	0.9	1.2	1	0	0	1	1	1	1
AUR98176.1	NP_076707.1	2.8e-79	266.6	0.9	3.5e-79	266.3	0.9	1.2	1	0	0	1	1	1	1
AUR96366.1	NP_612983.1	1.3e-124	414.9	0.8	1.6e-124	414.7	0.8	1.1	1	0	0	1	1	1	1
AUR98072.1	NP_612983.1	2.5e-122	407.5	0.5	3.1e-122	407.2	0.5	1.1	1	0	0	1	1	1	1
AUR92700.1	NP_612983.1	4e-122	406.8	0.6	4.8e-122	406.5	0.6	1	1	0	0	1	1	1	1
AUR96525.1	NP_612983.1	6.3e-122	406.1	0.4	7.7e-122	405.8	0.4	1.1	1	0	0	1	1	1	1
AUR87409.1	NP_612983.1	3e-121	403.9	0.8	3.7e-121	403.6	0.8	1	1	0	0	1	1	1	1
AUR86580.1	NP_612983.1	3.4e-121	403.8	0.8	4e-121	403.5	0.8	1	1	0	0	1	1	1	1
AUR95177.1	NP_612983.1	2.4e-115	384.6	0.4	2.9e-115	384.3	0.4	1	1	0	0	1	1	1	1
AUR86646.1	NP_612983.1	1.1e-114	382.4	0.8	1.4e-114	382	0.8	1.1	1	0	0	1	1	1	1
AUR94130.1	NP_612983.1	1.4e-108	362.4	0.1	1.8e-108	362	0.1	1	1	0	0	1	1	1	1
AUR91297.1	NP_612983.1	5.8e-36	124.4	2.8	7.2e-36	124.1	2.8	1.1	1	0	0	1	1	1	1
AUR81778.1	NP_690727.1	1.2e-89	300.5	0.4	1.5e-89	300.2	0.4	1.1	1	0	0	1	1	1	1
AUR95880.1	NP_690727.1	1.2e-89	300.5	0.4	1.5e-89	300.2	0.4	1.1	1	0	0	1	1	1	1
AUR97037.1	NP_690727.1	9.4e-84	281.2	0.1	1.2e-83	280.8	0.1	1	1	0	0	1	1	1	1
AUR92895.1	NP_690727.1	9.8e-84	281.1	0	1.2e-83	280.8	0	1.1	1	0	0	1	1	1	1
AUR85293.1	NP_690727.1	1e-83	281.1	0.1	1.3e-83	280.7	0.1	1	1	0	0	1	1	1	1
AUR96175.1	NP_690727.1	1.3e-83	280.7	0.1	1.7e-83	280.4	0.1	1	1	0	0	1	1	1	1
AUR89005.1	NP_690727.1	1.7e-83	280.4	0.1	2.2e-83	280	0.1	1	1	0	0	1	1	1	1
AUR90425.1	NP_690727.1	1.7e-83	280.4	0.1	2.2e-83	280	0.1	1	1	0	0	1	1	1	1
AUR96711.1	NP_690727.1	1.7e-83	280.4	0.1	2.2e-83	280	0.1	1	1	0	0	1	1	1	1
AUS00542.1	NP_690727.1	2.2e-83	280	0.1	2.8e-83	279.6	0.1	1	1	0	0	1	1	1	1
AUR94769.1	NP_690727.1	2.7e-83	279.7	0.1	3.3e-83	279.4	0.1	1	1	0	0	1	1	1	1
AUR94847.1	NP_690727.1	2.7e-83	279.7	0.1	3.3e-83	279.4	0.1	1	1	0	0	1	1	1	1
AUR92827.1	NP_690727.1	1.4e-82	277.3	0.1	1.8e-82	277	0.1	1	1	0	0	1	1	1	1
AUR98106.1	NP_690727.1	2.3e-79	266.8	0.2	3.9e-79	266	0.1	1.4	1	1	0	1	1	1	1
AUR98176.1	NP_690727.1	2.3e-79	266.8	0.2	3.9e-79	266	0.1	1.4	1	1	0	1	1	1	1
AUR89005.1	NP_795500.1	2e-140	467.5	0.8	2.6e-140	467.2	0.8	1	1	0	0	1	1	1	1
AUR90425.1	NP_795500.1	2e-140	467.5	0.8	2.6e-140	467.2	0.8	1	1	0	0	1	1	1	1
AUR96711.1	NP_795500.1	2e-140	467.5	0.8	2.6e-140	467.2	0.8	1	1	0	0	1	1	1	1
AUR96175.1	NP_795500.1	2.8e-140	467.1	0.7	3.6e-140	466.8	0.7	1	1	0	0	1	1	1	1
AUS00542.1	NP_795500.1	7.7e-140	465.6	0.7	9.8e-140	465.3	0.7	1	1	0	0	1	1	1	1
AUR97037.1	NP_795500.1	3.7e-139	463.4	0.5	4.8e-139	463	0.5	1	1	0	0	1	1	1	1
AUR85293.1	NP_795500.1	1.3e-138	461.7	0.6	1.6e-138	461.3	0.6	1	1	0	0	1	1	1	1
AUR92827.1	NP_795500.1	6.2e-138	459.4	0.7	7.8e-138	459.1	0.7	1	1	0	0	1	1	1	1
AUR92895.1	NP_795500.1	6.6e-138	459.3	0.5	8.7e-138	458.9	0.5	1	1	0	0	1	1	1	1
AUR94769.1	NP_795500.1	6.8e-138	459.3	0.5	8.6e-138	458.9	0.5	1	1	0	0	1	1	1	1
AUR94847.1	NP_795500.1	6.8e-138	459.3	0.5	8.6e-138	458.9	0.5	1	1	0	0	1	1	1	1
AUR98106.1	NP_795500.1	1.9e-105	352.7	4.3	2.5e-105	352.3	4.3	1	1	0	0	1	1	1	1
AUR98176.1	NP_795500.1	1.9e-105	352.7	4.3	2.5e-105	352.3	4.3	1	1	0	0	1	1	1	1
AUR81778.1	NP_795500.1	2.3e-69	234.2	0.6	3e-69	233.8	0.6	1.1	1	0	0	1	1	1	1
AUR95880.1	NP_795500.1	2.3e-69	234.2	0.6	3e-69	233.8	0.6	1.1	1	0	0	1	1	1	1
AUR81778.1	NP_817738.1	1.8e-76	257.5	1.4	4.8e-76	256.1	0.2	1.8	1	1	1	2	2	2	1
AUR95880.1	NP_817738.1	1.8e-76	257.5	1.4	4.8e-76	256.1	0.2	1.8	1	1	1	2	2	2	1
AUR92827.1	NP_817738.1	5.6e-75	252.6	0.1	7.2e-75	252.3	0.1	1.1	1	0	0	1	1	1	1
AUR92895.1	NP_817738.1	7.6e-75	252.2	0	1e-74	251.8	0	1.1	1	0	0	1	1	1	1
AUR85293.1	NP_817738.1	8.5e-75	252	0.1	1.1e-74	251.6	0.1	1.1	1	0	0	1	1	1	1
AUR89005.1	NP_817738.1	1e-74	251.8	0.1	1.3e-74	251.4	0.1	1.1	1	0	0	1	1	1	1
AUR90425.1	NP_817738.1	1e-74	251.8	0.1	1.3e-74	251.4	0.1	1.1	1	0	0	1	1	1	1
AUR96711.1	NP_817738.1	1e-74	251.8	0.1	1.3e-74	251.4	0.1	1.1	1	0	0	1	1	1	1
AUR96175.1	NP_817738.1	1e-74	251.8	0.1	1.3e-74	251.4	0.1	1.1	1	0	0	1	1	1	1
AUR97037.1	NP_817738.1	1.1e-74	251.7	0.1	1.4e-74	251.3	0.1	1.1	1	0	0	1	1	1	1
AUR94769.1	NP_817738.1	1.4e-74	251.4	0	1.8e-74	251	0	1.1	1	0	0	1	1	1	1
AUR94847.1	NP_817738.1	1.4e-74	251.4	0	1.8e-74	251	0	1.1	1	0	0	1	1	1	1
AUS00542.1	NP_817738.1	1.4e-74	251.3	0.1	1.8e-74	250.9	0.1	1.1	1	0	0	1	1	1	1
AUR98106.1	NP_817738.1	9.5e-68	228.8	0.2	1.2e-67	228.5	0.2	1.2	1	1	0	1	1	1	1
AUR98176.1	NP_817738.1	9.5e-68	228.8	0.2	1.2e-67	228.5	0.2	1.2	1	1	0	1	1	1	1
AUR92895.1	NP_835535.1	1.5e-80	271.1	0	2e-80	270.7	0	1.1	1	0	0	1	1	1	1
AUR81778.1	NP_835535.1	2.2e-80	270.5	0.2	3e-80	270.1	0.2	1.1	1	0	0	1	1	1	1
AUR95880.1	NP_835535.1	2.2e-80	270.5	0.2	3e-80	270.1	0.2	1.1	1	0	0	1	1	1	1
AUR94769.1	NP_835535.1	2.5e-80	270.3	0	3.2e-80	270	0	1.1	1	0	0	1	1	1	1
AUR94847.1	NP_835535.1	2.5e-80	270.3	0	3.2e-80	270	0	1.1	1	0	0	1	1	1	1
AUR97037.1	NP_835535.1	4.5e-80	269.5	0	5.9e-80	269.1	0	1.1	1	0	0	1	1	1	1
AUR89005.1	NP_835535.1	7.1e-80	268.8	0.1	9e-80	268.5	0.1	1.1	1	0	0	1	1	1	1
AUR90425.1	NP_835535.1	7.1e-80	268.8	0.1	9e-80	268.5	0.1	1.1	1	0	0	1	1	1	1
AUR96711.1	NP_835535.1	7.1e-80	268.8	0.1	9e-80	268.5	0.1	1.1	1	0	0	1	1	1	1
AUR85293.1	NP_835535.1	9e-80	268.5	0.1	1.2e-79	268.2	0.1	1.1	1	0	0	1	1	1	1
AUR96175.1	NP_835535.1	9.7e-80	268.4	0.1	1.2e-79	268.1	0.1	1.1	1	0	0	1	1	1	1
AUS00542.1	NP_835535.1	1.3e-79	268	0.1	1.6e-79	267.6	0.1	1.1	1	0	0	1	1	1	1
AUR92827.1	NP_835535.1	1.2e-78	264.8	0.1	1.6e-78	264.4	0.1	1.1	1	0	0	1	1	1	1
AUR98106.1	NP_835535.1	3.1e-68	230.6	0.6	4e-68	230.2	0.6	1.2	1	0	0	1	1	1	1
AUR98176.1	NP_835535.1	3.1e-68	230.6	0.6	4e-68	230.2	0.6	1.2	1	0	0	1	1	1	1
AUR96366.1	NP_859185.1	5.2e-127	422.8	0.7	6.3e-127	422.5	0.7	1.1	1	0	0	1	1	1	1
AUR98072.1	NP_859185.1	2.6e-124	414	0.5	3.3e-124	413.6	0.5	1.1	1	0	0	1	1	1	1
AUR92700.1	NP_859185.1	3.1e-124	413.7	0.5	3.8e-124	413.5	0.5	1	1	0	0	1	1	1	1
AUR96525.1	NP_859185.1	6.7e-124	412.6	0.4	8.4e-124	412.3	0.4	1	1	0	0	1	1	1	1
AUR87409.1	NP_859185.1	8.1e-124	412.4	0.7	1e-123	412	0.7	1	1	0	0	1	1	1	1
AUR86580.1	NP_859185.1	8.9e-124	412.2	0.7	1.1e-123	411.9	0.7	1	1	0	0	1	1	1	1
AUR95177.1	NP_859185.1	1e-116	389.1	0.4	1.2e-116	388.8	0.4	1	1	0	0	1	1	1	1
AUR86646.1	NP_859185.1	1.9e-115	384.9	0.8	2.4e-115	384.6	0.8	1.1	1	0	0	1	1	1	1
AUR94130.1	NP_859185.1	5.9e-111	370.2	0.1	7.3e-111	369.9	0.1	1	1	0	0	1	1	1	1
AUR91297.1	NP_859185.1	1.2e-38	133.2	2.4	1.5e-38	132.8	2.4	1.1	1	0	0	1	1	1	1
AUR96366.1	NP_859351.1	5.2e-127	422.8	0.7	6.3e-127	422.5	0.7	1.1	1	0	0	1	1	1	1
AUR98072.1	NP_859351.1	2.6e-124	414	0.5	3.3e-124	413.6	0.5	1.1	1	0	0	1	1	1	1
AUR92700.1	NP_859351.1	3.1e-124	413.7	0.5	3.8e-124	413.5	0.5	1	1	0	0	1	1	1	1
AUR96525.1	NP_859351.1	6.7e-124	412.6	0.4	8.4e-124	412.3	0.4	1	1	0	0	1	1	1	1
AUR87409.1	NP_859351.1	8.1e-124	412.4	0.7	1e-123	412	0.7	1	1	0	0	1	1	1	1
AUR86580.1	NP_859351.1	8.9e-124	412.2	0.7	1.1e-123	411.9	0.7	1	1	0	0	1	1	1	1
AUR95177.1	NP_859351.1	1e-116	389.1	0.4	1.2e-116	388.8	0.4	1	1	0	0	1	1	1	1
AUR86646.1	NP_859351.1	1.9e-115	384.9	0.8	2.4e-115	384.6	0.8	1.1	1	0	0	1	1	1	1
AUR94130.1	NP_859351.1	5.9e-111	370.2	0.1	7.3e-111	369.9	0.1	1	1	0	0	1	1	1	1
AUR91297.1	NP_859351.1	1.2e-38	133.2	2.4	1.5e-38	132.8	2.4	1.1	1	0	0	1	1	1	1
AUR81778.1	NP_944238.1	1.9e-104	349.6	0.6	3e-104	348.9	0.5	1.3	1	1	0	1	1	1	1
AUR95880.1	NP_944238.1	1.9e-104	349.6	0.6	3e-104	348.9	0.5	1.3	1	1	0	1	1	1	1
AUR92895.1	NP_944238.1	7.9e-59	199.6	0	1.1e-58	199.1	0	1.2	1	0	0	1	1	1	1
AUR97037.1	NP_944238.1	1.7e-58	198.5	0.1	2.5e-58	198	0.1	1.1	1	0	0	1	1	1	1
AUR85293.1	NP_944238.1	2.1e-58	198.2	0.1	2.9e-58	197.7	0.1	1.1	1	0	0	1	1	1	1
AUR89005.1	NP_944238.1	2.7e-58	197.8	0.1	3.8e-58	197.4	0.1	1.1	1	0	0	1	1	1	1
AUR90425.1	NP_944238.1	2.7e-58	197.8	0.1	3.8e-58	197.4	0.1	1.1	1	0	0	1	1	1	1
AUR96711.1	NP_944238.1	2.7e-58	197.8	0.1	3.8e-58	197.4	0.1	1.1	1	0	0	1	1	1	1
AUR96175.1	NP_944238.1	2.7e-58	197.8	0.1	3.8e-58	197.4	0.1	1.1	1	0	0	1	1	1	1
AUS00542.1	NP_944238.1	2.9e-58	197.7	0.1	4e-58	197.3	0.1	1.1	1	0	0	1	1	1	1
AUR92827.1	NP_944238.1	6.7e-58	196.5	0.1	9.4e-58	196.1	0.1	1.1	1	0	0	1	1	1	1
AUR94769.1	NP_944238.1	1.1e-57	195.8	0.1	1.6e-57	195.3	0.1	1.2	1	0	0	1	1	1	1
AUR94847.1	NP_944238.1	1.1e-57	195.8	0.1	1.6e-57	195.3	0.1	1.2	1	0	0	1	1	1	1
AUR98106.1	NP_944238.1	1.4e-51	175.8	0.6	4.5e-51	174.1	0.5	1.7	1	1	0	1	1	1	1
AUR98176.1	NP_944238.1	1.4e-51	175.8	0.6	4.5e-51	174.1	0.5	1.7	1	1	0	1	1	1	1
AUR81778.1	NP_945260.1	8.8e-89	298.1	0.4	1.1e-88	297.7	0.4	1	1	0	0	1	1	1	1
AUR95880.1	NP_945260.1	8.8e-89	298.1	0.4	1.1e-88	297.7	0.4	1	1	0	0	1	1	1	1
AUR97037.1	NP_945260.1	1e-84	284.7	0	1.4e-84	284.3	0	1.1	1	0	0	1	1	1	1
AUR89005.1	NP_945260.1	1.1e-84	284.6	0.1	1.4e-84	284.2	0.1	1.1	1	0	0	1	1	1	1
AUR90425.1	NP_945260.1	1.1e-84	284.6	0.1	1.4e-84	284.2	0.1	1.1	1	0	0	1	1	1	1
AUR96711.1	NP_945260.1	1.1e-84	284.6	0.1	1.4e-84	284.2	0.1	1.1	1	0	0	1	1	1	1
AUR96175.1	NP_945260.1	1.4e-84	284.2	0.1	1.9e-84	283.8	0.1	1.1	1	0	0	1	1	1	1
AUS00542.1	NP_945260.1	1.7e-84	284	0	2.2e-84	283.6	0	1.1	1	0	0	1	1	1	1
AUR92895.1	NP_945260.1	5.8e-84	282.2	0	7e-84	282	0	1.1	1	0	0	1	1	1	1
AUR94769.1	NP_945260.1	9.6e-84	281.5	0	1.3e-83	281.1	0	1.1	1	0	0	1	1	1	1
AUR94847.1	NP_945260.1	9.6e-84	281.5	0	1.3e-83	281.1	0	1.1	1	0	0	1	1	1	1
AUR92827.1	NP_945260.1	6.7e-83	278.7	0	8.6e-83	278.4	0	1.1	1	0	0	1	1	1	1
AUR85293.1	NP_945260.1	7.3e-83	278.6	0	9.4e-83	278.2	0	1.1	1	0	0	1	1	1	1
AUR98106.1	NP_945260.1	2e-65	221.3	1	2.5e-65	221	1	1.1	1	0	0	1	1	1	1
AUR98176.1	NP_945260.1	2e-65	221.3	1	2.5e-65	221	1	1.1	1	0	0	1	1	1	1
AUR96366.1	NP_996684.1	6.5e-99	330.5	3.2	9.8e-99	329.9	0.2	1.9	1	1	1	2	2	2	1
AUR86580.1	NP_996684.1	5.4e-95	317.7	0.3	8.8e-95	317	0.2	1.3	1	1	0	1	1	1	1
AUR87409.1	NP_996684.1	6e-95	317.5	1	8.6e-95	317	0.1	1.5	1	1	1	2	2	2	1
AUR95177.1	NP_996684.1	2.6e-94	315.4	0.1	3.8e-94	314.9	0.1	1.2	1	0	0	1	1	1	1
AUR92700.1	NP_996684.1	7e-94	314	0.2	1.2e-93	313.2	0.1	1.3	1	1	0	1	1	1	1
AUR98072.1	NP_996684.1	9e-94	313.7	2.3	1.8e-93	312.7	0.1	1.9	1	1	1	2	2	2	1
AUR86646.1	NP_996684.1	1.3e-93	313.2	0.1	2e-93	312.6	0.1	1.2	1	0	0	1	1	1	1
AUR96525.1	NP_996684.1	1.7e-93	312.8	0.1	2.8e-93	312.1	0.1	1.3	1	1	0	1	1	1	1
AUR94130.1	NP_996684.1	2.3e-84	282.9	1	1e-83	280.8	0	1.9	1	1	1	2	2	2	1
AUR91297.1	NP_996684.1	1.3e-19	70.8	2.5	1.3e-19	70.8	2.5	1.6	1	1	1	2	2	2	1
AUR91099.1	YP_516203.1	9.3e-108	360.9	0	1.2e-107	360.6	0	1.1	1	0	0	1	1	1	1
AUR98988.1	YP_516203.1	2e-107	359.8	0	2.6e-107	359.4	0	1.1	1	0	0	1	1	1	1
AUR91048.1	YP_516203.1	4.8e-104	348.7	0.6	5.2e-104	348.5	0.6	1	1	0	0	1	1	1	1
AUR88230.1	YP_516203.1	2.5e-87	293.6	0	3.8e-87	293	0	1.2	1	0	0	1	1	1	1
AUR88292.1	YP_516203.1	2.5e-87	293.6	0	3.8e-87	293	0	1.2	1	0	0	1	1	1	1
AUR98895.1	YP_516203.1	3e-60	204.4	0.3	1e-32	113.8	0	2	1	1	1	2	2	2	2
AUR96175.1	YP_764458.1	1.6e-100	336.3	0.1	2.1e-100	335.9	0.1	1.1	1	0	0	1	1	1	1
AUR89005.1	YP_764458.1	1.7e-100	336.1	0.1	2.3e-100	335.7	0.1	1.1	1	0	0	1	1	1	1
AUR90425.1	YP_764458.1	1.7e-100	336.1	0.1	2.3e-100	335.7	0.1	1.1	1	0	0	1	1	1	1
AUR96711.1	YP_764458.1	1.7e-100	336.1	0.1	2.3e-100	335.7	0.1	1.1	1	0	0	1	1	1	1
AUR85293.1	YP_764458.1	8.5e-100	333.8	0.1	1.1e-99	333.4	0.1	1.1	1	0	0	1	1	1	1
AUS00542.1	YP_764458.1	3.8e-99	331.7	0.1	5e-99	331.3	0.1	1.1	1	0	0	1	1	1	1
AUR94769.1	YP_764458.1	4.1e-99	331.6	0	5.4e-99	331.2	0	1.1	1	0	0	1	1	1	1
AUR94847.1	YP_764458.1	4.1e-99	331.6	0	5.4e-99	331.2	0	1.1	1	0	0	1	1	1	1
AUR97037.1	YP_764458.1	5.5e-99	331.2	0	7.1e-99	330.8	0	1.1	1	0	0	1	1	1	1
AUR92827.1	YP_764458.1	7.3e-99	330.8	0.1	9.5e-99	330.4	0.1	1.1	1	0	0	1	1	1	1
AUR81778.1	YP_764458.1	2.6e-98	329	0.5	3.5e-98	328.5	0.5	1.1	1	0	0	1	1	1	1
AUR95880.1	YP_764458.1	2.6e-98	329	0.5	3.5e-98	328.5	0.5	1.1	1	0	0	1	1	1	1
AUR92895.1	YP_764458.1	2.1e-97	326	0	2.8e-97	325.6	0	1.1	1	0	0	1	1	1	1
AUR98106.1	YP_764458.1	1.2e-78	264.4	0.4	1.7e-78	264	0.4	1.1	1	0	0	1	1	1	1
AUR98176.1	YP_764458.1	1.2e-78	264.4	0.4	1.7e-78	264	0.4	1.1	1	0	0	1	1	1	1
AUR96366.1	YP_794099.1	8e-125	415.6	0.8	9.7e-125	415.3	0.8	1.1	1	0	0	1	1	1	1
AUR98072.1	YP_794099.1	1.9e-122	407.9	0.5	2.3e-122	407.5	0.5	1.1	1	0	0	1	1	1	1
AUR92700.1	YP_794099.1	3e-122	407.2	0.6	3.7e-122	406.9	0.6	1	1	0	0	1	1	1	1
AUR96525.1	YP_794099.1	4.7e-122	406.5	0.4	5.9e-122	406.2	0.4	1	1	0	0	1	1	1	1
AUR87409.1	YP_794099.1	2.5e-121	404.2	0.9	3.1e-121	403.9	0.9	1	1	0	0	1	1	1	1
AUR86580.1	YP_794099.1	2.8e-121	404	0.9	3.4e-121	403.7	0.9	1	1	0	0	1	1	1	1
AUR95177.1	YP_794099.1	2.5e-115	384.5	0.4	3.1e-115	384.2	0.4	1	1	0	0	1	1	1	1
AUR86646.1	YP_794099.1	1.2e-114	382.2	0.7	1.6e-114	381.9	0.7	1.1	1	0	0	1	1	1	1
AUR94130.1	YP_794099.1	1.1e-108	362.7	0.1	1.4e-108	362.4	0.1	1	1	0	0	1	1	1	1
AUR91297.1	YP_794099.1	4.7e-36	124.7	2.8	5.9e-36	124.4	2.8	1.1	1	0	0	1	1	1	1
AUR92895.1	YP_908809.1	4e-105	351.9	0.1	5e-105	351.6	0.1	1.1	1	0	0	1	1	1	1
AUR96175.1	YP_908809.1	1.6e-104	350	0.2	1.9e-104	349.7	0.2	1.1	1	0	0	1	1	1	1
AUR97037.1	YP_908809.1	1.8e-104	349.8	0.1	2.1e-104	349.5	0.1	1.1	1	0	0	1	1	1	1
AUR94769.1	YP_908809.1	1.8e-104	349.8	0.1	2.2e-104	349.5	0.1	1.1	1	0	0	1	1	1	1
AUR94847.1	YP_908809.1	1.8e-104	349.8	0.1	2.2e-104	349.5	0.1	1.1	1	0	0	1	1	1	1
AUS00542.1	YP_908809.1	2.2e-104	349.5	0.2	2.7e-104	349.2	0.2	1.1	1	0	0	1	1	1	1
AUR85293.1	YP_908809.1	2.7e-104	349.2	0.1	3.3e-104	348.9	0.1	1.1	1	0	0	1	1	1	1
AUR89005.1	YP_908809.1	2.8e-104	349.1	0.3	3.5e-104	348.8	0.3	1.1	1	0	0	1	1	1	1
AUR90425.1	YP_908809.1	2.8e-104	349.1	0.3	3.5e-104	348.8	0.3	1.1	1	0	0	1	1	1	1
AUR96711.1	YP_908809.1	2.8e-104	349.1	0.3	3.5e-104	348.8	0.3	1.1	1	0	0	1	1	1	1
AUR92827.1	YP_908809.1	1.8e-103	346.5	0.1	2.2e-103	346.2	0.1	1.1	1	0	0	1	1	1	1
AUR98106.1	YP_908809.1	2.1e-91	306.9	2	2.8e-91	306.5	2	1.1	1	0	0	1	1	1	1
AUR98176.1	YP_908809.1	2.1e-91	306.9	2	2.8e-91	306.5	2	1.1	1	0	0	1	1	1	1
AUR81778.1	YP_908809.1	3.7e-87	292.9	0.4	5e-87	292.5	0.4	1.1	1	0	0	1	1	1	1
AUR95880.1	YP_908809.1	3.7e-87	292.9	0.4	5e-87	292.5	0.4	1.1	1	0	0	1	1	1	1
AUR96175.1	YP_001425586.1	1.4e-100	336.4	0	1.8e-100	336	0	1.1	1	0	0	1	1	1	1
AUR89005.1	YP_001425586.1	1.6e-100	336.2	0	2.1e-100	335.8	0	1.1	1	0	0	1	1	1	1
AUR90425.1	YP_001425586.1	1.6e-100	336.2	0	2.1e-100	335.8	0	1.1	1	0	0	1	1	1	1
AUR96711.1	YP_001425586.1	1.6e-100	336.2	0	2.1e-100	335.8	0	1.1	1	0	0	1	1	1	1
AUR85293.1	YP_001425586.1	7.7e-100	334	0	9.8e-100	333.6	0	1.1	1	0	0	1	1	1	1
AUS00542.1	YP_001425586.1	3.4e-99	331.8	0	4.4e-99	331.5	0	1.1	1	0	0	1	1	1	1
AUR94769.1	YP_001425586.1	3.6e-99	331.7	0	4.6e-99	331.4	0	1.1	1	0	0	1	1	1	1
AUR94847.1	YP_001425586.1	3.6e-99	331.7	0	4.6e-99	331.4	0	1.1	1	0	0	1	1	1	1
AUR97037.1	YP_001425586.1	5.4e-99	331.2	0	7.1e-99	330.8	0	1.1	1	0	0	1	1	1	1
AUR92827.1	YP_001425586.1	7e-99	330.8	0.1	9.1e-99	330.4	0.1	1.1	1	0	0	1	1	1	1
AUR81778.1	YP_001425586.1	2.4e-98	329	0.5	3.3e-98	328.6	0.5	1.1	1	0	0	1	1	1	1
AUR95880.1	YP_001425586.1	2.4e-98	329	0.5	3.3e-98	328.6	0.5	1.1	1	0	0	1	1	1	1
AUR92895.1	YP_001425586.1	2.1e-97	326	0	2.7e-97	325.6	0	1.1	1	0	0	1	1	1	1
AUR98106.1	YP_001425586.1	1.2e-78	264.4	0.4	1.6e-78	264	0.4	1.1	1	0	0	1	1	1	1
AUR98176.1	YP_001425586.1	1.2e-78	264.4	0.4	1.6e-78	264	0.4	1.1	1	0	0	1	1	1	1
AUR92895.1	YP_001429851.1	4.5e-105	351.7	0.1	5.5e-105	351.5	0.1	1.1	1	0	0	1	1	1	1
AUR96175.1	YP_001429851.1	2e-104	349.6	0.2	2.5e-104	349.3	0.2	1.1	1	0	0	1	1	1	1
AUR97037.1	YP_001429851.1	2.1e-104	349.6	0.1	2.6e-104	349.3	0.1	1.1	1	0	0	1	1	1	1
AUR94769.1	YP_001429851.1	2.4e-104	349.4	0.1	2.9e-104	349.1	0.1	1.1	1	0	0	1	1	1	1
AUR94847.1	YP_001429851.1	2.4e-104	349.4	0.1	2.9e-104	349.1	0.1	1.1	1	0	0	1	1	1	1
AUR85293.1	YP_001429851.1	2.5e-104	349.3	0.1	3e-104	349	0.1	1.1	1	0	0	1	1	1	1
AUS00542.1	YP_001429851.1	2.9e-104	349.1	0.2	3.5e-104	348.8	0.2	1.1	1	0	0	1	1	1	1
AUR89005.1	YP_001429851.1	3.6e-104	348.8	0.2	4.3e-104	348.5	0.2	1.1	1	0	0	1	1	1	1
AUR90425.1	YP_001429851.1	3.6e-104	348.8	0.2	4.3e-104	348.5	0.2	1.1	1	0	0	1	1	1	1
AUR96711.1	YP_001429851.1	3.6e-104	348.8	0.2	4.3e-104	348.5	0.2	1.1	1	0	0	1	1	1	1
AUR92827.1	YP_001429851.1	1.7e-103	346.5	0.1	2.1e-103	346.3	0.1	1.1	1	0	0	1	1	1	1
AUR98106.1	YP_001429851.1	1.4e-91	307.5	2	1.8e-91	307.1	2	1.1	1	0	0	1	1	1	1
AUR98176.1	YP_001429851.1	1.4e-91	307.5	2	1.8e-91	307.1	2	1.1	1	0	0	1	1	1	1
AUR81778.1	YP_001429851.1	4.5e-86	289.4	0.4	6.1e-86	288.9	0.4	1.1	1	0	0	1	1	1	1
AUR95880.1	YP_001429851.1	4.5e-86	289.4	0.4	6.1e-86	288.9	0.4	1.1	1	0	0	1	1	1	1
AUR96366.1	YP_001449250.1	5.5e-125	416.2	0.8	6.6e-125	415.9	0.8	1.1	1	0	0	1	1	1	1
AUR98072.1	YP_001449250.1	1.2e-122	408.5	0.5	1.5e-122	408.2	0.5	1	1	0	0	1	1	1	1
AUR92700.1	YP_001449250.1	1.9e-122	407.9	0.6	2.3e-122	407.6	0.6	1	1	0	0	1	1	1	1
AUR96525.1	YP_001449250.1	3e-122	407.2	0.4	3.7e-122	406.9	0.4	1.1	1	0	0	1	1	1	1
AUR87409.1	YP_001449250.1	1.4e-121	405	0.8	1.8e-121	404.7	0.8	1	1	0	0	1	1	1	1
AUR86580.1	YP_001449250.1	1.6e-121	404.8	0.8	1.9e-121	404.6	0.8	1	1	0	0	1	1	1	1
AUR95177.1	YP_001449250.1	1.5e-115	385.2	0.4	1.9e-115	385	0.4	1	1	0	0	1	1	1	1
AUR86646.1	YP_001449250.1	7.1e-115	383	0.8	9e-115	382.7	0.8	1.1	1	0	0	1	1	1	1
AUR94130.1	YP_001449250.1	6.7e-109	363.5	0.1	8.1e-109	363.2	0.1	1	1	0	0	1	1	1	1
AUR91297.1	YP_001449250.1	2.6e-36	125.5	2.8	3.2e-36	125.2	2.8	1.1	1	0	0	1	1	1	1
AUR81778.1	NP_848242.2	2.3e-106	355.8	1.1	2.8e-106	355.5	1.1	1	1	0	0	1	1	1	1
AUR95880.1	NP_848242.2	2.3e-106	355.8	1.1	2.8e-106	355.5	1.1	1	1	0	0	1	1	1	1
AUR97037.1	NP_848242.2	5.1e-101	338.3	0.1	6.4e-101	337.9	0.1	1	1	0	0	1	1	1	1
AUR89005.1	NP_848242.2	5.2e-101	338.2	0.1	6.4e-101	337.9	0.1	1	1	0	0	1	1	1	1
AUR90425.1	NP_848242.2	5.2e-101	338.2	0.1	6.4e-101	337.9	0.1	1	1	0	0	1	1	1	1
AUR96711.1	NP_848242.2	5.2e-101	338.2	0.1	6.4e-101	337.9	0.1	1	1	0	0	1	1	1	1
AUR96175.1	NP_848242.2	5.4e-101	338.2	0.1	6.7e-101	337.9	0.1	1	1	0	0	1	1	1	1
AUR92895.1	NP_848242.2	1.2e-100	337	0.1	1.5e-100	336.7	0.1	1	1	0	0	1	1	1	1
AUS00542.1	NP_848242.2	1.3e-100	336.9	0.1	1.6e-100	336.6	0.1	1	1	0	0	1	1	1	1
AUR92827.1	NP_848242.2	1.4e-100	336.8	0.1	1.7e-100	336.5	0.1	1	1	0	0	1	1	1	1
AUR85293.1	NP_848242.2	1.4e-100	336.8	0.1	1.8e-100	336.5	0.1	1	1	0	0	1	1	1	1
AUR94769.1	NP_848242.2	4.5e-100	335.1	0	5.5e-100	334.8	0	1	1	0	0	1	1	1	1
AUR94847.1	NP_848242.2	4.5e-100	335.1	0	5.5e-100	334.8	0	1	1	0	0	1	1	1	1
AUR98106.1	NP_848242.2	1.1e-84	284.6	1.1	1.3e-84	284.3	1.1	1.1	1	0	0	1	1	1	1
AUR98176.1	NP_848242.2	1.1e-84	284.6	1.1	1.3e-84	284.3	1.1	1.1	1	0	0	1	1	1	1
AUR89646.1	NP_112045.1	1.1e-96	322.8	4.8	1.3e-96	322.6	4.8	1	1	0	0	1	1	1	1
AUS02133.1	NP_112045.1	1.1e-96	322.8	4.8	1.3e-96	322.6	4.8	1	1	0	0	1	1	1	1
AUS02210.1	NP_112045.1	1.1e-96	322.8	4.8	1.3e-96	322.6	4.8	1	1	0	0	1	1	1	1
AUR97295.1	NP_112045.1	1.2e-79	267.1	2.7	3e-61	206.9	0.8	2	2	0	0	2	2	2	2
AUR97389.1	NP_112045.1	1.2e-79	267.1	2.7	3e-61	206.9	0.8	2	2	0	0	2	2	2	2
AUR97963.1	NP_112045.1	1.2e-79	267.1	2.7	3e-61	206.9	0.8	2	2	0	0	2	2	2	2
AUR82513.1	NP_112045.1	3.7e-79	265.5	0.4	7.7e-60	202.3	0.3	2	1	1	1	2	2	2	2
AUR82621.1	NP_112045.1	3.7e-79	265.5	0.4	7.7e-60	202.3	0.3	2	1	1	1	2	2	2	2
AUR90763.1	NP_112045.1	3.7e-79	265.5	0.4	7.7e-60	202.3	0.3	2	1	1	1	2	2	2	2
AUR90936.1	NP_112045.1	3.7e-79	265.5	0.4	7.7e-60	202.3	0.3	2	1	1	1	2	2	2	2
AUS02404.1	NP_112045.1	3.7e-79	265.5	0.4	7.7e-60	202.3	0.3	2	1	1	1	2	2	2	2
AUR87181.1	NP_112045.1	2.2e-78	263	0.3	8e-60	202.3	0.3	2	1	1	1	2	2	2	2
AUR93627.1	NP_112045.1	2.3e-70	236.7	0.3	4.8e-55	186.6	0	2	1	1	0	2	2	2	2
AUR93713.1	NP_112045.1	2.3e-70	236.7	0.3	4.8e-55	186.6	0	2	1	1	0	2	2	2	2
AUR93799.1	NP_112045.1	2.3e-70	236.7	0.3	4.8e-55	186.6	0	2	1	1	0	2	2	2	2
AUR92088.1	NP_112045.1	2.4e-70	236.7	0.3	4.8e-55	186.6	0	2	1	1	0	2	2	2	2
AUR96426.1	NP_112045.1	4.6e-70	235.7	0.5	9.1e-55	185.7	0.1	2	1	1	0	2	2	2	2
AUR99060.1	NP_112045.1	4.6e-70	235.7	0.5	9.1e-55	185.7	0.1	2	1	1	0	2	2	2	2
AUR89565.1	YP_164392.1	2.8e-112	375.9	0.6	3.3e-112	375.6	0.6	1	1	0	0	1	1	1	1
AUR92624.1	YP_164392.1	2.8e-112	375.9	0.6	3.3e-112	375.6	0.6	1	1	0	0	1	1	1	1
AUR91795.1	YP_164392.1	4.4e-112	375.2	0.6	5.2e-112	375	0.6	1	1	0	0	1	1	1	1
AUR82978.1	YP_164392.1	1.7e-89	300.9	0	2.2e-89	300.6	0	1	1	0	0	1	1	1	1
AUR81462.1	YP_164392.1	2.3e-89	300.5	0	2.9e-89	300.2	0	1	1	0	0	1	1	1	1
AUR88749.1	YP_164392.1	1.1e-38	133.7	0	3e-37	129	0	2	2	0	0	2	2	2	1
AUR95472.1	YP_164392.1	1.1e-38	133.7	0	3e-37	129	0	2	2	0	0	2	2	2	1
AUS02363.1	YP_164392.1	1.1e-38	133.7	0	3e-37	129	0	2	2	0	0	2	2	2	1
AUR89565.1	YP_224274.1	8e-129	428.7	0.4	9.1e-129	428.5	0.4	1	1	0	0	1	1	1	1
AUR92624.1	YP_224274.1	8e-129	428.7	0.4	9.1e-129	428.5	0.4	1	1	0	0	1	1	1	1
AUR91795.1	YP_224274.1	1.4e-128	428	0.4	1.6e-128	427.8	0.4	1	1	0	0	1	1	1	1
AUR82978.1	YP_224274.1	2.8e-128	426.9	0	3.1e-128	426.8	0	1	1	0	0	1	1	1	1
AUR81462.1	YP_224274.1	2.9e-128	426.9	0	3.2e-128	426.8	0	1	1	0	0	1	1	1	1
AUR88749.1	YP_224274.1	2.5e-37	128.9	0	3.1e-37	128.6	0	1.2	1	0	0	1	1	1	1
AUR95472.1	YP_224274.1	2.5e-37	128.9	0	3.1e-37	128.6	0	1.2	1	0	0	1	1	1	1
AUS02363.1	YP_224274.1	2.5e-37	128.9	0	3.1e-37	128.6	0	1.2	1	0	0	1	1	1	1
AUR88749.1	YP_001210265.1	5e-118	392.5	0	5.8e-118	392.3	0	1	1	0	0	1	1	1	1
AUR95472.1	YP_001210265.1	5e-118	392.5	0	5.8e-118	392.3	0	1	1	0	0	1	1	1	1
AUS02363.1	YP_001210265.1	5e-118	392.5	0	5.8e-118	392.3	0	1	1	0	0	1	1	1	1
AUR89565.1	YP_001210265.1	2.4e-30	105.8	0	3.3e-30	105.3	0	1.2	1	0	0	1	1	1	1
AUR92624.1	YP_001210265.1	2.4e-30	105.8	0	3.3e-30	105.3	0	1.2	1	0	0	1	1	1	1
AUR91795.1	YP_001210265.1	3e-30	105.5	0	4.1e-30	105	0	1.2	1	0	0	1	1	1	1
AUR81462.1	YP_001210265.1	7.1e-30	104.2	0	9.6e-30	103.8	0	1.2	1	0	0	1	1	1	1
AUR82978.1	YP_001210265.1	1.2e-29	103.5	0	1.6e-29	103.1	0	1.2	1	0	0	1	1	1	1
AUR88749.1	YP_001293439.1	6.8e-125	415.7	0	7.7e-125	415.5	0	1	1	0	0	1	1	1	1
AUR95472.1	YP_001293439.1	6.8e-125	415.7	0	7.7e-125	415.5	0	1	1	0	0	1	1	1	1
AUS02363.1	YP_001293439.1	6.8e-125	415.7	0	7.7e-125	415.5	0	1	1	0	0	1	1	1	1
AUR89565.1	YP_001293439.1	7.6e-35	120.9	0.2	1.1e-34	120.4	0.2	1.2	1	0	0	1	1	1	1
AUR92624.1	YP_001293439.1	7.6e-35	120.9	0.2	1.1e-34	120.4	0.2	1.2	1	0	0	1	1	1	1
AUR91795.1	YP_001293439.1	1.1e-34	120.4	0.1	1.5e-34	119.9	0.1	1.2	1	0	0	1	1	1	1
AUR81462.1	YP_001293439.1	7.8e-33	114.3	0	1.1e-32	113.8	0	1.2	1	0	0	1	1	1	1
AUR82978.1	YP_001293439.1	1.3e-32	113.6	0	1.8e-32	113.1	0	1.2	1	0	0	1	1	1	1
AUR89322.1	NP_044981.1	5.6e-114	379	2.4	6.5e-114	378.8	2.4	1	1	0	0	1	1	1	1
AUR89391.1	NP_044981.1	5.6e-114	379	2.4	6.5e-114	378.8	2.4	1	1	0	0	1	1	1	1
AUR89902.1	NP_044981.1	5.9e-101	336.4	1.7	6.9e-101	336.2	1.7	1	1	0	0	1	1	1	1
AUR91997.1	NP_044981.1	5.9e-101	336.4	1.7	6.9e-101	336.2	1.7	1	1	0	0	1	1	1	1
AUR86123.1	NP_044981.1	5.4e-100	333.3	1.3	6.3e-100	333	1.3	1	1	0	0	1	1	1	1
AUR91937.1	NP_044981.1	6.4e-100	333	1.2	7.6e-100	332.8	1.2	1	1	0	0	1	1	1	1
AUR88160.1	NP_044981.1	6.8e-100	332.9	1.4	7.5e-100	332.8	1.4	1	1	0	0	1	1	1	1
AUR89706.1	NP_044981.1	7.1e-100	332.9	1.2	8.4e-100	332.6	1.2	1	1	0	0	1	1	1	1
AUR85400.1	NP_044981.1	7.1e-100	332.9	1.3	8.4e-100	332.6	1.3	1	1	0	0	1	1	1	1
AUR91832.1	NP_044981.1	1.1e-99	332.2	1.2	1.4e-99	332	1.2	1	1	0	0	1	1	1	1
AUR93071.1	NP_044981.1	2.3e-99	331.2	1	2.7e-99	331	1	1	1	0	0	1	1	1	1
AUR97530.1	NP_044981.1	1.7e-98	328.4	1.5	2e-98	328.1	1.5	1	1	0	0	1	1	1	1
AUR90624.1	NP_044981.1	7.6e-96	319.7	1	8.7e-96	319.5	1	1	1	0	0	1	1	1	1
AUR89322.1	NP_047161.1	8e-118	391.7	2.4	9.3e-118	391.5	2.4	1	1	0	0	1	1	1	1
AUR89391.1	NP_047161.1	8e-118	391.7	2.4	9.3e-118	391.5	2.4	1	1	0	0	1	1	1	1
AUR89902.1	NP_047161.1	4.9e-96	320.5	1.6	5.6e-96	320.3	1.6	1.1	1	0	0	1	1	1	1
AUR91997.1	NP_047161.1	4.9e-96	320.5	1.6	5.6e-96	320.3	1.6	1.1	1	0	0	1	1	1	1
AUR91832.1	NP_047161.1	8.1e-95	316.5	1.2	9.4e-95	316.3	1.2	1.1	1	0	0	1	1	1	1
AUR86123.1	NP_047161.1	8.6e-95	316.5	1.2	1e-94	316.2	1.2	1.1	1	0	0	1	1	1	1
AUR89706.1	NP_047161.1	1e-94	316.3	1.1	1.1e-94	316.1	1.1	1.1	1	0	0	1	1	1	1
AUR85400.1	NP_047161.1	1e-94	316.2	1.2	1.2e-94	316	1.2	1.1	1	0	0	1	1	1	1
AUR91937.1	NP_047161.1	1.1e-94	316.1	1.2	1.3e-94	315.9	1.2	1.1	1	0	0	1	1	1	1
AUR88160.1	NP_047161.1	1.1e-94	316.1	1.3	1.3e-94	315.8	1.3	1.1	1	0	0	1	1	1	1
AUR97530.1	NP_047161.1	1.4e-94	315.8	1.5	1.6e-94	315.5	1.5	1.1	1	0	0	1	1	1	1
AUR93071.1	NP_047161.1	1.5e-94	315.7	1.1	1.7e-94	315.5	1.1	1.1	1	0	0	1	1	1	1
AUR90624.1	NP_047161.1	5.8e-94	313.8	1	6.3e-94	313.6	1	1.1	1	0	0	1	1	1	1
AUR89902.1	NP_076586.1	1.1e-103	345.2	2	1.3e-103	344.9	2	1.1	1	0	0	1	1	1	1
AUR91997.1	NP_076586.1	1.1e-103	345.2	2	1.3e-103	344.9	2	1.1	1	0	0	1	1	1	1
AUR89706.1	NP_076586.1	3.2e-103	343.7	1.7	3.7e-103	343.5	1.7	1.1	1	0	0	1	1	1	1
AUR88160.1	NP_076586.1	3.4e-103	343.6	1.9	4.1e-103	343.3	1.9	1.1	1	0	0	1	1	1	1
AUR85400.1	NP_076586.1	3.5e-103	343.6	1.8	4e-103	343.4	1.8	1.1	1	0	0	1	1	1	1
AUR86123.1	NP_076586.1	6.1e-103	342.8	1.8	7.1e-103	342.5	1.8	1.1	1	0	0	1	1	1	1
AUR93071.1	NP_076586.1	7.3e-103	342.5	1.5	8.5e-103	342.3	1.5	1.1	1	0	0	1	1	1	1
AUR91937.1	NP_076586.1	8.2e-103	342.3	1.7	9.5e-103	342.1	1.7	1.1	1	0	0	1	1	1	1
AUR91832.1	NP_076586.1	9.6e-103	342.1	1.8	1.1e-102	341.9	1.8	1.1	1	0	0	1	1	1	1
AUR97530.1	NP_076586.1	4.4e-102	340	1.9	5.1e-102	339.8	1.9	1.1	1	0	0	1	1	1	1
AUR90624.1	NP_076586.1	1.1e-97	325.6	1.3	1.3e-97	325.4	1.3	1	1	0	0	1	1	1	1
AUR89322.1	NP_076586.1	1.2e-93	312.4	2.4	1.4e-93	312.2	2.4	1.1	1	0	0	1	1	1	1
AUR89391.1	NP_076586.1	1.2e-93	312.4	2.4	1.4e-93	312.2	2.4	1.1	1	0	0	1	1	1	1
AUR99428.1	NP_076648.1	2.3e-82	276.8	7.9	2.8e-82	276.5	7.9	1	1	0	0	1	1	1	1
AUR96773.1	NP_076648.1	8.8e-81	271.6	2.8	1.2e-80	271.2	2.8	1.1	1	0	0	1	1	1	1
AUR88377.1	NP_076648.1	3.9e-79	266.2	8.7	4.7e-79	265.9	8.7	1	1	0	0	1	1	1	1
AUR89902.1	NP_108691.1	1.1e-103	345.2	2	1.3e-103	344.9	2	1.1	1	0	0	1	1	1	1
AUR91997.1	NP_108691.1	1.1e-103	345.2	2	1.3e-103	344.9	2	1.1	1	0	0	1	1	1	1
AUR89706.1	NP_108691.1	3.2e-103	343.7	1.7	3.7e-103	343.5	1.7	1.1	1	0	0	1	1	1	1
AUR88160.1	NP_108691.1	3.5e-103	343.6	1.9	4.1e-103	343.3	1.9	1.1	1	0	0	1	1	1	1
AUR85400.1	NP_108691.1	3.5e-103	343.6	1.8	4e-103	343.4	1.8	1.1	1	0	0	1	1	1	1
AUR86123.1	NP_108691.1	6.2e-103	342.8	1.8	7.1e-103	342.5	1.8	1.1	1	0	0	1	1	1	1
AUR93071.1	NP_108691.1	7.3e-103	342.5	1.5	8.5e-103	342.3	1.5	1.1	1	0	0	1	1	1	1
AUR91937.1	NP_108691.1	8.3e-103	342.3	1.7	9.6e-103	342.1	1.7	1.1	1	0	0	1	1	1	1
AUR91832.1	NP_108691.1	9.7e-103	342.1	1.8	1.1e-102	341.9	1.8	1.1	1	0	0	1	1	1	1
AUR97530.1	NP_108691.1	4.4e-102	340	1.9	5.1e-102	339.8	1.9	1.1	1	0	0	1	1	1	1
AUR90624.1	NP_108691.1	1.1e-97	325.6	1.3	1.3e-97	325.4	1.3	1	1	0	0	1	1	1	1
AUR89322.1	NP_108691.1	1.2e-93	312.4	2.4	1.4e-93	312.2	2.4	1.1	1	0	0	1	1	1	1
AUR89391.1	NP_108691.1	1.2e-93	312.4	2.4	1.4e-93	312.2	2.4	1.1	1	0	0	1	1	1	1
AUR89902.1	NP_112674.1	1.2e-101	338.5	1.7	1.4e-101	338.2	1.7	1.1	1	0	0	1	1	1	1
AUR91997.1	NP_112674.1	1.2e-101	338.5	1.7	1.4e-101	338.2	1.7	1.1	1	0	0	1	1	1	1
AUR86123.1	NP_112674.1	4.2e-101	336.7	1.5	4.9e-101	336.5	1.5	1.1	1	0	0	1	1	1	1
AUR89706.1	NP_112674.1	4.8e-101	336.5	1.5	5.6e-101	336.3	1.5	1.1	1	0	0	1	1	1	1
AUR88160.1	NP_112674.1	5.1e-101	336.5	1.6	6e-101	336.2	1.6	1.1	1	0	0	1	1	1	1
AUR85400.1	NP_112674.1	5.2e-101	336.4	1.6	6e-101	336.2	1.6	1.1	1	0	0	1	1	1	1
AUR93071.1	NP_112674.1	1.1e-100	335.3	1.2	1.3e-100	335.1	1.2	1.1	1	0	0	1	1	1	1
AUR91937.1	NP_112674.1	1.2e-100	335.2	1.5	1.4e-100	335	1.5	1.1	1	0	0	1	1	1	1
AUR91832.1	NP_112674.1	1.4e-100	335	1.5	1.6e-100	334.8	1.5	1.1	1	0	0	1	1	1	1
AUR97530.1	NP_112674.1	6.3e-100	332.9	1.6	7.4e-100	332.7	1.6	1.1	1	0	0	1	1	1	1
AUR90624.1	NP_112674.1	1.4e-95	318.7	1	1.6e-95	318.5	1	1	1	0	0	1	1	1	1
AUR89322.1	NP_112674.1	2.6e-93	311.2	2.2	3e-93	311.1	2.2	1.1	1	0	0	1	1	1	1
AUR89391.1	NP_112674.1	2.6e-93	311.2	2.2	3e-93	311.1	2.2	1.1	1	0	0	1	1	1	1
AUR96773.1	NP_663647.1	1.4e-79	267.5	2.7	1.9e-79	267.1	2.7	1.2	1	0	0	1	1	1	1
AUR99428.1	NP_663647.1	9.6e-68	228.7	5.9	1.2e-67	228.4	5.9	1	1	0	0	1	1	1	1
AUR88377.1	NP_663647.1	9.8e-68	228.7	6.6	1.2e-67	228.4	6.6	1	1	0	0	1	1	1	1
AUR96773.1	NP_720291.1	1.5e-79	267.2	2.2	2.5e-79	266.5	2.2	1.3	1	1	0	1	1	1	1
AUR88377.1	NP_720291.1	8.8e-55	186.1	3.6	1.1e-54	185.8	3.6	1.1	1	0	0	1	1	1	1
AUR99428.1	NP_720291.1	1.1e-54	185.8	3.2	1.3e-54	185.6	3.2	1.1	1	0	0	1	1	1	1
AUR96773.1	NP_835605.1	3.1e-60	203.1	0.3	5.3e-60	202.4	0.3	1.3	1	0	0	1	1	1	1
AUR99428.1	NP_835605.1	4.2e-53	180	1.8	5.5e-53	179.6	1.8	1.1	1	0	0	1	1	1	1
AUR88377.1	NP_835605.1	5.4e-53	179.6	2.2	7.3e-53	179.2	2.2	1.1	1	0	0	1	1	1	1
AUR96773.1	NP_958204.1	9.4e-83	277.6	1.8	1.4e-82	277.1	1.8	1.2	1	0	0	1	1	1	1
AUR99428.1	NP_958204.1	1.8e-54	185	2.4	2.2e-54	184.7	2.4	1.1	1	0	0	1	1	1	1
AUR88377.1	NP_958204.1	2.9e-54	184.3	3.5	3.5e-54	184.1	3.5	1.1	1	0	0	1	1	1	1
AUR96773.1	YP_006369.1	3.5e-80	269.3	2.3	5.6e-80	268.6	2.3	1.3	1	1	0	1	1	1	1
AUR99428.1	YP_006369.1	6.4e-53	180.1	2.8	7.7e-53	179.8	2.8	1.1	1	0	0	1	1	1	1
AUR88377.1	YP_006369.1	9.2e-53	179.5	3	1.1e-52	179.3	3	1.1	1	0	0	1	1	1	1
AUR95302.1	YP_164283.1	3.2e-107	358.1	5.6	3.7e-107	357.8	5.6	1	1	0	0	1	1	1	1
AUR90865.1	YP_164283.1	2e-92	309.6	6.4	2.4e-92	309.3	6.4	1	1	0	0	1	1	1	1
AUS00461.1	YP_164283.1	6.9e-87	291.4	0.5	8e-87	291.2	0.5	1.1	1	0	0	1	1	1	1
AUR96773.1	YP_224187.1	2.4e-79	266.5	2.9	5.4e-79	265.4	2.9	1.5	1	1	0	1	1	1	1
AUR88377.1	YP_224187.1	3.5e-56	190.7	3.3	4.3e-56	190.4	3.3	1.1	1	0	0	1	1	1	1
AUR99428.1	YP_224187.1	4.1e-56	190.5	2.8	4.9e-56	190.3	2.8	1.1	1	0	0	1	1	1	1
AUR90624.1	YP_240871.1	5e-96	320.5	0.1	6.2e-96	320.2	0.1	1.1	1	0	0	1	1	1	1
AUR86123.1	YP_240871.1	5.5e-95	317.1	0.7	6.8e-95	316.8	0.7	1.1	1	0	0	1	1	1	1
AUR85400.1	YP_240871.1	5.5e-95	317.1	0.6	6.9e-95	316.8	0.6	1.1	1	0	0	1	1	1	1
AUR88160.1	YP_240871.1	5.6e-95	317.1	0.7	6.5e-95	316.8	0.7	1.1	1	0	0	1	1	1	1
AUR89706.1	YP_240871.1	7.3e-95	316.7	0.6	8.8e-95	316.4	0.6	1.1	1	0	0	1	1	1	1
AUR91832.1	YP_240871.1	8.1e-95	316.5	0.6	1e-94	316.2	0.6	1.1	1	0	0	1	1	1	1
AUR91937.1	YP_240871.1	9.5e-95	316.3	0.6	1.2e-94	316	0.6	1.1	1	0	0	1	1	1	1
AUR93071.1	YP_240871.1	1.1e-94	316.1	0.4	1.4e-94	315.8	0.4	1.1	1	0	0	1	1	1	1
AUR97530.1	YP_240871.1	2.2e-94	315.1	0.7	2.5e-94	314.9	0.7	1.1	1	0	0	1	1	1	1
AUR89902.1	YP_240871.1	2.6e-93	311.6	0.8	3e-93	311.4	0.8	1	1	0	0	1	1	1	1
AUR91997.1	YP_240871.1	2.6e-93	311.6	0.8	3e-93	311.4	0.8	1	1	0	0	1	1	1	1
AUR89322.1	YP_240871.1	4.8e-80	268.3	1.2	5.3e-80	268.1	1.2	1	1	0	0	1	1	1	1
AUR89391.1	YP_240871.1	4.8e-80	268.3	1.2	5.3e-80	268.1	1.2	1	1	0	0	1	1	1	1
AUR90624.1	YP_239777.1	5e-96	320.5	0.1	6.2e-96	320.2	0.1	1.1	1	0	0	1	1	1	1
AUR86123.1	YP_239777.1	5.5e-95	317.1	0.7	6.8e-95	316.8	0.7	1.1	1	0	0	1	1	1	1
AUR85400.1	YP_239777.1	5.5e-95	317.1	0.6	6.9e-95	316.8	0.6	1.1	1	0	0	1	1	1	1
AUR88160.1	YP_239777.1	5.6e-95	317.1	0.7	6.5e-95	316.8	0.7	1.1	1	0	0	1	1	1	1
AUR89706.1	YP_239777.1	7.3e-95	316.7	0.6	8.8e-95	316.4	0.6	1.1	1	0	0	1	1	1	1
AUR91832.1	YP_239777.1	8.1e-95	316.5	0.6	1e-94	316.2	0.6	1.1	1	0	0	1	1	1	1
AUR91937.1	YP_239777.1	9.5e-95	316.3	0.6	1.2e-94	316	0.6	1.1	1	0	0	1	1	1	1
AUR93071.1	YP_239777.1	1.1e-94	316.1	0.4	1.4e-94	315.8	0.4	1.1	1	0	0	1	1	1	1
[truncated: 342 more rows]

## Sheet: D.jackhmmerOut_L+N-vs-self_2itr
		full_seq			best_1_dom			dom_#_est
target_name	query_name	E-value	score	bias	E-value	score	bias	exp	reg	clu	ov	env	dom	rep	inc
NP_043534.1	NP_043534.1	2.3e-89	292.3	8.2	2.5e-89	292.2	8.2	1	1	0	0	1	1	1	1
AUR96847.1	NP_043534.1	1.8e-77	253.6	6	2.3e-77	253.2	6	1.2	1	0	0	1	1	1	1
AUR96907.1	NP_043534.1	1.8e-77	253.6	6	2.3e-77	253.2	6	1.2	1	0	0	1	1	1	1
AUR84618.1	NP_043534.1	2.9e-77	252.9	3	2.9e-77	252.9	3	1.2	1	1	0	1	1	1	1
AUR95823.1	NP_043534.1	3.4e-77	252.7	2.6	3.4e-77	252.7	2.6	1.3	1	1	0	1	1	1	1
AUR83738.1	NP_043534.1	3.8e-77	252.5	2.2	3.8e-77	252.5	2.2	1.3	1	1	0	1	1	1	1
AUR97598.1	NP_043534.1	9.9e-77	251.2	3.3	1.2e-76	250.8	3.3	1.2	1	0	0	1	1	1	1
AUR86483.1	NP_043534.1	3.6e-76	249.3	5.5	4.6e-76	249	5.5	1.2	1	0	0	1	1	1	1
AUR84932.1	NP_043534.1	5.5e-76	248.8	6	6.9e-76	248.4	6	1.2	1	0	0	1	1	1	1
AUR88100.1	NP_043534.1	5.5e-76	248.8	6	6.9e-76	248.4	6	1.2	1	0	0	1	1	1	1
AUR90562.1	NP_043534.1	9.6e-76	248	4.8	1.2e-75	247.6	4.8	1.2	1	0	0	1	1	1	1
AUR91709.1	NP_043534.1	9.6e-76	248	4.8	1.2e-75	247.6	4.8	1.2	1	0	0	1	1	1	1
YP_529602.1	NP_043534.1	7.3e-73	238.6	4.6	9.2e-73	238.2	4.6	1.1	1	0	0	1	1	1	1
YP_001110780.1	NP_043534.1	9.4e-73	238.2	4.9	1.2e-72	237.9	4.9	1.1	1	0	0	1	1	1	1
NP_037726.1	NP_043534.1	9.5e-71	231.7	1.5	1.2e-70	231.3	1.5	1.1	1	0	0	1	1	1	1
NP_037690.1	NP_043534.1	1.4e-70	231.1	1.4	1.8e-70	230.8	1.4	1.1	1	0	0	1	1	1	1
NP_059596.1	NP_043534.1	1.1e-69	228.3	1.3	1.4e-69	227.9	1.3	1.1	1	0	0	1	1	1	1
YP_950571.1	NP_043534.1	7.6e-66	215.7	2.2	1.1e-65	215.2	2.2	1.2	1	0	0	1	1	1	1
YP_762580.1	NP_043534.1	1.5e-58	192	4	1.8e-58	191.6	4	1.1	1	0	0	1	1	1	1
NP_150142.1	NP_043534.1	1.7e-20	68	2.8	2.4e-20	67.5	2.8	1.2	1	0	0	1	1	1	1
NP_038308.1	NP_043534.1	8.3e-15	49.4	4.4	8.3e-15	49.4	4.4	1.4	1	1	0	1	1	1	1
YP_112530.1	NP_043534.1	6.5e-12	40	0	8.1e-12	39.7	0	1.2	1	0	0	1	1	1	1
YP_398992.1	NP_043534.1	7.3e-10	33.3	0.1	1.2e-09	32.6	0.1	1.3	1	0	0	1	1	1	1
YP_655929.1	NP_043534.1	3e-09	31.3	0.7	2e-08	28.6	0.4	2.2	1	1	0	1	1	1	1
NP_438125.1	NP_043534.1	1.5e-08	29	4.7	2.6e-08	28.3	4.2	1.7	1	1	0	1	1	1	1
NP_795557.1	NP_043534.1	1.5e-08	29	4.7	2.6e-08	28.3	4.2	1.7	1	1	0	1	1	1	1
YP_001552302.1	NP_043534.1	1.7e-08	28.9	0.4	2.7e-08	28.2	0	1.5	2	0	0	2	2	1	1
AUR93175.1	NP_043534.1	2.3e-08	28.4	0.1	4.6e-08	27.4	0.1	1.5	1	0	0	1	1	1	1
AUR93128.1	NP_043534.1	2.9e-08	28.1	1.1	3.2e-08	27.9	0.1	1.6	2	0	0	2	2	1	1
AUR95724.1	NP_043534.1	5.2e-08	27.3	0.2	5.2e-08	27.3	0.2	1.6	2	0	0	2	2	1	1
AUR95764.1	NP_043534.1	5.2e-08	27.3	0.2	5.2e-08	27.3	0.2	1.6	2	0	0	2	2	1	1
AUR91886.1	NP_043534.1	7.5e-08	26.8	0.1	1.3e-07	26	0.1	1.4	1	0	0	1	1	1	1
AUR94049.1	NP_043534.1	7.5e-08	26.8	0.1	1.3e-07	26	0.1	1.4	1	0	0	1	1	1	1
AUR92736.1	NP_043534.1	9.5e-08	26.4	0.4	4.3e-07	24.3	0.4	1.9	1	1	0	1	1	1	1
NP_061548.2	NP_043534.1	1.1e-07	26.2	0	2.1e-07	25.3	0	1.4	1	0	0	1	1	1	1
AUR88515.1	NP_043534.1	1.2e-07	26.1	0.8	5.3e-07	24	0.8	1.9	1	1	0	1	1	1	1
AUR88586.1	NP_043534.1	1.2e-07	26.1	0.8	5.3e-07	24	0.8	1.9	1	1	0	1	1	1	1
AUR97472.1	NP_043534.1	1.6e-07	25.7	1	7.8e-07	23.4	1	1.9	1	1	0	1	1	1	1
AUR89775.1	NP_043534.1	1.7e-07	25.6	0.8	1.4e-06	22.6	0.8	2	1	1	0	1	1	1	1
AUR89838.1	NP_043534.1	1.7e-07	25.6	0.8	9.1e-07	23.2	0.8	1.9	1	1	0	1	1	1	1
YP_001285543.1	NP_043534.1	2.7e-07	25	4.4	1.8e-06	22.3	4.4	2.1	1	1	0	1	1	1	1
AUR96632.1	NP_043534.1	3.3e-07	24.7	0.8	2.2e-06	22	0.8	2	1	1	0	1	1	1	1
AUR93861.1	NP_043534.1	3.6e-07	24.5	0.5	2.4e-06	21.9	0.5	1.9	1	1	0	1	1	1	1
AUR93927.1	NP_043534.1	3.6e-07	24.5	0.5	2.4e-06	21.9	0.5	1.9	1	1	0	1	1	1	1
AUR93993.1	NP_043534.1	3.6e-07	24.5	0.5	2.4e-06	21.9	0.5	1.9	1	1	0	1	1	1	1
NP_075480.1	NP_043534.1	4.2e-07	24.3	3.5	7.2e-07	23.6	3.5	1.5	1	0	0	1	1	1	1
AUR88648.1	NP_043534.1	5.2e-07	24	0.5	5.4e-06	20.7	0.5	2.1	1	1	0	1	1	1	1
AUR92446.1	NP_043534.1	5.2e-07	24	0.5	5.4e-06	20.7	0.5	2.1	1	1	0	1	1	1	1
YP_001004345.1	NP_043534.1	6e-07	23.8	4.1	7.2e-07	23.6	3.7	1.6	1	1	0	1	1	1	1
AUR96565.1	NP_043534.1	7.8e-07	23.5	0.7	5.7e-06	20.6	0.7	2	1	1	0	1	1	1	1
AUR99484.1	NP_043534.1	7.8e-07	23.5	0.7	5.7e-06	20.6	0.7	2	1	1	0	1	1	1	1
AUR91201.1	NP_043534.1	9.4e-07	23.2	0.7	6.1e-06	20.5	0.7	1.9	1	1	0	1	1	1	1
YP_239905.1	NP_043534.1	1e-06	23.1	1.1	2.1e-05	18.8	0.2	2.3	2	1	0	2	2	2	1
YP_240125.1	NP_043534.1	1.5e-06	22.5	4	2.7e-06	21.7	4	1.7	1	1	0	1	1	1	1
YP_001468429.1	NP_043534.1	2.8e-06	21.6	9.5	3.7e-06	21.3	3.5	2.9	2	1	1	3	3	3	1
YP_240790.1	NP_043534.1	2.9e-06	21.6	1.3	4.9e-05	17.6	0.2	2.4	2	1	1	3	3	3	1
NP_061607.1	NP_043534.1	3.1e-06	21.5	1.1	5.6e-05	17.4	0.2	2.4	2	1	1	3	3	3	1
YP_277519.1	NP_043534.1	3.6e-06	21.3	0.2	8.5e-06	20.1	0.2	1.6	1	1	0	1	1	1	1
AUR81315.1	NP_043534.1	4.4e-06	21	1	1.3e-05	19.4	1	1.8	1	1	0	1	1	1	1
AUR85060.1	NP_043534.1	4.4e-06	21	1	1.3e-05	19.4	1	1.8	1	1	0	1	1	1	1
AUR95378.1	NP_043534.1	4.5e-06	21	0.8	1.4e-05	19.4	0.8	1.7	1	1	0	1	1	1	1
AUR86950.1	NP_043534.1	5e-06	20.8	1.4	1.6e-05	19.2	1.4	1.9	1	1	0	1	1	1	1
AUR89981.1	NP_043534.1	5.3e-06	20.7	1.8	1.4e-05	19.4	1.5	1.9	1	1	0	1	1	1	1
AUR83855.1	NP_043534.1	5.5e-06	20.7	1.6	1.7e-05	19.1	1.6	1.9	1	1	0	1	1	1	1
AUR83673.1	NP_043534.1	7.8e-06	20.2	1.2	2.4e-05	18.6	1.2	1.9	1	1	0	1	1	1	1
NP_037690.1	NP_037690.1	8.7e-94	307.8	4.4	9.7e-94	307.7	4.4	1	1	0	0	1	1	1	1
NP_037726.1	NP_037690.1	2e-93	306.6	4.6	2.3e-93	306.5	4.6	1	1	0	0	1	1	1	1
AUR96847.1	NP_037690.1	1.1e-87	287.9	12.6	1.3e-87	287.7	12.6	1	1	0	0	1	1	1	1
AUR96907.1	NP_037690.1	1.1e-87	287.9	12.6	1.3e-87	287.7	12.6	1	1	0	0	1	1	1	1
AUR97598.1	NP_037690.1	1.1e-85	281.4	8.7	1.3e-85	281.1	8.7	1	1	0	0	1	1	1	1
AUR90562.1	NP_037690.1	1.1e-85	281.3	11.7	1.3e-85	281.1	11.7	1	1	0	0	1	1	1	1
AUR91709.1	NP_037690.1	1.1e-85	281.3	11.7	1.3e-85	281.1	11.7	1	1	0	0	1	1	1	1
AUR86483.1	NP_037690.1	2.5e-85	280.2	13	2.9e-85	280	13	1	1	0	0	1	1	1	1
NP_059596.1	NP_037690.1	5.3e-85	279.2	5.2	5.9e-85	279	5.2	1	1	0	0	1	1	1	1
AUR84932.1	NP_037690.1	9.1e-85	278.4	13.6	1.1e-84	278.2	13.6	1	1	0	0	1	1	1	1
AUR88100.1	NP_037690.1	9.1e-85	278.4	13.6	1.1e-84	278.2	13.6	1	1	0	0	1	1	1	1
AUR83738.1	NP_037690.1	1.3e-83	274.6	5.6	1.4e-83	274.5	5.6	1	1	0	0	1	1	1	1
AUR95823.1	NP_037690.1	2.4e-83	273.8	6.1	2.7e-83	273.6	6.1	1	1	0	0	1	1	1	1
AUR84618.1	NP_037690.1	5.7e-83	272.5	6	6.3e-83	272.4	6	1	1	0	0	1	1	1	1
AUR92736.1	NP_037690.1	2.1e-76	251.1	3.3	2.5e-76	250.8	3.3	1	1	0	0	1	1	1	1
AUR88648.1	NP_037690.1	2.1e-76	251.1	2	2.6e-76	250.8	2	1	1	0	0	1	1	1	1
AUR92446.1	NP_037690.1	2.1e-76	251.1	2	2.6e-76	250.8	2	1	1	0	0	1	1	1	1
AUR96632.1	NP_037690.1	2.2e-76	251	4.3	2.7e-76	250.8	4.3	1	1	0	0	1	1	1	1
AUR89775.1	NP_037690.1	2.7e-76	250.8	4.2	3.2e-76	250.5	4.2	1	1	0	0	1	1	1	1
AUR97472.1	NP_037690.1	2.8e-76	250.7	5.1	3.4e-76	250.4	5.1	1	1	0	0	1	1	1	1
AUR88515.1	NP_037690.1	2.9e-76	250.6	4.5	3.5e-76	250.4	4.5	1	1	0	0	1	1	1	1
AUR88586.1	NP_037690.1	2.9e-76	250.6	4.5	3.5e-76	250.4	4.5	1	1	0	0	1	1	1	1
AUR96565.1	NP_037690.1	1e-75	248.9	3.8	1.2e-75	248.6	3.8	1	1	0	0	1	1	1	1
AUR99484.1	NP_037690.1	1e-75	248.9	3.8	1.2e-75	248.6	3.8	1	1	0	0	1	1	1	1
AUR89838.1	NP_037690.1	1.3e-75	248.5	4.7	1.5e-75	248.3	4.7	1	1	0	0	1	1	1	1
AUR91201.1	NP_037690.1	4.4e-66	217.4	0.6	5e-66	217.2	0.6	1	1	0	0	1	1	1	1
AUR93861.1	NP_037690.1	5.3e-66	217.1	0.5	6.1e-66	216.9	0.5	1	1	0	0	1	1	1	1
AUR93927.1	NP_037690.1	5.3e-66	217.1	0.5	6.1e-66	216.9	0.5	1	1	0	0	1	1	1	1
AUR93993.1	NP_037690.1	5.3e-66	217.1	0.5	6.1e-66	216.9	0.5	1	1	0	0	1	1	1	1
AUR83855.1	NP_037690.1	9.5e-66	216.3	2.3	1.1e-65	216.1	2.3	1	1	0	0	1	1	1	1
AUR86950.1	NP_037690.1	1.2e-65	216	2.1	1.4e-65	215.8	2.1	1	1	0	0	1	1	1	1
AUR89981.1	NP_037690.1	1.4e-65	215.8	2.5	1.6e-65	215.6	2.5	1	1	0	0	1	1	1	1
AUR81315.1	NP_037690.1	4.2e-65	214.2	1.5	4.9e-65	214	1.5	1	1	0	0	1	1	1	1
AUR85060.1	NP_037690.1	4.2e-65	214.2	1.5	4.9e-65	214	1.5	1	1	0	0	1	1	1	1
AUR83673.1	NP_037690.1	4.7e-65	214.1	1.8	5.4e-65	213.8	1.8	1	1	0	0	1	1	1	1
AUR85687.1	NP_037690.1	5.7e-65	213.8	1.6	6.6e-65	213.6	1.6	1	1	0	0	1	1	1	1
AUR95378.1	NP_037690.1	3.5e-64	211.2	1	4e-64	211	1	1	1	0	0	1	1	1	1
YP_950571.1	NP_037690.1	1.8e-54	179.5	1.7	2.5e-54	179	1.7	1.1	1	0	0	1	1	1	1
YP_529602.1	NP_037690.1	3.2e-54	178.7	5.1	3.9e-54	178.4	5.1	1.1	1	0	0	1	1	1	1
YP_001110780.1	NP_037690.1	6e-54	177.8	5.5	7.5e-54	177.5	5.5	1.1	1	0	0	1	1	1	1
AUR95724.1	NP_037690.1	3.1e-45	149.3	0.5	4.6e-45	148.8	0.4	1.2	1	1	0	1	1	1	1
AUR95764.1	NP_037690.1	3.1e-45	149.3	0.5	4.6e-45	148.8	0.4	1.2	1	1	0	1	1	1	1
AUR93175.1	NP_037690.1	4.1e-45	148.9	0.2	6.2e-45	148.4	0.1	1.3	1	1	0	1	1	1	1
AUR93128.1	NP_037690.1	7.8e-45	148	2.4	1.1e-44	147.5	2.4	1.2	1	0	0	1	1	1	1
AUR84370.1	NP_037690.1	5.5e-44	145.3	0.9	6.6e-44	145	0.9	1	1	0	0	1	1	1	1
YP_762580.1	NP_037690.1	6.8e-42	138.4	3.5	8.4e-42	138.1	3.5	1.1	1	0	0	1	1	1	1
NP_038308.1	NP_037690.1	2e-41	136.9	8.5	2.6e-41	136.5	8.5	1.2	1	0	0	1	1	1	1
NP_150142.1	NP_037690.1	2.4e-41	136.7	3.9	3.6e-41	136.1	3.9	1.2	1	0	0	1	1	1	1
YP_001468429.1	NP_037690.1	1.7e-40	133.9	0.3	2.3e-40	133.4	0.3	1.1	1	0	0	1	1	1	1
NP_043534.1	NP_037690.1	2e-39	130.4	5.4	2.5e-39	130.1	5.4	1	1	0	0	1	1	1	1
NP_438125.1	NP_037690.1	3.2e-39	129.7	3.3	4.5e-39	129.2	2.7	1.6	1	1	0	1	1	1	1
NP_795557.1	NP_037690.1	3.2e-39	129.7	3.3	4.5e-39	129.2	2.7	1.6	1	1	0	1	1	1	1
YP_001552302.1	NP_037690.1	3.4e-35	116.6	0.1	5.6e-35	115.9	0	1.3	1	1	0	1	1	1	1
YP_112530.1	NP_037690.1	1e-34	115	0	1.3e-34	114.7	0	1.1	1	0	0	1	1	1	1
YP_239905.1	NP_037690.1	2.6e-32	107.1	0.3	3.6e-32	106.7	0.3	1.3	1	1	0	1	1	1	1
YP_240790.1	NP_037690.1	5.2e-32	106.2	0.2	7.1e-32	105.7	0.2	1.3	1	1	0	1	1	1	1
NP_061607.1	NP_037690.1	5.6e-32	106.1	0.3	7.7e-32	105.6	0.3	1.3	1	1	0	1	1	1	1
YP_240203.1	NP_037690.1	3.9e-31	103.3	1	5e-31	102.9	1	1	1	0	0	1	1	1	1
YP_655929.1	NP_037690.1	5.2e-28	93.1	0.1	6.6e-28	92.8	0.1	1.1	1	0	0	1	1	1	1
YP_001285915.1	NP_037690.1	2.1e-26	87.8	0	2.5e-26	87.6	0	1.1	1	0	0	1	1	1	1
AUR85400.1	NP_037690.1	3.1e-24	80.8	0.3	5.4e-24	80	0.3	1.3	1	0	0	1	1	1	1
YP_003917.1	NP_037690.1	3.4e-24	80.7	3.3	4.4e-24	80.3	3.3	1.2	1	0	0	1	1	1	1
YP_398992.1	NP_037690.1	4.6e-24	80.2	0.1	5.9e-24	79.9	0.1	1.2	1	0	0	1	1	1	1
AUR89706.1	NP_037690.1	5.9e-24	79.9	0.3	1e-23	79.1	0.3	1.3	1	0	0	1	1	1	1
AUR91832.1	NP_037690.1	6.1e-24	79.8	0.3	1.1e-23	79	0.3	1.3	1	0	0	1	1	1	1
AUR91937.1	NP_037690.1	9.8e-24	79.2	0.4	1.7e-23	78.3	0.4	1.3	1	0	0	1	1	1	1
AUR86123.1	NP_037690.1	1.2e-23	78.9	0.3	2.1e-23	78.1	0.3	1.3	1	0	0	1	1	1	1
AUR89902.1	NP_037690.1	1.4e-23	78.7	0.2	2.9e-23	77.6	0.2	1.5	1	0	0	1	1	1	1
AUR91997.1	NP_037690.1	1.4e-23	78.7	0.2	2.9e-23	77.6	0.2	1.5	1	0	0	1	1	1	1
AUR93071.1	NP_037690.1	3.6e-23	77.3	0.1	6.4e-23	76.5	0.1	1.3	1	0	0	1	1	1	1
AUR88160.1	NP_037690.1	6e-23	76.6	0.4	1e-22	75.8	0.4	1.3	1	0	0	1	1	1	1
AUR97530.1	NP_037690.1	9.5e-23	75.9	0.2	1.6e-22	75.2	0.2	1.3	1	0	0	1	1	1	1
YP_277519.1	NP_037690.1	6.2e-22	73.3	0.1	6.9e-22	73.1	0.1	1	1	0	0	1	1	1	1
NP_061548.2	NP_037690.1	9.8e-22	72.6	0.1	1.4e-21	72.1	0.1	1.3	1	0	0	1	1	1	1
YP_001285543.1	NP_037690.1	8.5e-20	66.3	2.2	8.5e-20	66.3	2.2	1.3	1	1	0	1	1	1	1
NP_958204.1	NP_037690.1	2.5e-19	64.8	1.7	4e-19	64.1	1.7	1.3	1	0	0	1	1	1	1
YP_001285785.1	NP_037690.1	3.4e-19	64.3	0	5.2e-19	63.7	0	1.3	1	1	0	1	1	1	1
NP_958570.1	NP_037690.1	4.6e-19	63.9	0.2	4.6e-19	63.9	0.2	2.2	2	0	0	2	2	2	1
YP_006369.1	NP_037690.1	1.5e-18	62.3	0.5	2.4e-18	61.6	0.5	1.3	1	0	0	1	1	1	1
YP_224187.1	NP_037690.1	1.5e-18	62.2	0.6	2.4e-18	61.6	0.6	1.3	1	0	0	1	1	1	1
AUR91886.1	NP_037690.1	9.3e-18	59.6	0.3	1.4e-17	59.1	0.3	1.2	1	0	0	1	1	1	1
AUR94049.1	NP_037690.1	9.3e-18	59.6	0.3	1.4e-17	59.1	0.3	1.2	1	0	0	1	1	1	1
NP_720291.1	NP_037690.1	9.5e-18	59.6	0.4	1.6e-17	58.9	0.4	1.3	1	0	0	1	1	1	1
NP_958522.1	NP_037690.1	1.4e-14	49.3	3.9	1.4e-14	49.3	3.9	2.2	1	1	0	2	2	1	1
AUR90624.1	NP_037690.1	3.5e-12	41.4	0	5.8e-12	40.7	0	1.3	1	0	0	1	1	1	1
YP_240125.1	NP_037690.1	1.7e-09	32.6	7.3	2.9e-09	31.9	7.3	1.4	1	1	0	1	1	1	1
YP_001004345.1	NP_037690.1	1.5e-08	29.6	10.1	2.6e-08	28.8	10.1	1.4	1	1	0	1	1	1	1
NP_075480.1	NP_037690.1	3.2e-08	28.5	9.9	5.5e-08	27.7	9.9	1.5	1	1	0	1	1	1	1
NP_037726.1	NP_037726.1	3.4e-93	306	4.5	3.7e-93	305.8	4.5	1	1	0	0	1	1	1	1
NP_037690.1	NP_037726.1	9e-93	304.6	4.3	1e-92	304.4	4.3	1	1	0	0	1	1	1	1
AUR96847.1	NP_037726.1	9.4e-87	284.9	12.5	1.1e-86	284.7	12.5	1	1	0	0	1	1	1	1
AUR96907.1	NP_037726.1	9.4e-87	284.9	12.5	1.1e-86	284.7	12.5	1	1	0	0	1	1	1	1
AUR97598.1	NP_037726.1	3.9e-85	279.6	8.6	4.5e-85	279.4	8.6	1	1	0	0	1	1	1	1
AUR90562.1	NP_037726.1	1.2e-84	278	11.8	1.4e-84	277.8	11.8	1	1	0	0	1	1	1	1
AUR91709.1	NP_037726.1	1.2e-84	278	11.8	1.4e-84	277.8	11.8	1	1	0	0	1	1	1	1
NP_059596.1	NP_037726.1	2.1e-84	277.3	5.1	2.3e-84	277.1	5.1	1	1	0	0	1	1	1	1
AUR86483.1	NP_037726.1	2.3e-84	277.1	13.1	2.7e-84	276.9	13.1	1	1	0	0	1	1	1	1
AUR84932.1	NP_037726.1	5.8e-84	275.8	13.6	6.7e-84	275.6	13.6	1	1	0	0	1	1	1	1
AUR88100.1	NP_037726.1	5.8e-84	275.8	13.6	6.7e-84	275.6	13.6	1	1	0	0	1	1	1	1
AUR83738.1	NP_037726.1	9.2e-82	268.6	5.4	1e-81	268.5	5.4	1	1	0	0	1	1	1	1
AUR95823.1	NP_037726.1	1.8e-81	267.7	5.9	1.9e-81	267.6	5.9	1	1	0	0	1	1	1	1
AUR84618.1	NP_037726.1	2.7e-81	267.1	5.8	3e-81	266.9	5.8	1	1	0	0	1	1	1	1
AUR96632.1	NP_037726.1	1.9e-76	251.2	4.5	2.3e-76	251	4.5	1	1	0	0	1	1	1	1
AUR88648.1	NP_037726.1	2e-76	251.2	2.2	2.4e-76	250.9	2.2	1	1	0	0	1	1	1	1
AUR92446.1	NP_037726.1	2e-76	251.2	2.2	2.4e-76	250.9	2.2	1	1	0	0	1	1	1	1
AUR92736.1	NP_037726.1	2.4e-76	250.9	3.5	2.8e-76	250.7	3.5	1	1	0	0	1	1	1	1
AUR89775.1	NP_037726.1	2.4e-76	250.9	4.1	3.1e-76	250.6	4.1	1	1	0	0	1	1	1	1
AUR97472.1	NP_037726.1	2.6e-76	250.8	5.3	3.1e-76	250.6	5.3	1	1	0	0	1	1	1	1
AUR88515.1	NP_037726.1	3e-76	250.6	4.6	3.6e-76	250.4	4.6	1	1	0	0	1	1	1	1
AUR88586.1	NP_037726.1	3e-76	250.6	4.6	3.6e-76	250.4	4.6	1	1	0	0	1	1	1	1
AUR96565.1	NP_037726.1	6.6e-76	249.5	4	7.9e-76	249.3	4	1	1	0	0	1	1	1	1
AUR99484.1	NP_037726.1	6.6e-76	249.5	4	7.9e-76	249.3	4	1	1	0	0	1	1	1	1
AUR89838.1	NP_037726.1	9.4e-76	249	4.9	1.1e-75	248.7	4.9	1	1	0	0	1	1	1	1
AUR93861.1	NP_037726.1	4.3e-67	220.7	0.6	4.9e-67	220.6	0.6	1	1	0	0	1	1	1	1
AUR93927.1	NP_037726.1	4.3e-67	220.7	0.6	4.9e-67	220.6	0.6	1	1	0	0	1	1	1	1
AUR93993.1	NP_037726.1	4.3e-67	220.7	0.6	4.9e-67	220.6	0.6	1	1	0	0	1	1	1	1
AUR91201.1	NP_037726.1	5e-67	220.5	0.7	5.7e-67	220.3	0.7	1	1	0	0	1	1	1	1
AUR83855.1	NP_037726.1	2.3e-65	215.1	2.1	2.6e-65	214.9	2.1	1	1	0	0	1	1	1	1
AUR86950.1	NP_037726.1	2.9e-65	214.7	1.9	3.4e-65	214.5	1.9	1	1	0	0	1	1	1	1
AUR89981.1	NP_037726.1	3e-65	214.7	2.4	3.5e-65	214.5	2.4	1	1	0	0	1	1	1	1
AUR95378.1	NP_037726.1	5e-65	214	1.1	5.7e-65	213.8	1.1	1	1	0	0	1	1	1	1
AUR81315.1	NP_037726.1	8.5e-65	213.2	1.4	9.8e-65	213	1.4	1	1	0	0	1	1	1	1
AUR85060.1	NP_037726.1	8.5e-65	213.2	1.4	9.8e-65	213	1.4	1	1	0	0	1	1	1	1
AUR83673.1	NP_037726.1	9.2e-65	213.1	1.7	1.1e-64	212.9	1.7	1	1	0	0	1	1	1	1
AUR85687.1	NP_037726.1	1e-64	212.9	1.5	1.2e-64	212.7	1.5	1	1	0	0	1	1	1	1
YP_950571.1	NP_037726.1	1.1e-52	173.7	1.6	1.6e-52	173.2	1.6	1.2	1	0	0	1	1	1	1
YP_001110780.1	NP_037726.1	7.4e-52	171	3.6	9.4e-52	170.6	3.5	1.2	1	1	0	1	1	1	1
YP_529602.1	NP_037726.1	3e-51	169	5.5	3.8e-51	168.7	5.5	1.2	1	0	0	1	1	1	1
AUR93128.1	NP_037726.1	6e-49	161.5	1	8.1e-49	161.1	1	1.1	1	0	0	1	1	1	1
AUR95724.1	NP_037726.1	1.1e-48	160.6	0.9	1.5e-48	160.2	0.9	1.1	1	0	0	1	1	1	1
AUR95764.1	NP_037726.1	1.1e-48	160.6	0.9	1.5e-48	160.2	0.9	1.1	1	0	0	1	1	1	1
AUR93175.1	NP_037726.1	6.3e-48	158.2	0.4	8.6e-48	157.7	0.4	1.1	1	0	0	1	1	1	1
AUR84370.1	NP_037726.1	5.6e-45	148.5	0.9	6.8e-45	148.3	0.9	1	1	0	0	1	1	1	1
NP_150142.1	NP_037726.1	5.3e-42	138.8	4	7.8e-42	138.3	4	1.3	1	0	0	1	1	1	1
YP_762580.1	NP_037726.1	8.5e-41	134.9	3.5	1.1e-40	134.6	3.5	1.1	1	0	0	1	1	1	1
YP_001468429.1	NP_037726.1	5.3e-40	132.3	0.3	7.3e-40	131.8	0.3	1.1	1	0	0	1	1	1	1
NP_043534.1	NP_037726.1	2.4e-39	130.2	5	2.7e-39	130	5	1	1	0	0	1	1	1	1
YP_001552302.1	NP_037726.1	3.3e-39	129.7	0.1	4.5e-39	129.3	0.1	1.1	1	0	0	1	1	1	1
NP_038308.1	NP_037726.1	3.4e-39	129.7	7.9	4.8e-39	129.2	7.9	1.3	1	0	0	1	1	1	1
NP_438125.1	NP_037726.1	2.4e-38	126.9	2.9	4.1e-38	126.1	2.5	1.6	1	1	1	2	2	2	1
NP_795557.1	NP_037726.1	2.4e-38	126.9	2.9	4.1e-38	126.1	2.5	1.6	1	1	1	2	2	2	1
NP_061548.2	NP_037726.1	1.8e-37	124.1	0	2.4e-37	123.6	0	1.1	1	0	0	1	1	1	1
YP_112530.1	NP_037726.1	4.6e-34	112.9	0	5.8e-34	112.6	0	1.1	1	0	0	1	1	1	1
YP_239905.1	NP_037726.1	4.2e-32	106.5	0.7	6.2e-32	106	0.7	1.3	1	1	0	1	1	1	1
YP_240790.1	NP_037726.1	6.8e-32	105.8	0.5	9.7e-32	105.3	0.4	1.2	1	1	0	1	1	1	1
NP_061607.1	NP_037726.1	6.9e-32	105.8	0.5	1e-31	105.2	0.5	1.3	1	1	0	1	1	1	1
YP_240203.1	NP_037726.1	1.1e-30	101.9	1.2	1.4e-30	101.6	1.2	1.1	1	0	0	1	1	1	1
YP_655929.1	NP_037726.1	1.4e-28	95	0.1	1.9e-28	94.6	0.1	1.1	1	0	0	1	1	1	1
YP_001285915.1	NP_037726.1	2.1e-25	84.6	0	2.6e-25	84.3	0	1.1	1	0	0	1	1	1	1
AUR85400.1	NP_037726.1	3.5e-24	80.6	0.3	5.8e-24	79.9	0.3	1.3	1	0	0	1	1	1	1
YP_003917.1	NP_037726.1	5.4e-24	80	3.4	7.1e-24	79.6	3.4	1.3	1	0	0	1	1	1	1
AUR91832.1	NP_037726.1	6.8e-24	79.7	0.3	1.1e-23	79	0.3	1.3	1	0	0	1	1	1	1
AUR89706.1	NP_037726.1	6.8e-24	79.7	0.3	1.1e-23	79	0.3	1.3	1	0	0	1	1	1	1
AUR91937.1	NP_037726.1	9.9e-24	79.2	0.4	1.6e-23	78.4	0.4	1.3	1	0	0	1	1	1	1
AUR86123.1	NP_037726.1	1.2e-23	78.9	0.3	2e-23	78.2	0.3	1.3	1	0	0	1	1	1	1
AUR89902.1	NP_037726.1	1.5e-23	78.5	0.2	3e-23	77.6	0.2	1.4	1	0	0	1	1	1	1
AUR91997.1	NP_037726.1	1.5e-23	78.5	0.2	3e-23	77.6	0.2	1.4	1	0	0	1	1	1	1
YP_398992.1	NP_037726.1	3.3e-23	77.5	0.1	4.5e-23	77	0.1	1.2	1	0	0	1	1	1	1
AUR93071.1	NP_037726.1	3.6e-23	77.3	0.1	6e-23	76.6	0.1	1.3	1	0	0	1	1	1	1
AUR88160.1	NP_037726.1	6.2e-23	76.6	0.4	1e-22	75.8	0.4	1.3	1	0	0	1	1	1	1
AUR97530.1	NP_037726.1	1e-22	75.9	0.2	1.7e-22	75.1	0.2	1.3	1	0	0	1	1	1	1
YP_277519.1	NP_037726.1	1.1e-21	72.5	0.1	1.2e-21	72.4	0.1	1.1	1	0	0	1	1	1	1
YP_001285543.1	NP_037726.1	5.1e-20	67	2.3	8.8e-20	66.3	2.3	1.4	1	0	0	1	1	1	1
NP_958204.1	NP_037726.1	1.3e-19	65.7	1.3	1.9e-19	65.2	1.3	1.2	1	0	0	1	1	1	1
YP_001285785.1	NP_037726.1	1.7e-19	65.3	0	2.6e-19	64.7	0	1.3	1	1	0	1	1	1	1
YP_006369.1	NP_037726.1	1.1e-18	62.7	0.4	1.6e-18	62.1	0.4	1.2	1	0	0	1	1	1	1
YP_224187.1	NP_037726.1	1.4e-18	62.3	0.7	2.1e-18	61.8	0.7	1.2	1	0	0	1	1	1	1
AUR91886.1	NP_037726.1	1.5e-18	62.2	0.4	2.4e-18	61.6	0.4	1.2	1	0	0	1	1	1	1
AUR94049.1	NP_037726.1	1.5e-18	62.2	0.4	2.4e-18	61.6	0.4	1.2	1	0	0	1	1	1	1
NP_958570.1	NP_037726.1	3.7e-18	61	0.2	3.7e-18	61	0.2	2.2	2	0	0	2	2	2	1
NP_720291.1	NP_037726.1	7.3e-18	60	0.2	1.1e-17	59.4	0.2	1.2	1	0	0	1	1	1	1
NP_958522.1	NP_037726.1	4.6e-14	47.6	6.2	4.6e-14	47.6	6.2	2.2	1	1	1	2	2	1	1
AUR90624.1	NP_037726.1	1.6e-12	42.5	0	2.6e-12	41.9	0	1.3	1	0	0	1	1	1	1
YP_240125.1	NP_037726.1	1.3e-09	33.1	6	2.1e-09	32.4	6	1.4	1	1	0	1	1	1	1
YP_001004345.1	NP_037726.1	6.9e-09	30.7	9.9	1.1e-08	30	9.9	1.4	1	1	0	1	1	1	1
NP_075480.1	NP_037726.1	1.2e-08	29.9	9.7	1.9e-08	29.3	9.7	1.4	1	1	0	1	1	1	1
NP_038308.1	NP_038308.1	2.1e-98	323	10.5	2.4e-98	322.9	10.5	1	1	0	0	1	1	1	1
NP_150142.1	NP_038308.1	1.2e-89	294.4	8.1	1.4e-89	294.2	8.1	1	1	0	0	1	1	1	1
YP_950571.1	NP_038308.1	2.5e-78	257.4	1	3.1e-78	257.1	1	1	1	0	0	1	1	1	1
NP_059596.1	NP_038308.1	1.5e-62	205.8	3.1	1.8e-62	205.5	3.1	1.1	1	0	0	1	1	1	1
AUR96847.1	NP_038308.1	3.7e-62	204.5	10.2	5.8e-62	203.9	10.2	1.3	1	1	0	1	1	1	1
AUR96907.1	NP_038308.1	3.7e-62	204.5	10.2	5.8e-62	203.9	10.2	1.3	1	1	0	1	1	1	1
NP_037690.1	NP_038308.1	5.6e-62	204	2.9	7.1e-62	203.6	2.9	1.1	1	0	0	1	1	1	1
NP_037726.1	NP_038308.1	6e-62	203.9	3	7.6e-62	203.5	3	1.1	1	0	0	1	1	1	1
AUR95823.1	NP_038308.1	1.1e-61	203	4.4	1.6e-61	202.5	4.4	1.2	1	0	0	1	1	1	1
AUR83738.1	NP_038308.1	1.3e-61	202.8	4.2	1.8e-61	202.3	4.2	1.2	1	0	0	1	1	1	1
AUR84618.1	NP_038308.1	1.6e-61	202.5	4.8	2.3e-61	201.9	4.8	1.2	1	0	0	1	1	1	1
AUR97598.1	NP_038308.1	4e-61	201.2	5.7	6.2e-61	200.6	5.7	1.4	1	1	0	1	1	1	1
AUR90562.1	NP_038308.1	6.2e-61	200.5	8.6	9.3e-61	200	8.6	1.3	1	1	0	1	1	1	1
AUR91709.1	NP_038308.1	6.2e-61	200.5	8.6	9.3e-61	200	8.6	1.3	1	1	0	1	1	1	1
AUR86483.1	NP_038308.1	7.1e-61	200.4	8.9	1.1e-60	199.8	8.9	1.3	1	1	0	1	1	1	1
AUR84932.1	NP_038308.1	2.2e-60	198.7	9.9	3.5e-60	198.1	9.9	1.3	1	1	0	1	1	1	1
AUR88100.1	NP_038308.1	2.2e-60	198.7	9.9	3.5e-60	198.1	9.9	1.3	1	1	0	1	1	1	1
YP_001110780.1	NP_038308.1	2.4e-54	179	4.2	3.4e-54	178.5	4.2	1.3	1	1	0	1	1	1	1
YP_529602.1	NP_038308.1	3.3e-54	178.6	3.7	4.8e-54	178	3.7	1.3	1	1	0	1	1	1	1
YP_762580.1	NP_038308.1	3e-43	142.7	5.2	3.5e-43	142.5	5.2	1.1	1	0	0	1	1	1	1
NP_438125.1	NP_038308.1	2.7e-40	133.1	7.6	5e-40	132.2	7.6	1.4	1	1	0	1	1	1	1
NP_795557.1	NP_038308.1	2.7e-40	133.1	7.6	5e-40	132.2	7.6	1.4	1	1	0	1	1	1	1
YP_001468429.1	NP_038308.1	2.8e-32	106.9	5.9	1e-31	105.1	4.3	1.9	2	0	0	2	2	2	1
NP_043534.1	NP_038308.1	8.9e-27	88.9	4.5	1e-26	88.7	4.5	1.1	1	0	0	1	1	1	1
YP_112530.1	NP_038308.1	1.6e-15	52.1	0	3.2e-15	51.1	0	1.5	1	1	0	1	1	1	1
YP_239905.1	NP_038308.1	1.7e-14	48.8	2.2	1.7e-14	48.8	2.2	1.5	2	0	0	2	2	1	1
NP_061607.1	NP_038308.1	1.8e-14	48.7	2.7	2e-14	48.5	1.7	1.5	2	0	0	2	2	1	1
YP_240790.1	NP_038308.1	2.2e-14	48.4	2.8	2.3e-14	48.3	1.8	1.5	2	0	0	2	2	1	1
YP_655929.1	NP_038308.1	2.7e-12	41.5	0.4	2.3e-11	38.5	0.4	2	1	1	0	1	1	1	1
YP_240203.1	NP_038308.1	1.3e-11	39.3	5.9	1.8e-11	38.8	4.2	2	2	1	0	2	2	1	1
NP_061548.2	NP_038308.1	2e-11	38.7	0	3.5e-11	37.9	0	1.4	1	1	0	1	1	1	1
AUR83855.1	NP_038308.1	1e-10	36.3	0.6	1.8e-10	35.6	0.6	1.4	1	0	0	1	1	1	1
AUR83673.1	NP_038308.1	2.2e-10	35.3	0.7	3.7e-10	34.5	0.7	1.4	1	1	0	1	1	1	1
AUR93861.1	NP_038308.1	2.3e-10	35.2	0.4	5.2e-10	34.1	0.4	1.5	1	1	0	1	1	1	1
AUR93927.1	NP_038308.1	2.3e-10	35.2	0.4	5.2e-10	34.1	0.4	1.5	1	1	0	1	1	1	1
AUR93993.1	NP_038308.1	2.3e-10	35.2	0.4	5.2e-10	34.1	0.4	1.5	1	1	0	1	1	1	1
AUR89981.1	NP_038308.1	2.6e-10	35.1	1	4.8e-10	34.2	1	1.4	1	1	0	1	1	1	1
YP_398992.1	NP_038308.1	2.9e-10	34.9	0.8	1.5e-09	32.5	0.8	1.9	1	1	0	1	1	1	1
AUR81315.1	NP_038308.1	3.1e-10	34.8	0.5	5.1e-10	34.1	0.5	1.4	1	1	0	1	1	1	1
AUR85060.1	NP_038308.1	3.1e-10	34.8	0.5	5.1e-10	34.1	0.5	1.4	1	1	0	1	1	1	1
AUR88515.1	NP_038308.1	3.6e-10	34.6	2.5	1e-09	33.1	2.5	1.8	1	1	0	1	1	1	1
AUR88586.1	NP_038308.1	3.6e-10	34.6	2.5	1e-09	33.1	2.5	1.8	1	1	0	1	1	1	1
AUR86950.1	NP_038308.1	3.6e-10	34.6	0.9	6.3e-10	33.8	0.9	1.4	1	1	0	1	1	1	1
AUR89838.1	NP_038308.1	3.6e-10	34.6	2.3	1.3e-09	32.8	2.3	1.9	1	1	0	1	1	1	1
AUR97472.1	NP_038308.1	4e-10	34.5	2.9	1.4e-09	32.7	2.9	1.9	1	1	0	1	1	1	1
AUR85687.1	NP_038308.1	4.1e-10	34.4	0.5	6.7e-10	33.7	0.5	1.4	1	1	0	1	1	1	1
AUR84370.1	NP_038308.1	4.5e-10	34.3	0.6	8.3e-10	33.4	0.6	1.4	1	1	0	1	1	1	1
YP_001285915.1	NP_038308.1	7.4e-10	33.6	0.1	1.2e-09	32.9	0.1	1.3	1	0	0	1	1	1	1
AUR92736.1	NP_038308.1	9e-10	33.3	2	2.4e-09	31.9	2	1.7	1	1	0	1	1	1	1
AUR88648.1	NP_038308.1	1.2e-09	32.9	2	4.5e-09	31	2	2	1	1	0	1	1	1	1
AUR92446.1	NP_038308.1	1.2e-09	32.9	2	4.5e-09	31	2	2	1	1	0	1	1	1	1
AUR89775.1	NP_038308.1	1.2e-09	32.8	2.8	3.9e-09	31.2	2.8	1.8	1	1	0	1	1	1	1
AUR91201.1	NP_038308.1	1.3e-09	32.8	0.5	2.9e-09	31.6	0.5	1.5	1	1	0	1	1	1	1
YP_240125.1	NP_038308.1	1.5e-09	32.6	5.9	1.9e-09	32.2	5.9	1.3	1	1	0	1	1	1	1
AUR96565.1	NP_038308.1	1.9e-09	32.3	2.1	5.7e-09	30.7	2.1	1.8	1	1	0	1	1	1	1
AUR99484.1	NP_038308.1	1.9e-09	32.3	2.1	5.7e-09	30.7	2.1	1.8	1	1	0	1	1	1	1
AUR96632.1	NP_038308.1	2.3e-09	32	1.9	6.3e-09	30.5	1.9	1.8	1	1	0	1	1	1	1
YP_277519.1	NP_038308.1	2.6e-09	31.8	0.1	2.3e-08	28.7	0	1.9	2	0	0	2	2	2	1
AUR93128.1	NP_038308.1	2.7e-09	31.8	0.4	6e-09	30.6	0.4	1.6	1	1	0	1	1	1	1
AUR93175.1	NP_038308.1	2.9e-09	31.6	0.3	6e-09	30.6	0.3	1.6	1	1	0	1	1	1	1
YP_001552302.1	NP_038308.1	3.1e-09	31.5	0.1	5e-09	30.9	0.1	1.4	1	0	0	1	1	1	1
AUR95378.1	NP_038308.1	5e-09	30.9	1	1e-08	29.8	1	1.5	1	1	0	1	1	1	1
AUR95724.1	NP_038308.1	5.4e-09	30.7	0.7	1e-08	29.8	0.4	1.6	1	1	0	1	1	1	1
AUR95764.1	NP_038308.1	5.4e-09	30.7	0.7	1e-08	29.8	0.4	1.6	1	1	0	1	1	1	1
YP_003917.1	NP_038308.1	9e-09	30	2.3	1.1e-08	29.7	1.5	1.7	1	1	0	1	1	1	1
YP_001004345.1	NP_038308.1	2.4e-08	28.6	6.4	4.8e-08	27.7	6.4	1.5	1	0	0	1	1	1	1
NP_075480.1	NP_038308.1	2.5e-08	28.6	6.4	4.8e-08	27.7	6.4	1.5	1	0	0	1	1	1	1
YP_001285543.1	NP_038308.1	2.5e-08	28.6	4.6	5.2e-08	27.5	4.6	1.8	1	1	0	1	1	1	1
NP_958570.1	NP_038308.1	1e-07	26.6	0.1	1e-07	26.6	0.1	3	2	1	0	3	3	3	1
NP_059596.1	NP_059596.1	7.2e-95	311.6	5.1	8e-95	311.4	5.1	1	1	0	0	1	1	1	1
AUR97598.1	NP_059596.1	9e-85	278.6	8.3	1e-84	278.4	8.3	1	1	0	0	1	1	1	1
AUR96847.1	NP_059596.1	1.2e-84	278.2	12.3	1.3e-84	278	12.3	1	1	0	0	1	1	1	1
AUR96907.1	NP_059596.1	1.2e-84	278.2	12.3	1.3e-84	278	12.3	1	1	0	0	1	1	1	1
NP_037726.1	NP_059596.1	1.6e-84	277.8	4.1	1.8e-84	277.6	4.1	1	1	0	0	1	1	1	1
AUR83738.1	NP_059596.1	1.9e-84	277.6	5.6	2e-84	277.4	5.6	1	1	0	0	1	1	1	1
NP_037690.1	NP_059596.1	1.9e-84	277.5	3.8	2.2e-84	277.3	3.8	1	1	0	0	1	1	1	1
AUR95823.1	NP_059596.1	3.3e-84	276.8	6.1	3.6e-84	276.6	6.1	1	1	0	0	1	1	1	1
AUR84618.1	NP_059596.1	7e-84	275.7	5.9	7.8e-84	275.5	5.9	1	1	0	0	1	1	1	1
AUR90562.1	NP_059596.1	5.8e-83	272.7	11.5	6.6e-83	272.5	11.5	1	1	0	0	1	1	1	1
AUR91709.1	NP_059596.1	5.8e-83	272.7	11.5	6.6e-83	272.5	11.5	1	1	0	0	1	1	1	1
AUR86483.1	NP_059596.1	1.9e-82	271	12.7	2.2e-82	270.8	12.7	1	1	0	0	1	1	1	1
AUR84932.1	NP_059596.1	3.8e-82	270	13.3	4.3e-82	269.8	13.3	1	1	0	0	1	1	1	1
AUR88100.1	NP_059596.1	3.8e-82	270	13.3	4.3e-82	269.8	13.3	1	1	0	0	1	1	1	1
AUR92736.1	NP_059596.1	8.4e-75	246	3.2	9.8e-75	245.8	3.2	1	1	0	0	1	1	1	1
AUR88515.1	NP_059596.1	1.4e-74	245.3	4.3	1.7e-74	245	4.3	1	1	0	0	1	1	1	1
AUR88586.1	NP_059596.1	1.4e-74	245.3	4.3	1.7e-74	245	4.3	1	1	0	0	1	1	1	1
AUR97472.1	NP_059596.1	1.6e-74	245.1	5	1.8e-74	244.9	5	1	1	0	0	1	1	1	1
AUR89775.1	NP_059596.1	1.8e-74	244.9	3.8	2.3e-74	244.6	3.8	1	1	0	0	1	1	1	1
AUR88648.1	NP_059596.1	2.3e-74	244.6	2.7	2.7e-74	244.4	2.7	1	1	0	0	1	1	1	1
AUR92446.1	NP_059596.1	2.3e-74	244.6	2.7	2.7e-74	244.4	2.7	1	1	0	0	1	1	1	1
AUR96632.1	NP_059596.1	2.3e-74	244.6	4.2	2.7e-74	244.4	4.2	1	1	0	0	1	1	1	1
AUR89838.1	NP_059596.1	3.1e-74	244.2	4.6	3.6e-74	244	4.6	1	1	0	0	1	1	1	1
AUR96565.1	NP_059596.1	5.8e-74	243.3	3.7	6.8e-74	243.1	3.7	1	1	0	0	1	1	1	1
AUR99484.1	NP_059596.1	5.8e-74	243.3	3.7	6.8e-74	243.1	3.7	1	1	0	0	1	1	1	1
AUR86950.1	NP_059596.1	3e-67	221.3	1.8	3.5e-67	221.1	1.8	1	1	0	0	1	1	1	1
AUR83855.1	NP_059596.1	4.3e-67	220.8	2	5e-67	220.6	2	1	1	0	0	1	1	1	1
AUR89981.1	NP_059596.1	4.6e-67	220.8	2.3	5.3e-67	220.6	2.3	1	1	0	0	1	1	1	1
AUR81315.1	NP_059596.1	8.4e-67	219.9	1.3	9.7e-67	219.7	1.3	1	1	0	0	1	1	1	1
AUR85060.1	NP_059596.1	8.4e-67	219.9	1.3	9.7e-67	219.7	1.3	1	1	0	0	1	1	1	1
AUR83673.1	NP_059596.1	9.3e-67	219.8	1.6	1.1e-66	219.5	1.6	1	1	0	0	1	1	1	1
AUR85687.1	NP_059596.1	9.5e-67	219.7	1.3	1.1e-66	219.5	1.3	1	1	0	0	1	1	1	1
AUR93861.1	NP_059596.1	2.3e-65	215.2	0.5	2.6e-65	215	0.5	1	1	0	0	1	1	1	1
AUR93927.1	NP_059596.1	2.3e-65	215.2	0.5	2.6e-65	215	0.5	1	1	0	0	1	1	1	1
AUR93993.1	NP_059596.1	2.3e-65	215.2	0.5	2.6e-65	215	0.5	1	1	0	0	1	1	1	1
AUR91201.1	NP_059596.1	1e-64	213.1	0.7	1.2e-64	212.9	0.7	1	1	0	0	1	1	1	1
AUR95378.1	NP_059596.1	1.3e-63	209.5	0.9	1.5e-63	209.3	0.9	1	1	0	0	1	1	1	1
YP_950571.1	NP_059596.1	5.5e-54	178	2.4	8.1e-54	177.5	2.4	1.1	1	0	0	1	1	1	1
YP_529602.1	NP_059596.1	8.1e-52	171	4	1e-51	170.6	4	1.2	1	1	0	1	1	1	1
YP_001110780.1	NP_059596.1	3.4e-51	168.9	6.5	4.4e-51	168.6	6.5	1.2	1	0	0	1	1	1	1
AUR84370.1	NP_059596.1	4.5e-44	145.7	0.8	5.4e-44	145.4	0.8	1	1	0	0	1	1	1	1
NP_438125.1	NP_059596.1	7.1e-44	145	3.9	1e-43	144.5	3.9	1.2	1	0	0	1	1	1	1
NP_795557.1	NP_059596.1	7.1e-44	145	3.9	1e-43	144.5	3.9	1.2	1	0	0	1	1	1	1
YP_239905.1	NP_059596.1	9.2e-43	141.4	0.7	1.3e-42	140.9	0.7	1.3	1	1	0	1	1	1	1
NP_061607.1	NP_059596.1	1.8e-42	140.5	0.5	2.6e-42	139.9	0.5	1.3	1	1	0	1	1	1	1
NP_150142.1	NP_059596.1	2.2e-42	140.2	5	3.3e-42	139.6	5	1.2	1	0	0	1	1	1	1
YP_240790.1	NP_059596.1	3.5e-42	139.5	1.7	4.8e-42	139	1.7	1.2	1	0	0	1	1	1	1
YP_001468429.1	NP_059596.1	7.6e-42	138.4	0.9	9.9e-42	138	0.9	1.2	1	0	0	1	1	1	1
YP_762580.1	NP_059596.1	1.9e-41	137.1	5.2	2.1e-41	136.9	5.2	1.1	1	0	0	1	1	1	1
NP_038308.1	NP_059596.1	2.6e-40	133.4	8.2	3.8e-40	132.9	8.2	1.3	1	0	0	1	1	1	1
YP_240203.1	NP_059596.1	1.4e-39	131	1.2	1.9e-39	130.6	1.2	1.1	1	0	0	1	1	1	1
AUR93128.1	NP_059596.1	1.7e-39	130.7	0.4	2.5e-39	130.2	0.3	1.3	1	1	0	1	1	1	1
AUR95724.1	NP_059596.1	1.7e-39	130.7	0.3	2.6e-39	130.1	0.3	1.3	1	1	0	1	1	1	1
AUR95764.1	NP_059596.1	1.7e-39	130.7	0.3	2.6e-39	130.1	0.3	1.3	1	1	0	1	1	1	1
AUR93175.1	NP_059596.1	1.8e-39	130.6	0.2	2.8e-39	130	0.1	1.3	1	1	0	1	1	1	1
YP_112530.1	NP_059596.1	4.1e-38	126.2	0	5.2e-38	125.9	0	1.1	1	0	0	1	1	1	1
NP_043534.1	NP_059596.1	4.6e-37	122.8	5.7	5.5e-37	122.5	5.7	1	1	0	0	1	1	1	1
YP_001552302.1	NP_059596.1	2.1e-32	107.6	0.1	3.8e-32	106.7	0.1	1.4	1	1	0	1	1	1	1
YP_655929.1	NP_059596.1	2.9e-30	100.6	0.1	3.5e-30	100.3	0.1	1.1	1	0	0	1	1	1	1
YP_001285915.1	NP_059596.1	1.6e-28	94.9	0	1.9e-28	94.7	0	1	1	0	0	1	1	1	1
YP_003917.1	NP_059596.1	1.1e-26	88.9	1.9	1.1e-26	88.9	1.9	1.3	1	1	0	1	1	1	1
YP_006369.1	NP_059596.1	7e-26	86.3	0.4	1.1e-25	85.6	0.4	1.3	1	0	0	1	1	1	1
YP_224187.1	NP_059596.1	1.3e-25	85.4	0.7	2.1e-25	84.7	0.7	1.3	1	0	0	1	1	1	1
NP_720291.1	NP_059596.1	2.2e-25	84.6	0.3	3.7e-25	83.9	0.3	1.3	1	0	0	1	1	1	1
YP_398992.1	NP_059596.1	3.1e-25	84.1	0	4.2e-25	83.7	0	1.2	1	0	0	1	1	1	1
NP_958204.1	NP_059596.1	1.7e-24	81.7	1.3	2.6e-24	81.1	1.3	1.3	1	0	0	1	1	1	1
AUR85400.1	NP_059596.1	5.2e-23	76.9	0.1	8.1e-23	76.3	0.1	1.2	1	0	0	1	1	1	1
AUR91832.1	NP_059596.1	6.9e-23	76.5	0.2	1.1e-22	75.9	0.2	1.2	1	0	0	1	1	1	1
AUR89706.1	NP_059596.1	9.1e-23	76.1	0.1	1.4e-22	75.5	0.1	1.2	1	0	0	1	1	1	1
YP_277519.1	NP_059596.1	1.4e-22	75.5	0.1	1.7e-22	75.2	0.1	1	1	0	0	1	1	1	1
AUR86123.1	NP_059596.1	1.8e-22	75.1	0.1	2.8e-22	74.5	0.1	1.2	1	0	0	1	1	1	1
AUR91937.1	NP_059596.1	1.8e-22	75.1	0.2	2.8e-22	74.5	0.2	1.2	1	0	0	1	1	1	1
AUR89902.1	NP_059596.1	3.2e-22	74.3	0.1	5.5e-22	73.5	0.1	1.3	1	0	0	1	1	1	1
AUR91997.1	NP_059596.1	3.2e-22	74.3	0.1	5.5e-22	73.5	0.1	1.3	1	0	0	1	1	1	1
AUR93071.1	NP_059596.1	4.2e-22	73.9	0.1	6.5e-22	73.3	0.1	1.2	1	0	0	1	1	1	1
AUR88160.1	NP_059596.1	1.5e-21	72.1	0.2	2.3e-21	71.5	0.2	1.2	1	0	0	1	1	1	1
YP_001285543.1	NP_059596.1	2e-21	71.7	2.4	2e-21	71.7	2.4	1.5	1	1	0	1	1	1	1
AUR97530.1	NP_059596.1	2.7e-21	71.3	0.1	4.2e-21	70.7	0.1	1.2	1	0	0	1	1	1	1
NP_061548.2	NP_059596.1	3.9e-21	70.7	0	5e-21	70.4	0	1.2	1	0	0	1	1	1	1
NP_958570.1	NP_059596.1	5.4e-20	67	4.8	6.3e-20	66.8	0.2	2.2	2	0	0	2	2	2	1
YP_001285785.1	NP_059596.1	7.1e-20	66.6	0	1e-19	66.1	0	1.2	1	0	0	1	1	1	1
AUR91886.1	NP_059596.1	1.7e-16	55.6	0.3	2.4e-16	55.1	0.3	1.2	1	0	0	1	1	1	1
AUR94049.1	NP_059596.1	1.7e-16	55.6	0.3	2.4e-16	55.1	0.3	1.2	1	0	0	1	1	1	1
NP_958522.1	NP_059596.1	4e-16	54.4	3.8	4e-16	54.4	3.8	2.2	1	1	0	2	2	1	1
AUR90624.1	NP_059596.1	2.6e-11	38.7	0	4e-11	38.1	0	1.2	1	0	0	1	1	1	1
YP_240125.1	NP_059596.1	5.6e-10	34.3	7.2	1e-09	33.5	7.2	1.4	1	1	0	1	1	1	1
YP_001004345.1	NP_059596.1	7.4e-09	30.7	9.7	1.2e-08	30	9.7	1.4	1	1	0	1	1	1	1
NP_075480.1	NP_059596.1	1.8e-08	29.4	9.5	2.8e-08	28.8	9.5	1.4	1	1	0	1	1	1	1
NP_061607.1	NP_061607.1	4.4e-116	380.4	3.4	4.9e-116	380.3	3.4	1	1	0	0	1	1	1	1
YP_240790.1	NP_061607.1	8e-116	379.6	3.4	9e-116	379.4	3.4	1	1	0	0	1	1	1	1
YP_239905.1	NP_061607.1	1.8e-115	378.4	3.8	2e-115	378.3	3.8	1	1	0	0	1	1	1	1
YP_240203.1	NP_061607.1	4.7e-99	324.8	5.3	5.2e-99	324.7	5.3	1	1	0	0	1	1	1	1
NP_438125.1	NP_061607.1	2.8e-76	250.4	5.5	3.8e-76	250	5.5	1.2	1	1	0	1	1	1	1
NP_795557.1	NP_061607.1	2.8e-76	250.4	5.5	3.8e-76	250	5.5	1.2	1	1	0	1	1	1	1
YP_001468429.1	NP_061607.1	2.1e-59	195.2	2.6	2.5e-59	195	2.6	1.2	1	0	0	1	1	1	1
AUR93861.1	NP_061607.1	3.3e-53	175	0.5	4.1e-53	174.7	0.5	1.1	1	0	0	1	1	1	1
AUR93927.1	NP_061607.1	3.3e-53	175	0.5	4.1e-53	174.7	0.5	1.1	1	0	0	1	1	1	1
AUR93993.1	NP_061607.1	3.3e-53	175	0.5	4.1e-53	174.7	0.5	1.1	1	0	0	1	1	1	1
AUR97472.1	NP_061607.1	4.3e-53	174.6	1.8	5.5e-53	174.3	1.8	1.2	1	1	0	1	1	1	1
AUR89838.1	NP_061607.1	7.8e-53	173.8	2.5	9.5e-53	173.5	2.5	1.2	1	0	0	1	1	1	1
AUR92736.1	NP_061607.1	1.1e-52	173.3	0.6	1.5e-52	172.8	0.4	1.2	1	1	0	1	1	1	1
AUR88515.1	NP_061607.1	1.4e-52	172.9	1.2	1.8e-52	172.6	1.2	1.2	1	1	0	1	1	1	1
AUR88586.1	NP_061607.1	1.4e-52	172.9	1.2	1.8e-52	172.6	1.2	1.2	1	1	0	1	1	1	1
AUR88648.1	NP_061607.1	2.4e-52	172.2	0.8	3.2e-52	171.8	0.6	1.2	1	1	0	1	1	1	1
AUR92446.1	NP_061607.1	2.4e-52	172.2	0.8	3.2e-52	171.8	0.6	1.2	1	1	0	1	1	1	1
AUR89775.1	NP_061607.1	3e-52	171.8	1.2	3.8e-52	171.5	1.2	1.2	1	1	0	1	1	1	1
AUR96565.1	NP_061607.1	3.4e-52	171.7	2	4.2e-52	171.4	2	1.2	1	0	0	1	1	1	1
AUR99484.1	NP_061607.1	3.4e-52	171.7	2	4.2e-52	171.4	2	1.2	1	0	0	1	1	1	1
AUR91201.1	NP_061607.1	4.6e-52	171.2	0.8	5.6e-52	171	0.8	1.1	1	0	0	1	1	1	1
AUR96632.1	NP_061607.1	5.3e-52	171	1.2	6.7e-52	170.7	1.2	1.2	1	1	0	1	1	1	1
AUR95378.1	NP_061607.1	8.5e-52	170.4	0.7	1e-51	170.1	0.7	1.1	1	0	0	1	1	1	1
AUR81315.1	NP_061607.1	9.8e-52	170.2	0.9	1.1e-51	170	0.9	1	1	0	0	1	1	1	1
AUR85060.1	NP_061607.1	9.8e-52	170.2	0.9	1.1e-51	170	0.9	1	1	0	0	1	1	1	1
AUR89981.1	NP_061607.1	1.7e-51	169.4	1.4	2e-51	169.1	1.4	1.1	1	0	0	1	1	1	1
AUR86950.1	NP_061607.1	1.7e-51	169.4	1.2	2.1e-51	169.1	1.2	1.1	1	0	0	1	1	1	1
AUR83855.1	NP_061607.1	3.1e-51	168.5	1.3	3.7e-51	168.3	1.3	1.1	1	0	0	1	1	1	1
AUR83673.1	NP_061607.1	3.4e-51	168.4	1.2	4.1e-51	168.1	1.2	1.1	1	0	0	1	1	1	1
YP_655929.1	NP_061607.1	5e-51	167.9	0.2	5.8e-51	167.7	0.2	1.2	1	0	0	1	1	1	1
YP_001285915.1	NP_061607.1	6.8e-51	167.4	0	7.8e-51	167.2	0	1	1	0	0	1	1	1	1
AUR85687.1	NP_061607.1	6.9e-51	167.4	0.9	8.1e-51	167.2	0.9	1.1	1	0	0	1	1	1	1
AUR84370.1	NP_061607.1	7.6e-49	160.7	1.4	8.1e-49	160.6	1.4	1.1	1	0	0	1	1	1	1
YP_003917.1	NP_061607.1	1.5e-45	149.9	1.3	2e-45	149.6	1.3	1.3	1	1	0	1	1	1	1
YP_398992.1	NP_061607.1	1.6e-44	146.6	0.1	2.3e-44	146.1	0.1	1.3	1	1	0	1	1	1	1
YP_112530.1	NP_061607.1	2.4e-44	146	0.1	2.6e-44	145.9	0.1	1.1	1	0	0	1	1	1	1
YP_277519.1	NP_061607.1	3.8e-44	145.4	0.4	4.1e-44	145.3	0.4	1	1	0	0	1	1	1	1
AUR96847.1	NP_061607.1	7.2e-43	141.2	7.7	9e-43	140.9	7.7	1.2	1	1	0	1	1	1	1
AUR96907.1	NP_061607.1	7.2e-43	141.2	7.7	9e-43	140.9	7.7	1.2	1	1	0	1	1	1	1
AUR97598.1	NP_061607.1	6.1e-41	134.9	4.7	7.3e-41	134.7	4.7	1.2	1	1	0	1	1	1	1
NP_059596.1	NP_061607.1	6.4e-41	134.8	2.6	7.1e-41	134.7	2.6	1.1	1	0	0	1	1	1	1
YP_001285543.1	NP_061607.1	6.6e-41	134.8	1.3	6.6e-41	134.8	1.3	1.3	1	1	0	1	1	1	1
YP_001285785.1	NP_061607.1	1.2e-40	133.9	0	1.5e-40	133.6	0	1	1	0	0	1	1	1	1
NP_037726.1	NP_061607.1	2.2e-39	129.8	2.7	3.7e-39	129.1	2.7	1.4	1	1	0	1	1	1	1
AUR90562.1	NP_061607.1	3e-39	129.4	7.6	3.5e-39	129.1	7.6	1.2	1	0	0	1	1	1	1
AUR91709.1	NP_061607.1	3e-39	129.4	7.6	3.5e-39	129.1	7.6	1.2	1	0	0	1	1	1	1
AUR86483.1	NP_061607.1	4e-39	129	8.4	4.8e-39	128.7	8.4	1.2	1	0	0	1	1	1	1
AUR95823.1	NP_061607.1	5.7e-39	128.5	4.3	8.1e-39	128	4.3	1.3	1	1	0	1	1	1	1
NP_037690.1	NP_061607.1	6.1e-39	128.4	2.9	1e-38	127.7	2.9	1.3	1	1	0	1	1	1	1
AUR84618.1	NP_061607.1	9.7e-39	127.7	4	1.3e-38	127.2	4	1.3	1	1	0	1	1	1	1
AUR83738.1	NP_061607.1	1.3e-38	127.3	4.1	1.7e-38	126.9	4.1	1.3	1	1	0	1	1	1	1
AUR84932.1	NP_061607.1	1.6e-38	127	7.8	1.9e-38	126.7	7.8	1.2	1	1	0	1	1	1	1
AUR88100.1	NP_061607.1	1.6e-38	127	7.8	1.9e-38	126.7	7.8	1.2	1	1	0	1	1	1	1
AUR93128.1	NP_061607.1	1.9e-38	126.7	0.7	2.9e-38	126.2	0.7	1.3	1	1	0	1	1	1	1
AUR95724.1	NP_061607.1	6.5e-38	125	0.8	1e-37	124.4	0.8	1.3	1	1	0	1	1	1	1
AUR95764.1	NP_061607.1	6.5e-38	125	0.8	1e-37	124.4	0.8	1.3	1	1	0	1	1	1	1
AUR93175.1	NP_061607.1	1.1e-37	124.2	0.7	1.6e-37	123.8	0.7	1.2	1	0	0	1	1	1	1
YP_950571.1	NP_061607.1	4.9e-37	122.1	1.7	6.8e-37	121.7	1.7	1.2	1	0	0	1	1	1	1
NP_061548.2	NP_061607.1	1.2e-36	120.9	0.1	1.6e-36	120.5	0.1	1.2	1	0	0	1	1	1	1
YP_001552302.1	NP_061607.1	5.4e-36	118.7	0.2	7e-36	118.4	0.2	1.2	1	0	0	1	1	1	1
NP_958570.1	NP_061607.1	1.6e-33	110.6	0.3	1.6e-33	110.6	0.3	2	2	0	0	2	2	2	1
YP_762580.1	NP_061607.1	2.9e-33	109.8	3.6	3.2e-33	109.7	3.6	1.1	1	0	0	1	1	1	1
YP_001110780.1	NP_061607.1	1.4e-30	101	6.7	1.6e-30	100.9	6.7	1.1	1	0	0	1	1	1	1
YP_529602.1	NP_061607.1	2.1e-30	100.5	6	2.3e-30	100.3	6	1.1	1	0	0	1	1	1	1
NP_958522.1	NP_061607.1	1.5e-23	78	14.2	5.3e-23	76.3	14.1	1.9	1	1	0	1	1	1	1
AUR91886.1	NP_061607.1	9e-22	72.3	0.6	1.4e-21	71.6	0.6	1.2	1	0	0	1	1	1	1
AUR94049.1	NP_061607.1	9e-22	72.3	0.6	1.4e-21	71.6	0.6	1.2	1	0	0	1	1	1	1
NP_043534.1	NP_061607.1	7.9e-17	56.1	6.1	1.3e-16	55.4	6.1	1.3	1	1	0	1	1	1	1
NP_150142.1	NP_061607.1	2.8e-13	44.5	3.2	4.2e-13	43.9	3.2	1.2	1	0	0	1	1	1	1
NP_038308.1	NP_061607.1	4.4e-13	43.9	6.9	5.3e-13	43.6	6.9	1.1	1	0	0	1	1	1	1
NP_075480.1	NP_061607.1	6.9e-12	40	8.9	2.2e-11	38.3	8.9	1.7	1	1	0	1	1	1	1
YP_001004345.1	NP_061607.1	8.2e-12	39.7	9.6	2.4e-11	38.2	9.6	1.7	1	1	0	1	1	1	1
YP_240125.1	NP_061607.1	8.7e-12	39.6	6.8	4.2e-11	37.4	6.8	1.8	1	1	0	1	1	1	1
NP_817519.1	NP_061607.1	6.6e-07	23.7	0	1.6e-06	22.4	0	1.5	2	0	0	2	2	2	1
YP_654825.1	NP_061607.1	6.6e-07	23.7	0	1.6e-06	22.4	0	1.5	2	0	0	2	2	2	1
NP_075480.1	NP_075480.1	1.5e-132	434.4	14.3	1.7e-132	434.3	14.3	1	1	0	0	1	1	1	1
YP_001004345.1	NP_075480.1	2e-132	434.1	14.5	2.2e-132	433.9	14.5	1	1	0	0	1	1	1	1
YP_240125.1	NP_075480.1	2.6e-116	381.4	9.8	2.9e-116	381.2	9.8	1	1	0	0	1	1	1	1
NP_958570.1	NP_075480.1	2.7e-36	119.8	11.1	1.7e-25	84.5	0.1	3	1	1	2	3	3	3	2
NP_438125.1	NP_075480.1	2.3e-29	97.2	6.8	2.7e-28	93.7	3.4	2.4	2	1	1	3	3	3	1
NP_795557.1	NP_075480.1	2.3e-29	97.2	6.8	2.7e-28	93.7	3.4	2.4	2	1	1	3	3	3	1
YP_240790.1	NP_075480.1	2e-28	94.1	3.1	2.4e-25	84.1	3.1	2	1	1	1	2	2	2	2
NP_061607.1	NP_075480.1	2.4e-28	93.8	2.7	2.9e-25	83.8	2.7	2	1	1	1	2	2	2	2
YP_239905.1	NP_075480.1	1.1e-27	91.6	3.2	1.5e-24	81.5	3.2	2	1	1	1	2	2	2	2
YP_240203.1	NP_075480.1	1.2e-24	81.7	2.1	2e-21	71.2	2	2	1	1	1	2	2	2	2
YP_001468429.1	NP_075480.1	1.7e-22	74.7	2.1	6.3e-19	63	1.8	2.2	1	1	1	2	2	2	2
AUR89981.1	NP_075480.1	1.1e-15	52.5	0.6	2.5e-10	34.9	0.4	2.1	1	1	1	2	2	2	2
AUR83855.1	NP_075480.1	2.5e-15	51.3	0.4	1.4e-12	42.3	0.4	2.1	1	1	0	1	1	1	1
AUR85687.1	NP_075480.1	2.8e-15	51.1	0.3	1.5e-12	42.2	0.3	2.1	1	1	0	1	1	1	1
AUR86950.1	NP_075480.1	3.3e-15	50.9	0.3	1.8e-12	41.9	0.3	2.1	1	1	0	1	1	1	1
AUR81315.1	NP_075480.1	3.8e-15	50.7	0.2	2e-12	41.8	0.2	2.2	1	1	0	1	1	1	1
AUR85060.1	NP_075480.1	3.8e-15	50.7	0.2	2e-12	41.8	0.2	2.2	1	1	0	1	1	1	1
AUR97472.1	NP_075480.1	3.9e-15	50.7	0.6	1.8e-13	45.2	0.6	2.1	1	1	0	1	1	1	1
AUR83673.1	NP_075480.1	4e-15	50.6	0.3	2.3e-12	41.6	0.2	2.2	1	1	0	1	1	1	1
AUR84370.1	NP_075480.1	4.4e-15	50.5	0.3	1.5e-10	35.6	0.3	2.1	1	1	1	2	2	2	2
AUR89838.1	NP_075480.1	5e-15	50.3	0.6	2.2e-13	44.9	0.5	2.2	1	1	0	1	1	1	1
AUR89775.1	NP_075480.1	1.4e-14	48.8	0.6	7.4e-13	43.2	0.6	2.2	1	1	0	1	1	1	1
AUR88515.1	NP_075480.1	2.3e-14	48.2	0.5	1.3e-12	42.4	0.4	2.2	1	1	0	1	1	1	1
AUR88586.1	NP_075480.1	2.3e-14	48.2	0.5	1.3e-12	42.4	0.4	2.2	1	1	0	1	1	1	1
YP_112530.1	NP_075480.1	7.2e-14	46.5	0.2	1.4e-11	39.1	0.1	2.1	1	1	1	2	2	2	1
AUR88648.1	NP_075480.1	8.9e-14	46.2	0.4	6.9e-12	40	0.4	2.2	1	1	0	1	1	1	1
AUR92446.1	NP_075480.1	8.9e-14	46.2	0.4	6.9e-12	40	0.4	2.2	1	1	0	1	1	1	1
AUR93861.1	NP_075480.1	1.2e-13	45.8	0.4	6.4e-12	40.1	0.4	2.1	1	1	0	1	1	1	1
AUR93927.1	NP_075480.1	1.2e-13	45.8	0.4	6.4e-12	40.1	0.4	2.1	1	1	0	1	1	1	1
AUR93993.1	NP_075480.1	1.2e-13	45.8	0.4	6.4e-12	40.1	0.4	2.1	1	1	0	1	1	1	1
AUR96565.1	NP_075480.1	1.4e-13	45.6	0.3	8.3e-12	39.8	0.3	2.2	1	1	0	1	1	1	1
AUR99484.1	NP_075480.1	1.4e-13	45.6	0.3	8.3e-12	39.8	0.3	2.2	1	1	0	1	1	1	1
YP_001285915.1	NP_075480.1	2.8e-13	44.6	0.4	1.5e-11	38.9	0.3	2.1	1	1	1	2	2	2	1
AUR96632.1	NP_075480.1	3.1e-13	44.4	0.6	1.7e-11	38.7	0.6	2.2	1	1	0	1	1	1	1
AUR92736.1	NP_075480.1	5.1e-13	43.7	0.6	3.1e-11	37.9	0.6	2.2	1	1	0	1	1	1	1
AUR95378.1	NP_075480.1	6.2e-13	43.5	0.5	4.2e-11	37.5	0.5	2.2	1	1	0	1	1	1	1
AUR91201.1	NP_075480.1	1e-12	42.7	0.4	5.8e-11	37	0.4	2.2	1	1	0	1	1	1	1
YP_001285543.1	NP_075480.1	1.1e-11	39.3	2.4	2.1e-10	35.2	2.4	2.1	1	1	0	1	1	1	1
YP_398992.1	NP_075480.1	1e-10	36.2	0.4	2.6e-08	28.3	0.1	2.2	1	1	1	2	2	2	1
NP_061548.2	NP_075480.1	1.1e-10	36.1	0	1.8e-10	35.4	0	1.3	1	0	0	1	1	1	1
YP_003917.1	NP_075480.1	6.8e-10	33.5	1.4	8.2e-09	30	0.2	2.2	1	1	1	2	2	2	1
YP_277519.1	NP_075480.1	7e-10	33.5	0.4	2.3e-08	28.5	0.1	2	1	1	1	2	2	2	1
YP_655929.1	NP_075480.1	7.8e-10	33.3	0.1	1.1e-08	29.6	0.1	2	1	1	1	2	2	2	1
NP_958522.1	NP_075480.1	9.1e-10	33.1	1.4	9.1e-10	33.1	1.4	3	2	2	0	2	2	2	1
YP_001552302.1	NP_075480.1	4.4e-09	30.9	0.3	1.2e-05	19.6	0	2.5	1	1	1	2	2	2	2
NP_037726.1	NP_075480.1	5.3e-09	30.6	3	6.9e-08	27	1.4	2.1	2	0	0	2	2	2	1
NP_037690.1	NP_075480.1	8.3e-09	30	2.9	1.1e-07	26.3	1.4	2.1	2	0	0	2	2	2	1
YP_950571.1	NP_075480.1	1e-08	29.7	0.9	8.8e-07	23.3	0.4	2.2	2	0	0	2	2	2	1
AUR90562.1	NP_075480.1	1.7e-08	29	8	2.2e-06	22	7.7	2.2	1	1	0	1	1	1	1
AUR91709.1	NP_075480.1	1.7e-08	29	8	2.2e-06	22	7.7	2.2	1	1	0	1	1	1	1
AUR93128.1	NP_075480.1	2.8e-08	28.3	1.6	2e-06	22.2	0.1	2.5	1	1	1	2	2	2	1
AUR93175.1	NP_075480.1	3e-08	28.2	0.9	3.2e-06	21.5	0.1	2.4	1	1	1	2	2	2	1
AUR95724.1	NP_075480.1	4.1e-08	27.7	1.6	3.2e-06	21.5	0.2	2.5	1	1	1	2	2	2	1
AUR95764.1	NP_075480.1	4.1e-08	27.7	1.6	3.2e-06	21.5	0.2	2.5	1	1	1	2	2	2	1
AUR86483.1	NP_075480.1	4.5e-08	27.6	9.4	5.8e-06	20.7	9	2.2	1	1	0	1	1	1	1
AUR96847.1	NP_075480.1	6.8e-08	27	9.1	1.2e-05	19.6	8.9	2.1	1	1	0	1	1	1	1
AUR96907.1	NP_075480.1	6.8e-08	27	9.1	1.2e-05	19.6	8.9	2.1	1	1	0	1	1	1	1
AUR95823.1	NP_075480.1	7.2e-08	26.9	4.6	4.9e-06	20.9	3.7	2.2	1	1	0	2	2	2	1
AUR84618.1	NP_075480.1	7.4e-08	26.9	5.2	4.5e-06	21	5.3	2.2	1	1	0	1	1	1	1
YP_001285785.1	NP_075480.1	7.7e-08	26.8	0	1.1e-07	26.3	0	1.2	1	0	0	1	1	1	1
AUR83738.1	NP_075480.1	8.1e-08	26.7	4.6	5.2e-06	20.8	3.5	2.2	1	1	0	2	2	2	1
YP_529602.1	NP_075480.1	1.1e-07	26.3	5.2	3.5e-06	21.4	5.2	2.3	1	1	0	1	1	1	1
YP_001110780.1	NP_075480.1	1.2e-07	26.2	5.5	3.6e-06	21.4	5.5	2.2	1	1	0	1	1	1	1
NP_059596.1	NP_075480.1	1.3e-07	26.1	3.5	1.6e-06	22.5	1.6	2.2	1	1	0	2	2	2	1
AUR97598.1	NP_075480.1	1.4e-07	25.9	5.1	0.0001	16.6	1.7	2.2	1	1	1	2	2	2	2
AUR84932.1	NP_075480.1	2.3e-07	25.2	9.6	2.3e-05	18.7	9	2.1	1	1	0	1	1	1	1
AUR88100.1	NP_075480.1	2.3e-07	25.2	9.6	2.3e-05	18.7	9	2.1	1	1	0	1	1	1	1
NP_150142.1	NP_075480.1	1.9e-06	22.3	0.4	1.9e-06	22.3	0.4	1.5	2	0	0	2	2	1	1
YP_762580.1	NP_075480.1	2.7e-06	21.7	2.8	2.7e-06	21.7	2.8	1.9	1	1	1	2	2	2	1
NP_150142.1	NP_150142.1	5.4e-117	384.2	8.8	6.1e-117	384	8.8	1	1	0	0	1	1	1	1
NP_038308.1	NP_150142.1	1.2e-90	297.9	10.1	1.4e-90	297.7	10.1	1	1	0	0	1	1	1	1
YP_950571.1	NP_150142.1	4.7e-71	233.8	1.2	6.1e-71	233.5	1.2	1.1	1	0	0	1	1	1	1
YP_001110780.1	NP_150142.1	4.6e-63	207.7	6.7	5.7e-63	207.4	6.7	1	1	0	0	1	1	1	1
YP_529602.1	NP_150142.1	1.2e-62	206.4	6.5	1.4e-62	206.1	6.5	1	1	0	0	1	1	1	1
AUR96847.1	NP_150142.1	1.2e-60	199.7	8.9	1.9e-60	199.1	8.9	1.3	1	1	0	1	1	1	1
AUR96907.1	NP_150142.1	1.2e-60	199.7	8.9	1.9e-60	199.1	8.9	1.3	1	1	0	1	1	1	1
NP_037726.1	NP_150142.1	2e-60	199	3	2.5e-60	198.7	3	1.1	1	0	0	1	1	1	1
NP_037690.1	NP_150142.1	2.1e-60	199	2.9	2.7e-60	198.6	2.9	1.1	1	0	0	1	1	1	1
NP_059596.1	NP_150142.1	3.5e-60	198.3	3	4.1e-60	198	3	1.2	1	0	0	1	1	1	1
AUR95823.1	NP_150142.1	5.4e-60	197.6	2.1	5.4e-60	197.6	2.1	1.3	1	1	0	1	1	1	1
AUR97598.1	NP_150142.1	7.7e-60	197.1	5.3	1.3e-59	196.4	5.2	1.4	1	1	0	1	1	1	1
AUR83738.1	NP_150142.1	1.2e-59	196.5	3.5	1.8e-59	195.9	3.5	1.3	1	1	0	1	1	1	1
AUR86483.1	NP_150142.1	1.2e-59	196.5	7.1	1.2e-59	196.5	7.1	1.2	1	1	0	1	1	1	1
AUR84618.1	NP_150142.1	1.4e-59	196.3	4	2.1e-59	195.7	4	1.3	1	1	0	1	1	1	1
AUR90562.1	NP_150142.1	2.4e-59	195.5	7.6	3.6e-59	194.9	7.6	1.3	1	1	0	1	1	1	1
AUR91709.1	NP_150142.1	2.4e-59	195.5	7.6	3.6e-59	194.9	7.6	1.3	1	1	0	1	1	1	1
AUR84932.1	NP_150142.1	2.4e-59	195.5	8.5	3.4e-59	195	8.5	1.2	1	1	0	1	1	1	1
AUR88100.1	NP_150142.1	2.4e-59	195.5	8.5	3.4e-59	195	8.5	1.2	1	1	0	1	1	1	1
NP_438125.1	NP_150142.1	4.7e-45	148.7	7.3	8.5e-45	147.9	7.3	1.4	1	1	0	1	1	1	1
NP_795557.1	NP_150142.1	4.7e-45	148.7	7.3	8.5e-45	147.9	7.3	1.4	1	1	0	1	1	1	1
YP_762580.1	NP_150142.1	5.7e-29	96.1	4.1	7e-29	95.8	4.1	1.1	1	0	0	1	1	1	1
NP_043534.1	NP_150142.1	4.6e-24	80	4.3	5.2e-24	79.9	4.3	1	1	0	0	1	1	1	1
YP_001468429.1	NP_150142.1	2.9e-15	51.3	5.6	7.9e-15	49.8	4.8	1.8	2	0	0	2	2	2	1
YP_112530.1	NP_150142.1	3.7e-14	47.6	0	5.2e-14	47.1	0	1.2	1	0	0	1	1	1	1
YP_240790.1	NP_150142.1	2.5e-12	41.6	1.6	3.5e-12	41.1	1.6	1.5	1	1	0	1	1	1	1
NP_061607.1	NP_150142.1	2.9e-12	41.4	1.6	4e-12	40.9	1.6	1.5	1	1	0	1	1	1	1
YP_239905.1	NP_150142.1	3.4e-12	41.2	2.2	4.7e-12	40.7	2.2	1.4	1	1	0	1	1	1	1
YP_240203.1	NP_150142.1	9.1e-10	33.3	6	1.2e-09	32.9	4.3	2	2	1	0	2	2	1	1
NP_061548.2	NP_150142.1	3.1e-09	31.5	0.1	1.4e-08	29.4	0.1	1.9	1	1	0	1	1	1	1
YP_240125.1	NP_150142.1	4.3e-09	31	2.3	7.3e-09	30.3	2.3	1.3	1	0	0	1	1	1	1
AUR89981.1	NP_150142.1	5.1e-09	30.8	1.2	9.4e-09	29.9	1.2	1.4	1	1	0	1	1	1	1
AUR83855.1	NP_150142.1	5.7e-09	30.6	0.8	1e-08	29.8	0.8	1.4	1	1	0	1	1	1	1
AUR83673.1	NP_150142.1	5.9e-09	30.6	0.7	1e-08	29.8	0.7	1.4	1	1	0	1	1	1	1
AUR93861.1	NP_150142.1	7.9e-09	30.2	0.7	1.9e-08	28.9	0.7	1.6	1	1	0	1	1	1	1
AUR93927.1	NP_150142.1	7.9e-09	30.2	0.7	1.9e-08	28.9	0.7	1.6	1	1	0	1	1	1	1
AUR93993.1	NP_150142.1	7.9e-09	30.2	0.7	1.9e-08	28.9	0.7	1.6	1	1	0	1	1	1	1
AUR86950.1	NP_150142.1	8.2e-09	30.1	0.7	1.3e-08	29.4	0.7	1.4	1	1	0	1	1	1	1
AUR81315.1	NP_150142.1	8.2e-09	30.1	0.5	1.3e-08	29.5	0.5	1.4	1	0	0	1	1	1	1
AUR85060.1	NP_150142.1	8.2e-09	30.1	0.5	1.3e-08	29.5	0.5	1.4	1	0	0	1	1	1	1
AUR85687.1	NP_150142.1	9.7e-09	29.9	0.4	1.6e-08	29.2	0.4	1.4	1	1	0	1	1	1	1
AUR97472.1	NP_150142.1	1.3e-08	29.5	2.6	4.9e-08	27.6	1.8	2.1	1	1	0	1	1	1	1
AUR84370.1	NP_150142.1	1.4e-08	29.3	1	2.1e-08	28.8	1	1.3	1	0	0	1	1	1	1
AUR89838.1	NP_150142.1	1.7e-08	29.1	3.5	7.6e-08	27	2.4	2.3	1	1	1	2	2	2	1
AUR88515.1	NP_150142.1	1.8e-08	29	2.6	3.7e-08	28	1.5	2	1	1	0	1	1	1	1
AUR88586.1	NP_150142.1	1.8e-08	29	2.6	3.7e-08	28	1.5	2	1	1	0	1	1	1	1
YP_001285543.1	NP_150142.1	2.2e-08	28.7	1.7	2.2e-08	28.7	1.7	1.6	2	0	0	2	2	2	1
AUR89775.1	NP_150142.1	3e-08	28.3	2.9	1.2e-07	26.3	2.8	2.1	1	1	0	1	1	1	1
AUR91201.1	NP_150142.1	3e-08	28.3	1	6.5e-08	27.2	1	1.6	1	1	0	1	1	1	1
YP_655929.1	NP_150142.1	4e-08	27.9	0.1	9.8e-06	20	0.1	2.3	2	1	0	2	2	2	1
AUR92736.1	NP_150142.1	5e-08	27.6	2.1	1.7e-07	25.8	2.1	2	1	1	0	1	1	1	1
AUR88648.1	NP_150142.1	5.2e-08	27.5	2.3	1.2e-07	26.4	1.3	2.1	1	1	0	1	1	1	1
AUR92446.1	NP_150142.1	5.2e-08	27.5	2.3	1.2e-07	26.4	1.3	2.1	1	1	0	1	1	1	1
NP_075480.1	NP_150142.1	6.1e-08	27.3	5.5	1.1e-07	26.4	5.5	1.4	1	0	0	1	1	1	1
AUR95378.1	NP_150142.1	6.7e-08	27.1	1.5	1.5e-07	26	1.5	1.6	1	1	0	1	1	1	1
YP_001004345.1	NP_150142.1	7.2e-08	27	5.6	1.2e-07	26.3	5.6	1.3	1	0	0	1	1	1	1
YP_001285915.1	NP_150142.1	8.3e-08	26.8	0.1	1.5e-07	26	0.1	1.3	1	0	0	1	1	1	1
AUR96565.1	NP_150142.1	9.3e-08	26.7	2.7	1.9e-07	25.7	1.6	2	1	1	1	2	2	2	1
AUR99484.1	NP_150142.1	9.3e-08	26.7	2.7	1.9e-07	25.7	1.6	2	1	1	1	2	2	2	1
AUR96632.1	NP_150142.1	1.2e-07	26.4	2.8	2.5e-07	25.3	1.9	1.9	1	1	1	2	2	2	1
YP_277519.1	NP_150142.1	1.5e-07	26	0.1	6.5e-07	23.9	0.1	1.8	2	0	0	2	2	2	1
YP_003917.1	NP_150142.1	1.9e-07	25.6	2.1	2.1e-07	25.5	1.1	1.9	1	1	0	1	1	1	1
YP_398992.1	NP_150142.1	3.1e-07	24.9	0.4	0.00013	16.3	0.1	2.2	2	0	0	2	2	2	1
AUR93175.1	NP_150142.1	4e-07	24.6	0.3	1.6e-06	22.6	0.3	2	1	1	0	1	1	1	1
AUR93128.1	NP_150142.1	4.6e-07	24.4	0.6	1.9e-06	22.4	0.4	2	1	1	0	1	1	1	1
AUR95724.1	NP_150142.1	5.9e-07	24	0.8	2e-06	22.3	0.5	2	1	1	0	1	1	1	1
AUR95764.1	NP_150142.1	5.9e-07	24	0.8	2e-06	22.3	0.5	2	1	1	0	1	1	1	1
NP_958522.1	NP_150142.1	7.4e-07	23.7	17.7	9.9e-07	23.3	11.2	2.2	1	1	1	2	2	2	1
YP_001552302.1	NP_150142.1	6.1e-06	20.7	0.1	1.6e-05	19.4	0.1	1.6	1	1	0	1	1	1	1
NP_958570.1	NP_150142.1	7.4e-06	20.5	0	7.4e-06	20.5	0	3	3	0	0	3	3	3	1
NP_438125.1	NP_438125.1	2.5e-97	319.7	10.1	2.7e-97	319.5	10.1	1	1	0	0	1	1	1	1
NP_795557.1	NP_438125.1	2.5e-97	319.7	10.1	2.7e-97	319.5	10.1	1	1	0	0	1	1	1	1
YP_950571.1	NP_438125.1	3.1e-76	250.6	1.5	4e-76	250.3	1.5	1	1	0	0	1	1	1	1
AUR95823.1	NP_438125.1	3.3e-66	217.9	6.8	3.5e-66	217.8	6.8	1	1	0	0	1	1	1	1
AUR84618.1	NP_438125.1	8.6e-66	216.5	6.8	9.2e-66	216.4	6.8	1	1	0	0	1	1	1	1
AUR83738.1	NP_438125.1	8.8e-66	216.5	6.7	9.4e-66	216.4	6.7	1	1	0	0	1	1	1	1
NP_061607.1	NP_438125.1	5.3e-62	204.1	2.6	6.2e-62	203.9	2.6	1	1	0	0	1	1	1	1
YP_240790.1	NP_438125.1	5.6e-62	204	2.2	6.7e-62	203.8	2.2	1	1	0	0	1	1	1	1
YP_239905.1	NP_438125.1	1e-61	203.2	2.6	1.2e-61	202.9	2.6	1	1	0	0	1	1	1	1
AUR86950.1	NP_438125.1	1.9e-60	199.1	2.8	2e-60	199	2.8	1	1	0	0	1	1	1	1
AUR89981.1	NP_438125.1	2e-60	199	3.1	2.1e-60	198.9	3.1	1	1	0	0	1	1	1	1
AUR81315.1	NP_438125.1	2.9e-60	198.4	2.3	3.1e-60	198.3	2.3	1	1	0	0	1	1	1	1
AUR85060.1	NP_438125.1	2.9e-60	198.4	2.3	3.1e-60	198.3	2.3	1	1	0	0	1	1	1	1
AUR83855.1	NP_438125.1	3.4e-60	198.2	3	3.6e-60	198.1	3	1	1	0	0	1	1	1	1
AUR83673.1	NP_438125.1	1.3e-59	196.2	2.7	1.4e-59	196.1	2.7	1	1	0	0	1	1	1	1
AUR85687.1	NP_438125.1	3.2e-59	195	2.2	3.5e-59	194.9	2.2	1	1	0	0	1	1	1	1
AUR97598.1	NP_438125.1	1.1e-58	193.2	8	1.3e-58	193	8	1	1	0	0	1	1	1	1
AUR96847.1	NP_438125.1	5.1e-57	187.8	11.6	5.9e-57	187.6	11.6	1	1	0	0	1	1	1	1
AUR96907.1	NP_438125.1	5.1e-57	187.8	11.6	5.9e-57	187.6	11.6	1	1	0	0	1	1	1	1
YP_001468429.1	NP_438125.1	1.4e-56	186.4	3.4	1.7e-56	186.1	3.4	1	1	0	0	1	1	1	1
AUR86483.1	NP_438125.1	6e-56	184.3	11.9	6.9e-56	184.1	11.9	1	1	0	0	1	1	1	1
YP_240203.1	NP_438125.1	1.1e-55	183.4	4.4	1.4e-55	183.1	4.4	1.1	1	0	0	1	1	1	1
AUR90562.1	NP_438125.1	1.7e-55	182.9	11	1.9e-55	182.7	11	1	1	0	0	1	1	1	1
AUR91709.1	NP_438125.1	1.7e-55	182.9	11	1.9e-55	182.7	11	1	1	0	0	1	1	1	1
AUR84932.1	NP_438125.1	2.8e-55	182.1	12.3	3.2e-55	181.9	12.3	1	1	0	0	1	1	1	1
AUR88100.1	NP_438125.1	2.8e-55	182.1	12.3	3.2e-55	181.9	12.3	1	1	0	0	1	1	1	1
AUR93861.1	NP_438125.1	4.8e-55	181.4	1.1	5.6e-55	181.1	1.1	1	1	0	0	1	1	1	1
AUR93927.1	NP_438125.1	4.8e-55	181.4	1.1	5.6e-55	181.1	1.1	1	1	0	0	1	1	1	1
AUR93993.1	NP_438125.1	4.8e-55	181.4	1.1	5.6e-55	181.1	1.1	1	1	0	0	1	1	1	1
NP_037726.1	NP_438125.1	8.8e-55	180.5	3.8	1e-54	180.3	3.8	1	1	0	0	1	1	1	1
NP_037690.1	NP_438125.1	1.4e-54	179.8	3.7	1.6e-54	179.6	3.7	1	1	0	0	1	1	1	1
AUR92736.1	NP_438125.1	4.2e-54	178.3	3.3	5e-54	178	3.3	1	1	0	0	1	1	1	1
AUR97472.1	NP_438125.1	4.9e-54	178	4.8	6e-54	177.8	4.8	1	1	0	0	1	1	1	1
AUR91201.1	NP_438125.1	7e-54	177.5	1.5	8.3e-54	177.3	1.5	1	1	0	0	1	1	1	1
AUR89838.1	NP_438125.1	7e-54	177.5	4.5	8.5e-54	177.3	4.5	1	1	0	0	1	1	1	1
AUR88648.1	NP_438125.1	7.5e-54	177.5	3.3	9.1e-54	177.2	3.3	1	1	0	0	1	1	1	1
AUR92446.1	NP_438125.1	7.5e-54	177.5	3.3	9.1e-54	177.2	3.3	1	1	0	0	1	1	1	1
AUR89775.1	NP_438125.1	9.6e-54	177.1	4	1.2e-53	176.8	4	1	1	0	0	1	1	1	1
AUR96565.1	NP_438125.1	1.3e-53	176.7	4	1.5e-53	176.4	4	1	1	0	0	1	1	1	1
AUR99484.1	NP_438125.1	1.3e-53	176.7	4	1.5e-53	176.4	4	1	1	0	0	1	1	1	1
YP_001110780.1	NP_438125.1	1.3e-53	176.6	7.8	1.6e-53	176.4	7.8	1	1	0	0	1	1	1	1
AUR96632.1	NP_438125.1	1.5e-53	176.4	4.2	1.8e-53	176.2	4.2	1	1	0	0	1	1	1	1
AUR88515.1	NP_438125.1	1.5e-53	176.4	4.2	1.9e-53	176.2	4.2	1	1	0	0	1	1	1	1
AUR88586.1	NP_438125.1	1.5e-53	176.4	4.2	1.9e-53	176.2	4.2	1	1	0	0	1	1	1	1
YP_529602.1	NP_438125.1	1.6e-53	176.4	7.4	1.9e-53	176.1	7.4	1	1	0	0	1	1	1	1
AUR95378.1	NP_438125.1	1.1e-52	173.7	1.8	1.2e-52	173.5	1.8	1	1	0	0	1	1	1	1
NP_059596.1	NP_438125.1	1.5e-52	173.2	4.2	1.6e-52	173.1	4.2	1	1	0	0	1	1	1	1
AUR84370.1	NP_438125.1	3.9e-51	168.6	1.8	4.8e-51	168.3	1.8	1.1	1	0	0	1	1	1	1
YP_655929.1	NP_438125.1	8.7e-48	157.6	0.1	1.1e-47	157.3	0.1	1.1	1	0	0	1	1	1	1
YP_001285915.1	NP_438125.1	3.9e-47	155.5	0.1	4.6e-47	155.2	0.1	1.1	1	0	0	1	1	1	1
NP_150142.1	NP_438125.1	4.9e-46	151.9	7.3	6.4e-46	151.5	7.3	1.1	1	0	0	1	1	1	1
YP_277519.1	NP_438125.1	1.2e-43	144.1	0.3	1.2e-43	144	0.3	1	1	0	0	1	1	1	1
YP_003917.1	NP_438125.1	2.7e-43	142.9	1.2	2.7e-43	142.9	1.2	1.3	1	1	0	1	1	1	1
YP_112530.1	NP_438125.1	9.2e-43	141.2	0	1e-42	141	0	1.1	1	0	0	1	1	1	1
YP_398992.1	NP_438125.1	7.9e-42	138.1	0.1	1e-41	137.8	0.1	1.2	1	0	0	1	1	1	1
NP_958570.1	NP_438125.1	1.4e-40	134	3.4	1.4e-40	134	3.4	1.6	1	1	1	2	2	2	1
NP_038308.1	NP_438125.1	3.4e-40	132.8	9.5	4.1e-40	132.5	9.5	1	1	0	0	1	1	1	1
YP_001285543.1	NP_438125.1	3.8e-38	126.1	5.4	5.4e-38	125.6	5.4	1.3	1	1	0	1	1	1	1
YP_001285785.1	NP_438125.1	6.6e-35	115.5	0	8.1e-35	115.2	0	1	1	0	0	1	1	1	1
AUR93175.1	NP_438125.1	7.4e-35	115.3	1.3	1.2e-34	114.7	1.3	1.3	1	0	0	1	1	1	1
AUR93128.1	NP_438125.1	9.5e-35	115	2.1	1.6e-34	114.2	2.1	1.4	1	0	0	1	1	1	1
AUR95724.1	NP_438125.1	1.2e-34	114.6	1	2.2e-34	113.8	1	1.4	1	1	0	1	1	1	1
AUR95764.1	NP_438125.1	1.2e-34	114.6	1	2.2e-34	113.8	1	1.4	1	1	0	1	1	1	1
YP_001552302.1	NP_438125.1	2.3e-32	107.2	0.5	3.1e-32	106.7	0.5	1.2	1	0	0	1	1	1	1
NP_061548.2	NP_438125.1	1.5e-29	98	0.1	2e-29	97.6	0.1	1.2	1	0	0	1	1	1	1
YP_762580.1	NP_438125.1	7.6e-28	92.4	4.3	8.9e-28	92.2	4.3	1.1	1	0	0	1	1	1	1
NP_958522.1	NP_438125.1	1.2e-21	72.1	18.7	5.2e-21	70	18.7	1.9	1	1	0	1	1	1	1
NP_043534.1	NP_438125.1	2.1e-20	68.1	12.4	6.4e-20	66.5	12.4	1.6	1	1	0	1	1	1	1
YP_240125.1	NP_438125.1	5.9e-20	66.6	7	9.2e-20	66	7	1.2	1	0	0	1	1	1	1
AUR91886.1	NP_438125.1	1.4e-19	65.3	0.5	2.6e-19	64.5	0.5	1.4	1	0	0	1	1	1	1
AUR94049.1	NP_438125.1	1.4e-19	65.3	0.5	2.6e-19	64.5	0.5	1.4	1	0	0	1	1	1	1
YP_001004345.1	NP_438125.1	1.5e-16	55.5	10.5	3.7e-16	54.2	10.5	1.6	1	1	0	1	1	1	1
NP_075480.1	NP_438125.1	1.6e-16	55.4	9.9	4.2e-16	54	9.9	1.6	1	1	0	1	1	1	1
NP_817519.1	NP_438125.1	2.2e-07	25.5	0	7.4e-07	23.8	0	1.7	2	0	0	2	2	2	1
YP_654825.1	NP_438125.1	2.2e-07	25.5	0	7.4e-07	23.8	0	1.7	2	0	0	2	2	2	1
NP_438125.1	NP_795557.1	2.5e-97	319.7	10.1	2.7e-97	319.5	10.1	1	1	0	0	1	1	1	1
NP_795557.1	NP_795557.1	2.5e-97	319.7	10.1	2.7e-97	319.5	10.1	1	1	0	0	1	1	1	1
YP_950571.1	NP_795557.1	3.1e-76	250.6	1.5	4e-76	250.3	1.5	1	1	0	0	1	1	1	1
AUR95823.1	NP_795557.1	3.3e-66	217.9	6.8	3.5e-66	217.8	6.8	1	1	0	0	1	1	1	1
AUR84618.1	NP_795557.1	8.6e-66	216.5	6.8	9.2e-66	216.4	6.8	1	1	0	0	1	1	1	1
AUR83738.1	NP_795557.1	8.8e-66	216.5	6.7	9.4e-66	216.4	6.7	1	1	0	0	1	1	1	1
NP_061607.1	NP_795557.1	5.3e-62	204.1	2.6	6.2e-62	203.9	2.6	1	1	0	0	1	1	1	1
YP_240790.1	NP_795557.1	5.6e-62	204	2.2	6.7e-62	203.8	2.2	1	1	0	0	1	1	1	1
YP_239905.1	NP_795557.1	1e-61	203.2	2.6	1.2e-61	202.9	2.6	1	1	0	0	1	1	1	1
AUR86950.1	NP_795557.1	1.9e-60	199.1	2.8	2e-60	199	2.8	1	1	0	0	1	1	1	1
AUR89981.1	NP_795557.1	2e-60	199	3.1	2.1e-60	198.9	3.1	1	1	0	0	1	1	1	1
AUR81315.1	NP_795557.1	2.9e-60	198.4	2.3	3.1e-60	198.3	2.3	1	1	0	0	1	1	1	1
AUR85060.1	NP_795557.1	2.9e-60	198.4	2.3	3.1e-60	198.3	2.3	1	1	0	0	1	1	1	1
AUR83855.1	NP_795557.1	3.4e-60	198.2	3	3.6e-60	198.1	3	1	1	0	0	1	1	1	1
AUR83673.1	NP_795557.1	1.3e-59	196.2	2.7	1.4e-59	196.1	2.7	1	1	0	0	1	1	1	1
AUR85687.1	NP_795557.1	3.2e-59	195	2.2	3.5e-59	194.9	2.2	1	1	0	0	1	1	1	1
AUR97598.1	NP_795557.1	1.1e-58	193.2	8	1.3e-58	193	8	1	1	0	0	1	1	1	1
AUR96847.1	NP_795557.1	5.1e-57	187.8	11.6	5.9e-57	187.6	11.6	1	1	0	0	1	1	1	1
AUR96907.1	NP_795557.1	5.1e-57	187.8	11.6	5.9e-57	187.6	11.6	1	1	0	0	1	1	1	1
YP_001468429.1	NP_795557.1	1.4e-56	186.4	3.4	1.7e-56	186.1	3.4	1	1	0	0	1	1	1	1
AUR86483.1	NP_795557.1	6e-56	184.3	11.9	6.9e-56	184.1	11.9	1	1	0	0	1	1	1	1
YP_240203.1	NP_795557.1	1.1e-55	183.4	4.4	1.4e-55	183.1	4.4	1.1	1	0	0	1	1	1	1
AUR90562.1	NP_795557.1	1.7e-55	182.9	11	1.9e-55	182.7	11	1	1	0	0	1	1	1	1
AUR91709.1	NP_795557.1	1.7e-55	182.9	11	1.9e-55	182.7	11	1	1	0	0	1	1	1	1
AUR84932.1	NP_795557.1	2.8e-55	182.1	12.3	3.2e-55	181.9	12.3	1	1	0	0	1	1	1	1
AUR88100.1	NP_795557.1	2.8e-55	182.1	12.3	3.2e-55	181.9	12.3	1	1	0	0	1	1	1	1
AUR93861.1	NP_795557.1	4.8e-55	181.4	1.1	5.6e-55	181.1	1.1	1	1	0	0	1	1	1	1
AUR93927.1	NP_795557.1	4.8e-55	181.4	1.1	5.6e-55	181.1	1.1	1	1	0	0	1	1	1	1
AUR93993.1	NP_795557.1	4.8e-55	181.4	1.1	5.6e-55	181.1	1.1	1	1	0	0	1	1	1	1
NP_037726.1	NP_795557.1	8.8e-55	180.5	3.8	1e-54	180.3	3.8	1	1	0	0	1	1	1	1
NP_037690.1	NP_795557.1	1.4e-54	179.8	3.7	1.6e-54	179.6	3.7	1	1	0	0	1	1	1	1
AUR92736.1	NP_795557.1	4.2e-54	178.3	3.3	5e-54	178	3.3	1	1	0	0	1	1	1	1
AUR97472.1	NP_795557.1	4.9e-54	178	4.8	6e-54	177.8	4.8	1	1	0	0	1	1	1	1
AUR91201.1	NP_795557.1	7e-54	177.5	1.5	8.3e-54	177.3	1.5	1	1	0	0	1	1	1	1
AUR89838.1	NP_795557.1	7e-54	177.5	4.5	8.5e-54	177.3	4.5	1	1	0	0	1	1	1	1
AUR88648.1	NP_795557.1	7.5e-54	177.5	3.3	9.1e-54	177.2	3.3	1	1	0	0	1	1	1	1
AUR92446.1	NP_795557.1	7.5e-54	177.5	3.3	9.1e-54	177.2	3.3	1	1	0	0	1	1	1	1
AUR89775.1	NP_795557.1	9.6e-54	177.1	4	1.2e-53	176.8	4	1	1	0	0	1	1	1	1
AUR96565.1	NP_795557.1	1.3e-53	176.7	4	1.5e-53	176.4	4	1	1	0	0	1	1	1	1
AUR99484.1	NP_795557.1	1.3e-53	176.7	4	1.5e-53	176.4	4	1	1	0	0	1	1	1	1
YP_001110780.1	NP_795557.1	1.3e-53	176.6	7.8	1.6e-53	176.4	7.8	1	1	0	0	1	1	1	1
AUR96632.1	NP_795557.1	1.5e-53	176.4	4.2	1.8e-53	176.2	4.2	1	1	0	0	1	1	1	1
AUR88515.1	NP_795557.1	1.5e-53	176.4	4.2	1.9e-53	176.2	4.2	1	1	0	0	1	1	1	1
AUR88586.1	NP_795557.1	1.5e-53	176.4	4.2	1.9e-53	176.2	4.2	1	1	0	0	1	1	1	1
YP_529602.1	NP_795557.1	1.6e-53	176.4	7.4	1.9e-53	176.1	7.4	1	1	0	0	1	1	1	1
AUR95378.1	NP_795557.1	1.1e-52	173.7	1.8	1.2e-52	173.5	1.8	1	1	0	0	1	1	1	1
NP_059596.1	NP_795557.1	1.5e-52	173.2	4.2	1.6e-52	173.1	4.2	1	1	0	0	1	1	1	1
AUR84370.1	NP_795557.1	3.9e-51	168.6	1.8	4.8e-51	168.3	1.8	1.1	1	0	0	1	1	1	1
YP_655929.1	NP_795557.1	8.7e-48	157.6	0.1	1.1e-47	157.3	0.1	1.1	1	0	0	1	1	1	1
YP_001285915.1	NP_795557.1	3.9e-47	155.5	0.1	4.6e-47	155.2	0.1	1.1	1	0	0	1	1	1	1
NP_150142.1	NP_795557.1	4.9e-46	151.9	7.3	6.4e-46	151.5	7.3	1.1	1	0	0	1	1	1	1
YP_277519.1	NP_795557.1	1.2e-43	144.1	0.3	1.2e-43	144	0.3	1	1	0	0	1	1	1	1
YP_003917.1	NP_795557.1	2.7e-43	142.9	1.2	2.7e-43	142.9	1.2	1.3	1	1	0	1	1	1	1
YP_112530.1	NP_795557.1	9.2e-43	141.2	0	1e-42	141	0	1.1	1	0	0	1	1	1	1
YP_398992.1	NP_795557.1	7.9e-42	138.1	0.1	1e-41	137.8	0.1	1.2	1	0	0	1	1	1	1
NP_958570.1	NP_795557.1	1.4e-40	134	3.4	1.4e-40	134	3.4	1.6	1	1	1	2	2	2	1
NP_038308.1	NP_795557.1	3.4e-40	132.8	9.5	4.1e-40	132.5	9.5	1	1	0	0	1	1	1	1
YP_001285543.1	NP_795557.1	3.8e-38	126.1	5.4	5.4e-38	125.6	5.4	1.3	1	1	0	1	1	1	1
YP_001285785.1	NP_795557.1	6.6e-35	115.5	0	8.1e-35	115.2	0	1	1	0	0	1	1	1	1
AUR93175.1	NP_795557.1	7.4e-35	115.3	1.3	1.2e-34	114.7	1.3	1.3	1	0	0	1	1	1	1
AUR93128.1	NP_795557.1	9.5e-35	115	2.1	1.6e-34	114.2	2.1	1.4	1	0	0	1	1	1	1
AUR95724.1	NP_795557.1	1.2e-34	114.6	1	2.2e-34	113.8	1	1.4	1	1	0	1	1	1	1
AUR95764.1	NP_795557.1	1.2e-34	114.6	1	2.2e-34	113.8	1	1.4	1	1	0	1	1	1	1
YP_001552302.1	NP_795557.1	2.3e-32	107.2	0.5	3.1e-32	106.7	0.5	1.2	1	0	0	1	1	1	1
NP_061548.2	NP_795557.1	1.5e-29	98	0.1	2e-29	97.6	0.1	1.2	1	0	0	1	1	1	1
YP_762580.1	NP_795557.1	7.6e-28	92.4	4.3	8.9e-28	92.2	4.3	1.1	1	0	0	1	1	1	1
NP_958522.1	NP_795557.1	1.2e-21	72.1	18.7	5.2e-21	70	18.7	1.9	1	1	0	1	1	1	1
NP_043534.1	NP_795557.1	2.1e-20	68.1	12.4	6.4e-20	66.5	12.4	1.6	1	1	0	1	1	1	1
YP_240125.1	NP_795557.1	5.9e-20	66.6	7	9.2e-20	66	7	1.2	1	0	0	1	1	1	1
AUR91886.1	NP_795557.1	1.4e-19	65.3	0.5	2.6e-19	64.5	0.5	1.4	1	0	0	1	1	1	1
AUR94049.1	NP_795557.1	1.4e-19	65.3	0.5	2.6e-19	64.5	0.5	1.4	1	0	0	1	1	1	1
YP_001004345.1	NP_795557.1	1.5e-16	55.5	10.5	3.7e-16	54.2	10.5	1.6	1	1	0	1	1	1	1
NP_075480.1	NP_795557.1	1.6e-16	55.4	9.9	4.2e-16	54	9.9	1.6	1	1	0	1	1	1	1
NP_817519.1	NP_795557.1	2.2e-07	25.5	0	7.4e-07	23.8	0	1.7	2	0	0	2	2	2	1
YP_654825.1	NP_795557.1	2.2e-07	25.5	0	7.4e-07	23.8	0	1.7	2	0	0	2	2	2	1
NP_817519.1	NP_817519.1	1.3e-174	572.5	4	1.5e-174	572.4	4	1	1	0	0	1	1	1	1
YP_654825.1	NP_817519.1	1.3e-174	572.5	4	1.5e-174	572.4	4	1	1	0	0	1	1	1	1
NP_958570.1	NP_958570.1	3.6e-155	510.1	8.6	4e-155	510	8.6	1	1	0	0	1	1	1	1
NP_958522.1	NP_958570.1	2.2e-82	271.3	16.8	2.9e-82	271	16.8	1.1	1	0	0	1	1	1	1
NP_438125.1	NP_958570.1	2.3e-63	208.9	6.1	2.9e-63	208.6	6.1	1	1	0	0	1	1	1	1
NP_795557.1	NP_958570.1	2.3e-63	208.9	6.1	2.9e-63	208.6	6.1	1	1	0	0	1	1	1	1
AUR93861.1	NP_958570.1	9.7e-49	161	0.2	1.1e-48	160.8	0.2	1.1	1	0	0	1	1	1	1
AUR93927.1	NP_958570.1	9.7e-49	161	0.2	1.1e-48	160.8	0.2	1.1	1	0	0	1	1	1	1
AUR93993.1	NP_958570.1	9.7e-49	161	0.2	1.1e-48	160.8	0.2	1.1	1	0	0	1	1	1	1
AUR89775.1	NP_958570.1	2e-48	159.9	1.3	2.5e-48	159.6	1.3	1.2	1	0	0	1	1	1	1
AUR88648.1	NP_958570.1	2.6e-48	159.6	0.7	3e-48	159.4	0.7	1.2	1	0	0	1	1	1	1
AUR92446.1	NP_958570.1	2.6e-48	159.6	0.7	3e-48	159.4	0.7	1.2	1	0	0	1	1	1	1
AUR96565.1	NP_958570.1	4.6e-48	158.8	1	5.4e-48	158.5	1	1.2	1	0	0	1	1	1	1
AUR99484.1	NP_958570.1	4.6e-48	158.8	1	5.4e-48	158.5	1	1.2	1	0	0	1	1	1	1
AUR89838.1	NP_958570.1	4.7e-48	158.7	1.3	5.7e-48	158.5	1.3	1.2	1	0	0	1	1	1	1
AUR97472.1	NP_958570.1	4.8e-48	158.7	1.5	5.7e-48	158.5	1.5	1.2	1	0	0	1	1	1	1
AUR91201.1	NP_958570.1	7.3e-48	158.1	0.2	8.6e-48	157.9	0.2	1.1	1	0	0	1	1	1	1
AUR96632.1	NP_958570.1	8.3e-48	157.9	1.2	9.8e-48	157.7	1.2	1.2	1	0	0	1	1	1	1
YP_239905.1	NP_958570.1	9.8e-48	157.7	1.3	1.2e-47	157.4	1.3	1.1	1	0	0	1	1	1	1
AUR92736.1	NP_958570.1	1.6e-47	157	0.9	1.9e-47	156.7	0.9	1.2	1	0	0	1	1	1	1
YP_240790.1	NP_958570.1	1.7e-47	156.9	0.9	2.5e-47	156.4	0.9	1.1	1	0	0	1	1	1	1
AUR88515.1	NP_958570.1	2.5e-47	156.4	1.3	3e-47	156.1	1.3	1.2	1	0	0	1	1	1	1
AUR88586.1	NP_958570.1	2.5e-47	156.4	1.3	3e-47	156.1	1.3	1.2	1	0	0	1	1	1	1
NP_061607.1	NP_958570.1	3.5e-47	155.9	1	4.8e-47	155.4	1	1.2	1	0	0	1	1	1	1
AUR95378.1	NP_958570.1	5.8e-47	155.2	0.4	6.8e-47	154.9	0.4	1.1	1	0	0	1	1	1	1
YP_240203.1	NP_958570.1	1.7e-46	153.7	2.6	2e-46	153.4	2.6	1	1	0	0	1	1	1	1
AUR93128.1	NP_958570.1	4.1e-46	152.4	2	5.2e-46	152	1.6	1.2	1	1	0	1	1	1	1
AUR89981.1	NP_958570.1	4.6e-46	152.2	0.6	5.9e-46	151.9	0.6	1.2	1	0	0	1	1	1	1
AUR93175.1	NP_958570.1	4.6e-46	152.2	1.6	5.4e-46	152	1.1	1.3	1	1	0	1	1	1	1
YP_001468429.1	NP_958570.1	5.3e-46	152	1.4	7e-46	151.6	1.4	1.2	1	0	0	1	1	1	1
AUR95724.1	NP_958570.1	1.4e-45	150.7	2.5	1.6e-45	150.4	2.1	1.3	1	1	0	1	1	1	1
AUR95764.1	NP_958570.1	1.4e-45	150.7	2.5	1.6e-45	150.4	2.1	1.3	1	1	0	1	1	1	1
AUR86950.1	NP_958570.1	2.2e-45	150	0.6	2.8e-45	149.6	0.6	1.2	1	0	0	1	1	1	1
AUR81315.1	NP_958570.1	2.4e-45	149.8	0.5	2.9e-45	149.6	0.5	1.1	1	0	0	1	1	1	1
AUR85060.1	NP_958570.1	2.4e-45	149.8	0.5	2.9e-45	149.6	0.5	1.1	1	0	0	1	1	1	1
AUR85687.1	NP_958570.1	2.9e-45	149.6	0.4	3.9e-45	149.1	0.4	1.3	1	1	0	1	1	1	1
AUR83673.1	NP_958570.1	2.9e-45	149.6	0.4	3.9e-45	149.2	0.4	1.2	1	1	0	1	1	1	1
AUR83855.1	NP_958570.1	5.2e-45	148.7	0.6	6.7e-45	148.4	0.6	1.2	1	0	0	1	1	1	1
AUR84370.1	NP_958570.1	8.7e-45	148	0.4	1.1e-44	147.6	0.4	1.2	1	1	0	1	1	1	1
YP_001285915.1	NP_958570.1	2.4e-39	130.2	0	2.6e-39	130	0	1.1	1	0	0	1	1	1	1
YP_112530.1	NP_958570.1	2.5e-39	130.1	0	2.8e-39	129.9	0	1.1	1	0	0	1	1	1	1
YP_001552302.1	NP_958570.1	1.5e-38	127.6	0.1	1.8e-38	127.3	0.1	1.1	1	0	0	1	1	1	1
YP_398992.1	NP_958570.1	4.2e-38	126.1	0.2	6.9e-38	125.4	0.1	1.4	1	1	0	1	1	1	1
YP_277519.1	NP_958570.1	4.8e-38	125.9	0.4	5.5e-38	125.7	0.4	1	1	0	0	1	1	1	1
YP_003917.1	NP_958570.1	6.3e-38	125.5	1.3	8.4e-38	125.1	1.3	1.2	1	0	0	1	1	1	1
YP_655929.1	NP_958570.1	1e-35	118.2	0.1	1.3e-35	118	0.1	1.1	1	0	0	1	1	1	1
YP_001285785.1	NP_958570.1	2.2e-31	104	0	2.6e-31	103.8	0	1	1	0	0	1	1	1	1
YP_001285543.1	NP_958570.1	2.1e-30	100.8	5.2	4.3e-30	99.8	5.2	1.6	1	1	0	1	1	1	1
NP_061548.2	NP_958570.1	5.3e-24	79.8	0.1	6.4e-24	79.6	0.1	1.1	1	0	0	1	1	1	1
AUR91886.1	NP_958570.1	4.5e-20	67	0.3	6.3e-20	66.5	0.3	1.2	1	0	0	1	1	1	1
AUR94049.1	NP_958570.1	4.5e-20	67	0.3	6.3e-20	66.5	0.3	1.2	1	0	0	1	1	1	1
AUR96847.1	NP_958570.1	1.8e-17	58.4	6.6	2.1e-17	58.2	6.6	1.2	1	0	0	1	1	1	1
AUR96907.1	NP_958570.1	1.8e-17	58.4	6.6	2.1e-17	58.2	6.6	1.2	1	0	0	1	1	1	1
AUR97598.1	NP_958570.1	3.3e-17	57.6	3.8	3.9e-17	57.3	3.8	1.2	1	0	0	1	1	1	1
YP_240125.1	NP_958570.1	1e-16	55.9	5.4	1.8e-16	55.2	5.4	1.3	1	1	0	1	1	1	1
AUR90562.1	NP_958570.1	1.4e-16	55.5	5.9	1.6e-16	55.3	5.9	1.2	1	0	0	1	1	1	1
AUR91709.1	NP_958570.1	1.4e-16	55.5	5.9	1.6e-16	55.3	5.9	1.2	1	0	0	1	1	1	1
AUR86483.1	NP_958570.1	2e-16	55	6.6	2.4e-16	54.7	6.6	1.2	1	0	0	1	1	1	1
AUR84932.1	NP_958570.1	6.4e-16	53.3	6.6	8e-16	53	6.6	1.3	1	1	0	1	1	1	1
AUR88100.1	NP_958570.1	6.4e-16	53.3	6.6	8e-16	53	6.6	1.3	1	1	0	1	1	1	1
AUR95823.1	NP_958570.1	6.6e-16	53.3	3.9	7.9e-16	53	3.9	1.2	1	0	0	1	1	1	1
NP_059596.1	NP_958570.1	7.2e-16	53.2	2.3	8.7e-16	52.9	2.3	1	1	0	0	1	1	1	1
AUR84618.1	NP_958570.1	1e-15	52.6	4.3	1.3e-15	52.3	4.3	1.2	1	0	0	1	1	1	1
AUR83738.1	NP_958570.1	2.2e-15	51.6	4.7	2.8e-15	51.2	4.7	1.2	1	1	0	1	1	1	1
YP_001004345.1	NP_958570.1	3.6e-15	50.9	8.9	7e-15	49.9	8.9	1.5	1	1	0	1	1	1	1
NP_075480.1	NP_958570.1	6.4e-15	50	8.8	1.3e-14	49.1	8.8	1.5	1	1	0	1	1	1	1
YP_001110780.1	NP_958570.1	3.6e-14	47.6	3.1	4.5e-14	47.3	3.1	1.1	1	0	0	1	1	1	1
NP_037690.1	NP_958570.1	4e-14	47.4	1.4	5e-14	47.1	1.4	1.1	1	0	0	1	1	1	1
NP_037726.1	NP_958570.1	4.1e-14	47.4	1.4	5.1e-14	47.1	1.4	1.1	1	0	0	1	1	1	1
YP_529602.1	NP_958570.1	1.4e-13	45.7	2.8	1.7e-13	45.4	2.8	1.1	1	0	0	1	1	1	1
YP_950571.1	NP_958570.1	7.4e-13	43.3	0.8	9.2e-13	43	0.8	1.1	1	0	0	1	1	1	1
YP_762580.1	NP_958570.1	4.6e-11	37.4	2	5.5e-11	37.1	2	1.1	1	0	0	1	1	1	1
NP_150142.1	NP_958570.1	2e-06	22.2	8	4.8e-06	20.9	8	1.5	1	1	0	1	1	1	1
NP_038308.1	NP_958570.1	2.4e-06	21.9	5.3	3e-06	21.6	5.3	1.1	1	0	0	1	1	1	1
NP_043534.1	NP_958570.1	2.8e-06	21.7	3.8	3.9e-06	21.2	3.8	1.2	1	0	0	1	1	1	1
NP_958522.1	NP_958522.1	1.4e-147	485	20.2	1.5e-147	484.8	20.2	1	1	0	0	1	1	1	1
NP_958570.1	NP_958522.1	8.4e-84	275.9	7.4	1.1e-83	275.6	7.4	1.1	1	0	0	1	1	1	1
YP_398992.1	NP_958522.1	2.1e-57	189.4	0.4	2.4e-57	189.2	0.4	1	1	0	0	1	1	1	1
YP_003917.1	NP_958522.1	4.7e-36	119.4	4.3	5.7e-36	119.1	4.3	1.1	1	0	0	1	1	1	1
AUR91886.1	NP_958522.1	1.2e-35	118.1	0.4	1.7e-35	117.5	0.4	1.2	1	0	0	1	1	1	1
AUR94049.1	NP_958522.1	1.2e-35	118.1	0.4	1.7e-35	117.5	0.4	1.2	1	0	0	1	1	1	1
YP_112530.1	NP_958522.1	2.3e-34	113.8	0.1	2.8e-34	113.6	0.1	1	1	0	0	1	1	1	1
AUR93128.1	NP_958522.1	1.4e-33	111.3	0.9	2.2e-33	110.6	0.7	1.4	1	1	0	1	1	1	1
AUR93175.1	NP_958522.1	2.2e-33	110.6	0.3	3.8e-33	109.8	0.3	1.4	1	1	0	1	1	1	1
AUR95724.1	NP_958522.1	2.5e-33	110.5	1	3.5e-33	110	1	1.3	1	0	0	1	1	1	1
AUR95764.1	NP_958522.1	2.5e-33	110.5	1	3.5e-33	110	1	1.3	1	0	0	1	1	1	1
YP_001552302.1	NP_958522.1	2.6e-32	107.1	0.1	3.5e-32	106.7	0.1	1.3	1	0	0	1	1	1	1
NP_438125.1	NP_958522.1	2.8e-32	107	4	5.2e-32	106.1	4	1.4	1	1	0	1	1	1	1
NP_795557.1	NP_958522.1	2.8e-32	107	4	5.2e-32	106.1	4	1.4	1	1	0	1	1	1	1
YP_001468429.1	NP_958522.1	3.3e-31	103.5	0.3	4e-31	103.2	0.3	1.2	1	0	0	1	1	1	1
YP_240790.1	NP_958522.1	1.3e-30	101.5	2.3	1.5e-30	101.4	2.3	1.1	1	0	0	1	1	1	1
YP_239905.1	NP_958522.1	2.1e-30	100.9	2.3	2.2e-30	100.8	2.3	1.1	1	0	0	1	1	1	1
NP_061607.1	NP_958522.1	5.2e-30	99.6	2	5.8e-30	99.4	2	1.1	1	0	0	1	1	1	1
NP_061548.2	NP_958522.1	7.7e-30	99	0	9.6e-30	98.7	0	1.2	1	0	0	1	1	1	1
YP_277519.1	NP_958522.1	1.2e-29	98.4	0.1	1.3e-29	98.3	0.1	1.1	1	0	0	1	1	1	1
YP_240203.1	NP_958522.1	3.7e-29	96.8	2.9	4.2e-29	96.6	2.9	1.1	1	0	0	1	1	1	1
YP_001285543.1	NP_958522.1	6.4e-27	89.4	4.8	7.6e-27	89.2	4.8	1	1	0	0	1	1	1	1
YP_001285915.1	NP_958522.1	7.3e-27	89.3	0	9.5e-27	88.9	0	1.1	1	0	0	1	1	1	1
YP_001110780.1	NP_958522.1	2e-26	87.8	2.4	2.7e-26	87.4	2.4	1.3	1	1	0	1	1	1	1
YP_529602.1	NP_958522.1	2.2e-26	87.7	1.9	2.7e-26	87.4	1.4	1.3	1	1	0	1	1	1	1
AUR97598.1	NP_958522.1	2.1e-20	68.1	4.5	2.5e-20	67.8	4.5	1	1	0	0	1	1	1	1
AUR85687.1	NP_958522.1	1.4e-19	65.3	0.6	1.9e-19	65	0.6	1.1	1	0	0	1	1	1	1
AUR83855.1	NP_958522.1	3.9e-19	63.9	0.6	5.4e-19	63.5	0.6	1.2	1	0	0	1	1	1	1
AUR86950.1	NP_958522.1	4.3e-19	63.8	0.6	6e-19	63.3	0.6	1.2	1	0	0	1	1	1	1
AUR83673.1	NP_958522.1	4.9e-19	63.6	0.6	6.7e-19	63.2	0.6	1.2	1	0	0	1	1	1	1
AUR89981.1	NP_958522.1	5.5e-19	63.4	0.9	7.9e-19	62.9	0.9	1.3	1	1	0	1	1	1	1
AUR81315.1	NP_958522.1	7.1e-19	63.1	0.3	8.7e-19	62.8	0.3	1.2	1	0	0	1	1	1	1
AUR85060.1	NP_958522.1	7.1e-19	63.1	0.3	8.7e-19	62.8	0.3	1.2	1	0	0	1	1	1	1
AUR84370.1	NP_958522.1	9.6e-19	62.6	0.6	1.3e-18	62.3	0.6	1.2	1	0	0	1	1	1	1
AUR96847.1	NP_958522.1	9.9e-19	62.6	7.8	1.2e-18	62.3	7.8	1.1	1	0	0	1	1	1	1
AUR96907.1	NP_958522.1	9.9e-19	62.6	7.8	1.2e-18	62.3	7.8	1.1	1	0	0	1	1	1	1
YP_655929.1	NP_958522.1	1.1e-18	62.4	0	1.4e-18	62.1	0	1.2	1	0	0	1	1	1	1
AUR89838.1	NP_958522.1	1.2e-18	62.3	1.6	1.7e-18	61.8	1.6	1.2	1	0	0	1	1	1	1
AUR89775.1	NP_958522.1	1.2e-18	62.3	1.7	1.7e-18	61.8	1.7	1.2	1	0	0	1	1	1	1
AUR97472.1	NP_958522.1	1.5e-18	62	1.7	2.1e-18	61.5	1.7	1.2	1	0	0	1	1	1	1
AUR83738.1	NP_958522.1	1.8e-18	61.8	3.7	2.3e-18	61.4	3.7	1.2	1	0	0	1	1	1	1
AUR93861.1	NP_958522.1	2.3e-18	61.4	0.2	2.7e-18	61.2	0.2	1.1	1	0	0	1	1	1	1
AUR93927.1	NP_958522.1	2.3e-18	61.4	0.2	2.7e-18	61.2	0.2	1.1	1	0	0	1	1	1	1
AUR93993.1	NP_958522.1	2.3e-18	61.4	0.2	2.7e-18	61.2	0.2	1.1	1	0	0	1	1	1	1
AUR96632.1	NP_958522.1	3.2e-18	60.9	1.4	4.4e-18	60.5	1.4	1.2	1	0	0	1	1	1	1
AUR86483.1	NP_958522.1	3.3e-18	60.9	7.8	3.9e-18	60.6	7.8	1	1	0	0	1	1	1	1
AUR95823.1	NP_958522.1	3.3e-18	60.9	5.1	4.9e-18	60.3	5.1	1.3	1	1	0	1	1	1	1
AUR84618.1	NP_958522.1	5.5e-18	60.2	5.8	8.9e-18	59.5	5.8	1.3	1	1	0	1	1	1	1
NP_059596.1	NP_958522.1	6.5e-18	59.9	0.5	8e-18	59.6	0.5	1.2	1	0	0	1	1	1	1
AUR88648.1	NP_958522.1	6.8e-18	59.9	0.8	9.4e-18	59.4	0.8	1.3	1	1	0	1	1	1	1
AUR92446.1	NP_958522.1	6.8e-18	59.9	0.8	9.4e-18	59.4	0.8	1.3	1	1	0	1	1	1	1
AUR92736.1	NP_958522.1	7.4e-18	59.7	0.9	1e-17	59.3	0.9	1.2	1	0	0	1	1	1	1
YP_950571.1	NP_958522.1	8.4e-18	59.6	0.8	1.1e-17	59.1	0.8	1.3	1	0	0	1	1	1	1
AUR90562.1	NP_958522.1	1e-17	59.3	7.1	1.2e-17	59	7.1	1.1	1	0	0	1	1	1	1
AUR91709.1	NP_958522.1	1e-17	59.3	7.1	1.2e-17	59	7.1	1.1	1	0	0	1	1	1	1
AUR88515.1	NP_958522.1	1e-17	59.2	1.3	1.5e-17	58.8	1.3	1.2	1	0	0	1	1	1	1
AUR88586.1	NP_958522.1	1e-17	59.2	1.3	1.5e-17	58.8	1.3	1.2	1	0	0	1	1	1	1
AUR96565.1	NP_958522.1	1.1e-17	59.2	1.7	1.6e-17	58.6	1.7	1.3	1	1	0	1	1	1	1
AUR99484.1	NP_958522.1	1.1e-17	59.2	1.7	1.6e-17	58.6	1.7	1.3	1	1	0	1	1	1	1
AUR91201.1	NP_958522.1	1.1e-17	59.2	0.3	1.3e-17	59	0.3	1.1	1	0	0	1	1	1	1
AUR84932.1	NP_958522.1	1.2e-17	59.1	8.1	1.4e-17	58.8	8.1	1.1	1	0	0	1	1	1	1
AUR88100.1	NP_958522.1	1.2e-17	59.1	8.1	1.4e-17	58.8	8.1	1.1	1	0	0	1	1	1	1
NP_037726.1	NP_958522.1	1.2e-17	59.1	0.8	1.5e-17	58.7	0.8	1.2	1	0	0	1	1	1	1
NP_037690.1	NP_958522.1	1.3e-17	58.9	0.8	1.7e-17	58.6	0.8	1.2	1	0	0	1	1	1	1
AUR95378.1	NP_958522.1	9.7e-17	56.1	0.3	1.2e-16	55.8	0.3	1.1	1	0	0	1	1	1	1
YP_001285785.1	NP_958522.1	1.6e-13	45.5	0	1.9e-13	45.3	0	1	1	0	0	1	1	1	1
YP_762580.1	NP_958522.1	5.9e-13	43.7	0.8	8.9e-13	43.1	0.5	1.4	1	1	1	2	2	2	1
YP_240125.1	NP_958522.1	1.3e-07	26.1	4	3.3e-07	24.8	4	1.7	1	1	0	1	1	1	1
YP_001004345.1	NP_958522.1	1.5e-07	26	6.8	6.4e-07	23.9	6.8	1.9	1	1	0	1	1	1	1
NP_075480.1	NP_958522.1	1.5e-07	25.9	6.4	4.5e-07	24.4	6.4	1.8	1	1	0	1	1	1	1
NP_043534.1	NP_958522.1	6.3e-07	23.9	3	9.5e-07	23.3	3	1.3	1	1	0	1	1	1	1
NP_150142.1	NP_958522.1	7.4e-07	23.7	2.3	4.7e-06	21.1	2.1	2.4	1	1	1	2	2	2	1
NP_038308.1	NP_958522.1	3.8e-06	21.3	2.4	7.9e-06	20.3	2.3	1.6	1	1	0	1	1	1	1
YP_003917.1	YP_003917.1	6.5e-113	370.6	5.3	7.2e-113	370.5	5.3	1	1	0	0	1	1	1	1
YP_398992.1	YP_003917.1	1.2e-91	301	0.4	1.4e-91	300.9	0.4	1	1	0	0	1	1	1	1
YP_001285543.1	YP_003917.1	1.1e-88	291.3	6.1	1.3e-88	291.2	6.1	1	1	0	0	1	1	1	1
AUR97472.1	YP_003917.1	1.8e-63	208.9	6	2.4e-62	205.2	6	1.9	1	1	0	1	1	1	1
AUR89838.1	YP_003917.1	1.9e-63	208.9	5.7	1.3e-62	206.1	5.7	1.8	1	1	0	1	1	1	1
AUR92736.1	YP_003917.1	2.4e-63	208.5	3.8	3.3e-62	204.8	3.8	1.9	1	1	0	1	1	1	1
AUR88515.1	YP_003917.1	4e-63	207.8	5.4	9.1e-62	203.3	5.4	2	1	1	0	1	1	1	1
AUR88586.1	YP_003917.1	4e-63	207.8	5.4	9.1e-62	203.3	5.4	2	1	1	0	1	1	1	1
AUR89775.1	YP_003917.1	4.9e-63	207.5	5	6.5e-62	203.8	5	1.9	1	1	0	1	1	1	1
AUR88648.1	YP_003917.1	4.9e-63	207.5	3.3	1.2e-61	202.9	3.3	2	1	1	0	1	1	1	1
AUR92446.1	YP_003917.1	4.9e-63	207.5	3.3	1.2e-61	202.9	3.3	2	1	1	0	1	1	1	1
AUR96632.1	YP_003917.1	1.1e-62	206.4	4.9	1.4e-61	202.7	4.9	1.9	1	1	0	1	1	1	1
AUR96565.1	YP_003917.1	2.8e-62	205	4.5	4.1e-61	201.2	4.5	1.9	1	1	0	1	1	1	1
AUR99484.1	YP_003917.1	2.8e-62	205	4.5	4.1e-61	201.2	4.5	1.9	1	1	0	1	1	1	1
AUR96847.1	YP_003917.1	6.3e-61	200.6	13.3	1e-58	193.3	10.5	2	1	1	1	2	2	2	2
AUR96907.1	YP_003917.1	6.3e-61	200.6	13.3	1e-58	193.3	10.5	2	1	1	1	2	2	2	2
AUR86483.1	YP_003917.1	2.1e-59	195.6	12.3	3.4e-57	188.4	9.5	2	1	1	1	2	2	2	2
AUR90562.1	YP_003917.1	3.3e-59	195	11.3	5.4e-57	187.7	8.5	2	1	1	1	2	2	2	2
AUR91709.1	YP_003917.1	3.3e-59	195	11.3	5.4e-57	187.7	8.5	2	1	1	1	2	2	2	2
AUR84932.1	YP_003917.1	1.6e-58	192.7	13.2	2.6e-56	185.5	10.4	2	1	1	1	2	2	2	2
AUR88100.1	YP_003917.1	1.6e-58	192.7	13.2	2.6e-56	185.5	10.4	2	1	1	1	2	2	2	2
AUR97598.1	YP_003917.1	7.9e-57	187.2	8.9	1.3e-56	186.5	8.9	1.3	1	1	0	1	1	1	1
YP_277519.1	YP_003917.1	3.9e-56	184.9	0.8	4.3e-56	184.8	0.8	1	1	0	0	1	1	1	1
AUR89981.1	YP_003917.1	1e-55	183.5	2.6	1.2e-55	183.3	2.6	1	1	0	0	1	1	1	1
AUR86950.1	YP_003917.1	1.9e-55	182.6	2.4	2.3e-55	182.4	2.4	1	1	0	0	1	1	1	1
AUR83855.1	YP_003917.1	2.2e-55	182.4	2.4	2.7e-55	182.2	2.4	1	1	0	0	1	1	1	1
AUR83673.1	YP_003917.1	4.2e-55	181.5	2	5e-55	181.3	2	1	1	0	0	1	1	1	1
AUR81315.1	YP_003917.1	5.5e-55	181.1	1.9	6.6e-55	180.9	1.9	1	1	0	0	1	1	1	1
AUR85060.1	YP_003917.1	5.5e-55	181.1	1.9	6.6e-55	180.9	1.9	1	1	0	0	1	1	1	1
YP_240203.1	YP_003917.1	1e-54	180.3	2.7	1.2e-54	180	2.7	1.1	1	0	0	1	1	1	1
AUR85687.1	YP_003917.1	1.4e-54	179.8	2	1.7e-54	179.5	2	1	1	0	0	1	1	1	1
NP_061607.1	YP_003917.1	3.7e-53	175.2	1.9	4.4e-53	174.9	1.9	1.1	1	0	0	1	1	1	1
YP_240790.1	YP_003917.1	4e-53	175.1	1.9	4.8e-53	174.8	1.9	1.1	1	0	0	1	1	1	1
AUR93861.1	YP_003917.1	5.1e-53	174.7	0.7	5.7e-53	174.5	0.7	1.1	1	0	0	1	1	1	1
AUR93927.1	YP_003917.1	5.1e-53	174.7	0.7	5.7e-53	174.5	0.7	1.1	1	0	0	1	1	1	1
AUR93993.1	YP_003917.1	5.1e-53	174.7	0.7	5.7e-53	174.5	0.7	1.1	1	0	0	1	1	1	1
YP_239905.1	YP_003917.1	6.9e-53	174.3	2.3	8.2e-53	174	2.3	1.1	1	0	0	1	1	1	1
AUR91201.1	YP_003917.1	3e-52	172.2	0.7	3.5e-52	172	0.7	1.1	1	0	0	1	1	1	1
NP_438125.1	YP_003917.1	1.1e-51	170.3	2	1.1e-51	170.3	2	1.5	1	1	1	2	2	2	1
NP_795557.1	YP_003917.1	1.1e-51	170.3	2	1.1e-51	170.3	2	1.5	1	1	1	2	2	2	1
AUR95378.1	YP_003917.1	2.4e-51	169.2	1.1	2.6e-51	169.1	1.1	1.1	1	0	0	1	1	1	1
YP_655929.1	YP_003917.1	4.5e-51	168.3	0.1	5.5e-51	168	0.1	1.1	1	0	0	1	1	1	1
AUR84370.1	YP_003917.1	4.4e-50	165.1	1.9	5.1e-50	164.9	1.9	1	1	0	0	1	1	1	1
YP_001468429.1	YP_003917.1	1.6e-49	163.2	0.2	1.6e-49	163.2	0.2	1.7	1	1	1	2	2	2	1
YP_001285915.1	YP_003917.1	3.1e-46	152.5	0.1	3.4e-46	152.4	0.1	1.1	1	0	0	1	1	1	1
YP_112530.1	YP_003917.1	4.2e-45	148.8	0	4.6e-45	148.7	0	1.1	1	0	0	1	1	1	1
AUR95823.1	YP_003917.1	2.2e-44	146.5	6.1	2.6e-44	146.2	6.1	1	1	0	0	1	1	1	1
AUR83738.1	YP_003917.1	5.2e-44	145.3	5.9	6.1e-44	145	5.9	1	1	0	0	1	1	1	1
AUR84618.1	YP_003917.1	6.6e-44	144.9	6.3	7.7e-44	144.7	6.3	1	1	0	0	1	1	1	1
AUR95724.1	YP_003917.1	2.9e-41	136.3	1.5	4.3e-41	135.7	1.5	1.3	1	0	0	1	1	1	1
AUR95764.1	YP_003917.1	2.9e-41	136.3	1.5	4.3e-41	135.7	1.5	1.3	1	0	0	1	1	1	1
AUR93175.1	YP_003917.1	2.8e-40	133.1	0.5	4e-40	132.5	0.5	1.3	1	0	0	1	1	1	1
AUR93128.1	YP_003917.1	3e-40	132.9	1.1	4.7e-40	132.3	1.1	1.3	1	0	0	1	1	1	1
YP_001285785.1	YP_003917.1	3.3e-35	116.5	0	4e-35	116.2	0	1	1	0	0	1	1	1	1
NP_037690.1	YP_003917.1	1e-34	114.8	3.5	1.3e-34	114.5	3.5	1.1	1	0	0	1	1	1	1
NP_037726.1	YP_003917.1	1.5e-34	114.3	3.9	1.7e-34	114.1	3.9	1.1	1	0	0	1	1	1	1
NP_061548.2	YP_003917.1	1.5e-34	114.3	0.2	1.9e-34	113.9	0.2	1.2	1	0	0	1	1	1	1
YP_001552302.1	YP_003917.1	2.6e-33	110.3	0.2	3.5e-33	109.8	0.2	1.1	1	0	0	1	1	1	1
NP_059596.1	YP_003917.1	7.4e-33	108.8	1.8	8.9e-33	108.5	1.8	1.1	1	0	0	1	1	1	1
YP_950571.1	YP_003917.1	3.4e-31	103.3	1.9	4.4e-31	103	1.9	1.1	1	0	0	1	1	1	1
NP_958570.1	YP_003917.1	1.1e-29	98.4	10.4	3.9e-29	96.6	10.4	1.8	1	1	0	1	1	1	1
YP_001110780.1	YP_003917.1	1.9e-29	97.6	5.8	2e-29	97.5	5.8	1	1	0	0	1	1	1	1
YP_529602.1	YP_003917.1	5e-29	96.2	5.2	5.7e-29	96.1	5.2	1.1	1	0	0	1	1	1	1
NP_958522.1	YP_003917.1	3.7e-26	86.8	16.2	1.1e-25	85.3	16.1	1.9	1	1	0	1	1	1	1
YP_762580.1	YP_003917.1	3e-20	67.5	3.2	3.5e-20	67.3	3.2	1.1	1	0	0	1	1	1	1
AUR91886.1	YP_003917.1	5e-20	66.8	0.3	6.7e-20	66.4	0.3	1.2	1	0	0	1	1	1	1
AUR94049.1	YP_003917.1	5e-20	66.8	0.3	6.7e-20	66.4	0.3	1.2	1	0	0	1	1	1	1
NP_043534.1	YP_003917.1	8.1e-16	53	4.2	1e-15	52.7	4.2	1.1	1	0	0	1	1	1	1
YP_001004345.1	YP_003917.1	3.7e-11	37.8	8.2	5.9e-11	37.1	8.2	1.3	1	0	0	1	1	1	1
NP_150142.1	YP_003917.1	3.9e-11	37.7	3.1	4.8e-11	37.4	3.1	1.3	1	0	0	1	1	1	1
NP_075480.1	YP_003917.1	5.2e-11	37.3	8	8.7e-11	36.6	8	1.3	1	1	0	1	1	1	1
YP_240125.1	YP_003917.1	7.2e-11	36.8	5.8	1.3e-10	36	5.8	1.4	1	1	0	1	1	1	1
AUR89706.1	YP_003917.1	1.1e-10	36.3	0.7	2.1e-10	35.3	0.7	1.5	2	0	0	2	2	1	1
AUR85400.1	YP_003917.1	1.3e-10	36	0.9	2.7e-10	35	0.8	1.5	2	0	0	2	2	1	1
AUR91937.1	YP_003917.1	1.5e-10	35.8	1.7	2.8e-10	34.9	1.6	1.5	2	0	0	2	2	1	1
AUR86123.1	YP_003917.1	2.9e-10	34.8	1.3	5.2e-10	34	1.1	1.5	2	0	0	2	2	1	1
AUR88160.1	YP_003917.1	3.5e-10	34.6	1.8	6.7e-10	33.7	1.7	1.5	2	0	0	2	2	1	1
AUR89902.1	YP_003917.1	3.6e-10	34.5	1.2	6.4e-10	33.7	0.9	1.6	2	0	0	2	2	1	1
AUR91997.1	YP_003917.1	3.6e-10	34.5	1.2	6.4e-10	33.7	0.9	1.6	2	0	0	2	2	1	1
AUR91832.1	YP_003917.1	3.8e-10	34.5	1.4	8.3e-10	33.4	1.2	1.7	2	0	0	2	2	1	1
AUR93071.1	YP_003917.1	6.4e-10	33.7	0.7	1.2e-09	32.8	0.6	1.5	2	0	0	2	2	1	1
AUR97530.1	YP_003917.1	8e-10	33.4	0.9	1.6e-09	32.5	0.8	1.5	2	0	0	2	2	1	1
NP_038308.1	YP_003917.1	1.6e-09	32.4	3.4	2.1e-09	32	3.4	1.1	1	0	0	1	1	1	1
NP_817519.1	YP_003917.1	9.8e-08	26.6	0	1.6e-07	25.9	0	1.3	1	0	0	1	1	1	1
YP_654825.1	YP_003917.1	9.8e-08	26.6	0	1.6e-07	25.9	0	1.3	1	0	0	1	1	1	1
YP_112530.1	YP_112530.1	7.1e-95	310.3	0.5	7.9e-95	310.2	0.5	1	1	0	0	1	1	1	1
YP_240203.1	YP_112530.1	1.5e-60	198.5	0.6	1.8e-60	198.2	0.6	1.1	1	0	0	1	1	1	1
YP_239905.1	YP_112530.1	4.7e-53	174.1	0.3	5.7e-53	173.8	0.3	1.1	1	0	0	1	1	1	1
YP_240790.1	YP_112530.1	2.2e-52	171.9	0.6	2.5e-52	171.7	0.6	1.2	1	0	0	1	1	1	1
NP_061607.1	YP_112530.1	2.2e-52	171.9	0.3	2.6e-52	171.6	0.3	1.2	1	0	0	1	1	1	1
NP_438125.1	YP_112530.1	4.1e-47	154.7	1.9	4.8e-47	154.5	1.6	1.3	1	1	0	1	1	1	1
NP_795557.1	YP_112530.1	4.1e-47	154.7	1.9	4.8e-47	154.5	1.6	1.3	1	1	0	1	1	1	1
AUR97598.1	YP_112530.1	1.5e-46	152.9	2.6	1.7e-46	152.8	2.6	1.1	1	0	0	1	1	1	1
NP_059596.1	YP_112530.1	2.6e-46	152.1	0.7	3.4e-46	151.7	0.7	1.1	1	0	0	1	1	1	1
AUR95823.1	YP_112530.1	7.4e-46	150.6	2.2	8.6e-46	150.4	2.2	1.1	1	0	0	1	1	1	1
AUR83738.1	YP_112530.1	7.7e-46	150.6	1.8	9.2e-46	150.3	1.8	1.1	1	0	0	1	1	1	1
AUR96847.1	YP_112530.1	8.1e-46	150.5	4.4	9.5e-46	150.3	4.4	1.1	1	0	0	1	1	1	1
AUR96907.1	YP_112530.1	8.1e-46	150.5	4.4	9.5e-46	150.3	4.4	1.1	1	0	0	1	1	1	1
AUR84618.1	YP_112530.1	1.2e-45	150	2.2	1.4e-45	149.7	2.2	1.1	1	0	0	1	1	1	1
NP_037726.1	YP_112530.1	2.5e-45	148.9	1.1	3.3e-45	148.5	1.1	1.1	1	0	0	1	1	1	1
NP_037690.1	YP_112530.1	3.4e-45	148.5	1.1	4.5e-45	148.1	1.1	1.2	1	0	0	1	1	1	1
AUR97472.1	YP_112530.1	5.7e-44	144.5	0.3	6.9e-44	144.2	0.3	1.2	1	0	0	1	1	1	1
AUR89838.1	YP_112530.1	5.9e-44	144.4	0.4	7.3e-44	144.1	0.4	1.1	1	0	0	1	1	1	1
AUR93861.1	YP_112530.1	7e-44	144.2	0.2	9.2e-44	143.8	0.2	1.1	1	0	0	1	1	1	1
AUR93927.1	YP_112530.1	7e-44	144.2	0.2	9.2e-44	143.8	0.2	1.1	1	0	0	1	1	1	1
AUR93993.1	YP_112530.1	7e-44	144.2	0.2	9.2e-44	143.8	0.2	1.1	1	0	0	1	1	1	1
YP_001468429.1	YP_112530.1	1.3e-43	143.4	0.3	1.8e-43	142.9	0.3	1.2	1	0	0	1	1	1	1
AUR88515.1	YP_112530.1	1.5e-43	143.1	0.4	1.7e-43	142.9	0.4	1.2	1	0	0	1	1	1	1
AUR88586.1	YP_112530.1	1.5e-43	143.1	0.4	1.7e-43	142.9	0.4	1.2	1	0	0	1	1	1	1
AUR90562.1	YP_112530.1	1.8e-43	142.9	3.5	2.1e-43	142.6	3.5	1.1	1	0	0	1	1	1	1
AUR91709.1	YP_112530.1	1.8e-43	142.9	3.5	2.1e-43	142.6	3.5	1.1	1	0	0	1	1	1	1
AUR88648.1	YP_112530.1	2.1e-43	142.6	0.2	2.5e-43	142.4	0.2	1.2	1	0	0	1	1	1	1
AUR92446.1	YP_112530.1	2.1e-43	142.6	0.2	2.5e-43	142.4	0.2	1.2	1	0	0	1	1	1	1
AUR96565.1	YP_112530.1	2.1e-43	142.6	0.5	2.4e-43	142.5	0.5	1.2	1	0	0	1	1	1	1
AUR99484.1	YP_112530.1	2.1e-43	142.6	0.5	2.4e-43	142.5	0.5	1.2	1	0	0	1	1	1	1
AUR92736.1	YP_112530.1	2.6e-43	142.3	0.4	3e-43	142.1	0.4	1.2	1	0	0	1	1	1	1
AUR89775.1	YP_112530.1	3.4e-43	142	0.2	4.1e-43	141.7	0.2	1.2	1	0	0	1	1	1	1
AUR96632.1	YP_112530.1	6.4e-43	141.1	0.2	7.8e-43	140.8	0.2	1.2	1	0	0	1	1	1	1
AUR91201.1	YP_112530.1	9e-43	140.6	0.2	1.2e-42	140.2	0.2	1.1	1	0	0	1	1	1	1
AUR86483.1	YP_112530.1	1e-42	140.4	5	1.2e-42	140.2	5	1.2	1	0	0	1	1	1	1
AUR89981.1	YP_112530.1	1.1e-42	140.3	0.3	1.2e-42	140.1	0.3	1.2	1	0	0	1	1	1	1
AUR83855.1	YP_112530.1	1.7e-42	139.7	0.2	2.1e-42	139.4	0.2	1.1	1	0	0	1	1	1	1
AUR86950.1	YP_112530.1	1.8e-42	139.6	0.2	2.1e-42	139.4	0.2	1.1	1	0	0	1	1	1	1
AUR81315.1	YP_112530.1	1.8e-42	139.6	0.2	2.1e-42	139.4	0.2	1.1	1	0	0	1	1	1	1
AUR85060.1	YP_112530.1	1.8e-42	139.6	0.2	2.1e-42	139.4	0.2	1.1	1	0	0	1	1	1	1
AUR84932.1	YP_112530.1	2.4e-42	139.2	5.2	2.7e-42	139	5.2	1.2	1	0	0	1	1	1	1
AUR88100.1	YP_112530.1	2.4e-42	139.2	5.2	2.7e-42	139	5.2	1.2	1	0	0	1	1	1	1
AUR95378.1	YP_112530.1	2.8e-42	139	0.4	3.7e-42	138.6	0.4	1.1	1	0	0	1	1	1	1
AUR85687.1	YP_112530.1	3.2e-42	138.8	0.1	4.1e-42	138.4	0.1	1.1	1	0	0	1	1	1	1
YP_003917.1	YP_112530.1	3.3e-42	138.7	0.4	5.1e-42	138.1	0.4	1.5	1	1	0	1	1	1	1
AUR83673.1	YP_112530.1	3.8e-42	138.5	0.1	4.9e-42	138.2	0.1	1.1	1	0	0	1	1	1	1
AUR84370.1	YP_112530.1	1.1e-41	137	0.3	1.3e-41	136.8	0.3	1.1	1	0	0	1	1	1	1
YP_398992.1	YP_112530.1	3e-41	135.6	0.1	3.9e-41	135.2	0.1	1.1	1	0	0	1	1	1	1
YP_655929.1	YP_112530.1	5.8e-41	134.7	0	7.3e-41	134.4	0	1.1	1	0	0	1	1	1	1
YP_001285915.1	YP_112530.1	2.6e-40	132.6	0	2.9e-40	132.4	0	1.1	1	0	0	1	1	1	1
YP_277519.1	YP_112530.1	2.8e-40	132.5	0.1	3.1e-40	132.3	0.1	1	1	0	0	1	1	1	1
YP_950571.1	YP_112530.1	6e-40	131.4	1.3	8.5e-40	130.9	1.3	1.2	1	0	0	1	1	1	1
YP_001110780.1	YP_112530.1	3.9e-39	128.7	2.1	5.4e-39	128.3	2	1.4	1	1	0	1	1	1	1
YP_529602.1	YP_112530.1	4e-39	128.7	2.1	5.1e-39	128.4	1.9	1.3	1	1	0	1	1	1	1
YP_001552302.1	YP_112530.1	3.2e-37	122.5	0.1	4.1e-37	122.1	0.1	1.2	1	0	0	1	1	1	1
AUR93175.1	YP_112530.1	6.7e-37	121.4	0.5	9.2e-37	121	0.5	1.2	1	0	0	1	1	1	1
AUR93128.1	YP_112530.1	1.7e-36	120.2	1	2.5e-36	119.6	1	1.3	1	0	0	1	1	1	1
AUR95724.1	YP_112530.1	4.4e-36	118.8	1.1	6.7e-36	118.2	1.1	1.3	1	0	0	1	1	1	1
AUR95764.1	YP_112530.1	4.4e-36	118.8	1.1	6.7e-36	118.2	1.1	1.3	1	0	0	1	1	1	1
YP_001285543.1	YP_112530.1	5.5e-36	118.5	0.2	5.5e-36	118.5	0.2	1.7	2	1	0	2	2	1	1
YP_001285785.1	YP_112530.1	1.6e-35	116.9	0	1.8e-35	116.8	0	1	1	0	0	1	1	1	1
NP_958522.1	YP_112530.1	1.3e-34	114	5.6	1.3e-34	114	5.6	1.6	2	0	0	2	2	1	1
YP_762580.1	YP_112530.1	1.6e-31	104	1	1.9e-31	103.7	1	1.1	1	0	0	1	1	1	1
NP_061548.2	YP_112530.1	5e-31	102.3	0.1	6.6e-31	101.9	0.1	1.2	1	0	0	1	1	1	1
NP_958570.1	YP_112530.1	1.5e-30	100.7	0.1	1.5e-30	100.7	0.1	1.9	2	0	0	2	2	2	1
AUR91886.1	YP_112530.1	7.2e-21	69.2	0.2	1.2e-20	68.5	0.2	1.3	1	0	0	1	1	1	1
AUR94049.1	YP_112530.1	7.2e-21	69.2	0.2	1.2e-20	68.5	0.2	1.3	1	0	0	1	1	1	1
NP_043534.1	YP_112530.1	9.1e-19	62.4	2.2	1.2e-18	61.9	2.2	1.2	1	0	0	1	1	1	1
NP_150142.1	YP_112530.1	1.1e-13	45.8	0.5	2.3e-13	44.8	0.5	1.6	1	1	0	1	1	1	1
NP_038308.1	YP_112530.1	5.1e-13	43.7	2.3	7.7e-13	43.1	2.3	1.3	1	0	0	1	1	1	1
NP_075480.1	YP_112530.1	8.3e-12	39.7	4.2	5.7e-11	37	3.8	2.1	1	1	0	1	1	1	1
YP_001004345.1	YP_112530.1	9e-12	39.6	4.7	6.8e-11	36.7	4.6	2.1	1	1	0	1	1	1	1
YP_240125.1	YP_112530.1	2.5e-11	38.2	1.4	4.9e-11	37.2	1.3	1.5	1	1	0	1	1	1	1
NP_817519.1	YP_112530.1	6.2e-06	20.6	0	1.2e-05	19.7	0	1.4	1	0	0	1	1	1	1
YP_654825.1	YP_112530.1	6.2e-06	20.6	0	1.2e-05	19.7	0	1.4	1	0	0	1	1	1	1
YP_239905.1	YP_239905.1	1.4e-112	369	3.6	1.5e-112	368.9	3.6	1	1	0	0	1	1	1	1
NP_061607.1	YP_239905.1	5.2e-112	367.1	3.2	5.8e-112	367	3.2	1	1	0	0	1	1	1	1
YP_240790.1	YP_239905.1	7.4e-112	366.6	3.3	8.3e-112	366.5	3.3	1	1	0	0	1	1	1	1
YP_240203.1	YP_239905.1	4.7e-95	311.7	5	5.2e-95	311.6	5	1	1	0	0	1	1	1	1
YP_001468429.1	YP_239905.1	3.3e-77	253.4	2.7	4e-77	253.1	2.7	1	1	0	0	1	1	1	1
NP_438125.1	YP_239905.1	9.2e-75	245.4	7.2	1.2e-74	245.1	7.2	1.2	1	0	0	1	1	1	1
NP_795557.1	YP_239905.1	9.2e-75	245.4	7.2	1.2e-74	245.1	7.2	1.2	1	0	0	1	1	1	1
AUR93861.1	YP_239905.1	1.9e-55	182.3	0.3	2.3e-55	182	0.3	1.1	1	0	0	1	1	1	1
AUR93927.1	YP_239905.1	1.9e-55	182.3	0.3	2.3e-55	182	0.3	1.1	1	0	0	1	1	1	1
AUR93993.1	YP_239905.1	1.9e-55	182.3	0.3	2.3e-55	182	0.3	1.1	1	0	0	1	1	1	1
AUR97472.1	YP_239905.1	4e-55	181.3	3.1	5.3e-55	180.9	3.1	1.1	1	0	0	1	1	1	1
AUR89838.1	YP_239905.1	5.1e-55	180.9	2.8	6.7e-55	180.5	2.8	1.2	1	0	0	1	1	1	1
YP_655929.1	YP_239905.1	6.6e-55	180.6	0.2	7.8e-55	180.3	0.2	1.1	1	0	0	1	1	1	1
AUR92736.1	YP_239905.1	9.1e-55	180.1	1.9	1.2e-54	179.7	1.9	1.2	1	0	0	1	1	1	1
AUR88515.1	YP_239905.1	9.1e-55	180.1	2.5	1.2e-54	179.7	2.5	1.1	1	0	0	1	1	1	1
AUR88586.1	YP_239905.1	9.1e-55	180.1	2.5	1.2e-54	179.7	2.5	1.1	1	0	0	1	1	1	1
AUR96565.1	YP_239905.1	1.2e-54	179.7	2.2	1.6e-54	179.3	2.2	1.1	1	0	0	1	1	1	1
AUR99484.1	YP_239905.1	1.2e-54	179.7	2.2	1.6e-54	179.3	2.2	1.1	1	0	0	1	1	1	1
AUR88648.1	YP_239905.1	1.6e-54	179.3	1.5	2.1e-54	178.9	1.5	1.2	1	0	0	1	1	1	1
AUR92446.1	YP_239905.1	1.6e-54	179.3	1.5	2.1e-54	178.9	1.5	1.2	1	0	0	1	1	1	1
AUR91201.1	YP_239905.1	1.9e-54	179	0.7	2.2e-54	178.9	0.7	1	1	0	0	1	1	1	1
AUR81315.1	YP_239905.1	3e-54	178.4	1.3	3.3e-54	178.3	1.3	1	1	0	0	1	1	1	1
AUR85060.1	YP_239905.1	3e-54	178.4	1.3	3.3e-54	178.3	1.3	1	1	0	0	1	1	1	1
AUR89775.1	YP_239905.1	3e-54	178.4	2.4	4e-54	178	2.4	1.1	1	0	0	1	1	1	1
AUR86950.1	YP_239905.1	3.2e-54	178.3	1.6	3.5e-54	178.2	1.6	1	1	0	0	1	1	1	1
AUR96632.1	YP_239905.1	3.9e-54	178	2.4	5.1e-54	177.6	2.4	1.1	1	0	0	1	1	1	1
AUR89981.1	YP_239905.1	4.1e-54	178	1.7	4.5e-54	177.8	1.7	1	1	0	0	1	1	1	1
AUR95378.1	YP_239905.1	5.1e-54	177.6	0.8	5.9e-54	177.4	0.8	1.1	1	0	0	1	1	1	1
AUR83855.1	YP_239905.1	5.7e-54	177.5	1.4	6.9e-54	177.2	1.4	1	1	0	0	1	1	1	1
AUR83673.1	YP_239905.1	9.2e-54	176.8	1.5	1e-53	176.7	1.5	1	1	0	0	1	1	1	1
AUR85687.1	YP_239905.1	1.6e-53	176	1.2	1.8e-53	175.8	1.2	1	1	0	0	1	1	1	1
YP_001285915.1	YP_239905.1	2.6e-53	175.4	0.1	2.9e-53	175.2	0.1	1	1	0	0	1	1	1	1
AUR84370.1	YP_239905.1	6.2e-51	167.6	1.4	6.8e-51	167.4	1.4	1	1	0	0	1	1	1	1
YP_003917.1	YP_239905.1	5.2e-47	154.7	2.9	8e-47	154.1	2.8	1.4	1	1	0	1	1	1	1
YP_398992.1	YP_239905.1	4.7e-46	151.6	0.2	6.3e-46	151.2	0.2	1.3	1	1	0	1	1	1	1
YP_112530.1	YP_239905.1	7.5e-46	150.9	0.1	8.2e-46	150.8	0.1	1.1	1	0	0	1	1	1	1
YP_277519.1	YP_239905.1	9.7e-46	150.6	0.5	1.1e-45	150.5	0.5	1	1	0	0	1	1	1	1
AUR96847.1	YP_239905.1	4.4e-43	141.9	10	5.7e-43	141.5	10	1.2	1	1	0	1	1	1	1
AUR96907.1	YP_239905.1	4.4e-43	141.9	10	5.7e-43	141.5	10	1.2	1	1	0	1	1	1	1
NP_059596.1	YP_239905.1	1.3e-42	140.4	2.6	1.4e-42	140.2	2.6	1.1	1	0	0	1	1	1	1
YP_001285543.1	YP_239905.1	3.2e-42	139.1	2.2	3.2e-42	139.1	2.2	1.3	1	1	0	1	1	1	1
AUR97598.1	YP_239905.1	1.3e-41	137.1	6.4	1.6e-41	136.8	6.4	1.1	1	0	0	1	1	1	1
AUR93128.1	YP_239905.1	2.8e-40	132.7	1.8	4e-40	132.2	1.8	1.2	1	0	0	1	1	1	1
NP_037726.1	YP_239905.1	3.8e-40	132.3	2.4	5.1e-40	131.9	2.4	1.2	1	0	0	1	1	1	1
AUR93175.1	YP_239905.1	7.8e-40	131.3	1	1.1e-39	130.9	1	1.1	1	0	0	1	1	1	1
NP_037690.1	YP_239905.1	9.7e-40	131	2.4	1.3e-39	130.6	2.4	1.2	1	0	0	1	1	1	1
AUR86483.1	YP_239905.1	1.2e-39	130.7	9.4	1.6e-39	130.3	9.4	1.2	1	0	0	1	1	1	1
AUR95724.1	YP_239905.1	1.6e-39	130.3	1.7	2.3e-39	129.8	1.7	1.2	1	0	0	1	1	1	1
AUR95764.1	YP_239905.1	1.6e-39	130.3	1.7	2.3e-39	129.8	1.7	1.2	1	0	0	1	1	1	1
AUR90562.1	YP_239905.1	1.7e-39	130.2	9.1	2.3e-39	129.8	9.1	1.2	1	1	0	1	1	1	1
AUR91709.1	YP_239905.1	1.7e-39	130.2	9.1	2.3e-39	129.8	9.1	1.2	1	1	0	1	1	1	1
YP_001285785.1	YP_239905.1	2.7e-39	129.5	0	3.1e-39	129.3	0	1	1	0	0	1	1	1	1
AUR95823.1	YP_239905.1	4.5e-39	128.8	5.7	5.2e-39	128.6	5.7	1.1	1	0	0	1	1	1	1
AUR84618.1	YP_239905.1	5.6e-39	128.5	5.9	6.4e-39	128.3	5.9	1.1	1	0	0	1	1	1	1
AUR83738.1	YP_239905.1	6.1e-39	128.4	5.7	7e-39	128.2	5.7	1.1	1	0	0	1	1	1	1
AUR84932.1	YP_239905.1	7.9e-39	128	9.9	9.8e-39	127.7	9.9	1.1	1	0	0	1	1	1	1
AUR88100.1	YP_239905.1	7.9e-39	128	9.9	9.8e-39	127.7	9.9	1.1	1	0	0	1	1	1	1
NP_061548.2	YP_239905.1	8.9e-38	124.6	0.2	1.2e-37	124.2	0.2	1.2	1	0	0	1	1	1	1
YP_001552302.1	YP_239905.1	2.9e-37	122.9	0.3	3.7e-37	122.5	0.3	1.2	1	0	0	1	1	1	1
YP_950571.1	YP_239905.1	9.3e-37	121.2	2.6	1.2e-36	120.8	2.6	1.1	1	0	0	1	1	1	1
NP_958570.1	YP_239905.1	2.1e-34	113.5	9.9	1.1e-33	111.2	9.9	1.8	1	1	0	1	1	1	1
YP_001110780.1	YP_239905.1	1.5e-29	97.7	5.2	1.7e-29	97.5	5.2	1.1	1	0	0	1	1	1	1
YP_529602.1	YP_239905.1	2.1e-29	97.2	4.4	2.5e-29	97	4.4	1.1	1	0	0	1	1	1	1
NP_958522.1	YP_239905.1	5.2e-24	79.6	15	1.6e-23	78	14.9	1.8	1	1	0	1	1	1	1
AUR91886.1	YP_239905.1	8.9e-22	72.3	0.5	1.3e-21	71.7	0.5	1.2	1	0	0	1	1	1	1
AUR94049.1	YP_239905.1	8.9e-22	72.3	0.5	1.3e-21	71.7	0.5	1.2	1	0	0	1	1	1	1
YP_762580.1	YP_239905.1	4.4e-21	70	2.7	5.2e-21	69.8	2.7	1.1	1	0	0	1	1	1	1
NP_150142.1	YP_239905.1	7.7e-13	43.1	4.8	1.2e-12	42.5	4.8	1.3	1	0	0	1	1	1	1
NP_038308.1	YP_239905.1	1.6e-12	42	7.5	2e-12	41.7	7.5	1.1	1	0	0	1	1	1	1
NP_043534.1	YP_239905.1	2e-12	41.8	10.1	7.5e-12	39.8	10.1	1.7	1	1	0	1	1	1	1
YP_001004345.1	YP_239905.1	4.1e-12	40.7	8.2	1.2e-11	39.2	8.2	1.7	1	1	0	1	1	1	1
NP_075480.1	YP_239905.1	4.5e-12	40.6	8.1	1.6e-11	38.8	8.1	1.7	1	1	0	1	1	1	1
YP_240125.1	YP_239905.1	7.5e-12	39.9	6.2	4.2e-11	37.4	6.2	1.9	1	1	0	1	1	1	1
NP_817519.1	YP_239905.1	1.2e-06	22.9	0	2.5e-06	21.8	0	1.4	1	0	0	1	1	1	1
YP_654825.1	YP_239905.1	1.2e-06	22.9	0	2.5e-06	21.8	0	1.4	1	0	0	1	1	1	1
YP_240125.1	YP_240125.1	3.5e-110	361.4	10.2	3.9e-110	361.2	10.2	1	1	0	0	1	1	1	1
YP_001004345.1	YP_240125.1	8.4e-104	340.5	14.9	9.4e-104	340.4	14.9	1	1	0	0	1	1	1	1
NP_075480.1	YP_240125.1	1.4e-103	339.8	14.6	1.6e-103	339.6	14.6	1	1	0	0	1	1	1	1
AUR97472.1	YP_240125.1	1e-68	225.9	3.2	1.3e-68	225.5	3.2	1.1	1	0	0	1	1	1	1
AUR89838.1	YP_240125.1	3.2e-68	224.3	3	4.1e-68	223.9	3	1.1	1	0	0	1	1	1	1
AUR88515.1	YP_240125.1	8.2e-68	222.9	2.5	1.1e-67	222.6	2.5	1.1	1	0	0	1	1	1	1
AUR88586.1	YP_240125.1	8.2e-68	222.9	2.5	1.1e-67	222.6	2.5	1.1	1	0	0	1	1	1	1
AUR92736.1	YP_240125.1	1.5e-66	218.8	1.8	1.9e-66	218.4	1.8	1.1	1	0	0	1	1	1	1
AUR89775.1	YP_240125.1	1.7e-66	218.7	2.2	2e-66	218.4	2.2	1.1	1	0	0	1	1	1	1
AUR88648.1	YP_240125.1	4.9e-66	217.1	1.5	6.3e-66	216.8	1.5	1.1	1	0	0	1	1	1	1
AUR92446.1	YP_240125.1	4.9e-66	217.1	1.5	6.3e-66	216.8	1.5	1.1	1	0	0	1	1	1	1
AUR96565.1	YP_240125.1	6.7e-66	216.7	1.8	8.6e-66	216.3	1.8	1.1	1	0	0	1	1	1	1
AUR99484.1	YP_240125.1	6.7e-66	216.7	1.8	8.6e-66	216.3	1.8	1.1	1	0	0	1	1	1	1
AUR96632.1	YP_240125.1	1.1e-65	216	2.2	1.4e-65	215.6	2.2	1.1	1	0	0	1	1	1	1
AUR93861.1	YP_240125.1	2e-59	195.5	0.2	2.6e-59	195.1	0.2	1.1	1	0	0	1	1	1	1
AUR93927.1	YP_240125.1	2e-59	195.5	0.2	2.6e-59	195.1	0.2	1.1	1	0	0	1	1	1	1
AUR93993.1	YP_240125.1	2e-59	195.5	0.2	2.6e-59	195.1	0.2	1.1	1	0	0	1	1	1	1
AUR91201.1	YP_240125.1	1.6e-58	192.6	0.1	2e-58	192.2	0.1	1.1	1	0	0	1	1	1	1
AUR95378.1	YP_240125.1	6e-58	190.7	0.2	7.6e-58	190.4	0.2	1.1	1	0	0	1	1	1	1
AUR90562.1	YP_240125.1	2.1e-55	182.4	9	2.5e-55	182.2	9	1.1	1	0	0	1	1	1	1
AUR91709.1	YP_240125.1	2.1e-55	182.4	9	2.5e-55	182.2	9	1.1	1	0	0	1	1	1	1
AUR83855.1	YP_240125.1	1.1e-54	180	1.8	1.4e-54	179.7	1.8	1.2	1	0	0	1	1	1	1
AUR86483.1	YP_240125.1	1.2e-54	179.9	9.9	1.4e-54	179.7	9.9	1.1	1	0	0	1	1	1	1
AUR89981.1	YP_240125.1	6.7e-54	177.5	1.7	8.5e-54	177.1	1.7	1.2	1	0	0	1	1	1	1
AUR81315.1	YP_240125.1	1.2e-53	176.7	1.1	1.4e-53	176.4	1.1	1.2	1	0	0	1	1	1	1
AUR85060.1	YP_240125.1	1.2e-53	176.7	1.1	1.4e-53	176.4	1.1	1.2	1	0	0	1	1	1	1
AUR86950.1	YP_240125.1	1.4e-53	176.5	1.4	1.7e-53	176.1	1.4	1.2	1	0	0	1	1	1	1
AUR85687.1	YP_240125.1	1.6e-52	172.9	1.2	2e-52	172.6	1.2	1.2	1	0	0	1	1	1	1
AUR83673.1	YP_240125.1	2.2e-52	172.5	1.2	2.8e-52	172.2	1.2	1.2	1	0	0	1	1	1	1
AUR84932.1	YP_240125.1	3.7e-52	171.8	10	4.3e-52	171.6	10	1.1	1	0	0	1	1	1	1
AUR88100.1	YP_240125.1	3.7e-52	171.8	10	4.3e-52	171.6	10	1.1	1	0	0	1	1	1	1
AUR96847.1	YP_240125.1	2.7e-50	165.7	9.6	3.2e-50	165.5	9.6	1.1	1	0	0	1	1	1	1
AUR96907.1	YP_240125.1	2.7e-50	165.7	9.6	3.2e-50	165.5	9.6	1.1	1	0	0	1	1	1	1
AUR84370.1	YP_240125.1	3.3e-49	162.1	0.7	3.7e-49	162	0.7	1.1	1	0	0	1	1	1	1
AUR97598.1	YP_240125.1	1.6e-48	159.9	6.2	1.9e-48	159.6	6.2	1.1	1	0	0	1	1	1	1
AUR95823.1	YP_240125.1	1e-39	131.2	5.4	1.3e-39	130.8	5.4	1.2	1	0	0	1	1	1	1
AUR83738.1	YP_240125.1	1.1e-39	131	4.7	1.3e-39	130.8	4.7	1.2	1	0	0	1	1	1	1
AUR84618.1	YP_240125.1	1.7e-39	130.4	5.4	2.1e-39	130.1	5.4	1.2	1	0	0	1	1	1	1
YP_240203.1	YP_240125.1	1.1e-37	124.5	3.2	2.5e-37	123.3	3.2	1.5	1	1	0	1	1	1	1
NP_438125.1	YP_240125.1	8.5e-33	108.5	4.1	8.5e-33	108.5	4.1	2	1	1	1	2	2	2	1
NP_795557.1	YP_240125.1	8.5e-33	108.5	4.1	8.5e-33	108.5	4.1	2	1	1	1	2	2	2	1
NP_037726.1	YP_240125.1	1.7e-28	94.5	2.5	2e-28	94.2	2.5	1.1	1	0	0	1	1	1	1
NP_037690.1	YP_240125.1	3.9e-28	93.3	2.9	4.6e-28	93	2.9	1.1	1	0	0	1	1	1	1
YP_240790.1	YP_240125.1	3.1e-27	90.3	3.1	8e-27	89	3.1	1.6	1	1	0	1	1	1	1
NP_061607.1	YP_240125.1	4.1e-27	89.9	3.1	1.1e-26	88.6	3.1	1.6	1	1	0	1	1	1	1
YP_239905.1	YP_240125.1	1.1e-26	88.5	3.7	2.9e-26	87.1	3.7	1.6	1	1	0	1	1	1	1
NP_059596.1	YP_240125.1	1.2e-26	88.4	2.2	1.4e-26	88.2	2.2	1.1	1	0	0	1	1	1	1
YP_950571.1	YP_240125.1	3.5e-25	83.6	1.2	4.4e-25	83.3	1.2	1.2	1	0	0	1	1	1	1
YP_001110780.1	YP_240125.1	2.4e-24	80.9	5.9	2.9e-24	80.6	5.9	1.1	1	0	0	1	1	1	1
YP_529602.1	YP_240125.1	4.8e-24	79.9	5.7	5.8e-24	79.6	5.7	1.1	1	0	0	1	1	1	1
YP_001468429.1	YP_240125.1	2e-21	71.3	2.5	1.7e-20	68.3	2.5	2.1	1	1	0	1	1	1	1
YP_655929.1	YP_240125.1	3e-20	67.5	0	8e-20	66.1	0	1.6	1	1	0	1	1	1	1
YP_001285915.1	YP_240125.1	2.4e-18	61.3	0.2	1.7e-17	58.5	0.2	1.9	1	1	0	1	1	1	1
YP_003917.1	YP_240125.1	2.3e-17	58.1	1.3	5.4e-17	56.9	1.3	1.7	1	1	0	1	1	1	1
YP_112530.1	YP_240125.1	1.3e-16	55.6	0.2	5.9e-16	53.5	0.2	1.8	1	1	0	1	1	1	1
NP_958570.1	YP_240125.1	5.4e-16	53.6	1.7	5.4e-16	53.6	1.7	3.1	1	1	1	2	2	2	1
YP_762580.1	YP_240125.1	1.4e-15	52.3	5	1.8e-15	51.9	5	1.3	1	0	0	1	1	1	1
YP_277519.1	YP_240125.1	1.5e-15	52.2	0.8	5.5e-15	50.3	0.8	1.7	1	1	0	1	1	1	1
YP_398992.1	YP_240125.1	2.2e-15	51.6	0.7	1e-14	49.5	0.7	1.9	1	1	0	1	1	1	1
YP_001285543.1	YP_240125.1	1.7e-14	48.7	2.5	4.5e-14	47.3	2.5	1.7	1	1	0	1	1	1	1
YP_001552302.1	YP_240125.1	1.8e-12	42.1	0.1	4.5e-12	40.8	0	1.7	1	1	0	1	1	1	1
NP_061548.2	YP_240125.1	2.1e-12	41.8	0	4.5e-12	40.8	0	1.7	1	1	0	1	1	1	1
AUR93128.1	YP_240125.1	3.8e-12	41	1.4	6.2e-12	40.3	0.5	1.8	1	1	0	1	1	1	1
AUR93175.1	YP_240125.1	9.6e-12	39.7	0.7	1.9e-11	38.7	0.3	1.8	1	1	0	1	1	1	1
AUR95724.1	YP_240125.1	1.6e-11	39	2	2.8e-11	38.2	1	1.9	1	1	1	2	2	2	1
AUR95764.1	YP_240125.1	1.6e-11	39	2	2.8e-11	38.2	1	1.9	1	1	1	2	2	2	1
NP_043534.1	YP_240125.1	6.3e-11	37.1	5.7	9.1e-11	36.5	5.7	1.2	1	0	0	1	1	1	1
YP_001285785.1	YP_240125.1	1.3e-10	36	0	1.8e-09	32.3	0	2	1	1	0	1	1	1	1
NP_958522.1	YP_240125.1	4.6e-10	34.2	15.5	3.7e-09	31.3	15.5	2.4	1	1	0	1	1	1	1
NP_150142.1	YP_240125.1	2e-09	32.1	5.2	4e-09	31.2	5.2	1.4	1	1	0	1	1	1	1
NP_038308.1	YP_240125.1	5.5e-07	24.2	7	8.1e-07	23.6	7	1.4	1	0	0	1	1	1	1
AUR91886.1	YP_240125.1	8.7e-07	23.5	0.2	1.3e-06	22.9	0.2	1.3	1	0	0	1	1	1	1
AUR94049.1	YP_240125.1	8.7e-07	23.5	0.2	1.3e-06	22.9	0.2	1.3	1	0	0	1	1	1	1
YP_240203.1	YP_240203.1	8.4e-98	320.7	4.8	9.3e-98	320.6	4.8	1	1	0	0	1	1	1	1
YP_239905.1	YP_240203.1	2.5e-90	296.3	2.5	2.8e-90	296.2	2.5	1	1	0	0	1	1	1	1
NP_061607.1	YP_240203.1	3.1e-90	296	2.1	3.5e-90	295.9	2.1	1	1	0	0	1	1	1	1
YP_240790.1	YP_240203.1	4.2e-90	295.6	2.1	4.7e-90	295.4	2.1	1	1	0	0	1	1	1	1
AUR97472.1	YP_240203.1	5e-71	233.3	4.1	6.2e-71	233	4.1	1	1	0	0	1	1	1	1
AUR88648.1	YP_240203.1	5.6e-71	233.1	2.4	6.9e-71	232.8	2.4	1	1	0	0	1	1	1	1
AUR92446.1	YP_240203.1	5.6e-71	233.1	2.4	6.9e-71	232.8	2.4	1	1	0	0	1	1	1	1
AUR96565.1	YP_240203.1	6e-71	233	2.8	7.4e-71	232.7	2.8	1	1	0	0	1	1	1	1
AUR99484.1	YP_240203.1	6e-71	233	2.8	7.4e-71	232.7	2.8	1	1	0	0	1	1	1	1
AUR92736.1	YP_240203.1	8.1e-71	232.6	2.7	9.9e-71	232.3	2.7	1	1	0	0	1	1	1	1
AUR96632.1	YP_240203.1	1e-70	232.3	3.2	1.3e-70	232	3.2	1	1	0	0	1	1	1	1
AUR89775.1	YP_240203.1	1.2e-70	232	3.3	1.5e-70	231.7	3.3	1	1	0	0	1	1	1	1
AUR89838.1	YP_240203.1	1.8e-70	231.5	3.9	2.2e-70	231.2	3.9	1	1	0	0	1	1	1	1
AUR88515.1	YP_240203.1	3.3e-70	230.6	3.4	4e-70	230.3	3.4	1	1	0	0	1	1	1	1
AUR88586.1	YP_240203.1	3.3e-70	230.6	3.4	4e-70	230.3	3.4	1	1	0	0	1	1	1	1
AUR93861.1	YP_240203.1	5.5e-64	210.3	0.5	6.3e-64	210.1	0.5	1	1	0	0	1	1	1	1
AUR93927.1	YP_240203.1	5.5e-64	210.3	0.5	6.3e-64	210.1	0.5	1	1	0	0	1	1	1	1
AUR93993.1	YP_240203.1	5.5e-64	210.3	0.5	6.3e-64	210.1	0.5	1	1	0	0	1	1	1	1
AUR91201.1	YP_240203.1	4.4e-63	207.3	0.7	5.2e-63	207.1	0.7	1.1	1	0	0	1	1	1	1
NP_438125.1	YP_240203.1	2.1e-62	205.1	7.2	2.9e-62	204.7	7.2	1.3	1	0	0	1	1	1	1
NP_795557.1	YP_240203.1	2.1e-62	205.1	7.2	2.9e-62	204.7	7.2	1.3	1	0	0	1	1	1	1
AUR95378.1	YP_240203.1	4.3e-62	204.1	0.8	4.9e-62	203.9	0.8	1.1	1	0	0	1	1	1	1
AUR86950.1	YP_240203.1	1.2e-58	192.9	1.8	1.4e-58	192.6	1.8	1.1	1	0	0	1	1	1	1
AUR81315.1	YP_240203.1	1.3e-58	192.7	1.5	1.6e-58	192.5	1.5	1.1	1	0	0	1	1	1	1
AUR85060.1	YP_240203.1	1.3e-58	192.7	1.5	1.6e-58	192.5	1.5	1.1	1	0	0	1	1	1	1
AUR89981.1	YP_240203.1	1.5e-58	192.5	2.1	1.8e-58	192.2	2.1	1.1	1	0	0	1	1	1	1
AUR83673.1	YP_240203.1	2.1e-58	192	1.6	2.6e-58	191.7	1.6	1.1	1	0	0	1	1	1	1
AUR83855.1	YP_240203.1	2.2e-58	192	1.9	2.7e-58	191.7	1.9	1.1	1	0	0	1	1	1	1
AUR85687.1	YP_240203.1	3.7e-58	191.3	1.3	4.5e-58	191	1.3	1.1	1	0	0	1	1	1	1
YP_001468429.1	YP_240203.1	4.4e-58	191	2.5	7.3e-58	190.3	2.5	1.4	1	1	0	1	1	1	1
AUR84370.1	YP_240203.1	2e-55	182.3	2.1	2.3e-55	182.1	2.1	1.1	1	0	0	1	1	1	1
YP_003917.1	YP_240203.1	9.6e-54	176.8	2.5	1.3e-53	176.4	2.5	1.3	1	0	0	1	1	1	1
YP_001285915.1	YP_240203.1	7.2e-53	174	0	8.3e-53	173.8	0	1	1	0	0	1	1	1	1
YP_655929.1	YP_240203.1	1.8e-52	172.7	0.2	2e-52	172.5	0.2	1.1	1	0	0	1	1	1	1
YP_112530.1	YP_240203.1	1.6e-50	166.3	0.1	1.9e-50	166.1	0.1	1	1	0	0	1	1	1	1
YP_398992.1	YP_240203.1	6.9e-50	164.2	0.2	7.8e-50	164.1	0.2	1.1	1	0	0	1	1	1	1
YP_277519.1	YP_240203.1	5.8e-48	157.9	0.5	6.3e-48	157.8	0.5	1	1	0	0	1	1	1	1
YP_001285543.1	YP_240203.1	2.3e-45	149.4	4	3e-45	149.1	3.9	1.3	1	1	0	1	1	1	1
YP_001110780.1	YP_240203.1	9e-44	144.3	8.4	1e-43	144.1	8.4	1	1	0	0	1	1	1	1
YP_001285785.1	YP_240203.1	1e-43	144.1	0	1.3e-43	143.8	0	1	1	0	0	1	1	1	1
YP_529602.1	YP_240203.1	1.5e-43	143.5	8.1	1.7e-43	143.4	8.1	1	1	0	0	1	1	1	1
AUR93128.1	YP_240203.1	7.7e-39	128.2	1.5	1.1e-38	127.7	1.5	1.2	1	0	0	1	1	1	1
AUR93175.1	YP_240203.1	9.7e-39	127.8	0.8	1.3e-38	127.4	0.8	1.2	1	0	0	1	1	1	1
AUR95724.1	YP_240203.1	2.2e-38	126.7	1.3	3.3e-38	126.1	1.3	1.2	1	0	0	1	1	1	1
AUR95764.1	YP_240203.1	2.2e-38	126.7	1.3	3.3e-38	126.1	1.3	1.2	1	0	0	1	1	1	1
YP_001552302.1	YP_240203.1	1.8e-36	120.4	0.3	2.6e-36	119.9	0.3	1.2	1	0	0	1	1	1	1
NP_958570.1	YP_240203.1	2.8e-36	119.8	2.2	2.8e-36	119.8	2.2	2	1	1	1	2	2	2	1
NP_061548.2	YP_240203.1	1e-35	118	0.1	1.3e-35	117.6	0.1	1.2	1	0	0	1	1	1	1
YP_240125.1	YP_240203.1	1.2e-28	94.8	6.9	1.3e-27	91.5	6.9	2	1	1	0	1	1	1	1
AUR97598.1	YP_240203.1	5.8e-28	92.6	6.3	6.9e-28	92.4	6.3	1	1	0	0	1	1	1	1
AUR96847.1	YP_240203.1	7.6e-27	89	10.3	8.9e-27	88.7	10.3	1	1	0	0	1	1	1	1
AUR96907.1	YP_240203.1	7.6e-27	89	10.3	8.9e-27	88.7	10.3	1	1	0	0	1	1	1	1
AUR90562.1	YP_240203.1	7.8e-25	82.4	9.3	9.3e-25	82.2	9.3	1	1	0	0	1	1	1	1
AUR91709.1	YP_240203.1	7.8e-25	82.4	9.3	9.3e-25	82.2	9.3	1	1	0	0	1	1	1	1
NP_958522.1	YP_240203.1	1e-24	82	14.7	4.5e-24	79.9	14.7	1.9	1	1	0	1	1	1	1
AUR86483.1	YP_240203.1	1.5e-24	81.5	10.1	1.8e-24	81.3	10.1	1	1	0	0	1	1	1	1
AUR84932.1	YP_240203.1	9.9e-24	78.8	10.5	1.2e-23	78.6	10.5	1	1	0	0	1	1	1	1
AUR88100.1	YP_240203.1	9.9e-24	78.8	10.5	1.2e-23	78.6	10.5	1	1	0	0	1	1	1	1
YP_001004345.1	YP_240203.1	2.9e-23	77.3	8.9	5.9e-23	76.3	8.9	1.4	1	1	0	1	1	1	1
NP_075480.1	YP_240203.1	7e-23	76	9	1.6e-22	74.9	9	1.5	1	1	0	1	1	1	1
AUR91886.1	YP_240203.1	1.1e-22	75.4	0.7	1.8e-22	74.7	0.7	1.2	1	0	0	1	1	1	1
AUR94049.1	YP_240203.1	1.1e-22	75.4	0.7	1.8e-22	74.7	0.7	1.2	1	0	0	1	1	1	1
AUR95823.1	YP_240203.1	3.9e-22	73.6	5	4.7e-22	73.3	5	1.1	1	0	0	1	1	1	1
AUR84618.1	YP_240203.1	7.5e-22	72.7	5.3	9.1e-22	72.4	5.3	1.1	1	0	0	1	1	1	1
AUR83738.1	YP_240203.1	1e-21	72.2	5.1	1.2e-21	72	5.1	1.1	1	0	0	1	1	1	1
NP_037690.1	YP_240203.1	1.1e-21	72.1	2.7	1.3e-21	71.9	2.7	1.1	1	0	0	1	1	1	1
NP_037726.1	YP_240203.1	1.4e-21	71.8	2.8	1.6e-21	71.6	2.8	1.1	1	0	0	1	1	1	1
NP_059596.1	YP_240203.1	4e-21	70.3	3	4.5e-21	70.1	3	1.1	1	0	0	1	1	1	1
YP_950571.1	YP_240203.1	1.4e-19	65.2	2.3	2.2e-19	64.6	2.3	1.2	1	0	0	1	1	1	1
YP_762580.1	YP_240203.1	4.6e-14	47.2	4.5	6.4e-14	46.8	4.5	1.2	1	0	0	1	1	1	1
NP_150142.1	YP_240203.1	3.4e-08	28.1	4.5	6.9e-08	27	4.5	1.8	1	1	0	1	1	1	1
NP_038308.1	YP_240203.1	5.8e-08	27.3	5.6	7.7e-08	26.9	5.6	1.2	1	0	0	1	1	1	1
NP_043534.1	YP_240203.1	8.9e-08	26.7	9.5	2.6e-07	25.2	9.5	1.7	1	1	0	1	1	1	1
NP_817519.1	YP_240203.1	1.9e-07	25.6	0	8.8e-06	20.2	0	2	2	0	0	2	2	2	1
YP_654825.1	YP_240203.1	1.9e-07	25.6	0	8.8e-06	20.2	0	2	2	0	0	2	2	2	1
YP_240790.1	YP_240790.1	3.4e-116	380.9	3.4	3.8e-116	380.7	3.4	1	1	0	0	1	1	1	1
NP_061607.1	YP_240790.1	5.1e-116	380.3	3.4	5.7e-116	380.1	3.4	1	1	0	0	1	1	1	1
YP_239905.1	YP_240790.1	1.4e-115	378.9	3.7	1.6e-115	378.7	3.7	1	1	0	0	1	1	1	1
YP_240203.1	YP_240790.1	1.1e-98	323.6	5	1.2e-98	323.5	5	1	1	0	0	1	1	1	1
NP_438125.1	YP_240790.1	1.7e-76	251.1	7.1	2.2e-76	250.8	7.1	1.2	1	0	0	1	1	1	1
NP_795557.1	YP_240790.1	1.7e-76	251.1	7.1	2.2e-76	250.8	7.1	1.2	1	0	0	1	1	1	1
YP_001468429.1	YP_240790.1	2e-57	188.9	2	2.5e-57	188.5	2	1.2	1	0	0	1	1	1	1
AUR93861.1	YP_240790.1	3.8e-54	178.1	0.5	4.6e-54	177.8	0.5	1.1	1	0	0	1	1	1	1
AUR93927.1	YP_240790.1	3.8e-54	178.1	0.5	4.6e-54	177.8	0.5	1.1	1	0	0	1	1	1	1
AUR93993.1	YP_240790.1	3.8e-54	178.1	0.5	4.6e-54	177.8	0.5	1.1	1	0	0	1	1	1	1
AUR97472.1	YP_240790.1	5.5e-54	177.6	2.8	6.8e-54	177.3	2.8	1.2	1	0	0	1	1	1	1
AUR89838.1	YP_240790.1	5.9e-54	177.5	2.5	7.1e-54	177.3	2.5	1.2	1	0	0	1	1	1	1
AUR92736.1	YP_240790.1	1.7e-53	176	1.7	2.1e-53	175.7	1.7	1.2	1	0	0	1	1	1	1
AUR88515.1	YP_240790.1	1.9e-53	175.8	2.3	2.4e-53	175.5	2.3	1.2	1	0	0	1	1	1	1
AUR88586.1	YP_240790.1	1.9e-53	175.8	2.3	2.4e-53	175.5	2.3	1.2	1	0	0	1	1	1	1
AUR96565.1	YP_240790.1	2.5e-53	175.5	2.1	3.1e-53	175.2	2.1	1.2	1	0	0	1	1	1	1
AUR99484.1	YP_240790.1	2.5e-53	175.5	2.1	3.1e-53	175.2	2.1	1.2	1	0	0	1	1	1	1
AUR88648.1	YP_240790.1	2.5e-53	175.4	1.7	3.1e-53	175.1	1.7	1.2	1	0	0	1	1	1	1
AUR92446.1	YP_240790.1	2.5e-53	175.4	1.7	3.1e-53	175.1	1.7	1.2	1	0	0	1	1	1	1
AUR91201.1	YP_240790.1	4.2e-53	174.7	0.6	5.1e-53	174.4	0.6	1.1	1	0	0	1	1	1	1
AUR89775.1	YP_240790.1	4.6e-53	174.6	2.2	5.7e-53	174.3	2.2	1.2	1	0	0	1	1	1	1
AUR96632.1	YP_240790.1	7.4e-53	173.9	2.2	9.3e-53	173.6	2.2	1.2	1	0	0	1	1	1	1
AUR95378.1	YP_240790.1	1.1e-52	173.4	0.8	1.3e-52	173.1	0.8	1.1	1	0	0	1	1	1	1
AUR81315.1	YP_240790.1	2.3e-52	172.3	1	2.7e-52	172.1	1	1.1	1	0	0	1	1	1	1
AUR85060.1	YP_240790.1	2.3e-52	172.3	1	2.7e-52	172.1	1	1.1	1	0	0	1	1	1	1
AUR86950.1	YP_240790.1	3.4e-52	171.7	1.3	4.2e-52	171.5	1.3	1.1	1	0	0	1	1	1	1
AUR89981.1	YP_240790.1	3.4e-52	171.7	1.4	4.3e-52	171.4	1.4	1.1	1	0	0	1	1	1	1
AUR83855.1	YP_240790.1	5.2e-52	171.2	1.4	6.2e-52	170.9	1.4	1.1	1	0	0	1	1	1	1
AUR83673.1	YP_240790.1	6.8e-52	170.8	1.2	8.4e-52	170.5	1.2	1.1	1	0	0	1	1	1	1
YP_655929.1	YP_240790.1	7.9e-52	170.6	0	1.1e-51	170	0	1.2	1	0	0	1	1	1	1
AUR85687.1	YP_240790.1	1.2e-51	169.9	0.9	1.4e-51	169.7	0.9	1.1	1	0	0	1	1	1	1
YP_001285915.1	YP_240790.1	5.3e-51	167.9	0	6.2e-51	167.6	0	1	1	0	0	1	1	1	1
AUR84370.1	YP_240790.1	3.7e-49	161.8	1.5	4.1e-49	161.7	1.5	1.1	1	0	0	1	1	1	1
YP_003917.1	YP_240790.1	7.6e-46	151	1.2	9.9e-46	150.6	1.2	1.3	1	1	0	1	1	1	1
YP_112530.1	YP_240790.1	6e-45	148.1	0.1	6.5e-45	148	0.1	1.1	1	0	0	1	1	1	1
YP_398992.1	YP_240790.1	7e-45	147.9	0.1	1e-44	147.4	0.1	1.3	1	1	0	1	1	1	1
YP_277519.1	YP_240790.1	1.5e-44	146.8	0.4	1.6e-44	146.7	0.4	1	1	0	0	1	1	1	1
AUR96847.1	YP_240790.1	6.7e-43	141.4	8.3	8e-43	141.1	8.3	1.2	1	0	0	1	1	1	1
AUR96907.1	YP_240790.1	6.7e-43	141.4	8.3	8e-43	141.1	8.3	1.2	1	0	0	1	1	1	1
YP_001285785.1	YP_240790.1	2.9e-42	139.3	0	3.6e-42	139	0	1	1	0	0	1	1	1	1
YP_001285543.1	YP_240790.1	1.9e-41	136.6	1.7	2.2e-41	136.4	1.5	1.3	1	1	0	1	1	1	1
AUR97598.1	YP_240790.1	4.5e-41	135.4	4.6	5.4e-41	135.2	4.6	1.2	1	1	0	1	1	1	1
NP_059596.1	YP_240790.1	1e-40	134.3	2.2	1.1e-40	134.1	2.2	1.1	1	0	0	1	1	1	1
AUR93128.1	YP_240790.1	2e-39	130	1	3.6e-39	129.2	0.9	1.4	1	1	0	1	1	1	1
AUR90562.1	YP_240790.1	2.4e-39	129.7	7.7	2.9e-39	129.5	7.7	1.2	1	0	0	1	1	1	1
AUR91709.1	YP_240790.1	2.4e-39	129.7	7.7	2.9e-39	129.5	7.7	1.2	1	0	0	1	1	1	1
AUR86483.1	YP_240790.1	3.3e-39	129.3	8.4	3.9e-39	129.1	8.4	1.2	1	0	0	1	1	1	1
AUR95724.1	YP_240790.1	5.3e-39	128.7	0.9	9e-39	127.9	0.9	1.4	1	1	0	1	1	1	1
AUR95764.1	YP_240790.1	5.3e-39	128.7	0.9	9e-39	127.9	0.9	1.4	1	1	0	1	1	1	1
AUR93175.1	YP_240790.1	7.3e-39	128.2	0.4	1.2e-38	127.5	0.4	1.3	1	1	0	1	1	1	1
NP_037726.1	YP_240790.1	7.7e-39	128.1	2.7	1.2e-38	127.5	2.7	1.3	1	1	0	1	1	1	1
AUR95823.1	YP_240790.1	1.3e-38	127.4	4.7	1.8e-38	126.9	4.7	1.2	1	1	0	1	1	1	1
AUR84932.1	YP_240790.1	1.5e-38	127.2	8.1	1.9e-38	126.9	8.1	1.2	1	1	0	1	1	1	1
AUR88100.1	YP_240790.1	1.5e-38	127.2	8.1	1.9e-38	126.9	8.1	1.2	1	1	0	1	1	1	1
NP_037690.1	YP_240790.1	1.6e-38	127.1	2.6	2.5e-38	126.4	2.6	1.3	1	1	0	1	1	1	1
AUR83738.1	YP_240790.1	2.5e-38	126.4	4.2	3.7e-38	125.9	4.2	1.2	1	1	0	1	1	1	1
AUR84618.1	YP_240790.1	2.9e-38	126.2	4.8	3.9e-38	125.8	4.8	1.2	1	1	0	1	1	1	1
NP_061548.2	YP_240790.1	3.5e-37	122.7	0.2	4.7e-37	122.3	0.2	1.2	1	0	0	1	1	1	1
YP_950571.1	YP_240790.1	6.2e-37	121.9	2.2	8.4e-37	121.4	2.2	1.2	1	0	0	1	1	1	1
YP_001552302.1	YP_240790.1	7.2e-37	121.7	0.3	9.4e-37	121.3	0.3	1.2	1	0	0	1	1	1	1
NP_958570.1	YP_240790.1	8.1e-34	111.7	0.2	8.1e-34	111.7	0.2	2	2	0	0	2	2	2	1
YP_001110780.1	YP_240790.1	2e-29	97.3	6.1	2.2e-29	97.2	6.1	1.1	1	0	0	1	1	1	1
YP_529602.1	YP_240790.1	2.8e-29	96.9	5.4	3e-29	96.8	5.4	1.1	1	0	0	1	1	1	1
NP_958522.1	YP_240790.1	1.4e-23	78.3	14	5.4e-23	76.3	13.9	1.9	1	1	1	2	2	2	1
AUR91886.1	YP_240790.1	2e-21	71.2	0.5	3.1e-21	70.6	0.5	1.2	1	0	0	1	1	1	1
AUR94049.1	YP_240790.1	2e-21	71.2	0.5	3.1e-21	70.6	0.5	1.2	1	0	0	1	1	1	1
YP_762580.1	YP_240790.1	2.1e-20	67.9	2.6	2.4e-20	67.7	2.6	1.1	1	0	0	1	1	1	1
NP_150142.1	YP_240790.1	2.8e-13	44.6	2.8	4.2e-13	44	2.8	1.2	1	0	0	1	1	1	1
NP_038308.1	YP_240790.1	6.7e-13	43.4	6.2	8.3e-13	43	6.2	1.1	1	0	0	1	1	1	1
NP_043534.1	YP_240790.1	1.7e-12	42.1	9.1	5e-12	40.5	9.1	1.7	1	1	0	1	1	1	1
NP_075480.1	YP_240790.1	4.6e-12	40.6	8.3	1.6e-11	38.8	8.3	1.8	1	1	0	1	1	1	1
YP_001004345.1	YP_240790.1	4.9e-12	40.5	8.6	1.5e-11	38.9	8.6	1.7	1	1	0	1	1	1	1
YP_240125.1	YP_240790.1	8.9e-12	39.7	6.5	4.3e-11	37.5	6.5	1.8	1	1	0	1	1	1	1
NP_817519.1	YP_240790.1	9.4e-07	23.3	0	1.8e-06	22.3	0	1.4	1	0	0	1	1	1	1
YP_654825.1	YP_240790.1	9.4e-07	23.3	0	1.8e-06	22.3	0	1.4	1	0	0	1	1	1	1
YP_277519.1	YP_277519.1	1.8e-56	184.4	0.5	2e-56	184.2	0.5	1	1	0	0	1	1	1	1
YP_003917.1	YP_277519.1	4.1e-53	173.5	0.4	6.8e-53	172.8	0.4	1.3	1	0	0	1	1	1	1
YP_398992.1	YP_277519.1	1.2e-49	162.3	0.2	2.2e-49	161.4	0.1	1.4	2	0	0	2	2	1	1
YP_240203.1	YP_277519.1	1.6e-49	161.9	0.3	2.7e-49	161.1	0	1.5	2	0	0	2	2	1	1
NP_061607.1	YP_277519.1	1.6e-49	161.9	0	3.2e-49	160.9	0	1.5	1	0	0	1	1	1	1
YP_240790.1	YP_277519.1	1.6e-49	161.9	0	3.2e-49	160.9	0	1.5	1	0	0	1	1	1	1
YP_239905.1	YP_277519.1	1.7e-49	161.8	0	3e-49	161	0	1.4	1	0	0	1	1	1	1
NP_438125.1	YP_277519.1	8.1e-49	159.6	0.9	1.2e-48	159.1	0.1	1.7	2	0	0	2	2	1	1
NP_795557.1	YP_277519.1	8.1e-49	159.6	0.9	1.2e-48	159.1	0.1	1.7	2	0	0	2	2	1	1
AUR89838.1	YP_277519.1	9.7e-48	156.1	0.3	1.9e-47	155.2	0.3	1.4	1	0	0	1	1	1	1
AUR93861.1	YP_277519.1	1.5e-47	155.5	0.2	2.1e-47	155	0.2	1.1	1	0	0	1	1	1	1
AUR93927.1	YP_277519.1	1.5e-47	155.5	0.2	2.1e-47	155	0.2	1.1	1	0	0	1	1	1	1
AUR93993.1	YP_277519.1	1.5e-47	155.5	0.2	2.1e-47	155	0.2	1.1	1	0	0	1	1	1	1
AUR97472.1	YP_277519.1	1.9e-47	155.2	0.3	1.9e-47	155.2	0.3	1.4	2	0	0	2	2	1	1
AUR89981.1	YP_277519.1	2.9e-47	154.6	0.1	2.9e-47	154.6	0.1	1.5	2	0	0	2	2	1	1
AUR88648.1	YP_277519.1	3e-47	154.6	0.1	5.7e-47	153.7	0.1	1.4	1	0	0	1	1	1	1
AUR92446.1	YP_277519.1	3e-47	154.6	0.1	5.7e-47	153.7	0.1	1.4	1	0	0	1	1	1	1
AUR96565.1	YP_277519.1	3.6e-47	154.3	0.2	6.6e-47	153.4	0.2	1.4	1	0	0	1	1	1	1
AUR99484.1	YP_277519.1	3.6e-47	154.3	0.2	6.6e-47	153.4	0.2	1.4	1	0	0	1	1	1	1
AUR88515.1	YP_277519.1	4.2e-47	154.1	0.2	8.3e-47	153.1	0.2	1.4	1	0	0	1	1	1	1
AUR88586.1	YP_277519.1	4.2e-47	154.1	0.2	8.3e-47	153.1	0.2	1.4	1	0	0	1	1	1	1
AUR81315.1	YP_277519.1	5.3e-47	153.7	0.1	8.6e-47	153.1	0.1	1.3	1	0	0	1	1	1	1
AUR85060.1	YP_277519.1	5.3e-47	153.7	0.1	8.6e-47	153.1	0.1	1.3	1	0	0	1	1	1	1
YP_655929.1	YP_277519.1	7.2e-47	153.3	0	1.5e-46	152.3	0	1.5	1	1	0	1	1	1	1
AUR89775.1	YP_277519.1	8.2e-47	153.1	0.2	8.2e-47	153.1	0.2	1.4	2	0	0	2	2	1	1
AUR86950.1	YP_277519.1	8.6e-47	153.1	0.1	8.6e-47	153.1	0.1	1.5	2	0	0	2	2	1	1
AUR85687.1	YP_277519.1	1e-46	152.8	0.1	1.7e-46	152.1	0.1	1.4	1	0	0	1	1	1	1
AUR91201.1	YP_277519.1	1.1e-46	152.7	0.2	1.6e-46	152.2	0.2	1.2	1	0	0	1	1	1	1
AUR92736.1	YP_277519.1	1.2e-46	152.6	0.1	1.2e-46	152.6	0.1	1.4	2	0	0	2	2	1	1
AUR83855.1	YP_277519.1	1.3e-46	152.5	0.1	1.3e-46	152.5	0.1	1.5	2	0	0	2	2	1	1
AUR96632.1	YP_277519.1	1.7e-46	152.1	0.2	1.7e-46	152.1	0.2	1.4	2	0	0	2	2	1	1
AUR83673.1	YP_277519.1	2.3e-46	151.7	0.1	2.3e-46	151.7	0.1	1.6	2	0	0	2	2	1	1
AUR95378.1	YP_277519.1	3.1e-46	151.3	0.3	4.5e-46	150.8	0.3	1.2	1	0	0	1	1	1	1
AUR84370.1	YP_277519.1	3.3e-46	151.2	0.1	5.5e-46	150.5	0.1	1.3	1	0	0	1	1	1	1
YP_001468429.1	YP_277519.1	9.9e-46	149.6	0	1.8e-45	148.8	0	1.4	1	0	0	1	1	1	1
YP_001285915.1	YP_277519.1	3.9e-44	144.5	0	5.9e-44	143.9	0	1.2	1	0	0	1	1	1	1
YP_001285543.1	YP_277519.1	6.9e-44	143.7	1.2	8.9e-44	143.3	0.1	1.7	2	0	0	2	2	1	1
YP_112530.1	YP_277519.1	1.7e-42	139.2	0	2.6e-42	138.6	0	1.2	1	0	0	1	1	1	1
YP_001285785.1	YP_277519.1	7.6e-35	114.4	0	1e-34	114	0	1.1	1	0	0	1	1	1	1
AUR96847.1	YP_277519.1	9e-32	104.5	1.8	9e-32	104.5	1.8	1.6	1	1	0	1	1	1	1
AUR96907.1	YP_277519.1	9e-32	104.5	1.8	9e-32	104.5	1.8	1.6	1	1	0	1	1	1	1
NP_061548.2	YP_277519.1	1.1e-31	104.2	0.1	1.9e-31	103.4	0.1	1.4	1	0	0	1	1	1	1
NP_958570.1	YP_277519.1	4.2e-31	102.3	0.3	4.2e-31	102.3	0.3	1.7	2	0	0	2	2	1	1
AUR97598.1	YP_277519.1	4.6e-31	102.2	1.9	4.6e-31	102.2	1.9	1.4	2	0	0	2	2	1	1
YP_001552302.1	YP_277519.1	5.6e-29	95.5	0	9.6e-29	94.7	0	1.3	1	0	0	1	1	1	1
AUR90562.1	YP_277519.1	3.8e-28	92.8	1.3	3.8e-28	92.8	1.3	1.6	1	1	1	2	2	1	1
AUR91709.1	YP_277519.1	3.8e-28	92.8	1.3	3.8e-28	92.8	1.3	1.6	1	1	1	2	2	1	1
AUR86483.1	YP_277519.1	4e-28	92.7	1.3	4e-28	92.7	1.3	1.8	1	1	0	2	2	1	1
AUR84618.1	YP_277519.1	7.5e-28	91.8	0.4	7.5e-28	91.8	0.4	1.7	1	1	0	1	1	1	1
AUR95823.1	YP_277519.1	7.6e-28	91.8	0.4	7.6e-28	91.8	0.4	1.8	1	1	0	1	1	1	1
AUR83738.1	YP_277519.1	8.5e-28	91.6	0.5	8.5e-28	91.6	0.5	1.7	2	0	0	2	2	2	1
AUR84932.1	YP_277519.1	2e-27	90.5	1.4	2e-27	90.5	1.4	1.8	1	1	0	2	2	2	1
AUR88100.1	YP_277519.1	2e-27	90.5	1.4	2e-27	90.5	1.4	1.8	1	1	0	2	2	2	1
AUR93128.1	YP_277519.1	2.7e-26	86.8	0.4	1.4e-25	84.5	0.1	2	2	0	0	2	2	2	1
NP_958522.1	YP_277519.1	3.9e-26	86.2	2.9	3.9e-26	86.2	2.9	2.1	2	0	0	2	2	2	1
AUR95724.1	YP_277519.1	5.5e-26	85.8	0.3	2.7e-25	83.5	0.1	1.9	2	0	0	2	2	2	1
AUR95764.1	YP_277519.1	5.5e-26	85.8	0.3	2.7e-25	83.5	0.1	1.9	2	0	0	2	2	2	1
AUR93175.1	YP_277519.1	8.7e-26	85.1	0.3	3.2e-25	83.3	0.1	1.9	2	0	0	2	2	2	1
NP_059596.1	YP_277519.1	9e-22	72.1	0.1	1.5e-21	71.5	0.1	1.3	1	0	0	1	1	1	1
NP_037690.1	YP_277519.1	1.5e-21	71.4	1.5	2.9e-21	70.5	0.2	1.9	2	0	0	2	2	2	1
NP_037726.1	YP_277519.1	1.6e-21	71.3	1.6	2.9e-21	70.5	0.2	1.9	2	0	0	2	2	2	1
YP_529602.1	YP_277519.1	1.4e-20	68.3	0.3	2.8e-20	67.3	0.3	1.4	1	0	0	1	1	1	1
YP_001110780.1	YP_277519.1	1.5e-20	68.2	0.3	2.8e-20	67.3	0.3	1.4	1	0	0	1	1	1	1
YP_950571.1	YP_277519.1	4.2e-20	66.8	1	5.3e-20	66.4	0.1	1.6	2	0	0	2	2	1	1
AUR91886.1	YP_277519.1	1.9e-19	64.6	0.4	3.7e-19	63.7	0.4	1.4	1	0	0	1	1	1	1
AUR94049.1	YP_277519.1	1.9e-19	64.6	0.4	3.7e-19	63.7	0.4	1.4	1	0	0	1	1	1	1
YP_762580.1	YP_277519.1	2.4e-14	48.1	0	4.1e-14	47.4	0	1.3	1	0	0	1	1	1	1
NP_043534.1	YP_277519.1	1.2e-10	36.2	0.7	2.9e-10	34.9	0.7	1.6	1	1	0	1	1	1	1
YP_001004345.1	YP_277519.1	1.9e-09	32.3	0.9	1.9e-09	32.3	0.9	2.4	2	1	0	2	2	2	1
NP_075480.1	YP_277519.1	3.2e-09	31.6	0.7	3.2e-09	31.6	0.7	2.4	2	1	0	2	2	2	1
YP_240125.1	YP_277519.1	5.4e-09	30.8	1.3	3e-08	28.4	0.1	2.5	2	1	0	2	2	1	1
NP_038308.1	YP_277519.1	4.1e-08	28	0.5	4.1e-08	28	0.5	1.7	1	1	1	2	2	1	1
NP_150142.1	YP_277519.1	1.1e-07	26.6	2	2.5e-07	25.4	0.2	2.4	2	1	0	2	2	2	1
NP_817519.1	YP_277519.1	4.1e-07	24.7	0	7.1e-07	24	0	1.3	1	0	0	1	1	1	1
YP_654825.1	YP_277519.1	4.1e-07	24.7	0	7.1e-07	24	0	1.3	1	0	0	1	1	1	1
YP_398992.1	YP_398992.1	4.3e-99	325.3	0.3	4.8e-99	325.1	0.3	1	1	0	0	1	1	1	1
YP_003917.1	YP_398992.1	5.3e-84	276	4.4	5.9e-84	275.8	4.4	1	1	0	0	1	1	1	1
YP_001285543.1	YP_398992.1	1.1e-80	265.1	5.5	1.2e-80	265	5.5	1	1	0	0	1	1	1	1
AUR89981.1	YP_398992.1	3.7e-57	188.2	2.1	4.4e-57	188	2.1	1	1	0	0	1	1	1	1
AUR86950.1	YP_398992.1	6.6e-57	187.4	1.7	7.9e-57	187.1	1.7	1	1	0	0	1	1	1	1
YP_655929.1	YP_398992.1	7.8e-57	187.2	0.3	8.9e-57	187	0.3	1.1	1	0	0	1	1	1	1
AUR83855.1	YP_398992.1	8.6e-57	187	2	1e-56	186.8	2	1	1	0	0	1	1	1	1
AUR81315.1	YP_398992.1	1.1e-56	186.6	1.3	1.4e-56	186.4	1.3	1	1	0	0	1	1	1	1
AUR85060.1	YP_398992.1	1.1e-56	186.6	1.3	1.4e-56	186.4	1.3	1	1	0	0	1	1	1	1
AUR83673.1	YP_398992.1	4.1e-56	184.8	1.5	5e-56	184.5	1.5	1	1	0	0	1	1	1	1
AUR85687.1	YP_398992.1	6.1e-56	184.2	1.4	7.3e-56	184	1.4	1	1	0	0	1	1	1	1
NP_958522.1	YP_398992.1	7.8e-55	180.6	13.6	1.1e-54	180.1	13.6	1.2	1	0	0	1	1	1	1
YP_001110780.1	YP_398992.1	1.8e-54	179.4	7.6	1.9e-54	179.3	7.6	1	1	0	0	1	1	1	1
YP_529602.1	YP_398992.1	3.2e-54	178.6	7.2	3.5e-54	178.5	7.2	1	1	0	0	1	1	1	1
YP_277519.1	YP_398992.1	5e-54	178	0.6	5.5e-54	177.8	0.6	1	1	0	0	1	1	1	1
NP_061607.1	YP_398992.1	1e-53	177	1.7	1.4e-53	176.5	1.7	1.2	1	0	0	1	1	1	1
YP_240790.1	YP_398992.1	1.1e-53	176.9	1.3	1.5e-53	176.4	1.3	1.2	1	0	0	1	1	1	1
YP_239905.1	YP_398992.1	1.2e-53	176.7	2.1	1.6e-53	176.3	2.1	1.1	1	0	0	1	1	1	1
YP_240203.1	YP_398992.1	6e-52	171.2	3.5	6.8e-52	171	3.5	1.1	1	0	0	1	1	1	1
AUR88648.1	YP_398992.1	2.7e-51	169	1.7	3.5e-51	168.7	1.7	1.2	1	0	0	1	1	1	1
AUR92446.1	YP_398992.1	2.7e-51	169	1.7	3.5e-51	168.7	1.7	1.2	1	0	0	1	1	1	1
AUR97472.1	YP_398992.1	3.6e-51	168.6	4.1	4.9e-51	168.2	4.1	1.2	1	0	0	1	1	1	1
AUR89838.1	YP_398992.1	3.8e-51	168.5	3.7	5.3e-51	168.1	3.7	1.2	1	0	0	1	1	1	1
AUR93861.1	YP_398992.1	8.2e-51	167.5	0.5	9.6e-51	167.2	0.5	1	1	0	0	1	1	1	1
AUR93927.1	YP_398992.1	8.2e-51	167.5	0.5	9.6e-51	167.2	0.5	1	1	0	0	1	1	1	1
AUR93993.1	YP_398992.1	8.2e-51	167.5	0.5	9.6e-51	167.2	0.5	1	1	0	0	1	1	1	1
AUR84370.1	YP_398992.1	8.5e-51	167.4	1.8	1e-50	167.2	1.8	1	1	0	0	1	1	1	1
AUR89775.1	YP_398992.1	9e-51	167.3	3.3	1.2e-50	166.9	3.3	1.2	1	0	0	1	1	1	1
AUR96565.1	YP_398992.1	1.2e-50	167	3	1.6e-50	166.5	3	1.2	1	0	0	1	1	1	1
AUR99484.1	YP_398992.1	1.2e-50	167	3	1.6e-50	166.5	3	1.2	1	0	0	1	1	1	1
NP_037726.1	YP_398992.1	1.2e-50	167	3.7	1.4e-50	166.7	3.7	1	1	0	0	1	1	1	1
AUR96632.1	YP_398992.1	1.2e-50	166.9	3.4	1.6e-50	166.5	3.4	1.2	1	0	0	1	1	1	1
AUR92736.1	YP_398992.1	1.3e-50	166.9	2.6	1.8e-50	166.4	2.6	1.2	1	0	0	1	1	1	1
NP_438125.1	YP_398992.1	1.3e-50	166.8	7.3	1.9e-50	166.3	7.3	1.2	1	0	0	1	1	1	1
NP_795557.1	YP_398992.1	1.3e-50	166.8	7.3	1.9e-50	166.3	7.3	1.2	1	0	0	1	1	1	1
NP_037690.1	YP_398992.1	1.4e-50	166.7	3.5	1.7e-50	166.5	3.5	1	1	0	0	1	1	1	1
YP_001468429.1	YP_398992.1	3.3e-50	165.5	2.7	3.9e-50	165.2	2.7	1.1	1	0	0	1	1	1	1
AUR88515.1	YP_398992.1	3.5e-50	165.4	3.6	4.8e-50	165	3.6	1.2	1	0	0	1	1	1	1
AUR88586.1	YP_398992.1	3.5e-50	165.4	3.6	4.8e-50	165	3.6	1.2	1	0	0	1	1	1	1
AUR91201.1	YP_398992.1	6.3e-50	164.6	0.9	7.7e-50	164.3	0.9	1	1	0	0	1	1	1	1
AUR95378.1	YP_398992.1	4.5e-48	158.5	1.2	5.1e-48	158.3	1.2	1	1	0	0	1	1	1	1
AUR95823.1	YP_398992.1	2.9e-47	155.9	5.7	3.4e-47	155.6	5.7	1	1	0	0	1	1	1	1
AUR97598.1	YP_398992.1	4e-47	155.4	7.1	4.7e-47	155.2	7.1	1.1	1	0	0	1	1	1	1
AUR84618.1	YP_398992.1	5.1e-47	155.1	5.9	6e-47	154.8	5.9	1	1	0	0	1	1	1	1
AUR96847.1	YP_398992.1	8.5e-47	154.3	10.6	1e-46	154.1	10.6	1.1	1	0	0	1	1	1	1
AUR96907.1	YP_398992.1	8.5e-47	154.3	10.6	1e-46	154.1	10.6	1.1	1	0	0	1	1	1	1
AUR83738.1	YP_398992.1	1e-46	154	5.4	1.2e-46	153.8	5.4	1	1	0	0	1	1	1	1
YP_112530.1	YP_398992.1	5.4e-46	151.7	0.1	5.8e-46	151.6	0.1	1.1	1	0	0	1	1	1	1
YP_001285915.1	YP_398992.1	1.6e-45	150.2	0	1.9e-45	149.9	0	1.1	1	0	0	1	1	1	1
AUR86483.1	YP_398992.1	2.1e-44	146.6	10.6	2.5e-44	146.3	10.6	1.1	1	0	0	1	1	1	1
AUR90562.1	YP_398992.1	2.5e-44	146.3	9.6	3e-44	146	9.6	1.1	1	0	0	1	1	1	1
AUR91709.1	YP_398992.1	2.5e-44	146.3	9.6	3e-44	146	9.6	1.1	1	0	0	1	1	1	1
AUR84932.1	YP_398992.1	3.6e-44	145.8	11.3	4.4e-44	145.5	11.3	1.1	1	0	0	1	1	1	1
AUR88100.1	YP_398992.1	3.6e-44	145.8	11.3	4.4e-44	145.5	11.3	1.1	1	0	0	1	1	1	1
NP_059596.1	YP_398992.1	4e-43	142.3	3.8	4.9e-43	142	3.8	1.1	1	0	0	1	1	1	1
YP_001552302.1	YP_398992.1	6.3e-41	135.2	0.2	8.3e-41	134.8	0.2	1.2	1	0	0	1	1	1	1
AUR93128.1	YP_398992.1	2.4e-37	123.5	1.4	3.4e-37	123	1.4	1.2	1	0	0	1	1	1	1
AUR95724.1	YP_398992.1	3.4e-37	122.9	1.5	4.9e-37	122.4	1.5	1.2	1	0	0	1	1	1	1
AUR95764.1	YP_398992.1	3.4e-37	122.9	1.5	4.9e-37	122.4	1.5	1.2	1	0	0	1	1	1	1
AUR93175.1	YP_398992.1	6.7e-37	122	0.8	9.1e-37	121.6	0.8	1.2	1	0	0	1	1	1	1
YP_001285785.1	YP_398992.1	5.2e-36	119.1	0	6.2e-36	118.8	0	1	1	0	0	1	1	1	1
NP_061548.2	YP_398992.1	4.1e-34	112.9	0.1	5.1e-34	112.6	0.1	1.1	1	0	0	1	1	1	1
YP_950571.1	YP_398992.1	2.1e-33	110.6	2.8	3.1e-33	110	2.8	1.2	1	0	0	1	1	1	1
NP_958570.1	YP_398992.1	3.9e-31	103.2	10.8	2.3e-30	100.6	10.8	1.9	1	1	0	1	1	1	1
YP_762580.1	YP_398992.1	1.3e-22	75.3	3.9	1.4e-22	75.1	3.9	1.1	1	0	0	1	1	1	1
AUR91886.1	YP_398992.1	3.9e-22	73.7	0.4	5.4e-22	73.3	0.4	1.1	1	0	0	1	1	1	1
AUR94049.1	YP_398992.1	3.9e-22	73.7	0.4	5.4e-22	73.3	0.4	1.1	1	0	0	1	1	1	1
NP_043534.1	YP_398992.1	6.9e-19	63.1	4.8	8.2e-19	62.9	4.8	1.1	1	0	0	1	1	1	1
NP_150142.1	YP_398992.1	3.3e-12	41.3	3.6	4.7e-12	40.8	3.6	1.3	1	0	0	1	1	1	1
NP_038308.1	YP_398992.1	1.7e-11	38.9	4.3	2.3e-11	38.6	4.3	1.1	1	0	0	1	1	1	1
YP_240125.1	YP_398992.1	3.1e-11	38.1	6.2	7.1e-11	36.9	6.2	1.5	1	1	0	1	1	1	1
NP_075480.1	YP_398992.1	6.9e-11	37	9.2	1.3e-10	36	9.2	1.4	1	1	0	1	1	1	1
YP_001004345.1	YP_398992.1	7.2e-11	36.9	9.6	1.4e-10	35.9	9.7	1.4	1	1	0	1	1	1	1
NP_817519.1	YP_398992.1	7e-07	23.9	0	1.3e-06	23	0	1.4	1	0	0	1	1	1	1
YP_654825.1	YP_398992.1	7e-07	23.9	0	1.3e-06	23	0	1.4	1	0	0	1	1	1	1
YP_001110780.1	YP_529602.1	1.4e-94	310.2	10.9	1.6e-94	310	10.9	1	1	0	0	1	1	1	1
YP_529602.1	YP_529602.1	1.7e-94	309.9	10.6	1.9e-94	309.8	10.6	1	1	0	0	1	1	1	1
AUR96847.1	YP_529602.1	3.4e-76	250.2	11.9	4.1e-76	249.9	11.9	1	1	0	0	1	1	1	1
AUR96907.1	YP_529602.1	3.4e-76	250.2	11.9	4.1e-76	249.9	11.9	1	1	0	0	1	1	1	1
AUR97598.1	YP_529602.1	3.1e-74	243.8	8	3.7e-74	243.5	8	1	1	0	0	1	1	1	1
AUR86483.1	YP_529602.1	1.6e-73	241.4	11.9	2e-73	241.2	11.9	1	1	0	0	1	1	1	1
AUR90562.1	YP_529602.1	3e-73	240.6	11	3.6e-73	240.3	11	1	1	0	0	1	1	1	1
AUR91709.1	YP_529602.1	3e-73	240.6	11	3.6e-73	240.3	11	1	1	0	0	1	1	1	1
AUR83738.1	YP_529602.1	4e-73	240.1	6.3	4.7e-73	239.9	6.3	1	1	0	0	1	1	1	1
AUR95823.1	YP_529602.1	1.2e-72	238.6	6.3	1.4e-72	238.3	6.3	1	1	0	0	1	1	1	1
AUR84932.1	YP_529602.1	1.3e-72	238.5	12.1	1.6e-72	238.2	12.1	1	1	0	0	1	1	1	1
AUR88100.1	YP_529602.1	1.3e-72	238.5	12.1	1.6e-72	238.2	12.1	1	1	0	0	1	1	1	1
AUR84618.1	YP_529602.1	7.4e-72	236	6.9	8.8e-72	235.8	6.9	1	1	0	0	1	1	1	1
NP_037726.1	YP_529602.1	9.3e-65	212.8	2.9	1.1e-64	212.6	2.9	1	1	0	0	1	1	1	1
NP_037690.1	YP_529602.1	1.2e-64	212.4	2.9	1.4e-64	212.3	2.9	1	1	0	0	1	1	1	1
NP_059596.1	YP_529602.1	2e-63	208.5	3.5	2.2e-63	208.3	3.5	1.1	1	0	0	1	1	1	1
YP_950571.1	YP_529602.1	2.2e-58	192	2	2.9e-58	191.6	2	1.2	1	0	0	1	1	1	1
YP_240203.1	YP_529602.1	9e-55	180.2	3.9	1.1e-54	180	3.9	1	1	0	0	1	1	1	1
NP_438125.1	YP_529602.1	1.4e-52	173.1	4.2	1.4e-52	173.1	4.2	1.3	1	1	0	1	1	1	1
NP_795557.1	YP_529602.1	1.4e-52	173.1	4.2	1.4e-52	173.1	4.2	1.3	1	1	0	1	1	1	1
NP_043534.1	YP_529602.1	1.1e-47	157.1	7	1.2e-47	156.9	7	1	1	0	0	1	1	1	1
YP_398992.1	YP_529602.1	3.5e-47	155.5	0.1	4.3e-47	155.1	0.1	1.1	1	0	0	1	1	1	1
YP_762580.1	YP_529602.1	5.5e-46	151.5	6.3	6.4e-46	151.3	6.3	1.1	1	0	0	1	1	1	1
NP_150142.1	YP_529602.1	8.9e-45	147.6	5.2	1.2e-44	147.1	5.2	1.2	1	0	0	1	1	1	1
NP_061607.1	YP_529602.1	8.7e-43	141.1	2.4	1.2e-42	140.6	2.4	1.1	1	0	0	1	1	1	1
YP_239905.1	YP_529602.1	1.2e-42	140.6	3.1	1.7e-42	140.1	3.1	1.1	1	0	0	1	1	1	1
YP_240790.1	YP_529602.1	1.9e-42	139.9	2.6	2.7e-42	139.5	2.6	1.1	1	0	0	1	1	1	1
NP_038308.1	YP_529602.1	1.7e-38	127.1	7.9	2.7e-38	126.4	7.9	1.3	1	0	0	1	1	1	1
AUR93175.1	YP_529602.1	7.1e-38	125	0.8	7.1e-38	125	0.8	1.3	2	0	0	2	2	1	1
YP_112530.1	YP_529602.1	2.1e-37	123.5	0.1	2.2e-37	123.4	0.1	1.1	1	0	0	1	1	1	1
AUR93128.1	YP_529602.1	3.9e-37	122.6	1.2	3.9e-37	122.6	1.2	1.4	2	0	0	2	2	1	1
AUR95724.1	YP_529602.1	5.5e-37	122.1	1.3	5.5e-37	122.1	1.3	1.4	2	0	0	2	2	1	1
AUR95764.1	YP_529602.1	5.5e-37	122.1	1.3	5.5e-37	122.1	1.3	1.4	2	0	0	2	2	1	1
YP_001552302.1	YP_529602.1	4.9e-34	112.5	0.1	1.1e-33	111.4	0	1.4	1	1	0	1	1	1	1
YP_001468429.1	YP_529602.1	1.2e-30	101.4	0.5	1.6e-30	101	0.5	1.3	1	1	0	1	1	1	1
NP_958522.1	YP_529602.1	3.3e-26	87	19.9	1.8e-25	84.5	19.9	2.1	1	1	0	1	1	1	1
YP_003917.1	YP_529602.1	9.8e-26	85.4	0.9	1.2e-25	85.1	0.9	1.2	1	0	0	1	1	1	1
AUR97472.1	YP_529602.1	1.9e-25	84.5	3.1	2.3e-25	84.2	3.1	1	1	0	0	1	1	1	1
YP_655929.1	YP_529602.1	2.7e-25	84	0.1	3.2e-25	83.8	0.1	1.1	1	0	0	1	1	1	1
AUR89838.1	YP_529602.1	5.1e-25	83.1	3	6.2e-25	82.8	3	1	1	0	0	1	1	1	1
AUR88648.1	YP_529602.1	8e-25	82.4	1.4	9.7e-25	82.2	1.4	1	1	0	0	1	1	1	1
AUR92446.1	YP_529602.1	8e-25	82.4	1.4	9.7e-25	82.2	1.4	1	1	0	0	1	1	1	1
AUR88515.1	YP_529602.1	1.2e-24	81.9	2.5	1.4e-24	81.6	2.5	1	1	0	0	1	1	1	1
AUR88586.1	YP_529602.1	1.2e-24	81.9	2.5	1.4e-24	81.6	2.5	1	1	0	0	1	1	1	1
YP_001285915.1	YP_529602.1	1.2e-24	81.9	0	1.5e-24	81.6	0	1.1	1	0	0	1	1	1	1
AUR89775.1	YP_529602.1	1.3e-24	81.8	2.5	1.5e-24	81.5	2.5	1	1	0	0	1	1	1	1
AUR96565.1	YP_529602.1	1.4e-24	81.6	1.9	1.8e-24	81.3	1.9	1	1	0	0	1	1	1	1
AUR99484.1	YP_529602.1	1.4e-24	81.6	1.9	1.8e-24	81.3	1.9	1	1	0	0	1	1	1	1
AUR96632.1	YP_529602.1	1.5e-24	81.5	2.3	1.9e-24	81.2	2.3	1	1	0	0	1	1	1	1
AUR92736.1	YP_529602.1	1.8e-24	81.3	1.8	2.2e-24	81	1.8	1.1	1	0	0	1	1	1	1
YP_001285543.1	YP_529602.1	3.1e-24	80.5	1.9	3.3e-24	80.4	1.3	1.3	1	1	0	1	1	1	1
AUR89981.1	YP_529602.1	5.5e-24	79.7	0.9	6.9e-24	79.4	0.9	1	1	0	0	1	1	1	1
AUR83855.1	YP_529602.1	5.7e-24	79.7	0.9	7e-24	79.4	0.9	1	1	0	0	1	1	1	1
YP_277519.1	YP_529602.1	7.1e-24	79.3	0.1	8.1e-24	79.2	0.1	1	1	0	0	1	1	1	1
AUR86950.1	YP_529602.1	1.3e-23	78.5	0.8	1.6e-23	78.2	0.8	1	1	0	0	1	1	1	1
AUR83673.1	YP_529602.1	2.7e-23	77.4	0.8	3.3e-23	77.1	0.8	1	1	0	0	1	1	1	1
AUR81315.1	YP_529602.1	3.1e-23	77.3	0.6	3.8e-23	77	0.6	1	1	0	0	1	1	1	1
AUR85060.1	YP_529602.1	3.1e-23	77.3	0.6	3.8e-23	77	0.6	1	1	0	0	1	1	1	1
AUR85687.1	YP_529602.1	2.4e-22	74.4	0.6	2.9e-22	74.1	0.6	1	1	0	0	1	1	1	1
NP_061548.2	YP_529602.1	7.2e-21	69.5	0	9.8e-21	69.1	0	1.2	1	0	0	1	1	1	1
AUR93861.1	YP_529602.1	2e-19	64.8	0.2	2.3e-19	64.6	0.2	1	1	0	0	1	1	1	1
AUR93927.1	YP_529602.1	2e-19	64.8	0.2	2.3e-19	64.6	0.2	1	1	0	0	1	1	1	1
AUR93993.1	YP_529602.1	2e-19	64.8	0.2	2.3e-19	64.6	0.2	1	1	0	0	1	1	1	1
AUR84370.1	YP_529602.1	1.1e-18	62.4	0.5	1.2e-18	62.2	0.5	1.1	1	0	0	1	1	1	1
AUR91201.1	YP_529602.1	2.1e-18	61.5	0.4	2.5e-18	61.2	0.4	1.1	1	0	0	1	1	1	1
YP_001285785.1	YP_529602.1	7.5e-18	59.7	0	9.9e-18	59.3	0	1	1	0	0	1	1	1	1
AUR95378.1	YP_529602.1	6.4e-17	56.6	0.3	7.6e-17	56.4	0.3	1.1	1	0	0	1	1	1	1
AUR91886.1	YP_529602.1	3.1e-16	54.4	0.2	5.7e-16	53.5	0.2	1.4	1	0	0	1	1	1	1
AUR94049.1	YP_529602.1	3.1e-16	54.4	0.2	5.7e-16	53.5	0.2	1.4	1	0	0	1	1	1	1
NP_958570.1	YP_529602.1	3.1e-14	47.9	12.8	1.1e-12	42.8	12.8	2.2	1	1	0	1	1	1	1
YP_240125.1	YP_529602.1	2.5e-11	38.4	9.3	4.8e-11	37.5	9.3	1.4	1	1	0	1	1	1	1
YP_001004345.1	YP_529602.1	7e-10	33.7	13.4	1.7e-09	32.4	13.4	1.7	1	1	0	1	1	1	1
NP_075480.1	YP_529602.1	8e-10	33.5	12.9	1.8e-09	32.3	12.9	1.6	1	1	0	1	1	1	1
NP_817519.1	YP_654825.1	1.3e-174	572.5	4	1.5e-174	572.4	4	1	1	0	0	1	1	1	1
YP_654825.1	YP_654825.1	1.3e-174	572.5	4	1.5e-174	572.4	4	1	1	0	0	1	1	1	1
YP_655929.1	YP_655929.1	3.9e-107	351.3	0.6	4.4e-107	351.1	0.6	1	1	0	0	1	1	1	1
AUR97472.1	YP_655929.1	2.8e-65	214.5	4.6	3.3e-65	214.3	4.6	1	1	0	0	1	1	1	1
AUR88515.1	YP_655929.1	3.7e-65	214.1	4	4.4e-65	213.9	4	1	1	0	0	1	1	1	1
AUR88586.1	YP_655929.1	3.7e-65	214.1	4	4.4e-65	213.9	4	1	1	0	0	1	1	1	1
AUR92736.1	YP_655929.1	3.8e-65	214.1	2.9	4.5e-65	213.8	2.9	1	1	0	0	1	1	1	1
AUR89838.1	YP_655929.1	8.5e-65	212.9	4.2	1e-64	212.7	4.2	1	1	0	0	1	1	1	1
AUR89775.1	YP_655929.1	1.7e-64	211.9	3.9	2e-64	211.7	3.9	1	1	0	0	1	1	1	1
AUR96632.1	YP_655929.1	1.9e-64	211.8	3.9	2.3e-64	211.5	3.9	1	1	0	0	1	1	1	1
AUR88648.1	YP_655929.1	3.7e-64	210.8	2.7	4.6e-64	210.5	2.7	1	1	0	0	1	1	1	1
AUR92446.1	YP_655929.1	3.7e-64	210.8	2.7	4.6e-64	210.5	2.7	1	1	0	0	1	1	1	1
AUR96565.1	YP_655929.1	1.2e-63	209.2	3.6	1.5e-63	208.9	3.6	1	1	0	0	1	1	1	1
AUR99484.1	YP_655929.1	1.2e-63	209.2	3.6	1.5e-63	208.9	3.6	1	1	0	0	1	1	1	1
YP_001285543.1	YP_655929.1	8.2e-60	196.6	4	9.6e-60	196.4	4	1.2	1	0	0	1	1	1	1
AUR93861.1	YP_655929.1	3.4e-58	191.4	0.7	4e-58	191.2	0.7	1.1	1	0	0	1	1	1	1
AUR93927.1	YP_655929.1	3.4e-58	191.4	0.7	4e-58	191.2	0.7	1.1	1	0	0	1	1	1	1
AUR93993.1	YP_655929.1	3.4e-58	191.4	0.7	4e-58	191.2	0.7	1.1	1	0	0	1	1	1	1
AUR91201.1	YP_655929.1	2.5e-57	188.5	1	2.9e-57	188.3	1	1.1	1	0	0	1	1	1	1
AUR95378.1	YP_655929.1	1.6e-56	185.9	1.2	1.8e-56	185.7	1.2	1.1	1	0	0	1	1	1	1
YP_239905.1	YP_655929.1	2.1e-56	185.5	1.7	2.5e-56	185.3	1.7	1.2	1	0	0	1	1	1	1
YP_240790.1	YP_655929.1	3e-56	185	1.3	3.6e-56	184.8	1.3	1.2	1	0	0	1	1	1	1
NP_061607.1	YP_655929.1	3.6e-56	184.7	1.3	4.2e-56	184.5	1.3	1.2	1	0	0	1	1	1	1
YP_398992.1	YP_655929.1	1.8e-55	182.5	0.1	2.2e-55	182.2	0.1	1.1	1	0	0	1	1	1	1
AUR97598.1	YP_655929.1	3.3e-55	181.6	7.3	3.8e-55	181.4	7.3	1	1	0	0	1	1	1	1
YP_003917.1	YP_655929.1	6.4e-55	180.7	2.4	8.2e-55	180.3	2.4	1.1	1	0	0	1	1	1	1
AUR86483.1	YP_655929.1	1.1e-54	180	10.8	1.2e-54	179.8	10.8	1	1	0	0	1	1	1	1
AUR90562.1	YP_655929.1	1.5e-54	179.4	9.8	1.8e-54	179.2	9.8	1	1	0	0	1	1	1	1
AUR91709.1	YP_655929.1	1.5e-54	179.4	9.8	1.8e-54	179.2	9.8	1	1	0	0	1	1	1	1
AUR86950.1	YP_655929.1	2.2e-54	178.9	2.4	2.6e-54	178.7	2.4	1	1	0	0	1	1	1	1
AUR81315.1	YP_655929.1	2.4e-54	178.8	1.9	2.9e-54	178.5	1.9	1	1	0	0	1	1	1	1
AUR85060.1	YP_655929.1	2.4e-54	178.8	1.9	2.9e-54	178.5	1.9	1	1	0	0	1	1	1	1
AUR83855.1	YP_655929.1	2.6e-54	178.7	2.5	3.1e-54	178.4	2.5	1	1	0	0	1	1	1	1
YP_240203.1	YP_655929.1	4.1e-54	178	1.8	4.9e-54	177.8	1.8	1.1	1	0	0	1	1	1	1
AUR84932.1	YP_655929.1	4.2e-54	178	11.5	4.8e-54	177.8	11.5	1	1	0	0	1	1	1	1
AUR88100.1	YP_655929.1	4.2e-54	178	11.5	4.8e-54	177.8	11.5	1	1	0	0	1	1	1	1
AUR96847.1	YP_655929.1	5.1e-54	177.7	10.9	5.9e-54	177.5	10.9	1	1	0	0	1	1	1	1
AUR96907.1	YP_655929.1	5.1e-54	177.7	10.9	5.9e-54	177.5	10.9	1	1	0	0	1	1	1	1
AUR85687.1	YP_655929.1	5.6e-54	177.6	1.9	6.7e-54	177.3	1.9	1	1	0	0	1	1	1	1
AUR83673.1	YP_655929.1	5.8e-54	177.6	2.1	6.9e-54	177.3	2.1	1	1	0	0	1	1	1	1
AUR89981.1	YP_655929.1	9.5e-54	176.8	2.5	1.1e-53	176.6	2.5	1	1	0	0	1	1	1	1
NP_438125.1	YP_655929.1	2.3e-52	172.3	4.2	2.7e-52	172.1	4.2	1.2	1	0	0	1	1	1	1
NP_795557.1	YP_655929.1	2.3e-52	172.3	4.2	2.7e-52	172.1	4.2	1.2	1	0	0	1	1	1	1
AUR84370.1	YP_655929.1	5.3e-52	171.1	2.4	6.2e-52	170.9	2.4	1.1	1	0	0	1	1	1	1
YP_001468429.1	YP_655929.1	1.4e-50	166.4	1.5	1.7e-50	166.3	1.5	1.1	1	0	0	1	1	1	1
YP_001285915.1	YP_655929.1	3.1e-49	162.1	0	3.8e-49	161.8	0	1	1	0	0	1	1	1	1
YP_277519.1	YP_655929.1	4.5e-48	158.3	0.5	4.9e-48	158.2	0.5	1	1	0	0	1	1	1	1
AUR83738.1	YP_655929.1	3.2e-47	155.5	5.4	3.9e-47	155.2	5.4	1	1	0	0	1	1	1	1
AUR84618.1	YP_655929.1	3.7e-47	155.3	5.6	4.4e-47	155	5.6	1	1	0	0	1	1	1	1
AUR95823.1	YP_655929.1	6e-47	154.6	5.6	7.6e-47	154.3	5.6	1.1	1	0	0	1	1	1	1
YP_112530.1	YP_655929.1	9.7e-43	140.9	0	1e-42	140.8	0	1.1	1	0	0	1	1	1	1
YP_950571.1	YP_655929.1	1e-40	134.3	2.8	2.4e-40	133.1	2.6	1.6	1	1	0	1	1	1	1
NP_037726.1	YP_655929.1	1.1e-37	124.4	4.3	1.1e-37	124.3	4.3	1	1	0	0	1	1	1	1
NP_037690.1	YP_655929.1	1.2e-37	124.2	4.2	1.3e-37	124.1	4.2	1	1	0	0	1	1	1	1
YP_001285785.1	YP_655929.1	3.4e-37	122.7	0	4.3e-37	122.4	0	1	1	0	0	1	1	1	1
NP_059596.1	YP_655929.1	6.8e-37	121.8	3.2	8e-37	121.5	3.2	1	1	0	0	1	1	1	1
YP_001552302.1	YP_655929.1	1.4e-36	120.7	0.2	2e-36	120.3	0.2	1.2	1	0	0	1	1	1	1
AUR93128.1	YP_655929.1	1.5e-36	120.7	0.2	2.6e-36	119.9	0.2	1.5	1	1	0	1	1	1	1
AUR95724.1	YP_655929.1	2.4e-36	120	0.3	4.1e-36	119.2	0.3	1.4	1	1	0	1	1	1	1
AUR95764.1	YP_655929.1	2.4e-36	120	0.3	4.1e-36	119.2	0.3	1.4	1	1	0	1	1	1	1
AUR93175.1	YP_655929.1	1.3e-35	117.6	0.6	1.9e-35	117.1	0.6	1.4	1	0	0	1	1	1	1
YP_762580.1	YP_655929.1	1.3e-35	117.6	4.4	1.4e-35	117.4	4.4	1	1	0	0	1	1	1	1
NP_061548.2	YP_655929.1	1e-32	108.1	0.2	1.3e-32	107.7	0.2	1.1	1	0	0	1	1	1	1
YP_001110780.1	YP_655929.1	1.1e-31	104.8	5.9	1.2e-31	104.6	5.9	1	1	0	0	1	1	1	1
YP_529602.1	YP_655929.1	1.6e-31	104.2	5.4	1.9e-31	104	5.4	1	1	0	0	1	1	1	1
NP_958570.1	YP_655929.1	1.4e-27	91.3	0.3	1.4e-27	91.3	0.3	2.1	2	0	0	2	2	2	1
AUR91886.1	YP_655929.1	2e-20	67.9	0.7	3.4e-20	67.2	0.7	1.2	1	0	0	1	1	1	1
AUR94049.1	YP_655929.1	2e-20	67.9	0.7	3.4e-20	67.2	0.7	1.2	1	0	0	1	1	1	1
NP_958522.1	YP_655929.1	3.8e-18	60.5	9.9	3.8e-18	60.5	9.9	1.9	1	1	1	2	2	2	1
NP_043534.1	YP_655929.1	4.3e-18	60.4	6.8	7.8e-18	59.5	6.8	1.3	1	1	0	1	1	1	1
YP_001004345.1	YP_655929.1	1e-12	42.7	5.8	1.5e-12	42.3	5.8	1.3	1	0	0	1	1	1	1
NP_038308.1	YP_655929.1	1.1e-12	42.6	5.3	1.3e-12	42.4	5.3	1	1	0	0	1	1	1	1
NP_075480.1	YP_655929.1	2.3e-12	41.6	5.5	3.2e-12	41.1	5.5	1.3	1	0	0	1	1	1	1
NP_150142.1	YP_655929.1	4e-12	40.9	2.9	8.2e-12	39.8	3	1.4	1	1	0	1	1	1	1
YP_240125.1	YP_655929.1	5.3e-12	40.4	4.1	8.7e-12	39.7	4.1	1.4	1	0	0	1	1	1	1
NP_817519.1	YP_655929.1	1.1e-08	29.6	0	3.9e-07	24.6	0	2	2	0	0	2	2	2	1
YP_654825.1	YP_655929.1	1.1e-08	29.6	0	3.9e-07	24.6	0	2	2	0	0	2	2	2	1
AUR91832.1	YP_655929.1	1.6e-07	25.8	0.3	7.4e-07	23.6	0.2	1.9	2	0	0	2	2	2	1
AUR89902.1	YP_655929.1	2.8e-07	25	0.2	1.8e-06	22.4	0.1	2	2	0	0	2	2	2	1
AUR91997.1	YP_655929.1	2.8e-07	25	0.2	1.8e-06	22.4	0.1	2	2	0	0	2	2	2	1
AUR85400.1	YP_655929.1	3e-07	24.9	0.2	1.4e-06	22.7	0.2	1.9	2	0	0	2	2	2	1
AUR88160.1	YP_655929.1	3.4e-07	24.7	0.3	1.6e-06	22.6	0.2	1.9	2	0	0	2	2	2	1
AUR89706.1	YP_655929.1	3.4e-07	24.7	0.2	1.6e-06	22.5	0.1	1.9	2	0	0	2	2	2	1
AUR91937.1	YP_655929.1	4.5e-07	24.3	0.3	2.1e-06	22.1	0.2	1.9	2	0	0	2	2	2	1
AUR86123.1	YP_655929.1	1.1e-06	23	0.1	5.6e-06	20.8	0.1	1.9	2	0	0	2	2	2	1
AUR97530.1	YP_655929.1	1.4e-06	22.7	0.2	6.6e-06	20.5	0.2	1.9	2	0	0	2	2	2	1
AUR93071.1	YP_655929.1	4.5e-06	21.1	0.1	2.2e-05	18.9	0.1	1.9	2	0	0	2	2	2	1
YP_762580.1	YP_762580.1	8e-97	316.9	10.4	8.9e-97	316.8	10.4	1	1	0	0	1	1	1	1
AUR96847.1	YP_762580.1	1.6e-69	227.8	8.3	1.9e-69	227.6	8.3	1.1	1	0	0	1	1	1	1
AUR96907.1	YP_762580.1	1.6e-69	227.8	8.3	1.9e-69	227.6	8.3	1.1	1	0	0	1	1	1	1
AUR86483.1	YP_762580.1	3.4e-68	223.5	8.6	4e-68	223.3	8.6	1.1	1	0	0	1	1	1	1
AUR84932.1	YP_762580.1	5e-68	223	9	6e-68	222.7	9	1.1	1	0	0	1	1	1	1
AUR88100.1	YP_762580.1	5e-68	223	9	6e-68	222.7	9	1.1	1	0	0	1	1	1	1
AUR90562.1	YP_762580.1	8.9e-68	222.1	7.6	1e-67	221.9	7.6	1.1	1	0	0	1	1	1	1
AUR91709.1	YP_762580.1	8.9e-68	222.1	7.6	1e-67	221.9	7.6	1.1	1	0	0	1	1	1	1
AUR97598.1	YP_762580.1	3.7e-67	220.1	5.1	4.4e-67	219.9	5.1	1.1	1	0	0	1	1	1	1
AUR95823.1	YP_762580.1	7e-67	219.2	1.6	7.3e-67	219.2	1.1	1.2	1	1	0	1	1	1	1
AUR83738.1	YP_762580.1	3.4e-66	217	3.3	3.9e-66	216.8	3.3	1.2	1	0	0	1	1	1	1
AUR84618.1	YP_762580.1	5.8e-66	216.2	3.7	6.8e-66	216	3.7	1.2	1	0	0	1	1	1	1
NP_059596.1	YP_762580.1	1.3e-61	202.1	1.2	1.6e-61	201.7	1.2	1.2	1	0	0	1	1	1	1
NP_037726.1	YP_762580.1	2.2e-60	198	1.6	2.8e-60	197.7	1.6	1.1	1	0	0	1	1	1	1
NP_037690.1	YP_762580.1	2.8e-60	197.7	1.5	3.6e-60	197.3	1.5	1.1	1	0	0	1	1	1	1
YP_001110780.1	YP_762580.1	9.3e-60	196	7.7	1.1e-59	195.7	7.7	1	1	0	0	1	1	1	1
YP_529602.1	YP_762580.1	9.3e-60	196	7.5	1.1e-59	195.7	7.5	1	1	0	0	1	1	1	1
YP_950571.1	YP_762580.1	3.7e-57	187.5	1.3	5.5e-57	186.9	1.3	1.3	1	0	0	1	1	1	1
NP_043534.1	YP_762580.1	2.5e-52	171.7	5.2	3.1e-52	171.4	5.2	1	1	0	0	1	1	1	1
NP_038308.1	YP_762580.1	1.7e-42	139.6	6.7	2e-42	139.4	6	1.4	1	1	0	1	1	1	1
YP_655929.1	YP_762580.1	1.1e-40	133.7	0	1.5e-40	133.3	0	1.1	1	0	0	1	1	1	1
NP_150142.1	YP_762580.1	1e-27	91.4	3.6	1.5e-27	90.9	3.6	1.2	1	0	0	1	1	1	1
NP_044981.1	YP_762580.1	5.8e-25	82.4	3.6	8.9e-25	81.8	1.8	1.9	2	0	0	2	2	2	1
YP_762551.1	YP_762580.1	3.6e-21	70	0.7	6.1e-21	69.3	0.7	1.4	1	0	0	1	1	1	1
YP_764295.1	YP_762580.1	7.4e-21	69	1.9	1.3e-20	68.2	1.7	1.5	1	1	0	1	1	1	1
YP_112530.1	YP_762580.1	1.5e-17	58.2	0	2e-17	57.8	0	1.1	1	0	0	1	1	1	1
NP_047161.1	YP_762580.1	1.8e-17	57.9	3.3	2.3e-17	57.6	1.8	1.8	2	0	0	2	2	2	1
NP_438125.1	YP_762580.1	8.1e-17	55.8	1.1	1.1e-16	55.4	1	1.3	1	1	0	1	1	1	1
NP_795557.1	YP_762580.1	8.1e-17	55.8	1.1	1.1e-16	55.4	1	1.3	1	1	0	1	1	1	1
YP_398992.1	YP_762580.1	5e-15	50	0.1	6.4e-15	49.6	0.1	1.1	1	0	0	1	1	1	1
YP_001468429.1	YP_762580.1	8.4e-15	49.3	1.2	1.8e-14	48.2	0.1	1.8	1	1	1	2	2	2	1
NP_061607.1	YP_762580.1	1.9e-14	48.1	0.1	2.4e-14	47.8	0.1	1.2	1	1	0	1	1	1	1
YP_240790.1	YP_762580.1	2e-14	48.1	0.1	2.5e-14	47.7	0.1	1.2	1	1	0	1	1	1	1
YP_239905.1	YP_762580.1	2.9e-14	47.5	1.8	3.6e-14	47.2	1.8	1.2	1	0	0	1	1	1	1
YP_001285543.1	YP_762580.1	7.6e-14	46.1	1.1	1.1e-13	45.6	1.1	1.4	1	0	0	1	1	1	1
AUR88515.1	YP_762580.1	7.5e-13	42.9	1.2	9.1e-13	42.6	1.2	1.2	1	0	0	1	1	1	1
AUR88586.1	YP_762580.1	7.5e-13	42.9	1.2	9.1e-13	42.6	1.2	1.2	1	0	0	1	1	1	1
AUR92736.1	YP_762580.1	1e-12	42.5	0.8	1.2e-12	42.2	0.8	1.2	1	0	0	1	1	1	1
AUR97472.1	YP_762580.1	1e-12	42.4	1.7	1.3e-12	42.1	1.7	1.2	1	0	0	1	1	1	1
AUR89838.1	YP_762580.1	1.2e-12	42.2	1.4	1.4e-12	42	1.4	1.2	1	0	0	1	1	1	1
AUR93175.1	YP_762580.1	3e-12	40.9	1	1.2e-11	39	0.1	1.9	1	1	1	2	2	2	1
AUR89775.1	YP_762580.1	3.2e-12	40.8	1.6	3.8e-12	40.6	1.6	1.2	1	0	0	1	1	1	1
AUR93128.1	YP_762580.1	4.7e-12	40.3	1.4	1.2e-11	39	0.2	1.9	1	1	1	2	2	2	1
AUR93861.1	YP_762580.1	4.7e-12	40.3	0.1	5.7e-12	40	0.1	1.1	1	0	0	1	1	1	1
AUR93927.1	YP_762580.1	4.7e-12	40.3	0.1	5.7e-12	40	0.1	1.1	1	0	0	1	1	1	1
AUR93993.1	YP_762580.1	4.7e-12	40.3	0.1	5.7e-12	40	0.1	1.1	1	0	0	1	1	1	1
YP_003917.1	YP_762580.1	5.2e-12	40.1	1	8.6e-12	39.4	0.6	1.5	1	1	0	1	1	1	1
AUR89981.1	YP_762580.1	5.8e-12	40	0.7	7.7e-12	39.6	0.7	1.2	1	0	0	1	1	1	1
YP_277519.1	YP_762580.1	6.2e-12	39.9	0	7.3e-12	39.7	0	1.1	1	0	0	1	1	1	1
AUR83855.1	YP_762580.1	7.7e-12	39.6	0.6	1e-11	39.2	0.6	1.2	1	0	0	1	1	1	1
AUR81315.1	YP_762580.1	8.6e-12	39.4	0.4	1.1e-11	39	0.4	1.2	1	0	0	1	1	1	1
AUR85060.1	YP_762580.1	8.6e-12	39.4	0.4	1.1e-11	39	0.4	1.2	1	0	0	1	1	1	1
AUR88648.1	YP_762580.1	8.8e-12	39.4	0.6	1.1e-11	39.1	0.6	1.2	1	0	0	1	1	1	1
AUR92446.1	YP_762580.1	8.8e-12	39.4	0.6	1.1e-11	39.1	0.6	1.2	1	0	0	1	1	1	1
AUR86950.1	YP_762580.1	9.1e-12	39.4	0.6	1.2e-11	38.9	0.6	1.2	1	0	0	1	1	1	1
YP_240203.1	YP_762580.1	9.6e-12	39.3	0.2	1.5e-11	38.6	0.2	1.4	1	1	0	1	1	1	1
AUR95724.1	YP_762580.1	1e-11	39.2	1.4	2.4e-11	38	0.2	1.9	1	1	1	2	2	2	1
AUR95764.1	YP_762580.1	1e-11	39.2	1.4	2.4e-11	38	0.2	1.9	1	1	1	2	2	2	1
AUR96632.1	YP_762580.1	1.2e-11	39	1.2	1.4e-11	38.7	1.2	1.2	1	0	0	1	1	1	1
NP_061548.2	YP_762580.1	1.2e-11	38.9	0	2e-11	38.2	0	1.4	1	1	0	1	1	1	1
AUR84370.1	YP_762580.1	1.2e-11	38.9	0.4	1.5e-11	38.7	0.4	1.1	1	0	0	1	1	1	1
AUR96565.1	YP_762580.1	2.3e-11	38	0.7	2.8e-11	37.8	0.7	1.2	1	0	0	1	1	1	1
AUR99484.1	YP_762580.1	2.3e-11	38	0.7	2.8e-11	37.8	0.7	1.2	1	0	0	1	1	1	1
AUR91201.1	YP_762580.1	3e-11	37.6	0.1	3.7e-11	37.4	0.1	1.1	1	0	0	1	1	1	1
AUR83673.1	YP_762580.1	3.6e-11	37.4	0.4	4.6e-11	37.1	0.4	1.2	1	0	0	1	1	1	1
AUR85687.1	YP_762580.1	4.4e-11	37.1	0.4	5.7e-11	36.8	0.4	1.2	1	0	0	1	1	1	1
AUR95378.1	YP_762580.1	4.7e-11	37	0.1	5.7e-11	36.7	0.1	1.1	1	0	0	1	1	1	1
YP_001552302.1	YP_762580.1	6.4e-11	36.6	0	1.4e-10	35.5	0	1.5	1	1	0	1	1	1	1
YP_001285785.1	YP_762580.1	2.3e-10	34.8	0	1e-09	32.6	0	1.8	1	1	0	1	1	1	1
YP_001285915.1	YP_762580.1	4.4e-10	33.9	0	6.2e-10	33.4	0	1.2	1	0	0	1	1	1	1
AUR91886.1	YP_762580.1	3.2e-09	31	0.1	7.8e-09	29.8	0.1	1.6	1	0	0	1	1	1	1
AUR94049.1	YP_762580.1	3.2e-09	31	0.1	7.8e-09	29.8	0.1	1.6	1	0	0	1	1	1	1
YP_001004345.1	YP_762580.1	9.5e-09	29.5	7.4	2.4e-08	28.2	7.4	1.8	1	1	0	1	1	1	1
NP_075480.1	YP_762580.1	1.3e-08	29.1	7.3	2e-08	28.4	7	1.6	1	1	0	1	1	1	1
YP_240125.1	YP_762580.1	2.1e-08	28.4	5.4	3.5e-08	27.6	5.4	1.4	1	1	0	1	1	1	1
NP_958522.1	YP_762580.1	7.5e-08	26.6	5.1	7.5e-08	26.6	5.1	2	2	0	0	2	2	2	1
YP_764348.1	YP_762580.1	2e-07	25.2	0.6	8.8e-07	23.1	0.2	2	2	0	0	2	2	2	1
YP_950571.1	YP_950571.1	1.3e-112	369.4	1.3	1.5e-112	369.2	1.3	1	1	0	0	1	1	1	1
NP_438125.1	YP_950571.1	4.3e-80	263	10.1	5.1e-80	262.8	10.1	1	1	0	0	1	1	1	1
NP_795557.1	YP_950571.1	4.3e-80	263	10.1	5.1e-80	262.8	10.1	1	1	0	0	1	1	1	1
NP_038308.1	YP_950571.1	4.3e-67	220.5	10.3	5.1e-67	220.2	10.3	1	1	0	0	1	1	1	1
NP_150142.1	YP_950571.1	1.9e-63	208.6	8	2.5e-63	208.2	8	1.1	1	0	0	1	1	1	1
AUR95823.1	YP_950571.1	4.2e-63	207.4	3	4.2e-63	207.4	3	1.2	1	1	0	1	1	1	1
AUR97598.1	YP_950571.1	8.3e-63	206.4	5.8	1.1e-62	206.1	5.7	1.2	1	1	0	1	1	1	1
AUR96847.1	YP_950571.1	1.1e-62	206	7.9	1.1e-62	206	7.9	1.4	1	1	0	1	1	1	1
AUR96907.1	YP_950571.1	1.1e-62	206	7.9	1.1e-62	206	7.9	1.4	1	1	0	1	1	1	1
AUR83738.1	YP_950571.1	2.7e-62	204.8	5.4	3.2e-62	204.5	5.4	1.2	1	0	0	1	1	1	1
AUR84618.1	YP_950571.1	3.2e-62	204.5	5.8	3.8e-62	204.3	5.8	1.2	1	0	0	1	1	1	1
NP_059596.1	YP_950571.1	1.8e-61	202.1	3.3	2.2e-61	201.8	3.3	1.1	1	0	0	1	1	1	1
NP_037690.1	YP_950571.1	7.1e-61	200.1	2.1	8.3e-61	199.9	2.1	1.1	1	0	0	1	1	1	1
NP_037726.1	YP_950571.1	7.2e-61	200.1	2.1	8.5e-61	199.9	2.1	1.1	1	0	0	1	1	1	1
AUR90562.1	YP_950571.1	2.2e-60	198.5	6.9	2.2e-60	198.5	6.9	1.3	1	1	0	1	1	1	1
AUR91709.1	YP_950571.1	2.2e-60	198.5	6.9	2.2e-60	198.5	6.9	1.3	1	1	0	1	1	1	1
AUR86483.1	YP_950571.1	3.2e-60	198	9	4.3e-60	197.6	9	1.3	1	1	0	1	1	1	1
AUR84932.1	YP_950571.1	1.8e-59	195.5	10	2.3e-59	195.2	9.9	1.3	1	1	0	1	1	1	1
AUR88100.1	YP_950571.1	1.8e-59	195.5	10	2.3e-59	195.2	9.9	1.3	1	1	0	1	1	1	1
YP_001110780.1	YP_950571.1	1.2e-57	189.6	5.8	1.4e-57	189.3	5.8	1.1	1	0	0	1	1	1	1
YP_529602.1	YP_950571.1	1.3e-57	189.5	5	1.5e-57	189.2	5	1.2	1	0	0	1	1	1	1
YP_762580.1	YP_950571.1	9.1e-46	150.7	2.8	1.1e-45	150.5	2.8	1.1	1	0	0	1	1	1	1
YP_239905.1	YP_950571.1	3.9e-45	148.6	0.6	3.9e-45	148.6	0.6	1.4	1	1	1	2	2	2	1
NP_043534.1	YP_950571.1	4.3e-45	148.5	6.1	5.1e-45	148.2	6.1	1	1	0	0	1	1	1	1
NP_061607.1	YP_950571.1	6.2e-45	148	0.5	6.2e-45	148	0.5	1.5	1	1	0	1	1	1	1
YP_240790.1	YP_950571.1	6.9e-45	147.8	1.4	7.6e-45	147.7	0.2	1.4	1	1	1	2	2	2	1
AUR83673.1	YP_950571.1	1.9e-42	139.8	1.6	2.3e-42	139.6	1.6	1.1	1	0	0	1	1	1	1
AUR81315.1	YP_950571.1	7.9e-42	137.8	1.1	9.4e-42	137.5	1.1	1.1	1	0	0	1	1	1	1
AUR85060.1	YP_950571.1	7.9e-42	137.8	1.1	9.4e-42	137.5	1.1	1.1	1	0	0	1	1	1	1
AUR86950.1	YP_950571.1	1.3e-41	137.1	1.7	1.6e-41	136.8	1.7	1.1	1	0	0	1	1	1	1
AUR83855.1	YP_950571.1	1.7e-41	136.7	2	2e-41	136.5	2	1.1	1	0	0	1	1	1	1
AUR89981.1	YP_950571.1	2.2e-41	136.3	2.1	2.7e-41	136	2.1	1.1	1	0	0	1	1	1	1
YP_240203.1	YP_950571.1	3.5e-41	135.7	2.6	6.5e-41	134.8	2.6	1.5	1	1	0	1	1	1	1
AUR85687.1	YP_950571.1	1.7e-40	133.5	1.3	2e-40	133.2	1.3	1.1	1	0	0	1	1	1	1
YP_655929.1	YP_950571.1	6.1e-37	121.8	0.1	8.1e-37	121.4	0.1	1.2	1	0	0	1	1	1	1
YP_001468429.1	YP_950571.1	8.9e-37	121.3	1	1.1e-36	120.9	1	1	1	0	0	1	1	1	1
YP_112530.1	YP_950571.1	1.1e-36	121	0	1.4e-36	120.6	0	1.1	1	0	0	1	1	1	1
NP_061548.2	YP_950571.1	2e-36	120.1	0	2.9e-36	119.6	0	1.1	1	0	0	1	1	1	1
AUR84370.1	YP_950571.1	9.2e-35	114.7	0.5	1e-34	114.5	0.5	1.1	1	0	0	1	1	1	1
AUR93128.1	YP_950571.1	8e-34	111.6	0.9	1.1e-33	111.2	0.9	1.3	1	0	0	1	1	1	1
AUR93175.1	YP_950571.1	1.5e-33	110.7	0.5	2e-33	110.3	0.5	1.3	1	0	0	1	1	1	1
AUR95724.1	YP_950571.1	3.1e-33	109.7	1.5	3.6e-33	109.5	0.7	1.5	1	1	0	1	1	1	1
AUR95764.1	YP_950571.1	3.1e-33	109.7	1.5	3.6e-33	109.5	0.7	1.5	1	1	0	1	1	1	1
AUR93861.1	YP_950571.1	3e-31	103.2	0.5	3.7e-31	102.9	0.5	1.1	1	0	0	1	1	1	1
AUR93927.1	YP_950571.1	3e-31	103.2	0.5	3.7e-31	102.9	0.5	1.1	1	0	0	1	1	1	1
AUR93993.1	YP_950571.1	3e-31	103.2	0.5	3.7e-31	102.9	0.5	1.1	1	0	0	1	1	1	1
AUR97472.1	YP_950571.1	1.1e-30	101.3	1.3	1.2e-30	101.2	0.7	1.3	1	1	0	1	1	1	1
AUR89838.1	YP_950571.1	1.2e-30	101.2	1.3	1.3e-30	101.1	0.7	1.3	1	1	0	1	1	1	1
AUR88648.1	YP_950571.1	2.2e-30	100.4	0.5	2.8e-30	100	0.3	1.3	1	1	0	1	1	1	1
AUR92446.1	YP_950571.1	2.2e-30	100.4	0.5	2.8e-30	100	0.3	1.3	1	1	0	1	1	1	1
AUR89775.1	YP_950571.1	5.2e-30	99.1	1	6.1e-30	98.9	0.6	1.3	1	1	0	1	1	1	1
AUR88515.1	YP_950571.1	5.9e-30	98.9	1	7.5e-30	98.6	0.5	1.3	1	1	0	1	1	1	1
AUR88586.1	YP_950571.1	5.9e-30	98.9	1	7.5e-30	98.6	0.5	1.3	1	1	0	1	1	1	1
AUR96565.1	YP_950571.1	7.8e-30	98.5	0.9	9.1e-30	98.3	0.5	1.3	1	1	0	1	1	1	1
AUR99484.1	YP_950571.1	7.8e-30	98.5	0.9	9.1e-30	98.3	0.5	1.3	1	1	0	1	1	1	1
YP_001552302.1	YP_950571.1	8e-30	98.5	0.5	1e-29	98.2	0.5	1.2	1	0	0	1	1	1	1
AUR91201.1	YP_950571.1	8.1e-30	98.5	0.4	9.7e-30	98.2	0.4	1.1	1	0	0	1	1	1	1
AUR92736.1	YP_950571.1	8.5e-30	98.4	0.5	1.2e-29	98	0.5	1.3	1	1	0	1	1	1	1
AUR96632.1	YP_950571.1	1.9e-29	97.3	1	2.2e-29	97.1	0.5	1.3	1	1	0	1	1	1	1
AUR95378.1	YP_950571.1	8.9e-29	95.1	0.6	1.1e-28	94.8	0.6	1.1	1	0	0	1	1	1	1
YP_001285915.1	YP_950571.1	3e-27	90.1	0	3.8e-27	89.7	0	1.1	1	0	0	1	1	1	1
YP_003917.1	YP_950571.1	3.7e-22	73.4	0.5	3.7e-22	73.4	0.5	1.5	1	1	0	1	1	1	1
YP_277519.1	YP_950571.1	1.4e-21	71.6	0.1	1.5e-21	71.4	0.1	1	1	0	0	1	1	1	1
YP_398992.1	YP_950571.1	1.7e-21	71.3	0.1	2.3e-21	70.8	0.1	1.2	1	0	0	1	1	1	1
YP_001285543.1	YP_950571.1	6.3e-21	69.4	4.4	8.1e-21	69.1	4.4	1.2	1	0	0	1	1	1	1
YP_001285785.1	YP_950571.1	8.9e-21	68.9	0	1e-20	68.7	0	1.1	1	0	0	1	1	1	1
NP_958570.1	YP_950571.1	2.1e-17	57.9	4.9	2.1e-17	57.9	0.3	2.2	2	0	0	2	2	2	1
AUR91886.1	YP_950571.1	1e-16	55.6	0.6	1.4e-16	55.2	0.6	1.4	1	1	0	1	1	1	1
AUR94049.1	YP_950571.1	1e-16	55.6	0.6	1.4e-16	55.2	0.6	1.4	1	1	0	1	1	1	1
NP_958522.1	YP_950571.1	2.1e-14	48	5.6	2.1e-14	48	5.6	2.1	2	0	0	2	2	2	1
YP_240125.1	YP_950571.1	3e-11	37.7	8.5	5.5e-11	36.9	8.5	1.4	1	1	0	1	1	1	1
NP_075480.1	YP_950571.1	2e-08	28.5	11.7	5.9e-08	27	11.7	1.8	1	1	0	1	1	1	1
YP_001004345.1	YP_950571.1	2.5e-08	28.2	12.7	7.4e-08	26.6	12.7	1.8	1	1	0	1	1	1	1
NP_817519.1	YP_950571.1	4e-06	21	0	4.8e-05	17.4	0	2	2	0	0	2	2	2	1
YP_654825.1	YP_950571.1	4e-06	21	0	4.8e-05	17.4	0	2	2	0	0	2	2	2	1
YP_001004345.1	YP_001004345.1	5.3e-139	455.4	13.8	5.9e-139	455.3	13.8	1	1	0	0	1	1	1	1
NP_075480.1	YP_001004345.1	9.8e-139	454.6	13.6	1.1e-138	454.4	13.6	1	1	0	0	1	1	1	1
YP_240125.1	YP_001004345.1	4.9e-123	403.3	9.1	5.4e-123	403.1	9.1	1	1	0	0	1	1	1	1
NP_438125.1	YP_001004345.1	6.1e-27	89.2	2.9	6.1e-27	89.2	2.9	1.6	1	1	1	2	2	2	1
NP_795557.1	YP_001004345.1	6.1e-27	89.2	2.9	6.1e-27	89.2	2.9	1.6	1	1	1	2	2	2	1
YP_240790.1	YP_001004345.1	1.9e-24	81	1.8	2.8e-24	80.5	1.8	1.2	1	0	0	1	1	1	1
NP_061607.1	YP_001004345.1	3e-24	80.3	1.7	4.4e-24	79.8	1.7	1.2	1	0	0	1	1	1	1
YP_239905.1	YP_001004345.1	1e-23	78.6	2	1.5e-23	78.1	2	1.2	1	0	0	1	1	1	1
YP_240203.1	YP_001004345.1	1.5e-20	68.3	1.8	2.3e-20	67.7	1.8	1.2	1	0	0	1	1	1	1
YP_001468429.1	YP_001004345.1	9.3e-19	62.4	0.3	1.6e-18	61.6	0.3	1.4	1	0	0	1	1	1	1
NP_958570.1	YP_001004345.1	1e-11	39.4	8.5	1.7e-11	38.6	0.1	3	1	1	2	3	3	3	1
YP_112530.1	YP_001004345.1	2e-11	38.4	0.1	3e-11	37.9	0	1.4	1	1	0	1	1	1	1
YP_001285915.1	YP_001004345.1	2.8e-11	38	0	4.1e-11	37.4	0	1.3	1	0	0	1	1	1	1
YP_001285543.1	YP_001004345.1	8e-11	36.5	0.2	1.4e-10	35.7	0.2	1.4	1	0	0	1	1	1	1
AUR84370.1	YP_001004345.1	1.6e-10	35.5	0.6	2.7e-10	34.7	0.6	1.6	1	1	0	1	1	1	1
AUR83855.1	YP_001004345.1	1.7e-10	35.4	0.6	6.3e-10	33.5	0.3	1.9	1	1	1	2	2	2	1
AUR85687.1	YP_001004345.1	2.3e-10	35	0.4	4.4e-10	34.1	0.2	1.5	1	1	1	2	2	2	1
NP_061548.2	YP_001004345.1	2.6e-10	34.8	0	4e-10	34.2	0	1.2	1	0	0	1	1	1	1
AUR89981.1	YP_001004345.1	2.8e-10	34.7	0.5	4.9e-10	33.9	0.3	1.6	1	1	1	2	2	2	1
AUR86950.1	YP_001004345.1	2.9e-10	34.6	0.5	6e-10	33.6	0.3	1.6	1	1	1	2	2	2	1
AUR81315.1	YP_001004345.1	3.1e-10	34.5	0.3	8.8e-10	33.1	0.1	1.6	1	1	1	2	2	2	1
AUR85060.1	YP_001004345.1	3.1e-10	34.5	0.3	8.8e-10	33.1	0.1	1.6	1	1	1	2	2	2	1
AUR83673.1	YP_001004345.1	3.4e-10	34.4	0.5	6.5e-10	33.5	0.3	1.5	1	1	0	1	1	1	1
AUR97472.1	YP_001004345.1	1.6e-09	32.2	0.6	6.8e-09	30.2	0.5	1.9	1	1	0	1	1	1	1
AUR89838.1	YP_001004345.1	2.1e-09	31.8	0.6	7.7e-09	30	0.6	1.9	1	1	0	1	1	1	1
AUR89775.1	YP_001004345.1	4.1e-09	30.9	0.5	8e-09	29.9	0.3	1.6	1	1	0	1	1	1	1
AUR88648.1	YP_001004345.1	6e-09	30.3	0.4	8.1e-09	29.9	0.2	1.5	2	0	0	2	2	1	1
AUR92446.1	YP_001004345.1	6e-09	30.3	0.4	8.1e-09	29.9	0.2	1.5	2	0	0	2	2	1	1
YP_003917.1	YP_001004345.1	6.9e-09	30.1	0.1	1.3e-08	29.2	0.1	1.5	1	0	0	1	1	1	1
AUR88515.1	YP_001004345.1	7.8e-09	30	0.5	2.4e-08	28.4	0.5	1.9	1	1	0	1	1	1	1
AUR88586.1	YP_001004345.1	7.8e-09	30	0.5	2.4e-08	28.4	0.5	1.9	1	1	0	1	1	1	1
YP_655929.1	YP_001004345.1	1.2e-08	29.4	0	1.7e-08	28.9	0	1.3	1	0	0	1	1	1	1
AUR93861.1	YP_001004345.1	2e-08	28.6	0.4	3.7e-08	27.7	0.2	1.6	1	1	1	2	2	2	1
AUR93927.1	YP_001004345.1	2e-08	28.6	0.4	3.7e-08	27.7	0.2	1.6	1	1	1	2	2	2	1
AUR93993.1	YP_001004345.1	2e-08	28.6	0.4	3.7e-08	27.7	0.2	1.6	1	1	1	2	2	2	1
AUR92736.1	YP_001004345.1	2.2e-08	28.5	0.3	3.9e-08	27.7	0.3	1.5	1	0	0	1	1	1	1
AUR96565.1	YP_001004345.1	2.3e-08	28.4	0.4	3.5e-08	27.9	0.4	1.6	1	1	0	1	1	1	1
AUR99484.1	YP_001004345.1	2.3e-08	28.4	0.4	3.5e-08	27.9	0.4	1.6	1	1	0	1	1	1	1
AUR96632.1	YP_001004345.1	2.4e-08	28.4	0.4	4.8e-08	27.4	0.3	1.5	1	1	0	1	1	1	1
YP_398992.1	YP_001004345.1	2.6e-08	28.3	0	4.8e-08	27.4	0	1.4	1	0	0	1	1	1	1
YP_277519.1	YP_001004345.1	2.7e-08	28.2	0.1	5.3e-08	27.3	0	1.5	2	0	0	2	2	1	1
NP_958522.1	YP_001004345.1	3e-08	28	5.7	3e-08	28	5.7	2.3	2	1	0	2	2	2	1
NP_037726.1	YP_001004345.1	7e-08	26.9	1	9.9e-08	26.4	1	1.3	1	0	0	1	1	1	1
AUR91201.1	YP_001004345.1	9.4e-08	26.4	0.5	2.4e-07	25.1	0.2	1.8	1	1	0	1	1	1	1
NP_037690.1	YP_001004345.1	1.1e-07	26.2	1	1.5e-07	25.7	1	1.3	1	0	0	1	1	1	1
AUR95378.1	YP_001004345.1	1.2e-07	26.1	0.3	2.2e-07	25.3	0.2	1.6	1	1	0	1	1	1	1
YP_001285785.1	YP_001004345.1	1.4e-07	25.8	0	1.9e-07	25.4	0	1.2	1	0	0	1	1	1	1
YP_950571.1	YP_001004345.1	3.6e-07	24.5	0.6	8.5e-07	23.3	0.3	1.7	2	0	0	2	2	2	1
YP_529602.1	YP_001004345.1	9.6e-07	23.1	2.8	1.6e-06	22.4	2.8	1.7	1	1	0	1	1	1	1
YP_762580.1	YP_001004345.1	1.1e-06	23	1.5	1.1e-06	23	1.5	1.4	2	0	0	2	2	1	1
NP_059596.1	YP_001004345.1	1.2e-06	22.8	1.5	1.7e-06	22.3	1.5	1.3	1	0	0	1	1	1	1
YP_001110780.1	YP_001004345.1	1.2e-06	22.8	3.3	2e-06	22.1	3.3	1.6	1	1	0	1	1	1	1
NP_150142.1	YP_001004345.1	2.1e-06	22	0.6	3.5e-06	21.3	0.6	1.4	1	0	0	1	1	1	1
AUR90562.1	YP_001004345.1	3.1e-06	21.5	6.6	4.3e-06	21	4.3	1.9	1	1	1	2	2	2	1
AUR91709.1	YP_001004345.1	3.1e-06	21.5	6.6	4.3e-06	21	4.3	1.9	1	1	1	2	2	2	1
AUR93128.1	YP_001004345.1	3.1e-06	21.5	0.2	3.1e-06	21.5	0.2	1.9	3	0	0	3	3	2	1
AUR84618.1	YP_001004345.1	4e-06	21.1	5.2	6.9e-06	20.3	4.3	1.7	1	1	0	2	2	2	1
AUR95823.1	YP_001004345.1	4.2e-06	21.1	4.7	6.2e-06	20.5	3.3	1.7	1	1	0	2	2	2	1
AUR83738.1	YP_001004345.1	4.2e-06	21.1	4.6	6.9e-06	20.3	3.6	1.7	1	1	0	2	2	2	1
YP_001552302.1	YP_001004345.1	4.6e-06	20.9	0.2	1.5e-05	19.2	0	2	1	1	0	2	2	2	1
AUR93175.1	YP_001004345.1	4.8e-06	20.9	1.6	4.9e-06	20.8	0.1	1.8	3	0	0	3	3	1	1
AUR95724.1	YP_001004345.1	4.8e-06	20.8	0.1	4.8e-06	20.8	0.1	2	3	0	0	3	3	2	1
AUR95764.1	YP_001004345.1	4.8e-06	20.8	0.1	4.8e-06	20.8	0.1	2	3	0	0	3	3	2	1
AUR86483.1	YP_001004345.1	6.8e-06	20.4	7.7	3e-05	18.2	7.6	2	1	1	0	1	1	1	1
YP_001110780.1	YP_001110780.1	9.8e-94	307.5	11	1.1e-93	307.3	11	1	1	0	0	1	1	1	1
YP_529602.1	YP_001110780.1	2.2e-93	306.3	10.7	2.4e-93	306.2	10.7	1	1	0	0	1	1	1	1
AUR96847.1	YP_001110780.1	2.4e-74	244.2	12.1	2.9e-74	243.9	12.1	1	1	0	0	1	1	1	1
AUR96907.1	YP_001110780.1	2.4e-74	244.2	12.1	2.9e-74	243.9	12.1	1	1	0	0	1	1	1	1
AUR97598.1	YP_001110780.1	4.6e-73	240	8.1	5.5e-73	239.7	8.1	1	1	0	0	1	1	1	1
AUR86483.1	YP_001110780.1	7.2e-72	236.1	12.1	8.5e-72	235.8	12.1	1	1	0	0	1	1	1	1
AUR90562.1	YP_001110780.1	1.4e-71	235.2	11.2	1.6e-71	234.9	11.2	1	1	0	0	1	1	1	1
AUR91709.1	YP_001110780.1	1.4e-71	235.2	11.2	1.6e-71	234.9	11.2	1	1	0	0	1	1	1	1
AUR84932.1	YP_001110780.1	4e-71	233.7	12.3	4.7e-71	233.4	12.3	1	1	0	0	1	1	1	1
AUR88100.1	YP_001110780.1	4e-71	233.7	12.3	4.7e-71	233.4	12.3	1	1	0	0	1	1	1	1
AUR83738.1	YP_001110780.1	6e-71	233.1	6.7	7.2e-71	232.8	6.7	1	1	0	0	1	1	1	1
AUR95823.1	YP_001110780.1	1.6e-70	231.7	6.5	2e-70	231.4	6.5	1	1	0	0	1	1	1	1
AUR84618.1	YP_001110780.1	1.2e-69	228.8	7.3	1.5e-69	228.5	7.3	1	1	0	0	1	1	1	1
NP_037690.1	YP_001110780.1	6.8e-64	210	3.1	7.9e-64	209.8	3.1	1	1	0	0	1	1	1	1
NP_037726.1	YP_001110780.1	9.5e-64	209.6	3.2	1.1e-63	209.4	3.2	1	1	0	0	1	1	1	1
NP_059596.1	YP_001110780.1	5.8e-63	207	3.7	6.5e-63	206.9	3.7	1.1	1	0	0	1	1	1	1
YP_950571.1	YP_001110780.1	4.2e-59	194.4	1.3	5.6e-59	194	1.3	1.1	1	0	0	1	1	1	1
NP_438125.1	YP_001110780.1	9.7e-52	170.4	4.1	9.7e-52	170.4	4.1	1.2	1	1	0	1	1	1	1
NP_795557.1	YP_001110780.1	9.7e-52	170.4	4.1	9.7e-52	170.4	4.1	1.2	1	1	0	1	1	1	1
YP_240203.1	YP_001110780.1	1.4e-51	169.8	3.8	1.7e-51	169.5	3.8	1	1	0	0	1	1	1	1
NP_150142.1	YP_001110780.1	3.5e-49	162	5.6	4.9e-49	161.5	5.6	1.1	1	0	0	1	1	1	1
NP_043534.1	YP_001110780.1	9.5e-48	157.3	7.4	1e-47	157.2	7.4	1	1	0	0	1	1	1	1
YP_762580.1	YP_001110780.1	3.1e-46	152.4	7.2	3.7e-46	152.2	7.2	1.1	1	0	0	1	1	1	1
YP_398992.1	YP_001110780.1	2.1e-45	149.7	0.1	2.7e-45	149.3	0.1	1.1	1	0	0	1	1	1	1
AUR93175.1	YP_001110780.1	2.5e-44	146.2	0.8	2.5e-44	146.2	0.8	1.3	2	0	0	2	2	1	1
AUR93128.1	YP_001110780.1	4.9e-44	145.2	1.1	4.9e-44	145.2	1.1	1.4	2	0	0	2	2	1	1
AUR95724.1	YP_001110780.1	1.3e-43	143.8	1.3	1.3e-43	143.8	1.3	1.4	2	0	0	2	2	1	1
AUR95764.1	YP_001110780.1	1.3e-43	143.8	1.3	1.3e-43	143.8	1.3	1.4	2	0	0	2	2	1	1
NP_061607.1	YP_001110780.1	1.5e-41	137.1	2.4	2.1e-41	136.6	2.4	1.1	1	0	0	1	1	1	1
YP_239905.1	YP_001110780.1	2e-41	136.7	3.1	2.9e-41	136.1	3.1	1.1	1	0	0	1	1	1	1
YP_240790.1	YP_001110780.1	3e-41	136.1	2.5	4.3e-41	135.6	2.5	1.1	1	0	0	1	1	1	1
NP_038308.1	YP_001110780.1	2.4e-39	129.9	8.7	3.8e-39	129.3	8.7	1.3	1	0	0	1	1	1	1
YP_112530.1	YP_001110780.1	2e-37	123.6	0.1	2.1e-37	123.5	0.1	1.1	1	0	0	1	1	1	1
YP_001552302.1	YP_001110780.1	1e-34	114.8	0.1	2e-34	113.8	0	1.4	1	1	0	1	1	1	1
YP_001468429.1	YP_001110780.1	8.6e-31	102	0.6	1.1e-30	101.7	0.6	1.3	1	1	0	1	1	1	1
NP_958522.1	YP_001110780.1	5.8e-28	92.7	10.3	5.8e-28	92.7	10.3	2.2	1	1	1	2	2	1	1
YP_003917.1	YP_001110780.1	4.5e-26	86.6	1.2	5.4e-26	86.3	1.2	1.2	1	0	0	1	1	1	1
AUR97472.1	YP_001110780.1	2.7e-25	84	2.9	3.3e-25	83.7	2.9	1	1	0	0	1	1	1	1
YP_655929.1	YP_001110780.1	4.8e-25	83.2	0	6.1e-25	82.9	0	1.1	1	0	0	1	1	1	1
AUR89838.1	YP_001110780.1	7.5e-25	82.6	2.7	9.2e-25	82.3	2.7	1	1	0	0	1	1	1	1
AUR88648.1	YP_001110780.1	9.5e-25	82.2	1.2	1.2e-24	82	1.2	1	1	0	0	1	1	1	1
AUR92446.1	YP_001110780.1	9.5e-25	82.2	1.2	1.2e-24	82	1.2	1	1	0	0	1	1	1	1
YP_001285915.1	YP_001110780.1	1.1e-24	82.1	0	1.3e-24	81.8	0	1.1	1	0	0	1	1	1	1
AUR88515.1	YP_001110780.1	1.5e-24	81.6	2.3	1.8e-24	81.3	2.3	1	1	0	0	1	1	1	1
AUR88586.1	YP_001110780.1	1.5e-24	81.6	2.3	1.8e-24	81.3	2.3	1	1	0	0	1	1	1	1
AUR96565.1	YP_001110780.1	1.6e-24	81.5	1.7	2e-24	81.2	1.7	1	1	0	0	1	1	1	1
AUR99484.1	YP_001110780.1	1.6e-24	81.5	1.7	2e-24	81.2	1.7	1	1	0	0	1	1	1	1
AUR89775.1	YP_001110780.1	1.7e-24	81.4	2.3	2.1e-24	81.1	2.3	1	1	0	0	1	1	1	1
AUR96632.1	YP_001110780.1	2e-24	81.2	2.2	2.4e-24	80.9	2.2	1	1	0	0	1	1	1	1
AUR92736.1	YP_001110780.1	2.3e-24	81	1.6	2.8e-24	80.7	1.6	1	1	0	0	1	1	1	1
YP_001285543.1	YP_001110780.1	3.9e-24	80.3	1.4	3.9e-24	80.3	1.4	1.4	1	1	0	1	1	1	1
YP_277519.1	YP_001110780.1	9.2e-24	79	0.1	1e-23	78.8	0.1	1	1	0	0	1	1	1	1
AUR89981.1	YP_001110780.1	3.9e-23	77	1	4.8e-23	76.7	1	1	1	0	0	1	1	1	1
AUR83855.1	YP_001110780.1	5.2e-23	76.6	1.1	6.5e-23	76.3	1.1	1	1	0	0	1	1	1	1
AUR86950.1	YP_001110780.1	1.2e-22	75.4	1.1	1.5e-22	75.1	1.1	1	1	0	0	1	1	1	1
AUR81315.1	YP_001110780.1	2.1e-22	74.6	0.6	2.6e-22	74.3	0.6	1	1	0	0	1	1	1	1
AUR85060.1	YP_001110780.1	2.1e-22	74.6	0.6	2.6e-22	74.3	0.6	1	1	0	0	1	1	1	1
AUR83673.1	YP_001110780.1	2.5e-22	74.3	0.9	3.2e-22	74	0.9	1	1	0	0	1	1	1	1
AUR85687.1	YP_001110780.1	1.5e-21	71.8	0.6	1.9e-21	71.5	0.6	1	1	0	0	1	1	1	1
NP_061548.2	YP_001110780.1	4.8e-21	70.1	0	6.5e-21	69.7	0	1.2	1	0	0	1	1	1	1
AUR93861.1	YP_001110780.1	1.6e-19	65.2	0.1	1.9e-19	65	0.1	1.1	1	0	0	1	1	1	1
AUR93927.1	YP_001110780.1	1.6e-19	65.2	0.1	1.9e-19	65	0.1	1.1	1	0	0	1	1	1	1
AUR93993.1	YP_001110780.1	1.6e-19	65.2	0.1	1.9e-19	65	0.1	1.1	1	0	0	1	1	1	1
AUR84370.1	YP_001110780.1	4.5e-19	63.7	0.4	5.1e-19	63.5	0.4	1.1	1	0	0	1	1	1	1
AUR91201.1	YP_001110780.1	1.1e-18	62.4	0.4	1.3e-18	62.2	0.4	1.1	1	0	0	1	1	1	1
YP_001285785.1	YP_001110780.1	6.1e-18	60	0	7.9e-18	59.6	0	1	1	0	0	1	1	1	1
AUR95378.1	YP_001110780.1	2.7e-17	57.9	0.3	3.3e-17	57.6	0.3	1.1	1	0	0	1	1	1	1
AUR91886.1	YP_001110780.1	1.3e-16	55.6	0.1	2.4e-16	54.8	0.1	1.4	1	0	0	1	1	1	1
AUR94049.1	YP_001110780.1	1.3e-16	55.6	0.1	2.4e-16	54.8	0.1	1.4	1	0	0	1	1	1	1
NP_958570.1	YP_001110780.1	1.8e-16	55.2	1	1.8e-16	55.2	1	2.2	1	1	1	2	2	1	1
YP_240125.1	YP_001110780.1	1.5e-11	39.1	10	3e-11	38.2	10	1.4	1	1	0	1	1	1	1
YP_001004345.1	YP_001110780.1	3.4e-10	34.7	14.2	8.4e-10	33.4	14.2	1.6	1	1	0	1	1	1	1
NP_075480.1	YP_001110780.1	3.6e-10	34.6	13.6	8.1e-10	33.5	13.6	1.6	1	1	0	1	1	1	1
YP_001285543.1	YP_001285543.1	9.9e-106	347.1	5.6	1.1e-105	346.9	5.6	1	1	0	0	1	1	1	1
YP_003917.1	YP_001285543.1	7.4e-94	308.2	5.2	8.3e-94	308.1	5.2	1	1	0	0	1	1	1	1
YP_398992.1	YP_001285543.1	5.5e-93	305.4	0.4	6.1e-93	305.2	0.4	1	1	0	0	1	1	1	1
YP_655929.1	YP_001285543.1	9e-67	219.7	0.3	1.1e-66	219.4	0.3	1	1	0	0	1	1	1	1
AUR97472.1	YP_001285543.1	5.2e-62	204.1	5.2	1.5e-61	202.7	1.5	1.9	1	1	1	2	2	2	1
AUR89838.1	YP_001285543.1	6.2e-62	203.9	4.9	5.8e-61	200.7	1.1	1.9	1	1	1	2	2	2	1
AUR96632.1	YP_001285543.1	7.3e-62	203.6	4.3	2.6e-61	201.8	1	1.9	1	1	1	2	2	2	1
AUR92736.1	YP_001285543.1	8e-62	203.5	3.1	4e-61	201.2	0.6	1.9	1	1	1	2	2	2	1
AUR89775.1	YP_001285543.1	1e-61	203.2	4.4	3.6e-61	201.4	1	1.9	1	1	1	2	2	2	1
AUR88648.1	YP_001285543.1	1e-61	203.1	3	4.2e-61	201.1	0.6	1.9	1	1	1	2	2	2	1
AUR92446.1	YP_001285543.1	1e-61	203.1	3	4.2e-61	201.1	0.6	1.9	1	1	1	2	2	2	1
AUR96565.1	YP_001285543.1	1.7e-61	202.5	4.2	6.4e-61	200.6	0.9	1.9	1	1	1	2	2	2	1
AUR99484.1	YP_001285543.1	1.7e-61	202.5	4.2	6.4e-61	200.6	0.9	1.9	1	1	1	2	2	2	1
AUR88515.1	YP_001285543.1	2.7e-61	201.8	4.6	8.7e-61	200.1	1.2	1.9	1	1	1	2	2	2	1
AUR88586.1	YP_001285543.1	2.7e-61	201.8	4.6	8.7e-61	200.1	1.2	1.9	1	1	1	2	2	2	1
AUR89981.1	YP_001285543.1	1.3e-58	193	2.6	1.7e-58	192.6	2.6	1.1	1	0	0	1	1	1	1
AUR81315.1	YP_001285543.1	1.4e-58	192.9	2	1.7e-58	192.6	2	1.1	1	0	0	1	1	1	1
AUR85060.1	YP_001285543.1	1.4e-58	192.9	2	1.7e-58	192.6	2	1.1	1	0	0	1	1	1	1
AUR86950.1	YP_001285543.1	1.6e-58	192.7	2.5	2e-58	192.4	2.5	1.1	1	0	0	1	1	1	1
AUR83855.1	YP_001285543.1	2.3e-58	192.2	2.5	3e-58	191.8	2.5	1.1	1	0	0	1	1	1	1
AUR85687.1	YP_001285543.1	8e-58	190.4	2.1	1e-57	190.1	2.1	1.1	1	0	0	1	1	1	1
AUR93861.1	YP_001285543.1	1.1e-57	190	0.8	1.3e-57	189.7	0.8	1	1	0	0	1	1	1	1
AUR93927.1	YP_001285543.1	1.1e-57	190	0.8	1.3e-57	189.7	0.8	1	1	0	0	1	1	1	1
AUR93993.1	YP_001285543.1	1.1e-57	190	0.8	1.3e-57	189.7	0.8	1	1	0	0	1	1	1	1
AUR83673.1	YP_001285543.1	2.2e-57	189	2.2	2.8e-57	188.6	2.2	1.2	1	0	0	1	1	1	1
AUR91201.1	YP_001285543.1	4.7e-57	187.9	1	5.5e-57	187.7	1	1	1	0	0	1	1	1	1
AUR95378.1	YP_001285543.1	1.3e-55	183.2	1.3	1.6e-55	182.9	1.3	1	1	0	0	1	1	1	1
YP_277519.1	YP_001285543.1	6.5e-55	180.9	0.9	7.1e-55	180.8	0.9	1	1	0	0	1	1	1	1
AUR84370.1	YP_001285543.1	3.5e-53	175.2	3.1	4.2e-53	175	3.1	1.1	1	0	0	1	1	1	1
NP_061607.1	YP_001285543.1	1.4e-52	173.3	1	1.7e-52	173	1	1.1	1	0	0	1	1	1	1
YP_240790.1	YP_001285543.1	1.4e-52	173.3	0.8	1.7e-52	173	0.8	1.1	1	0	0	1	1	1	1
[truncated: 14,773 more rows]
[truncated: 1 more columns]
