# Supplementary material for: Resolving the structure of phage–bacteria interactions in the context of natural diversity
Source: Nat Commun. 2022 Jan 18;13:372. doi: 10.1038/s41467-021-27583-z (PMC8766483; doi:10.1038/s41467-021-27583-z)
Supplement: Supplementary file 10 — Supplementary Data 8 [file 41467_2021_27583_MOESM10_ESM.zip]

Archive with 1 entries (1 files):
- SuppData_8.pdf
