# Supplementary material for: Resolving the structure of phage–bacteria interactions in the context of natural diversity
Source: Nat Commun. 2022 Jan 18;13:372. doi: 10.1038/s41467-021-27583-z (PMC8766483; doi:10.1038/s41467-021-27583-z)
Supplement: Supplementary file 13 — Source Data [file 41467_2021_27583_MOESM13_ESM.zip]

Archive with 4 entries (4 files):
- SourceData/SourceData_SuppFig_7.FastViromeExplorer.xlsx
- SourceData/SourceDataFigure_2.SortedMatrices.xlsx
- SourceData/SourceDataFigure_4.KillingConcordance_and_ClonalFrameML.xlsx
- SourceData/SourceDataFigure_5.HostSharing_Mash_MetaCHIP.xlsx
