# Supplementary material for: Resolving the structure of phage–bacteria interactions in the context of natural diversity
Source: Nat Commun. 2022 Jan 18;13:372. doi: 10.1038/s41467-021-27583-z (PMC8766483; doi:10.1038/s41467-021-27583-z)
Supplement: Supplementary file 13 — Source Data [file 41467_2021_27583_MOESM13_ESM.zip › SourceData/SourceData_SuppFig_7.FastViromeExplorer.xlsx]

## Sheet: readme
Sheet name	Description of contents
readme	List of sheets in the file.
A.FastViromeExplorer_100k_250bp	Results of mapping 100,000 simulated 250bp reads from each query phage sequence against each reference phage sequence (see Methods for details).
B.FastViromeExplorer_100k_100bp	Results of mapping 100,000 simulated 100bp reads from each query phage sequence against each reference phage sequence (see Methods for details).

## Sheet: A.FastViromeExplorer_100k_250bp
What was the name of the output file for the Fast Virome Explorer run?	What was the name of the query in the FVE run?	What was the name of the reference in the FVE run?	What was the condition of the run? (100k_250bp = 100,000 simulated reads of 250bp each)	What was abundance of the query estimated by FVE?	Was the query sequence the same as the reference sequence?	How many simulated reads mapped when mapping to self (out of 100k)?	What is the proportion of the number of reads mapped to the reference as compared with the number of reads mapped when the query was mapped to self?	What is the VICTOR genues of the query?	What is the predicted Virfam morphtype of the query?	Which phage set was the query in (phageSet47 = nonNahant phages in the same vConTACT clusters as Nahant phages, see Supplementary Data File 4, sheet E; for information on phageSet248 see Supplementary Data File 1 shee readme)?	What is the VICTOR genues of the reference?	What is the predicted Virfam morphtype of the reference?	Which phage set was the reference in (phageSet47 = nonNahant phages in the same vConTACT clusters as Nahant phages, see Supplementary Data File 4, sheet E; for information on phageSet248 see Supplementary Data File 1 shee readme)?	Were the query and reference in the same VICTOR d6_aa genus?	Were the query and the reference of the same predicted Virfam morphotype?	Were the query and the reference in the same phage set?
FVE_passes_criteria	query	reference	condition	estimated_abundance	is_self	reads_to_self	prop_of_reads_to_self	qGenus	qMorph	qSet	rGenus	rMorph	rSet	same_genus	same_morph	same_set
FastViromeExplorer-final-sorted-abundance.tsv	AB374228.1	AB374228.1	100k_250bp	94921	TRUE	94921	1	31	myo	phageSet47	31	myo	phageSet47	TRUE	TRUE	TRUE
FastViromeExplorer-final-sorted-abundance.tsv	AB374228.1	KF361475.1	100k_250bp	94921	FALSE	94921	1	31	myo	phageSet47	31	myo	phageSet47	TRUE	TRUE	TRUE
FastViromeExplorer-final-sorted-abundance.tsv	AB374228.1	KU504502.1	100k_250bp	94921	FALSE	94921	1	31	myo	phageSet47	31	myo	phageSet47	TRUE	TRUE	TRUE
FastViromeExplorer-final-sorted-abundance.tsv	AB374228.1	KX058879.1	100k_250bp	94910	FALSE	94921	0.999884	31	myo	phageSet47	31	myo	phageSet47	TRUE	TRUE	TRUE
FastViromeExplorer-final-sorted-abundance.tsv	AB374228.1	NC_003313.1	100k_250bp	94921	FALSE	94921	1	31	myo	phageSet47	31	myo	phageSet47	TRUE	TRUE	TRUE
FastViromeExplorer-final-sorted-abundance.tsv	AM076770.1	AM076770.1	100k_250bp	94937	TRUE	94937	1	16	myo	phageSet47	16	myo	phageSet47	TRUE	TRUE	TRUE
FastViromeExplorer-final-sorted-abundance.tsv	AP014887.1	AP014887.1	100k_250bp	94939	TRUE	94939	1	6	myo	phageSet47	6	myo	phageSet47	TRUE	TRUE	TRUE
FastViromeExplorer-final-sorted-abundance.tsv	AP014888.1	AP014888.1	100k_250bp	94980	TRUE	94980	1	24	podo	phageSet47	24	podo	phageSet47	TRUE	TRUE	TRUE
FastViromeExplorer-final-sorted-abundance.tsv	AP014888.1	MG592509.1	100k_250bp	59	FALSE	94980	0.000621183	24	podo	phageSet47	24	podo	phageSet248	TRUE	TRUE	FALSE
FastViromeExplorer-final-sorted-abundance.tsv	AY328852.1	AY328852.1	100k_250bp	94985	TRUE	94985	1	6	myo	phageSet47	6	myo	phageSet47	TRUE	TRUE	TRUE
FastViromeExplorer-final-sorted-abundance.tsv	AY328852.1	AY328853.1	100k_250bp	31341	FALSE	94985	0.329957	6	myo	phageSet47	6	myo	phageSet47	TRUE	TRUE	TRUE
FastViromeExplorer-final-sorted-abundance.tsv	AY328853.1	AY328852.1	100k_250bp	32600	FALSE	94996	0.343172	6	myo	phageSet47	6	myo	phageSet47	TRUE	TRUE	TRUE
FastViromeExplorer-final-sorted-abundance.tsv	AY328853.1	AY328853.1	100k_250bp	94996	TRUE	94996	1	6	myo	phageSet47	6	myo	phageSet47	TRUE	TRUE	TRUE
FastViromeExplorer-final-sorted-abundance.tsv	AY772740.1	AY772740.1	100k_250bp	94949	TRUE	94949	1	47	sipho	phageSet47	47	sipho	phageSet47	TRUE	TRUE	TRUE
FastViromeExplorer-final-sorted-abundance.tsv	AY772740.1	JF974313.1	100k_250bp	31496	FALSE	94949	0.331715	47	sipho	phageSet47	47	sipho	phageSet47	TRUE	TRUE	TRUE
FastViromeExplorer-final-sorted-abundance.tsv	AY772740.1	MG676223.1	100k_250bp	19101	FALSE	94949	0.201171	47	sipho	phageSet47	47	sipho	phageSet47	TRUE	TRUE	TRUE
FastViromeExplorer-final-sorted-abundance.tsv	AY772740.1	MK097141.1	100k_250bp	21139	FALSE	94949	0.222635	47	sipho	phageSet47	47	sipho	phageSet47	TRUE	TRUE	TRUE
FastViromeExplorer-final-sorted-abundance.tsv	HQ110083.1	HQ110083.1	100k_250bp	95040	TRUE	95040	1	31	myo	phageSet47	31	myo	phageSet47	TRUE	TRUE	TRUE
FastViromeExplorer-final-sorted-abundance.tsv	HQ632860.1	HQ632860.1	100k_250bp	94896	TRUE	94896	1	47	sipho	phageSet47	47	sipho	phageSet47	TRUE	TRUE	TRUE
FastViromeExplorer-final-sorted-abundance.tsv	HQ632860.1	MG592494.1	100k_250bp	28412	FALSE	94896	0.299401	47	sipho	phageSet47	47	sipho	phageSet248	TRUE	TRUE	FALSE
FastViromeExplorer-final-sorted-abundance.tsv	HQ632860.1	MG592501.1	100k_250bp	29258	FALSE	94896	0.308316	47	sipho	phageSet47	47	sipho	phageSet248	TRUE	TRUE	FALSE
FastViromeExplorer-final-sorted-abundance.tsv	HQ632860.1	MG592506.1	100k_250bp	63578	FALSE	94896	0.669976	47	sipho	phageSet47	47	sipho	phageSet248	TRUE	TRUE	FALSE
FastViromeExplorer-final-sorted-abundance.tsv	HQ632860.1	MG592508.1	100k_250bp	28626	FALSE	94896	0.301657	47	sipho	phageSet47	47	sipho	phageSet248	TRUE	TRUE	FALSE
FastViromeExplorer-final-sorted-abundance.tsv	HQ632860.1	MG592514.1	100k_250bp	28412	FALSE	94896	0.299401	47	sipho	phageSet47	47	sipho	phageSet248	TRUE	TRUE	FALSE
FastViromeExplorer-final-sorted-abundance.tsv	HQ632860.1	MG592544.1	100k_250bp	17226	FALSE	94896	0.181525	47	sipho	phageSet47	47	sipho	phageSet248	TRUE	TRUE	FALSE
FastViromeExplorer-final-sorted-abundance.tsv	HQ632860.1	MG592545.1	100k_250bp	14690	FALSE	94896	0.154801	47	sipho	phageSet47	47	sipho	phageSet248	TRUE	TRUE	FALSE
FastViromeExplorer-final-sorted-abundance.tsv	HQ632860.1	MG592567.1	100k_250bp	19220	FALSE	94896	0.202538	47	sipho	phageSet47	47	sipho	phageSet248	TRUE	TRUE	FALSE
FastViromeExplorer-final-sorted-abundance.tsv	HQ632860.1	MG592583.1	100k_250bp	40772	FALSE	94896	0.429649	47	sipho	phageSet47	47	sipho	phageSet248	TRUE	TRUE	FALSE
FastViromeExplorer-final-sorted-abundance.tsv	HQ632860.1	MG592587.1	100k_250bp	36207	FALSE	94896	0.381544	47	sipho	phageSet47	47	sipho	phageSet248	TRUE	TRUE	FALSE
FastViromeExplorer-final-sorted-abundance.tsv	HQ632860.1	MG592595.1	100k_250bp	28418	FALSE	94896	0.299465	47	sipho	phageSet47	47	sipho	phageSet248	TRUE	TRUE	FALSE
FastViromeExplorer-final-sorted-abundance.tsv	HQ632860.1	MG592600.1	100k_250bp	18705	FALSE	94896	0.197111	47	sipho	phageSet47	47	sipho	phageSet248	TRUE	TRUE	FALSE
FastViromeExplorer-final-sorted-abundance.tsv	HQ632860.1	MG592630.1	100k_250bp	12855	FALSE	94896	0.135464	47	sipho	phageSet47	47	sipho	phageSet248	TRUE	TRUE	FALSE
FastViromeExplorer-final-sorted-abundance.tsv	HQ632860.1	MG592665.1	100k_250bp	18531	FALSE	94896	0.195277	47	sipho	phageSet47	47	sipho	phageSet248	TRUE	TRUE	FALSE
FastViromeExplorer-final-sorted-abundance.tsv	JF713456.1	JF713456.1	100k_250bp	94996	TRUE	94996	1	40	sipho	phageSet47	40	sipho	phageSet47	TRUE	TRUE	TRUE
FastViromeExplorer-final-sorted-abundance.tsv	JF713456.1	MG720309.1	100k_250bp	35448	FALSE	94996	0.373153	40	sipho	phageSet47	40	sipho	phageSet47	TRUE	TRUE	TRUE
FastViromeExplorer-final-sorted-abundance.tsv	JF713456.1	MK559459.1	100k_250bp	29458	FALSE	94996	0.310097	40	sipho	phageSet47	40	sipho	phageSet47	TRUE	TRUE	TRUE
FastViromeExplorer-final-sorted-abundance.tsv	JF974313.1	AY772740.1	100k_250bp	31505	FALSE	94922	0.331904	47	sipho	phageSet47	47	sipho	phageSet47	TRUE	TRUE	TRUE
FastViromeExplorer-final-sorted-abundance.tsv	JF974313.1	JF974313.1	100k_250bp	94922	TRUE	94922	1	47	sipho	phageSet47	47	sipho	phageSet47	TRUE	TRUE	TRUE
FastViromeExplorer-final-sorted-abundance.tsv	JF974313.1	MG676223.1	100k_250bp	16848	FALSE	94922	0.177493	47	sipho	phageSet47	47	sipho	phageSet47	TRUE	TRUE	TRUE
FastViromeExplorer-final-sorted-abundance.tsv	JF974313.1	MK097141.1	100k_250bp	29610	FALSE	94922	0.31194	47	sipho	phageSet47	47	sipho	phageSet47	TRUE	TRUE	TRUE
FastViromeExplorer-final-sorted-abundance.tsv	KF361475.1	AB374228.1	100k_250bp	95083	FALSE	95083	1	31	myo	phageSet47	31	myo	phageSet47	TRUE	TRUE	TRUE
FastViromeExplorer-final-sorted-abundance.tsv	KF361475.1	KF361475.1	100k_250bp	95083	TRUE	95083	1	31	myo	phageSet47	31	myo	phageSet47	TRUE	TRUE	TRUE
FastViromeExplorer-final-sorted-abundance.tsv	KF361475.1	KU504502.1	100k_250bp	95083	FALSE	95083	1	31	myo	phageSet47	31	myo	phageSet47	TRUE	TRUE	TRUE
FastViromeExplorer-final-sorted-abundance.tsv	KF361475.1	KX058879.1	100k_250bp	95081	FALSE	95083	0.999979	31	myo	phageSet47	31	myo	phageSet47	TRUE	TRUE	TRUE
FastViromeExplorer-final-sorted-abundance.tsv	KF361475.1	NC_003313.1	100k_250bp	95083	FALSE	95083	1	31	myo	phageSet47	31	myo	phageSet47	TRUE	TRUE	TRUE
FastViromeExplorer-final-sorted-abundance.tsv	KJ018213.1	KJ018213.1	100k_250bp	95010	TRUE	95010	1	10	sipho	phageSet47	10	sipho	phageSet47	TRUE	TRUE	TRUE
FastViromeExplorer-final-sorted-abundance.tsv	KJ936628.1	KJ936628.1	100k_250bp	95042	TRUE	95042	1	2	podo	phageSet47	2	podo	phageSet47	TRUE	TRUE	TRUE
FastViromeExplorer-final-sorted-abundance.tsv	KJ936628.1	MF431726.1	100k_250bp	84244	FALSE	95042	0.886387	2	podo	phageSet47	2	podo	phageSet47	TRUE	TRUE	TRUE
FastViromeExplorer-final-sorted-abundance.tsv	KJ936628.1	MK483107.1	100k_250bp	85196	FALSE	95042	0.896404	2	podo	phageSet47	2	podo	phageSet47	TRUE	TRUE	TRUE
FastViromeExplorer-final-sorted-abundance.tsv	KT160311.1	KT160311.1	100k_250bp	94967	TRUE	94967	1	43	myo	phageSet47	43	myo	phageSet47	TRUE	TRUE	TRUE
FastViromeExplorer-final-sorted-abundance.tsv	KT160311.1	MG592392.1	100k_250bp	20957	FALSE	94967	0.220677	43	myo	phageSet47	43	myo	phageSet248	TRUE	TRUE	FALSE
FastViromeExplorer-final-sorted-abundance.tsv	KT160311.1	MG592401.1	100k_250bp	13707	FALSE	94967	0.144334	43	myo	phageSet47	43	myo	phageSet248	TRUE	TRUE	FALSE
FastViromeExplorer-final-sorted-abundance.tsv	KT160311.1	MG592414.1	100k_250bp	19034	FALSE	94967	0.200428	43	myo	phageSet47	43	myo	phageSet248	TRUE	TRUE	FALSE
FastViromeExplorer-final-sorted-abundance.tsv	KT160311.1	MG592451.1	100k_250bp	13707	FALSE	94967	0.144334	43	myo	phageSet47	43	myo	phageSet248	TRUE	TRUE	FALSE
FastViromeExplorer-final-sorted-abundance.tsv	KT160311.1	MG592462.1	100k_250bp	40617	FALSE	94967	0.427696	43	myo	phageSet47	43	myo	phageSet248	TRUE	TRUE	FALSE
FastViromeExplorer-final-sorted-abundance.tsv	KT160311.1	MG592467.1	100k_250bp	13707	FALSE	94967	0.144334	43	myo	phageSet47	43	myo	phageSet248	TRUE	TRUE	FALSE
FastViromeExplorer-final-sorted-abundance.tsv	KT160311.1	MG592468.1	100k_250bp	13707	FALSE	94967	0.144334	43	myo	phageSet47	43	myo	phageSet248	TRUE	TRUE	FALSE
FastViromeExplorer-final-sorted-abundance.tsv	KT160311.1	MG592499.1	100k_250bp	17232	FALSE	94967	0.181453	43	myo	phageSet47	43	myo	phageSet248	TRUE	TRUE	FALSE
FastViromeExplorer-final-sorted-abundance.tsv	KT160311.1	MG592531.1	100k_250bp	11874	FALSE	94967	0.125033	43	myo	phageSet47	43	myo	phageSet248	TRUE	TRUE	FALSE
FastViromeExplorer-final-sorted-abundance.tsv	KT160311.1	MG592541.1	100k_250bp	15001	FALSE	94967	0.15796	43	myo	phageSet47	43	myo	phageSet248	TRUE	TRUE	FALSE
FastViromeExplorer-final-sorted-abundance.tsv	KT160311.1	MG592547.1	100k_250bp	10826	FALSE	94967	0.113997	43	myo	phageSet47	43	myo	phageSet248	TRUE	TRUE	FALSE
FastViromeExplorer-final-sorted-abundance.tsv	KT160311.1	MG592590.1	100k_250bp	16737	FALSE	94967	0.17624	43	myo	phageSet47	43	myo	phageSet248	TRUE	TRUE	FALSE
FastViromeExplorer-final-sorted-abundance.tsv	KT887559.1	KT887559.1	100k_250bp	94962	TRUE	94962	1	31	myo	phageSet47	31	myo	phageSet47	TRUE	TRUE	TRUE
FastViromeExplorer-final-sorted-abundance.tsv	KU504502.1	AB374228.1	100k_250bp	95057	FALSE	95057	1	31	myo	phageSet47	31	myo	phageSet47	TRUE	TRUE	TRUE
FastViromeExplorer-final-sorted-abundance.tsv	KU504502.1	KF361475.1	100k_250bp	95057	FALSE	95057	1	31	myo	phageSet47	31	myo	phageSet47	TRUE	TRUE	TRUE
FastViromeExplorer-final-sorted-abundance.tsv	KU504502.1	KU504502.1	100k_250bp	95057	TRUE	95057	1	31	myo	phageSet47	31	myo	phageSet47	TRUE	TRUE	TRUE
FastViromeExplorer-final-sorted-abundance.tsv	KU504502.1	KX058879.1	100k_250bp	95055	FALSE	95057	0.999979	31	myo	phageSet47	31	myo	phageSet47	TRUE	TRUE	TRUE
FastViromeExplorer-final-sorted-abundance.tsv	KU504502.1	NC_003313.1	100k_250bp	95057	FALSE	95057	1	31	myo	phageSet47	31	myo	phageSet47	TRUE	TRUE	TRUE
FastViromeExplorer-final-sorted-abundance.tsv	KX058879.1	AB374228.1	100k_250bp	95074	FALSE	95076	0.999979	31	myo	phageSet47	31	myo	phageSet47	TRUE	TRUE	TRUE
FastViromeExplorer-final-sorted-abundance.tsv	KX058879.1	KF361475.1	100k_250bp	95074	FALSE	95076	0.999979	31	myo	phageSet47	31	myo	phageSet47	TRUE	TRUE	TRUE
FastViromeExplorer-final-sorted-abundance.tsv	KX058879.1	KU504502.1	100k_250bp	95074	FALSE	95076	0.999979	31	myo	phageSet47	31	myo	phageSet47	TRUE	TRUE	TRUE
FastViromeExplorer-final-sorted-abundance.tsv	KX058879.1	KX058879.1	100k_250bp	95076	TRUE	95076	1	31	myo	phageSet47	31	myo	phageSet47	TRUE	TRUE	TRUE
FastViromeExplorer-final-sorted-abundance.tsv	KX058879.1	NC_003313.1	100k_250bp	95074	FALSE	95076	0.999979	31	myo	phageSet47	31	myo	phageSet47	TRUE	TRUE	TRUE
FastViromeExplorer-final-sorted-abundance.tsv	KX196154.1	KX196154.1	100k_250bp	95162	TRUE	95162	1	6	myo	phageSet47	6	myo	phageSet47	TRUE	TRUE	TRUE
FastViromeExplorer-final-sorted-abundance.tsv	KX198614.1	KX198614.1	100k_250bp	94953	TRUE	94953	1	34	sipho	phageSet47	34	sipho	phageSet47	TRUE	TRUE	TRUE
FastViromeExplorer-final-sorted-abundance.tsv	KX507045.1	KX507045.1	100k_250bp	95008	TRUE	95008	1	47	sipho	phageSet47	47	sipho	phageSet47	TRUE	TRUE	TRUE
FastViromeExplorer-final-sorted-abundance.tsv	KX507045.1	MG592508.1	100k_250bp	12191	FALSE	95008	0.128316	47	sipho	phageSet47	47	sipho	phageSet248	TRUE	TRUE	FALSE
FastViromeExplorer-final-sorted-abundance.tsv	KX507045.1	MG592544.1	100k_250bp	16941	FALSE	95008	0.178311	47	sipho	phageSet47	47	sipho	phageSet248	TRUE	TRUE	FALSE
FastViromeExplorer-final-sorted-abundance.tsv	KX507045.1	MG592545.1	100k_250bp	34393	FALSE	95008	0.362001	47	sipho	phageSet47	47	sipho	phageSet248	TRUE	TRUE	FALSE
FastViromeExplorer-final-sorted-abundance.tsv	KX507045.1	MG592567.1	100k_250bp	34038	FALSE	95008	0.358265	47	sipho	phageSet47	47	sipho	phageSet248	TRUE	TRUE	FALSE
FastViromeExplorer-final-sorted-abundance.tsv	KX507045.1	MG592583.1	100k_250bp	15105	FALSE	95008	0.158987	47	sipho	phageSet47	47	sipho	phageSet248	TRUE	TRUE	FALSE
FastViromeExplorer-final-sorted-abundance.tsv	KX507045.1	MG592587.1	100k_250bp	16648	FALSE	95008	0.175227	47	sipho	phageSet47	47	sipho	phageSet248	TRUE	TRUE	FALSE
FastViromeExplorer-final-sorted-abundance.tsv	KX507045.1	MG592600.1	100k_250bp	37502	FALSE	95008	0.394725	47	sipho	phageSet47	47	sipho	phageSet248	TRUE	TRUE	FALSE
FastViromeExplorer-final-sorted-abundance.tsv	KX507045.1	MG592630.1	100k_250bp	29658	FALSE	95008	0.312163	47	sipho	phageSet47	47	sipho	phageSet248	TRUE	TRUE	FALSE
FastViromeExplorer-final-sorted-abundance.tsv	KX507045.1	MG592644.1	100k_250bp	39028	FALSE	95008	0.410786	47	sipho	phageSet47	47	sipho	phageSet248	TRUE	TRUE	FALSE
FastViromeExplorer-final-sorted-abundance.tsv	KX507045.1	MG592665.1	100k_250bp	12664	FALSE	95008	0.133294	47	sipho	phageSet47	47	sipho	phageSet248	TRUE	TRUE	FALSE
FastViromeExplorer-final-sorted-abundance.tsv	KX774374.1	KX774374.1	100k_250bp	95052	TRUE	95052	1	31	myo	phageSet47	31	myo	phageSet47	TRUE	TRUE	TRUE
FastViromeExplorer-final-sorted-abundance.tsv	KX889068.2	KX889068.2	100k_250bp	95085	TRUE	95085	1	20	podo	phageSet47	20	podo	phageSet47	TRUE	TRUE	TRUE
FastViromeExplorer-final-sorted-abundance.tsv	KX889068.2	MG592409.1	100k_250bp	30796	FALSE	95085	0.323879	20	podo	phageSet47	20	podo	phageSet248	TRUE	TRUE	FALSE
FastViromeExplorer-final-sorted-abundance.tsv	KX889068.2	MG592410.1	100k_250bp	30365	FALSE	95085	0.319346	20	podo	phageSet47	20	podo	phageSet248	TRUE	TRUE	FALSE
FastViromeExplorer-final-sorted-abundance.tsv	KX889068.2	MG592470.1	100k_250bp	23989	FALSE	95085	0.25229	20	podo	phageSet47	20	podo	phageSet248	TRUE	TRUE	FALSE
FastViromeExplorer-final-sorted-abundance.tsv	KX889068.2	MG592519.1	100k_250bp	30653	FALSE	95085	0.322375	20	podo	phageSet47	20	podo	phageSet248	TRUE	TRUE	FALSE
FastViromeExplorer-final-sorted-abundance.tsv	KX889068.2	MG592521.1	100k_250bp	30768	FALSE	95085	0.323584	20	podo	phageSet47	20	podo	phageSet248	TRUE	TRUE	FALSE
FastViromeExplorer-final-sorted-abundance.tsv	KX889068.2	MG592668.1	100k_250bp	30747	FALSE	95085	0.323363	20	podo	phageSet47	20	podo	phageSet248	TRUE	TRUE	FALSE
FastViromeExplorer-final-sorted-abundance.tsv	KY045851.1	KY045851.1	100k_250bp	95043	TRUE	95043	1	31	myo	phageSet47	31	myo	phageSet47	TRUE	TRUE	TRUE
FastViromeExplorer-final-sorted-abundance.tsv	KY622015.1	KY622015.1	100k_250bp	94905	TRUE	94905	1	6	myo	phageSet47	6	myo	phageSet47	TRUE	TRUE	TRUE
FastViromeExplorer-final-sorted-abundance.tsv	MF431726.1	KJ936628.1	100k_250bp	82490	FALSE	94902	0.869212	2	podo	phageSet47	2	podo	phageSet47	TRUE	TRUE	TRUE
FastViromeExplorer-final-sorted-abundance.tsv	MF431726.1	MF431726.1	100k_250bp	94902	TRUE	94902	1	2	podo	phageSet47	2	podo	phageSet47	TRUE	TRUE	TRUE
FastViromeExplorer-final-sorted-abundance.tsv	MF431726.1	MK483107.1	100k_250bp	81931	FALSE	94902	0.863322	2	podo	phageSet47	2	podo	phageSet47	TRUE	TRUE	TRUE
FastViromeExplorer-final-sorted-abundance.tsv	MG640035.1	MG640035.1	100k_250bp	95056	TRUE	95056	1	21	myo	phageSet47	21	myo	phageSet47	TRUE	TRUE	TRUE
FastViromeExplorer-final-sorted-abundance.tsv	MG640035.1	NC_020850.1	100k_250bp	47815	FALSE	95056	0.503019	21	myo	phageSet47	21	myo	phageSet47	TRUE	TRUE	TRUE
FastViromeExplorer-final-sorted-abundance.tsv	MG640035.1	MG592522.1	100k_250bp	50406	FALSE	95056	0.530277	21	myo	phageSet47	21	myo	phageSet248	TRUE	TRUE	FALSE
FastViromeExplorer-final-sorted-abundance.tsv	MG676223.1	AY772740.1	100k_250bp	18067	FALSE	95107	0.189965	47	sipho	phageSet47	47	sipho	phageSet47	TRUE	TRUE	TRUE
FastViromeExplorer-final-sorted-abundance.tsv	MG676223.1	JF974313.1	100k_250bp	16335	FALSE	95107	0.171754	47	sipho	phageSet47	47	sipho	phageSet47	TRUE	TRUE	TRUE
FastViromeExplorer-final-sorted-abundance.tsv	MG676223.1	MG676223.1	100k_250bp	95107	TRUE	95107	1	47	sipho	phageSet47	47	sipho	phageSet47	TRUE	TRUE	TRUE
FastViromeExplorer-final-sorted-abundance.tsv	MG676223.1	MK097141.1	100k_250bp	26634	FALSE	95107	0.280042	47	sipho	phageSet47	47	sipho	phageSet47	TRUE	TRUE	TRUE
FastViromeExplorer-final-sorted-abundance.tsv	MG720309.1	JF713456.1	100k_250bp	36280	FALSE	95059	0.381658	40	sipho	phageSet47	40	sipho	phageSet47	TRUE	TRUE	TRUE
FastViromeExplorer-final-sorted-abundance.tsv	MG720309.1	MG720309.1	100k_250bp	95059	TRUE	95059	1	40	sipho	phageSet47	40	sipho	phageSet47	TRUE	TRUE	TRUE
FastViromeExplorer-final-sorted-abundance.tsv	MG720309.1	MK559459.1	100k_250bp	12862	FALSE	95059	0.135305	40	sipho	phageSet47	40	sipho	phageSet47	TRUE	TRUE	TRUE
FastViromeExplorer-final-sorted-abundance.tsv	MH925092.1	MH925092.1	100k_250bp	94993	TRUE	94993	1	48	sipho	phageSet47	48	sipho	phageSet47	TRUE	TRUE	TRUE
FastViromeExplorer-final-sorted-abundance.tsv	MH925093.1	MH925093.1	100k_250bp	95005	TRUE	95005	1	34	sipho	phageSet47	34	sipho	phageSet47	TRUE	TRUE	TRUE
FastViromeExplorer-final-sorted-abundance.tsv	MK097141.1	AY772740.1	100k_250bp	19908	FALSE	95016	0.209523	47	sipho	phageSet47	47	sipho	phageSet47	TRUE	TRUE	TRUE
FastViromeExplorer-final-sorted-abundance.tsv	MK097141.1	JF974313.1	100k_250bp	28505	FALSE	95016	0.300002	47	sipho	phageSet47	47	sipho	phageSet47	TRUE	TRUE	TRUE
FastViromeExplorer-final-sorted-abundance.tsv	MK097141.1	MG676223.1	100k_250bp	26401	FALSE	95016	0.277858	47	sipho	phageSet47	47	sipho	phageSet47	TRUE	TRUE	TRUE
FastViromeExplorer-final-sorted-abundance.tsv	MK097141.1	MK097141.1	100k_250bp	95016	TRUE	95016	1	47	sipho	phageSet47	47	sipho	phageSet47	TRUE	TRUE	TRUE
FastViromeExplorer-final-sorted-abundance.tsv	MK373772.1	MK373772.1	100k_250bp	95057	TRUE	95057	1	44	podo	phageSet47	44	podo	phageSet47	TRUE	TRUE	TRUE
FastViromeExplorer-final-sorted-abundance.tsv	MK483107.1	KJ936628.1	100k_250bp	83096	FALSE	94805	0.876494	2	podo	phageSet47	2	podo	phageSet47	TRUE	TRUE	TRUE
FastViromeExplorer-final-sorted-abundance.tsv	MK483107.1	MF431726.1	100k_250bp	80817	FALSE	94805	0.852455	2	podo	phageSet47	2	podo	phageSet47	TRUE	TRUE	TRUE
FastViromeExplorer-final-sorted-abundance.tsv	MK483107.1	MK483107.1	100k_250bp	94805	TRUE	94805	1	2	podo	phageSet47	2	podo	phageSet47	TRUE	TRUE	TRUE
FastViromeExplorer-final-sorted-abundance.tsv	MK559459.1	JF713456.1	100k_250bp	29364	FALSE	95095	0.308786	40	sipho	phageSet47	40	sipho	phageSet47	TRUE	TRUE	TRUE
FastViromeExplorer-final-sorted-abundance.tsv	MK559459.1	MG720309.1	100k_250bp	12524	FALSE	95095	0.1317	40	sipho	phageSet47	40	sipho	phageSet47	TRUE	TRUE	TRUE
FastViromeExplorer-final-sorted-abundance.tsv	MK559459.1	MK559459.1	100k_250bp	95095	TRUE	95095	1	40	sipho	phageSet47	40	sipho	phageSet47	TRUE	TRUE	TRUE
FastViromeExplorer-final-sorted-abundance.tsv	MK796797.1	MK796797.1	100k_250bp	94934	TRUE	94934	1	38	podo	phageSet47	38	podo	phageSet47	TRUE	TRUE	TRUE
FastViromeExplorer-final-sorted-abundance.tsv	MK796797.1	MG592549.1	100k_250bp	63197	FALSE	94934	0.665694	38	podo	phageSet47	38	podo	phageSet248	TRUE	TRUE	FALSE
FastViromeExplorer-final-sorted-abundance.tsv	MK796797.1	MG592550.1	100k_250bp	42533	FALSE	94934	0.448027	38	podo	phageSet47	38	podo	phageSet248	TRUE	TRUE	FALSE
FastViromeExplorer-final-sorted-abundance.tsv	MK796797.1	MG592581.1	100k_250bp	53076	FALSE	94934	0.559083	38	podo	phageSet47	38	podo	phageSet248	TRUE	TRUE	FALSE
FastViromeExplorer-final-sorted-abundance.tsv	NC_003313.1	AB374228.1	100k_250bp	95056	FALSE	95056	1	31	myo	phageSet47	31	myo	phageSet47	TRUE	TRUE	TRUE
FastViromeExplorer-final-sorted-abundance.tsv	NC_003313.1	KF361475.1	100k_250bp	95056	FALSE	95056	1	31	myo	phageSet47	31	myo	phageSet47	TRUE	TRUE	TRUE
FastViromeExplorer-final-sorted-abundance.tsv	NC_003313.1	KU504502.1	100k_250bp	95056	FALSE	95056	1	31	myo	phageSet47	31	myo	phageSet47	TRUE	TRUE	TRUE
FastViromeExplorer-final-sorted-abundance.tsv	NC_003313.1	KX058879.1	100k_250bp	95053	FALSE	95056	0.999968	31	myo	phageSet47	31	myo	phageSet47	TRUE	TRUE	TRUE
FastViromeExplorer-final-sorted-abundance.tsv	NC_003313.1	NC_003313.1	100k_250bp	95056	TRUE	95056	1	31	myo	phageSet47	31	myo	phageSet47	TRUE	TRUE	TRUE
FastViromeExplorer-final-sorted-abundance.tsv	NC_003315.1	NC_003315.1	100k_250bp	94939	TRUE	94939	1	31	myo	phageSet47	31	myo	phageSet47	TRUE	TRUE	TRUE
FastViromeExplorer-final-sorted-abundance.tsv	NC_003315.1	U24159.1	100k_250bp	85133	FALSE	94939	0.896713	31	myo	phageSet47	31	myo	phageSet47	TRUE	TRUE	TRUE
FastViromeExplorer-final-sorted-abundance.tsv	NC_008193.1	NC_008193.1	100k_250bp	95004	TRUE	95004	1	31	myo	phageSet47	31	myo	phageSet47	TRUE	TRUE	TRUE
FastViromeExplorer-final-sorted-abundance.tsv	NC_009542.2	NC_009542.2	100k_250bp	95019	TRUE	95019	1	31	myo	phageSet47	31	myo	phageSet47	TRUE	TRUE	TRUE
FastViromeExplorer-final-sorted-abundance.tsv	NC_009990.1	NC_009990.1	100k_250bp	95071	TRUE	95071	1	38	podo	phageSet47	38	podo	phageSet47	TRUE	TRUE	TRUE
FastViromeExplorer-final-sorted-abundance.tsv	NC_020850.1	MG640035.1	100k_250bp	50146	FALSE	95099	0.527303	21	myo	phageSet47	21	myo	phageSet47	TRUE	TRUE	TRUE
FastViromeExplorer-final-sorted-abundance.tsv	NC_020850.1	NC_020850.1	100k_250bp	95099	TRUE	95099	1	21	myo	phageSet47	21	myo	phageSet47	TRUE	TRUE	TRUE
FastViromeExplorer-final-sorted-abundance.tsv	NC_020850.1	MG592522.1	100k_250bp	64453	FALSE	95099	0.677746	21	myo	phageSet47	21	myo	phageSet248	TRUE	TRUE	FALSE
FastViromeExplorer-final-sorted-abundance.tsv	NC_021070.1	NC_021070.1	100k_250bp	94960	TRUE	94960	1	41	myo	phageSet47	41	myo	phageSet47	TRUE	TRUE	TRUE
FastViromeExplorer-final-sorted-abundance.tsv	NC_021070.1	MG592412.1	100k_250bp	65350	FALSE	94960	0.688184	41	myo	phageSet47	41	myo	phageSet248	TRUE	TRUE	FALSE
FastViromeExplorer-final-sorted-abundance.tsv	NC_021070.1	MG592507.1	100k_250bp	65350	FALSE	94960	0.688184	41	myo	phageSet47	41	myo	phageSet248	TRUE	TRUE	FALSE
FastViromeExplorer-final-sorted-abundance.tsv	NC_021070.1	MG592513.1	100k_250bp	65350	FALSE	94960	0.688184	41	myo	phageSet47	41	myo	phageSet248	TRUE	TRUE	FALSE
FastViromeExplorer-final-sorted-abundance.tsv	NC_021070.1	MG592524.1	100k_250bp	65350	FALSE	94960	0.688184	41	myo	phageSet47	41	myo	phageSet248	TRUE	TRUE	FALSE
FastViromeExplorer-final-sorted-abundance.tsv	NC_021070.1	MG592527.1	100k_250bp	65350	FALSE	94960	0.688184	41	myo	phageSet47	41	myo	phageSet248	TRUE	TRUE	FALSE
FastViromeExplorer-final-sorted-abundance.tsv	NC_021070.1	MG592588.1	100k_250bp	65350	FALSE	94960	0.688184	41	myo	phageSet47	41	myo	phageSet248	TRUE	TRUE	FALSE
FastViromeExplorer-final-sorted-abundance.tsv	NC_021070.1	MG592589.1	100k_250bp	65350	FALSE	94960	0.688184	41	myo	phageSet47	41	myo	phageSet248	TRUE	TRUE	FALSE
FastViromeExplorer-final-sorted-abundance.tsv	NC_021073.1	NC_021073.1	100k_250bp	95162	TRUE	95162	1	5	sipho	phageSet47	5	sipho	phageSet47	TRUE	TRUE	TRUE
FastViromeExplorer-final-sorted-abundance.tsv	NC_021073.1	MG592672.1	100k_250bp	75367	FALSE	95162	0.791986	5	sipho	phageSet47	5	sipho	phageSet248	TRUE	TRUE	FALSE
FastViromeExplorer-final-sorted-abundance.tsv	NC_026610.2	NC_026610.2	100k_250bp	94938	TRUE	94938	1	34	sipho	phageSet47	34	sipho	phageSet47	TRUE	TRUE	TRUE
FastViromeExplorer-final-sorted-abundance.tsv	NC_027368.1	NC_027368.1	100k_250bp	94916	TRUE	94916	1	31	myo	phageSet47	31	myo	phageSet47	TRUE	TRUE	TRUE
FastViromeExplorer-final-sorted-abundance.tsv	U24159.1	NC_003315.1	100k_250bp	83318	FALSE	95025	0.876801	31	myo	phageSet47	31	myo	phageSet47	TRUE	TRUE	TRUE
FastViromeExplorer-final-sorted-abundance.tsv	U24159.1	U24159.1	100k_250bp	95025	TRUE	95025	1	31	myo	phageSet47	31	myo	phageSet47	TRUE	TRUE	TRUE
FastViromeExplorer-final-sorted-abundance.tsv	MG592390.1	MG592390.1	100k_250bp	95023	TRUE	95023	1	11	podo	phageSet248	11	podo	phageSet248	TRUE	TRUE	TRUE
FastViromeExplorer-final-sorted-abundance.tsv	MG592390.1	MG592420.1	100k_250bp	65257	FALSE	95023	0.68675	11	podo	phageSet248	11	podo	phageSet248	TRUE	TRUE	TRUE
FastViromeExplorer-final-sorted-abundance.tsv	MG592390.1	MG592423.1	100k_250bp	75889	FALSE	95023	0.798638	11	podo	phageSet248	11	podo	phageSet248	TRUE	TRUE	TRUE
FastViromeExplorer-final-sorted-abundance.tsv	MG592390.1	MG592439.1	100k_250bp	66135	FALSE	95023	0.695989	11	podo	phageSet248	11	podo	phageSet248	TRUE	TRUE	TRUE
FastViromeExplorer-final-sorted-abundance.tsv	MG592390.1	MG592444.1	100k_250bp	69799	FALSE	95023	0.734548	11	podo	phageSet248	11	podo	phageSet248	TRUE	TRUE	TRUE
FastViromeExplorer-final-sorted-abundance.tsv	MG592390.1	MG592454.1	100k_250bp	69696	FALSE	95023	0.733465	11	podo	phageSet248	11	podo	phageSet248	TRUE	TRUE	TRUE
FastViromeExplorer-final-sorted-abundance.tsv	MG592390.1	MG592465.1	100k_250bp	66592	FALSE	95023	0.700799	11	podo	phageSet248	11	podo	phageSet248	TRUE	TRUE	TRUE
FastViromeExplorer-final-sorted-abundance.tsv	MG592390.1	MG592466.1	100k_250bp	75171	FALSE	95023	0.791082	11	podo	phageSet248	11	podo	phageSet248	TRUE	TRUE	TRUE
FastViromeExplorer-final-sorted-abundance.tsv	MG592391.1	MG592391.1	100k_250bp	94998	TRUE	94998	1	8	sipho	phageSet248	8	sipho	phageSet248	TRUE	TRUE	TRUE
FastViromeExplorer-final-sorted-abundance.tsv	MG592391.1	MG592421.1	100k_250bp	94998	FALSE	94998	1	8	sipho	phageSet248	8	sipho	phageSet248	TRUE	TRUE	TRUE
FastViromeExplorer-final-sorted-abundance.tsv	MG592391.1	MG592436.1	100k_250bp	94998	FALSE	94998	1	8	sipho	phageSet248	8	sipho	phageSet248	TRUE	TRUE	TRUE
FastViromeExplorer-final-sorted-abundance.tsv	MG592391.1	MG592443.1	100k_250bp	94998	FALSE	94998	1	8	sipho	phageSet248	8	sipho	phageSet248	TRUE	TRUE	TRUE
FastViromeExplorer-final-sorted-abundance.tsv	MG592391.1	MG592445.1	100k_250bp	94998	FALSE	94998	1	8	sipho	phageSet248	8	sipho	phageSet248	TRUE	TRUE	TRUE
FastViromeExplorer-final-sorted-abundance.tsv	MG592391.1	MG592449.1	100k_250bp	94998	FALSE	94998	1	8	sipho	phageSet248	8	sipho	phageSet248	TRUE	TRUE	TRUE
FastViromeExplorer-final-sorted-abundance.tsv	MG592391.1	MG592661.1	100k_250bp	74657	FALSE	94998	0.78588	8	sipho	phageSet248	8	sipho	phageSet248	TRUE	TRUE	TRUE
FastViromeExplorer-final-sorted-abundance.tsv	MG592392.1	KT160311.1	100k_250bp	20775	FALSE	95062	0.218542	43	myo	phageSet248	43	myo	phageSet47	TRUE	TRUE	FALSE
FastViromeExplorer-final-sorted-abundance.tsv	MG592392.1	MG592392.1	100k_250bp	95062	TRUE	95062	1	43	myo	phageSet248	43	myo	phageSet248	TRUE	TRUE	TRUE
FastViromeExplorer-final-sorted-abundance.tsv	MG592392.1	MG592401.1	100k_250bp	46382	FALSE	95062	0.487913	43	myo	phageSet248	43	myo	phageSet248	TRUE	TRUE	TRUE
FastViromeExplorer-final-sorted-abundance.tsv	MG592392.1	MG592414.1	100k_250bp	57875	FALSE	95062	0.608813	43	myo	phageSet248	43	myo	phageSet248	TRUE	TRUE	TRUE
FastViromeExplorer-final-sorted-abundance.tsv	MG592392.1	MG592451.1	100k_250bp	46382	FALSE	95062	0.487913	43	myo	phageSet248	43	myo	phageSet248	TRUE	TRUE	TRUE
FastViromeExplorer-final-sorted-abundance.tsv	MG592392.1	MG592461.1	100k_250bp	40606	FALSE	95062	0.427153	43	myo	phageSet248	43	myo	phageSet248	TRUE	TRUE	TRUE
FastViromeExplorer-final-sorted-abundance.tsv	MG592392.1	MG592462.1	100k_250bp	11942	FALSE	95062	0.125623	43	myo	phageSet248	43	myo	phageSet248	TRUE	TRUE	TRUE
FastViromeExplorer-final-sorted-abundance.tsv	MG592392.1	MG592467.1	100k_250bp	46382	FALSE	95062	0.487913	43	myo	phageSet248	43	myo	phageSet248	TRUE	TRUE	TRUE
FastViromeExplorer-final-sorted-abundance.tsv	MG592392.1	MG592468.1	100k_250bp	46382	FALSE	95062	0.487913	43	myo	phageSet248	43	myo	phageSet248	TRUE	TRUE	TRUE
FastViromeExplorer-final-sorted-abundance.tsv	MG592392.1	MG592472.1	100k_250bp	37635	FALSE	95062	0.3959	43	myo	phageSet248	43	myo	phageSet248	TRUE	TRUE	TRUE
FastViromeExplorer-final-sorted-abundance.tsv	MG592392.1	MG592499.1	100k_250bp	44763	FALSE	95062	0.470882	43	myo	phageSet248	43	myo	phageSet248	TRUE	TRUE	TRUE
FastViromeExplorer-final-sorted-abundance.tsv	MG592392.1	MG592526.1	100k_250bp	38159	FALSE	95062	0.401412	43	myo	phageSet248	43	myo	phageSet248	TRUE	TRUE	TRUE
FastViromeExplorer-final-sorted-abundance.tsv	MG592392.1	MG592531.1	100k_250bp	39966	FALSE	95062	0.42042	43	myo	phageSet248	43	myo	phageSet248	TRUE	TRUE	TRUE
FastViromeExplorer-final-sorted-abundance.tsv	MG592392.1	MG592541.1	100k_250bp	41705	FALSE	95062	0.438714	43	myo	phageSet248	43	myo	phageSet248	TRUE	TRUE	TRUE
FastViromeExplorer-final-sorted-abundance.tsv	MG592392.1	MG592542.1	100k_250bp	38697	FALSE	95062	0.407071	43	myo	phageSet248	43	myo	phageSet248	TRUE	TRUE	TRUE
FastViromeExplorer-final-sorted-abundance.tsv	MG592392.1	MG592547.1	100k_250bp	44069	FALSE	95062	0.463582	43	myo	phageSet248	43	myo	phageSet248	TRUE	TRUE	TRUE
FastViromeExplorer-final-sorted-abundance.tsv	MG592392.1	MG592561.1	100k_250bp	33486	FALSE	95062	0.352254	43	myo	phageSet248	43	myo	phageSet248	TRUE	TRUE	TRUE
FastViromeExplorer-final-sorted-abundance.tsv	MG592392.1	MG592572.1	100k_250bp	41180	FALSE	95062	0.433191	43	myo	phageSet248	43	myo	phageSet248	TRUE	TRUE	TRUE
FastViromeExplorer-final-sorted-abundance.tsv	MG592392.1	MG592590.1	100k_250bp	46279	FALSE	95062	0.48683	43	myo	phageSet248	43	myo	phageSet248	TRUE	TRUE	TRUE
FastViromeExplorer-final-sorted-abundance.tsv	MG592392.1	MG592592.1	100k_250bp	38783	FALSE	95062	0.407976	43	myo	phageSet248	43	myo	phageSet248	TRUE	TRUE	TRUE
FastViromeExplorer-final-sorted-abundance.tsv	MG592392.1	MG592611.1	100k_250bp	39901	FALSE	95062	0.419737	43	myo	phageSet248	43	myo	phageSet248	TRUE	TRUE	TRUE
FastViromeExplorer-final-sorted-abundance.tsv	MG592393.1	MG592393.1	100k_250bp	95058	TRUE	95058	1	30	myo	phageSet248	30	myo	phageSet248	TRUE	TRUE	TRUE
FastViromeExplorer-final-sorted-abundance.tsv	MG592393.1	MG592477.1	100k_250bp	73528	FALSE	95058	0.773507	30	myo	phageSet248	30	myo	phageSet248	TRUE	TRUE	TRUE
FastViromeExplorer-final-sorted-abundance.tsv	MG592393.1	MG592478.1	100k_250bp	74182	FALSE	95058	0.780387	30	myo	phageSet248	30	myo	phageSet248	TRUE	TRUE	TRUE
FastViromeExplorer-final-sorted-abundance.tsv	MG592393.1	MG592518.1	100k_250bp	73671	FALSE	95058	0.775011	30	myo	phageSet248	30	myo	phageSet248	TRUE	TRUE	TRUE
FastViromeExplorer-final-sorted-abundance.tsv	MG592393.1	MG592540.1	100k_250bp	74548	FALSE	95058	0.784237	30	myo	phageSet248	30	myo	phageSet248	TRUE	TRUE	TRUE
FastViromeExplorer-final-sorted-abundance.tsv	MG592393.1	MG592552.1	100k_250bp	74709	FALSE	95058	0.785931	30	myo	phageSet248	30	myo	phageSet248	TRUE	TRUE	TRUE
FastViromeExplorer-final-sorted-abundance.tsv	MG592393.1	MG592569.1	100k_250bp	71984	FALSE	95058	0.757264	30	myo	phageSet248	30	myo	phageSet248	TRUE	TRUE	TRUE
FastViromeExplorer-final-sorted-abundance.tsv	MG592393.1	MG592608.1	100k_250bp	73802	FALSE	95058	0.776389	30	myo	phageSet248	30	myo	phageSet248	TRUE	TRUE	TRUE
FastViromeExplorer-final-sorted-abundance.tsv	MG592393.1	MG592614.1	100k_250bp	75022	FALSE	95058	0.789223	30	myo	phageSet248	30	myo	phageSet248	TRUE	TRUE	TRUE
FastViromeExplorer-final-sorted-abundance.tsv	MG592393.1	MG592622.1	100k_250bp	70358	FALSE	95058	0.740159	30	myo	phageSet248	30	myo	phageSet248	TRUE	TRUE	TRUE
FastViromeExplorer-final-sorted-abundance.tsv	MG592393.1	MG592627.1	100k_250bp	73444	FALSE	95058	0.772623	30	myo	phageSet248	30	myo	phageSet248	TRUE	TRUE	TRUE
FastViromeExplorer-final-sorted-abundance.tsv	MG592393.1	MG592641.1	100k_250bp	69124	FALSE	95058	0.727177	30	myo	phageSet248	30	myo	phageSet248	TRUE	TRUE	TRUE
FastViromeExplorer-final-sorted-abundance.tsv	MG592393.1	MG592647.1	100k_250bp	72123	FALSE	95058	0.758726	30	myo	phageSet248	30	myo	phageSet248	TRUE	TRUE	TRUE
FastViromeExplorer-final-sorted-abundance.tsv	MG592393.1	MG592656.1	100k_250bp	75127	FALSE	95058	0.790328	30	myo	phageSet248	30	myo	phageSet248	TRUE	TRUE	TRUE
FastViromeExplorer-final-sorted-abundance.tsv	MG592394.1	MG592394.1	100k_250bp	94975	TRUE	94975	1	17	auto	phageSet248	17	auto	phageSet248	TRUE	TRUE	TRUE
FastViromeExplorer-final-sorted-abundance.tsv	MG592394.1	MG592396.1	100k_250bp	94975	FALSE	94975	1	17	auto	phageSet248	17	auto	phageSet248	TRUE	TRUE	TRUE
FastViromeExplorer-final-sorted-abundance.tsv	MG592394.1	MG592402.1	100k_250bp	2392	FALSE	94975	0.0251856	17	auto	phageSet248	17	auto	phageSet248	TRUE	TRUE	TRUE
FastViromeExplorer-final-sorted-abundance.tsv	MG592394.1	MG592424.1	100k_250bp	94975	FALSE	94975	1	17	auto	phageSet248	17	auto	phageSet248	TRUE	TRUE	TRUE
FastViromeExplorer-final-sorted-abundance.tsv	MG592394.1	MG592426.1	100k_250bp	4601	FALSE	94975	0.0484443	17	auto	phageSet248	17	auto	phageSet248	TRUE	TRUE	TRUE
FastViromeExplorer-final-sorted-abundance.tsv	MG592394.1	MG592427.1	100k_250bp	4601	FALSE	94975	0.0484443	17	auto	phageSet248	17	auto	phageSet248	TRUE	TRUE	TRUE
FastViromeExplorer-final-sorted-abundance.tsv	MG592394.1	MG592430.1	100k_250bp	12843	FALSE	94975	0.135225	17	auto	phageSet248	17	auto	phageSet248	TRUE	TRUE	TRUE
FastViromeExplorer-final-sorted-abundance.tsv	MG592394.1	MG592437.1	100k_250bp	6961	FALSE	94975	0.073293	17	auto	phageSet248	17	auto	phageSet248	TRUE	TRUE	TRUE
FastViromeExplorer-final-sorted-abundance.tsv	MG592394.1	MG592440.1	100k_250bp	94975	FALSE	94975	1	17	auto	phageSet248	17	auto	phageSet248	TRUE	TRUE	TRUE
FastViromeExplorer-final-sorted-abundance.tsv	MG592394.1	MG592446.1	100k_250bp	94975	FALSE	94975	1	17	auto	phageSet248	17	auto	phageSet248	TRUE	TRUE	TRUE
FastViromeExplorer-final-sorted-abundance.tsv	MG592394.1	MG592469.1	100k_250bp	6959	FALSE	94975	0.0732719	17	auto	phageSet248	17	auto	phageSet248	TRUE	TRUE	TRUE
FastViromeExplorer-final-sorted-abundance.tsv	MG592394.1	MG592474.1	100k_250bp	12843	FALSE	94975	0.135225	17	auto	phageSet248	17	auto	phageSet248	TRUE	TRUE	TRUE
FastViromeExplorer-final-sorted-abundance.tsv	MG592394.1	MG592480.1	100k_250bp	12843	FALSE	94975	0.135225	17	auto	phageSet248	17	auto	phageSet248	TRUE	TRUE	TRUE
FastViromeExplorer-final-sorted-abundance.tsv	MG592394.1	MG592500.1	100k_250bp	94975	FALSE	94975	1	17	auto	phageSet248	17	auto	phageSet248	TRUE	TRUE	TRUE
FastViromeExplorer-final-sorted-abundance.tsv	MG592394.1	MG592663.1	100k_250bp	94975	FALSE	94975	1	17	auto	phageSet248	17	auto	phageSet248	TRUE	TRUE	TRUE
FastViromeExplorer-final-sorted-abundance.tsv	MG592395.1	MG592395.1	100k_250bp	94952	TRUE	94952	1	6	myo	phageSet248	6	myo	phageSet248	TRUE	TRUE	TRUE
FastViromeExplorer-final-sorted-abundance.tsv	MG592396.1	MG592394.1	100k_250bp	94942	FALSE	94942	1	17	auto	phageSet248	17	auto	phageSet248	TRUE	TRUE	TRUE
FastViromeExplorer-final-sorted-abundance.tsv	MG592396.1	MG592396.1	100k_250bp	94942	TRUE	94942	1	17	auto	phageSet248	17	auto	phageSet248	TRUE	TRUE	TRUE
FastViromeExplorer-final-sorted-abundance.tsv	MG592396.1	MG592424.1	100k_250bp	94942	FALSE	94942	1	17	auto	phageSet248	17	auto	phageSet248	TRUE	TRUE	TRUE
FastViromeExplorer-final-sorted-abundance.tsv	MG592396.1	MG592426.1	100k_250bp	4555	FALSE	94942	0.0479767	17	auto	phageSet248	17	auto	phageSet248	TRUE	TRUE	TRUE
FastViromeExplorer-final-sorted-abundance.tsv	MG592396.1	MG592427.1	100k_250bp	4555	FALSE	94942	0.0479767	17	auto	phageSet248	17	auto	phageSet248	TRUE	TRUE	TRUE
FastViromeExplorer-final-sorted-abundance.tsv	MG592396.1	MG592430.1	100k_250bp	12831	FALSE	94942	0.135146	17	auto	phageSet248	17	auto	phageSet248	TRUE	TRUE	TRUE
FastViromeExplorer-final-sorted-abundance.tsv	MG592396.1	MG592437.1	100k_250bp	6843	FALSE	94942	0.0720756	17	auto	phageSet248	17	auto	phageSet248	TRUE	TRUE	TRUE
FastViromeExplorer-final-sorted-abundance.tsv	MG592396.1	MG592440.1	100k_250bp	94942	FALSE	94942	1	17	auto	phageSet248	17	auto	phageSet248	TRUE	TRUE	TRUE
FastViromeExplorer-final-sorted-abundance.tsv	MG592396.1	MG592446.1	100k_250bp	94942	FALSE	94942	1	17	auto	phageSet248	17	auto	phageSet248	TRUE	TRUE	TRUE
FastViromeExplorer-final-sorted-abundance.tsv	MG592396.1	MG592469.1	100k_250bp	6844	FALSE	94942	0.0720861	17	auto	phageSet248	17	auto	phageSet248	TRUE	TRUE	TRUE
FastViromeExplorer-final-sorted-abundance.tsv	MG592396.1	MG592474.1	100k_250bp	12831	FALSE	94942	0.135146	17	auto	phageSet248	17	auto	phageSet248	TRUE	TRUE	TRUE
FastViromeExplorer-final-sorted-abundance.tsv	MG592396.1	MG592480.1	100k_250bp	12831	FALSE	94942	0.135146	17	auto	phageSet248	17	auto	phageSet248	TRUE	TRUE	TRUE
FastViromeExplorer-final-sorted-abundance.tsv	MG592396.1	MG592500.1	100k_250bp	94942	FALSE	94942	1	17	auto	phageSet248	17	auto	phageSet248	TRUE	TRUE	TRUE
FastViromeExplorer-final-sorted-abundance.tsv	MG592396.1	MG592663.1	100k_250bp	94942	FALSE	94942	1	17	auto	phageSet248	17	auto	phageSet248	TRUE	TRUE	TRUE
FastViromeExplorer-final-sorted-abundance.tsv	MG592397.1	MG592397.1	100k_250bp	94918	TRUE	94918	1	48	sipho	phageSet248	48	sipho	phageSet248	TRUE	TRUE	TRUE
FastViromeExplorer-final-sorted-abundance.tsv	MG592397.1	MG592406.1	100k_250bp	67079	FALSE	94918	0.706705	48	sipho	phageSet248	48	sipho	phageSet248	TRUE	TRUE	TRUE
FastViromeExplorer-final-sorted-abundance.tsv	MG592397.1	MG592407.1	100k_250bp	65906	FALSE	94918	0.694347	48	sipho	phageSet248	48	sipho	phageSet248	TRUE	TRUE	TRUE
FastViromeExplorer-final-sorted-abundance.tsv	MG592397.1	MG592408.1	100k_250bp	61237	FALSE	94918	0.645157	48	sipho	phageSet248	48	sipho	phageSet248	TRUE	TRUE	TRUE
FastViromeExplorer-final-sorted-abundance.tsv	MG592397.1	MG592411.1	100k_250bp	42608	FALSE	94918	0.448893	48	sipho	phageSet248	48	sipho	phageSet248	TRUE	TRUE	TRUE
FastViromeExplorer-final-sorted-abundance.tsv	MG592397.1	MG592416.1	100k_250bp	58148	FALSE	94918	0.612613	48	sipho	phageSet248	48	sipho	phageSet248	TRUE	TRUE	TRUE
FastViromeExplorer-final-sorted-abundance.tsv	MG592397.1	MG592417.1	100k_250bp	67345	FALSE	94918	0.709507	48	sipho	phageSet248	48	sipho	phageSet248	TRUE	TRUE	TRUE
FastViromeExplorer-final-sorted-abundance.tsv	MG592397.1	MG592428.1	100k_250bp	56654	FALSE	94918	0.596873	48	sipho	phageSet248	48	sipho	phageSet248	TRUE	TRUE	TRUE
FastViromeExplorer-final-sorted-abundance.tsv	MG592397.1	MG592463.1	100k_250bp	60180	FALSE	94918	0.634021	48	sipho	phageSet248	48	sipho	phageSet248	TRUE	TRUE	TRUE
FastViromeExplorer-final-sorted-abundance.tsv	MG592397.1	MG592464.1	100k_250bp	94918	FALSE	94918	1	48	sipho	phageSet248	48	sipho	phageSet248	TRUE	TRUE	TRUE
FastViromeExplorer-final-sorted-abundance.tsv	MG592397.1	MG592471.1	100k_250bp	94918	FALSE	94918	1	48	sipho	phageSet248	48	sipho	phageSet248	TRUE	TRUE	TRUE
FastViromeExplorer-final-sorted-abundance.tsv	MG592397.1	MG592475.1	100k_250bp	52895	FALSE	94918	0.55727	48	sipho	phageSet248	48	sipho	phageSet248	TRUE	TRUE	TRUE
FastViromeExplorer-final-sorted-abundance.tsv	MG592397.1	MG592476.1	100k_250bp	62548	FALSE	94918	0.658969	48	sipho	phageSet248	48	sipho	phageSet248	TRUE	TRUE	TRUE
FastViromeExplorer-final-sorted-abundance.tsv	MG592397.1	MG592492.1	100k_250bp	84191	FALSE	94918	0.886987	48	sipho	phageSet248	48	sipho	phageSet248	TRUE	TRUE	TRUE
FastViromeExplorer-final-sorted-abundance.tsv	MG592397.1	MG592528.1	100k_250bp	87762	FALSE	94918	0.924609	48	sipho	phageSet248	48	sipho	phageSet248	TRUE	TRUE	TRUE
FastViromeExplorer-final-sorted-abundance.tsv	MG592397.1	MG592538.1	100k_250bp	47025	FALSE	94918	0.495428	48	sipho	phageSet248	48	sipho	phageSet248	TRUE	TRUE	TRUE
FastViromeExplorer-final-sorted-abundance.tsv	MG592397.1	MG592563.1	100k_250bp	42152	FALSE	94918	0.444089	48	sipho	phageSet248	48	sipho	phageSet248	TRUE	TRUE	TRUE
FastViromeExplorer-final-sorted-abundance.tsv	MG592397.1	MG592564.1	100k_250bp	50424	FALSE	94918	0.531237	48	sipho	phageSet248	48	sipho	phageSet248	TRUE	TRUE	TRUE
FastViromeExplorer-final-sorted-abundance.tsv	MG592397.1	MG592565.1	100k_250bp	43099	FALSE	94918	0.454066	48	sipho	phageSet248	48	sipho	phageSet248	TRUE	TRUE	TRUE
FastViromeExplorer-final-sorted-abundance.tsv	MG592397.1	MG592571.1	100k_250bp	42608	FALSE	94918	0.448893	48	sipho	phageSet248	48	sipho	phageSet248	TRUE	TRUE	TRUE
FastViromeExplorer-final-sorted-abundance.tsv	MG592397.1	MG592601.1	100k_250bp	88799	FALSE	94918	0.935534	48	sipho	phageSet248	48	sipho	phageSet248	TRUE	TRUE	TRUE
FastViromeExplorer-final-sorted-abundance.tsv	MG592397.1	MG592617.1	100k_250bp	43090	FALSE	94918	0.453971	48	sipho	phageSet248	48	sipho	phageSet248	TRUE	TRUE	TRUE
FastViromeExplorer-final-sorted-abundance.tsv	MG592397.1	MG592618.1	100k_250bp	47142	FALSE	94918	0.49666	48	sipho	phageSet248	48	sipho	phageSet248	TRUE	TRUE	TRUE
FastViromeExplorer-final-sorted-abundance.tsv	MG592397.1	MG592632.1	100k_250bp	43099	FALSE	94918	0.454066	48	sipho	phageSet248	48	sipho	phageSet248	TRUE	TRUE	TRUE
FastViromeExplorer-final-sorted-abundance.tsv	MG592397.1	MG592633.1	100k_250bp	42607	FALSE	94918	0.448882	48	sipho	phageSet248	48	sipho	phageSet248	TRUE	TRUE	TRUE
FastViromeExplorer-final-sorted-abundance.tsv	MG592397.1	MG592635.1	100k_250bp	50424	FALSE	94918	0.531237	48	sipho	phageSet248	48	sipho	phageSet248	TRUE	TRUE	TRUE
FastViromeExplorer-final-sorted-abundance.tsv	MG592397.1	MG592636.1	100k_250bp	42156	FALSE	94918	0.444131	48	sipho	phageSet248	48	sipho	phageSet248	TRUE	TRUE	TRUE
FastViromeExplorer-final-sorted-abundance.tsv	MG592397.1	MG592638.1	100k_250bp	42608	FALSE	94918	0.448893	48	sipho	phageSet248	48	sipho	phageSet248	TRUE	TRUE	TRUE
FastViromeExplorer-final-sorted-abundance.tsv	MG592397.1	MG592640.1	100k_250bp	42608	FALSE	94918	0.448893	48	sipho	phageSet248	48	sipho	phageSet248	TRUE	TRUE	TRUE
FastViromeExplorer-final-sorted-abundance.tsv	MG592397.1	MG592642.1	100k_250bp	42730	FALSE	94918	0.450178	48	sipho	phageSet248	48	sipho	phageSet248	TRUE	TRUE	TRUE
FastViromeExplorer-final-sorted-abundance.tsv	MG592397.1	MG592645.1	100k_250bp	42608	FALSE	94918	0.448893	48	sipho	phageSet248	48	sipho	phageSet248	TRUE	TRUE	TRUE
FastViromeExplorer-final-sorted-abundance.tsv	MG592397.1	MG592648.1	100k_250bp	42608	FALSE	94918	0.448893	48	sipho	phageSet248	48	sipho	phageSet248	TRUE	TRUE	TRUE
FastViromeExplorer-final-sorted-abundance.tsv	MG592397.1	MG592649.1	100k_250bp	42608	FALSE	94918	0.448893	48	sipho	phageSet248	48	sipho	phageSet248	TRUE	TRUE	TRUE
FastViromeExplorer-final-sorted-abundance.tsv	MG592397.1	MG592650.1	100k_250bp	42152	FALSE	94918	0.444089	48	sipho	phageSet248	48	sipho	phageSet248	TRUE	TRUE	TRUE
FastViromeExplorer-final-sorted-abundance.tsv	MG592397.1	MG592651.1	100k_250bp	51469	FALSE	94918	0.542247	48	sipho	phageSet248	48	sipho	phageSet248	TRUE	TRUE	TRUE
FastViromeExplorer-final-sorted-abundance.tsv	MG592397.1	MG592655.1	100k_250bp	58552	FALSE	94918	0.616869	48	sipho	phageSet248	48	sipho	phageSet248	TRUE	TRUE	TRUE
FastViromeExplorer-final-sorted-abundance.tsv	MG592398.1	MG592398.1	100k_250bp	94866	TRUE	94866	1	39	sipho	phageSet248	39	sipho	phageSet248	TRUE	TRUE	TRUE
FastViromeExplorer-final-sorted-abundance.tsv	MG592398.1	MG592496.1	100k_250bp	61743	FALSE	94866	0.650844	39	sipho	phageSet248	39	sipho	phageSet248	TRUE	TRUE	TRUE
FastViromeExplorer-final-sorted-abundance.tsv	MG592398.1	MG592584.1	100k_250bp	85850	FALSE	94866	0.904961	39	sipho	phageSet248	39	sipho	phageSet248	TRUE	TRUE	TRUE
FastViromeExplorer-final-sorted-abundance.tsv	MG592398.1	MG592612.1	100k_250bp	63232	FALSE	94866	0.66654	39	sipho	phageSet248	39	sipho	phageSet248	TRUE	TRUE	TRUE
FastViromeExplorer-final-sorted-abundance.tsv	MG592399.1	MG592399.1	100k_250bp	94983	TRUE	94983	1	36	podo	phageSet248	36	podo	phageSet248	TRUE	TRUE	TRUE
FastViromeExplorer-final-sorted-abundance.tsv	MG592399.1	MG592418.1	100k_250bp	78824	FALSE	94983	0.829875	36	podo	phageSet248	36	podo	phageSet248	TRUE	TRUE	TRUE
FastViromeExplorer-final-sorted-abundance.tsv	MG592399.1	MG592511.1	100k_250bp	77040	FALSE	94983	0.811093	36	podo	phageSet248	36	podo	phageSet248	TRUE	TRUE	TRUE
FastViromeExplorer-final-sorted-abundance.tsv	MG592399.1	MG592579.1	100k_250bp	78407	FALSE	94983	0.825485	36	podo	phageSet248	36	podo	phageSet248	TRUE	TRUE	TRUE
FastViromeExplorer-final-sorted-abundance.tsv	MG592400.1	MG592400.1	100k_250bp	95054	TRUE	95054	1	14	myo	phageSet248	14	myo	phageSet248	TRUE	TRUE	TRUE
FastViromeExplorer-final-sorted-abundance.tsv	MG592400.1	MG592420.1	100k_250bp	18842	FALSE	95054	0.198224	14	myo	phageSet248	11	podo	phageSet248	FALSE	FALSE	TRUE
FastViromeExplorer-final-sorted-abundance.tsv	MG592400.1	MG592422.1	100k_250bp	67657	FALSE	95054	0.711774	14	myo	phageSet248	14	myo	phageSet248	TRUE	TRUE	TRUE
FastViromeExplorer-final-sorted-abundance.tsv	MG592400.1	MG592425.1	100k_250bp	73557	FALSE	95054	0.773844	14	myo	phageSet248	14	myo	phageSet248	TRUE	TRUE	TRUE
FastViromeExplorer-final-sorted-abundance.tsv	MG592400.1	MG592434.1	100k_250bp	25981	FALSE	95054	0.273329	14	myo	phageSet248	14	myo	phageSet248	TRUE	TRUE	TRUE
FastViromeExplorer-final-sorted-abundance.tsv	MG592400.1	MG592444.1	100k_250bp	20404	FALSE	95054	0.214657	14	myo	phageSet248	11	podo	phageSet248	FALSE	FALSE	TRUE
FastViromeExplorer-final-sorted-abundance.tsv	MG592400.1	MG592448.1	100k_250bp	89969	FALSE	95054	0.946504	14	myo	phageSet248	14	myo	phageSet248	TRUE	TRUE	TRUE
FastViromeExplorer-final-sorted-abundance.tsv	MG592400.1	MG592465.1	100k_250bp	22435	FALSE	95054	0.236024	14	myo	phageSet248	11	podo	phageSet248	FALSE	FALSE	TRUE
FastViromeExplorer-final-sorted-abundance.tsv	MG592400.1	MG592486.1	100k_250bp	73756	FALSE	95054	0.775938	14	myo	phageSet248	14	myo	phageSet248	TRUE	TRUE	TRUE
FastViromeExplorer-final-sorted-abundance.tsv	MG592400.1	MG592515.1	100k_250bp	25748	FALSE	95054	0.270878	14	myo	phageSet248	18	sipho	phageSet248	FALSE	FALSE	TRUE
FastViromeExplorer-final-sorted-abundance.tsv	MG592400.1	MG592665.1	100k_250bp	15411	FALSE	95054	0.162129	14	myo	phageSet248	47	sipho	phageSet248	FALSE	FALSE	TRUE
FastViromeExplorer-final-sorted-abundance.tsv	MG592401.1	KT160311.1	100k_250bp	12296	FALSE	95087	0.129313	43	myo	phageSet248	43	myo	phageSet47	TRUE	TRUE	FALSE
FastViromeExplorer-final-sorted-abundance.tsv	MG592401.1	MG592392.1	100k_250bp	46171	FALSE	95087	0.485566	43	myo	phageSet248	43	myo	phageSet248	TRUE	TRUE	TRUE
FastViromeExplorer-final-sorted-abundance.tsv	MG592401.1	MG592401.1	100k_250bp	95087	TRUE	95087	1	43	myo	phageSet248	43	myo	phageSet248	TRUE	TRUE	TRUE
FastViromeExplorer-final-sorted-abundance.tsv	MG592401.1	MG592414.1	100k_250bp	37918	FALSE	95087	0.398772	43	myo	phageSet248	43	myo	phageSet248	TRUE	TRUE	TRUE
FastViromeExplorer-final-sorted-abundance.tsv	MG592401.1	MG592451.1	100k_250bp	95087	FALSE	95087	1	43	myo	phageSet248	43	myo	phageSet248	TRUE	TRUE	TRUE
FastViromeExplorer-final-sorted-abundance.tsv	MG592401.1	MG592461.1	100k_250bp	31171	FALSE	95087	0.327816	43	myo	phageSet248	43	myo	phageSet248	TRUE	TRUE	TRUE
FastViromeExplorer-final-sorted-abundance.tsv	MG592401.1	MG592462.1	100k_250bp	10535	FALSE	95087	0.110793	43	myo	phageSet248	43	myo	phageSet248	TRUE	TRUE	TRUE
FastViromeExplorer-final-sorted-abundance.tsv	MG592401.1	MG592467.1	100k_250bp	95087	FALSE	95087	1	43	myo	phageSet248	43	myo	phageSet248	TRUE	TRUE	TRUE
FastViromeExplorer-final-sorted-abundance.tsv	MG592401.1	MG592468.1	100k_250bp	95087	FALSE	95087	1	43	myo	phageSet248	43	myo	phageSet248	TRUE	TRUE	TRUE
FastViromeExplorer-final-sorted-abundance.tsv	MG592401.1	MG592472.1	100k_250bp	33878	FALSE	95087	0.356284	43	myo	phageSet248	43	myo	phageSet248	TRUE	TRUE	TRUE
FastViromeExplorer-final-sorted-abundance.tsv	MG592401.1	MG592499.1	100k_250bp	40678	FALSE	95087	0.427798	43	myo	phageSet248	43	myo	phageSet248	TRUE	TRUE	TRUE
FastViromeExplorer-final-sorted-abundance.tsv	MG592401.1	MG592526.1	100k_250bp	33968	FALSE	95087	0.357231	43	myo	phageSet248	43	myo	phageSet248	TRUE	TRUE	TRUE
FastViromeExplorer-final-sorted-abundance.tsv	MG592401.1	MG592531.1	100k_250bp	39639	FALSE	95087	0.416871	43	myo	phageSet248	43	myo	phageSet248	TRUE	TRUE	TRUE
FastViromeExplorer-final-sorted-abundance.tsv	MG592401.1	MG592541.1	100k_250bp	40934	FALSE	95087	0.43049	43	myo	phageSet248	43	myo	phageSet248	TRUE	TRUE	TRUE
FastViromeExplorer-final-sorted-abundance.tsv	MG592401.1	MG592542.1	100k_250bp	35306	FALSE	95087	0.371302	43	myo	phageSet248	43	myo	phageSet248	TRUE	TRUE	TRUE
FastViromeExplorer-final-sorted-abundance.tsv	MG592401.1	MG592547.1	100k_250bp	38271	FALSE	95087	0.402484	43	myo	phageSet248	43	myo	phageSet248	TRUE	TRUE	TRUE
FastViromeExplorer-final-sorted-abundance.tsv	MG592401.1	MG592561.1	100k_250bp	31144	FALSE	95087	0.327532	43	myo	phageSet248	43	myo	phageSet248	TRUE	TRUE	TRUE
FastViromeExplorer-final-sorted-abundance.tsv	MG592401.1	MG592572.1	100k_250bp	33678	FALSE	95087	0.354181	43	myo	phageSet248	43	myo	phageSet248	TRUE	TRUE	TRUE
FastViromeExplorer-final-sorted-abundance.tsv	MG592401.1	MG592590.1	100k_250bp	40299	FALSE	95087	0.423812	43	myo	phageSet248	43	myo	phageSet248	TRUE	TRUE	TRUE
FastViromeExplorer-final-sorted-abundance.tsv	MG592401.1	MG592592.1	100k_250bp	36604	FALSE	95087	0.384953	43	myo	phageSet248	43	myo	phageSet248	TRUE	TRUE	TRUE
FastViromeExplorer-final-sorted-abundance.tsv	MG592401.1	MG592611.1	100k_250bp	35910	FALSE	95087	0.377654	43	myo	phageSet248	43	myo	phageSet248	TRUE	TRUE	TRUE
FastViromeExplorer-final-sorted-abundance.tsv	MG592402.1	MG592402.1	100k_250bp	95029	TRUE	95029	1	17	auto	phageSet248	17	auto	phageSet248	TRUE	TRUE	TRUE
FastViromeExplorer-final-sorted-abundance.tsv	MG592402.1	MG592426.1	100k_250bp	23349	FALSE	95029	0.245704	17	auto	phageSet248	17	auto	phageSet248	TRUE	TRUE	TRUE
FastViromeExplorer-final-sorted-abundance.tsv	MG592402.1	MG592427.1	100k_250bp	23341	FALSE	95029	0.24562	17	auto	phageSet248	17	auto	phageSet248	TRUE	TRUE	TRUE
FastViromeExplorer-final-sorted-abundance.tsv	MG592402.1	MG592430.1	100k_250bp	23315	FALSE	95029	0.245346	17	auto	phageSet248	17	auto	phageSet248	TRUE	TRUE	TRUE
FastViromeExplorer-final-sorted-abundance.tsv	MG592402.1	MG592437.1	100k_250bp	25473	FALSE	95029	0.268055	17	auto	phageSet248	17	auto	phageSet248	TRUE	TRUE	TRUE
FastViromeExplorer-final-sorted-abundance.tsv	MG592402.1	MG592455.1	100k_250bp	10022	FALSE	95029	0.105463	17	auto	phageSet248	17	auto	phageSet248	TRUE	TRUE	TRUE
FastViromeExplorer-final-sorted-abundance.tsv	MG592402.1	MG592469.1	100k_250bp	25287	FALSE	95029	0.266098	17	auto	phageSet248	17	auto	phageSet248	TRUE	TRUE	TRUE
FastViromeExplorer-final-sorted-abundance.tsv	MG592402.1	MG592474.1	100k_250bp	23315	FALSE	95029	0.245346	17	auto	phageSet248	17	auto	phageSet248	TRUE	TRUE	TRUE
FastViromeExplorer-final-sorted-abundance.tsv	MG592402.1	MG592480.1	100k_250bp	23315	FALSE	95029	0.245346	17	auto	phageSet248	17	auto	phageSet248	TRUE	TRUE	TRUE
FastViromeExplorer-final-sorted-abundance.tsv	MG592402.1	MG592512.1	100k_250bp	10022	FALSE	95029	0.105463	17	auto	phageSet248	17	auto	phageSet248	TRUE	TRUE	TRUE
FastViromeExplorer-final-sorted-abundance.tsv	MG592403.1	MG592403.1	100k_250bp	94887	TRUE	94887	1	26	podo	phageSet248	26	podo	phageSet248	TRUE	TRUE	TRUE
FastViromeExplorer-final-sorted-abundance.tsv	MG592403.1	MG592551.1	100k_250bp	67133	FALSE	94887	0.707505	26	podo	phageSet248	26	podo	phageSet248	TRUE	TRUE	TRUE
FastViromeExplorer-final-sorted-abundance.tsv	MG592406.1	MG592397.1	100k_250bp	63216	FALSE	95021	0.665285	48	sipho	phageSet248	48	sipho	phageSet248	TRUE	TRUE	TRUE
FastViromeExplorer-final-sorted-abundance.tsv	MG592406.1	MG592406.1	100k_250bp	95021	TRUE	95021	1	48	sipho	phageSet248	48	sipho	phageSet248	TRUE	TRUE	TRUE
FastViromeExplorer-final-sorted-abundance.tsv	MG592406.1	MG592407.1	100k_250bp	56155	FALSE	95021	0.590975	48	sipho	phageSet248	48	sipho	phageSet248	TRUE	TRUE	TRUE
FastViromeExplorer-final-sorted-abundance.tsv	MG592406.1	MG592408.1	100k_250bp	49848	FALSE	95021	0.5246	48	sipho	phageSet248	48	sipho	phageSet248	TRUE	TRUE	TRUE
FastViromeExplorer-final-sorted-abundance.tsv	MG592406.1	MG592411.1	100k_250bp	36119	FALSE	95021	0.380116	48	sipho	phageSet248	48	sipho	phageSet248	TRUE	TRUE	TRUE
FastViromeExplorer-final-sorted-abundance.tsv	MG592406.1	MG592416.1	100k_250bp	49894	FALSE	95021	0.525084	48	sipho	phageSet248	48	sipho	phageSet248	TRUE	TRUE	TRUE
FastViromeExplorer-final-sorted-abundance.tsv	MG592406.1	MG592417.1	100k_250bp	58095	FALSE	95021	0.611391	48	sipho	phageSet248	48	sipho	phageSet248	TRUE	TRUE	TRUE
FastViromeExplorer-final-sorted-abundance.tsv	MG592406.1	MG592428.1	100k_250bp	56698	FALSE	95021	0.596689	48	sipho	phageSet248	48	sipho	phageSet248	TRUE	TRUE	TRUE
FastViromeExplorer-final-sorted-abundance.tsv	MG592406.1	MG592463.1	100k_250bp	50977	FALSE	95021	0.536481	48	sipho	phageSet248	48	sipho	phageSet248	TRUE	TRUE	TRUE
FastViromeExplorer-final-sorted-abundance.tsv	MG592406.1	MG592464.1	100k_250bp	63216	FALSE	95021	0.665285	48	sipho	phageSet248	48	sipho	phageSet248	TRUE	TRUE	TRUE
FastViromeExplorer-final-sorted-abundance.tsv	MG592406.1	MG592471.1	100k_250bp	63216	FALSE	95021	0.665285	48	sipho	phageSet248	48	sipho	phageSet248	TRUE	TRUE	TRUE
FastViromeExplorer-final-sorted-abundance.tsv	MG592406.1	MG592475.1	100k_250bp	49838	FALSE	95021	0.524495	48	sipho	phageSet248	48	sipho	phageSet248	TRUE	TRUE	TRUE
FastViromeExplorer-final-sorted-abundance.tsv	MG592406.1	MG592476.1	100k_250bp	49607	FALSE	95021	0.522064	48	sipho	phageSet248	48	sipho	phageSet248	TRUE	TRUE	TRUE
FastViromeExplorer-final-sorted-abundance.tsv	MG592406.1	MG592492.1	100k_250bp	59941	FALSE	95021	0.630818	48	sipho	phageSet248	48	sipho	phageSet248	TRUE	TRUE	TRUE
FastViromeExplorer-final-sorted-abundance.tsv	MG592406.1	MG592528.1	100k_250bp	60552	FALSE	95021	0.637249	48	sipho	phageSet248	48	sipho	phageSet248	TRUE	TRUE	TRUE
FastViromeExplorer-final-sorted-abundance.tsv	MG592406.1	MG592538.1	100k_250bp	38204	FALSE	95021	0.402058	48	sipho	phageSet248	48	sipho	phageSet248	TRUE	TRUE	TRUE
FastViromeExplorer-final-sorted-abundance.tsv	MG592406.1	MG592563.1	100k_250bp	36042	FALSE	95021	0.379306	48	sipho	phageSet248	48	sipho	phageSet248	TRUE	TRUE	TRUE
FastViromeExplorer-final-sorted-abundance.tsv	MG592406.1	MG592564.1	100k_250bp	41298	FALSE	95021	0.43462	48	sipho	phageSet248	48	sipho	phageSet248	TRUE	TRUE	TRUE
FastViromeExplorer-final-sorted-abundance.tsv	MG592406.1	MG592565.1	100k_250bp	35773	FALSE	95021	0.376475	48	sipho	phageSet248	48	sipho	phageSet248	TRUE	TRUE	TRUE
FastViromeExplorer-final-sorted-abundance.tsv	MG592406.1	MG592571.1	100k_250bp	36119	FALSE	95021	0.380116	48	sipho	phageSet248	48	sipho	phageSet248	TRUE	TRUE	TRUE
FastViromeExplorer-final-sorted-abundance.tsv	MG592406.1	MG592601.1	100k_250bp	59931	FALSE	95021	0.630713	48	sipho	phageSet248	48	sipho	phageSet248	TRUE	TRUE	TRUE
FastViromeExplorer-final-sorted-abundance.tsv	MG592406.1	MG592617.1	100k_250bp	37975	FALSE	95021	0.399648	48	sipho	phageSet248	48	sipho	phageSet248	TRUE	TRUE	TRUE
FastViromeExplorer-final-sorted-abundance.tsv	MG592406.1	MG592618.1	100k_250bp	43732	FALSE	95021	0.460235	48	sipho	phageSet248	48	sipho	phageSet248	TRUE	TRUE	TRUE
FastViromeExplorer-final-sorted-abundance.tsv	MG592406.1	MG592632.1	100k_250bp	35773	FALSE	95021	0.376475	48	sipho	phageSet248	48	sipho	phageSet248	TRUE	TRUE	TRUE
FastViromeExplorer-final-sorted-abundance.tsv	MG592406.1	MG592633.1	100k_250bp	36234	FALSE	95021	0.381326	48	sipho	phageSet248	48	sipho	phageSet248	TRUE	TRUE	TRUE
FastViromeExplorer-final-sorted-abundance.tsv	MG592406.1	MG592635.1	100k_250bp	41298	FALSE	95021	0.43462	48	sipho	phageSet248	48	sipho	phageSet248	TRUE	TRUE	TRUE
FastViromeExplorer-final-sorted-abundance.tsv	MG592406.1	MG592636.1	100k_250bp	36072	FALSE	95021	0.379621	48	sipho	phageSet248	48	sipho	phageSet248	TRUE	TRUE	TRUE
FastViromeExplorer-final-sorted-abundance.tsv	MG592406.1	MG592638.1	100k_250bp	36200	FALSE	95021	0.380968	48	sipho	phageSet248	48	sipho	phageSet248	TRUE	TRUE	TRUE
FastViromeExplorer-final-sorted-abundance.tsv	MG592406.1	MG592640.1	100k_250bp	36119	FALSE	95021	0.380116	48	sipho	phageSet248	48	sipho	phageSet248	TRUE	TRUE	TRUE
FastViromeExplorer-final-sorted-abundance.tsv	MG592406.1	MG592642.1	100k_250bp	35717	FALSE	95021	0.375885	48	sipho	phageSet248	48	sipho	phageSet248	TRUE	TRUE	TRUE
FastViromeExplorer-final-sorted-abundance.tsv	MG592406.1	MG592645.1	100k_250bp	36200	FALSE	95021	0.380968	48	sipho	phageSet248	48	sipho	phageSet248	TRUE	TRUE	TRUE
FastViromeExplorer-final-sorted-abundance.tsv	MG592406.1	MG592648.1	100k_250bp	36119	FALSE	95021	0.380116	48	sipho	phageSet248	48	sipho	phageSet248	TRUE	TRUE	TRUE
FastViromeExplorer-final-sorted-abundance.tsv	MG592406.1	MG592649.1	100k_250bp	36119	FALSE	95021	0.380116	48	sipho	phageSet248	48	sipho	phageSet248	TRUE	TRUE	TRUE
FastViromeExplorer-final-sorted-abundance.tsv	MG592406.1	MG592650.1	100k_250bp	36040	FALSE	95021	0.379285	48	sipho	phageSet248	48	sipho	phageSet248	TRUE	TRUE	TRUE
FastViromeExplorer-final-sorted-abundance.tsv	MG592406.1	MG592651.1	100k_250bp	41492	FALSE	95021	0.436661	48	sipho	phageSet248	48	sipho	phageSet248	TRUE	TRUE	TRUE
FastViromeExplorer-final-sorted-abundance.tsv	MG592406.1	MG592655.1	100k_250bp	53294	FALSE	95021	0.560865	48	sipho	phageSet248	48	sipho	phageSet248	TRUE	TRUE	TRUE
FastViromeExplorer-final-sorted-abundance.tsv	MG592407.1	MG592397.1	100k_250bp	64141	FALSE	95098	0.674473	48	sipho	phageSet248	48	sipho	phageSet248	TRUE	TRUE	TRUE
FastViromeExplorer-final-sorted-abundance.tsv	MG592407.1	MG592406.1	100k_250bp	57956	FALSE	95098	0.609434	48	sipho	phageSet248	48	sipho	phageSet248	TRUE	TRUE	TRUE
FastViromeExplorer-final-sorted-abundance.tsv	MG592407.1	MG592407.1	100k_250bp	95098	TRUE	95098	1	48	sipho	phageSet248	48	sipho	phageSet248	TRUE	TRUE	TRUE
FastViromeExplorer-final-sorted-abundance.tsv	MG592407.1	MG592408.1	100k_250bp	60079	FALSE	95098	0.631759	48	sipho	phageSet248	48	sipho	phageSet248	TRUE	TRUE	TRUE
FastViromeExplorer-final-sorted-abundance.tsv	MG592407.1	MG592411.1	100k_250bp	39609	FALSE	95098	0.416507	48	sipho	phageSet248	48	sipho	phageSet248	TRUE	TRUE	TRUE
FastViromeExplorer-final-sorted-abundance.tsv	MG592407.1	MG592416.1	100k_250bp	50514	FALSE	95098	0.531178	48	sipho	phageSet248	48	sipho	phageSet248	TRUE	TRUE	TRUE
FastViromeExplorer-final-sorted-abundance.tsv	MG592407.1	MG592417.1	100k_250bp	61870	FALSE	95098	0.650592	48	sipho	phageSet248	48	sipho	phageSet248	TRUE	TRUE	TRUE
FastViromeExplorer-final-sorted-abundance.tsv	MG592407.1	MG592428.1	100k_250bp	53599	FALSE	95098	0.563619	48	sipho	phageSet248	48	sipho	phageSet248	TRUE	TRUE	TRUE
FastViromeExplorer-final-sorted-abundance.tsv	MG592407.1	MG592463.1	100k_250bp	60677	FALSE	95098	0.638047	48	sipho	phageSet248	48	sipho	phageSet248	TRUE	TRUE	TRUE
FastViromeExplorer-final-sorted-abundance.tsv	MG592407.1	MG592464.1	100k_250bp	64141	FALSE	95098	0.674473	48	sipho	phageSet248	48	sipho	phageSet248	TRUE	TRUE	TRUE
FastViromeExplorer-final-sorted-abundance.tsv	MG592407.1	MG592471.1	100k_250bp	64141	FALSE	95098	0.674473	48	sipho	phageSet248	48	sipho	phageSet248	TRUE	TRUE	TRUE
FastViromeExplorer-final-sorted-abundance.tsv	MG592407.1	MG592475.1	100k_250bp	58514	FALSE	95098	0.615302	48	sipho	phageSet248	48	sipho	phageSet248	TRUE	TRUE	TRUE
FastViromeExplorer-final-sorted-abundance.tsv	MG592407.1	MG592476.1	100k_250bp	63803	FALSE	95098	0.670918	48	sipho	phageSet248	48	sipho	phageSet248	TRUE	TRUE	TRUE
FastViromeExplorer-final-sorted-abundance.tsv	MG592407.1	MG592492.1	100k_250bp	64210	FALSE	95098	0.675198	48	sipho	phageSet248	48	sipho	phageSet248	TRUE	TRUE	TRUE
FastViromeExplorer-final-sorted-abundance.tsv	MG592407.1	MG592528.1	100k_250bp	65950	FALSE	95098	0.693495	48	sipho	phageSet248	48	sipho	phageSet248	TRUE	TRUE	TRUE
FastViromeExplorer-final-sorted-abundance.tsv	MG592407.1	MG592538.1	100k_250bp	41031	FALSE	95098	0.43146	48	sipho	phageSet248	48	sipho	phageSet248	TRUE	TRUE	TRUE
FastViromeExplorer-final-sorted-abundance.tsv	MG592407.1	MG592563.1	100k_250bp	39461	FALSE	95098	0.414951	48	sipho	phageSet248	48	sipho	phageSet248	TRUE	TRUE	TRUE
FastViromeExplorer-final-sorted-abundance.tsv	MG592407.1	MG592564.1	100k_250bp	44478	FALSE	95098	0.467707	48	sipho	phageSet248	48	sipho	phageSet248	TRUE	TRUE	TRUE
FastViromeExplorer-final-sorted-abundance.tsv	MG592407.1	MG592565.1	100k_250bp	40069	FALSE	95098	0.421344	48	sipho	phageSet248	48	sipho	phageSet248	TRUE	TRUE	TRUE
FastViromeExplorer-final-sorted-abundance.tsv	MG592407.1	MG592571.1	100k_250bp	39609	FALSE	95098	0.416507	48	sipho	phageSet248	48	sipho	phageSet248	TRUE	TRUE	TRUE
FastViromeExplorer-final-sorted-abundance.tsv	MG592407.1	MG592601.1	100k_250bp	65820	FALSE	95098	0.692128	48	sipho	phageSet248	48	sipho	phageSet248	TRUE	TRUE	TRUE
FastViromeExplorer-final-sorted-abundance.tsv	MG592407.1	MG592617.1	100k_250bp	41674	FALSE	95098	0.438222	48	sipho	phageSet248	48	sipho	phageSet248	TRUE	TRUE	TRUE
FastViromeExplorer-final-sorted-abundance.tsv	MG592407.1	MG592618.1	100k_250bp	47794	FALSE	95098	0.502576	48	sipho	phageSet248	48	sipho	phageSet248	TRUE	TRUE	TRUE
FastViromeExplorer-final-sorted-abundance.tsv	MG592407.1	MG592632.1	100k_250bp	40069	FALSE	95098	0.421344	48	sipho	phageSet248	48	sipho	phageSet248	TRUE	TRUE	TRUE
FastViromeExplorer-final-sorted-abundance.tsv	MG592407.1	MG592633.1	100k_250bp	39613	FALSE	95098	0.416549	48	sipho	phageSet248	48	sipho	phageSet248	TRUE	TRUE	TRUE
FastViromeExplorer-final-sorted-abundance.tsv	MG592407.1	MG592635.1	100k_250bp	44478	FALSE	95098	0.467707	48	sipho	phageSet248	48	sipho	phageSet248	TRUE	TRUE	TRUE
FastViromeExplorer-final-sorted-abundance.tsv	MG592407.1	MG592636.1	100k_250bp	39524	FALSE	95098	0.415613	48	sipho	phageSet248	48	sipho	phageSet248	TRUE	TRUE	TRUE
FastViromeExplorer-final-sorted-abundance.tsv	MG592407.1	MG592638.1	100k_250bp	39594	FALSE	95098	0.416349	48	sipho	phageSet248	48	sipho	phageSet248	TRUE	TRUE	TRUE
FastViromeExplorer-final-sorted-abundance.tsv	MG592407.1	MG592640.1	100k_250bp	39609	FALSE	95098	0.416507	48	sipho	phageSet248	48	sipho	phageSet248	TRUE	TRUE	TRUE
FastViromeExplorer-final-sorted-abundance.tsv	MG592407.1	MG592642.1	100k_250bp	39773	FALSE	95098	0.418232	48	sipho	phageSet248	48	sipho	phageSet248	TRUE	TRUE	TRUE
FastViromeExplorer-final-sorted-abundance.tsv	MG592407.1	MG592645.1	100k_250bp	39594	FALSE	95098	0.416349	48	sipho	phageSet248	48	sipho	phageSet248	TRUE	TRUE	TRUE
FastViromeExplorer-final-sorted-abundance.tsv	MG592407.1	MG592648.1	100k_250bp	39609	FALSE	95098	0.416507	48	sipho	phageSet248	48	sipho	phageSet248	TRUE	TRUE	TRUE
FastViromeExplorer-final-sorted-abundance.tsv	MG592407.1	MG592649.1	100k_250bp	39609	FALSE	95098	0.416507	48	sipho	phageSet248	48	sipho	phageSet248	TRUE	TRUE	TRUE
FastViromeExplorer-final-sorted-abundance.tsv	MG592407.1	MG592650.1	100k_250bp	39447	FALSE	95098	0.414804	48	sipho	phageSet248	48	sipho	phageSet248	TRUE	TRUE	TRUE
FastViromeExplorer-final-sorted-abundance.tsv	MG592407.1	MG592651.1	100k_250bp	46688	FALSE	95098	0.490946	48	sipho	phageSet248	48	sipho	phageSet248	TRUE	TRUE	TRUE
FastViromeExplorer-final-sorted-abundance.tsv	MG592407.1	MG592655.1	100k_250bp	59200	FALSE	95098	0.622516	48	sipho	phageSet248	48	sipho	phageSet248	TRUE	TRUE	TRUE
FastViromeExplorer-final-sorted-abundance.tsv	MG592408.1	MG592397.1	100k_250bp	61273	FALSE	95119	0.644172	48	sipho	phageSet248	48	sipho	phageSet248	TRUE	TRUE	TRUE
FastViromeExplorer-final-sorted-abundance.tsv	MG592408.1	MG592406.1	100k_250bp	53088	FALSE	95119	0.558122	48	sipho	phageSet248	48	sipho	phageSet248	TRUE	TRUE	TRUE
FastViromeExplorer-final-sorted-abundance.tsv	MG592408.1	MG592407.1	100k_250bp	61351	FALSE	95119	0.644992	48	sipho	phageSet248	48	sipho	phageSet248	TRUE	TRUE	TRUE
FastViromeExplorer-final-sorted-abundance.tsv	MG592408.1	MG592408.1	100k_250bp	95119	TRUE	95119	1	48	sipho	phageSet248	48	sipho	phageSet248	TRUE	TRUE	TRUE
FastViromeExplorer-final-sorted-abundance.tsv	MG592408.1	MG592411.1	100k_250bp	38591	FALSE	95119	0.405713	48	sipho	phageSet248	48	sipho	phageSet248	TRUE	TRUE	TRUE
FastViromeExplorer-final-sorted-abundance.tsv	MG592408.1	MG592416.1	100k_250bp	52093	FALSE	95119	0.547661	48	sipho	phageSet248	48	sipho	phageSet248	TRUE	TRUE	TRUE
FastViromeExplorer-final-sorted-abundance.tsv	MG592408.1	MG592417.1	100k_250bp	71523	FALSE	95119	0.751932	48	sipho	phageSet248	48	sipho	phageSet248	TRUE	TRUE	TRUE
FastViromeExplorer-final-sorted-abundance.tsv	MG592408.1	MG592428.1	100k_250bp	57640	FALSE	95119	0.605978	48	sipho	phageSet248	48	sipho	phageSet248	TRUE	TRUE	TRUE
FastViromeExplorer-final-sorted-abundance.tsv	MG592408.1	MG592463.1	100k_250bp	79773	FALSE	95119	0.838665	48	sipho	phageSet248	48	sipho	phageSet248	TRUE	TRUE	TRUE
FastViromeExplorer-final-sorted-abundance.tsv	MG592408.1	MG592464.1	100k_250bp	61273	FALSE	95119	0.644172	48	sipho	phageSet248	48	sipho	phageSet248	TRUE	TRUE	TRUE
FastViromeExplorer-final-sorted-abundance.tsv	MG592408.1	MG592471.1	100k_250bp	61273	FALSE	95119	0.644172	48	sipho	phageSet248	48	sipho	phageSet248	TRUE	TRUE	TRUE
FastViromeExplorer-final-sorted-abundance.tsv	MG592408.1	MG592475.1	100k_250bp	55196	FALSE	95119	0.580284	48	sipho	phageSet248	48	sipho	phageSet248	TRUE	TRUE	TRUE
FastViromeExplorer-final-sorted-abundance.tsv	MG592408.1	MG592476.1	100k_250bp	55542	FALSE	95119	0.583921	48	sipho	phageSet248	48	sipho	phageSet248	TRUE	TRUE	TRUE
FastViromeExplorer-final-sorted-abundance.tsv	MG592408.1	MG592492.1	100k_250bp	60132	FALSE	95119	0.632177	48	sipho	phageSet248	48	sipho	phageSet248	TRUE	TRUE	TRUE
FastViromeExplorer-final-sorted-abundance.tsv	MG592408.1	MG592528.1	100k_250bp	63491	FALSE	95119	0.66749	48	sipho	phageSet248	48	sipho	phageSet248	TRUE	TRUE	TRUE
FastViromeExplorer-final-sorted-abundance.tsv	MG592408.1	MG592538.1	100k_250bp	38845	FALSE	95119	0.408383	48	sipho	phageSet248	48	sipho	phageSet248	TRUE	TRUE	TRUE
FastViromeExplorer-final-sorted-abundance.tsv	MG592408.1	MG592563.1	100k_250bp	38478	FALSE	95119	0.404525	48	sipho	phageSet248	48	sipho	phageSet248	TRUE	TRUE	TRUE
FastViromeExplorer-final-sorted-abundance.tsv	MG592408.1	MG592564.1	100k_250bp	47656	FALSE	95119	0.501015	48	sipho	phageSet248	48	sipho	phageSet248	TRUE	TRUE	TRUE
FastViromeExplorer-final-sorted-abundance.tsv	MG592408.1	MG592565.1	100k_250bp	39094	FALSE	95119	0.411001	48	sipho	phageSet248	48	sipho	phageSet248	TRUE	TRUE	TRUE
FastViromeExplorer-final-sorted-abundance.tsv	MG592408.1	MG592571.1	100k_250bp	38591	FALSE	95119	0.405713	48	sipho	phageSet248	48	sipho	phageSet248	TRUE	TRUE	TRUE
FastViromeExplorer-final-sorted-abundance.tsv	MG592408.1	MG592601.1	100k_250bp	62506	FALSE	95119	0.657135	48	sipho	phageSet248	48	sipho	phageSet248	TRUE	TRUE	TRUE
FastViromeExplorer-final-sorted-abundance.tsv	MG592408.1	MG592617.1	100k_250bp	39057	FALSE	95119	0.410612	48	sipho	phageSet248	48	sipho	phageSet248	TRUE	TRUE	TRUE
FastViromeExplorer-final-sorted-abundance.tsv	MG592408.1	MG592618.1	100k_250bp	44341	FALSE	95119	0.466163	48	sipho	phageSet248	48	sipho	phageSet248	TRUE	TRUE	TRUE
FastViromeExplorer-final-sorted-abundance.tsv	MG592408.1	MG592632.1	100k_250bp	39094	FALSE	95119	0.411001	48	sipho	phageSet248	48	sipho	phageSet248	TRUE	TRUE	TRUE
FastViromeExplorer-final-sorted-abundance.tsv	MG592408.1	MG592633.1	100k_250bp	38534	FALSE	95119	0.405114	48	sipho	phageSet248	48	sipho	phageSet248	TRUE	TRUE	TRUE
FastViromeExplorer-final-sorted-abundance.tsv	MG592408.1	MG592635.1	100k_250bp	47656	FALSE	95119	0.501015	48	sipho	phageSet248	48	sipho	phageSet248	TRUE	TRUE	TRUE
FastViromeExplorer-final-sorted-abundance.tsv	MG592408.1	MG592636.1	100k_250bp	38495	FALSE	95119	0.404704	48	sipho	phageSet248	48	sipho	phageSet248	TRUE	TRUE	TRUE
FastViromeExplorer-final-sorted-abundance.tsv	MG592408.1	MG592638.1	100k_250bp	38523	FALSE	95119	0.404998	48	sipho	phageSet248	48	sipho	phageSet248	TRUE	TRUE	TRUE
FastViromeExplorer-final-sorted-abundance.tsv	MG592408.1	MG592640.1	100k_250bp	38591	FALSE	95119	0.405713	48	sipho	phageSet248	48	sipho	phageSet248	TRUE	TRUE	TRUE
FastViromeExplorer-final-sorted-abundance.tsv	MG592408.1	MG592642.1	100k_250bp	39188	FALSE	95119	0.411989	48	sipho	phageSet248	48	sipho	phageSet248	TRUE	TRUE	TRUE
FastViromeExplorer-final-sorted-abundance.tsv	MG592408.1	MG592645.1	100k_250bp	38523	FALSE	95119	0.404998	48	sipho	phageSet248	48	sipho	phageSet248	TRUE	TRUE	TRUE
FastViromeExplorer-final-sorted-abundance.tsv	MG592408.1	MG592648.1	100k_250bp	38591	FALSE	95119	0.405713	48	sipho	phageSet248	48	sipho	phageSet248	TRUE	TRUE	TRUE
FastViromeExplorer-final-sorted-abundance.tsv	MG592408.1	MG592649.1	100k_250bp	38591	FALSE	95119	0.405713	48	sipho	phageSet248	48	sipho	phageSet248	TRUE	TRUE	TRUE
FastViromeExplorer-final-sorted-abundance.tsv	MG592408.1	MG592650.1	100k_250bp	38467	FALSE	95119	0.404409	48	sipho	phageSet248	48	sipho	phageSet248	TRUE	TRUE	TRUE
FastViromeExplorer-final-sorted-abundance.tsv	MG592408.1	MG592651.1	100k_250bp	48822	FALSE	95119	0.513273	48	sipho	phageSet248	48	sipho	phageSet248	TRUE	TRUE	TRUE
FastViromeExplorer-final-sorted-abundance.tsv	MG592408.1	MG592655.1	100k_250bp	70844	FALSE	95119	0.744793	48	sipho	phageSet248	48	sipho	phageSet248	TRUE	TRUE	TRUE
FastViromeExplorer-final-sorted-abundance.tsv	MG592409.1	KX889068.2	100k_250bp	31410	FALSE	94930	0.330875	20	podo	phageSet248	20	podo	phageSet47	TRUE	TRUE	FALSE
FastViromeExplorer-final-sorted-abundance.tsv	MG592409.1	MG592409.1	100k_250bp	94930	TRUE	94930	1	20	podo	phageSet248	20	podo	phageSet248	TRUE	TRUE	TRUE
FastViromeExplorer-final-sorted-abundance.tsv	MG592409.1	MG592410.1	100k_250bp	94902	FALSE	94930	0.999705	20	podo	phageSet248	20	podo	phageSet248	TRUE	TRUE	TRUE
FastViromeExplorer-final-sorted-abundance.tsv	MG592409.1	MG592470.1	100k_250bp	71651	FALSE	94930	0.754777	20	podo	phageSet248	20	podo	phageSet248	TRUE	TRUE	TRUE
FastViromeExplorer-final-sorted-abundance.tsv	MG592409.1	MG592519.1	100k_250bp	94930	FALSE	94930	1	20	podo	phageSet248	20	podo	phageSet248	TRUE	TRUE	TRUE
FastViromeExplorer-final-sorted-abundance.tsv	MG592409.1	MG592521.1	100k_250bp	94930	FALSE	94930	1	20	podo	phageSet248	20	podo	phageSet248	TRUE	TRUE	TRUE
FastViromeExplorer-final-sorted-abundance.tsv	MG592409.1	MG592668.1	100k_250bp	94930	FALSE	94930	1	20	podo	phageSet248	20	podo	phageSet248	TRUE	TRUE	TRUE
FastViromeExplorer-final-sorted-abundance.tsv	MG592410.1	KX889068.2	100k_250bp	31181	FALSE	95027	0.328128	20	podo	phageSet248	20	podo	phageSet47	TRUE	TRUE	FALSE
FastViromeExplorer-final-sorted-abundance.tsv	MG592410.1	MG592409.1	100k_250bp	94969	FALSE	95027	0.99939	20	podo	phageSet248	20	podo	phageSet248	TRUE	TRUE	TRUE
FastViromeExplorer-final-sorted-abundance.tsv	MG592410.1	MG592410.1	100k_250bp	95027	TRUE	95027	1	20	podo	phageSet248	20	podo	phageSet248	TRUE	TRUE	TRUE
FastViromeExplorer-final-sorted-abundance.tsv	MG592410.1	MG592470.1	100k_250bp	71159	FALSE	95027	0.748829	20	podo	phageSet248	20	podo	phageSet248	TRUE	TRUE	TRUE
FastViromeExplorer-final-sorted-abundance.tsv	MG592410.1	MG592519.1	100k_250bp	94969	FALSE	95027	0.99939	20	podo	phageSet248	20	podo	phageSet248	TRUE	TRUE	TRUE
FastViromeExplorer-final-sorted-abundance.tsv	MG592410.1	MG592521.1	100k_250bp	94969	FALSE	95027	0.99939	20	podo	phageSet248	20	podo	phageSet248	TRUE	TRUE	TRUE
FastViromeExplorer-final-sorted-abundance.tsv	MG592410.1	MG592668.1	100k_250bp	94969	FALSE	95027	0.99939	20	podo	phageSet248	20	podo	phageSet248	TRUE	TRUE	TRUE
FastViromeExplorer-final-sorted-abundance.tsv	MG592411.1	MG592397.1	100k_250bp	42077	FALSE	95064	0.442618	48	sipho	phageSet248	48	sipho	phageSet248	TRUE	TRUE	TRUE
FastViromeExplorer-final-sorted-abundance.tsv	MG592411.1	MG592406.1	100k_250bp	38466	FALSE	95064	0.404633	48	sipho	phageSet248	48	sipho	phageSet248	TRUE	TRUE	TRUE
FastViromeExplorer-final-sorted-abundance.tsv	MG592411.1	MG592407.1	100k_250bp	41084	FALSE	95064	0.432172	48	sipho	phageSet248	48	sipho	phageSet248	TRUE	TRUE	TRUE
FastViromeExplorer-final-sorted-abundance.tsv	MG592411.1	MG592408.1	100k_250bp	39600	FALSE	95064	0.416561	48	sipho	phageSet248	48	sipho	phageSet248	TRUE	TRUE	TRUE
FastViromeExplorer-final-sorted-abundance.tsv	MG592411.1	MG592411.1	100k_250bp	95064	TRUE	95064	1	48	sipho	phageSet248	48	sipho	phageSet248	TRUE	TRUE	TRUE
FastViromeExplorer-final-sorted-abundance.tsv	MG592411.1	MG592416.1	100k_250bp	41799	FALSE	95064	0.439693	48	sipho	phageSet248	48	sipho	phageSet248	TRUE	TRUE	TRUE
FastViromeExplorer-final-sorted-abundance.tsv	MG592411.1	MG592417.1	100k_250bp	38866	FALSE	95064	0.40884	48	sipho	phageSet248	48	sipho	phageSet248	TRUE	TRUE	TRUE
FastViromeExplorer-final-sorted-abundance.tsv	MG592411.1	MG592428.1	100k_250bp	37571	FALSE	95064	0.395218	48	sipho	phageSet248	48	sipho	phageSet248	TRUE	TRUE	TRUE
FastViromeExplorer-final-sorted-abundance.tsv	MG592411.1	MG592463.1	100k_250bp	41638	FALSE	95064	0.438	48	sipho	phageSet248	48	sipho	phageSet248	TRUE	TRUE	TRUE
FastViromeExplorer-final-sorted-abundance.tsv	MG592411.1	MG592464.1	100k_250bp	42077	FALSE	95064	0.442618	48	sipho	phageSet248	48	sipho	phageSet248	TRUE	TRUE	TRUE
FastViromeExplorer-final-sorted-abundance.tsv	MG592411.1	MG592471.1	100k_250bp	42077	FALSE	95064	0.442618	48	sipho	phageSet248	48	sipho	phageSet248	TRUE	TRUE	TRUE
FastViromeExplorer-final-sorted-abundance.tsv	MG592411.1	MG592475.1	100k_250bp	41458	FALSE	95064	0.436106	48	sipho	phageSet248	48	sipho	phageSet248	TRUE	TRUE	TRUE
FastViromeExplorer-final-sorted-abundance.tsv	MG592411.1	MG592476.1	100k_250bp	46422	FALSE	95064	0.488324	48	sipho	phageSet248	48	sipho	phageSet248	TRUE	TRUE	TRUE
FastViromeExplorer-final-sorted-abundance.tsv	MG592411.1	MG592492.1	100k_250bp	41815	FALSE	95064	0.439862	48	sipho	phageSet248	48	sipho	phageSet248	TRUE	TRUE	TRUE
FastViromeExplorer-final-sorted-abundance.tsv	MG592411.1	MG592528.1	100k_250bp	43722	FALSE	95064	0.459922	48	sipho	phageSet248	48	sipho	phageSet248	TRUE	TRUE	TRUE
FastViromeExplorer-final-sorted-abundance.tsv	MG592411.1	MG592538.1	100k_250bp	84929	FALSE	95064	0.893388	48	sipho	phageSet248	48	sipho	phageSet248	TRUE	TRUE	TRUE
FastViromeExplorer-final-sorted-abundance.tsv	MG592411.1	MG592563.1	100k_250bp	95062	FALSE	95064	0.999979	48	sipho	phageSet248	48	sipho	phageSet248	TRUE	TRUE	TRUE
FastViromeExplorer-final-sorted-abundance.tsv	MG592411.1	MG592564.1	100k_250bp	85567	FALSE	95064	0.900099	48	sipho	phageSet248	48	sipho	phageSet248	TRUE	TRUE	TRUE
FastViromeExplorer-final-sorted-abundance.tsv	MG592411.1	MG592565.1	100k_250bp	94858	FALSE	95064	0.997833	48	sipho	phageSet248	48	sipho	phageSet248	TRUE	TRUE	TRUE
FastViromeExplorer-final-sorted-abundance.tsv	MG592411.1	MG592571.1	100k_250bp	95064	FALSE	95064	1	48	sipho	phageSet248	48	sipho	phageSet248	TRUE	TRUE	TRUE
FastViromeExplorer-final-sorted-abundance.tsv	MG592411.1	MG592601.1	100k_250bp	43581	FALSE	95064	0.458439	48	sipho	phageSet248	48	sipho	phageSet248	TRUE	TRUE	TRUE
FastViromeExplorer-final-sorted-abundance.tsv	MG592411.1	MG592617.1	100k_250bp	51389	FALSE	95064	0.540573	48	sipho	phageSet248	48	sipho	phageSet248	TRUE	TRUE	TRUE
FastViromeExplorer-final-sorted-abundance.tsv	MG592411.1	MG592618.1	100k_250bp	43770	FALSE	95064	0.460427	48	sipho	phageSet248	48	sipho	phageSet248	TRUE	TRUE	TRUE
FastViromeExplorer-final-sorted-abundance.tsv	MG592411.1	MG592632.1	100k_250bp	94858	FALSE	95064	0.997833	48	sipho	phageSet248	48	sipho	phageSet248	TRUE	TRUE	TRUE
FastViromeExplorer-final-sorted-abundance.tsv	MG592411.1	MG592633.1	100k_250bp	95064	FALSE	95064	1	48	sipho	phageSet248	48	sipho	phageSet248	TRUE	TRUE	TRUE
FastViromeExplorer-final-sorted-abundance.tsv	MG592411.1	MG592635.1	100k_250bp	85567	FALSE	95064	0.900099	48	sipho	phageSet248	48	sipho	phageSet248	TRUE	TRUE	TRUE
FastViromeExplorer-final-sorted-abundance.tsv	MG592411.1	MG592636.1	100k_250bp	95059	FALSE	95064	0.999947	48	sipho	phageSet248	48	sipho	phageSet248	TRUE	TRUE	TRUE
FastViromeExplorer-final-sorted-abundance.tsv	MG592411.1	MG592638.1	100k_250bp	95064	FALSE	95064	1	48	sipho	phageSet248	48	sipho	phageSet248	TRUE	TRUE	TRUE
FastViromeExplorer-final-sorted-abundance.tsv	MG592411.1	MG592640.1	100k_250bp	95064	FALSE	95064	1	48	sipho	phageSet248	48	sipho	phageSet248	TRUE	TRUE	TRUE
FastViromeExplorer-final-sorted-abundance.tsv	MG592411.1	MG592642.1	100k_250bp	94856	FALSE	95064	0.997812	48	sipho	phageSet248	48	sipho	phageSet248	TRUE	TRUE	TRUE
FastViromeExplorer-final-sorted-abundance.tsv	MG592411.1	MG592645.1	100k_250bp	95064	FALSE	95064	1	48	sipho	phageSet248	48	sipho	phageSet248	TRUE	TRUE	TRUE
FastViromeExplorer-final-sorted-abundance.tsv	MG592411.1	MG592648.1	100k_250bp	95064	FALSE	95064	1	48	sipho	phageSet248	48	sipho	phageSet248	TRUE	TRUE	TRUE
FastViromeExplorer-final-sorted-abundance.tsv	MG592411.1	MG592649.1	100k_250bp	95064	FALSE	95064	1	48	sipho	phageSet248	48	sipho	phageSet248	TRUE	TRUE	TRUE
FastViromeExplorer-final-sorted-abundance.tsv	MG592411.1	MG592650.1	100k_250bp	95062	FALSE	95064	0.999979	48	sipho	phageSet248	48	sipho	phageSet248	TRUE	TRUE	TRUE
FastViromeExplorer-final-sorted-abundance.tsv	MG592411.1	MG592651.1	100k_250bp	84715	FALSE	95064	0.891136	48	sipho	phageSet248	48	sipho	phageSet248	TRUE	TRUE	TRUE
FastViromeExplorer-final-sorted-abundance.tsv	MG592411.1	MG592655.1	100k_250bp	36554	FALSE	95064	0.38452	48	sipho	phageSet248	48	sipho	phageSet248	TRUE	TRUE	TRUE
FastViromeExplorer-final-sorted-abundance.tsv	MG592412.1	NC_021070.1	100k_250bp	68327	FALSE	95032	0.718989	41	myo	phageSet248	41	myo	phageSet47	TRUE	TRUE	FALSE
FastViromeExplorer-final-sorted-abundance.tsv	MG592412.1	MG592412.1	100k_250bp	95032	TRUE	95032	1	41	myo	phageSet248	41	myo	phageSet248	TRUE	TRUE	TRUE
FastViromeExplorer-final-sorted-abundance.tsv	MG592412.1	MG592507.1	100k_250bp	95032	FALSE	95032	1	41	myo	phageSet248	41	myo	phageSet248	TRUE	TRUE	TRUE
FastViromeExplorer-final-sorted-abundance.tsv	MG592412.1	MG592513.1	100k_250bp	95032	FALSE	95032	1	41	myo	phageSet248	41	myo	phageSet248	TRUE	TRUE	TRUE
FastViromeExplorer-final-sorted-abundance.tsv	MG592412.1	MG592524.1	100k_250bp	95032	FALSE	95032	1	41	myo	phageSet248	41	myo	phageSet248	TRUE	TRUE	TRUE
FastViromeExplorer-final-sorted-abundance.tsv	MG592412.1	MG592527.1	100k_250bp	95032	FALSE	95032	1	41	myo	phageSet248	41	myo	phageSet248	TRUE	TRUE	TRUE
FastViromeExplorer-final-sorted-abundance.tsv	MG592412.1	MG592588.1	100k_250bp	95032	FALSE	95032	1	41	myo	phageSet248	41	myo	phageSet248	TRUE	TRUE	TRUE
FastViromeExplorer-final-sorted-abundance.tsv	MG592412.1	MG592589.1	100k_250bp	95032	FALSE	95032	1	41	myo	phageSet248	41	myo	phageSet248	TRUE	TRUE	TRUE
FastViromeExplorer-final-sorted-abundance.tsv	MG592413.1	MG592413.1	100k_250bp	94992	TRUE	94992	1	14	myo	phageSet248	14	myo	phageSet248	TRUE	TRUE	TRUE
FastViromeExplorer-final-sorted-abundance.tsv	MG592414.1	KT160311.1	100k_250bp	21025	FALSE	95044	0.221213	43	myo	phageSet248	43	myo	phageSet47	TRUE	TRUE	FALSE
FastViromeExplorer-final-sorted-abundance.tsv	MG592414.1	MG592392.1	100k_250bp	62730	FALSE	95044	0.66001	43	myo	phageSet248	43	myo	phageSet248	TRUE	TRUE	TRUE
FastViromeExplorer-final-sorted-abundance.tsv	MG592414.1	MG592401.1	100k_250bp	42008	FALSE	95044	0.441985	43	myo	phageSet248	43	myo	phageSet248	TRUE	TRUE	TRUE
FastViromeExplorer-final-sorted-abundance.tsv	MG592414.1	MG592414.1	100k_250bp	95044	TRUE	95044	1	43	myo	phageSet248	43	myo	phageSet248	TRUE	TRUE	TRUE
FastViromeExplorer-final-sorted-abundance.tsv	MG592414.1	MG592451.1	100k_250bp	42008	FALSE	95044	0.441985	43	myo	phageSet248	43	myo	phageSet248	TRUE	TRUE	TRUE
FastViromeExplorer-final-sorted-abundance.tsv	MG592414.1	MG592461.1	100k_250bp	34744	FALSE	95044	0.365557	43	myo	phageSet248	43	myo	phageSet248	TRUE	TRUE	TRUE
FastViromeExplorer-final-sorted-abundance.tsv	MG592414.1	MG592462.1	100k_250bp	13239	FALSE	95044	0.139293	43	myo	phageSet248	43	myo	phageSet248	TRUE	TRUE	TRUE
FastViromeExplorer-final-sorted-abundance.tsv	MG592414.1	MG592467.1	100k_250bp	42008	FALSE	95044	0.441985	43	myo	phageSet248	43	myo	phageSet248	TRUE	TRUE	TRUE
FastViromeExplorer-final-sorted-abundance.tsv	MG592414.1	MG592468.1	100k_250bp	42008	FALSE	95044	0.441985	43	myo	phageSet248	43	myo	phageSet248	TRUE	TRUE	TRUE
FastViromeExplorer-final-sorted-abundance.tsv	MG592414.1	MG592472.1	100k_250bp	44580	FALSE	95044	0.469046	43	myo	phageSet248	43	myo	phageSet248	TRUE	TRUE	TRUE
FastViromeExplorer-final-sorted-abundance.tsv	MG592414.1	MG592499.1	100k_250bp	44675	FALSE	95044	0.470045	43	myo	phageSet248	43	myo	phageSet248	TRUE	TRUE	TRUE
FastViromeExplorer-final-sorted-abundance.tsv	MG592414.1	MG592526.1	100k_250bp	38868	FALSE	95044	0.408947	43	myo	phageSet248	43	myo	phageSet248	TRUE	TRUE	TRUE
FastViromeExplorer-final-sorted-abundance.tsv	MG592414.1	MG592531.1	100k_250bp	43794	FALSE	95044	0.460776	43	myo	phageSet248	43	myo	phageSet248	TRUE	TRUE	TRUE
FastViromeExplorer-final-sorted-abundance.tsv	MG592414.1	MG592541.1	100k_250bp	46419	FALSE	95044	0.488395	43	myo	phageSet248	43	myo	phageSet248	TRUE	TRUE	TRUE
FastViromeExplorer-final-sorted-abundance.tsv	MG592414.1	MG592542.1	100k_250bp	39592	FALSE	95044	0.416565	43	myo	phageSet248	43	myo	phageSet248	TRUE	TRUE	TRUE
FastViromeExplorer-final-sorted-abundance.tsv	MG592414.1	MG592547.1	100k_250bp	44075	FALSE	95044	0.463733	43	myo	phageSet248	43	myo	phageSet248	TRUE	TRUE	TRUE
FastViromeExplorer-final-sorted-abundance.tsv	MG592414.1	MG592561.1	100k_250bp	47796	FALSE	95044	0.502883	43	myo	phageSet248	43	myo	phageSet248	TRUE	TRUE	TRUE
FastViromeExplorer-final-sorted-abundance.tsv	MG592414.1	MG592572.1	100k_250bp	36206	FALSE	95044	0.380939	43	myo	phageSet248	43	myo	phageSet248	TRUE	TRUE	TRUE
FastViromeExplorer-final-sorted-abundance.tsv	MG592414.1	MG592590.1	100k_250bp	40260	FALSE	95044	0.423593	43	myo	phageSet248	43	myo	phageSet248	TRUE	TRUE	TRUE
FastViromeExplorer-final-sorted-abundance.tsv	MG592414.1	MG592592.1	100k_250bp	40285	FALSE	95044	0.423856	43	myo	phageSet248	43	myo	phageSet248	TRUE	TRUE	TRUE
FastViromeExplorer-final-sorted-abundance.tsv	MG592414.1	MG592611.1	100k_250bp	45724	FALSE	95044	0.481082	43	myo	phageSet248	43	myo	phageSet248	TRUE	TRUE	TRUE
FastViromeExplorer-final-sorted-abundance.tsv	MG592415.1	MG592415.1	100k_250bp	94972	TRUE	94972	1	7	myo	phageSet248	7	myo	phageSet248	TRUE	TRUE	TRUE
FastViromeExplorer-final-sorted-abundance.tsv	MG592416.1	MG592397.1	100k_250bp	57137	FALSE	95076	0.600961	48	sipho	phageSet248	48	sipho	phageSet248	TRUE	TRUE	TRUE
FastViromeExplorer-final-sorted-abundance.tsv	MG592416.1	MG592406.1	100k_250bp	51071	FALSE	95076	0.53716	48	sipho	phageSet248	48	sipho	phageSet248	TRUE	TRUE	TRUE
FastViromeExplorer-final-sorted-abundance.tsv	MG592416.1	MG592407.1	100k_250bp	51389	FALSE	95076	0.540504	48	sipho	phageSet248	48	sipho	phageSet248	TRUE	TRUE	TRUE
FastViromeExplorer-final-sorted-abundance.tsv	MG592416.1	MG592408.1	100k_250bp	52775	FALSE	95076	0.555082	48	sipho	phageSet248	48	sipho	phageSet248	TRUE	TRUE	TRUE
FastViromeExplorer-final-sorted-abundance.tsv	MG592416.1	MG592411.1	100k_250bp	40803	FALSE	95076	0.429162	48	sipho	phageSet248	48	sipho	phageSet248	TRUE	TRUE	TRUE
FastViromeExplorer-final-sorted-abundance.tsv	MG592416.1	MG592416.1	100k_250bp	95076	TRUE	95076	1	48	sipho	phageSet248	48	sipho	phageSet248	TRUE	TRUE	TRUE
FastViromeExplorer-final-sorted-abundance.tsv	MG592416.1	MG592417.1	100k_250bp	51947	FALSE	95076	0.546373	48	sipho	phageSet248	48	sipho	phageSet248	TRUE	TRUE	TRUE
FastViromeExplorer-final-sorted-abundance.tsv	MG592416.1	MG592428.1	100k_250bp	60725	FALSE	95076	0.6387	48	sipho	phageSet248	48	sipho	phageSet248	TRUE	TRUE	TRUE
FastViromeExplorer-final-sorted-abundance.tsv	MG592416.1	MG592463.1	100k_250bp	45585	FALSE	95076	0.479459	48	sipho	phageSet248	48	sipho	phageSet248	TRUE	TRUE	TRUE
FastViromeExplorer-final-sorted-abundance.tsv	MG592416.1	MG592464.1	100k_250bp	57137	FALSE	95076	0.600961	48	sipho	phageSet248	48	sipho	phageSet248	TRUE	TRUE	TRUE
FastViromeExplorer-final-sorted-abundance.tsv	MG592416.1	MG592471.1	100k_250bp	57137	FALSE	95076	0.600961	48	sipho	phageSet248	48	sipho	phageSet248	TRUE	TRUE	TRUE
FastViromeExplorer-final-sorted-abundance.tsv	MG592416.1	MG592475.1	100k_250bp	65032	FALSE	95076	0.684	48	sipho	phageSet248	48	sipho	phageSet248	TRUE	TRUE	TRUE
FastViromeExplorer-final-sorted-abundance.tsv	MG592416.1	MG592476.1	100k_250bp	48085	FALSE	95076	0.505753	48	sipho	phageSet248	48	sipho	phageSet248	TRUE	TRUE	TRUE
FastViromeExplorer-final-sorted-abundance.tsv	MG592416.1	MG592492.1	100k_250bp	52222	FALSE	95076	0.549266	48	sipho	phageSet248	48	sipho	phageSet248	TRUE	TRUE	TRUE
FastViromeExplorer-final-sorted-abundance.tsv	MG592416.1	MG592528.1	100k_250bp	52204	FALSE	95076	0.549077	48	sipho	phageSet248	48	sipho	phageSet248	TRUE	TRUE	TRUE
FastViromeExplorer-final-sorted-abundance.tsv	MG592416.1	MG592538.1	100k_250bp	45721	FALSE	95076	0.480889	48	sipho	phageSet248	48	sipho	phageSet248	TRUE	TRUE	TRUE
FastViromeExplorer-final-sorted-abundance.tsv	MG592416.1	MG592563.1	100k_250bp	41020	FALSE	95076	0.431444	48	sipho	phageSet248	48	sipho	phageSet248	TRUE	TRUE	TRUE
FastViromeExplorer-final-sorted-abundance.tsv	MG592416.1	MG592564.1	100k_250bp	41976	FALSE	95076	0.441499	48	sipho	phageSet248	48	sipho	phageSet248	TRUE	TRUE	TRUE
FastViromeExplorer-final-sorted-abundance.tsv	MG592416.1	MG592565.1	100k_250bp	40888	FALSE	95076	0.430056	48	sipho	phageSet248	48	sipho	phageSet248	TRUE	TRUE	TRUE
FastViromeExplorer-final-sorted-abundance.tsv	MG592416.1	MG592571.1	100k_250bp	40803	FALSE	95076	0.429162	48	sipho	phageSet248	48	sipho	phageSet248	TRUE	TRUE	TRUE
FastViromeExplorer-final-sorted-abundance.tsv	MG592416.1	MG592601.1	100k_250bp	51338	FALSE	95076	0.539968	48	sipho	phageSet248	48	sipho	phageSet248	TRUE	TRUE	TRUE
FastViromeExplorer-final-sorted-abundance.tsv	MG592416.1	MG592617.1	100k_250bp	50278	FALSE	95076	0.528819	48	sipho	phageSet248	48	sipho	phageSet248	TRUE	TRUE	TRUE
FastViromeExplorer-final-sorted-abundance.tsv	MG592416.1	MG592618.1	100k_250bp	41060	FALSE	95076	0.431865	48	sipho	phageSet248	48	sipho	phageSet248	TRUE	TRUE	TRUE
FastViromeExplorer-final-sorted-abundance.tsv	MG592416.1	MG592632.1	100k_250bp	40888	FALSE	95076	0.430056	48	sipho	phageSet248	48	sipho	phageSet248	TRUE	TRUE	TRUE
FastViromeExplorer-final-sorted-abundance.tsv	MG592416.1	MG592633.1	100k_250bp	41114	FALSE	95076	0.432433	48	sipho	phageSet248	48	sipho	phageSet248	TRUE	TRUE	TRUE
FastViromeExplorer-final-sorted-abundance.tsv	MG592416.1	MG592635.1	100k_250bp	41976	FALSE	95076	0.441499	48	sipho	phageSet248	48	sipho	phageSet248	TRUE	TRUE	TRUE
FastViromeExplorer-final-sorted-abundance.tsv	MG592416.1	MG592636.1	100k_250bp	41041	FALSE	95076	0.431665	48	sipho	phageSet248	48	sipho	phageSet248	TRUE	TRUE	TRUE
FastViromeExplorer-final-sorted-abundance.tsv	MG592416.1	MG592638.1	100k_250bp	41109	FALSE	95076	0.43238	48	sipho	phageSet248	48	sipho	phageSet248	TRUE	TRUE	TRUE
FastViromeExplorer-final-sorted-abundance.tsv	MG592416.1	MG592640.1	100k_250bp	40803	FALSE	95076	0.429162	48	sipho	phageSet248	48	sipho	phageSet248	TRUE	TRUE	TRUE
FastViromeExplorer-final-sorted-abundance.tsv	MG592416.1	MG592642.1	100k_250bp	40800	FALSE	95076	0.42913	48	sipho	phageSet248	48	sipho	phageSet248	TRUE	TRUE	TRUE
FastViromeExplorer-final-sorted-abundance.tsv	MG592416.1	MG592645.1	100k_250bp	41109	FALSE	95076	0.43238	48	sipho	phageSet248	48	sipho	phageSet248	TRUE	TRUE	TRUE
FastViromeExplorer-final-sorted-abundance.tsv	MG592416.1	MG592648.1	100k_250bp	40803	FALSE	95076	0.429162	48	sipho	phageSet248	48	sipho	phageSet248	TRUE	TRUE	TRUE
FastViromeExplorer-final-sorted-abundance.tsv	MG592416.1	MG592649.1	100k_250bp	40803	FALSE	95076	0.429162	48	sipho	phageSet248	48	sipho	phageSet248	TRUE	TRUE	TRUE
FastViromeExplorer-final-sorted-abundance.tsv	MG592416.1	MG592650.1	100k_250bp	41020	FALSE	95076	0.431444	48	sipho	phageSet248	48	sipho	phageSet248	TRUE	TRUE	TRUE
FastViromeExplorer-final-sorted-abundance.tsv	MG592416.1	MG592651.1	100k_250bp	40632	FALSE	95076	0.427363	48	sipho	phageSet248	48	sipho	phageSet248	TRUE	TRUE	TRUE
FastViromeExplorer-final-sorted-abundance.tsv	MG592416.1	MG592655.1	100k_250bp	51044	FALSE	95076	0.536876	48	sipho	phageSet248	48	sipho	phageSet248	TRUE	TRUE	TRUE
FastViromeExplorer-final-sorted-abundance.tsv	MG592417.1	MG592397.1	100k_250bp	64789	FALSE	95044	0.681674	48	sipho	phageSet248	48	sipho	phageSet248	TRUE	TRUE	TRUE
FastViromeExplorer-final-sorted-abundance.tsv	MG592417.1	MG592406.1	100k_250bp	59248	FALSE	95044	0.623374	48	sipho	phageSet248	48	sipho	phageSet248	TRUE	TRUE	TRUE
FastViromeExplorer-final-sorted-abundance.tsv	MG592417.1	MG592407.1	100k_250bp	61463	FALSE	95044	0.646679	48	sipho	phageSet248	48	sipho	phageSet248	TRUE	TRUE	TRUE
FastViromeExplorer-final-sorted-abundance.tsv	MG592417.1	MG592408.1	100k_250bp	68701	FALSE	95044	0.722834	48	sipho	phageSet248	48	sipho	phageSet248	TRUE	TRUE	TRUE
FastViromeExplorer-final-sorted-abundance.tsv	MG592417.1	MG592411.1	100k_250bp	37293	FALSE	95044	0.392376	48	sipho	phageSet248	48	sipho	phageSet248	TRUE	TRUE	TRUE
FastViromeExplorer-final-sorted-abundance.tsv	MG592417.1	MG592416.1	100k_250bp	49776	FALSE	95044	0.523715	48	sipho	phageSet248	48	sipho	phageSet248	TRUE	TRUE	TRUE
FastViromeExplorer-final-sorted-abundance.tsv	MG592417.1	MG592417.1	100k_250bp	95044	TRUE	95044	1	48	sipho	phageSet248	48	sipho	phageSet248	TRUE	TRUE	TRUE
FastViromeExplorer-final-sorted-abundance.tsv	MG592417.1	MG592428.1	100k_250bp	56596	FALSE	95044	0.595472	48	sipho	phageSet248	48	sipho	phageSet248	TRUE	TRUE	TRUE
FastViromeExplorer-final-sorted-abundance.tsv	MG592417.1	MG592463.1	100k_250bp	72031	FALSE	95044	0.75787	48	sipho	phageSet248	48	sipho	phageSet248	TRUE	TRUE	TRUE
FastViromeExplorer-final-sorted-abundance.tsv	MG592417.1	MG592464.1	100k_250bp	64789	FALSE	95044	0.681674	48	sipho	phageSet248	48	sipho	phageSet248	TRUE	TRUE	TRUE
FastViromeExplorer-final-sorted-abundance.tsv	MG592417.1	MG592471.1	100k_250bp	64789	FALSE	95044	0.681674	48	sipho	phageSet248	48	sipho	phageSet248	TRUE	TRUE	TRUE
FastViromeExplorer-final-sorted-abundance.tsv	MG592417.1	MG592475.1	100k_250bp	45808	FALSE	95044	0.481966	48	sipho	phageSet248	48	sipho	phageSet248	TRUE	TRUE	TRUE
FastViromeExplorer-final-sorted-abundance.tsv	MG592417.1	MG592476.1	100k_250bp	58030	FALSE	95044	0.610559	48	sipho	phageSet248	48	sipho	phageSet248	TRUE	TRUE	TRUE
FastViromeExplorer-final-sorted-abundance.tsv	MG592417.1	MG592492.1	100k_250bp	60059	FALSE	95044	0.631907	48	sipho	phageSet248	48	sipho	phageSet248	TRUE	TRUE	TRUE
FastViromeExplorer-final-sorted-abundance.tsv	MG592417.1	MG592528.1	100k_250bp	61396	FALSE	95044	0.645974	48	sipho	phageSet248	48	sipho	phageSet248	TRUE	TRUE	TRUE
FastViromeExplorer-final-sorted-abundance.tsv	MG592417.1	MG592538.1	100k_250bp	40821	FALSE	95044	0.429496	48	sipho	phageSet248	48	sipho	phageSet248	TRUE	TRUE	TRUE
FastViromeExplorer-final-sorted-abundance.tsv	MG592417.1	MG592563.1	100k_250bp	37535	FALSE	95044	0.394922	48	sipho	phageSet248	48	sipho	phageSet248	TRUE	TRUE	TRUE
FastViromeExplorer-final-sorted-abundance.tsv	MG592417.1	MG592564.1	100k_250bp	42575	FALSE	95044	0.44795	48	sipho	phageSet248	48	sipho	phageSet248	TRUE	TRUE	TRUE
FastViromeExplorer-final-sorted-abundance.tsv	MG592417.1	MG592565.1	100k_250bp	36833	FALSE	95044	0.387536	48	sipho	phageSet248	48	sipho	phageSet248	TRUE	TRUE	TRUE
FastViromeExplorer-final-sorted-abundance.tsv	MG592417.1	MG592571.1	100k_250bp	37293	FALSE	95044	0.392376	48	sipho	phageSet248	48	sipho	phageSet248	TRUE	TRUE	TRUE
FastViromeExplorer-final-sorted-abundance.tsv	MG592417.1	MG592601.1	100k_250bp	60997	FALSE	95044	0.641776	48	sipho	phageSet248	48	sipho	phageSet248	TRUE	TRUE	TRUE
FastViromeExplorer-final-sorted-abundance.tsv	MG592417.1	MG592617.1	100k_250bp	36446	FALSE	95044	0.383465	48	sipho	phageSet248	48	sipho	phageSet248	TRUE	TRUE	TRUE
FastViromeExplorer-final-sorted-abundance.tsv	MG592417.1	MG592618.1	100k_250bp	45150	FALSE	95044	0.475043	48	sipho	phageSet248	48	sipho	phageSet248	TRUE	TRUE	TRUE
FastViromeExplorer-final-sorted-abundance.tsv	MG592417.1	MG592632.1	100k_250bp	36833	FALSE	95044	0.387536	48	sipho	phageSet248	48	sipho	phageSet248	TRUE	TRUE	TRUE
FastViromeExplorer-final-sorted-abundance.tsv	MG592417.1	MG592633.1	100k_250bp	37253	FALSE	95044	0.391955	48	sipho	phageSet248	48	sipho	phageSet248	TRUE	TRUE	TRUE
FastViromeExplorer-final-sorted-abundance.tsv	MG592417.1	MG592635.1	100k_250bp	42575	FALSE	95044	0.44795	48	sipho	phageSet248	48	sipho	phageSet248	TRUE	TRUE	TRUE
FastViromeExplorer-final-sorted-abundance.tsv	MG592417.1	MG592636.1	100k_250bp	37416	FALSE	95044	0.39367	48	sipho	phageSet248	48	sipho	phageSet248	TRUE	TRUE	TRUE
FastViromeExplorer-final-sorted-abundance.tsv	MG592417.1	MG592638.1	100k_250bp	37111	FALSE	95044	0.390461	48	sipho	phageSet248	48	sipho	phageSet248	TRUE	TRUE	TRUE
FastViromeExplorer-final-sorted-abundance.tsv	MG592417.1	MG592640.1	100k_250bp	37293	FALSE	95044	0.392376	48	sipho	phageSet248	48	sipho	phageSet248	TRUE	TRUE	TRUE
FastViromeExplorer-final-sorted-abundance.tsv	MG592417.1	MG592642.1	100k_250bp	37115	FALSE	95044	0.390503	48	sipho	phageSet248	48	sipho	phageSet248	TRUE	TRUE	TRUE
FastViromeExplorer-final-sorted-abundance.tsv	MG592417.1	MG592645.1	100k_250bp	37111	FALSE	95044	0.390461	48	sipho	phageSet248	48	sipho	phageSet248	TRUE	TRUE	TRUE
FastViromeExplorer-final-sorted-abundance.tsv	MG592417.1	MG592648.1	100k_250bp	37293	FALSE	95044	0.392376	48	sipho	phageSet248	48	sipho	phageSet248	TRUE	TRUE	TRUE
FastViromeExplorer-final-sorted-abundance.tsv	MG592417.1	MG592649.1	100k_250bp	37293	FALSE	95044	0.392376	48	sipho	phageSet248	48	sipho	phageSet248	TRUE	TRUE	TRUE
FastViromeExplorer-final-sorted-abundance.tsv	MG592417.1	MG592650.1	100k_250bp	37394	FALSE	95044	0.393439	48	sipho	phageSet248	48	sipho	phageSet248	TRUE	TRUE	TRUE
FastViromeExplorer-final-sorted-abundance.tsv	MG592417.1	MG592651.1	100k_250bp	44451	FALSE	95044	0.467689	48	sipho	phageSet248	48	sipho	phageSet248	TRUE	TRUE	TRUE
FastViromeExplorer-final-sorted-abundance.tsv	MG592417.1	MG592655.1	100k_250bp	63768	FALSE	95044	0.670931	48	sipho	phageSet248	48	sipho	phageSet248	TRUE	TRUE	TRUE
FastViromeExplorer-final-sorted-abundance.tsv	MG592418.1	MG592399.1	100k_250bp	75878	FALSE	94972	0.798951	36	podo	phageSet248	36	podo	phageSet248	TRUE	TRUE	TRUE
FastViromeExplorer-final-sorted-abundance.tsv	MG592418.1	MG592418.1	100k_250bp	94972	TRUE	94972	1	36	podo	phageSet248	36	podo	phageSet248	TRUE	TRUE	TRUE
FastViromeExplorer-final-sorted-abundance.tsv	MG592418.1	MG592511.1	100k_250bp	94556	FALSE	94972	0.99562	36	podo	phageSet248	36	podo	phageSet248	TRUE	TRUE	TRUE
FastViromeExplorer-final-sorted-abundance.tsv	MG592418.1	MG592579.1	100k_250bp	91578	FALSE	94972	0.964263	36	podo	phageSet248	36	podo	phageSet248	TRUE	TRUE	TRUE
FastViromeExplorer-final-sorted-abundance.tsv	MG592420.1	MG592390.1	100k_250bp	65890	FALSE	95060	0.693141	11	podo	phageSet248	11	podo	phageSet248	TRUE	TRUE	TRUE
FastViromeExplorer-final-sorted-abundance.tsv	MG592420.1	MG592420.1	100k_250bp	95060	TRUE	95060	1	11	podo	phageSet248	11	podo	phageSet248	TRUE	TRUE	TRUE
FastViromeExplorer-final-sorted-abundance.tsv	MG592420.1	MG592423.1	100k_250bp	69855	FALSE	95060	0.734852	11	podo	phageSet248	11	podo	phageSet248	TRUE	TRUE	TRUE
FastViromeExplorer-final-sorted-abundance.tsv	MG592420.1	MG592439.1	100k_250bp	66965	FALSE	95060	0.70445	11	podo	phageSet248	11	podo	phageSet248	TRUE	TRUE	TRUE
FastViromeExplorer-final-sorted-abundance.tsv	MG592420.1	MG592444.1	100k_250bp	65365	FALSE	95060	0.687618	11	podo	phageSet248	11	podo	phageSet248	TRUE	TRUE	TRUE
FastViromeExplorer-final-sorted-abundance.tsv	MG592420.1	MG592454.1	100k_250bp	70748	FALSE	95060	0.744246	11	podo	phageSet248	11	podo	phageSet248	TRUE	TRUE	TRUE
FastViromeExplorer-final-sorted-abundance.tsv	MG592420.1	MG592465.1	100k_250bp	75248	FALSE	95060	0.791584	11	podo	phageSet248	11	podo	phageSet248	TRUE	TRUE	TRUE
FastViromeExplorer-final-sorted-abundance.tsv	MG592420.1	MG592466.1	100k_250bp	72851	FALSE	95060	0.766369	11	podo	phageSet248	11	podo	phageSet248	TRUE	TRUE	TRUE
FastViromeExplorer-final-sorted-abundance.tsv	MG592420.1	MG592515.1	100k_250bp	23137	FALSE	95060	0.243394	11	podo	phageSet248	18	sipho	phageSet248	FALSE	FALSE	TRUE
FastViromeExplorer-final-sorted-abundance.tsv	MG592421.1	MG592391.1	100k_250bp	94989	FALSE	94996	0.999926	8	sipho	phageSet248	8	sipho	phageSet248	TRUE	TRUE	TRUE
FastViromeExplorer-final-sorted-abundance.tsv	MG592421.1	MG592421.1	100k_250bp	94996	TRUE	94996	1	8	sipho	phageSet248	8	sipho	phageSet248	TRUE	TRUE	TRUE
FastViromeExplorer-final-sorted-abundance.tsv	MG592421.1	MG592436.1	100k_250bp	94847	FALSE	94996	0.998432	8	sipho	phageSet248	8	sipho	phageSet248	TRUE	TRUE	TRUE
FastViromeExplorer-final-sorted-abundance.tsv	MG592421.1	MG592443.1	100k_250bp	94847	FALSE	94996	0.998432	8	sipho	phageSet248	8	sipho	phageSet248	TRUE	TRUE	TRUE
FastViromeExplorer-final-sorted-abundance.tsv	MG592421.1	MG592445.1	100k_250bp	94847	FALSE	94996	0.998432	8	sipho	phageSet248	8	sipho	phageSet248	TRUE	TRUE	TRUE
FastViromeExplorer-final-sorted-abundance.tsv	MG592421.1	MG592449.1	100k_250bp	94847	FALSE	94996	0.998432	8	sipho	phageSet248	8	sipho	phageSet248	TRUE	TRUE	TRUE
FastViromeExplorer-final-sorted-abundance.tsv	MG592421.1	MG592661.1	100k_250bp	74884	FALSE	94996	0.788286	8	sipho	phageSet248	8	sipho	phageSet248	TRUE	TRUE	TRUE
FastViromeExplorer-final-sorted-abundance.tsv	MG592422.1	MG592390.1	100k_250bp	21958	FALSE	94894	0.231395	14	myo	phageSet248	11	podo	phageSet248	FALSE	FALSE	TRUE
FastViromeExplorer-final-sorted-abundance.tsv	MG592422.1	MG592400.1	100k_250bp	67923	FALSE	94894	0.715778	14	myo	phageSet248	14	myo	phageSet248	TRUE	TRUE	TRUE
FastViromeExplorer-final-sorted-abundance.tsv	MG592422.1	MG592422.1	100k_250bp	94894	TRUE	94894	1	14	myo	phageSet248	14	myo	phageSet248	TRUE	TRUE	TRUE
FastViromeExplorer-final-sorted-abundance.tsv	MG592422.1	MG592423.1	100k_250bp	23474	FALSE	94894	0.247371	14	myo	phageSet248	11	podo	phageSet248	FALSE	FALSE	TRUE
FastViromeExplorer-final-sorted-abundance.tsv	MG592422.1	MG592425.1	100k_250bp	70044	FALSE	94894	0.738129	14	myo	phageSet248	14	myo	phageSet248	TRUE	TRUE	TRUE
FastViromeExplorer-final-sorted-abundance.tsv	MG592422.1	MG592434.1	100k_250bp	26237	FALSE	94894	0.276487	14	myo	phageSet248	14	myo	phageSet248	TRUE	TRUE	TRUE
FastViromeExplorer-final-sorted-abundance.tsv	MG592422.1	MG592439.1	100k_250bp	21618	FALSE	94894	0.227812	14	myo	phageSet248	11	podo	phageSet248	FALSE	FALSE	TRUE
FastViromeExplorer-final-sorted-abundance.tsv	MG592422.1	MG592444.1	100k_250bp	23533	FALSE	94894	0.247992	14	myo	phageSet248	11	podo	phageSet248	FALSE	FALSE	TRUE
FastViromeExplorer-final-sorted-abundance.tsv	MG592422.1	MG592448.1	100k_250bp	65737	FALSE	94894	0.692741	14	myo	phageSet248	14	myo	phageSet248	TRUE	TRUE	TRUE
FastViromeExplorer-final-sorted-abundance.tsv	MG592422.1	MG592454.1	100k_250bp	19190	FALSE	94894	0.202226	14	myo	phageSet248	11	podo	phageSet248	FALSE	FALSE	TRUE
FastViromeExplorer-final-sorted-abundance.tsv	MG592422.1	MG592466.1	100k_250bp	21794	FALSE	94894	0.229667	14	myo	phageSet248	11	podo	phageSet248	FALSE	FALSE	TRUE
FastViromeExplorer-final-sorted-abundance.tsv	MG592422.1	MG592486.1	100k_250bp	72348	FALSE	94894	0.762409	14	myo	phageSet248	14	myo	phageSet248	TRUE	TRUE	TRUE
FastViromeExplorer-final-sorted-abundance.tsv	MG592422.1	MG592515.1	100k_250bp	20910	FALSE	94894	0.220351	14	myo	phageSet248	18	sipho	phageSet248	FALSE	FALSE	TRUE
FastViromeExplorer-final-sorted-abundance.tsv	MG592422.1	MG592665.1	100k_250bp	18090	FALSE	94894	0.190634	14	myo	phageSet248	47	sipho	phageSet248	FALSE	FALSE	TRUE
FastViromeExplorer-final-sorted-abundance.tsv	MG592423.1	MG592390.1	100k_250bp	73364	FALSE	94989	0.772342	11	podo	phageSet248	11	podo	phageSet248	TRUE	TRUE	TRUE
FastViromeExplorer-final-sorted-abundance.tsv	MG592423.1	MG592420.1	100k_250bp	69939	FALSE	94989	0.736285	11	podo	phageSet248	11	podo	phageSet248	TRUE	TRUE	TRUE
FastViromeExplorer-final-sorted-abundance.tsv	MG592423.1	MG592423.1	100k_250bp	94989	TRUE	94989	1	11	podo	phageSet248	11	podo	phageSet248	TRUE	TRUE	TRUE
FastViromeExplorer-final-sorted-abundance.tsv	MG592423.1	MG592439.1	100k_250bp	76345	FALSE	94989	0.803725	11	podo	phageSet248	11	podo	phageSet248	TRUE	TRUE	TRUE
FastViromeExplorer-final-sorted-abundance.tsv	MG592423.1	MG592444.1	100k_250bp	73125	FALSE	94989	0.769826	11	podo	phageSet248	11	podo	phageSet248	TRUE	TRUE	TRUE
FastViromeExplorer-final-sorted-abundance.tsv	MG592423.1	MG592454.1	100k_250bp	71512	FALSE	94989	0.752845	11	podo	phageSet248	11	podo	phageSet248	TRUE	TRUE	TRUE
FastViromeExplorer-final-sorted-abundance.tsv	MG592423.1	MG592465.1	100k_250bp	72754	FALSE	94989	0.76592	11	podo	phageSet248	11	podo	phageSet248	TRUE	TRUE	TRUE
FastViromeExplorer-final-sorted-abundance.tsv	MG592423.1	MG592466.1	100k_250bp	77878	FALSE	94989	0.819863	11	podo	phageSet248	11	podo	phageSet248	TRUE	TRUE	TRUE
FastViromeExplorer-final-sorted-abundance.tsv	MG592424.1	MG592394.1	100k_250bp	94992	FALSE	94992	1	17	auto	phageSet248	17	auto	phageSet248	TRUE	TRUE	TRUE
FastViromeExplorer-final-sorted-abundance.tsv	MG592424.1	MG592396.1	100k_250bp	94992	FALSE	94992	1	17	auto	phageSet248	17	auto	phageSet248	TRUE	TRUE	TRUE
FastViromeExplorer-final-sorted-abundance.tsv	MG592424.1	MG592402.1	100k_250bp	2405	FALSE	94992	0.0253179	17	auto	phageSet248	17	auto	phageSet248	TRUE	TRUE	TRUE
FastViromeExplorer-final-sorted-abundance.tsv	MG592424.1	MG592424.1	100k_250bp	94992	TRUE	94992	1	17	auto	phageSet248	17	auto	phageSet248	TRUE	TRUE	TRUE
FastViromeExplorer-final-sorted-abundance.tsv	MG592424.1	MG592426.1	100k_250bp	4608	FALSE	94992	0.0485093	17	auto	phageSet248	17	auto	phageSet248	TRUE	TRUE	TRUE
FastViromeExplorer-final-sorted-abundance.tsv	MG592424.1	MG592427.1	100k_250bp	4608	FALSE	94992	0.0485093	17	auto	phageSet248	17	auto	phageSet248	TRUE	TRUE	TRUE
FastViromeExplorer-final-sorted-abundance.tsv	MG592424.1	MG592430.1	100k_250bp	12996	FALSE	94992	0.136812	17	auto	phageSet248	17	auto	phageSet248	TRUE	TRUE	TRUE
FastViromeExplorer-final-sorted-abundance.tsv	MG592424.1	MG592437.1	100k_250bp	6854	FALSE	94992	0.0721534	17	auto	phageSet248	17	auto	phageSet248	TRUE	TRUE	TRUE
FastViromeExplorer-final-sorted-abundance.tsv	MG592424.1	MG592440.1	100k_250bp	94992	FALSE	94992	1	17	auto	phageSet248	17	auto	phageSet248	TRUE	TRUE	TRUE
FastViromeExplorer-final-sorted-abundance.tsv	MG592424.1	MG592446.1	100k_250bp	94992	FALSE	94992	1	17	auto	phageSet248	17	auto	phageSet248	TRUE	TRUE	TRUE
FastViromeExplorer-final-sorted-abundance.tsv	MG592424.1	MG592469.1	100k_250bp	6850	FALSE	94992	0.0721113	17	auto	phageSet248	17	auto	phageSet248	TRUE	TRUE	TRUE
FastViromeExplorer-final-sorted-abundance.tsv	MG592424.1	MG592474.1	100k_250bp	12996	FALSE	94992	0.136812	17	auto	phageSet248	17	auto	phageSet248	TRUE	TRUE	TRUE
FastViromeExplorer-final-sorted-abundance.tsv	MG592424.1	MG592480.1	100k_250bp	12996	FALSE	94992	0.136812	17	auto	phageSet248	17	auto	phageSet248	TRUE	TRUE	TRUE
FastViromeExplorer-final-sorted-abundance.tsv	MG592424.1	MG592500.1	100k_250bp	94992	FALSE	94992	1	17	auto	phageSet248	17	auto	phageSet248	TRUE	TRUE	TRUE
FastViromeExplorer-final-sorted-abundance.tsv	MG592424.1	MG592663.1	100k_250bp	94992	FALSE	94992	1	17	auto	phageSet248	17	auto	phageSet248	TRUE	TRUE	TRUE
FastViromeExplorer-final-sorted-abundance.tsv	MG592425.1	MG592390.1	100k_250bp	22893	FALSE	94991	0.241002	14	myo	phageSet248	11	podo	phageSet248	FALSE	FALSE	TRUE
FastViromeExplorer-final-sorted-abundance.tsv	MG592425.1	MG592400.1	100k_250bp	71491	FALSE	94991	0.752608	14	myo	phageSet248	14	myo	phageSet248	TRUE	TRUE	TRUE
FastViromeExplorer-final-sorted-abundance.tsv	MG592425.1	MG592422.1	100k_250bp	68177	FALSE	94991	0.717721	14	myo	phageSet248	14	myo	phageSet248	TRUE	TRUE	TRUE
FastViromeExplorer-final-sorted-abundance.tsv	MG592425.1	MG592425.1	100k_250bp	94991	TRUE	94991	1	14	myo	phageSet248	14	myo	phageSet248	TRUE	TRUE	TRUE
FastViromeExplorer-final-sorted-abundance.tsv	MG592425.1	MG592434.1	100k_250bp	23562	FALSE	94991	0.248045	14	myo	phageSet248	14	myo	phageSet248	TRUE	TRUE	TRUE
FastViromeExplorer-final-sorted-abundance.tsv	MG592425.1	MG592444.1	100k_250bp	23737	FALSE	94991	0.249887	14	myo	phageSet248	11	podo	phageSet248	FALSE	FALSE	TRUE
FastViromeExplorer-final-sorted-abundance.tsv	MG592425.1	MG592448.1	100k_250bp	72269	FALSE	94991	0.760798	14	myo	phageSet248	14	myo	phageSet248	TRUE	TRUE	TRUE
FastViromeExplorer-final-sorted-abundance.tsv	MG592425.1	MG592454.1	100k_250bp	20561	FALSE	94991	0.216452	14	myo	phageSet248	11	podo	phageSet248	FALSE	FALSE	TRUE
FastViromeExplorer-final-sorted-abundance.tsv	MG592425.1	MG592486.1	100k_250bp	73729	FALSE	94991	0.776168	14	myo	phageSet248	14	myo	phageSet248	TRUE	TRUE	TRUE
FastViromeExplorer-final-sorted-abundance.tsv	MG592425.1	MG592515.1	100k_250bp	21784	FALSE	94991	0.229327	14	myo	phageSet248	18	sipho	phageSet248	FALSE	FALSE	TRUE
FastViromeExplorer-final-sorted-abundance.tsv	MG592425.1	MG592665.1	100k_250bp	18360	FALSE	94991	0.193281	14	myo	phageSet248	47	sipho	phageSet248	FALSE	FALSE	TRUE
FastViromeExplorer-final-sorted-abundance.tsv	MG592426.1	MG592394.1	100k_250bp	2406	FALSE	94924	0.0253466	17	auto	phageSet248	17	auto	phageSet248	TRUE	TRUE	TRUE
FastViromeExplorer-final-sorted-abundance.tsv	MG592426.1	MG592396.1	100k_250bp	2408	FALSE	94924	0.0253677	17	auto	phageSet248	17	auto	phageSet248	TRUE	TRUE	TRUE
FastViromeExplorer-final-sorted-abundance.tsv	MG592426.1	MG592402.1	100k_250bp	24330	FALSE	94924	0.25631	17	auto	phageSet248	17	auto	phageSet248	TRUE	TRUE	TRUE
FastViromeExplorer-final-sorted-abundance.tsv	MG592426.1	MG592424.1	100k_250bp	2406	FALSE	94924	0.0253466	17	auto	phageSet248	17	auto	phageSet248	TRUE	TRUE	TRUE
FastViromeExplorer-final-sorted-abundance.tsv	MG592426.1	MG592426.1	100k_250bp	94924	TRUE	94924	1	17	auto	phageSet248	17	auto	phageSet248	TRUE	TRUE	TRUE
FastViromeExplorer-final-sorted-abundance.tsv	MG592426.1	MG592427.1	100k_250bp	94924	FALSE	94924	1	17	auto	phageSet248	17	auto	phageSet248	TRUE	TRUE	TRUE
FastViromeExplorer-final-sorted-abundance.tsv	MG592426.1	MG592430.1	100k_250bp	93136	FALSE	94924	0.981164	17	auto	phageSet248	17	auto	phageSet248	TRUE	TRUE	TRUE
FastViromeExplorer-final-sorted-abundance.tsv	MG592426.1	MG592437.1	100k_250bp	94896	FALSE	94924	0.999705	17	auto	phageSet248	17	auto	phageSet248	TRUE	TRUE	TRUE
FastViromeExplorer-final-sorted-abundance.tsv	MG592426.1	MG592440.1	100k_250bp	2406	FALSE	94924	0.0253466	17	auto	phageSet248	17	auto	phageSet248	TRUE	TRUE	TRUE
FastViromeExplorer-final-sorted-abundance.tsv	MG592426.1	MG592446.1	100k_250bp	2388	FALSE	94924	0.025157	17	auto	phageSet248	17	auto	phageSet248	TRUE	TRUE	TRUE
FastViromeExplorer-final-sorted-abundance.tsv	MG592426.1	MG592455.1	100k_250bp	33195	FALSE	94924	0.349701	17	auto	phageSet248	17	auto	phageSet248	TRUE	TRUE	TRUE
FastViromeExplorer-final-sorted-abundance.tsv	MG592426.1	MG592469.1	100k_250bp	94896	FALSE	94924	0.999705	17	auto	phageSet248	17	auto	phageSet248	TRUE	TRUE	TRUE
FastViromeExplorer-final-sorted-abundance.tsv	MG592426.1	MG592474.1	100k_250bp	93136	FALSE	94924	0.981164	17	auto	phageSet248	17	auto	phageSet248	TRUE	TRUE	TRUE
FastViromeExplorer-final-sorted-abundance.tsv	MG592426.1	MG592480.1	100k_250bp	93136	FALSE	94924	0.981164	17	auto	phageSet248	17	auto	phageSet248	TRUE	TRUE	TRUE
FastViromeExplorer-final-sorted-abundance.tsv	MG592426.1	MG592500.1	100k_250bp	2387	FALSE	94924	0.0251464	17	auto	phageSet248	17	auto	phageSet248	TRUE	TRUE	TRUE
FastViromeExplorer-final-sorted-abundance.tsv	MG592426.1	MG592512.1	100k_250bp	33211	FALSE	94924	0.349869	17	auto	phageSet248	17	auto	phageSet248	TRUE	TRUE	TRUE
FastViromeExplorer-final-sorted-abundance.tsv	MG592426.1	MG592663.1	100k_250bp	2406	FALSE	94924	0.0253466	17	auto	phageSet248	17	auto	phageSet248	TRUE	TRUE	TRUE
FastViromeExplorer-final-sorted-abundance.tsv	MG592427.1	MG592394.1	100k_250bp	4942	FALSE	94929	0.05206	17	auto	phageSet248	17	auto	phageSet248	TRUE	TRUE	TRUE
FastViromeExplorer-final-sorted-abundance.tsv	MG592427.1	MG592396.1	100k_250bp	4942	FALSE	94929	0.05206	17	auto	phageSet248	17	auto	phageSet248	TRUE	TRUE	TRUE
FastViromeExplorer-final-sorted-abundance.tsv	MG592427.1	MG592402.1	100k_250bp	24305	FALSE	94929	0.256033	17	auto	phageSet248	17	auto	phageSet248	TRUE	TRUE	TRUE
FastViromeExplorer-final-sorted-abundance.tsv	MG592427.1	MG592424.1	100k_250bp	4942	FALSE	94929	0.05206	17	auto	phageSet248	17	auto	phageSet248	TRUE	TRUE	TRUE
FastViromeExplorer-final-sorted-abundance.tsv	MG592427.1	MG592426.1	100k_250bp	94929	FALSE	94929	1	17	auto	phageSet248	17	auto	phageSet248	TRUE	TRUE	TRUE
FastViromeExplorer-final-sorted-abundance.tsv	MG592427.1	MG592427.1	100k_250bp	94929	TRUE	94929	1	17	auto	phageSet248	17	auto	phageSet248	TRUE	TRUE	TRUE
FastViromeExplorer-final-sorted-abundance.tsv	MG592427.1	MG592430.1	100k_250bp	93143	FALSE	94929	0.981186	17	auto	phageSet248	17	auto	phageSet248	TRUE	TRUE	TRUE
FastViromeExplorer-final-sorted-abundance.tsv	MG592427.1	MG592437.1	100k_250bp	94893	FALSE	94929	0.999621	17	auto	phageSet248	17	auto	phageSet248	TRUE	TRUE	TRUE
FastViromeExplorer-final-sorted-abundance.tsv	MG592427.1	MG592440.1	100k_250bp	4942	FALSE	94929	0.05206	17	auto	phageSet248	17	auto	phageSet248	TRUE	TRUE	TRUE
FastViromeExplorer-final-sorted-abundance.tsv	MG592427.1	MG592446.1	100k_250bp	4924	FALSE	94929	0.0518703	17	auto	phageSet248	17	auto	phageSet248	TRUE	TRUE	TRUE
FastViromeExplorer-final-sorted-abundance.tsv	MG592427.1	MG592455.1	100k_250bp	32858	FALSE	94929	0.346132	17	auto	phageSet248	17	auto	phageSet248	TRUE	TRUE	TRUE
FastViromeExplorer-final-sorted-abundance.tsv	MG592427.1	MG592469.1	100k_250bp	94893	FALSE	94929	0.999621	17	auto	phageSet248	17	auto	phageSet248	TRUE	TRUE	TRUE
FastViromeExplorer-final-sorted-abundance.tsv	MG592427.1	MG592474.1	100k_250bp	93143	FALSE	94929	0.981186	17	auto	phageSet248	17	auto	phageSet248	TRUE	TRUE	TRUE
FastViromeExplorer-final-sorted-abundance.tsv	MG592427.1	MG592480.1	100k_250bp	93143	FALSE	94929	0.981186	17	auto	phageSet248	17	auto	phageSet248	TRUE	TRUE	TRUE
FastViromeExplorer-final-sorted-abundance.tsv	MG592427.1	MG592500.1	100k_250bp	4918	FALSE	94929	0.0518071	17	auto	phageSet248	17	auto	phageSet248	TRUE	TRUE	TRUE
FastViromeExplorer-final-sorted-abundance.tsv	MG592427.1	MG592512.1	100k_250bp	32888	FALSE	94929	0.346448	17	auto	phageSet248	17	auto	phageSet248	TRUE	TRUE	TRUE
FastViromeExplorer-final-sorted-abundance.tsv	MG592427.1	MG592663.1	100k_250bp	4942	FALSE	94929	0.05206	17	auto	phageSet248	17	auto	phageSet248	TRUE	TRUE	TRUE
FastViromeExplorer-final-sorted-abundance.tsv	MG592428.1	MG592397.1	100k_250bp	54043	FALSE	94875	0.569623	48	sipho	phageSet248	48	sipho	phageSet248	TRUE	TRUE	TRUE
FastViromeExplorer-final-sorted-abundance.tsv	MG592428.1	MG592406.1	100k_250bp	56476	FALSE	94875	0.595267	48	sipho	phageSet248	48	sipho	phageSet248	TRUE	TRUE	TRUE
FastViromeExplorer-final-sorted-abundance.tsv	MG592428.1	MG592407.1	100k_250bp	51656	FALSE	94875	0.544464	48	sipho	phageSet248	48	sipho	phageSet248	TRUE	TRUE	TRUE
FastViromeExplorer-final-sorted-abundance.tsv	MG592428.1	MG592408.1	100k_250bp	54533	FALSE	94875	0.574788	48	sipho	phageSet248	48	sipho	phageSet248	TRUE	TRUE	TRUE
FastViromeExplorer-final-sorted-abundance.tsv	MG592428.1	MG592411.1	100k_250bp	36534	FALSE	94875	0.385075	48	sipho	phageSet248	48	sipho	phageSet248	TRUE	TRUE	TRUE
FastViromeExplorer-final-sorted-abundance.tsv	MG592428.1	MG592416.1	100k_250bp	58287	FALSE	94875	0.614356	48	sipho	phageSet248	48	sipho	phageSet248	TRUE	TRUE	TRUE
FastViromeExplorer-final-sorted-abundance.tsv	MG592428.1	MG592417.1	100k_250bp	54517	FALSE	94875	0.574619	48	sipho	phageSet248	48	sipho	phageSet248	TRUE	TRUE	TRUE
FastViromeExplorer-final-sorted-abundance.tsv	MG592428.1	MG592428.1	100k_250bp	94875	TRUE	94875	1	48	sipho	phageSet248	48	sipho	phageSet248	TRUE	TRUE	TRUE
FastViromeExplorer-final-sorted-abundance.tsv	MG592428.1	MG592463.1	100k_250bp	49880	FALSE	94875	0.525744	48	sipho	phageSet248	48	sipho	phageSet248	TRUE	TRUE	TRUE
FastViromeExplorer-final-sorted-abundance.tsv	MG592428.1	MG592464.1	100k_250bp	54043	FALSE	94875	0.569623	48	sipho	phageSet248	48	sipho	phageSet248	TRUE	TRUE	TRUE
FastViromeExplorer-final-sorted-abundance.tsv	MG592428.1	MG592471.1	100k_250bp	54043	FALSE	94875	0.569623	48	sipho	phageSet248	48	sipho	phageSet248	TRUE	TRUE	TRUE
FastViromeExplorer-final-sorted-abundance.tsv	MG592428.1	MG592475.1	100k_250bp	51996	FALSE	94875	0.548047	48	sipho	phageSet248	48	sipho	phageSet248	TRUE	TRUE	TRUE
FastViromeExplorer-final-sorted-abundance.tsv	MG592428.1	MG592476.1	100k_250bp	45026	FALSE	94875	0.474582	48	sipho	phageSet248	48	sipho	phageSet248	TRUE	TRUE	TRUE
FastViromeExplorer-final-sorted-abundance.tsv	MG592428.1	MG592492.1	100k_250bp	50240	FALSE	94875	0.529539	48	sipho	phageSet248	48	sipho	phageSet248	TRUE	TRUE	TRUE
FastViromeExplorer-final-sorted-abundance.tsv	MG592428.1	MG592528.1	100k_250bp	51054	FALSE	94875	0.538119	48	sipho	phageSet248	48	sipho	phageSet248	TRUE	TRUE	TRUE
FastViromeExplorer-final-sorted-abundance.tsv	MG592428.1	MG592538.1	100k_250bp	41817	FALSE	94875	0.440759	48	sipho	phageSet248	48	sipho	phageSet248	TRUE	TRUE	TRUE
FastViromeExplorer-final-sorted-abundance.tsv	MG592428.1	MG592563.1	100k_250bp	36371	FALSE	94875	0.383357	48	sipho	phageSet248	48	sipho	phageSet248	TRUE	TRUE	TRUE
FastViromeExplorer-final-sorted-abundance.tsv	MG592428.1	MG592564.1	100k_250bp	41725	FALSE	94875	0.439789	48	sipho	phageSet248	48	sipho	phageSet248	TRUE	TRUE	TRUE
FastViromeExplorer-final-sorted-abundance.tsv	MG592428.1	MG592565.1	100k_250bp	37191	FALSE	94875	0.392	48	sipho	phageSet248	48	sipho	phageSet248	TRUE	TRUE	TRUE
FastViromeExplorer-final-sorted-abundance.tsv	MG592428.1	MG592571.1	100k_250bp	36534	FALSE	94875	0.385075	48	sipho	phageSet248	48	sipho	phageSet248	TRUE	TRUE	TRUE
FastViromeExplorer-final-sorted-abundance.tsv	MG592428.1	MG592601.1	100k_250bp	49533	FALSE	94875	0.522087	48	sipho	phageSet248	48	sipho	phageSet248	TRUE	TRUE	TRUE
FastViromeExplorer-final-sorted-abundance.tsv	MG592428.1	MG592617.1	100k_250bp	46243	FALSE	94875	0.48741	48	sipho	phageSet248	48	sipho	phageSet248	TRUE	TRUE	TRUE
FastViromeExplorer-final-sorted-abundance.tsv	MG592428.1	MG592618.1	100k_250bp	39646	FALSE	94875	0.417876	48	sipho	phageSet248	48	sipho	phageSet248	TRUE	TRUE	TRUE
FastViromeExplorer-final-sorted-abundance.tsv	MG592428.1	MG592632.1	100k_250bp	37191	FALSE	94875	0.392	48	sipho	phageSet248	48	sipho	phageSet248	TRUE	TRUE	TRUE
FastViromeExplorer-final-sorted-abundance.tsv	MG592428.1	MG592633.1	100k_250bp	36903	FALSE	94875	0.388964	48	sipho	phageSet248	48	sipho	phageSet248	TRUE	TRUE	TRUE
FastViromeExplorer-final-sorted-abundance.tsv	MG592428.1	MG592635.1	100k_250bp	41725	FALSE	94875	0.439789	48	sipho	phageSet248	48	sipho	phageSet248	TRUE	TRUE	TRUE
FastViromeExplorer-final-sorted-abundance.tsv	MG592428.1	MG592636.1	100k_250bp	36435	FALSE	94875	0.384032	48	sipho	phageSet248	48	sipho	phageSet248	TRUE	TRUE	TRUE
FastViromeExplorer-final-sorted-abundance.tsv	MG592428.1	MG592638.1	100k_250bp	36853	FALSE	94875	0.388437	48	sipho	phageSet248	48	sipho	phageSet248	TRUE	TRUE	TRUE
FastViromeExplorer-final-sorted-abundance.tsv	MG592428.1	MG592640.1	100k_250bp	36534	FALSE	94875	0.385075	48	sipho	phageSet248	48	sipho	phageSet248	TRUE	TRUE	TRUE
FastViromeExplorer-final-sorted-abundance.tsv	MG592428.1	MG592642.1	100k_250bp	36679	FALSE	94875	0.386603	48	sipho	phageSet248	48	sipho	phageSet248	TRUE	TRUE	TRUE
FastViromeExplorer-final-sorted-abundance.tsv	MG592428.1	MG592645.1	100k_250bp	36853	FALSE	94875	0.388437	48	sipho	phageSet248	48	sipho	phageSet248	TRUE	TRUE	TRUE
FastViromeExplorer-final-sorted-abundance.tsv	MG592428.1	MG592648.1	100k_250bp	36534	FALSE	94875	0.385075	48	sipho	phageSet248	48	sipho	phageSet248	TRUE	TRUE	TRUE
FastViromeExplorer-final-sorted-abundance.tsv	MG592428.1	MG592649.1	100k_250bp	36534	FALSE	94875	0.385075	48	sipho	phageSet248	48	sipho	phageSet248	TRUE	TRUE	TRUE
FastViromeExplorer-final-sorted-abundance.tsv	MG592428.1	MG592650.1	100k_250bp	36357	FALSE	94875	0.383209	48	sipho	phageSet248	48	sipho	phageSet248	TRUE	TRUE	TRUE
FastViromeExplorer-final-sorted-abundance.tsv	MG592428.1	MG592651.1	100k_250bp	41807	FALSE	94875	0.440653	48	sipho	phageSet248	48	sipho	phageSet248	TRUE	TRUE	TRUE
FastViromeExplorer-final-sorted-abundance.tsv	MG592428.1	MG592655.1	100k_250bp	52638	FALSE	94875	0.554814	48	sipho	phageSet248	48	sipho	phageSet248	TRUE	TRUE	TRUE
FastViromeExplorer-final-sorted-abundance.tsv	MG592429.1	MG592429.1	100k_250bp	94888	TRUE	94888	1	29	sipho	phageSet248	29	sipho	phageSet248	TRUE	TRUE	TRUE
FastViromeExplorer-final-sorted-abundance.tsv	MG592429.1	MG592438.1	100k_250bp	40965	FALSE	94888	0.43172	29	sipho	phageSet248	29	sipho	phageSet248	TRUE	TRUE	TRUE
FastViromeExplorer-final-sorted-abundance.tsv	MG592429.1	MG592487.1	100k_250bp	46414	FALSE	94888	0.489145	29	sipho	phageSet248	29	sipho	phageSet248	TRUE	TRUE	TRUE
FastViromeExplorer-final-sorted-abundance.tsv	MG592429.1	MG592566.1	100k_250bp	59015	FALSE	94888	0.621944	29	sipho	phageSet248	29	sipho	phageSet248	TRUE	TRUE	TRUE
FastViromeExplorer-final-sorted-abundance.tsv	MG592429.1	MG592654.1	100k_250bp	57101	FALSE	94888	0.601773	29	sipho	phageSet248	29	sipho	phageSet248	TRUE	TRUE	TRUE
FastViromeExplorer-final-sorted-abundance.tsv	MG592429.1	MG592657.1	100k_250bp	57455	FALSE	94888	0.605503	29	sipho	phageSet248	29	sipho	phageSet248	TRUE	TRUE	TRUE
FastViromeExplorer-final-sorted-abundance.tsv	MG592429.1	MG592658.1	100k_250bp	59018	FALSE	94888	0.621975	29	sipho	phageSet248	29	sipho	phageSet248	TRUE	TRUE	TRUE
FastViromeExplorer-final-sorted-abundance.tsv	MG592429.1	MG592659.1	100k_250bp	46220	FALSE	94888	0.487101	29	sipho	phageSet248	29	sipho	phageSet248	TRUE	TRUE	TRUE
FastViromeExplorer-final-sorted-abundance.tsv	MG592430.1	MG592394.1	100k_250bp	12176	FALSE	95043	0.12811	17	auto	phageSet248	17	auto	phageSet248	TRUE	TRUE	TRUE
FastViromeExplorer-final-sorted-abundance.tsv	MG592430.1	MG592396.1	100k_250bp	12138	FALSE	95043	0.127711	17	auto	phageSet248	17	auto	phageSet248	TRUE	TRUE	TRUE
FastViromeExplorer-final-sorted-abundance.tsv	MG592430.1	MG592402.1	100k_250bp	24137	FALSE	95043	0.253959	17	auto	phageSet248	17	auto	phageSet248	TRUE	TRUE	TRUE
FastViromeExplorer-final-sorted-abundance.tsv	MG592430.1	MG592424.1	100k_250bp	12176	FALSE	95043	0.12811	17	auto	phageSet248	17	auto	phageSet248	TRUE	TRUE	TRUE
FastViromeExplorer-final-sorted-abundance.tsv	MG592430.1	MG592426.1	100k_250bp	91606	FALSE	95043	0.963837	17	auto	phageSet248	17	auto	phageSet248	TRUE	TRUE	TRUE
FastViromeExplorer-final-sorted-abundance.tsv	MG592430.1	MG592427.1	100k_250bp	91606	FALSE	95043	0.963837	17	auto	phageSet248	17	auto	phageSet248	TRUE	TRUE	TRUE
FastViromeExplorer-final-sorted-abundance.tsv	MG592430.1	MG592430.1	100k_250bp	95043	TRUE	95043	1	17	auto	phageSet248	17	auto	phageSet248	TRUE	TRUE	TRUE
FastViromeExplorer-final-sorted-abundance.tsv	MG592430.1	MG592437.1	100k_250bp	92076	FALSE	95043	0.968783	17	auto	phageSet248	17	auto	phageSet248	TRUE	TRUE	TRUE
FastViromeExplorer-final-sorted-abundance.tsv	MG592430.1	MG592440.1	100k_250bp	12176	FALSE	95043	0.12811	17	auto	phageSet248	17	auto	phageSet248	TRUE	TRUE	TRUE
FastViromeExplorer-final-sorted-abundance.tsv	MG592430.1	MG592446.1	100k_250bp	12164	FALSE	95043	0.127984	17	auto	phageSet248	17	auto	phageSet248	TRUE	TRUE	TRUE
FastViromeExplorer-final-sorted-abundance.tsv	MG592430.1	MG592455.1	100k_250bp	31247	FALSE	95043	0.328767	17	auto	phageSet248	17	auto	phageSet248	TRUE	TRUE	TRUE
FastViromeExplorer-final-sorted-abundance.tsv	MG592430.1	MG592469.1	100k_250bp	92040	FALSE	95043	0.968404	17	auto	phageSet248	17	auto	phageSet248	TRUE	TRUE	TRUE
FastViromeExplorer-final-sorted-abundance.tsv	MG592430.1	MG592474.1	100k_250bp	95043	FALSE	95043	1	17	auto	phageSet248	17	auto	phageSet248	TRUE	TRUE	TRUE
FastViromeExplorer-final-sorted-abundance.tsv	MG592430.1	MG592480.1	100k_250bp	95043	FALSE	95043	1	17	auto	phageSet248	17	auto	phageSet248	TRUE	TRUE	TRUE
FastViromeExplorer-final-sorted-abundance.tsv	MG592430.1	MG592500.1	100k_250bp	12176	FALSE	95043	0.12811	17	auto	phageSet248	17	auto	phageSet248	TRUE	TRUE	TRUE
FastViromeExplorer-final-sorted-abundance.tsv	MG592430.1	MG592512.1	100k_250bp	31268	FALSE	95043	0.328988	17	auto	phageSet248	17	auto	phageSet248	TRUE	TRUE	TRUE
FastViromeExplorer-final-sorted-abundance.tsv	MG592430.1	MG592663.1	100k_250bp	12176	FALSE	95043	0.12811	17	auto	phageSet248	17	auto	phageSet248	TRUE	TRUE	TRUE
FastViromeExplorer-final-sorted-abundance.tsv	MG592431.1	MG592431.1	100k_250bp	95103	TRUE	95103	1	10	sipho	phageSet248	10	sipho	phageSet248	TRUE	TRUE	TRUE
FastViromeExplorer-final-sorted-abundance.tsv	MG592431.1	MG592432.1	100k_250bp	95099	FALSE	95103	0.999958	10	sipho	phageSet248	10	sipho	phageSet248	TRUE	TRUE	TRUE
FastViromeExplorer-final-sorted-abundance.tsv	MG592431.1	MG592435.1	100k_250bp	74130	FALSE	95103	0.779471	10	sipho	phageSet248	10	sipho	phageSet248	TRUE	TRUE	TRUE
FastViromeExplorer-final-sorted-abundance.tsv	MG592432.1	MG592431.1	100k_250bp	94774	FALSE	95001	0.997611	10	sipho	phageSet248	10	sipho	phageSet248	TRUE	TRUE	TRUE
FastViromeExplorer-final-sorted-abundance.tsv	MG592432.1	MG592432.1	100k_250bp	95001	TRUE	95001	1	10	sipho	phageSet248	10	sipho	phageSet248	TRUE	TRUE	TRUE
FastViromeExplorer-final-sorted-abundance.tsv	MG592432.1	MG592435.1	100k_250bp	73803	FALSE	95001	0.776866	10	sipho	phageSet248	10	sipho	phageSet248	TRUE	TRUE	TRUE
FastViromeExplorer-final-sorted-abundance.tsv	MG592433.1	MG592433.1	100k_250bp	95018	TRUE	95018	1	21	myo	phageSet248	21	myo	phageSet248	TRUE	TRUE	TRUE
FastViromeExplorer-final-sorted-abundance.tsv	MG592434.1	MG592400.1	100k_250bp	29855	FALSE	95018	0.314204	14	myo	phageSet248	14	myo	phageSet248	TRUE	TRUE	TRUE
FastViromeExplorer-final-sorted-abundance.tsv	MG592434.1	MG592422.1	100k_250bp	31622	FALSE	95018	0.3328	14	myo	phageSet248	14	myo	phageSet248	TRUE	TRUE	TRUE
FastViromeExplorer-final-sorted-abundance.tsv	MG592434.1	MG592425.1	100k_250bp	27748	FALSE	95018	0.292029	14	myo	phageSet248	14	myo	phageSet248	TRUE	TRUE	TRUE
FastViromeExplorer-final-sorted-abundance.tsv	MG592434.1	MG592434.1	100k_250bp	95018	TRUE	95018	1	14	myo	phageSet248	14	myo	phageSet248	TRUE	TRUE	TRUE
FastViromeExplorer-final-sorted-abundance.tsv	MG592434.1	MG592448.1	100k_250bp	29600	FALSE	95018	0.31152	14	myo	phageSet248	14	myo	phageSet248	TRUE	TRUE	TRUE
FastViromeExplorer-final-sorted-abundance.tsv	MG592434.1	MG592486.1	100k_250bp	25364	FALSE	95018	0.266939	14	myo	phageSet248	14	myo	phageSet248	TRUE	TRUE	TRUE
FastViromeExplorer-final-sorted-abundance.tsv	MG592435.1	MG592431.1	100k_250bp	72739	FALSE	95016	0.765545	10	sipho	phageSet248	10	sipho	phageSet248	TRUE	TRUE	TRUE
FastViromeExplorer-final-sorted-abundance.tsv	MG592435.1	MG592432.1	100k_250bp	72561	FALSE	95016	0.763671	10	sipho	phageSet248	10	sipho	phageSet248	TRUE	TRUE	TRUE
FastViromeExplorer-final-sorted-abundance.tsv	MG592435.1	MG592435.1	100k_250bp	95016	TRUE	95016	1	10	sipho	phageSet248	10	sipho	phageSet248	TRUE	TRUE	TRUE
FastViromeExplorer-final-sorted-abundance.tsv	MG592435.1	MG592458.1	100k_250bp	18736	FALSE	95016	0.197188	10	sipho	phageSet248	10	sipho	phageSet248	TRUE	TRUE	TRUE
FastViromeExplorer-final-sorted-abundance.tsv	MG592435.1	MG592666.1	100k_250bp	17494	FALSE	95016	0.184116	10	sipho	phageSet248	10	sipho	phageSet248	TRUE	TRUE	TRUE
FastViromeExplorer-final-sorted-abundance.tsv	MG592436.1	MG592391.1	100k_250bp	87673	FALSE	95057	0.92232	8	sipho	phageSet248	8	sipho	phageSet248	TRUE	TRUE	TRUE
FastViromeExplorer-final-sorted-abundance.tsv	MG592436.1	MG592421.1	100k_250bp	87630	FALSE	95057	0.921868	8	sipho	phageSet248	8	sipho	phageSet248	TRUE	TRUE	TRUE
FastViromeExplorer-final-sorted-abundance.tsv	MG592436.1	MG592436.1	100k_250bp	95057	TRUE	95057	1	8	sipho	phageSet248	8	sipho	phageSet248	TRUE	TRUE	TRUE
FastViromeExplorer-final-sorted-abundance.tsv	MG592436.1	MG592443.1	100k_250bp	95057	FALSE	95057	1	8	sipho	phageSet248	8	sipho	phageSet248	TRUE	TRUE	TRUE
FastViromeExplorer-final-sorted-abundance.tsv	MG592436.1	MG592445.1	100k_250bp	95057	FALSE	95057	1	8	sipho	phageSet248	8	sipho	phageSet248	TRUE	TRUE	TRUE
FastViromeExplorer-final-sorted-abundance.tsv	MG592436.1	MG592449.1	100k_250bp	89249	FALSE	95057	0.9389	8	sipho	phageSet248	8	sipho	phageSet248	TRUE	TRUE	TRUE
FastViromeExplorer-final-sorted-abundance.tsv	MG592436.1	MG592661.1	100k_250bp	70359	FALSE	95057	0.740177	8	sipho	phageSet248	8	sipho	phageSet248	TRUE	TRUE	TRUE
FastViromeExplorer-final-sorted-abundance.tsv	MG592437.1	MG592394.1	100k_250bp	6703	FALSE	95050	0.0705208	17	auto	phageSet248	17	auto	phageSet248	TRUE	TRUE	TRUE
FastViromeExplorer-final-sorted-abundance.tsv	MG592437.1	MG592396.1	100k_250bp	6703	FALSE	95050	0.0705208	17	auto	phageSet248	17	auto	phageSet248	TRUE	TRUE	TRUE
FastViromeExplorer-final-sorted-abundance.tsv	MG592437.1	MG592402.1	100k_250bp	25511	FALSE	95050	0.268396	17	auto	phageSet248	17	auto	phageSet248	TRUE	TRUE	TRUE
FastViromeExplorer-final-sorted-abundance.tsv	MG592437.1	MG592424.1	100k_250bp	6703	FALSE	95050	0.0705208	17	auto	phageSet248	17	auto	phageSet248	TRUE	TRUE	TRUE
FastViromeExplorer-final-sorted-abundance.tsv	MG592437.1	MG592426.1	100k_250bp	94994	FALSE	95050	0.999411	17	auto	phageSet248	17	auto	phageSet248	TRUE	TRUE	TRUE
FastViromeExplorer-final-sorted-abundance.tsv	MG592437.1	MG592427.1	100k_250bp	94994	FALSE	95050	0.999411	17	auto	phageSet248	17	auto	phageSet248	TRUE	TRUE	TRUE
FastViromeExplorer-final-sorted-abundance.tsv	MG592437.1	MG592430.1	100k_250bp	93521	FALSE	95050	0.983914	17	auto	phageSet248	17	auto	phageSet248	TRUE	TRUE	TRUE
FastViromeExplorer-final-sorted-abundance.tsv	MG592437.1	MG592437.1	100k_250bp	95050	TRUE	95050	1	17	auto	phageSet248	17	auto	phageSet248	TRUE	TRUE	TRUE
FastViromeExplorer-final-sorted-abundance.tsv	MG592437.1	MG592440.1	100k_250bp	6703	FALSE	95050	0.0705208	17	auto	phageSet248	17	auto	phageSet248	TRUE	TRUE	TRUE
FastViromeExplorer-final-sorted-abundance.tsv	MG592437.1	MG592446.1	100k_250bp	6703	FALSE	95050	0.0705208	17	auto	phageSet248	17	auto	phageSet248	TRUE	TRUE	TRUE
FastViromeExplorer-final-sorted-abundance.tsv	MG592437.1	MG592455.1	100k_250bp	34389	FALSE	95050	0.361799	17	auto	phageSet248	17	auto	phageSet248	TRUE	TRUE	TRUE
FastViromeExplorer-final-sorted-abundance.tsv	MG592437.1	MG592469.1	100k_250bp	95050	FALSE	95050	1	17	auto	phageSet248	17	auto	phageSet248	TRUE	TRUE	TRUE
FastViromeExplorer-final-sorted-abundance.tsv	MG592437.1	MG592474.1	100k_250bp	93521	FALSE	95050	0.983914	17	auto	phageSet248	17	auto	phageSet248	TRUE	TRUE	TRUE
FastViromeExplorer-final-sorted-abundance.tsv	MG592437.1	MG592480.1	100k_250bp	93521	FALSE	95050	0.983914	17	auto	phageSet248	17	auto	phageSet248	TRUE	TRUE	TRUE
FastViromeExplorer-final-sorted-abundance.tsv	MG592437.1	MG592500.1	100k_250bp	6695	FALSE	95050	0.0704366	17	auto	phageSet248	17	auto	phageSet248	TRUE	TRUE	TRUE
FastViromeExplorer-final-sorted-abundance.tsv	MG592437.1	MG592512.1	100k_250bp	34413	FALSE	95050	0.362052	17	auto	phageSet248	17	auto	phageSet248	TRUE	TRUE	TRUE
FastViromeExplorer-final-sorted-abundance.tsv	MG592437.1	MG592663.1	100k_250bp	6703	FALSE	95050	0.0705208	17	auto	phageSet248	17	auto	phageSet248	TRUE	TRUE	TRUE
FastViromeExplorer-final-sorted-abundance.tsv	MG592438.1	MG592429.1	100k_250bp	46948	FALSE	95056	0.493898	29	sipho	phageSet248	29	sipho	phageSet248	TRUE	TRUE	TRUE
FastViromeExplorer-final-sorted-abundance.tsv	MG592438.1	MG592438.1	100k_250bp	95056	TRUE	95056	1	29	sipho	phageSet248	29	sipho	phageSet248	TRUE	TRUE	TRUE
FastViromeExplorer-final-sorted-abundance.tsv	MG592438.1	MG592487.1	100k_250bp	55580	FALSE	95056	0.584708	29	sipho	phageSet248	29	sipho	phageSet248	TRUE	TRUE	TRUE
FastViromeExplorer-final-sorted-abundance.tsv	MG592438.1	MG592566.1	100k_250bp	48942	FALSE	95056	0.514875	29	sipho	phageSet248	29	sipho	phageSet248	TRUE	TRUE	TRUE
FastViromeExplorer-final-sorted-abundance.tsv	MG592438.1	MG592654.1	100k_250bp	55818	FALSE	95056	0.587212	29	sipho	phageSet248	29	sipho	phageSet248	TRUE	TRUE	TRUE
FastViromeExplorer-final-sorted-abundance.tsv	MG592438.1	MG592657.1	100k_250bp	54363	FALSE	95056	0.571905	29	sipho	phageSet248	29	sipho	phageSet248	TRUE	TRUE	TRUE
FastViromeExplorer-final-sorted-abundance.tsv	MG592438.1	MG592658.1	100k_250bp	54775	FALSE	95056	0.576239	29	sipho	phageSet248	29	sipho	phageSet248	TRUE	TRUE	TRUE
FastViromeExplorer-final-sorted-abundance.tsv	MG592438.1	MG592659.1	100k_250bp	49578	FALSE	95056	0.521566	29	sipho	phageSet248	29	sipho	phageSet248	TRUE	TRUE	TRUE
FastViromeExplorer-final-sorted-abundance.tsv	MG592439.1	MG592390.1	100k_250bp	62770	FALSE	95122	0.659889	11	podo	phageSet248	11	podo	phageSet248	TRUE	TRUE	TRUE
FastViromeExplorer-final-sorted-abundance.tsv	MG592439.1	MG592420.1	100k_250bp	65660	FALSE	95122	0.690271	11	podo	phageSet248	11	podo	phageSet248	TRUE	TRUE	TRUE
FastViromeExplorer-final-sorted-abundance.tsv	MG592439.1	MG592423.1	100k_250bp	75699	FALSE	95122	0.79581	11	podo	phageSet248	11	podo	phageSet248	TRUE	TRUE	TRUE
FastViromeExplorer-final-sorted-abundance.tsv	MG592439.1	MG592439.1	100k_250bp	95122	TRUE	95122	1	11	podo	phageSet248	11	podo	phageSet248	TRUE	TRUE	TRUE
FastViromeExplorer-final-sorted-abundance.tsv	MG592439.1	MG592444.1	100k_250bp	67466	FALSE	95122	0.709258	11	podo	phageSet248	11	podo	phageSet248	TRUE	TRUE	TRUE
FastViromeExplorer-final-sorted-abundance.tsv	MG592439.1	MG592454.1	100k_250bp	67104	FALSE	95122	0.705452	11	podo	phageSet248	11	podo	phageSet248	TRUE	TRUE	TRUE
FastViromeExplorer-final-sorted-abundance.tsv	MG592439.1	MG592465.1	100k_250bp	66331	FALSE	95122	0.697326	11	podo	phageSet248	11	podo	phageSet248	TRUE	TRUE	TRUE
FastViromeExplorer-final-sorted-abundance.tsv	MG592439.1	MG592466.1	100k_250bp	65169	FALSE	95122	0.68511	11	podo	phageSet248	11	podo	phageSet248	TRUE	TRUE	TRUE
FastViromeExplorer-final-sorted-abundance.tsv	MG592440.1	MG592394.1	100k_250bp	95056	FALSE	95056	1	17	auto	phageSet248	17	auto	phageSet248	TRUE	TRUE	TRUE
FastViromeExplorer-final-sorted-abundance.tsv	MG592440.1	MG592396.1	100k_250bp	95056	FALSE	95056	1	17	auto	phageSet248	17	auto	phageSet248	TRUE	TRUE	TRUE
FastViromeExplorer-final-sorted-abundance.tsv	MG592440.1	MG592402.1	100k_250bp	2458	FALSE	95056	0.0258584	17	auto	phageSet248	17	auto	phageSet248	TRUE	TRUE	TRUE
FastViromeExplorer-final-sorted-abundance.tsv	MG592440.1	MG592424.1	100k_250bp	95056	FALSE	95056	1	17	auto	phageSet248	17	auto	phageSet248	TRUE	TRUE	TRUE
FastViromeExplorer-final-sorted-abundance.tsv	MG592440.1	MG592426.1	100k_250bp	4615	FALSE	95056	0.0485503	17	auto	phageSet248	17	auto	phageSet248	TRUE	TRUE	TRUE
FastViromeExplorer-final-sorted-abundance.tsv	MG592440.1	MG592427.1	100k_250bp	4615	FALSE	95056	0.0485503	17	auto	phageSet248	17	auto	phageSet248	TRUE	TRUE	TRUE
FastViromeExplorer-final-sorted-abundance.tsv	MG592440.1	MG592430.1	100k_250bp	12910	FALSE	95056	0.135815	17	auto	phageSet248	17	auto	phageSet248	TRUE	TRUE	TRUE
FastViromeExplorer-final-sorted-abundance.tsv	MG592440.1	MG592437.1	100k_250bp	6839	FALSE	95056	0.0719471	17	auto	phageSet248	17	auto	phageSet248	TRUE	TRUE	TRUE
FastViromeExplorer-final-sorted-abundance.tsv	MG592440.1	MG592440.1	100k_250bp	95056	TRUE	95056	1	17	auto	phageSet248	17	auto	phageSet248	TRUE	TRUE	TRUE
FastViromeExplorer-final-sorted-abundance.tsv	MG592440.1	MG592446.1	100k_250bp	95056	FALSE	95056	1	17	auto	phageSet248	17	auto	phageSet248	TRUE	TRUE	TRUE
FastViromeExplorer-final-sorted-abundance.tsv	MG592440.1	MG592469.1	100k_250bp	6839	FALSE	95056	0.0719471	17	auto	phageSet248	17	auto	phageSet248	TRUE	TRUE	TRUE
FastViromeExplorer-final-sorted-abundance.tsv	MG592440.1	MG592474.1	100k_250bp	12910	FALSE	95056	0.135815	17	auto	phageSet248	17	auto	phageSet248	TRUE	TRUE	TRUE
FastViromeExplorer-final-sorted-abundance.tsv	MG592440.1	MG592480.1	100k_250bp	12910	FALSE	95056	0.135815	17	auto	phageSet248	17	auto	phageSet248	TRUE	TRUE	TRUE
FastViromeExplorer-final-sorted-abundance.tsv	MG592440.1	MG592500.1	100k_250bp	95056	FALSE	95056	1	17	auto	phageSet248	17	auto	phageSet248	TRUE	TRUE	TRUE
FastViromeExplorer-final-sorted-abundance.tsv	MG592440.1	MG592663.1	100k_250bp	95056	FALSE	95056	1	17	auto	phageSet248	17	auto	phageSet248	TRUE	TRUE	TRUE
FastViromeExplorer-final-sorted-abundance.tsv	MG592441.1	MG592441.1	100k_250bp	95014	TRUE	95014	1	23	myo	phageSet248	23	myo	phageSet248	TRUE	TRUE	TRUE
FastViromeExplorer-final-sorted-abundance.tsv	MG592442.1	MG592442.1	100k_250bp	95020	TRUE	95020	1	45	sipho	phageSet248	45	sipho	phageSet248	TRUE	TRUE	TRUE
FastViromeExplorer-final-sorted-abundance.tsv	MG592442.1	MG592450.1	100k_250bp	63627	FALSE	95020	0.669617	45	sipho	phageSet248	45	sipho	phageSet248	TRUE	TRUE	TRUE
FastViromeExplorer-final-sorted-abundance.tsv	MG592442.1	MG592457.1	100k_250bp	59389	FALSE	95020	0.625016	45	sipho	phageSet248	45	sipho	phageSet248	TRUE	TRUE	TRUE
FastViromeExplorer-final-sorted-abundance.tsv	MG592442.1	MG592460.1	100k_250bp	55044	FALSE	95020	0.579289	45	sipho	phageSet248	45	sipho	phageSet248	TRUE	TRUE	TRUE
FastViromeExplorer-final-sorted-abundance.tsv	MG592442.1	MG592482.1	100k_250bp	95020	FALSE	95020	1	45	sipho	phageSet248	45	sipho	phageSet248	TRUE	TRUE	TRUE
FastViromeExplorer-final-sorted-abundance.tsv	MG592442.1	MG592483.1	100k_250bp	49752	FALSE	95020	0.523595	45	sipho	phageSet248	45	sipho	phageSet248	TRUE	TRUE	TRUE
FastViromeExplorer-final-sorted-abundance.tsv	MG592442.1	MG592488.1	100k_250bp	54387	FALSE	95020	0.572374	45	sipho	phageSet248	45	sipho	phageSet248	TRUE	TRUE	TRUE
FastViromeExplorer-final-sorted-abundance.tsv	MG592442.1	MG592490.1	100k_250bp	58823	FALSE	95020	0.619059	45	sipho	phageSet248	45	sipho	phageSet248	TRUE	TRUE	TRUE
FastViromeExplorer-final-sorted-abundance.tsv	MG592442.1	MG592502.1	100k_250bp	67296	FALSE	95020	0.70823	45	sipho	phageSet248	45	sipho	phageSet248	TRUE	TRUE	TRUE
FastViromeExplorer-final-sorted-abundance.tsv	MG592442.1	MG592503.1	100k_250bp	51427	FALSE	95020	0.541223	45	sipho	phageSet248	45	sipho	phageSet248	TRUE	TRUE	TRUE
FastViromeExplorer-final-sorted-abundance.tsv	MG592442.1	MG592504.1	100k_250bp	59026	FALSE	95020	0.621196	45	sipho	phageSet248	45	sipho	phageSet248	TRUE	TRUE	TRUE
FastViromeExplorer-final-sorted-abundance.tsv	MG592442.1	MG592505.1	100k_250bp	50227	FALSE	95020	0.528594	45	sipho	phageSet248	45	sipho	phageSet248	TRUE	TRUE	TRUE
FastViromeExplorer-final-sorted-abundance.tsv	MG592442.1	MG592516.1	100k_250bp	58610	FALSE	95020	0.616818	45	sipho	phageSet248	45	sipho	phageSet248	TRUE	TRUE	TRUE
FastViromeExplorer-final-sorted-abundance.tsv	MG592442.1	MG592517.1	100k_250bp	62991	FALSE	95020	0.662924	45	sipho	phageSet248	45	sipho	phageSet248	TRUE	TRUE	TRUE
FastViromeExplorer-final-sorted-abundance.tsv	MG592442.1	MG592525.1	100k_250bp	62690	FALSE	95020	0.659756	45	sipho	phageSet248	45	sipho	phageSet248	TRUE	TRUE	TRUE
FastViromeExplorer-final-sorted-abundance.tsv	MG592442.1	MG592530.1	100k_250bp	58610	FALSE	95020	0.616818	45	sipho	phageSet248	45	sipho	phageSet248	TRUE	TRUE	TRUE
FastViromeExplorer-final-sorted-abundance.tsv	MG592442.1	MG592532.1	100k_250bp	57441	FALSE	95020	0.604515	45	sipho	phageSet248	45	sipho	phageSet248	TRUE	TRUE	TRUE
FastViromeExplorer-final-sorted-abundance.tsv	MG592442.1	MG592534.1	100k_250bp	56022	FALSE	95020	0.589581	45	sipho	phageSet248	45	sipho	phageSet248	TRUE	TRUE	TRUE
FastViromeExplorer-final-sorted-abundance.tsv	MG592442.1	MG592535.1	100k_250bp	49797	FALSE	95020	0.524069	45	sipho	phageSet248	45	sipho	phageSet248	TRUE	TRUE	TRUE
FastViromeExplorer-final-sorted-abundance.tsv	MG592442.1	MG592539.1	100k_250bp	58823	FALSE	95020	0.619059	45	sipho	phageSet248	45	sipho	phageSet248	TRUE	TRUE	TRUE
FastViromeExplorer-final-sorted-abundance.tsv	MG592442.1	MG592543.1	100k_250bp	51643	FALSE	95020	0.543496	45	sipho	phageSet248	45	sipho	phageSet248	TRUE	TRUE	TRUE
FastViromeExplorer-final-sorted-abundance.tsv	MG592442.1	MG592548.1	100k_250bp	27492	FALSE	95020	0.289329	45	sipho	phageSet248	25	podo	phageSet248	FALSE	FALSE	TRUE
FastViromeExplorer-final-sorted-abundance.tsv	MG592442.1	MG592559.1	100k_250bp	52936	FALSE	95020	0.557104	45	sipho	phageSet248	45	sipho	phageSet248	TRUE	TRUE	TRUE
FastViromeExplorer-final-sorted-abundance.tsv	MG592442.1	MG592576.1	100k_250bp	59603	FALSE	95020	0.627268	45	sipho	phageSet248	45	sipho	phageSet248	TRUE	TRUE	TRUE
FastViromeExplorer-final-sorted-abundance.tsv	MG592442.1	MG592593.1	100k_250bp	55229	FALSE	95020	0.581236	45	sipho	phageSet248	45	sipho	phageSet248	TRUE	TRUE	TRUE
FastViromeExplorer-final-sorted-abundance.tsv	MG592442.1	MG592594.1	100k_250bp	64853	FALSE	95020	0.682519	45	sipho	phageSet248	45	sipho	phageSet248	TRUE	TRUE	TRUE
FastViromeExplorer-final-sorted-abundance.tsv	MG592442.1	MG592597.1	100k_250bp	55553	FALSE	95020	0.584645	45	sipho	phageSet248	45	sipho	phageSet248	TRUE	TRUE	TRUE
FastViromeExplorer-final-sorted-abundance.tsv	MG592442.1	MG592605.1	100k_250bp	57774	FALSE	95020	0.608019	45	sipho	phageSet248	45	sipho	phageSet248	TRUE	TRUE	TRUE
FastViromeExplorer-final-sorted-abundance.tsv	MG592442.1	MG592606.1	100k_250bp	63552	FALSE	95020	0.668828	45	sipho	phageSet248	45	sipho	phageSet248	TRUE	TRUE	TRUE
FastViromeExplorer-final-sorted-abundance.tsv	MG592442.1	MG592607.1	100k_250bp	61608	FALSE	95020	0.648369	45	sipho	phageSet248	45	sipho	phageSet248	TRUE	TRUE	TRUE
FastViromeExplorer-final-sorted-abundance.tsv	MG592442.1	MG592631.1	100k_250bp	51214	FALSE	95020	0.538981	45	sipho	phageSet248	45	sipho	phageSet248	TRUE	TRUE	TRUE
FastViromeExplorer-final-sorted-abundance.tsv	MG592443.1	MG592391.1	100k_250bp	87728	FALSE	95070	0.922773	8	sipho	phageSet248	8	sipho	phageSet248	TRUE	TRUE	TRUE
FastViromeExplorer-final-sorted-abundance.tsv	MG592443.1	MG592421.1	100k_250bp	87690	FALSE	95070	0.922373	8	sipho	phageSet248	8	sipho	phageSet248	TRUE	TRUE	TRUE
FastViromeExplorer-final-sorted-abundance.tsv	MG592443.1	MG592436.1	100k_250bp	95070	FALSE	95070	1	8	sipho	phageSet248	8	sipho	phageSet248	TRUE	TRUE	TRUE
FastViromeExplorer-final-sorted-abundance.tsv	MG592443.1	MG592443.1	100k_250bp	95070	TRUE	95070	1	8	sipho	phageSet248	8	sipho	phageSet248	TRUE	TRUE	TRUE
FastViromeExplorer-final-sorted-abundance.tsv	MG592443.1	MG592445.1	100k_250bp	95070	FALSE	95070	1	8	sipho	phageSet248	8	sipho	phageSet248	TRUE	TRUE	TRUE
FastViromeExplorer-final-sorted-abundance.tsv	MG592443.1	MG592449.1	100k_250bp	89279	FALSE	95070	0.939087	8	sipho	phageSet248	8	sipho	phageSet248	TRUE	TRUE	TRUE
FastViromeExplorer-final-sorted-abundance.tsv	MG592443.1	MG592661.1	100k_250bp	71013	FALSE	95070	0.746955	8	sipho	phageSet248	8	sipho	phageSet248	TRUE	TRUE	TRUE
FastViromeExplorer-final-sorted-abundance.tsv	MG592444.1	MG592390.1	100k_250bp	70586	FALSE	95048	0.742635	11	podo	phageSet248	11	podo	phageSet248	TRUE	TRUE	TRUE
FastViromeExplorer-final-sorted-abundance.tsv	MG592444.1	MG592420.1	100k_250bp	67602	FALSE	95048	0.711241	11	podo	phageSet248	11	podo	phageSet248	TRUE	TRUE	TRUE
FastViromeExplorer-final-sorted-abundance.tsv	MG592444.1	MG592423.1	100k_250bp	74434	FALSE	95048	0.78312	11	podo	phageSet248	11	podo	phageSet248	TRUE	TRUE	TRUE
FastViromeExplorer-final-sorted-abundance.tsv	MG592444.1	MG592439.1	100k_250bp	69474	FALSE	95048	0.730936	11	podo	phageSet248	11	podo	phageSet248	TRUE	TRUE	TRUE
FastViromeExplorer-final-sorted-abundance.tsv	MG592444.1	MG592444.1	100k_250bp	95048	TRUE	95048	1	11	podo	phageSet248	11	podo	phageSet248	TRUE	TRUE	TRUE
FastViromeExplorer-final-sorted-abundance.tsv	MG592444.1	MG592454.1	100k_250bp	70740	FALSE	95048	0.744256	11	podo	phageSet248	11	podo	phageSet248	TRUE	TRUE	TRUE
FastViromeExplorer-final-sorted-abundance.tsv	MG592444.1	MG592465.1	100k_250bp	69576	FALSE	95048	0.732009	11	podo	phageSet248	11	podo	phageSet248	TRUE	TRUE	TRUE
FastViromeExplorer-final-sorted-abundance.tsv	MG592444.1	MG592466.1	100k_250bp	74021	FALSE	95048	0.778775	11	podo	phageSet248	11	podo	phageSet248	TRUE	TRUE	TRUE
FastViromeExplorer-final-sorted-abundance.tsv	MG592445.1	MG592391.1	100k_250bp	87564	FALSE	95012	0.92161	8	sipho	phageSet248	8	sipho	phageSet248	TRUE	TRUE	TRUE
FastViromeExplorer-final-sorted-abundance.tsv	MG592445.1	MG592421.1	100k_250bp	87536	FALSE	95012	0.921315	8	sipho	phageSet248	8	sipho	phageSet248	TRUE	TRUE	TRUE
FastViromeExplorer-final-sorted-abundance.tsv	MG592445.1	MG592436.1	100k_250bp	95012	FALSE	95012	1	8	sipho	phageSet248	8	sipho	phageSet248	TRUE	TRUE	TRUE
FastViromeExplorer-final-sorted-abundance.tsv	MG592445.1	MG592443.1	100k_250bp	95012	FALSE	95012	1	8	sipho	phageSet248	8	sipho	phageSet248	TRUE	TRUE	TRUE
FastViromeExplorer-final-sorted-abundance.tsv	MG592445.1	MG592445.1	100k_250bp	95012	TRUE	95012	1	8	sipho	phageSet248	8	sipho	phageSet248	TRUE	TRUE	TRUE
FastViromeExplorer-final-sorted-abundance.tsv	MG592445.1	MG592449.1	100k_250bp	89164	FALSE	95012	0.93845	8	sipho	phageSet248	8	sipho	phageSet248	TRUE	TRUE	TRUE
FastViromeExplorer-final-sorted-abundance.tsv	MG592445.1	MG592661.1	100k_250bp	70228	FALSE	95012	0.739149	8	sipho	phageSet248	8	sipho	phageSet248	TRUE	TRUE	TRUE
FastViromeExplorer-final-sorted-abundance.tsv	MG592446.1	MG592394.1	100k_250bp	94949	FALSE	94949	1	17	auto	phageSet248	17	auto	phageSet248	TRUE	TRUE	TRUE
FastViromeExplorer-final-sorted-abundance.tsv	MG592446.1	MG592396.1	100k_250bp	94949	FALSE	94949	1	17	auto	phageSet248	17	auto	phageSet248	TRUE	TRUE	TRUE
FastViromeExplorer-final-sorted-abundance.tsv	MG592446.1	MG592424.1	100k_250bp	94949	FALSE	94949	1	17	auto	phageSet248	17	auto	phageSet248	TRUE	TRUE	TRUE
FastViromeExplorer-final-sorted-abundance.tsv	MG592446.1	MG592426.1	100k_250bp	4524	FALSE	94949	0.0476466	17	auto	phageSet248	17	auto	phageSet248	TRUE	TRUE	TRUE
FastViromeExplorer-final-sorted-abundance.tsv	MG592446.1	MG592427.1	100k_250bp	4524	FALSE	94949	0.0476466	17	auto	phageSet248	17	auto	phageSet248	TRUE	TRUE	TRUE
FastViromeExplorer-final-sorted-abundance.tsv	MG592446.1	MG592430.1	100k_250bp	12804	FALSE	94949	0.134851	17	auto	phageSet248	17	auto	phageSet248	TRUE	TRUE	TRUE
FastViromeExplorer-final-sorted-abundance.tsv	MG592446.1	MG592437.1	100k_250bp	6880	FALSE	94949	0.07246	17	auto	phageSet248	17	auto	phageSet248	TRUE	TRUE	TRUE
FastViromeExplorer-final-sorted-abundance.tsv	MG592446.1	MG592440.1	100k_250bp	94949	FALSE	94949	1	17	auto	phageSet248	17	auto	phageSet248	TRUE	TRUE	TRUE
FastViromeExplorer-final-sorted-abundance.tsv	MG592446.1	MG592446.1	100k_250bp	94949	TRUE	94949	1	17	auto	phageSet248	17	auto	phageSet248	TRUE	TRUE	TRUE
FastViromeExplorer-final-sorted-abundance.tsv	MG592446.1	MG592469.1	100k_250bp	6878	FALSE	94949	0.0724389	17	auto	phageSet248	17	auto	phageSet248	TRUE	TRUE	TRUE
FastViromeExplorer-final-sorted-abundance.tsv	MG592446.1	MG592474.1	100k_250bp	12804	FALSE	94949	0.134851	17	auto	phageSet248	17	auto	phageSet248	TRUE	TRUE	TRUE
FastViromeExplorer-final-sorted-abundance.tsv	MG592446.1	MG592480.1	100k_250bp	12804	FALSE	94949	0.134851	17	auto	phageSet248	17	auto	phageSet248	TRUE	TRUE	TRUE
FastViromeExplorer-final-sorted-abundance.tsv	MG592446.1	MG592500.1	100k_250bp	94949	FALSE	94949	1	17	auto	phageSet248	17	auto	phageSet248	TRUE	TRUE	TRUE
FastViromeExplorer-final-sorted-abundance.tsv	MG592446.1	MG592663.1	100k_250bp	94949	FALSE	94949	1	17	auto	phageSet248	17	auto	phageSet248	TRUE	TRUE	TRUE
FastViromeExplorer-final-sorted-abundance.tsv	MG592447.1	MG592447.1	100k_250bp	94943	TRUE	94943	1	36	podo	phageSet248	36	podo	phageSet248	TRUE	TRUE	TRUE
FastViromeExplorer-final-sorted-abundance.tsv	MG592447.1	MG592453.1	100k_250bp	94929	FALSE	94943	0.999853	36	podo	phageSet248	36	podo	phageSet248	TRUE	TRUE	TRUE
FastViromeExplorer-final-sorted-abundance.tsv	MG592448.1	MG592400.1	100k_250bp	89095	FALSE	94968	0.938158	14	myo	phageSet248	14	myo	phageSet248	TRUE	TRUE	TRUE
FastViromeExplorer-final-sorted-abundance.tsv	MG592448.1	MG592422.1	100k_250bp	65236	FALSE	94968	0.686926	14	myo	phageSet248	14	myo	phageSet248	TRUE	TRUE	TRUE
FastViromeExplorer-final-sorted-abundance.tsv	MG592448.1	MG592423.1	100k_250bp	18896	FALSE	94968	0.198972	14	myo	phageSet248	11	podo	phageSet248	FALSE	FALSE	TRUE
FastViromeExplorer-final-sorted-abundance.tsv	MG592448.1	MG592425.1	100k_250bp	73953	FALSE	94968	0.778715	14	myo	phageSet248	14	myo	phageSet248	TRUE	TRUE	TRUE
FastViromeExplorer-final-sorted-abundance.tsv	MG592448.1	MG592434.1	100k_250bp	25476	FALSE	94968	0.268259	14	myo	phageSet248	14	myo	phageSet248	TRUE	TRUE	TRUE
FastViromeExplorer-final-sorted-abundance.tsv	MG592448.1	MG592444.1	100k_250bp	20256	FALSE	94968	0.213293	14	myo	phageSet248	11	podo	phageSet248	FALSE	FALSE	TRUE
FastViromeExplorer-final-sorted-abundance.tsv	MG592448.1	MG592448.1	100k_250bp	94968	TRUE	94968	1	14	myo	phageSet248	14	myo	phageSet248	TRUE	TRUE	TRUE
FastViromeExplorer-final-sorted-abundance.tsv	MG592448.1	MG592486.1	100k_250bp	71931	FALSE	94968	0.757424	14	myo	phageSet248	14	myo	phageSet248	TRUE	TRUE	TRUE
FastViromeExplorer-final-sorted-abundance.tsv	MG592448.1	MG592515.1	100k_250bp	25479	FALSE	94968	0.26829	14	myo	phageSet248	18	sipho	phageSet248	FALSE	FALSE	TRUE
FastViromeExplorer-final-sorted-abundance.tsv	MG592448.1	MG592544.1	100k_250bp	17921	FALSE	94968	0.188706	14	myo	phageSet248	47	sipho	phageSet248	FALSE	FALSE	TRUE
FastViromeExplorer-final-sorted-abundance.tsv	MG592448.1	MG592665.1	100k_250bp	15810	FALSE	94968	0.166477	14	myo	phageSet248	47	sipho	phageSet248	FALSE	FALSE	TRUE
FastViromeExplorer-final-sorted-abundance.tsv	MG592449.1	MG592391.1	100k_250bp	93413	FALSE	95047	0.982809	8	sipho	phageSet248	8	sipho	phageSet248	TRUE	TRUE	TRUE
FastViromeExplorer-final-sorted-abundance.tsv	MG592449.1	MG592421.1	100k_250bp	93377	FALSE	95047	0.98243	8	sipho	phageSet248	8	sipho	phageSet248	TRUE	TRUE	TRUE
FastViromeExplorer-final-sorted-abundance.tsv	MG592449.1	MG592436.1	100k_250bp	95047	FALSE	95047	1	8	sipho	phageSet248	8	sipho	phageSet248	TRUE	TRUE	TRUE
FastViromeExplorer-final-sorted-abundance.tsv	MG592449.1	MG592443.1	100k_250bp	95047	FALSE	95047	1	8	sipho	phageSet248	8	sipho	phageSet248	TRUE	TRUE	TRUE
FastViromeExplorer-final-sorted-abundance.tsv	MG592449.1	MG592445.1	100k_250bp	95047	FALSE	95047	1	8	sipho	phageSet248	8	sipho	phageSet248	TRUE	TRUE	TRUE
FastViromeExplorer-final-sorted-abundance.tsv	MG592449.1	MG592449.1	100k_250bp	95047	TRUE	95047	1	8	sipho	phageSet248	8	sipho	phageSet248	TRUE	TRUE	TRUE
FastViromeExplorer-final-sorted-abundance.tsv	MG592449.1	MG592661.1	100k_250bp	73393	FALSE	95047	0.772176	8	sipho	phageSet248	8	sipho	phageSet248	TRUE	TRUE	TRUE
FastViromeExplorer-final-sorted-abundance.tsv	MG592450.1	MG592442.1	100k_250bp	62273	FALSE	95040	0.655229	45	sipho	phageSet248	45	sipho	phageSet248	TRUE	TRUE	TRUE
FastViromeExplorer-final-sorted-abundance.tsv	MG592450.1	MG592450.1	100k_250bp	95040	TRUE	95040	1	45	sipho	phageSet248	45	sipho	phageSet248	TRUE	TRUE	TRUE
FastViromeExplorer-final-sorted-abundance.tsv	MG592450.1	MG592457.1	100k_250bp	67392	FALSE	95040	0.709091	45	sipho	phageSet248	45	sipho	phageSet248	TRUE	TRUE	TRUE
FastViromeExplorer-final-sorted-abundance.tsv	MG592450.1	MG592460.1	100k_250bp	55625	FALSE	95040	0.58528	45	sipho	phageSet248	45	sipho	phageSet248	TRUE	TRUE	TRUE
FastViromeExplorer-final-sorted-abundance.tsv	MG592450.1	MG592482.1	100k_250bp	62273	FALSE	95040	0.655229	45	sipho	phageSet248	45	sipho	phageSet248	TRUE	TRUE	TRUE
FastViromeExplorer-final-sorted-abundance.tsv	MG592450.1	MG592483.1	100k_250bp	51629	FALSE	95040	0.543234	45	sipho	phageSet248	45	sipho	phageSet248	TRUE	TRUE	TRUE
FastViromeExplorer-final-sorted-abundance.tsv	MG592450.1	MG592488.1	100k_250bp	55809	FALSE	95040	0.587216	45	sipho	phageSet248	45	sipho	phageSet248	TRUE	TRUE	TRUE
FastViromeExplorer-final-sorted-abundance.tsv	MG592450.1	MG592490.1	100k_250bp	51733	FALSE	95040	0.544329	45	sipho	phageSet248	45	sipho	phageSet248	TRUE	TRUE	TRUE
FastViromeExplorer-final-sorted-abundance.tsv	MG592450.1	MG592502.1	100k_250bp	60576	FALSE	95040	0.637374	45	sipho	phageSet248	45	sipho	phageSet248	TRUE	TRUE	TRUE
FastViromeExplorer-final-sorted-abundance.tsv	MG592450.1	MG592503.1	100k_250bp	58991	FALSE	95040	0.620697	45	sipho	phageSet248	45	sipho	phageSet248	TRUE	TRUE	TRUE
FastViromeExplorer-final-sorted-abundance.tsv	MG592450.1	MG592504.1	100k_250bp	56115	FALSE	95040	0.590436	45	sipho	phageSet248	45	sipho	phageSet248	TRUE	TRUE	TRUE
FastViromeExplorer-final-sorted-abundance.tsv	MG592450.1	MG592505.1	100k_250bp	49907	FALSE	95040	0.525116	45	sipho	phageSet248	45	sipho	phageSet248	TRUE	TRUE	TRUE
FastViromeExplorer-final-sorted-abundance.tsv	MG592450.1	MG592516.1	100k_250bp	53032	FALSE	95040	0.557997	45	sipho	phageSet248	45	sipho	phageSet248	TRUE	TRUE	TRUE
FastViromeExplorer-final-sorted-abundance.tsv	MG592450.1	MG592517.1	100k_250bp	63754	FALSE	95040	0.670812	45	sipho	phageSet248	45	sipho	phageSet248	TRUE	TRUE	TRUE
FastViromeExplorer-final-sorted-abundance.tsv	MG592450.1	MG592525.1	100k_250bp	63507	FALSE	95040	0.668213	45	sipho	phageSet248	45	sipho	phageSet248	TRUE	TRUE	TRUE
FastViromeExplorer-final-sorted-abundance.tsv	MG592450.1	MG592530.1	100k_250bp	53032	FALSE	95040	0.557997	45	sipho	phageSet248	45	sipho	phageSet248	TRUE	TRUE	TRUE
FastViromeExplorer-final-sorted-abundance.tsv	MG592450.1	MG592532.1	100k_250bp	60345	FALSE	95040	0.634943	45	sipho	phageSet248	45	sipho	phageSet248	TRUE	TRUE	TRUE
FastViromeExplorer-final-sorted-abundance.tsv	MG592450.1	MG592534.1	100k_250bp	59040	FALSE	95040	0.621212	45	sipho	phageSet248	45	sipho	phageSet248	TRUE	TRUE	TRUE
FastViromeExplorer-final-sorted-abundance.tsv	MG592450.1	MG592535.1	100k_250bp	60111	FALSE	95040	0.632481	45	sipho	phageSet248	45	sipho	phageSet248	TRUE	TRUE	TRUE
FastViromeExplorer-final-sorted-abundance.tsv	MG592450.1	MG592539.1	100k_250bp	51733	FALSE	95040	0.544329	45	sipho	phageSet248	45	sipho	phageSet248	TRUE	TRUE	TRUE
FastViromeExplorer-final-sorted-abundance.tsv	MG592450.1	MG592543.1	100k_250bp	51095	FALSE	95040	0.537616	45	sipho	phageSet248	45	sipho	phageSet248	TRUE	TRUE	TRUE
FastViromeExplorer-final-sorted-abundance.tsv	MG592450.1	MG592548.1	100k_250bp	26047	FALSE	95040	0.274064	45	sipho	phageSet248	25	podo	phageSet248	FALSE	FALSE	TRUE
FastViromeExplorer-final-sorted-abundance.tsv	MG592450.1	MG592559.1	100k_250bp	50257	FALSE	95040	0.528798	45	sipho	phageSet248	45	sipho	phageSet248	TRUE	TRUE	TRUE
FastViromeExplorer-final-sorted-abundance.tsv	MG592450.1	MG592576.1	100k_250bp	48459	FALSE	95040	0.50988	45	sipho	phageSet248	45	sipho	phageSet248	TRUE	TRUE	TRUE
FastViromeExplorer-final-sorted-abundance.tsv	MG592450.1	MG592593.1	100k_250bp	55366	FALSE	95040	0.582555	45	sipho	phageSet248	45	sipho	phageSet248	TRUE	TRUE	TRUE
FastViromeExplorer-final-sorted-abundance.tsv	MG592450.1	MG592594.1	100k_250bp	65792	FALSE	95040	0.692256	45	sipho	phageSet248	45	sipho	phageSet248	TRUE	TRUE	TRUE
FastViromeExplorer-final-sorted-abundance.tsv	MG592450.1	MG592597.1	100k_250bp	52560	FALSE	95040	0.55303	45	sipho	phageSet248	45	sipho	phageSet248	TRUE	TRUE	TRUE
FastViromeExplorer-final-sorted-abundance.tsv	MG592450.1	MG592605.1	100k_250bp	52048	FALSE	95040	0.547643	45	sipho	phageSet248	45	sipho	phageSet248	TRUE	TRUE	TRUE
FastViromeExplorer-final-sorted-abundance.tsv	MG592450.1	MG592606.1	100k_250bp	76495	FALSE	95040	0.804872	45	sipho	phageSet248	45	sipho	phageSet248	TRUE	TRUE	TRUE
FastViromeExplorer-final-sorted-abundance.tsv	MG592450.1	MG592607.1	100k_250bp	52438	FALSE	95040	0.551747	45	sipho	phageSet248	45	sipho	phageSet248	TRUE	TRUE	TRUE
FastViromeExplorer-final-sorted-abundance.tsv	MG592450.1	MG592631.1	100k_250bp	54445	FALSE	95040	0.572864	45	sipho	phageSet248	45	sipho	phageSet248	TRUE	TRUE	TRUE
FastViromeExplorer-final-sorted-abundance.tsv	MG592451.1	KT160311.1	100k_250bp	12458	FALSE	94979	0.131166	43	myo	phageSet248	43	myo	phageSet47	TRUE	TRUE	FALSE
FastViromeExplorer-final-sorted-abundance.tsv	MG592451.1	MG592392.1	100k_250bp	46218	FALSE	94979	0.486613	43	myo	phageSet248	43	myo	phageSet248	TRUE	TRUE	TRUE
FastViromeExplorer-final-sorted-abundance.tsv	MG592451.1	MG592401.1	100k_250bp	94979	FALSE	94979	1	43	myo	phageSet248	43	myo	phageSet248	TRUE	TRUE	TRUE
FastViromeExplorer-final-sorted-abundance.tsv	MG592451.1	MG592414.1	100k_250bp	37944	FALSE	94979	0.399499	43	myo	phageSet248	43	myo	phageSet248	TRUE	TRUE	TRUE
FastViromeExplorer-final-sorted-abundance.tsv	MG592451.1	MG592451.1	100k_250bp	94979	TRUE	94979	1	43	myo	phageSet248	43	myo	phageSet248	TRUE	TRUE	TRUE
FastViromeExplorer-final-sorted-abundance.tsv	MG592451.1	MG592461.1	100k_250bp	31670	FALSE	94979	0.333442	43	myo	phageSet248	43	myo	phageSet248	TRUE	TRUE	TRUE
FastViromeExplorer-final-sorted-abundance.tsv	MG592451.1	MG592462.1	100k_250bp	10517	FALSE	94979	0.11073	43	myo	phageSet248	43	myo	phageSet248	TRUE	TRUE	TRUE
FastViromeExplorer-final-sorted-abundance.tsv	MG592451.1	MG592467.1	100k_250bp	94979	FALSE	94979	1	43	myo	phageSet248	43	myo	phageSet248	TRUE	TRUE	TRUE
FastViromeExplorer-final-sorted-abundance.tsv	MG592451.1	MG592468.1	100k_250bp	94979	FALSE	94979	1	43	myo	phageSet248	43	myo	phageSet248	TRUE	TRUE	TRUE
FastViromeExplorer-final-sorted-abundance.tsv	MG592451.1	MG592472.1	100k_250bp	34015	FALSE	94979	0.358132	43	myo	phageSet248	43	myo	phageSet248	TRUE	TRUE	TRUE
FastViromeExplorer-final-sorted-abundance.tsv	MG592451.1	MG592499.1	100k_250bp	40426	FALSE	94979	0.425631	43	myo	phageSet248	43	myo	phageSet248	TRUE	TRUE	TRUE
FastViromeExplorer-final-sorted-abundance.tsv	MG592451.1	MG592526.1	100k_250bp	33955	FALSE	94979	0.3575	43	myo	phageSet248	43	myo	phageSet248	TRUE	TRUE	TRUE
FastViromeExplorer-final-sorted-abundance.tsv	MG592451.1	MG592531.1	100k_250bp	39601	FALSE	94979	0.416945	43	myo	phageSet248	43	myo	phageSet248	TRUE	TRUE	TRUE
FastViromeExplorer-final-sorted-abundance.tsv	MG592451.1	MG592541.1	100k_250bp	41453	FALSE	94979	0.436444	43	myo	phageSet248	43	myo	phageSet248	TRUE	TRUE	TRUE
FastViromeExplorer-final-sorted-abundance.tsv	MG592451.1	MG592542.1	100k_250bp	35295	FALSE	94979	0.371608	43	myo	phageSet248	43	myo	phageSet248	TRUE	TRUE	TRUE
FastViromeExplorer-final-sorted-abundance.tsv	MG592451.1	MG592547.1	100k_250bp	38095	FALSE	94979	0.401089	43	myo	phageSet248	43	myo	phageSet248	TRUE	TRUE	TRUE
FastViromeExplorer-final-sorted-abundance.tsv	MG592451.1	MG592561.1	100k_250bp	31553	FALSE	94979	0.33221	43	myo	phageSet248	43	myo	phageSet248	TRUE	TRUE	TRUE
FastViromeExplorer-final-sorted-abundance.tsv	MG592451.1	MG592572.1	100k_250bp	34128	FALSE	94979	0.359322	43	myo	phageSet248	43	myo	phageSet248	TRUE	TRUE	TRUE
FastViromeExplorer-final-sorted-abundance.tsv	MG592451.1	MG592590.1	100k_250bp	40389	FALSE	94979	0.425241	43	myo	phageSet248	43	myo	phageSet248	TRUE	TRUE	TRUE
FastViromeExplorer-final-sorted-abundance.tsv	MG592451.1	MG592592.1	100k_250bp	36927	FALSE	94979	0.388791	43	myo	phageSet248	43	myo	phageSet248	TRUE	TRUE	TRUE
FastViromeExplorer-final-sorted-abundance.tsv	MG592451.1	MG592611.1	100k_250bp	35641	FALSE	94979	0.375251	43	myo	phageSet248	43	myo	phageSet248	TRUE	TRUE	TRUE
FastViromeExplorer-final-sorted-abundance.tsv	MG592452.1	MG592452.1	100k_250bp	94954	TRUE	94954	1	37	sipho	phageSet248	37	sipho	phageSet248	TRUE	TRUE	TRUE
FastViromeExplorer-final-sorted-abundance.tsv	MG592452.1	MG592580.1	100k_250bp	55747	FALSE	94954	0.587095	37	sipho	phageSet248	37	sipho	phageSet248	TRUE	TRUE	TRUE
FastViromeExplorer-final-sorted-abundance.tsv	MG592453.1	MG592447.1	100k_250bp	95031	FALSE	95044	0.999863	36	podo	phageSet248	36	podo	phageSet248	TRUE	TRUE	TRUE
FastViromeExplorer-final-sorted-abundance.tsv	MG592453.1	MG592453.1	100k_250bp	95044	TRUE	95044	1	36	podo	phageSet248	36	podo	phageSet248	TRUE	TRUE	TRUE
FastViromeExplorer-final-sorted-abundance.tsv	MG592454.1	MG592390.1	100k_250bp	68092	FALSE	94934	0.717256	11	podo	phageSet248	11	podo	phageSet248	TRUE	TRUE	TRUE
FastViromeExplorer-final-sorted-abundance.tsv	MG592454.1	MG592420.1	100k_250bp	69904	FALSE	94934	0.736343	11	podo	phageSet248	11	podo	phageSet248	TRUE	TRUE	TRUE
FastViromeExplorer-final-sorted-abundance.tsv	MG592454.1	MG592423.1	100k_250bp	70054	FALSE	94934	0.737923	11	podo	phageSet248	11	podo	phageSet248	TRUE	TRUE	TRUE
FastViromeExplorer-final-sorted-abundance.tsv	MG592454.1	MG592439.1	100k_250bp	67433	FALSE	94934	0.710315	11	podo	phageSet248	11	podo	phageSet248	TRUE	TRUE	TRUE
FastViromeExplorer-final-sorted-abundance.tsv	MG592454.1	MG592444.1	100k_250bp	68517	FALSE	94934	0.721733	11	podo	phageSet248	11	podo	phageSet248	TRUE	TRUE	TRUE
FastViromeExplorer-final-sorted-abundance.tsv	MG592454.1	MG592454.1	100k_250bp	94934	TRUE	94934	1	11	podo	phageSet248	11	podo	phageSet248	TRUE	TRUE	TRUE
FastViromeExplorer-final-sorted-abundance.tsv	MG592454.1	MG592465.1	100k_250bp	70961	FALSE	94934	0.747477	11	podo	phageSet248	11	podo	phageSet248	TRUE	TRUE	TRUE
FastViromeExplorer-final-sorted-abundance.tsv	MG592454.1	MG592466.1	100k_250bp	71698	FALSE	94934	0.75524	11	podo	phageSet248	11	podo	phageSet248	TRUE	TRUE	TRUE
FastViromeExplorer-final-sorted-abundance.tsv	MG592455.1	MG592402.1	100k_250bp	10488	FALSE	94950	0.110458	17	auto	phageSet248	17	auto	phageSet248	TRUE	TRUE	TRUE
FastViromeExplorer-final-sorted-abundance.tsv	MG592455.1	MG592426.1	100k_250bp	32938	FALSE	94950	0.346898	17	auto	phageSet248	17	auto	phageSet248	TRUE	TRUE	TRUE
FastViromeExplorer-final-sorted-abundance.tsv	MG592455.1	MG592427.1	100k_250bp	32923	FALSE	94950	0.34674	17	auto	phageSet248	17	auto	phageSet248	TRUE	TRUE	TRUE
FastViromeExplorer-final-sorted-abundance.tsv	MG592455.1	MG592430.1	100k_250bp	32534	FALSE	94950	0.342643	17	auto	phageSet248	17	auto	phageSet248	TRUE	TRUE	TRUE
FastViromeExplorer-final-sorted-abundance.tsv	MG592455.1	MG592437.1	100k_250bp	33678	FALSE	94950	0.354692	17	auto	phageSet248	17	auto	phageSet248	TRUE	TRUE	TRUE
FastViromeExplorer-final-sorted-abundance.tsv	MG592455.1	MG592455.1	100k_250bp	94950	TRUE	94950	1	17	auto	phageSet248	17	auto	phageSet248	TRUE	TRUE	TRUE
FastViromeExplorer-final-sorted-abundance.tsv	MG592455.1	MG592469.1	100k_250bp	29252	FALSE	94950	0.308078	17	auto	phageSet248	17	auto	phageSet248	TRUE	TRUE	TRUE
FastViromeExplorer-final-sorted-abundance.tsv	MG592455.1	MG592474.1	100k_250bp	32534	FALSE	94950	0.342643	17	auto	phageSet248	17	auto	phageSet248	TRUE	TRUE	TRUE
FastViromeExplorer-final-sorted-abundance.tsv	MG592455.1	MG592480.1	100k_250bp	32534	FALSE	94950	0.342643	17	auto	phageSet248	17	auto	phageSet248	TRUE	TRUE	TRUE
FastViromeExplorer-final-sorted-abundance.tsv	MG592455.1	MG592512.1	100k_250bp	94950	FALSE	94950	1	17	auto	phageSet248	17	auto	phageSet248	TRUE	TRUE	TRUE
FastViromeExplorer-final-sorted-abundance.tsv	MG592456.1	MG592456.1	100k_250bp	95032	TRUE	95032	1	9	myo	phageSet248	9	myo	phageSet248	TRUE	TRUE	TRUE
FastViromeExplorer-final-sorted-abundance.tsv	MG592457.1	MG592442.1	100k_250bp	58529	FALSE	95055	0.615738	45	sipho	phageSet248	45	sipho	phageSet248	TRUE	TRUE	TRUE
FastViromeExplorer-final-sorted-abundance.tsv	MG592457.1	MG592450.1	100k_250bp	69436	FALSE	95055	0.730482	45	sipho	phageSet248	45	sipho	phageSet248	TRUE	TRUE	TRUE
FastViromeExplorer-final-sorted-abundance.tsv	MG592457.1	MG592457.1	100k_250bp	95055	TRUE	95055	1	45	sipho	phageSet248	45	sipho	phageSet248	TRUE	TRUE	TRUE
FastViromeExplorer-final-sorted-abundance.tsv	MG592457.1	MG592460.1	100k_250bp	49319	FALSE	95055	0.518847	45	sipho	phageSet248	45	sipho	phageSet248	TRUE	TRUE	TRUE
FastViromeExplorer-final-sorted-abundance.tsv	MG592457.1	MG592482.1	100k_250bp	58528	FALSE	95055	0.615728	45	sipho	phageSet248	45	sipho	phageSet248	TRUE	TRUE	TRUE
FastViromeExplorer-final-sorted-abundance.tsv	MG592457.1	MG592483.1	100k_250bp	51875	FALSE	95055	0.545737	45	sipho	phageSet248	45	sipho	phageSet248	TRUE	TRUE	TRUE
FastViromeExplorer-final-sorted-abundance.tsv	MG592457.1	MG592488.1	100k_250bp	53114	FALSE	95055	0.558771	45	sipho	phageSet248	45	sipho	phageSet248	TRUE	TRUE	TRUE
FastViromeExplorer-final-sorted-abundance.tsv	MG592457.1	MG592490.1	100k_250bp	47139	FALSE	95055	0.495913	45	sipho	phageSet248	45	sipho	phageSet248	TRUE	TRUE	TRUE
FastViromeExplorer-final-sorted-abundance.tsv	MG592457.1	MG592502.1	100k_250bp	63203	FALSE	95055	0.66491	45	sipho	phageSet248	45	sipho	phageSet248	TRUE	TRUE	TRUE
FastViromeExplorer-final-sorted-abundance.tsv	MG592457.1	MG592503.1	100k_250bp	53104	FALSE	95055	0.558666	45	sipho	phageSet248	45	sipho	phageSet248	TRUE	TRUE	TRUE
FastViromeExplorer-final-sorted-abundance.tsv	MG592457.1	MG592504.1	100k_250bp	52031	FALSE	95055	0.547378	45	sipho	phageSet248	45	sipho	phageSet248	TRUE	TRUE	TRUE
FastViromeExplorer-final-sorted-abundance.tsv	MG592457.1	MG592505.1	100k_250bp	46815	FALSE	95055	0.492504	45	sipho	phageSet248	45	sipho	phageSet248	TRUE	TRUE	TRUE
FastViromeExplorer-final-sorted-abundance.tsv	MG592457.1	MG592516.1	100k_250bp	59544	FALSE	95055	0.626416	45	sipho	phageSet248	45	sipho	phageSet248	TRUE	TRUE	TRUE
FastViromeExplorer-final-sorted-abundance.tsv	MG592457.1	MG592517.1	100k_250bp	65772	FALSE	95055	0.691936	45	sipho	phageSet248	45	sipho	phageSet248	TRUE	TRUE	TRUE
FastViromeExplorer-final-sorted-abundance.tsv	MG592457.1	MG592525.1	100k_250bp	63312	FALSE	95055	0.666056	45	sipho	phageSet248	45	sipho	phageSet248	TRUE	TRUE	TRUE
FastViromeExplorer-final-sorted-abundance.tsv	MG592457.1	MG592530.1	100k_250bp	59544	FALSE	95055	0.626416	45	sipho	phageSet248	45	sipho	phageSet248	TRUE	TRUE	TRUE
FastViromeExplorer-final-sorted-abundance.tsv	MG592457.1	MG592532.1	100k_250bp	50893	FALSE	95055	0.535406	45	sipho	phageSet248	45	sipho	phageSet248	TRUE	TRUE	TRUE
FastViromeExplorer-final-sorted-abundance.tsv	MG592457.1	MG592534.1	100k_250bp	53862	FALSE	95055	0.56664	45	sipho	phageSet248	45	sipho	phageSet248	TRUE	TRUE	TRUE
FastViromeExplorer-final-sorted-abundance.tsv	MG592457.1	MG592535.1	100k_250bp	56466	FALSE	95055	0.594035	45	sipho	phageSet248	45	sipho	phageSet248	TRUE	TRUE	TRUE
FastViromeExplorer-final-sorted-abundance.tsv	MG592457.1	MG592539.1	100k_250bp	47139	FALSE	95055	0.495913	45	sipho	phageSet248	45	sipho	phageSet248	TRUE	TRUE	TRUE
FastViromeExplorer-final-sorted-abundance.tsv	MG592457.1	MG592543.1	100k_250bp	46931	FALSE	95055	0.493725	45	sipho	phageSet248	45	sipho	phageSet248	TRUE	TRUE	TRUE
FastViromeExplorer-final-sorted-abundance.tsv	MG592457.1	MG592548.1	100k_250bp	27120	FALSE	95055	0.285309	45	sipho	phageSet248	25	podo	phageSet248	FALSE	FALSE	TRUE
FastViromeExplorer-final-sorted-abundance.tsv	MG592457.1	MG592559.1	100k_250bp	46740	FALSE	95055	0.491715	45	sipho	phageSet248	45	sipho	phageSet248	TRUE	TRUE	TRUE
FastViromeExplorer-final-sorted-abundance.tsv	MG592457.1	MG592576.1	100k_250bp	52781	FALSE	95055	0.555268	45	sipho	phageSet248	45	sipho	phageSet248	TRUE	TRUE	TRUE
FastViromeExplorer-final-sorted-abundance.tsv	MG592457.1	MG592593.1	100k_250bp	53360	FALSE	95055	0.561359	45	sipho	phageSet248	45	sipho	phageSet248	TRUE	TRUE	TRUE
FastViromeExplorer-final-sorted-abundance.tsv	MG592457.1	MG592594.1	100k_250bp	64761	FALSE	95055	0.6813	45	sipho	phageSet248	45	sipho	phageSet248	TRUE	TRUE	TRUE
FastViromeExplorer-final-sorted-abundance.tsv	MG592457.1	MG592597.1	100k_250bp	52112	FALSE	95055	0.54823	45	sipho	phageSet248	45	sipho	phageSet248	TRUE	TRUE	TRUE
FastViromeExplorer-final-sorted-abundance.tsv	MG592457.1	MG592605.1	100k_250bp	47007	FALSE	95055	0.494524	45	sipho	phageSet248	45	sipho	phageSet248	TRUE	TRUE	TRUE
FastViromeExplorer-final-sorted-abundance.tsv	MG592457.1	MG592606.1	100k_250bp	64587	FALSE	95055	0.67947	45	sipho	phageSet248	45	sipho	phageSet248	TRUE	TRUE	TRUE
FastViromeExplorer-final-sorted-abundance.tsv	MG592457.1	MG592607.1	100k_250bp	49853	FALSE	95055	0.524465	45	sipho	phageSet248	45	sipho	phageSet248	TRUE	TRUE	TRUE
FastViromeExplorer-final-sorted-abundance.tsv	MG592457.1	MG592631.1	100k_250bp	62500	FALSE	95055	0.657514	45	sipho	phageSet248	45	sipho	phageSet248	TRUE	TRUE	TRUE
FastViromeExplorer-final-sorted-abundance.tsv	MG592458.1	MG592435.1	100k_250bp	19564	FALSE	94950	0.206045	10	sipho	phageSet248	10	sipho	phageSet248	TRUE	TRUE	TRUE
FastViromeExplorer-final-sorted-abundance.tsv	MG592458.1	MG592458.1	100k_250bp	94950	TRUE	94950	1	10	sipho	phageSet248	10	sipho	phageSet248	TRUE	TRUE	TRUE
FastViromeExplorer-final-sorted-abundance.tsv	MG592458.1	MG592666.1	100k_250bp	87767	FALSE	94950	0.92435	10	sipho	phageSet248	10	sipho	phageSet248	TRUE	TRUE	TRUE
FastViromeExplorer-final-sorted-abundance.tsv	MG592459.1	MG592459.1	100k_250bp	94953	TRUE	94953	1	12	myo	phageSet248	12	myo	phageSet248	TRUE	TRUE	TRUE
FastViromeExplorer-final-sorted-abundance.tsv	MG592459.1	MG592473.1	100k_250bp	38360	FALSE	94953	0.403989	12	myo	phageSet248	12	myo	phageSet248	TRUE	TRUE	TRUE
FastViromeExplorer-final-sorted-abundance.tsv	MG592460.1	MG592442.1	100k_250bp	53168	FALSE	94958	0.559911	45	sipho	phageSet248	45	sipho	phageSet248	TRUE	TRUE	TRUE
FastViromeExplorer-final-sorted-abundance.tsv	MG592460.1	MG592450.1	100k_250bp	54462	FALSE	94958	0.573538	45	sipho	phageSet248	45	sipho	phageSet248	TRUE	TRUE	TRUE
FastViromeExplorer-final-sorted-abundance.tsv	MG592460.1	MG592457.1	100k_250bp	46959	FALSE	94958	0.494524	45	sipho	phageSet248	45	sipho	phageSet248	TRUE	TRUE	TRUE
FastViromeExplorer-final-sorted-abundance.tsv	MG592460.1	MG592460.1	100k_250bp	94958	TRUE	94958	1	45	sipho	phageSet248	45	sipho	phageSet248	TRUE	TRUE	TRUE
FastViromeExplorer-final-sorted-abundance.tsv	MG592460.1	MG592482.1	100k_250bp	53167	FALSE	94958	0.5599	45	sipho	phageSet248	45	sipho	phageSet248	TRUE	TRUE	TRUE
FastViromeExplorer-final-sorted-abundance.tsv	MG592460.1	MG592483.1	100k_250bp	66365	FALSE	94958	0.698888	45	sipho	phageSet248	45	sipho	phageSet248	TRUE	TRUE	TRUE
FastViromeExplorer-final-sorted-abundance.tsv	MG592460.1	MG592488.1	100k_250bp	34692	FALSE	94958	0.36534	45	sipho	phageSet248	45	sipho	phageSet248	TRUE	TRUE	TRUE
FastViromeExplorer-final-sorted-abundance.tsv	MG592460.1	MG592490.1	100k_250bp	70915	FALSE	94958	0.746804	45	sipho	phageSet248	45	sipho	phageSet248	TRUE	TRUE	TRUE
FastViromeExplorer-final-sorted-abundance.tsv	MG592460.1	MG592502.1	100k_250bp	47714	FALSE	94958	0.502475	45	sipho	phageSet248	45	sipho	phageSet248	TRUE	TRUE	TRUE
FastViromeExplorer-final-sorted-abundance.tsv	MG592460.1	MG592503.1	100k_250bp	40111	FALSE	94958	0.422408	45	sipho	phageSet248	45	sipho	phageSet248	TRUE	TRUE	TRUE
FastViromeExplorer-final-sorted-abundance.tsv	MG592460.1	MG592504.1	100k_250bp	35396	FALSE	94958	0.372754	45	sipho	phageSet248	45	sipho	phageSet248	TRUE	TRUE	TRUE
FastViromeExplorer-final-sorted-abundance.tsv	MG592460.1	MG592505.1	100k_250bp	68723	FALSE	94958	0.72372	45	sipho	phageSet248	45	sipho	phageSet248	TRUE	TRUE	TRUE
FastViromeExplorer-final-sorted-abundance.tsv	MG592460.1	MG592516.1	100k_250bp	44906	FALSE	94958	0.472904	45	sipho	phageSet248	45	sipho	phageSet248	TRUE	TRUE	TRUE
FastViromeExplorer-final-sorted-abundance.tsv	MG592460.1	MG592517.1	100k_250bp	46049	FALSE	94958	0.484941	45	sipho	phageSet248	45	sipho	phageSet248	TRUE	TRUE	TRUE
FastViromeExplorer-final-sorted-abundance.tsv	MG592460.1	MG592525.1	100k_250bp	50651	FALSE	94958	0.533404	45	sipho	phageSet248	45	sipho	phageSet248	TRUE	TRUE	TRUE
FastViromeExplorer-final-sorted-abundance.tsv	MG592460.1	MG592530.1	100k_250bp	44907	FALSE	94958	0.472914	45	sipho	phageSet248	45	sipho	phageSet248	TRUE	TRUE	TRUE
FastViromeExplorer-final-sorted-abundance.tsv	MG592460.1	MG592532.1	100k_250bp	46161	FALSE	94958	0.48612	45	sipho	phageSet248	45	sipho	phageSet248	TRUE	TRUE	TRUE
FastViromeExplorer-final-sorted-abundance.tsv	MG592460.1	MG592534.1	100k_250bp	36699	FALSE	94958	0.386476	45	sipho	phageSet248	45	sipho	phageSet248	TRUE	TRUE	TRUE
FastViromeExplorer-final-sorted-abundance.tsv	MG592460.1	MG592535.1	100k_250bp	35240	FALSE	94958	0.371111	45	sipho	phageSet248	45	sipho	phageSet248	TRUE	TRUE	TRUE
FastViromeExplorer-final-sorted-abundance.tsv	MG592460.1	MG592539.1	100k_250bp	70915	FALSE	94958	0.746804	45	sipho	phageSet248	45	sipho	phageSet248	TRUE	TRUE	TRUE
FastViromeExplorer-final-sorted-abundance.tsv	MG592460.1	MG592543.1	100k_250bp	68030	FALSE	94958	0.716422	45	sipho	phageSet248	45	sipho	phageSet248	TRUE	TRUE	TRUE
FastViromeExplorer-final-sorted-abundance.tsv	MG592460.1	MG592548.1	100k_250bp	31379	FALSE	94958	0.330451	45	sipho	phageSet248	25	podo	phageSet248	FALSE	FALSE	TRUE
FastViromeExplorer-final-sorted-abundance.tsv	MG592460.1	MG592559.1	100k_250bp	56174	FALSE	94958	0.591567	45	sipho	phageSet248	45	sipho	phageSet248	TRUE	TRUE	TRUE
FastViromeExplorer-final-sorted-abundance.tsv	MG592460.1	MG592576.1	100k_250bp	38235	FALSE	94958	0.402652	45	sipho	phageSet248	45	sipho	phageSet248	TRUE	TRUE	TRUE
FastViromeExplorer-final-sorted-abundance.tsv	MG592460.1	MG592593.1	100k_250bp	38178	FALSE	94958	0.402051	45	sipho	phageSet248	45	sipho	phageSet248	TRUE	TRUE	TRUE
FastViromeExplorer-final-sorted-abundance.tsv	MG592460.1	MG592594.1	100k_250bp	52211	FALSE	94958	0.549833	45	sipho	phageSet248	45	sipho	phageSet248	TRUE	TRUE	TRUE
FastViromeExplorer-final-sorted-abundance.tsv	MG592460.1	MG592597.1	100k_250bp	42706	FALSE	94958	0.449736	45	sipho	phageSet248	45	sipho	phageSet248	TRUE	TRUE	TRUE
FastViromeExplorer-final-sorted-abundance.tsv	MG592460.1	MG592605.1	100k_250bp	60401	FALSE	94958	0.636081	45	sipho	phageSet248	45	sipho	phageSet248	TRUE	TRUE	TRUE
FastViromeExplorer-final-sorted-abundance.tsv	MG592460.1	MG592606.1	100k_250bp	52607	FALSE	94958	0.554003	45	sipho	phageSet248	45	sipho	phageSet248	TRUE	TRUE	TRUE
FastViromeExplorer-final-sorted-abundance.tsv	MG592460.1	MG592607.1	100k_250bp	36884	FALSE	94958	0.388424	45	sipho	phageSet248	45	sipho	phageSet248	TRUE	TRUE	TRUE
FastViromeExplorer-final-sorted-abundance.tsv	MG592460.1	MG592631.1	100k_250bp	36274	FALSE	94958	0.382	45	sipho	phageSet248	45	sipho	phageSet248	TRUE	TRUE	TRUE
FastViromeExplorer-final-sorted-abundance.tsv	MG592461.1	MG592392.1	100k_250bp	39096	FALSE	94878	0.412066	43	myo	phageSet248	43	myo	phageSet248	TRUE	TRUE	TRUE
FastViromeExplorer-final-sorted-abundance.tsv	MG592461.1	MG592401.1	100k_250bp	32387	FALSE	94878	0.341354	43	myo	phageSet248	43	myo	phageSet248	TRUE	TRUE	TRUE
FastViromeExplorer-final-sorted-abundance.tsv	MG592461.1	MG592414.1	100k_250bp	31744	FALSE	94878	0.334577	43	myo	phageSet248	43	myo	phageSet248	TRUE	TRUE	TRUE
FastViromeExplorer-final-sorted-abundance.tsv	MG592461.1	MG592451.1	100k_250bp	32387	FALSE	94878	0.341354	43	myo	phageSet248	43	myo	phageSet248	TRUE	TRUE	TRUE
FastViromeExplorer-final-sorted-abundance.tsv	MG592461.1	MG592461.1	100k_250bp	94878	TRUE	94878	1	43	myo	phageSet248	43	myo	phageSet248	TRUE	TRUE	TRUE
FastViromeExplorer-final-sorted-abundance.tsv	MG592461.1	MG592462.1	100k_250bp	15579	FALSE	94878	0.1642	43	myo	phageSet248	43	myo	phageSet248	TRUE	TRUE	TRUE
FastViromeExplorer-final-sorted-abundance.tsv	MG592461.1	MG592467.1	100k_250bp	32387	FALSE	94878	0.341354	43	myo	phageSet248	43	myo	phageSet248	TRUE	TRUE	TRUE
FastViromeExplorer-final-sorted-abundance.tsv	MG592461.1	MG592468.1	100k_250bp	32387	FALSE	94878	0.341354	43	myo	phageSet248	43	myo	phageSet248	TRUE	TRUE	TRUE
FastViromeExplorer-final-sorted-abundance.tsv	MG592461.1	MG592472.1	100k_250bp	49891	FALSE	94878	0.525844	43	myo	phageSet248	43	myo	phageSet248	TRUE	TRUE	TRUE
FastViromeExplorer-final-sorted-abundance.tsv	MG592461.1	MG592499.1	100k_250bp	33781	FALSE	94878	0.356047	43	myo	phageSet248	43	myo	phageSet248	TRUE	TRUE	TRUE
FastViromeExplorer-final-sorted-abundance.tsv	MG592461.1	MG592526.1	100k_250bp	46786	FALSE	94878	0.493117	43	myo	phageSet248	43	myo	phageSet248	TRUE	TRUE	TRUE
FastViromeExplorer-final-sorted-abundance.tsv	MG592461.1	MG592531.1	100k_250bp	40002	FALSE	94878	0.421615	43	myo	phageSet248	43	myo	phageSet248	TRUE	TRUE	TRUE
FastViromeExplorer-final-sorted-abundance.tsv	MG592461.1	MG592541.1	100k_250bp	34780	FALSE	94878	0.366576	43	myo	phageSet248	43	myo	phageSet248	TRUE	TRUE	TRUE
FastViromeExplorer-final-sorted-abundance.tsv	MG592461.1	MG592542.1	100k_250bp	45978	FALSE	94878	0.484601	43	myo	phageSet248	43	myo	phageSet248	TRUE	TRUE	TRUE
FastViromeExplorer-final-sorted-abundance.tsv	MG592461.1	MG592547.1	100k_250bp	37455	FALSE	94878	0.39477	43	myo	phageSet248	43	myo	phageSet248	TRUE	TRUE	TRUE
FastViromeExplorer-final-sorted-abundance.tsv	MG592461.1	MG592561.1	100k_250bp	48217	FALSE	94878	0.5082	43	myo	phageSet248	43	myo	phageSet248	TRUE	TRUE	TRUE
FastViromeExplorer-final-sorted-abundance.tsv	MG592461.1	MG592572.1	100k_250bp	54671	FALSE	94878	0.576224	43	myo	phageSet248	43	myo	phageSet248	TRUE	TRUE	TRUE
FastViromeExplorer-final-sorted-abundance.tsv	MG592461.1	MG592590.1	100k_250bp	45887	FALSE	94878	0.483642	43	myo	phageSet248	43	myo	phageSet248	TRUE	TRUE	TRUE
FastViromeExplorer-final-sorted-abundance.tsv	MG592461.1	MG592592.1	100k_250bp	57664	FALSE	94878	0.60777	43	myo	phageSet248	43	myo	phageSet248	TRUE	TRUE	TRUE
FastViromeExplorer-final-sorted-abundance.tsv	MG592461.1	MG592611.1	100k_250bp	44279	FALSE	94878	0.466694	43	myo	phageSet248	43	myo	phageSet248	TRUE	TRUE	TRUE
FastViromeExplorer-final-sorted-abundance.tsv	MG592462.1	KT160311.1	100k_250bp	43322	FALSE	95049	0.455786	43	myo	phageSet248	43	myo	phageSet47	TRUE	TRUE	FALSE
FastViromeExplorer-final-sorted-abundance.tsv	MG592462.1	MG592461.1	100k_250bp	16859	FALSE	95049	0.177372	43	myo	phageSet248	43	myo	phageSet248	TRUE	TRUE	TRUE
FastViromeExplorer-final-sorted-abundance.tsv	MG592462.1	MG592462.1	100k_250bp	95049	TRUE	95049	1	43	myo	phageSet248	43	myo	phageSet248	TRUE	TRUE	TRUE
FastViromeExplorer-final-sorted-abundance.tsv	MG592462.1	MG592472.1	100k_250bp	22735	FALSE	95049	0.239192	43	myo	phageSet248	43	myo	phageSet248	TRUE	TRUE	TRUE
FastViromeExplorer-final-sorted-abundance.tsv	MG592462.1	MG592499.1	100k_250bp	14466	FALSE	95049	0.152195	43	myo	phageSet248	43	myo	phageSet248	TRUE	TRUE	TRUE
FastViromeExplorer-final-sorted-abundance.tsv	MG592462.1	MG592526.1	100k_250bp	20276	FALSE	95049	0.213322	43	myo	phageSet248	43	myo	phageSet248	TRUE	TRUE	TRUE
FastViromeExplorer-final-sorted-abundance.tsv	MG592462.1	MG592531.1	100k_250bp	10695	FALSE	95049	0.112521	43	myo	phageSet248	43	myo	phageSet248	TRUE	TRUE	TRUE
FastViromeExplorer-final-sorted-abundance.tsv	MG592462.1	MG592542.1	100k_250bp	20337	FALSE	95049	0.213963	43	myo	phageSet248	43	myo	phageSet248	TRUE	TRUE	TRUE
FastViromeExplorer-final-sorted-abundance.tsv	MG592462.1	MG592561.1	100k_250bp	18353	FALSE	95049	0.19309	43	myo	phageSet248	43	myo	phageSet248	TRUE	TRUE	TRUE
FastViromeExplorer-final-sorted-abundance.tsv	MG592462.1	MG592572.1	100k_250bp	24892	FALSE	95049	0.261886	43	myo	phageSet248	43	myo	phageSet248	TRUE	TRUE	TRUE
FastViromeExplorer-final-sorted-abundance.tsv	MG592462.1	MG592590.1	100k_250bp	19206	FALSE	95049	0.202064	43	myo	phageSet248	43	myo	phageSet248	TRUE	TRUE	TRUE
FastViromeExplorer-final-sorted-abundance.tsv	MG592462.1	MG592592.1	100k_250bp	19392	FALSE	95049	0.204021	43	myo	phageSet248	43	myo	phageSet248	TRUE	TRUE	TRUE
FastViromeExplorer-final-sorted-abundance.tsv	MG592462.1	MG592611.1	100k_250bp	17940	FALSE	95049	0.188745	43	myo	phageSet248	43	myo	phageSet248	TRUE	TRUE	TRUE
FastViromeExplorer-final-sorted-abundance.tsv	MG592463.1	MG592397.1	100k_250bp	59605	FALSE	94962	0.627672	48	sipho	phageSet248	48	sipho	phageSet248	TRUE	TRUE	TRUE
FastViromeExplorer-final-sorted-abundance.tsv	MG592463.1	MG592406.1	100k_250bp	53772	FALSE	94962	0.566248	48	sipho	phageSet248	48	sipho	phageSet248	TRUE	TRUE	TRUE
FastViromeExplorer-final-sorted-abundance.tsv	MG592463.1	MG592407.1	100k_250bp	60025	FALSE	94962	0.632095	48	sipho	phageSet248	48	sipho	phageSet248	TRUE	TRUE	TRUE
FastViromeExplorer-final-sorted-abundance.tsv	MG592463.1	MG592408.1	100k_250bp	76514	FALSE	94962	0.805733	48	sipho	phageSet248	48	sipho	phageSet248	TRUE	TRUE	TRUE
FastViromeExplorer-final-sorted-abundance.tsv	MG592463.1	MG592411.1	100k_250bp	39594	FALSE	94962	0.416946	48	sipho	phageSet248	48	sipho	phageSet248	TRUE	TRUE	TRUE
FastViromeExplorer-final-sorted-abundance.tsv	MG592463.1	MG592416.1	100k_250bp	44678	FALSE	94962	0.470483	48	sipho	phageSet248	48	sipho	phageSet248	TRUE	TRUE	TRUE
FastViromeExplorer-final-sorted-abundance.tsv	MG592463.1	MG592417.1	100k_250bp	72745	FALSE	94962	0.766043	48	sipho	phageSet248	48	sipho	phageSet248	TRUE	TRUE	TRUE
FastViromeExplorer-final-sorted-abundance.tsv	MG592463.1	MG592428.1	100k_250bp	51309	FALSE	94962	0.540311	48	sipho	phageSet248	48	sipho	phageSet248	TRUE	TRUE	TRUE
FastViromeExplorer-final-sorted-abundance.tsv	MG592463.1	MG592463.1	100k_250bp	94962	TRUE	94962	1	48	sipho	phageSet248	48	sipho	phageSet248	TRUE	TRUE	TRUE
FastViromeExplorer-final-sorted-abundance.tsv	MG592463.1	MG592464.1	100k_250bp	59605	FALSE	94962	0.627672	48	sipho	phageSet248	48	sipho	phageSet248	TRUE	TRUE	TRUE
FastViromeExplorer-final-sorted-abundance.tsv	MG592463.1	MG592471.1	100k_250bp	59605	FALSE	94962	0.627672	48	sipho	phageSet248	48	sipho	phageSet248	TRUE	TRUE	TRUE
FastViromeExplorer-final-sorted-abundance.tsv	MG592463.1	MG592475.1	100k_250bp	52426	FALSE	94962	0.552073	48	sipho	phageSet248	48	sipho	phageSet248	TRUE	TRUE	TRUE
FastViromeExplorer-final-sorted-abundance.tsv	MG592463.1	MG592476.1	100k_250bp	55244	FALSE	94962	0.581748	48	sipho	phageSet248	48	sipho	phageSet248	TRUE	TRUE	TRUE
FastViromeExplorer-final-sorted-abundance.tsv	MG592463.1	MG592492.1	100k_250bp	62964	FALSE	94962	0.663044	48	sipho	phageSet248	48	sipho	phageSet248	TRUE	TRUE	TRUE
FastViromeExplorer-final-sorted-abundance.tsv	MG592463.1	MG592528.1	100k_250bp	63644	FALSE	94962	0.670205	48	sipho	phageSet248	48	sipho	phageSet248	TRUE	TRUE	TRUE
FastViromeExplorer-final-sorted-abundance.tsv	MG592463.1	MG592538.1	100k_250bp	39777	FALSE	94962	0.418873	48	sipho	phageSet248	48	sipho	phageSet248	TRUE	TRUE	TRUE
FastViromeExplorer-final-sorted-abundance.tsv	MG592463.1	MG592563.1	100k_250bp	39365	FALSE	94962	0.414534	48	sipho	phageSet248	48	sipho	phageSet248	TRUE	TRUE	TRUE
FastViromeExplorer-final-sorted-abundance.tsv	MG592463.1	MG592564.1	100k_250bp	45470	FALSE	94962	0.478823	48	sipho	phageSet248	48	sipho	phageSet248	TRUE	TRUE	TRUE
FastViromeExplorer-final-sorted-abundance.tsv	MG592463.1	MG592565.1	100k_250bp	39779	FALSE	94962	0.418894	48	sipho	phageSet248	48	sipho	phageSet248	TRUE	TRUE	TRUE
FastViromeExplorer-final-sorted-abundance.tsv	MG592463.1	MG592571.1	100k_250bp	39594	FALSE	94962	0.416946	48	sipho	phageSet248	48	sipho	phageSet248	TRUE	TRUE	TRUE
FastViromeExplorer-final-sorted-abundance.tsv	MG592463.1	MG592601.1	100k_250bp	63928	FALSE	94962	0.673196	48	sipho	phageSet248	48	sipho	phageSet248	TRUE	TRUE	TRUE
FastViromeExplorer-final-sorted-abundance.tsv	MG592463.1	MG592617.1	100k_250bp	38818	FALSE	94962	0.408774	48	sipho	phageSet248	48	sipho	phageSet248	TRUE	TRUE	TRUE
FastViromeExplorer-final-sorted-abundance.tsv	MG592463.1	MG592618.1	100k_250bp	42011	FALSE	94962	0.442398	48	sipho	phageSet248	48	sipho	phageSet248	TRUE	TRUE	TRUE
FastViromeExplorer-final-sorted-abundance.tsv	MG592463.1	MG592632.1	100k_250bp	39779	FALSE	94962	0.418894	48	sipho	phageSet248	48	sipho	phageSet248	TRUE	TRUE	TRUE
FastViromeExplorer-final-sorted-abundance.tsv	MG592463.1	MG592633.1	100k_250bp	39566	FALSE	94962	0.416651	48	sipho	phageSet248	48	sipho	phageSet248	TRUE	TRUE	TRUE
FastViromeExplorer-final-sorted-abundance.tsv	MG592463.1	MG592635.1	100k_250bp	45470	FALSE	94962	0.478823	48	sipho	phageSet248	48	sipho	phageSet248	TRUE	TRUE	TRUE
FastViromeExplorer-final-sorted-abundance.tsv	MG592463.1	MG592636.1	100k_250bp	39339	FALSE	94962	0.41426	48	sipho	phageSet248	48	sipho	phageSet248	TRUE	TRUE	TRUE
FastViromeExplorer-final-sorted-abundance.tsv	MG592463.1	MG592638.1	100k_250bp	39564	FALSE	94962	0.41663	48	sipho	phageSet248	48	sipho	phageSet248	TRUE	TRUE	TRUE
FastViromeExplorer-final-sorted-abundance.tsv	MG592463.1	MG592640.1	100k_250bp	39594	FALSE	94962	0.416946	48	sipho	phageSet248	48	sipho	phageSet248	TRUE	TRUE	TRUE
FastViromeExplorer-final-sorted-abundance.tsv	MG592463.1	MG592642.1	100k_250bp	39692	FALSE	94962	0.417978	48	sipho	phageSet248	48	sipho	phageSet248	TRUE	TRUE	TRUE
FastViromeExplorer-final-sorted-abundance.tsv	MG592463.1	MG592645.1	100k_250bp	39564	FALSE	94962	0.41663	48	sipho	phageSet248	48	sipho	phageSet248	TRUE	TRUE	TRUE
FastViromeExplorer-final-sorted-abundance.tsv	MG592463.1	MG592648.1	100k_250bp	39594	FALSE	94962	0.416946	48	sipho	phageSet248	48	sipho	phageSet248	TRUE	TRUE	TRUE
FastViromeExplorer-final-sorted-abundance.tsv	MG592463.1	MG592649.1	100k_250bp	39594	FALSE	94962	0.416946	48	sipho	phageSet248	48	sipho	phageSet248	TRUE	TRUE	TRUE
FastViromeExplorer-final-sorted-abundance.tsv	MG592463.1	MG592650.1	100k_250bp	39363	FALSE	94962	0.414513	48	sipho	phageSet248	48	sipho	phageSet248	TRUE	TRUE	TRUE
FastViromeExplorer-final-sorted-abundance.tsv	MG592463.1	MG592651.1	100k_250bp	46867	FALSE	94962	0.493534	48	sipho	phageSet248	48	sipho	phageSet248	TRUE	TRUE	TRUE
FastViromeExplorer-final-sorted-abundance.tsv	MG592463.1	MG592655.1	100k_250bp	69270	FALSE	94962	0.72945	48	sipho	phageSet248	48	sipho	phageSet248	TRUE	TRUE	TRUE
FastViromeExplorer-final-sorted-abundance.tsv	MG592464.1	MG592397.1	100k_250bp	95001	FALSE	95001	1	48	sipho	phageSet248	48	sipho	phageSet248	TRUE	TRUE	TRUE
FastViromeExplorer-final-sorted-abundance.tsv	MG592464.1	MG592406.1	100k_250bp	67585	FALSE	95001	0.711414	48	sipho	phageSet248	48	sipho	phageSet248	TRUE	TRUE	TRUE
FastViromeExplorer-final-sorted-abundance.tsv	MG592464.1	MG592407.1	100k_250bp	66275	FALSE	95001	0.697624	48	sipho	phageSet248	48	sipho	phageSet248	TRUE	TRUE	TRUE
FastViromeExplorer-final-sorted-abundance.tsv	MG592464.1	MG592408.1	100k_250bp	61761	FALSE	95001	0.650109	48	sipho	phageSet248	48	sipho	phageSet248	TRUE	TRUE	TRUE
FastViromeExplorer-final-sorted-abundance.tsv	MG592464.1	MG592411.1	100k_250bp	42572	FALSE	95001	0.448122	48	sipho	phageSet248	48	sipho	phageSet248	TRUE	TRUE	TRUE
FastViromeExplorer-final-sorted-abundance.tsv	MG592464.1	MG592416.1	100k_250bp	58753	FALSE	95001	0.618446	48	sipho	phageSet248	48	sipho	phageSet248	TRUE	TRUE	TRUE
FastViromeExplorer-final-sorted-abundance.tsv	MG592464.1	MG592417.1	100k_250bp	67245	FALSE	95001	0.707835	48	sipho	phageSet248	48	sipho	phageSet248	TRUE	TRUE	TRUE
FastViromeExplorer-final-sorted-abundance.tsv	MG592464.1	MG592428.1	100k_250bp	57010	FALSE	95001	0.600099	48	sipho	phageSet248	48	sipho	phageSet248	TRUE	TRUE	TRUE
FastViromeExplorer-final-sorted-abundance.tsv	MG592464.1	MG592463.1	100k_250bp	60528	FALSE	95001	0.63713	48	sipho	phageSet248	48	sipho	phageSet248	TRUE	TRUE	TRUE
FastViromeExplorer-final-sorted-abundance.tsv	MG592464.1	MG592464.1	100k_250bp	95001	TRUE	95001	1	48	sipho	phageSet248	48	sipho	phageSet248	TRUE	TRUE	TRUE
FastViromeExplorer-final-sorted-abundance.tsv	MG592464.1	MG592471.1	100k_250bp	95001	FALSE	95001	1	48	sipho	phageSet248	48	sipho	phageSet248	TRUE	TRUE	TRUE
FastViromeExplorer-final-sorted-abundance.tsv	MG592464.1	MG592475.1	100k_250bp	53312	FALSE	95001	0.561173	48	sipho	phageSet248	48	sipho	phageSet248	TRUE	TRUE	TRUE
FastViromeExplorer-final-sorted-abundance.tsv	MG592464.1	MG592476.1	100k_250bp	62628	FALSE	95001	0.659235	48	sipho	phageSet248	48	sipho	phageSet248	TRUE	TRUE	TRUE
FastViromeExplorer-final-sorted-abundance.tsv	MG592464.1	MG592492.1	100k_250bp	83912	FALSE	95001	0.883275	48	sipho	phageSet248	48	sipho	phageSet248	TRUE	TRUE	TRUE
FastViromeExplorer-final-sorted-abundance.tsv	MG592464.1	MG592528.1	100k_250bp	87930	FALSE	95001	0.925569	48	sipho	phageSet248	48	sipho	phageSet248	TRUE	TRUE	TRUE
FastViromeExplorer-final-sorted-abundance.tsv	MG592464.1	MG592538.1	100k_250bp	47260	FALSE	95001	0.497468	48	sipho	phageSet248	48	sipho	phageSet248	TRUE	TRUE	TRUE
FastViromeExplorer-final-sorted-abundance.tsv	MG592464.1	MG592563.1	100k_250bp	41945	FALSE	95001	0.441522	48	sipho	phageSet248	48	sipho	phageSet248	TRUE	TRUE	TRUE
FastViromeExplorer-final-sorted-abundance.tsv	MG592464.1	MG592564.1	100k_250bp	50259	FALSE	95001	0.529037	48	sipho	phageSet248	48	sipho	phageSet248	TRUE	TRUE	TRUE
FastViromeExplorer-final-sorted-abundance.tsv	MG592464.1	MG592565.1	100k_250bp	43074	FALSE	95001	0.453406	48	sipho	phageSet248	48	sipho	phageSet248	TRUE	TRUE	TRUE
FastViromeExplorer-final-sorted-abundance.tsv	MG592464.1	MG592571.1	100k_250bp	42572	FALSE	95001	0.448122	48	sipho	phageSet248	48	sipho	phageSet248	TRUE	TRUE	TRUE
FastViromeExplorer-final-sorted-abundance.tsv	MG592464.1	MG592601.1	100k_250bp	88759	FALSE	95001	0.934295	48	sipho	phageSet248	48	sipho	phageSet248	TRUE	TRUE	TRUE
FastViromeExplorer-final-sorted-abundance.tsv	MG592464.1	MG592617.1	100k_250bp	43101	FALSE	95001	0.45369	48	sipho	phageSet248	48	sipho	phageSet248	TRUE	TRUE	TRUE
FastViromeExplorer-final-sorted-abundance.tsv	MG592464.1	MG592618.1	100k_250bp	46733	FALSE	95001	0.491921	48	sipho	phageSet248	48	sipho	phageSet248	TRUE	TRUE	TRUE
FastViromeExplorer-final-sorted-abundance.tsv	MG592464.1	MG592632.1	100k_250bp	43074	FALSE	95001	0.453406	48	sipho	phageSet248	48	sipho	phageSet248	TRUE	TRUE	TRUE
FastViromeExplorer-final-sorted-abundance.tsv	MG592464.1	MG592633.1	100k_250bp	42572	FALSE	95001	0.448122	48	sipho	phageSet248	48	sipho	phageSet248	TRUE	TRUE	TRUE
FastViromeExplorer-final-sorted-abundance.tsv	MG592464.1	MG592635.1	100k_250bp	50259	FALSE	95001	0.529037	48	sipho	phageSet248	48	sipho	phageSet248	TRUE	TRUE	TRUE
FastViromeExplorer-final-sorted-abundance.tsv	MG592464.1	MG592636.1	100k_250bp	41947	FALSE	95001	0.441543	48	sipho	phageSet248	48	sipho	phageSet248	TRUE	TRUE	TRUE
FastViromeExplorer-final-sorted-abundance.tsv	MG592464.1	MG592638.1	100k_250bp	42572	FALSE	95001	0.448122	48	sipho	phageSet248	48	sipho	phageSet248	TRUE	TRUE	TRUE
FastViromeExplorer-final-sorted-abundance.tsv	MG592464.1	MG592640.1	100k_250bp	42572	FALSE	95001	0.448122	48	sipho	phageSet248	48	sipho	phageSet248	TRUE	TRUE	TRUE
FastViromeExplorer-final-sorted-abundance.tsv	MG592464.1	MG592642.1	100k_250bp	42548	FALSE	95001	0.447869	48	sipho	phageSet248	48	sipho	phageSet248	TRUE	TRUE	TRUE
FastViromeExplorer-final-sorted-abundance.tsv	MG592464.1	MG592645.1	100k_250bp	42572	FALSE	95001	0.448122	48	sipho	phageSet248	48	sipho	phageSet248	TRUE	TRUE	TRUE
FastViromeExplorer-final-sorted-abundance.tsv	MG592464.1	MG592648.1	100k_250bp	42572	FALSE	95001	0.448122	48	sipho	phageSet248	48	sipho	phageSet248	TRUE	TRUE	TRUE
FastViromeExplorer-final-sorted-abundance.tsv	MG592464.1	MG592649.1	100k_250bp	42572	FALSE	95001	0.448122	48	sipho	phageSet248	48	sipho	phageSet248	TRUE	TRUE	TRUE
FastViromeExplorer-final-sorted-abundance.tsv	MG592464.1	MG592650.1	100k_250bp	41945	FALSE	95001	0.441522	48	sipho	phageSet248	48	sipho	phageSet248	TRUE	TRUE	TRUE
FastViromeExplorer-final-sorted-abundance.tsv	MG592464.1	MG592651.1	100k_250bp	51440	FALSE	95001	0.541468	48	sipho	phageSet248	48	sipho	phageSet248	TRUE	TRUE	TRUE
FastViromeExplorer-final-sorted-abundance.tsv	MG592464.1	MG592655.1	100k_250bp	58339	FALSE	95001	0.614088	48	sipho	phageSet248	48	sipho	phageSet248	TRUE	TRUE	TRUE
FastViromeExplorer-final-sorted-abundance.tsv	MG592465.1	MG592390.1	100k_250bp	64741	FALSE	95071	0.680975	11	podo	phageSet248	11	podo	phageSet248	TRUE	TRUE	TRUE
FastViromeExplorer-final-sorted-abundance.tsv	MG592465.1	MG592420.1	100k_250bp	72934	FALSE	95071	0.767153	11	podo	phageSet248	11	podo	phageSet248	TRUE	TRUE	TRUE
FastViromeExplorer-final-sorted-abundance.tsv	MG592465.1	MG592423.1	100k_250bp	71618	FALSE	95071	0.753311	11	podo	phageSet248	11	podo	phageSet248	TRUE	TRUE	TRUE
FastViromeExplorer-final-sorted-abundance.tsv	MG592465.1	MG592439.1	100k_250bp	66093	FALSE	95071	0.695196	11	podo	phageSet248	11	podo	phageSet248	TRUE	TRUE	TRUE
FastViromeExplorer-final-sorted-abundance.tsv	MG592465.1	MG592444.1	100k_250bp	65726	FALSE	95071	0.691336	11	podo	phageSet248	11	podo	phageSet248	TRUE	TRUE	TRUE
FastViromeExplorer-final-sorted-abundance.tsv	MG592465.1	MG592454.1	100k_250bp	71246	FALSE	95071	0.749398	11	podo	phageSet248	11	podo	phageSet248	TRUE	TRUE	TRUE
FastViromeExplorer-final-sorted-abundance.tsv	MG592465.1	MG592465.1	100k_250bp	95071	TRUE	95071	1	11	podo	phageSet248	11	podo	phageSet248	TRUE	TRUE	TRUE
FastViromeExplorer-final-sorted-abundance.tsv	MG592465.1	MG592466.1	100k_250bp	69284	FALSE	95071	0.728761	11	podo	phageSet248	11	podo	phageSet248	TRUE	TRUE	TRUE
FastViromeExplorer-final-sorted-abundance.tsv	MG592465.1	MG592515.1	100k_250bp	21776	FALSE	95071	0.22905	11	podo	phageSet248	18	sipho	phageSet248	FALSE	FALSE	TRUE
FastViromeExplorer-final-sorted-abundance.tsv	MG592466.1	MG592390.1	100k_250bp	73626	FALSE	95096	0.774228	11	podo	phageSet248	11	podo	phageSet248	TRUE	TRUE	TRUE
FastViromeExplorer-final-sorted-abundance.tsv	MG592466.1	MG592420.1	100k_250bp	70277	FALSE	95096	0.739011	11	podo	phageSet248	11	podo	phageSet248	TRUE	TRUE	TRUE
FastViromeExplorer-final-sorted-abundance.tsv	MG592466.1	MG592423.1	100k_250bp	76870	FALSE	95096	0.808341	11	podo	phageSet248	11	podo	phageSet248	TRUE	TRUE	TRUE
FastViromeExplorer-final-sorted-abundance.tsv	MG592466.1	MG592439.1	100k_250bp	64677	FALSE	95096	0.680123	11	podo	phageSet248	11	podo	phageSet248	TRUE	TRUE	TRUE
FastViromeExplorer-final-sorted-abundance.tsv	MG592466.1	MG592444.1	100k_250bp	70535	FALSE	95096	0.741724	11	podo	phageSet248	11	podo	phageSet248	TRUE	TRUE	TRUE
FastViromeExplorer-final-sorted-abundance.tsv	MG592466.1	MG592454.1	100k_250bp	69934	FALSE	95096	0.735404	11	podo	phageSet248	11	podo	phageSet248	TRUE	TRUE	TRUE
FastViromeExplorer-final-sorted-abundance.tsv	MG592466.1	MG592465.1	100k_250bp	67743	FALSE	95096	0.712364	11	podo	phageSet248	11	podo	phageSet248	TRUE	TRUE	TRUE
FastViromeExplorer-final-sorted-abundance.tsv	MG592466.1	MG592466.1	100k_250bp	95096	TRUE	95096	1	11	podo	phageSet248	11	podo	phageSet248	TRUE	TRUE	TRUE
FastViromeExplorer-final-sorted-abundance.tsv	MG592466.1	MG592508.1	100k_250bp	12456	FALSE	95096	0.130983	11	podo	phageSet248	47	sipho	phageSet248	FALSE	FALSE	TRUE
FastViromeExplorer-final-sorted-abundance.tsv	MG592467.1	KT160311.1	100k_250bp	11926	FALSE	95088	0.125421	43	myo	phageSet248	43	myo	phageSet47	TRUE	TRUE	FALSE
FastViromeExplorer-final-sorted-abundance.tsv	MG592467.1	MG592392.1	100k_250bp	46305	FALSE	95088	0.48697	43	myo	phageSet248	43	myo	phageSet248	TRUE	TRUE	TRUE
FastViromeExplorer-final-sorted-abundance.tsv	MG592467.1	MG592401.1	100k_250bp	95088	FALSE	95088	1	43	myo	phageSet248	43	myo	phageSet248	TRUE	TRUE	TRUE
FastViromeExplorer-final-sorted-abundance.tsv	MG592467.1	MG592414.1	100k_250bp	37784	FALSE	95088	0.397358	43	myo	phageSet248	43	myo	phageSet248	TRUE	TRUE	TRUE
FastViromeExplorer-final-sorted-abundance.tsv	MG592467.1	MG592451.1	100k_250bp	95088	FALSE	95088	1	43	myo	phageSet248	43	myo	phageSet248	TRUE	TRUE	TRUE
FastViromeExplorer-final-sorted-abundance.tsv	MG592467.1	MG592461.1	100k_250bp	32223	FALSE	95088	0.338876	43	myo	phageSet248	43	myo	phageSet248	TRUE	TRUE	TRUE
FastViromeExplorer-final-sorted-abundance.tsv	MG592467.1	MG592462.1	100k_250bp	10556	FALSE	95088	0.111013	43	myo	phageSet248	43	myo	phageSet248	TRUE	TRUE	TRUE
FastViromeExplorer-final-sorted-abundance.tsv	MG592467.1	MG592467.1	100k_250bp	95088	TRUE	95088	1	43	myo	phageSet248	43	myo	phageSet248	TRUE	TRUE	TRUE
FastViromeExplorer-final-sorted-abundance.tsv	MG592467.1	MG592468.1	100k_250bp	95088	FALSE	95088	1	43	myo	phageSet248	43	myo	phageSet248	TRUE	TRUE	TRUE
FastViromeExplorer-final-sorted-abundance.tsv	MG592467.1	MG592472.1	100k_250bp	33751	FALSE	95088	0.354945	43	myo	phageSet248	43	myo	phageSet248	TRUE	TRUE	TRUE
FastViromeExplorer-final-sorted-abundance.tsv	MG592467.1	MG592499.1	100k_250bp	40019	FALSE	95088	0.420863	43	myo	phageSet248	43	myo	phageSet248	TRUE	TRUE	TRUE
FastViromeExplorer-final-sorted-abundance.tsv	MG592467.1	MG592526.1	100k_250bp	33962	FALSE	95088	0.357164	43	myo	phageSet248	43	myo	phageSet248	TRUE	TRUE	TRUE
FastViromeExplorer-final-sorted-abundance.tsv	MG592467.1	MG592531.1	100k_250bp	39743	FALSE	95088	0.41796	43	myo	phageSet248	43	myo	phageSet248	TRUE	TRUE	TRUE
FastViromeExplorer-final-sorted-abundance.tsv	MG592467.1	MG592541.1	100k_250bp	41505	FALSE	95088	0.43649	43	myo	phageSet248	43	myo	phageSet248	TRUE	TRUE	TRUE
FastViromeExplorer-final-sorted-abundance.tsv	MG592467.1	MG592542.1	100k_250bp	35184	FALSE	95088	0.370015	43	myo	phageSet248	43	myo	phageSet248	TRUE	TRUE	TRUE
FastViromeExplorer-final-sorted-abundance.tsv	MG592467.1	MG592547.1	100k_250bp	38116	FALSE	95088	0.40085	43	myo	phageSet248	43	myo	phageSet248	TRUE	TRUE	TRUE
FastViromeExplorer-final-sorted-abundance.tsv	MG592467.1	MG592561.1	100k_250bp	31416	FALSE	95088	0.330389	43	myo	phageSet248	43	myo	phageSet248	TRUE	TRUE	TRUE
FastViromeExplorer-final-sorted-abundance.tsv	MG592467.1	MG592572.1	100k_250bp	33906	FALSE	95088	0.356575	43	myo	phageSet248	43	myo	phageSet248	TRUE	TRUE	TRUE
FastViromeExplorer-final-sorted-abundance.tsv	MG592467.1	MG592590.1	100k_250bp	40399	FALSE	95088	0.424859	43	myo	phageSet248	43	myo	phageSet248	TRUE	TRUE	TRUE
FastViromeExplorer-final-sorted-abundance.tsv	MG592467.1	MG592592.1	100k_250bp	36828	FALSE	95088	0.387304	43	myo	phageSet248	43	myo	phageSet248	TRUE	TRUE	TRUE
FastViromeExplorer-final-sorted-abundance.tsv	MG592467.1	MG592611.1	100k_250bp	35705	FALSE	95088	0.375494	43	myo	phageSet248	43	myo	phageSet248	TRUE	TRUE	TRUE
FastViromeExplorer-final-sorted-abundance.tsv	MG592468.1	KT160311.1	100k_250bp	11803	FALSE	95159	0.124035	43	myo	phageSet248	43	myo	phageSet47	TRUE	TRUE	FALSE
FastViromeExplorer-final-sorted-abundance.tsv	MG592468.1	MG592392.1	100k_250bp	46757	FALSE	95159	0.491357	43	myo	phageSet248	43	myo	phageSet248	TRUE	TRUE	TRUE
FastViromeExplorer-final-sorted-abundance.tsv	MG592468.1	MG592401.1	100k_250bp	95159	FALSE	95159	1	43	myo	phageSet248	43	myo	phageSet248	TRUE	TRUE	TRUE
FastViromeExplorer-final-sorted-abundance.tsv	MG592468.1	MG592414.1	100k_250bp	38278	FALSE	95159	0.402253	43	myo	phageSet248	43	myo	phageSet248	TRUE	TRUE	TRUE
FastViromeExplorer-final-sorted-abundance.tsv	MG592468.1	MG592451.1	100k_250bp	95159	FALSE	95159	1	43	myo	phageSet248	43	myo	phageSet248	TRUE	TRUE	TRUE
FastViromeExplorer-final-sorted-abundance.tsv	MG592468.1	MG592461.1	100k_250bp	32019	FALSE	95159	0.336479	43	myo	phageSet248	43	myo	phageSet248	TRUE	TRUE	TRUE
FastViromeExplorer-final-sorted-abundance.tsv	MG592468.1	MG592462.1	100k_250bp	10572	FALSE	95159	0.111098	43	myo	phageSet248	43	myo	phageSet248	TRUE	TRUE	TRUE
FastViromeExplorer-final-sorted-abundance.tsv	MG592468.1	MG592467.1	100k_250bp	95159	FALSE	95159	1	43	myo	phageSet248	43	myo	phageSet248	TRUE	TRUE	TRUE
FastViromeExplorer-final-sorted-abundance.tsv	MG592468.1	MG592468.1	100k_250bp	95159	TRUE	95159	1	43	myo	phageSet248	43	myo	phageSet248	TRUE	TRUE	TRUE
FastViromeExplorer-final-sorted-abundance.tsv	MG592468.1	MG592472.1	100k_250bp	34057	FALSE	95159	0.357896	43	myo	phageSet248	43	myo	phageSet248	TRUE	TRUE	TRUE
FastViromeExplorer-final-sorted-abundance.tsv	MG592468.1	MG592499.1	100k_250bp	40766	FALSE	95159	0.428399	43	myo	phageSet248	43	myo	phageSet248	TRUE	TRUE	TRUE
FastViromeExplorer-final-sorted-abundance.tsv	MG592468.1	MG592526.1	100k_250bp	33976	FALSE	95159	0.357045	43	myo	phageSet248	43	myo	phageSet248	TRUE	TRUE	TRUE
FastViromeExplorer-final-sorted-abundance.tsv	MG592468.1	MG592531.1	100k_250bp	39814	FALSE	95159	0.418394	43	myo	phageSet248	43	myo	phageSet248	TRUE	TRUE	TRUE
FastViromeExplorer-final-sorted-abundance.tsv	MG592468.1	MG592541.1	100k_250bp	41827	FALSE	95159	0.439549	43	myo	phageSet248	43	myo	phageSet248	TRUE	TRUE	TRUE
FastViromeExplorer-final-sorted-abundance.tsv	MG592468.1	MG592542.1	100k_250bp	35256	FALSE	95159	0.370496	43	myo	phageSet248	43	myo	phageSet248	TRUE	TRUE	TRUE
FastViromeExplorer-final-sorted-abundance.tsv	MG592468.1	MG592547.1	100k_250bp	38294	FALSE	95159	0.402421	43	myo	phageSet248	43	myo	phageSet248	TRUE	TRUE	TRUE
FastViromeExplorer-final-sorted-abundance.tsv	MG592468.1	MG592561.1	100k_250bp	32034	FALSE	95159	0.336637	43	myo	phageSet248	43	myo	phageSet248	TRUE	TRUE	TRUE
FastViromeExplorer-final-sorted-abundance.tsv	MG592468.1	MG592572.1	100k_250bp	34328	FALSE	95159	0.360744	43	myo	phageSet248	43	myo	phageSet248	TRUE	TRUE	TRUE
FastViromeExplorer-final-sorted-abundance.tsv	MG592468.1	MG592590.1	100k_250bp	40427	FALSE	95159	0.424836	43	myo	phageSet248	43	myo	phageSet248	TRUE	TRUE	TRUE
FastViromeExplorer-final-sorted-abundance.tsv	MG592468.1	MG592592.1	100k_250bp	37159	FALSE	95159	0.390494	43	myo	phageSet248	43	myo	phageSet248	TRUE	TRUE	TRUE
FastViromeExplorer-final-sorted-abundance.tsv	MG592468.1	MG592611.1	100k_250bp	35848	FALSE	95159	0.376717	43	myo	phageSet248	43	myo	phageSet248	TRUE	TRUE	TRUE
FastViromeExplorer-final-sorted-abundance.tsv	MG592469.1	MG592394.1	100k_250bp	6603	FALSE	94998	0.0695067	17	auto	phageSet248	17	auto	phageSet248	TRUE	TRUE	TRUE
FastViromeExplorer-final-sorted-abundance.tsv	MG592469.1	MG592396.1	100k_250bp	6603	FALSE	94998	0.0695067	17	auto	phageSet248	17	auto	phageSet248	TRUE	TRUE	TRUE
FastViromeExplorer-final-sorted-abundance.tsv	MG592469.1	MG592402.1	100k_250bp	26046	FALSE	94998	0.274174	17	auto	phageSet248	17	auto	phageSet248	TRUE	TRUE	TRUE
FastViromeExplorer-final-sorted-abundance.tsv	MG592469.1	MG592424.1	100k_250bp	6603	FALSE	94998	0.0695067	17	auto	phageSet248	17	auto	phageSet248	TRUE	TRUE	TRUE
FastViromeExplorer-final-sorted-abundance.tsv	MG592469.1	MG592426.1	100k_250bp	94976	FALSE	94998	0.999768	17	auto	phageSet248	17	auto	phageSet248	TRUE	TRUE	TRUE
FastViromeExplorer-final-sorted-abundance.tsv	MG592469.1	MG592427.1	100k_250bp	94976	FALSE	94998	0.999768	17	auto	phageSet248	17	auto	phageSet248	TRUE	TRUE	TRUE
FastViromeExplorer-final-sorted-abundance.tsv	MG592469.1	MG592430.1	100k_250bp	92031	FALSE	94998	0.968768	17	auto	phageSet248	17	auto	phageSet248	TRUE	TRUE	TRUE
FastViromeExplorer-final-sorted-abundance.tsv	MG592469.1	MG592437.1	100k_250bp	94998	FALSE	94998	1	17	auto	phageSet248	17	auto	phageSet248	TRUE	TRUE	TRUE
FastViromeExplorer-final-sorted-abundance.tsv	MG592469.1	MG592440.1	100k_250bp	6603	FALSE	94998	0.0695067	17	auto	phageSet248	17	auto	phageSet248	TRUE	TRUE	TRUE
FastViromeExplorer-final-sorted-abundance.tsv	MG592469.1	MG592446.1	100k_250bp	6591	FALSE	94998	0.0693804	17	auto	phageSet248	17	auto	phageSet248	TRUE	TRUE	TRUE
FastViromeExplorer-final-sorted-abundance.tsv	MG592469.1	MG592455.1	100k_250bp	30132	FALSE	94998	0.317186	17	auto	phageSet248	17	auto	phageSet248	TRUE	TRUE	TRUE
FastViromeExplorer-final-sorted-abundance.tsv	MG592469.1	MG592469.1	100k_250bp	94998	TRUE	94998	1	17	auto	phageSet248	17	auto	phageSet248	TRUE	TRUE	TRUE
FastViromeExplorer-final-sorted-abundance.tsv	MG592469.1	MG592474.1	100k_250bp	92031	FALSE	94998	0.968768	17	auto	phageSet248	17	auto	phageSet248	TRUE	TRUE	TRUE
FastViromeExplorer-final-sorted-abundance.tsv	MG592469.1	MG592480.1	100k_250bp	92031	FALSE	94998	0.968768	17	auto	phageSet248	17	auto	phageSet248	TRUE	TRUE	TRUE
FastViromeExplorer-final-sorted-abundance.tsv	MG592469.1	MG592500.1	100k_250bp	6599	FALSE	94998	0.0694646	17	auto	phageSet248	17	auto	phageSet248	TRUE	TRUE	TRUE
FastViromeExplorer-final-sorted-abundance.tsv	MG592469.1	MG592512.1	100k_250bp	30153	FALSE	94998	0.317407	17	auto	phageSet248	17	auto	phageSet248	TRUE	TRUE	TRUE
FastViromeExplorer-final-sorted-abundance.tsv	MG592469.1	MG592663.1	100k_250bp	6603	FALSE	94998	0.0695067	17	auto	phageSet248	17	auto	phageSet248	TRUE	TRUE	TRUE
FastViromeExplorer-final-sorted-abundance.tsv	MG592470.1	KX889068.2	100k_250bp	24539	FALSE	95060	0.258142	20	podo	phageSet248	20	podo	phageSet47	TRUE	TRUE	FALSE
FastViromeExplorer-final-sorted-abundance.tsv	MG592470.1	MG592409.1	100k_250bp	69569	FALSE	95060	0.731843	20	podo	phageSet248	20	podo	phageSet248	TRUE	TRUE	TRUE
FastViromeExplorer-final-sorted-abundance.tsv	MG592470.1	MG592410.1	100k_250bp	69649	FALSE	95060	0.732685	20	podo	phageSet248	20	podo	phageSet248	TRUE	TRUE	TRUE
FastViromeExplorer-final-sorted-abundance.tsv	MG592470.1	MG592470.1	100k_250bp	95060	TRUE	95060	1	20	podo	phageSet248	20	podo	phageSet248	TRUE	TRUE	TRUE
FastViromeExplorer-final-sorted-abundance.tsv	MG592470.1	MG592519.1	100k_250bp	69571	FALSE	95060	0.731864	20	podo	phageSet248	20	podo	phageSet248	TRUE	TRUE	TRUE
FastViromeExplorer-final-sorted-abundance.tsv	MG592470.1	MG592521.1	100k_250bp	69568	FALSE	95060	0.731833	20	podo	phageSet248	20	podo	phageSet248	TRUE	TRUE	TRUE
FastViromeExplorer-final-sorted-abundance.tsv	MG592470.1	MG592668.1	100k_250bp	69557	FALSE	95060	0.731717	20	podo	phageSet248	20	podo	phageSet248	TRUE	TRUE	TRUE
FastViromeExplorer-final-sorted-abundance.tsv	MG592471.1	MG592397.1	100k_250bp	94953	FALSE	94953	1	48	sipho	phageSet248	48	sipho	phageSet248	TRUE	TRUE	TRUE
FastViromeExplorer-final-sorted-abundance.tsv	MG592471.1	MG592406.1	100k_250bp	67187	FALSE	94953	0.707582	48	sipho	phageSet248	48	sipho	phageSet248	TRUE	TRUE	TRUE
FastViromeExplorer-final-sorted-abundance.tsv	MG592471.1	MG592407.1	100k_250bp	65920	FALSE	94953	0.694238	48	sipho	phageSet248	48	sipho	phageSet248	TRUE	TRUE	TRUE
FastViromeExplorer-final-sorted-abundance.tsv	MG592471.1	MG592408.1	100k_250bp	61706	FALSE	94953	0.649858	48	sipho	phageSet248	48	sipho	phageSet248	TRUE	TRUE	TRUE
FastViromeExplorer-final-sorted-abundance.tsv	MG592471.1	MG592411.1	100k_250bp	42466	FALSE	94953	0.447232	48	sipho	phageSet248	48	sipho	phageSet248	TRUE	TRUE	TRUE
FastViromeExplorer-final-sorted-abundance.tsv	MG592471.1	MG592416.1	100k_250bp	58603	FALSE	94953	0.617179	48	sipho	phageSet248	48	sipho	phageSet248	TRUE	TRUE	TRUE
FastViromeExplorer-final-sorted-abundance.tsv	MG592471.1	MG592417.1	100k_250bp	67511	FALSE	94953	0.710994	48	sipho	phageSet248	48	sipho	phageSet248	TRUE	TRUE	TRUE
FastViromeExplorer-final-sorted-abundance.tsv	MG592471.1	MG592428.1	100k_250bp	56647	FALSE	94953	0.596579	48	sipho	phageSet248	48	sipho	phageSet248	TRUE	TRUE	TRUE
FastViromeExplorer-final-sorted-abundance.tsv	MG592471.1	MG592463.1	100k_250bp	60687	FALSE	94953	0.639127	48	sipho	phageSet248	48	sipho	phageSet248	TRUE	TRUE	TRUE
FastViromeExplorer-final-sorted-abundance.tsv	MG592471.1	MG592464.1	100k_250bp	94953	FALSE	94953	1	48	sipho	phageSet248	48	sipho	phageSet248	TRUE	TRUE	TRUE
FastViromeExplorer-final-sorted-abundance.tsv	MG592471.1	MG592471.1	100k_250bp	94953	TRUE	94953	1	48	sipho	phageSet248	48	sipho	phageSet248	TRUE	TRUE	TRUE
FastViromeExplorer-final-sorted-abundance.tsv	MG592471.1	MG592475.1	100k_250bp	53474	FALSE	94953	0.563163	48	sipho	phageSet248	48	sipho	phageSet248	TRUE	TRUE	TRUE
FastViromeExplorer-final-sorted-abundance.tsv	MG592471.1	MG592476.1	100k_250bp	62719	FALSE	94953	0.660527	48	sipho	phageSet248	48	sipho	phageSet248	TRUE	TRUE	TRUE
FastViromeExplorer-final-sorted-abundance.tsv	MG592471.1	MG592492.1	100k_250bp	84305	FALSE	94953	0.88786	48	sipho	phageSet248	48	sipho	phageSet248	TRUE	TRUE	TRUE
FastViromeExplorer-final-sorted-abundance.tsv	MG592471.1	MG592528.1	100k_250bp	88043	FALSE	94953	0.927227	48	sipho	phageSet248	48	sipho	phageSet248	TRUE	TRUE	TRUE
FastViromeExplorer-final-sorted-abundance.tsv	MG592471.1	MG592538.1	100k_250bp	47199	FALSE	94953	0.497078	48	sipho	phageSet248	48	sipho	phageSet248	TRUE	TRUE	TRUE
FastViromeExplorer-final-sorted-abundance.tsv	MG592471.1	MG592563.1	100k_250bp	41984	FALSE	94953	0.442156	48	sipho	phageSet248	48	sipho	phageSet248	TRUE	TRUE	TRUE
FastViromeExplorer-final-sorted-abundance.tsv	MG592471.1	MG592564.1	100k_250bp	50333	FALSE	94953	0.530083	48	sipho	phageSet248	48	sipho	phageSet248	TRUE	TRUE	TRUE
FastViromeExplorer-final-sorted-abundance.tsv	MG592471.1	MG592565.1	100k_250bp	42937	FALSE	94953	0.452192	48	sipho	phageSet248	48	sipho	phageSet248	TRUE	TRUE	TRUE
FastViromeExplorer-final-sorted-abundance.tsv	MG592471.1	MG592571.1	100k_250bp	42466	FALSE	94953	0.447232	48	sipho	phageSet248	48	sipho	phageSet248	TRUE	TRUE	TRUE
FastViromeExplorer-final-sorted-abundance.tsv	MG592471.1	MG592601.1	100k_250bp	88917	FALSE	94953	0.936432	48	sipho	phageSet248	48	sipho	phageSet248	TRUE	TRUE	TRUE
FastViromeExplorer-final-sorted-abundance.tsv	MG592471.1	MG592617.1	100k_250bp	43461	FALSE	94953	0.457711	48	sipho	phageSet248	48	sipho	phageSet248	TRUE	TRUE	TRUE
FastViromeExplorer-final-sorted-abundance.tsv	MG592471.1	MG592618.1	100k_250bp	47003	FALSE	94953	0.495013	48	sipho	phageSet248	48	sipho	phageSet248	TRUE	TRUE	TRUE
FastViromeExplorer-final-sorted-abundance.tsv	MG592471.1	MG592632.1	100k_250bp	42937	FALSE	94953	0.452192	48	sipho	phageSet248	48	sipho	phageSet248	TRUE	TRUE	TRUE
FastViromeExplorer-final-sorted-abundance.tsv	MG592471.1	MG592633.1	100k_250bp	42466	FALSE	94953	0.447232	48	sipho	phageSet248	48	sipho	phageSet248	TRUE	TRUE	TRUE
FastViromeExplorer-final-sorted-abundance.tsv	MG592471.1	MG592635.1	100k_250bp	50333	FALSE	94953	0.530083	48	sipho	phageSet248	48	sipho	phageSet248	TRUE	TRUE	TRUE
FastViromeExplorer-final-sorted-abundance.tsv	MG592471.1	MG592636.1	100k_250bp	41986	FALSE	94953	0.442177	48	sipho	phageSet248	48	sipho	phageSet248	TRUE	TRUE	TRUE
FastViromeExplorer-final-sorted-abundance.tsv	MG592471.1	MG592638.1	100k_250bp	42466	FALSE	94953	0.447232	48	sipho	phageSet248	48	sipho	phageSet248	TRUE	TRUE	TRUE
FastViromeExplorer-final-sorted-abundance.tsv	MG592471.1	MG592640.1	100k_250bp	42466	FALSE	94953	0.447232	48	sipho	phageSet248	48	sipho	phageSet248	TRUE	TRUE	TRUE
FastViromeExplorer-final-sorted-abundance.tsv	MG592471.1	MG592642.1	100k_250bp	42550	FALSE	94953	0.448116	48	sipho	phageSet248	48	sipho	phageSet248	TRUE	TRUE	TRUE
FastViromeExplorer-final-sorted-abundance.tsv	MG592471.1	MG592645.1	100k_250bp	42466	FALSE	94953	0.447232	48	sipho	phageSet248	48	sipho	phageSet248	TRUE	TRUE	TRUE
FastViromeExplorer-final-sorted-abundance.tsv	MG592471.1	MG592648.1	100k_250bp	42466	FALSE	94953	0.447232	48	sipho	phageSet248	48	sipho	phageSet248	TRUE	TRUE	TRUE
FastViromeExplorer-final-sorted-abundance.tsv	MG592471.1	MG592649.1	100k_250bp	42466	FALSE	94953	0.447232	48	sipho	phageSet248	48	sipho	phageSet248	TRUE	TRUE	TRUE
FastViromeExplorer-final-sorted-abundance.tsv	MG592471.1	MG592650.1	100k_250bp	41984	FALSE	94953	0.442156	48	sipho	phageSet248	48	sipho	phageSet248	TRUE	TRUE	TRUE
FastViromeExplorer-final-sorted-abundance.tsv	MG592471.1	MG592651.1	100k_250bp	51605	FALSE	94953	0.543479	48	sipho	phageSet248	48	sipho	phageSet248	TRUE	TRUE	TRUE
FastViromeExplorer-final-sorted-abundance.tsv	MG592471.1	MG592655.1	100k_250bp	58634	FALSE	94953	0.617506	48	sipho	phageSet248	48	sipho	phageSet248	TRUE	TRUE	TRUE
FastViromeExplorer-final-sorted-abundance.tsv	MG592472.1	MG592392.1	100k_250bp	36659	FALSE	94898	0.386299	43	myo	phageSet248	43	myo	phageSet248	TRUE	TRUE	TRUE
FastViromeExplorer-final-sorted-abundance.tsv	MG592472.1	MG592401.1	100k_250bp	34282	FALSE	94898	0.361251	43	myo	phageSet248	43	myo	phageSet248	TRUE	TRUE	TRUE
FastViromeExplorer-final-sorted-abundance.tsv	MG592472.1	MG592414.1	100k_250bp	40073	FALSE	94898	0.422274	43	myo	phageSet248	43	myo	phageSet248	TRUE	TRUE	TRUE
FastViromeExplorer-final-sorted-abundance.tsv	MG592472.1	MG592451.1	100k_250bp	34282	FALSE	94898	0.361251	43	myo	phageSet248	43	myo	phageSet248	TRUE	TRUE	TRUE
FastViromeExplorer-final-sorted-abundance.tsv	MG592472.1	MG592461.1	100k_250bp	49075	FALSE	94898	0.517134	43	myo	phageSet248	43	myo	phageSet248	TRUE	TRUE	TRUE
FastViromeExplorer-final-sorted-abundance.tsv	MG592472.1	MG592462.1	100k_250bp	20083	FALSE	94898	0.211627	43	myo	phageSet248	43	myo	phageSet248	TRUE	TRUE	TRUE
FastViromeExplorer-final-sorted-abundance.tsv	MG592472.1	MG592467.1	100k_250bp	34282	FALSE	94898	0.361251	43	myo	phageSet248	43	myo	phageSet248	TRUE	TRUE	TRUE
FastViromeExplorer-final-sorted-abundance.tsv	MG592472.1	MG592468.1	100k_250bp	34282	FALSE	94898	0.361251	43	myo	phageSet248	43	myo	phageSet248	TRUE	TRUE	TRUE
FastViromeExplorer-final-sorted-abundance.tsv	MG592472.1	MG592472.1	100k_250bp	94898	TRUE	94898	1	43	myo	phageSet248	43	myo	phageSet248	TRUE	TRUE	TRUE
FastViromeExplorer-final-sorted-abundance.tsv	MG592472.1	MG592499.1	100k_250bp	40808	FALSE	94898	0.43002	43	myo	phageSet248	43	myo	phageSet248	TRUE	TRUE	TRUE
FastViromeExplorer-final-sorted-abundance.tsv	MG592472.1	MG592526.1	100k_250bp	82856	FALSE	94898	0.873106	43	myo	phageSet248	43	myo	phageSet248	TRUE	TRUE	TRUE
FastViromeExplorer-final-sorted-abundance.tsv	MG592472.1	MG592531.1	100k_250bp	35631	FALSE	94898	0.375466	43	myo	phageSet248	43	myo	phageSet248	TRUE	TRUE	TRUE
FastViromeExplorer-final-sorted-abundance.tsv	MG592472.1	MG592541.1	100k_250bp	37632	FALSE	94898	0.396552	43	myo	phageSet248	43	myo	phageSet248	TRUE	TRUE	TRUE
FastViromeExplorer-final-sorted-abundance.tsv	MG592472.1	MG592542.1	100k_250bp	80248	FALSE	94898	0.845624	43	myo	phageSet248	43	myo	phageSet248	TRUE	TRUE	TRUE
FastViromeExplorer-final-sorted-abundance.tsv	MG592472.1	MG592547.1	100k_250bp	37243	FALSE	94898	0.392453	43	myo	phageSet248	43	myo	phageSet248	TRUE	TRUE	TRUE
FastViromeExplorer-final-sorted-abundance.tsv	MG592472.1	MG592561.1	100k_250bp	45259	FALSE	94898	0.476923	43	myo	phageSet248	43	myo	phageSet248	TRUE	TRUE	TRUE
FastViromeExplorer-final-sorted-abundance.tsv	MG592472.1	MG592572.1	100k_250bp	52029	FALSE	94898	0.548262	43	myo	phageSet248	43	myo	phageSet248	TRUE	TRUE	TRUE
FastViromeExplorer-final-sorted-abundance.tsv	MG592472.1	MG592590.1	100k_250bp	53932	FALSE	94898	0.568315	43	myo	phageSet248	43	myo	phageSet248	TRUE	TRUE	TRUE
FastViromeExplorer-final-sorted-abundance.tsv	MG592472.1	MG592592.1	100k_250bp	45653	FALSE	94898	0.481074	43	myo	phageSet248	43	myo	phageSet248	TRUE	TRUE	TRUE
FastViromeExplorer-final-sorted-abundance.tsv	MG592472.1	MG592611.1	100k_250bp	56632	FALSE	94898	0.596767	43	myo	phageSet248	43	myo	phageSet248	TRUE	TRUE	TRUE
FastViromeExplorer-final-sorted-abundance.tsv	MG592473.1	MG592459.1	100k_250bp	42436	FALSE	95058	0.446422	12	myo	phageSet248	12	myo	phageSet248	TRUE	TRUE	TRUE
FastViromeExplorer-final-sorted-abundance.tsv	MG592473.1	MG592473.1	100k_250bp	95058	TRUE	95058	1	12	myo	phageSet248	12	myo	phageSet248	TRUE	TRUE	TRUE
FastViromeExplorer-final-sorted-abundance.tsv	MG592474.1	MG592394.1	100k_250bp	12253	FALSE	95011	0.128964	17	auto	phageSet248	17	auto	phageSet248	TRUE	TRUE	TRUE
FastViromeExplorer-final-sorted-abundance.tsv	MG592474.1	MG592396.1	100k_250bp	12195	FALSE	95011	0.128354	17	auto	phageSet248	17	auto	phageSet248	TRUE	TRUE	TRUE
FastViromeExplorer-final-sorted-abundance.tsv	MG592474.1	MG592402.1	100k_250bp	24023	FALSE	95011	0.252844	17	auto	phageSet248	17	auto	phageSet248	TRUE	TRUE	TRUE
FastViromeExplorer-final-sorted-abundance.tsv	MG592474.1	MG592424.1	100k_250bp	12253	FALSE	95011	0.128964	17	auto	phageSet248	17	auto	phageSet248	TRUE	TRUE	TRUE
FastViromeExplorer-final-sorted-abundance.tsv	MG592474.1	MG592426.1	100k_250bp	91601	FALSE	95011	0.964109	17	auto	phageSet248	17	auto	phageSet248	TRUE	TRUE	TRUE
FastViromeExplorer-final-sorted-abundance.tsv	MG592474.1	MG592427.1	100k_250bp	91601	FALSE	95011	0.964109	17	auto	phageSet248	17	auto	phageSet248	TRUE	TRUE	TRUE
FastViromeExplorer-final-sorted-abundance.tsv	MG592474.1	MG592430.1	100k_250bp	95011	FALSE	95011	1	17	auto	phageSet248	17	auto	phageSet248	TRUE	TRUE	TRUE
FastViromeExplorer-final-sorted-abundance.tsv	MG592474.1	MG592437.1	100k_250bp	92029	FALSE	95011	0.968614	17	auto	phageSet248	17	auto	phageSet248	TRUE	TRUE	TRUE
FastViromeExplorer-final-sorted-abundance.tsv	MG592474.1	MG592440.1	100k_250bp	12253	FALSE	95011	0.128964	17	auto	phageSet248	17	auto	phageSet248	TRUE	TRUE	TRUE
FastViromeExplorer-final-sorted-abundance.tsv	MG592474.1	MG592446.1	100k_250bp	12243	FALSE	95011	0.128859	17	auto	phageSet248	17	auto	phageSet248	TRUE	TRUE	TRUE
FastViromeExplorer-final-sorted-abundance.tsv	MG592474.1	MG592455.1	100k_250bp	32076	FALSE	95011	0.337603	17	auto	phageSet248	17	auto	phageSet248	TRUE	TRUE	TRUE
FastViromeExplorer-final-sorted-abundance.tsv	MG592474.1	MG592469.1	100k_250bp	91990	FALSE	95011	0.968204	17	auto	phageSet248	17	auto	phageSet248	TRUE	TRUE	TRUE
FastViromeExplorer-final-sorted-abundance.tsv	MG592474.1	MG592474.1	100k_250bp	95011	TRUE	95011	1	17	auto	phageSet248	17	auto	phageSet248	TRUE	TRUE	TRUE
FastViromeExplorer-final-sorted-abundance.tsv	MG592474.1	MG592480.1	100k_250bp	95011	FALSE	95011	1	17	auto	phageSet248	17	auto	phageSet248	TRUE	TRUE	TRUE
FastViromeExplorer-final-sorted-abundance.tsv	MG592474.1	MG592500.1	100k_250bp	12253	FALSE	95011	0.128964	17	auto	phageSet248	17	auto	phageSet248	TRUE	TRUE	TRUE
FastViromeExplorer-final-sorted-abundance.tsv	MG592474.1	MG592512.1	100k_250bp	32091	FALSE	95011	0.337761	17	auto	phageSet248	17	auto	phageSet248	TRUE	TRUE	TRUE
FastViromeExplorer-final-sorted-abundance.tsv	MG592474.1	MG592663.1	100k_250bp	12253	FALSE	95011	0.128964	17	auto	phageSet248	17	auto	phageSet248	TRUE	TRUE	TRUE
FastViromeExplorer-final-sorted-abundance.tsv	MG592475.1	MG592397.1	100k_250bp	52429	FALSE	94929	0.552297	48	sipho	phageSet248	48	sipho	phageSet248	TRUE	TRUE	TRUE
FastViromeExplorer-final-sorted-abundance.tsv	MG592475.1	MG592406.1	100k_250bp	52134	FALSE	94929	0.549189	48	sipho	phageSet248	48	sipho	phageSet248	TRUE	TRUE	TRUE
FastViromeExplorer-final-sorted-abundance.tsv	MG592475.1	MG592407.1	100k_250bp	57362	FALSE	94929	0.604262	48	sipho	phageSet248	48	sipho	phageSet248	TRUE	TRUE	TRUE
FastViromeExplorer-final-sorted-abundance.tsv	MG592475.1	MG592408.1	100k_250bp	55175	FALSE	94929	0.581224	48	sipho	phageSet248	48	sipho	phageSet248	TRUE	TRUE	TRUE
FastViromeExplorer-final-sorted-abundance.tsv	MG592475.1	MG592411.1	100k_250bp	40912	FALSE	94929	0.430975	48	sipho	phageSet248	48	sipho	phageSet248	TRUE	TRUE	TRUE
FastViromeExplorer-final-sorted-abundance.tsv	MG592475.1	MG592416.1	100k_250bp	64967	FALSE	94929	0.684375	48	sipho	phageSet248	48	sipho	phageSet248	TRUE	TRUE	TRUE
FastViromeExplorer-final-sorted-abundance.tsv	MG592475.1	MG592417.1	100k_250bp	48027	FALSE	94929	0.505925	48	sipho	phageSet248	48	sipho	phageSet248	TRUE	TRUE	TRUE
FastViromeExplorer-final-sorted-abundance.tsv	MG592475.1	MG592428.1	100k_250bp	53665	FALSE	94929	0.565317	48	sipho	phageSet248	48	sipho	phageSet248	TRUE	TRUE	TRUE
FastViromeExplorer-final-sorted-abundance.tsv	MG592475.1	MG592463.1	100k_250bp	52277	FALSE	94929	0.550696	48	sipho	phageSet248	48	sipho	phageSet248	TRUE	TRUE	TRUE
FastViromeExplorer-final-sorted-abundance.tsv	MG592475.1	MG592464.1	100k_250bp	52429	FALSE	94929	0.552297	48	sipho	phageSet248	48	sipho	phageSet248	TRUE	TRUE	TRUE
FastViromeExplorer-final-sorted-abundance.tsv	MG592475.1	MG592471.1	100k_250bp	52429	FALSE	94929	0.552297	48	sipho	phageSet248	48	sipho	phageSet248	TRUE	TRUE	TRUE
FastViromeExplorer-final-sorted-abundance.tsv	MG592475.1	MG592475.1	100k_250bp	94929	TRUE	94929	1	48	sipho	phageSet248	48	sipho	phageSet248	TRUE	TRUE	TRUE
FastViromeExplorer-final-sorted-abundance.tsv	MG592475.1	MG592476.1	100k_250bp	48909	FALSE	94929	0.515217	48	sipho	phageSet248	48	sipho	phageSet248	TRUE	TRUE	TRUE
FastViromeExplorer-final-sorted-abundance.tsv	MG592475.1	MG592492.1	100k_250bp	55792	FALSE	94929	0.587723	48	sipho	phageSet248	48	sipho	phageSet248	TRUE	TRUE	TRUE
FastViromeExplorer-final-sorted-abundance.tsv	MG592475.1	MG592528.1	100k_250bp	57220	FALSE	94929	0.602766	48	sipho	phageSet248	48	sipho	phageSet248	TRUE	TRUE	TRUE
FastViromeExplorer-final-sorted-abundance.tsv	MG592475.1	MG592538.1	100k_250bp	44630	FALSE	94929	0.470141	48	sipho	phageSet248	48	sipho	phageSet248	TRUE	TRUE	TRUE
FastViromeExplorer-final-sorted-abundance.tsv	MG592475.1	MG592563.1	100k_250bp	40561	FALSE	94929	0.427277	48	sipho	phageSet248	48	sipho	phageSet248	TRUE	TRUE	TRUE
FastViromeExplorer-final-sorted-abundance.tsv	MG592475.1	MG592564.1	100k_250bp	40471	FALSE	94929	0.426329	48	sipho	phageSet248	48	sipho	phageSet248	TRUE	TRUE	TRUE
FastViromeExplorer-final-sorted-abundance.tsv	MG592475.1	MG592565.1	100k_250bp	41702	FALSE	94929	0.439297	48	sipho	phageSet248	48	sipho	phageSet248	TRUE	TRUE	TRUE
FastViromeExplorer-final-sorted-abundance.tsv	MG592475.1	MG592571.1	100k_250bp	40912	FALSE	94929	0.430975	48	sipho	phageSet248	48	sipho	phageSet248	TRUE	TRUE	TRUE
FastViromeExplorer-final-sorted-abundance.tsv	MG592475.1	MG592601.1	100k_250bp	56006	FALSE	94929	0.589978	48	sipho	phageSet248	48	sipho	phageSet248	TRUE	TRUE	TRUE
FastViromeExplorer-final-sorted-abundance.tsv	MG592475.1	MG592617.1	100k_250bp	51843	FALSE	94929	0.546124	48	sipho	phageSet248	48	sipho	phageSet248	TRUE	TRUE	TRUE
FastViromeExplorer-final-sorted-abundance.tsv	MG592475.1	MG592618.1	100k_250bp	45442	FALSE	94929	0.478695	48	sipho	phageSet248	48	sipho	phageSet248	TRUE	TRUE	TRUE
FastViromeExplorer-final-sorted-abundance.tsv	MG592475.1	MG592632.1	100k_250bp	41702	FALSE	94929	0.439297	48	sipho	phageSet248	48	sipho	phageSet248	TRUE	TRUE	TRUE
FastViromeExplorer-final-sorted-abundance.tsv	MG592475.1	MG592633.1	100k_250bp	40959	FALSE	94929	0.43147	48	sipho	phageSet248	48	sipho	phageSet248	TRUE	TRUE	TRUE
FastViromeExplorer-final-sorted-abundance.tsv	MG592475.1	MG592635.1	100k_250bp	40471	FALSE	94929	0.426329	48	sipho	phageSet248	48	sipho	phageSet248	TRUE	TRUE	TRUE
FastViromeExplorer-final-sorted-abundance.tsv	MG592475.1	MG592636.1	100k_250bp	40532	FALSE	94929	0.426972	48	sipho	phageSet248	48	sipho	phageSet248	TRUE	TRUE	TRUE
FastViromeExplorer-final-sorted-abundance.tsv	MG592475.1	MG592638.1	100k_250bp	40923	FALSE	94929	0.431091	48	sipho	phageSet248	48	sipho	phageSet248	TRUE	TRUE	TRUE
FastViromeExplorer-final-sorted-abundance.tsv	MG592475.1	MG592640.1	100k_250bp	40912	FALSE	94929	0.430975	48	sipho	phageSet248	48	sipho	phageSet248	TRUE	TRUE	TRUE
FastViromeExplorer-final-sorted-abundance.tsv	MG592475.1	MG592642.1	100k_250bp	41452	FALSE	94929	0.436663	48	sipho	phageSet248	48	sipho	phageSet248	TRUE	TRUE	TRUE
FastViromeExplorer-final-sorted-abundance.tsv	MG592475.1	MG592645.1	100k_250bp	40923	FALSE	94929	0.431091	48	sipho	phageSet248	48	sipho	phageSet248	TRUE	TRUE	TRUE
FastViromeExplorer-final-sorted-abundance.tsv	MG592475.1	MG592648.1	100k_250bp	40912	FALSE	94929	0.430975	48	sipho	phageSet248	48	sipho	phageSet248	TRUE	TRUE	TRUE
FastViromeExplorer-final-sorted-abundance.tsv	MG592475.1	MG592649.1	100k_250bp	40912	FALSE	94929	0.430975	48	sipho	phageSet248	48	sipho	phageSet248	TRUE	TRUE	TRUE
FastViromeExplorer-final-sorted-abundance.tsv	MG592475.1	MG592650.1	100k_250bp	40541	FALSE	94929	0.427067	48	sipho	phageSet248	48	sipho	phageSet248	TRUE	TRUE	TRUE
FastViromeExplorer-final-sorted-abundance.tsv	MG592475.1	MG592651.1	100k_250bp	39672	FALSE	94929	0.417912	48	sipho	phageSet248	48	sipho	phageSet248	TRUE	TRUE	TRUE
FastViromeExplorer-final-sorted-abundance.tsv	MG592475.1	MG592655.1	100k_250bp	54164	FALSE	94929	0.570574	48	sipho	phageSet248	48	sipho	phageSet248	TRUE	TRUE	TRUE
FastViromeExplorer-final-sorted-abundance.tsv	MG592476.1	MG592397.1	100k_250bp	62452	FALSE	95112	0.656615	48	sipho	phageSet248	48	sipho	phageSet248	TRUE	TRUE	TRUE
FastViromeExplorer-final-sorted-abundance.tsv	MG592476.1	MG592406.1	100k_250bp	52216	FALSE	95112	0.548995	48	sipho	phageSet248	48	sipho	phageSet248	TRUE	TRUE	TRUE
FastViromeExplorer-final-sorted-abundance.tsv	MG592476.1	MG592407.1	100k_250bp	65066	FALSE	95112	0.684099	48	sipho	phageSet248	48	sipho	phageSet248	TRUE	TRUE	TRUE
FastViromeExplorer-final-sorted-abundance.tsv	MG592476.1	MG592408.1	100k_250bp	54847	FALSE	95112	0.576657	48	sipho	phageSet248	48	sipho	phageSet248	TRUE	TRUE	TRUE
FastViromeExplorer-final-sorted-abundance.tsv	MG592476.1	MG592411.1	100k_250bp	45339	FALSE	95112	0.476691	48	sipho	phageSet248	48	sipho	phageSet248	TRUE	TRUE	TRUE
FastViromeExplorer-final-sorted-abundance.tsv	MG592476.1	MG592416.1	100k_250bp	48126	FALSE	95112	0.505993	48	sipho	phageSet248	48	sipho	phageSet248	TRUE	TRUE	TRUE
FastViromeExplorer-final-sorted-abundance.tsv	MG592476.1	MG592417.1	100k_250bp	58482	FALSE	95112	0.614875	48	sipho	phageSet248	48	sipho	phageSet248	TRUE	TRUE	TRUE
FastViromeExplorer-final-sorted-abundance.tsv	MG592476.1	MG592428.1	100k_250bp	46398	FALSE	95112	0.487825	48	sipho	phageSet248	48	sipho	phageSet248	TRUE	TRUE	TRUE
FastViromeExplorer-final-sorted-abundance.tsv	MG592476.1	MG592463.1	100k_250bp	56209	FALSE	95112	0.590977	48	sipho	phageSet248	48	sipho	phageSet248	TRUE	TRUE	TRUE
FastViromeExplorer-final-sorted-abundance.tsv	MG592476.1	MG592464.1	100k_250bp	62452	FALSE	95112	0.656615	48	sipho	phageSet248	48	sipho	phageSet248	TRUE	TRUE	TRUE
FastViromeExplorer-final-sorted-abundance.tsv	MG592476.1	MG592471.1	100k_250bp	62452	FALSE	95112	0.656615	48	sipho	phageSet248	48	sipho	phageSet248	TRUE	TRUE	TRUE
FastViromeExplorer-final-sorted-abundance.tsv	MG592476.1	MG592475.1	100k_250bp	48744	FALSE	95112	0.512491	48	sipho	phageSet248	48	sipho	phageSet248	TRUE	TRUE	TRUE
FastViromeExplorer-final-sorted-abundance.tsv	MG592476.1	MG592476.1	100k_250bp	95112	TRUE	95112	1	48	sipho	phageSet248	48	sipho	phageSet248	TRUE	TRUE	TRUE
FastViromeExplorer-final-sorted-abundance.tsv	MG592476.1	MG592492.1	100k_250bp	61890	FALSE	95112	0.650707	48	sipho	phageSet248	48	sipho	phageSet248	TRUE	TRUE	TRUE
FastViromeExplorer-final-sorted-abundance.tsv	MG592476.1	MG592528.1	100k_250bp	64209	FALSE	95112	0.675088	48	sipho	phageSet248	48	sipho	phageSet248	TRUE	TRUE	TRUE
FastViromeExplorer-final-sorted-abundance.tsv	MG592476.1	MG592538.1	100k_250bp	48739	FALSE	95112	0.512438	48	sipho	phageSet248	48	sipho	phageSet248	TRUE	TRUE	TRUE
FastViromeExplorer-final-sorted-abundance.tsv	MG592476.1	MG592563.1	100k_250bp	45209	FALSE	95112	0.475324	48	sipho	phageSet248	48	sipho	phageSet248	TRUE	TRUE	TRUE
FastViromeExplorer-final-sorted-abundance.tsv	MG592476.1	MG592564.1	100k_250bp	49355	FALSE	95112	0.518915	48	sipho	phageSet248	48	sipho	phageSet248	TRUE	TRUE	TRUE
FastViromeExplorer-final-sorted-abundance.tsv	MG592476.1	MG592565.1	100k_250bp	45577	FALSE	95112	0.479193	48	sipho	phageSet248	48	sipho	phageSet248	TRUE	TRUE	TRUE
FastViromeExplorer-final-sorted-abundance.tsv	MG592476.1	MG592571.1	100k_250bp	45339	FALSE	95112	0.476691	48	sipho	phageSet248	48	sipho	phageSet248	TRUE	TRUE	TRUE
FastViromeExplorer-final-sorted-abundance.tsv	MG592476.1	MG592601.1	100k_250bp	63439	FALSE	95112	0.666993	48	sipho	phageSet248	48	sipho	phageSet248	TRUE	TRUE	TRUE
FastViromeExplorer-final-sorted-abundance.tsv	MG592476.1	MG592617.1	100k_250bp	45120	FALSE	95112	0.474388	48	sipho	phageSet248	48	sipho	phageSet248	TRUE	TRUE	TRUE
FastViromeExplorer-final-sorted-abundance.tsv	MG592476.1	MG592618.1	100k_250bp	51511	FALSE	95112	0.541583	48	sipho	phageSet248	48	sipho	phageSet248	TRUE	TRUE	TRUE
FastViromeExplorer-final-sorted-abundance.tsv	MG592476.1	MG592632.1	100k_250bp	45577	FALSE	95112	0.479193	48	sipho	phageSet248	48	sipho	phageSet248	TRUE	TRUE	TRUE
FastViromeExplorer-final-sorted-abundance.tsv	MG592476.1	MG592633.1	100k_250bp	45221	FALSE	95112	0.47545	48	sipho	phageSet248	48	sipho	phageSet248	TRUE	TRUE	TRUE
FastViromeExplorer-final-sorted-abundance.tsv	MG592476.1	MG592635.1	100k_250bp	49355	FALSE	95112	0.518915	48	sipho	phageSet248	48	sipho	phageSet248	TRUE	TRUE	TRUE
FastViromeExplorer-final-sorted-abundance.tsv	MG592476.1	MG592636.1	100k_250bp	45570	FALSE	95112	0.479119	48	sipho	phageSet248	48	sipho	phageSet248	TRUE	TRUE	TRUE
FastViromeExplorer-final-sorted-abundance.tsv	MG592476.1	MG592638.1	100k_250bp	45200	FALSE	95112	0.475229	48	sipho	phageSet248	48	sipho	phageSet248	TRUE	TRUE	TRUE
FastViromeExplorer-final-sorted-abundance.tsv	MG592476.1	MG592640.1	100k_250bp	45339	FALSE	95112	0.476691	48	sipho	phageSet248	48	sipho	phageSet248	TRUE	TRUE	TRUE
FastViromeExplorer-final-sorted-abundance.tsv	MG592476.1	MG592642.1	100k_250bp	45495	FALSE	95112	0.478331	48	sipho	phageSet248	48	sipho	phageSet248	TRUE	TRUE	TRUE
FastViromeExplorer-final-sorted-abundance.tsv	MG592476.1	MG592645.1	100k_250bp	45200	FALSE	95112	0.475229	48	sipho	phageSet248	48	sipho	phageSet248	TRUE	TRUE	TRUE
FastViromeExplorer-final-sorted-abundance.tsv	MG592476.1	MG592648.1	100k_250bp	45339	FALSE	95112	0.476691	48	sipho	phageSet248	48	sipho	phageSet248	TRUE	TRUE	TRUE
FastViromeExplorer-final-sorted-abundance.tsv	MG592476.1	MG592649.1	100k_250bp	45339	FALSE	95112	0.476691	48	sipho	phageSet248	48	sipho	phageSet248	TRUE	TRUE	TRUE
FastViromeExplorer-final-sorted-abundance.tsv	MG592476.1	MG592650.1	100k_250bp	45190	FALSE	95112	0.475124	48	sipho	phageSet248	48	sipho	phageSet248	TRUE	TRUE	TRUE
FastViromeExplorer-final-sorted-abundance.tsv	MG592476.1	MG592651.1	100k_250bp	51381	FALSE	95112	0.540216	48	sipho	phageSet248	48	sipho	phageSet248	TRUE	TRUE	TRUE
FastViromeExplorer-final-sorted-abundance.tsv	MG592476.1	MG592655.1	100k_250bp	54290	FALSE	95112	0.570801	48	sipho	phageSet248	48	sipho	phageSet248	TRUE	TRUE	TRUE
FastViromeExplorer-final-sorted-abundance.tsv	MG592477.1	MG592393.1	100k_250bp	70911	FALSE	95034	0.746165	30	myo	phageSet248	30	myo	phageSet248	TRUE	TRUE	TRUE
FastViromeExplorer-final-sorted-abundance.tsv	MG592477.1	MG592477.1	100k_250bp	95034	TRUE	95034	1	30	myo	phageSet248	30	myo	phageSet248	TRUE	TRUE	TRUE
FastViromeExplorer-final-sorted-abundance.tsv	MG592477.1	MG592478.1	100k_250bp	67339	FALSE	95034	0.708578	30	myo	phageSet248	30	myo	phageSet248	TRUE	TRUE	TRUE
FastViromeExplorer-final-sorted-abundance.tsv	MG592477.1	MG592518.1	100k_250bp	68924	FALSE	95034	0.725256	30	myo	phageSet248	30	myo	phageSet248	TRUE	TRUE	TRUE
FastViromeExplorer-final-sorted-abundance.tsv	MG592477.1	MG592540.1	100k_250bp	70392	FALSE	95034	0.740703	30	myo	phageSet248	30	myo	phageSet248	TRUE	TRUE	TRUE
FastViromeExplorer-final-sorted-abundance.tsv	MG592477.1	MG592552.1	100k_250bp	77720	FALSE	95034	0.817813	30	myo	phageSet248	30	myo	phageSet248	TRUE	TRUE	TRUE
FastViromeExplorer-final-sorted-abundance.tsv	MG592477.1	MG592569.1	100k_250bp	77359	FALSE	95034	0.814014	30	myo	phageSet248	30	myo	phageSet248	TRUE	TRUE	TRUE
FastViromeExplorer-final-sorted-abundance.tsv	MG592477.1	MG592608.1	100k_250bp	74374	FALSE	95034	0.782604	30	myo	phageSet248	30	myo	phageSet248	TRUE	TRUE	TRUE
FastViromeExplorer-final-sorted-abundance.tsv	MG592477.1	MG592614.1	100k_250bp	73672	FALSE	95034	0.775217	30	myo	phageSet248	30	myo	phageSet248	TRUE	TRUE	TRUE
FastViromeExplorer-final-sorted-abundance.tsv	MG592477.1	MG592622.1	100k_250bp	70393	FALSE	95034	0.740714	30	myo	phageSet248	30	myo	phageSet248	TRUE	TRUE	TRUE
FastViromeExplorer-final-sorted-abundance.tsv	MG592477.1	MG592627.1	100k_250bp	75984	FALSE	95034	0.799545	30	myo	phageSet248	30	myo	phageSet248	TRUE	TRUE	TRUE
FastViromeExplorer-final-sorted-abundance.tsv	MG592477.1	MG592641.1	100k_250bp	68891	FALSE	95034	0.724909	30	myo	phageSet248	30	myo	phageSet248	TRUE	TRUE	TRUE
FastViromeExplorer-final-sorted-abundance.tsv	MG592477.1	MG592647.1	100k_250bp	70289	FALSE	95034	0.73962	30	myo	phageSet248	30	myo	phageSet248	TRUE	TRUE	TRUE
FastViromeExplorer-final-sorted-abundance.tsv	MG592477.1	MG592656.1	100k_250bp	68103	FALSE	95034	0.716617	30	myo	phageSet248	30	myo	phageSet248	TRUE	TRUE	TRUE
FastViromeExplorer-final-sorted-abundance.tsv	MG592478.1	MG592393.1	100k_250bp	75609	FALSE	95082	0.795198	30	myo	phageSet248	30	myo	phageSet248	TRUE	TRUE	TRUE
FastViromeExplorer-final-sorted-abundance.tsv	MG592478.1	MG592477.1	100k_250bp	70873	FALSE	95082	0.745388	30	myo	phageSet248	30	myo	phageSet248	TRUE	TRUE	TRUE
FastViromeExplorer-final-sorted-abundance.tsv	MG592478.1	MG592478.1	100k_250bp	95082	TRUE	95082	1	30	myo	phageSet248	30	myo	phageSet248	TRUE	TRUE	TRUE
FastViromeExplorer-final-sorted-abundance.tsv	MG592478.1	MG592518.1	100k_250bp	71154	FALSE	95082	0.748344	30	myo	phageSet248	30	myo	phageSet248	TRUE	TRUE	TRUE
FastViromeExplorer-final-sorted-abundance.tsv	MG592478.1	MG592540.1	100k_250bp	73210	FALSE	95082	0.769967	30	myo	phageSet248	30	myo	phageSet248	TRUE	TRUE	TRUE
FastViromeExplorer-final-sorted-abundance.tsv	MG592478.1	MG592552.1	100k_250bp	74884	FALSE	95082	0.787573	30	myo	phageSet248	30	myo	phageSet248	TRUE	TRUE	TRUE
FastViromeExplorer-final-sorted-abundance.tsv	MG592478.1	MG592569.1	100k_250bp	69786	FALSE	95082	0.733956	30	myo	phageSet248	30	myo	phageSet248	TRUE	TRUE	TRUE
FastViromeExplorer-final-sorted-abundance.tsv	MG592478.1	MG592608.1	100k_250bp	69919	FALSE	95082	0.735355	30	myo	phageSet248	30	myo	phageSet248	TRUE	TRUE	TRUE
FastViromeExplorer-final-sorted-abundance.tsv	MG592478.1	MG592614.1	100k_250bp	72484	FALSE	95082	0.762331	30	myo	phageSet248	30	myo	phageSet248	TRUE	TRUE	TRUE
FastViromeExplorer-final-sorted-abundance.tsv	MG592478.1	MG592622.1	100k_250bp	75585	FALSE	95082	0.794945	30	myo	phageSet248	30	myo	phageSet248	TRUE	TRUE	TRUE
FastViromeExplorer-final-sorted-abundance.tsv	MG592478.1	MG592627.1	100k_250bp	74573	FALSE	95082	0.784302	30	myo	phageSet248	30	myo	phageSet248	TRUE	TRUE	TRUE
FastViromeExplorer-final-sorted-abundance.tsv	MG592478.1	MG592641.1	100k_250bp	76358	FALSE	95082	0.803075	30	myo	phageSet248	30	myo	phageSet248	TRUE	TRUE	TRUE
FastViromeExplorer-final-sorted-abundance.tsv	MG592478.1	MG592647.1	100k_250bp	67633	FALSE	95082	0.711312	30	myo	phageSet248	30	myo	phageSet248	TRUE	TRUE	TRUE
FastViromeExplorer-final-sorted-abundance.tsv	MG592478.1	MG592656.1	100k_250bp	77234	FALSE	95082	0.812288	30	myo	phageSet248	30	myo	phageSet248	TRUE	TRUE	TRUE
FastViromeExplorer-final-sorted-abundance.tsv	MG592480.1	MG592394.1	100k_250bp	12231	FALSE	94964	0.128796	17	auto	phageSet248	17	auto	phageSet248	TRUE	TRUE	TRUE
FastViromeExplorer-final-sorted-abundance.tsv	MG592480.1	MG592396.1	100k_250bp	12184	FALSE	94964	0.128301	17	auto	phageSet248	17	auto	phageSet248	TRUE	TRUE	TRUE
FastViromeExplorer-final-sorted-abundance.tsv	MG592480.1	MG592402.1	100k_250bp	23926	FALSE	94964	0.251948	17	auto	phageSet248	17	auto	phageSet248	TRUE	TRUE	TRUE
FastViromeExplorer-final-sorted-abundance.tsv	MG592480.1	MG592424.1	100k_250bp	12231	FALSE	94964	0.128796	17	auto	phageSet248	17	auto	phageSet248	TRUE	TRUE	TRUE
FastViromeExplorer-final-sorted-abundance.tsv	MG592480.1	MG592426.1	100k_250bp	91576	FALSE	94964	0.964323	17	auto	phageSet248	17	auto	phageSet248	TRUE	TRUE	TRUE
FastViromeExplorer-final-sorted-abundance.tsv	MG592480.1	MG592427.1	100k_250bp	91576	FALSE	94964	0.964323	17	auto	phageSet248	17	auto	phageSet248	TRUE	TRUE	TRUE
FastViromeExplorer-final-sorted-abundance.tsv	MG592480.1	MG592430.1	100k_250bp	94964	FALSE	94964	1	17	auto	phageSet248	17	auto	phageSet248	TRUE	TRUE	TRUE
FastViromeExplorer-final-sorted-abundance.tsv	MG592480.1	MG592437.1	100k_250bp	92029	FALSE	94964	0.969094	17	auto	phageSet248	17	auto	phageSet248	TRUE	TRUE	TRUE
FastViromeExplorer-final-sorted-abundance.tsv	MG592480.1	MG592440.1	100k_250bp	12231	FALSE	94964	0.128796	17	auto	phageSet248	17	auto	phageSet248	TRUE	TRUE	TRUE
FastViromeExplorer-final-sorted-abundance.tsv	MG592480.1	MG592446.1	100k_250bp	12218	FALSE	94964	0.128659	17	auto	phageSet248	17	auto	phageSet248	TRUE	TRUE	TRUE
FastViromeExplorer-final-sorted-abundance.tsv	MG592480.1	MG592455.1	100k_250bp	32565	FALSE	94964	0.342919	17	auto	phageSet248	17	auto	phageSet248	TRUE	TRUE	TRUE
FastViromeExplorer-final-sorted-abundance.tsv	MG592480.1	MG592469.1	100k_250bp	91996	FALSE	94964	0.968746	17	auto	phageSet248	17	auto	phageSet248	TRUE	TRUE	TRUE
FastViromeExplorer-final-sorted-abundance.tsv	MG592480.1	MG592474.1	100k_250bp	94964	FALSE	94964	1	17	auto	phageSet248	17	auto	phageSet248	TRUE	TRUE	TRUE
FastViromeExplorer-final-sorted-abundance.tsv	MG592480.1	MG592480.1	100k_250bp	94964	TRUE	94964	1	17	auto	phageSet248	17	auto	phageSet248	TRUE	TRUE	TRUE
FastViromeExplorer-final-sorted-abundance.tsv	MG592480.1	MG592500.1	100k_250bp	12231	FALSE	94964	0.128796	17	auto	phageSet248	17	auto	phageSet248	TRUE	TRUE	TRUE
FastViromeExplorer-final-sorted-abundance.tsv	MG592480.1	MG592512.1	100k_250bp	32586	FALSE	94964	0.343141	17	auto	phageSet248	17	auto	phageSet248	TRUE	TRUE	TRUE
FastViromeExplorer-final-sorted-abundance.tsv	MG592480.1	MG592663.1	100k_250bp	12231	FALSE	94964	0.128796	17	auto	phageSet248	17	auto	phageSet248	TRUE	TRUE	TRUE
FastViromeExplorer-final-sorted-abundance.tsv	MG592482.1	MG592442.1	100k_250bp	95041	FALSE	95041	1	45	sipho	phageSet248	45	sipho	phageSet248	TRUE	TRUE	TRUE
FastViromeExplorer-final-sorted-abundance.tsv	MG592482.1	MG592450.1	100k_250bp	64710	FALSE	95041	0.680864	45	sipho	phageSet248	45	sipho	phageSet248	TRUE	TRUE	TRUE
FastViromeExplorer-final-sorted-abundance.tsv	MG592482.1	MG592457.1	100k_250bp	60167	FALSE	95041	0.633064	45	sipho	phageSet248	45	sipho	phageSet248	TRUE	TRUE	TRUE
FastViromeExplorer-final-sorted-abundance.tsv	MG592482.1	MG592460.1	100k_250bp	55991	FALSE	95041	0.589125	45	sipho	phageSet248	45	sipho	phageSet248	TRUE	TRUE	TRUE
FastViromeExplorer-final-sorted-abundance.tsv	MG592482.1	MG592482.1	100k_250bp	95041	TRUE	95041	1	45	sipho	phageSet248	45	sipho	phageSet248	TRUE	TRUE	TRUE
FastViromeExplorer-final-sorted-abundance.tsv	MG592482.1	MG592483.1	100k_250bp	49614	FALSE	95041	0.522027	45	sipho	phageSet248	45	sipho	phageSet248	TRUE	TRUE	TRUE
FastViromeExplorer-final-sorted-abundance.tsv	MG592482.1	MG592488.1	100k_250bp	53976	FALSE	95041	0.567923	45	sipho	phageSet248	45	sipho	phageSet248	TRUE	TRUE	TRUE
FastViromeExplorer-final-sorted-abundance.tsv	MG592482.1	MG592490.1	100k_250bp	59920	FALSE	95041	0.630465	45	sipho	phageSet248	45	sipho	phageSet248	TRUE	TRUE	TRUE
FastViromeExplorer-final-sorted-abundance.tsv	MG592482.1	MG592502.1	100k_250bp	67305	FALSE	95041	0.708168	45	sipho	phageSet248	45	sipho	phageSet248	TRUE	TRUE	TRUE
FastViromeExplorer-final-sorted-abundance.tsv	MG592482.1	MG592503.1	100k_250bp	52210	FALSE	95041	0.549342	45	sipho	phageSet248	45	sipho	phageSet248	TRUE	TRUE	TRUE
FastViromeExplorer-final-sorted-abundance.tsv	MG592482.1	MG592504.1	100k_250bp	59660	FALSE	95041	0.627729	45	sipho	phageSet248	45	sipho	phageSet248	TRUE	TRUE	TRUE
FastViromeExplorer-final-sorted-abundance.tsv	MG592482.1	MG592505.1	100k_250bp	51138	FALSE	95041	0.538063	45	sipho	phageSet248	45	sipho	phageSet248	TRUE	TRUE	TRUE
FastViromeExplorer-final-sorted-abundance.tsv	MG592482.1	MG592516.1	100k_250bp	58374	FALSE	95041	0.614198	45	sipho	phageSet248	45	sipho	phageSet248	TRUE	TRUE	TRUE
FastViromeExplorer-final-sorted-abundance.tsv	MG592482.1	MG592517.1	100k_250bp	62877	FALSE	95041	0.661578	45	sipho	phageSet248	45	sipho	phageSet248	TRUE	TRUE	TRUE
FastViromeExplorer-final-sorted-abundance.tsv	MG592482.1	MG592525.1	100k_250bp	63371	FALSE	95041	0.666775	45	sipho	phageSet248	45	sipho	phageSet248	TRUE	TRUE	TRUE
FastViromeExplorer-final-sorted-abundance.tsv	MG592482.1	MG592530.1	100k_250bp	58375	FALSE	95041	0.614209	45	sipho	phageSet248	45	sipho	phageSet248	TRUE	TRUE	TRUE
FastViromeExplorer-final-sorted-abundance.tsv	MG592482.1	MG592532.1	100k_250bp	57316	FALSE	95041	0.603066	45	sipho	phageSet248	45	sipho	phageSet248	TRUE	TRUE	TRUE
FastViromeExplorer-final-sorted-abundance.tsv	MG592482.1	MG592534.1	100k_250bp	56749	FALSE	95041	0.5971	45	sipho	phageSet248	45	sipho	phageSet248	TRUE	TRUE	TRUE
FastViromeExplorer-final-sorted-abundance.tsv	MG592482.1	MG592535.1	100k_250bp	50696	FALSE	95041	0.533412	45	sipho	phageSet248	45	sipho	phageSet248	TRUE	TRUE	TRUE
FastViromeExplorer-final-sorted-abundance.tsv	MG592482.1	MG592539.1	100k_250bp	59920	FALSE	95041	0.630465	45	sipho	phageSet248	45	sipho	phageSet248	TRUE	TRUE	TRUE
FastViromeExplorer-final-sorted-abundance.tsv	MG592482.1	MG592543.1	100k_250bp	52523	FALSE	95041	0.552635	45	sipho	phageSet248	45	sipho	phageSet248	TRUE	TRUE	TRUE
FastViromeExplorer-final-sorted-abundance.tsv	MG592482.1	MG592548.1	100k_250bp	28152	FALSE	95041	0.296209	45	sipho	phageSet248	25	podo	phageSet248	FALSE	FALSE	TRUE
FastViromeExplorer-final-sorted-abundance.tsv	MG592482.1	MG592559.1	100k_250bp	53092	FALSE	95041	0.558622	45	sipho	phageSet248	45	sipho	phageSet248	TRUE	TRUE	TRUE
FastViromeExplorer-final-sorted-abundance.tsv	MG592482.1	MG592576.1	100k_250bp	60016	FALSE	95041	0.631475	45	sipho	phageSet248	45	sipho	phageSet248	TRUE	TRUE	TRUE
FastViromeExplorer-final-sorted-abundance.tsv	MG592482.1	MG592593.1	100k_250bp	55889	FALSE	95041	0.588051	45	sipho	phageSet248	45	sipho	phageSet248	TRUE	TRUE	TRUE
FastViromeExplorer-final-sorted-abundance.tsv	MG592482.1	MG592594.1	100k_250bp	65440	FALSE	95041	0.688545	45	sipho	phageSet248	45	sipho	phageSet248	TRUE	TRUE	TRUE
FastViromeExplorer-final-sorted-abundance.tsv	MG592482.1	MG592597.1	100k_250bp	56523	FALSE	95041	0.594722	45	sipho	phageSet248	45	sipho	phageSet248	TRUE	TRUE	TRUE
FastViromeExplorer-final-sorted-abundance.tsv	MG592482.1	MG592605.1	100k_250bp	58640	FALSE	95041	0.616997	45	sipho	phageSet248	45	sipho	phageSet248	TRUE	TRUE	TRUE
FastViromeExplorer-final-sorted-abundance.tsv	MG592482.1	MG592606.1	100k_250bp	64073	FALSE	95041	0.674162	45	sipho	phageSet248	45	sipho	phageSet248	TRUE	TRUE	TRUE
FastViromeExplorer-final-sorted-abundance.tsv	MG592482.1	MG592607.1	100k_250bp	62388	FALSE	95041	0.656432	45	sipho	phageSet248	45	sipho	phageSet248	TRUE	TRUE	TRUE
FastViromeExplorer-final-sorted-abundance.tsv	MG592482.1	MG592631.1	100k_250bp	52149	FALSE	95041	0.5487	45	sipho	phageSet248	45	sipho	phageSet248	TRUE	TRUE	TRUE
FastViromeExplorer-final-sorted-abundance.tsv	MG592483.1	MG592442.1	100k_250bp	49040	FALSE	94987	0.516281	45	sipho	phageSet248	45	sipho	phageSet248	TRUE	TRUE	TRUE
FastViromeExplorer-final-sorted-abundance.tsv	MG592483.1	MG592450.1	100k_250bp	51117	FALSE	94987	0.538147	45	sipho	phageSet248	45	sipho	phageSet248	TRUE	TRUE	TRUE
FastViromeExplorer-final-sorted-abundance.tsv	MG592483.1	MG592457.1	100k_250bp	49520	FALSE	94987	0.521334	45	sipho	phageSet248	45	sipho	phageSet248	TRUE	TRUE	TRUE
FastViromeExplorer-final-sorted-abundance.tsv	MG592483.1	MG592460.1	100k_250bp	68592	FALSE	94987	0.72212	45	sipho	phageSet248	45	sipho	phageSet248	TRUE	TRUE	TRUE
FastViromeExplorer-final-sorted-abundance.tsv	MG592483.1	MG592482.1	100k_250bp	49039	FALSE	94987	0.516271	45	sipho	phageSet248	45	sipho	phageSet248	TRUE	TRUE	TRUE
FastViromeExplorer-final-sorted-abundance.tsv	MG592483.1	MG592483.1	100k_250bp	94987	TRUE	94987	1	45	sipho	phageSet248	45	sipho	phageSet248	TRUE	TRUE	TRUE
FastViromeExplorer-final-sorted-abundance.tsv	MG592483.1	MG592488.1	100k_250bp	32450	FALSE	94987	0.341626	45	sipho	phageSet248	45	sipho	phageSet248	TRUE	TRUE	TRUE
FastViromeExplorer-final-sorted-abundance.tsv	MG592483.1	MG592490.1	100k_250bp	62976	FALSE	94987	0.662996	45	sipho	phageSet248	45	sipho	phageSet248	TRUE	TRUE	TRUE
FastViromeExplorer-final-sorted-abundance.tsv	MG592483.1	MG592502.1	100k_250bp	50585	FALSE	94987	0.532547	45	sipho	phageSet248	45	sipho	phageSet248	TRUE	TRUE	TRUE
FastViromeExplorer-final-sorted-abundance.tsv	MG592483.1	MG592503.1	100k_250bp	44710	FALSE	94987	0.470696	45	sipho	phageSet248	45	sipho	phageSet248	TRUE	TRUE	TRUE
FastViromeExplorer-final-sorted-abundance.tsv	MG592483.1	MG592504.1	100k_250bp	34485	FALSE	94987	0.36305	45	sipho	phageSet248	45	sipho	phageSet248	TRUE	TRUE	TRUE
FastViromeExplorer-final-sorted-abundance.tsv	MG592483.1	MG592505.1	100k_250bp	65450	FALSE	94987	0.689042	45	sipho	phageSet248	45	sipho	phageSet248	TRUE	TRUE	TRUE
FastViromeExplorer-final-sorted-abundance.tsv	MG592483.1	MG592516.1	100k_250bp	40606	FALSE	94987	0.42749	45	sipho	phageSet248	45	sipho	phageSet248	TRUE	TRUE	TRUE
FastViromeExplorer-final-sorted-abundance.tsv	MG592483.1	MG592517.1	100k_250bp	49809	FALSE	94987	0.524377	45	sipho	phageSet248	45	sipho	phageSet248	TRUE	TRUE	TRUE
FastViromeExplorer-final-sorted-abundance.tsv	MG592483.1	MG592525.1	100k_250bp	47517	FALSE	94987	0.500247	45	sipho	phageSet248	45	sipho	phageSet248	TRUE	TRUE	TRUE
FastViromeExplorer-final-sorted-abundance.tsv	MG592483.1	MG592530.1	100k_250bp	40606	FALSE	94987	0.42749	45	sipho	phageSet248	45	sipho	phageSet248	TRUE	TRUE	TRUE
FastViromeExplorer-final-sorted-abundance.tsv	MG592483.1	MG592532.1	100k_250bp	37705	FALSE	94987	0.396949	45	sipho	phageSet248	45	sipho	phageSet248	TRUE	TRUE	TRUE
FastViromeExplorer-final-sorted-abundance.tsv	MG592483.1	MG592534.1	100k_250bp	34178	FALSE	94987	0.359818	45	sipho	phageSet248	45	sipho	phageSet248	TRUE	TRUE	TRUE
FastViromeExplorer-final-sorted-abundance.tsv	MG592483.1	MG592535.1	100k_250bp	43003	FALSE	94987	0.452725	45	sipho	phageSet248	45	sipho	phageSet248	TRUE	TRUE	TRUE
FastViromeExplorer-final-sorted-abundance.tsv	MG592483.1	MG592539.1	100k_250bp	62971	FALSE	94987	0.662943	45	sipho	phageSet248	45	sipho	phageSet248	TRUE	TRUE	TRUE
FastViromeExplorer-final-sorted-abundance.tsv	MG592483.1	MG592543.1	100k_250bp	65977	FALSE	94987	0.69459	45	sipho	phageSet248	45	sipho	phageSet248	TRUE	TRUE	TRUE
FastViromeExplorer-final-sorted-abundance.tsv	MG592483.1	MG592548.1	100k_250bp	27061	FALSE	94987	0.284892	45	sipho	phageSet248	25	podo	phageSet248	FALSE	FALSE	TRUE
FastViromeExplorer-final-sorted-abundance.tsv	MG592483.1	MG592559.1	100k_250bp	53616	FALSE	94987	0.564456	45	sipho	phageSet248	45	sipho	phageSet248	TRUE	TRUE	TRUE
FastViromeExplorer-final-sorted-abundance.tsv	MG592483.1	MG592576.1	100k_250bp	37449	FALSE	94987	0.394254	45	sipho	phageSet248	45	sipho	phageSet248	TRUE	TRUE	TRUE
FastViromeExplorer-final-sorted-abundance.tsv	MG592483.1	MG592593.1	100k_250bp	41343	FALSE	94987	0.435249	45	sipho	phageSet248	45	sipho	phageSet248	TRUE	TRUE	TRUE
FastViromeExplorer-final-sorted-abundance.tsv	MG592483.1	MG592594.1	100k_250bp	50374	FALSE	94987	0.530325	45	sipho	phageSet248	45	sipho	phageSet248	TRUE	TRUE	TRUE
FastViromeExplorer-final-sorted-abundance.tsv	MG592483.1	MG592597.1	100k_250bp	39946	FALSE	94987	0.420542	45	sipho	phageSet248	45	sipho	phageSet248	TRUE	TRUE	TRUE
FastViromeExplorer-final-sorted-abundance.tsv	MG592483.1	MG592605.1	100k_250bp	59060	FALSE	94987	0.621769	45	sipho	phageSet248	45	sipho	phageSet248	TRUE	TRUE	TRUE
FastViromeExplorer-final-sorted-abundance.tsv	MG592483.1	MG592606.1	100k_250bp	52150	FALSE	94987	0.549022	45	sipho	phageSet248	45	sipho	phageSet248	TRUE	TRUE	TRUE
FastViromeExplorer-final-sorted-abundance.tsv	MG592483.1	MG592607.1	100k_250bp	34938	FALSE	94987	0.367819	45	sipho	phageSet248	45	sipho	phageSet248	TRUE	TRUE	TRUE
FastViromeExplorer-final-sorted-abundance.tsv	MG592483.1	MG592631.1	100k_250bp	41269	FALSE	94987	0.43447	45	sipho	phageSet248	45	sipho	phageSet248	TRUE	TRUE	TRUE
FastViromeExplorer-final-sorted-abundance.tsv	MG592484.1	MG592484.1	100k_250bp	94979	TRUE	94979	1	13	myo	phageSet248	13	myo	phageSet248	TRUE	TRUE	TRUE
FastViromeExplorer-final-sorted-abundance.tsv	MG592486.1	MG592400.1	100k_250bp	75389	FALSE	94966	0.793853	14	myo	phageSet248	14	myo	phageSet248	TRUE	TRUE	TRUE
FastViromeExplorer-final-sorted-abundance.tsv	MG592486.1	MG592422.1	100k_250bp	73266	FALSE	94966	0.771497	14	myo	phageSet248	14	myo	phageSet248	TRUE	TRUE	TRUE
FastViromeExplorer-final-sorted-abundance.tsv	MG592486.1	MG592425.1	100k_250bp	76086	FALSE	94966	0.801192	14	myo	phageSet248	14	myo	phageSet248	TRUE	TRUE	TRUE
FastViromeExplorer-final-sorted-abundance.tsv	MG592486.1	MG592434.1	100k_250bp	22636	FALSE	94966	0.238359	14	myo	phageSet248	14	myo	phageSet248	TRUE	TRUE	TRUE
FastViromeExplorer-final-sorted-abundance.tsv	MG592486.1	MG592444.1	100k_250bp	20530	FALSE	94966	0.216183	14	myo	phageSet248	11	podo	phageSet248	FALSE	FALSE	TRUE
FastViromeExplorer-final-sorted-abundance.tsv	MG592486.1	MG592448.1	100k_250bp	73715	FALSE	94966	0.776225	14	myo	phageSet248	14	myo	phageSet248	TRUE	TRUE	TRUE
FastViromeExplorer-final-sorted-abundance.tsv	MG592486.1	MG592486.1	100k_250bp	94966	TRUE	94966	1	14	myo	phageSet248	14	myo	phageSet248	TRUE	TRUE	TRUE
FastViromeExplorer-final-sorted-abundance.tsv	MG592486.1	MG592515.1	100k_250bp	24169	FALSE	94966	0.254502	14	myo	phageSet248	18	sipho	phageSet248	FALSE	FALSE	TRUE
FastViromeExplorer-final-sorted-abundance.tsv	MG592487.1	MG592429.1	100k_250bp	48554	FALSE	94855	0.511876	29	sipho	phageSet248	29	sipho	phageSet248	TRUE	TRUE	TRUE
FastViromeExplorer-final-sorted-abundance.tsv	MG592487.1	MG592438.1	100k_250bp	51789	FALSE	94855	0.545981	29	sipho	phageSet248	29	sipho	phageSet248	TRUE	TRUE	TRUE
FastViromeExplorer-final-sorted-abundance.tsv	MG592487.1	MG592487.1	100k_250bp	94855	TRUE	94855	1	29	sipho	phageSet248	29	sipho	phageSet248	TRUE	TRUE	TRUE
FastViromeExplorer-final-sorted-abundance.tsv	MG592487.1	MG592566.1	100k_250bp	48319	FALSE	94855	0.509399	29	sipho	phageSet248	29	sipho	phageSet248	TRUE	TRUE	TRUE
FastViromeExplorer-final-sorted-abundance.tsv	MG592487.1	MG592654.1	100k_250bp	49226	FALSE	94855	0.518961	29	sipho	phageSet248	29	sipho	phageSet248	TRUE	TRUE	TRUE
FastViromeExplorer-final-sorted-abundance.tsv	MG592487.1	MG592657.1	100k_250bp	45899	FALSE	94855	0.483886	29	sipho	phageSet248	29	sipho	phageSet248	TRUE	TRUE	TRUE
FastViromeExplorer-final-sorted-abundance.tsv	MG592487.1	MG592658.1	100k_250bp	48472	FALSE	94855	0.511012	29	sipho	phageSet248	29	sipho	phageSet248	TRUE	TRUE	TRUE
FastViromeExplorer-final-sorted-abundance.tsv	MG592487.1	MG592659.1	100k_250bp	48680	FALSE	94855	0.513204	29	sipho	phageSet248	29	sipho	phageSet248	TRUE	TRUE	TRUE
FastViromeExplorer-final-sorted-abundance.tsv	MG592488.1	MG592442.1	100k_250bp	53723	FALSE	95001	0.565499	45	sipho	phageSet248	45	sipho	phageSet248	TRUE	TRUE	TRUE
FastViromeExplorer-final-sorted-abundance.tsv	MG592488.1	MG592450.1	100k_250bp	56434	FALSE	95001	0.594036	45	sipho	phageSet248	45	sipho	phageSet248	TRUE	TRUE	TRUE
FastViromeExplorer-final-sorted-abundance.tsv	MG592488.1	MG592457.1	100k_250bp	48998	FALSE	95001	0.515763	45	sipho	phageSet248	45	sipho	phageSet248	TRUE	TRUE	TRUE
FastViromeExplorer-final-sorted-abundance.tsv	MG592488.1	MG592460.1	100k_250bp	35071	FALSE	95001	0.369165	45	sipho	phageSet248	45	sipho	phageSet248	TRUE	TRUE	TRUE
FastViromeExplorer-final-sorted-abundance.tsv	MG592488.1	MG592482.1	100k_250bp	53714	FALSE	95001	0.565405	45	sipho	phageSet248	45	sipho	phageSet248	TRUE	TRUE	TRUE
FastViromeExplorer-final-sorted-abundance.tsv	MG592488.1	MG592483.1	100k_250bp	32154	FALSE	95001	0.33846	45	sipho	phageSet248	45	sipho	phageSet248	TRUE	TRUE	TRUE
FastViromeExplorer-final-sorted-abundance.tsv	MG592488.1	MG592488.1	100k_250bp	95001	TRUE	95001	1	45	sipho	phageSet248	45	sipho	phageSet248	TRUE	TRUE	TRUE
FastViromeExplorer-final-sorted-abundance.tsv	MG592488.1	MG592490.1	100k_250bp	37715	FALSE	95001	0.396996	45	sipho	phageSet248	45	sipho	phageSet248	TRUE	TRUE	TRUE
FastViromeExplorer-final-sorted-abundance.tsv	MG592488.1	MG592502.1	100k_250bp	55205	FALSE	95001	0.581099	45	sipho	phageSet248	45	sipho	phageSet248	TRUE	TRUE	TRUE
FastViromeExplorer-final-sorted-abundance.tsv	MG592488.1	MG592503.1	100k_250bp	61505	FALSE	95001	0.647414	45	sipho	phageSet248	45	sipho	phageSet248	TRUE	TRUE	TRUE
FastViromeExplorer-final-sorted-abundance.tsv	MG592488.1	MG592504.1	100k_250bp	59299	FALSE	95001	0.624193	45	sipho	phageSet248	45	sipho	phageSet248	TRUE	TRUE	TRUE
FastViromeExplorer-final-sorted-abundance.tsv	MG592488.1	MG592505.1	100k_250bp	38820	FALSE	95001	0.408627	45	sipho	phageSet248	45	sipho	phageSet248	TRUE	TRUE	TRUE
FastViromeExplorer-final-sorted-abundance.tsv	MG592488.1	MG592516.1	100k_250bp	62439	FALSE	95001	0.657246	45	sipho	phageSet248	45	sipho	phageSet248	TRUE	TRUE	TRUE
FastViromeExplorer-final-sorted-abundance.tsv	MG592488.1	MG592517.1	100k_250bp	61857	FALSE	95001	0.651119	45	sipho	phageSet248	45	sipho	phageSet248	TRUE	TRUE	TRUE
FastViromeExplorer-final-sorted-abundance.tsv	MG592488.1	MG592525.1	100k_250bp	47441	FALSE	95001	0.499374	45	sipho	phageSet248	45	sipho	phageSet248	TRUE	TRUE	TRUE
FastViromeExplorer-final-sorted-abundance.tsv	MG592488.1	MG592530.1	100k_250bp	62439	FALSE	95001	0.657246	45	sipho	phageSet248	45	sipho	phageSet248	TRUE	TRUE	TRUE
FastViromeExplorer-final-sorted-abundance.tsv	MG592488.1	MG592532.1	100k_250bp	71443	FALSE	95001	0.752024	45	sipho	phageSet248	45	sipho	phageSet248	TRUE	TRUE	TRUE
FastViromeExplorer-final-sorted-abundance.tsv	MG592488.1	MG592534.1	100k_250bp	60799	FALSE	95001	0.639983	45	sipho	phageSet248	45	sipho	phageSet248	TRUE	TRUE	TRUE
FastViromeExplorer-final-sorted-abundance.tsv	MG592488.1	MG592535.1	100k_250bp	60870	FALSE	95001	0.64073	45	sipho	phageSet248	45	sipho	phageSet248	TRUE	TRUE	TRUE
FastViromeExplorer-final-sorted-abundance.tsv	MG592488.1	MG592539.1	100k_250bp	37715	FALSE	95001	0.396996	45	sipho	phageSet248	45	sipho	phageSet248	TRUE	TRUE	TRUE
FastViromeExplorer-final-sorted-abundance.tsv	MG592488.1	MG592543.1	100k_250bp	39322	FALSE	95001	0.413911	45	sipho	phageSet248	45	sipho	phageSet248	TRUE	TRUE	TRUE
FastViromeExplorer-final-sorted-abundance.tsv	MG592488.1	MG592559.1	100k_250bp	38481	FALSE	95001	0.405059	45	sipho	phageSet248	45	sipho	phageSet248	TRUE	TRUE	TRUE
FastViromeExplorer-final-sorted-abundance.tsv	MG592488.1	MG592576.1	100k_250bp	54140	FALSE	95001	0.569889	45	sipho	phageSet248	45	sipho	phageSet248	TRUE	TRUE	TRUE
FastViromeExplorer-final-sorted-abundance.tsv	MG592488.1	MG592593.1	100k_250bp	59530	FALSE	95001	0.626625	45	sipho	phageSet248	45	sipho	phageSet248	TRUE	TRUE	TRUE
FastViromeExplorer-final-sorted-abundance.tsv	MG592488.1	MG592594.1	100k_250bp	50293	FALSE	95001	0.529394	45	sipho	phageSet248	45	sipho	phageSet248	TRUE	TRUE	TRUE
FastViromeExplorer-final-sorted-abundance.tsv	MG592488.1	MG592597.1	100k_250bp	64287	FALSE	95001	0.676698	45	sipho	phageSet248	45	sipho	phageSet248	TRUE	TRUE	TRUE
FastViromeExplorer-final-sorted-abundance.tsv	MG592488.1	MG592605.1	100k_250bp	43024	FALSE	95001	0.452879	45	sipho	phageSet248	45	sipho	phageSet248	TRUE	TRUE	TRUE
FastViromeExplorer-final-sorted-abundance.tsv	MG592488.1	MG592606.1	100k_250bp	48379	FALSE	95001	0.509247	45	sipho	phageSet248	45	sipho	phageSet248	TRUE	TRUE	TRUE
FastViromeExplorer-final-sorted-abundance.tsv	MG592488.1	MG592607.1	100k_250bp	54907	FALSE	95001	0.577962	45	sipho	phageSet248	45	sipho	phageSet248	TRUE	TRUE	TRUE
FastViromeExplorer-final-sorted-abundance.tsv	MG592488.1	MG592631.1	100k_250bp	57299	FALSE	95001	0.603141	45	sipho	phageSet248	45	sipho	phageSet248	TRUE	TRUE	TRUE
FastViromeExplorer-final-sorted-abundance.tsv	MG592490.1	MG592442.1	100k_250bp	59088	FALSE	95118	0.621207	45	sipho	phageSet248	45	sipho	phageSet248	TRUE	TRUE	TRUE
FastViromeExplorer-final-sorted-abundance.tsv	MG592490.1	MG592450.1	100k_250bp	53833	FALSE	95118	0.56596	45	sipho	phageSet248	45	sipho	phageSet248	TRUE	TRUE	TRUE
FastViromeExplorer-final-sorted-abundance.tsv	MG592490.1	MG592457.1	100k_250bp	45890	FALSE	95118	0.482453	45	sipho	phageSet248	45	sipho	phageSet248	TRUE	TRUE	TRUE
FastViromeExplorer-final-sorted-abundance.tsv	MG592490.1	MG592460.1	100k_250bp	75020	FALSE	95118	0.788705	45	sipho	phageSet248	45	sipho	phageSet248	TRUE	TRUE	TRUE
FastViromeExplorer-final-sorted-abundance.tsv	MG592490.1	MG592482.1	100k_250bp	59086	FALSE	95118	0.621186	45	sipho	phageSet248	45	sipho	phageSet248	TRUE	TRUE	TRUE
FastViromeExplorer-final-sorted-abundance.tsv	MG592490.1	MG592483.1	100k_250bp	63946	FALSE	95118	0.672281	45	sipho	phageSet248	45	sipho	phageSet248	TRUE	TRUE	TRUE
FastViromeExplorer-final-sorted-abundance.tsv	MG592490.1	MG592488.1	100k_250bp	39114	FALSE	95118	0.411216	45	sipho	phageSet248	45	sipho	phageSet248	TRUE	TRUE	TRUE
FastViromeExplorer-final-sorted-abundance.tsv	MG592490.1	MG592490.1	100k_250bp	95118	TRUE	95118	1	45	sipho	phageSet248	45	sipho	phageSet248	TRUE	TRUE	TRUE
FastViromeExplorer-final-sorted-abundance.tsv	MG592490.1	MG592502.1	100k_250bp	52403	FALSE	95118	0.550926	45	sipho	phageSet248	45	sipho	phageSet248	TRUE	TRUE	TRUE
FastViromeExplorer-final-sorted-abundance.tsv	MG592490.1	MG592503.1	100k_250bp	43406	FALSE	95118	0.456338	45	sipho	phageSet248	45	sipho	phageSet248	TRUE	TRUE	TRUE
FastViromeExplorer-final-sorted-abundance.tsv	MG592490.1	MG592504.1	100k_250bp	47231	FALSE	95118	0.496552	45	sipho	phageSet248	45	sipho	phageSet248	TRUE	TRUE	TRUE
FastViromeExplorer-final-sorted-abundance.tsv	MG592490.1	MG592505.1	100k_250bp	73783	FALSE	95118	0.7757	45	sipho	phageSet248	45	sipho	phageSet248	TRUE	TRUE	TRUE
FastViromeExplorer-final-sorted-abundance.tsv	MG592490.1	MG592516.1	100k_250bp	37129	FALSE	95118	0.390347	45	sipho	phageSet248	45	sipho	phageSet248	TRUE	TRUE	TRUE
FastViromeExplorer-final-sorted-abundance.tsv	MG592490.1	MG592517.1	100k_250bp	47746	FALSE	95118	0.501966	45	sipho	phageSet248	45	sipho	phageSet248	TRUE	TRUE	TRUE
FastViromeExplorer-final-sorted-abundance.tsv	MG592490.1	MG592525.1	100k_250bp	45625	FALSE	95118	0.479667	45	sipho	phageSet248	45	sipho	phageSet248	TRUE	TRUE	TRUE
FastViromeExplorer-final-sorted-abundance.tsv	MG592490.1	MG592530.1	100k_250bp	37130	FALSE	95118	0.390357	45	sipho	phageSet248	45	sipho	phageSet248	TRUE	TRUE	TRUE
FastViromeExplorer-final-sorted-abundance.tsv	MG592490.1	MG592532.1	100k_250bp	41696	FALSE	95118	0.438361	45	sipho	phageSet248	45	sipho	phageSet248	TRUE	TRUE	TRUE
FastViromeExplorer-final-sorted-abundance.tsv	MG592490.1	MG592534.1	100k_250bp	46076	FALSE	95118	0.484409	45	sipho	phageSet248	45	sipho	phageSet248	TRUE	TRUE	TRUE
FastViromeExplorer-final-sorted-abundance.tsv	MG592490.1	MG592535.1	100k_250bp	38506	FALSE	95118	0.404823	45	sipho	phageSet248	45	sipho	phageSet248	TRUE	TRUE	TRUE
FastViromeExplorer-final-sorted-abundance.tsv	MG592490.1	MG592539.1	100k_250bp	95118	FALSE	95118	1	45	sipho	phageSet248	45	sipho	phageSet248	TRUE	TRUE	TRUE
FastViromeExplorer-final-sorted-abundance.tsv	MG592490.1	MG592543.1	100k_250bp	76166	FALSE	95118	0.800753	45	sipho	phageSet248	45	sipho	phageSet248	TRUE	TRUE	TRUE
FastViromeExplorer-final-sorted-abundance.tsv	MG592490.1	MG592548.1	100k_250bp	24187	FALSE	95118	0.254284	45	sipho	phageSet248	25	podo	phageSet248	FALSE	FALSE	TRUE
FastViromeExplorer-final-sorted-abundance.tsv	MG592490.1	MG592559.1	100k_250bp	69576	FALSE	95118	0.73147	45	sipho	phageSet248	45	sipho	phageSet248	TRUE	TRUE	TRUE
FastViromeExplorer-final-sorted-abundance.tsv	MG592490.1	MG592576.1	100k_250bp	46303	FALSE	95118	0.486795	45	sipho	phageSet248	45	sipho	phageSet248	TRUE	TRUE	TRUE
FastViromeExplorer-final-sorted-abundance.tsv	MG592490.1	MG592593.1	100k_250bp	37669	FALSE	95118	0.396024	45	sipho	phageSet248	45	sipho	phageSet248	TRUE	TRUE	TRUE
FastViromeExplorer-final-sorted-abundance.tsv	MG592490.1	MG592594.1	100k_250bp	46556	FALSE	95118	0.489455	45	sipho	phageSet248	45	sipho	phageSet248	TRUE	TRUE	TRUE
FastViromeExplorer-final-sorted-abundance.tsv	MG592490.1	MG592597.1	100k_250bp	44134	FALSE	95118	0.463992	45	sipho	phageSet248	45	sipho	phageSet248	TRUE	TRUE	TRUE
FastViromeExplorer-final-sorted-abundance.tsv	MG592490.1	MG592605.1	100k_250bp	72960	FALSE	95118	0.767047	45	sipho	phageSet248	45	sipho	phageSet248	TRUE	TRUE	TRUE
FastViromeExplorer-final-sorted-abundance.tsv	MG592490.1	MG592606.1	100k_250bp	47962	FALSE	95118	0.504237	45	sipho	phageSet248	45	sipho	phageSet248	TRUE	TRUE	TRUE
FastViromeExplorer-final-sorted-abundance.tsv	MG592490.1	MG592607.1	100k_250bp	43941	FALSE	95118	0.461963	45	sipho	phageSet248	45	sipho	phageSet248	TRUE	TRUE	TRUE
FastViromeExplorer-final-sorted-abundance.tsv	MG592490.1	MG592631.1	100k_250bp	38560	FALSE	95118	0.405391	45	sipho	phageSet248	45	sipho	phageSet248	TRUE	TRUE	TRUE
FastViromeExplorer-final-sorted-abundance.tsv	MG592492.1	MG592397.1	100k_250bp	82137	FALSE	95003	0.864573	48	sipho	phageSet248	48	sipho	phageSet248	TRUE	TRUE	TRUE
FastViromeExplorer-final-sorted-abundance.tsv	MG592492.1	MG592406.1	100k_250bp	61848	FALSE	95003	0.651011	48	sipho	phageSet248	48	sipho	phageSet248	TRUE	TRUE	TRUE
FastViromeExplorer-final-sorted-abundance.tsv	MG592492.1	MG592407.1	100k_250bp	63908	FALSE	95003	0.672695	48	sipho	phageSet248	48	sipho	phageSet248	TRUE	TRUE	TRUE
FastViromeExplorer-final-sorted-abundance.tsv	MG592492.1	MG592408.1	100k_250bp	58491	FALSE	95003	0.615675	48	sipho	phageSet248	48	sipho	phageSet248	TRUE	TRUE	TRUE
FastViromeExplorer-final-sorted-abundance.tsv	MG592492.1	MG592411.1	100k_250bp	41859	FALSE	95003	0.440607	48	sipho	phageSet248	48	sipho	phageSet248	TRUE	TRUE	TRUE
FastViromeExplorer-final-sorted-abundance.tsv	MG592492.1	MG592416.1	100k_250bp	52034	FALSE	95003	0.547709	48	sipho	phageSet248	48	sipho	phageSet248	TRUE	TRUE	TRUE
FastViromeExplorer-final-sorted-abundance.tsv	MG592492.1	MG592417.1	100k_250bp	60691	FALSE	95003	0.638832	48	sipho	phageSet248	48	sipho	phageSet248	TRUE	TRUE	TRUE
FastViromeExplorer-final-sorted-abundance.tsv	MG592492.1	MG592428.1	100k_250bp	51882	FALSE	95003	0.546109	48	sipho	phageSet248	48	sipho	phageSet248	TRUE	TRUE	TRUE
FastViromeExplorer-final-sorted-abundance.tsv	MG592492.1	MG592463.1	100k_250bp	63244	FALSE	95003	0.665705	48	sipho	phageSet248	48	sipho	phageSet248	TRUE	TRUE	TRUE
FastViromeExplorer-final-sorted-abundance.tsv	MG592492.1	MG592464.1	100k_250bp	82137	FALSE	95003	0.864573	48	sipho	phageSet248	48	sipho	phageSet248	TRUE	TRUE	TRUE
FastViromeExplorer-final-sorted-abundance.tsv	MG592492.1	MG592471.1	100k_250bp	82137	FALSE	95003	0.864573	48	sipho	phageSet248	48	sipho	phageSet248	TRUE	TRUE	TRUE
FastViromeExplorer-final-sorted-abundance.tsv	MG592492.1	MG592475.1	100k_250bp	54561	FALSE	95003	0.574308	48	sipho	phageSet248	48	sipho	phageSet248	TRUE	TRUE	TRUE
FastViromeExplorer-final-sorted-abundance.tsv	MG592492.1	MG592476.1	100k_250bp	60826	FALSE	95003	0.640253	48	sipho	phageSet248	48	sipho	phageSet248	TRUE	TRUE	TRUE
FastViromeExplorer-final-sorted-abundance.tsv	MG592492.1	MG592492.1	100k_250bp	95003	TRUE	95003	1	48	sipho	phageSet248	48	sipho	phageSet248	TRUE	TRUE	TRUE
FastViromeExplorer-final-sorted-abundance.tsv	MG592492.1	MG592528.1	100k_250bp	87008	FALSE	95003	0.915845	48	sipho	phageSet248	48	sipho	phageSet248	TRUE	TRUE	TRUE
FastViromeExplorer-final-sorted-abundance.tsv	MG592492.1	MG592538.1	100k_250bp	46014	FALSE	95003	0.484343	48	sipho	phageSet248	48	sipho	phageSet248	TRUE	TRUE	TRUE
FastViromeExplorer-final-sorted-abundance.tsv	MG592492.1	MG592563.1	100k_250bp	41572	FALSE	95003	0.437586	48	sipho	phageSet248	48	sipho	phageSet248	TRUE	TRUE	TRUE
FastViromeExplorer-final-sorted-abundance.tsv	MG592492.1	MG592564.1	100k_250bp	51630	FALSE	95003	0.543457	48	sipho	phageSet248	48	sipho	phageSet248	TRUE	TRUE	TRUE
FastViromeExplorer-final-sorted-abundance.tsv	MG592492.1	MG592565.1	100k_250bp	42370	FALSE	95003	0.445986	48	sipho	phageSet248	48	sipho	phageSet248	TRUE	TRUE	TRUE
FastViromeExplorer-final-sorted-abundance.tsv	MG592492.1	MG592571.1	100k_250bp	41859	FALSE	95003	0.440607	48	sipho	phageSet248	48	sipho	phageSet248	TRUE	TRUE	TRUE
FastViromeExplorer-final-sorted-abundance.tsv	MG592492.1	MG592601.1	100k_250bp	89169	FALSE	95003	0.938591	48	sipho	phageSet248	48	sipho	phageSet248	TRUE	TRUE	TRUE
FastViromeExplorer-final-sorted-abundance.tsv	MG592492.1	MG592617.1	100k_250bp	41922	FALSE	95003	0.44127	48	sipho	phageSet248	48	sipho	phageSet248	TRUE	TRUE	TRUE
FastViromeExplorer-final-sorted-abundance.tsv	MG592492.1	MG592618.1	100k_250bp	45236	FALSE	95003	0.476153	48	sipho	phageSet248	48	sipho	phageSet248	TRUE	TRUE	TRUE
FastViromeExplorer-final-sorted-abundance.tsv	MG592492.1	MG592632.1	100k_250bp	42370	FALSE	95003	0.445986	48	sipho	phageSet248	48	sipho	phageSet248	TRUE	TRUE	TRUE
FastViromeExplorer-final-sorted-abundance.tsv	MG592492.1	MG592633.1	100k_250bp	41859	FALSE	95003	0.440607	48	sipho	phageSet248	48	sipho	phageSet248	TRUE	TRUE	TRUE
FastViromeExplorer-final-sorted-abundance.tsv	MG592492.1	MG592635.1	100k_250bp	51630	FALSE	95003	0.543457	48	sipho	phageSet248	48	sipho	phageSet248	TRUE	TRUE	TRUE
FastViromeExplorer-final-sorted-abundance.tsv	MG592492.1	MG592636.1	100k_250bp	41588	FALSE	95003	0.437755	48	sipho	phageSet248	48	sipho	phageSet248	TRUE	TRUE	TRUE
FastViromeExplorer-final-sorted-abundance.tsv	MG592492.1	MG592638.1	100k_250bp	41860	FALSE	95003	0.440618	48	sipho	phageSet248	48	sipho	phageSet248	TRUE	TRUE	TRUE
FastViromeExplorer-final-sorted-abundance.tsv	MG592492.1	MG592640.1	100k_250bp	41859	FALSE	95003	0.440607	48	sipho	phageSet248	48	sipho	phageSet248	TRUE	TRUE	TRUE
FastViromeExplorer-final-sorted-abundance.tsv	MG592492.1	MG592642.1	100k_250bp	42167	FALSE	95003	0.443849	48	sipho	phageSet248	48	sipho	phageSet248	TRUE	TRUE	TRUE
FastViromeExplorer-final-sorted-abundance.tsv	MG592492.1	MG592645.1	100k_250bp	41860	FALSE	95003	0.440618	48	sipho	phageSet248	48	sipho	phageSet248	TRUE	TRUE	TRUE
FastViromeExplorer-final-sorted-abundance.tsv	MG592492.1	MG592648.1	100k_250bp	41859	FALSE	95003	0.440607	48	sipho	phageSet248	48	sipho	phageSet248	TRUE	TRUE	TRUE
FastViromeExplorer-final-sorted-abundance.tsv	MG592492.1	MG592649.1	100k_250bp	41859	FALSE	95003	0.440607	48	sipho	phageSet248	48	sipho	phageSet248	TRUE	TRUE	TRUE
FastViromeExplorer-final-sorted-abundance.tsv	MG592492.1	MG592650.1	100k_250bp	41572	FALSE	95003	0.437586	48	sipho	phageSet248	48	sipho	phageSet248	TRUE	TRUE	TRUE
FastViromeExplorer-final-sorted-abundance.tsv	MG592492.1	MG592651.1	100k_250bp	51769	FALSE	95003	0.54492	48	sipho	phageSet248	48	sipho	phageSet248	TRUE	TRUE	TRUE
FastViromeExplorer-final-sorted-abundance.tsv	MG592492.1	MG592655.1	100k_250bp	59533	FALSE	95003	0.626643	48	sipho	phageSet248	48	sipho	phageSet248	TRUE	TRUE	TRUE
FastViromeExplorer-final-sorted-abundance.tsv	MG592494.1	HQ632860.1	100k_250bp	23958	FALSE	94993	0.252208	47	sipho	phageSet248	47	sipho	phageSet47	TRUE	TRUE	FALSE
FastViromeExplorer-final-sorted-abundance.tsv	MG592494.1	KX507045.1	100k_250bp	10557	FALSE	94993	0.111135	47	sipho	phageSet248	47	sipho	phageSet47	TRUE	TRUE	FALSE
FastViromeExplorer-final-sorted-abundance.tsv	MG592494.1	MG592494.1	100k_250bp	94993	TRUE	94993	1	47	sipho	phageSet248	47	sipho	phageSet248	TRUE	TRUE	TRUE
FastViromeExplorer-final-sorted-abundance.tsv	MG592494.1	MG592501.1	100k_250bp	80349	FALSE	94993	0.845841	47	sipho	phageSet248	47	sipho	phageSet248	TRUE	TRUE	TRUE
FastViromeExplorer-final-sorted-abundance.tsv	MG592494.1	MG592506.1	100k_250bp	27942	FALSE	94993	0.294148	47	sipho	phageSet248	47	sipho	phageSet248	TRUE	TRUE	TRUE
FastViromeExplorer-final-sorted-abundance.tsv	MG592494.1	MG592508.1	100k_250bp	54268	FALSE	94993	0.571284	47	sipho	phageSet248	47	sipho	phageSet248	TRUE	TRUE	TRUE
FastViromeExplorer-final-sorted-abundance.tsv	MG592494.1	MG592514.1	100k_250bp	94993	FALSE	94993	1	47	sipho	phageSet248	47	sipho	phageSet248	TRUE	TRUE	TRUE
FastViromeExplorer-final-sorted-abundance.tsv	MG592494.1	MG592544.1	100k_250bp	43474	FALSE	94993	0.457655	47	sipho	phageSet248	47	sipho	phageSet248	TRUE	TRUE	TRUE
FastViromeExplorer-final-sorted-abundance.tsv	MG592494.1	MG592567.1	100k_250bp	15381	FALSE	94993	0.161917	47	sipho	phageSet248	47	sipho	phageSet248	TRUE	TRUE	TRUE
FastViromeExplorer-final-sorted-abundance.tsv	MG592494.1	MG592583.1	100k_250bp	32672	FALSE	94993	0.343941	47	sipho	phageSet248	47	sipho	phageSet248	TRUE	TRUE	TRUE
FastViromeExplorer-final-sorted-abundance.tsv	MG592494.1	MG592587.1	100k_250bp	34432	FALSE	94993	0.362469	47	sipho	phageSet248	47	sipho	phageSet248	TRUE	TRUE	TRUE
FastViromeExplorer-final-sorted-abundance.tsv	MG592494.1	MG592595.1	100k_250bp	94993	FALSE	94993	1	47	sipho	phageSet248	47	sipho	phageSet248	TRUE	TRUE	TRUE
FastViromeExplorer-final-sorted-abundance.tsv	MG592494.1	MG592644.1	100k_250bp	26500	FALSE	94993	0.278968	47	sipho	phageSet248	47	sipho	phageSet248	TRUE	TRUE	TRUE
FastViromeExplorer-final-sorted-abundance.tsv	MG592494.1	MG592665.1	100k_250bp	33848	FALSE	94993	0.356321	47	sipho	phageSet248	47	sipho	phageSet248	TRUE	TRUE	TRUE
FastViromeExplorer-final-sorted-abundance.tsv	MG592495.1	MG592495.1	100k_250bp	94982	TRUE	94982	1	15	myo	phageSet248	15	myo	phageSet248	TRUE	TRUE	TRUE
FastViromeExplorer-final-sorted-abundance.tsv	MG592496.1	MG592398.1	100k_250bp	61789	FALSE	94948	0.650767	39	sipho	phageSet248	39	sipho	phageSet248	TRUE	TRUE	TRUE
FastViromeExplorer-final-sorted-abundance.tsv	MG592496.1	MG592496.1	100k_250bp	94948	TRUE	94948	1	39	sipho	phageSet248	39	sipho	phageSet248	TRUE	TRUE	TRUE
FastViromeExplorer-final-sorted-abundance.tsv	MG592496.1	MG592584.1	100k_250bp	59272	FALSE	94948	0.624257	39	sipho	phageSet248	39	sipho	phageSet248	TRUE	TRUE	TRUE
FastViromeExplorer-final-sorted-abundance.tsv	MG592496.1	MG592612.1	100k_250bp	59295	FALSE	94948	0.6245	39	sipho	phageSet248	39	sipho	phageSet248	TRUE	TRUE	TRUE
FastViromeExplorer-final-sorted-abundance.tsv	MG592498.1	MG592498.1	100k_250bp	95004	TRUE	95004	1	16	myo	phageSet248	16	myo	phageSet248	TRUE	TRUE	TRUE
FastViromeExplorer-final-sorted-abundance.tsv	MG592499.1	KT160311.1	100k_250bp	17273	FALSE	95061	0.181704	43	myo	phageSet248	43	myo	phageSet47	TRUE	TRUE	FALSE
FastViromeExplorer-final-sorted-abundance.tsv	MG592499.1	MG592392.1	100k_250bp	47895	FALSE	95061	0.503834	43	myo	phageSet248	43	myo	phageSet248	TRUE	TRUE	TRUE
FastViromeExplorer-final-sorted-abundance.tsv	MG592499.1	MG592401.1	100k_250bp	43464	FALSE	95061	0.457222	43	myo	phageSet248	43	myo	phageSet248	TRUE	TRUE	TRUE
FastViromeExplorer-final-sorted-abundance.tsv	MG592499.1	MG592414.1	100k_250bp	43632	FALSE	95061	0.458989	43	myo	phageSet248	43	myo	phageSet248	TRUE	TRUE	TRUE
FastViromeExplorer-final-sorted-abundance.tsv	MG592499.1	MG592451.1	100k_250bp	43464	FALSE	95061	0.457222	43	myo	phageSet248	43	myo	phageSet248	TRUE	TRUE	TRUE
FastViromeExplorer-final-sorted-abundance.tsv	MG592499.1	MG592461.1	100k_250bp	35411	FALSE	95061	0.372508	43	myo	phageSet248	43	myo	phageSet248	TRUE	TRUE	TRUE
FastViromeExplorer-final-sorted-abundance.tsv	MG592499.1	MG592462.1	100k_250bp	13788	FALSE	95061	0.145044	43	myo	phageSet248	43	myo	phageSet248	TRUE	TRUE	TRUE
FastViromeExplorer-final-sorted-abundance.tsv	MG592499.1	MG592467.1	100k_250bp	43464	FALSE	95061	0.457222	43	myo	phageSet248	43	myo	phageSet248	TRUE	TRUE	TRUE
FastViromeExplorer-final-sorted-abundance.tsv	MG592499.1	MG592468.1	100k_250bp	43464	FALSE	95061	0.457222	43	myo	phageSet248	43	myo	phageSet248	TRUE	TRUE	TRUE
FastViromeExplorer-final-sorted-abundance.tsv	MG592499.1	MG592472.1	100k_250bp	43723	FALSE	95061	0.459947	43	myo	phageSet248	43	myo	phageSet248	TRUE	TRUE	TRUE
FastViromeExplorer-final-sorted-abundance.tsv	MG592499.1	MG592499.1	100k_250bp	95061	TRUE	95061	1	43	myo	phageSet248	43	myo	phageSet248	TRUE	TRUE	TRUE
FastViromeExplorer-final-sorted-abundance.tsv	MG592499.1	MG592526.1	100k_250bp	40419	FALSE	95061	0.42519	43	myo	phageSet248	43	myo	phageSet248	TRUE	TRUE	TRUE
FastViromeExplorer-final-sorted-abundance.tsv	MG592499.1	MG592531.1	100k_250bp	64675	FALSE	95061	0.680353	43	myo	phageSet248	43	myo	phageSet248	TRUE	TRUE	TRUE
FastViromeExplorer-final-sorted-abundance.tsv	MG592499.1	MG592541.1	100k_250bp	58725	FALSE	95061	0.617761	43	myo	phageSet248	43	myo	phageSet248	TRUE	TRUE	TRUE
FastViromeExplorer-final-sorted-abundance.tsv	MG592499.1	MG592542.1	100k_250bp	41526	FALSE	95061	0.436835	43	myo	phageSet248	43	myo	phageSet248	TRUE	TRUE	TRUE
FastViromeExplorer-final-sorted-abundance.tsv	MG592499.1	MG592547.1	100k_250bp	38330	FALSE	95061	0.403215	43	myo	phageSet248	43	myo	phageSet248	TRUE	TRUE	TRUE
FastViromeExplorer-final-sorted-abundance.tsv	MG592499.1	MG592561.1	100k_250bp	38290	FALSE	95061	0.402794	43	myo	phageSet248	43	myo	phageSet248	TRUE	TRUE	TRUE
FastViromeExplorer-final-sorted-abundance.tsv	MG592499.1	MG592572.1	100k_250bp	34123	FALSE	95061	0.358959	43	myo	phageSet248	43	myo	phageSet248	TRUE	TRUE	TRUE
FastViromeExplorer-final-sorted-abundance.tsv	MG592499.1	MG592590.1	100k_250bp	47351	FALSE	95061	0.498112	43	myo	phageSet248	43	myo	phageSet248	TRUE	TRUE	TRUE
FastViromeExplorer-final-sorted-abundance.tsv	MG592499.1	MG592592.1	100k_250bp	38192	FALSE	95061	0.401763	43	myo	phageSet248	43	myo	phageSet248	TRUE	TRUE	TRUE
FastViromeExplorer-final-sorted-abundance.tsv	MG592499.1	MG592611.1	100k_250bp	41265	FALSE	95061	0.43409	43	myo	phageSet248	43	myo	phageSet248	TRUE	TRUE	TRUE
FastViromeExplorer-final-sorted-abundance.tsv	MG592500.1	MG592394.1	100k_250bp	95029	FALSE	95029	1	17	auto	phageSet248	17	auto	phageSet248	TRUE	TRUE	TRUE
FastViromeExplorer-final-sorted-abundance.tsv	MG592500.1	MG592396.1	100k_250bp	95029	FALSE	95029	1	17	auto	phageSet248	17	auto	phageSet248	TRUE	TRUE	TRUE
FastViromeExplorer-final-sorted-abundance.tsv	MG592500.1	MG592424.1	100k_250bp	95029	FALSE	95029	1	17	auto	phageSet248	17	auto	phageSet248	TRUE	TRUE	TRUE
FastViromeExplorer-final-sorted-abundance.tsv	MG592500.1	MG592426.1	100k_250bp	4552	FALSE	95029	0.0479012	17	auto	phageSet248	17	auto	phageSet248	TRUE	TRUE	TRUE
FastViromeExplorer-final-sorted-abundance.tsv	MG592500.1	MG592427.1	100k_250bp	4552	FALSE	95029	0.0479012	17	auto	phageSet248	17	auto	phageSet248	TRUE	TRUE	TRUE
FastViromeExplorer-final-sorted-abundance.tsv	MG592500.1	MG592430.1	100k_250bp	12844	FALSE	95029	0.135159	17	auto	phageSet248	17	auto	phageSet248	TRUE	TRUE	TRUE
FastViromeExplorer-final-sorted-abundance.tsv	MG592500.1	MG592437.1	100k_250bp	6819	FALSE	95029	0.071757	17	auto	phageSet248	17	auto	phageSet248	TRUE	TRUE	TRUE
FastViromeExplorer-final-sorted-abundance.tsv	MG592500.1	MG592440.1	100k_250bp	95029	FALSE	95029	1	17	auto	phageSet248	17	auto	phageSet248	TRUE	TRUE	TRUE
FastViromeExplorer-final-sorted-abundance.tsv	MG592500.1	MG592446.1	100k_250bp	95029	FALSE	95029	1	17	auto	phageSet248	17	auto	phageSet248	TRUE	TRUE	TRUE
FastViromeExplorer-final-sorted-abundance.tsv	MG592500.1	MG592469.1	100k_250bp	6819	FALSE	95029	0.071757	17	auto	phageSet248	17	auto	phageSet248	TRUE	TRUE	TRUE
FastViromeExplorer-final-sorted-abundance.tsv	MG592500.1	MG592474.1	100k_250bp	12844	FALSE	95029	0.135159	17	auto	phageSet248	17	auto	phageSet248	TRUE	TRUE	TRUE
FastViromeExplorer-final-sorted-abundance.tsv	MG592500.1	MG592480.1	100k_250bp	12844	FALSE	95029	0.135159	17	auto	phageSet248	17	auto	phageSet248	TRUE	TRUE	TRUE
FastViromeExplorer-final-sorted-abundance.tsv	MG592500.1	MG592500.1	100k_250bp	95029	TRUE	95029	1	17	auto	phageSet248	17	auto	phageSet248	TRUE	TRUE	TRUE
FastViromeExplorer-final-sorted-abundance.tsv	MG592500.1	MG592663.1	100k_250bp	95029	FALSE	95029	1	17	auto	phageSet248	17	auto	phageSet248	TRUE	TRUE	TRUE
FastViromeExplorer-final-sorted-abundance.tsv	MG592501.1	HQ632860.1	100k_250bp	25177	FALSE	95059	0.264857	47	sipho	phageSet248	47	sipho	phageSet47	TRUE	TRUE	FALSE
FastViromeExplorer-final-sorted-abundance.tsv	MG592501.1	KX507045.1	100k_250bp	9365	FALSE	95059	0.0985178	47	sipho	phageSet248	47	sipho	phageSet47	TRUE	TRUE	FALSE
FastViromeExplorer-final-sorted-abundance.tsv	MG592501.1	MG592444.1	100k_250bp	15028	FALSE	95059	0.158091	47	sipho	phageSet248	11	podo	phageSet248	FALSE	FALSE	TRUE
FastViromeExplorer-final-sorted-abundance.tsv	MG592501.1	MG592494.1	100k_250bp	80113	FALSE	95059	0.842771	47	sipho	phageSet248	47	sipho	phageSet248	TRUE	TRUE	TRUE
FastViromeExplorer-final-sorted-abundance.tsv	MG592501.1	MG592501.1	100k_250bp	95059	TRUE	95059	1	47	sipho	phageSet248	47	sipho	phageSet248	TRUE	TRUE	TRUE
FastViromeExplorer-final-sorted-abundance.tsv	MG592501.1	MG592506.1	100k_250bp	21866	FALSE	95059	0.230026	47	sipho	phageSet248	47	sipho	phageSet248	TRUE	TRUE	TRUE
FastViromeExplorer-final-sorted-abundance.tsv	MG592501.1	MG592508.1	100k_250bp	56422	FALSE	95059	0.593547	47	sipho	phageSet248	47	sipho	phageSet248	TRUE	TRUE	TRUE
FastViromeExplorer-final-sorted-abundance.tsv	MG592501.1	MG592514.1	100k_250bp	80106	FALSE	95059	0.842698	47	sipho	phageSet248	47	sipho	phageSet248	TRUE	TRUE	TRUE
FastViromeExplorer-final-sorted-abundance.tsv	MG592501.1	MG592515.1	100k_250bp	16356	FALSE	95059	0.172062	47	sipho	phageSet248	18	sipho	phageSet248	FALSE	TRUE	TRUE
FastViromeExplorer-final-sorted-abundance.tsv	MG592501.1	MG592544.1	100k_250bp	43599	FALSE	95059	0.458652	47	sipho	phageSet248	47	sipho	phageSet248	TRUE	TRUE	TRUE
FastViromeExplorer-final-sorted-abundance.tsv	MG592501.1	MG592583.1	100k_250bp	34363	FALSE	95059	0.361491	47	sipho	phageSet248	47	sipho	phageSet248	TRUE	TRUE	TRUE
FastViromeExplorer-final-sorted-abundance.tsv	MG592501.1	MG592587.1	100k_250bp	31287	FALSE	95059	0.329132	47	sipho	phageSet248	47	sipho	phageSet248	TRUE	TRUE	TRUE
FastViromeExplorer-final-sorted-abundance.tsv	MG592501.1	MG592595.1	100k_250bp	80113	FALSE	95059	0.842771	47	sipho	phageSet248	47	sipho	phageSet248	TRUE	TRUE	TRUE
FastViromeExplorer-final-sorted-abundance.tsv	MG592501.1	MG592644.1	100k_250bp	22240	FALSE	95059	0.23396	47	sipho	phageSet248	47	sipho	phageSet248	TRUE	TRUE	TRUE
FastViromeExplorer-final-sorted-abundance.tsv	MG592501.1	MG592665.1	100k_250bp	42805	FALSE	95059	0.450299	47	sipho	phageSet248	47	sipho	phageSet248	TRUE	TRUE	TRUE
FastViromeExplorer-final-sorted-abundance.tsv	MG592502.1	MG592442.1	100k_250bp	65155	FALSE	94989	0.685922	45	sipho	phageSet248	45	sipho	phageSet248	TRUE	TRUE	TRUE
FastViromeExplorer-final-sorted-abundance.tsv	MG592502.1	MG592450.1	100k_250bp	61019	FALSE	94989	0.64238	45	sipho	phageSet248	45	sipho	phageSet248	TRUE	TRUE	TRUE
FastViromeExplorer-final-sorted-abundance.tsv	MG592502.1	MG592457.1	100k_250bp	60016	FALSE	94989	0.631821	45	sipho	phageSet248	45	sipho	phageSet248	TRUE	TRUE	TRUE
FastViromeExplorer-final-sorted-abundance.tsv	MG592502.1	MG592460.1	100k_250bp	47905	FALSE	94989	0.504322	45	sipho	phageSet248	45	sipho	phageSet248	TRUE	TRUE	TRUE
FastViromeExplorer-final-sorted-abundance.tsv	MG592502.1	MG592482.1	100k_250bp	65155	FALSE	94989	0.685922	45	sipho	phageSet248	45	sipho	phageSet248	TRUE	TRUE	TRUE
FastViromeExplorer-final-sorted-abundance.tsv	MG592502.1	MG592483.1	100k_250bp	50090	FALSE	94989	0.527324	45	sipho	phageSet248	45	sipho	phageSet248	TRUE	TRUE	TRUE
FastViromeExplorer-final-sorted-abundance.tsv	MG592502.1	MG592488.1	100k_250bp	55978	FALSE	94989	0.58931	45	sipho	phageSet248	45	sipho	phageSet248	TRUE	TRUE	TRUE
FastViromeExplorer-final-sorted-abundance.tsv	MG592502.1	MG592490.1	100k_250bp	51399	FALSE	94989	0.541105	45	sipho	phageSet248	45	sipho	phageSet248	TRUE	TRUE	TRUE
FastViromeExplorer-final-sorted-abundance.tsv	MG592502.1	MG592502.1	100k_250bp	94989	TRUE	94989	1	45	sipho	phageSet248	45	sipho	phageSet248	TRUE	TRUE	TRUE
FastViromeExplorer-final-sorted-abundance.tsv	MG592502.1	MG592503.1	100k_250bp	55040	FALSE	94989	0.579436	45	sipho	phageSet248	45	sipho	phageSet248	TRUE	TRUE	TRUE
FastViromeExplorer-final-sorted-abundance.tsv	MG592502.1	MG592504.1	100k_250bp	48696	FALSE	94989	0.512649	45	sipho	phageSet248	45	sipho	phageSet248	TRUE	TRUE	TRUE
FastViromeExplorer-final-sorted-abundance.tsv	MG592502.1	MG592505.1	100k_250bp	54368	FALSE	94989	0.572361	45	sipho	phageSet248	45	sipho	phageSet248	TRUE	TRUE	TRUE
FastViromeExplorer-final-sorted-abundance.tsv	MG592502.1	MG592516.1	100k_250bp	53955	FALSE	94989	0.568013	45	sipho	phageSet248	45	sipho	phageSet248	TRUE	TRUE	TRUE
FastViromeExplorer-final-sorted-abundance.tsv	MG592502.1	MG592517.1	100k_250bp	65119	FALSE	94989	0.685543	45	sipho	phageSet248	45	sipho	phageSet248	TRUE	TRUE	TRUE
FastViromeExplorer-final-sorted-abundance.tsv	MG592502.1	MG592525.1	100k_250bp	57815	FALSE	94989	0.608649	45	sipho	phageSet248	45	sipho	phageSet248	TRUE	TRUE	TRUE
FastViromeExplorer-final-sorted-abundance.tsv	MG592502.1	MG592530.1	100k_250bp	53955	FALSE	94989	0.568013	45	sipho	phageSet248	45	sipho	phageSet248	TRUE	TRUE	TRUE
FastViromeExplorer-final-sorted-abundance.tsv	MG592502.1	MG592532.1	100k_250bp	56072	FALSE	94989	0.5903	45	sipho	phageSet248	45	sipho	phageSet248	TRUE	TRUE	TRUE
FastViromeExplorer-final-sorted-abundance.tsv	MG592502.1	MG592534.1	100k_250bp	51008	FALSE	94989	0.536988	45	sipho	phageSet248	45	sipho	phageSet248	TRUE	TRUE	TRUE
FastViromeExplorer-final-sorted-abundance.tsv	MG592502.1	MG592535.1	100k_250bp	57231	FALSE	94989	0.602501	45	sipho	phageSet248	45	sipho	phageSet248	TRUE	TRUE	TRUE
FastViromeExplorer-final-sorted-abundance.tsv	MG592502.1	MG592539.1	100k_250bp	51399	FALSE	94989	0.541105	45	sipho	phageSet248	45	sipho	phageSet248	TRUE	TRUE	TRUE
FastViromeExplorer-final-sorted-abundance.tsv	MG592502.1	MG592543.1	100k_250bp	52923	FALSE	94989	0.557149	45	sipho	phageSet248	45	sipho	phageSet248	TRUE	TRUE	TRUE
FastViromeExplorer-final-sorted-abundance.tsv	MG592502.1	MG592548.1	100k_250bp	24388	FALSE	94989	0.256746	45	sipho	phageSet248	25	podo	phageSet248	FALSE	FALSE	TRUE
FastViromeExplorer-final-sorted-abundance.tsv	MG592502.1	MG592559.1	100k_250bp	50379	FALSE	94989	0.530367	45	sipho	phageSet248	45	sipho	phageSet248	TRUE	TRUE	TRUE
FastViromeExplorer-final-sorted-abundance.tsv	MG592502.1	MG592576.1	100k_250bp	49556	FALSE	94989	0.521703	45	sipho	phageSet248	45	sipho	phageSet248	TRUE	TRUE	TRUE
FastViromeExplorer-final-sorted-abundance.tsv	MG592502.1	MG592593.1	100k_250bp	49924	FALSE	94989	0.525577	45	sipho	phageSet248	45	sipho	phageSet248	TRUE	TRUE	TRUE
FastViromeExplorer-final-sorted-abundance.tsv	MG592502.1	MG592594.1	100k_250bp	58275	FALSE	94989	0.613492	45	sipho	phageSet248	45	sipho	phageSet248	TRUE	TRUE	TRUE
FastViromeExplorer-final-sorted-abundance.tsv	MG592502.1	MG592597.1	100k_250bp	53526	FALSE	94989	0.563497	45	sipho	phageSet248	45	sipho	phageSet248	TRUE	TRUE	TRUE
FastViromeExplorer-final-sorted-abundance.tsv	MG592502.1	MG592605.1	100k_250bp	50646	FALSE	94989	0.533178	45	sipho	phageSet248	45	sipho	phageSet248	TRUE	TRUE	TRUE
FastViromeExplorer-final-sorted-abundance.tsv	MG592502.1	MG592606.1	100k_250bp	58487	FALSE	94989	0.615724	45	sipho	phageSet248	45	sipho	phageSet248	TRUE	TRUE	TRUE
FastViromeExplorer-final-sorted-abundance.tsv	MG592502.1	MG592607.1	100k_250bp	52237	FALSE	94989	0.549927	45	sipho	phageSet248	45	sipho	phageSet248	TRUE	TRUE	TRUE
FastViromeExplorer-final-sorted-abundance.tsv	MG592502.1	MG592631.1	100k_250bp	52871	FALSE	94989	0.556601	45	sipho	phageSet248	45	sipho	phageSet248	TRUE	TRUE	TRUE
FastViromeExplorer-final-sorted-abundance.tsv	MG592503.1	MG592442.1	100k_250bp	51830	FALSE	95018	0.545476	45	sipho	phageSet248	45	sipho	phageSet248	TRUE	TRUE	TRUE
FastViromeExplorer-final-sorted-abundance.tsv	MG592503.1	MG592450.1	100k_250bp	59275	FALSE	95018	0.623829	45	sipho	phageSet248	45	sipho	phageSet248	TRUE	TRUE	TRUE
FastViromeExplorer-final-sorted-abundance.tsv	MG592503.1	MG592457.1	100k_250bp	51367	FALSE	95018	0.540603	45	sipho	phageSet248	45	sipho	phageSet248	TRUE	TRUE	TRUE
FastViromeExplorer-final-sorted-abundance.tsv	MG592503.1	MG592460.1	100k_250bp	43000	FALSE	95018	0.452546	45	sipho	phageSet248	45	sipho	phageSet248	TRUE	TRUE	TRUE
FastViromeExplorer-final-sorted-abundance.tsv	MG592503.1	MG592482.1	100k_250bp	51830	FALSE	95018	0.545476	45	sipho	phageSet248	45	sipho	phageSet248	TRUE	TRUE	TRUE
FastViromeExplorer-final-sorted-abundance.tsv	MG592503.1	MG592483.1	100k_250bp	46114	FALSE	95018	0.485319	45	sipho	phageSet248	45	sipho	phageSet248	TRUE	TRUE	TRUE
FastViromeExplorer-final-sorted-abundance.tsv	MG592503.1	MG592488.1	100k_250bp	63294	FALSE	95018	0.666126	45	sipho	phageSet248	45	sipho	phageSet248	TRUE	TRUE	TRUE
FastViromeExplorer-final-sorted-abundance.tsv	MG592503.1	MG592490.1	100k_250bp	43819	FALSE	95018	0.461165	45	sipho	phageSet248	45	sipho	phageSet248	TRUE	TRUE	TRUE
FastViromeExplorer-final-sorted-abundance.tsv	MG592503.1	MG592502.1	100k_250bp	56172	FALSE	95018	0.591172	45	sipho	phageSet248	45	sipho	phageSet248	TRUE	TRUE	TRUE
FastViromeExplorer-final-sorted-abundance.tsv	MG592503.1	MG592503.1	100k_250bp	95018	TRUE	95018	1	45	sipho	phageSet248	45	sipho	phageSet248	TRUE	TRUE	TRUE
FastViromeExplorer-final-sorted-abundance.tsv	MG592503.1	MG592504.1	100k_250bp	65905	FALSE	95018	0.693605	45	sipho	phageSet248	45	sipho	phageSet248	TRUE	TRUE	TRUE
FastViromeExplorer-final-sorted-abundance.tsv	MG592503.1	MG592505.1	100k_250bp	44894	FALSE	95018	0.472479	45	sipho	phageSet248	45	sipho	phageSet248	TRUE	TRUE	TRUE
FastViromeExplorer-final-sorted-abundance.tsv	MG592503.1	MG592516.1	100k_250bp	69283	FALSE	95018	0.729157	45	sipho	phageSet248	45	sipho	phageSet248	TRUE	TRUE	TRUE
FastViromeExplorer-final-sorted-abundance.tsv	MG592503.1	MG592517.1	100k_250bp	46708	FALSE	95018	0.49157	45	sipho	phageSet248	45	sipho	phageSet248	TRUE	TRUE	TRUE
FastViromeExplorer-final-sorted-abundance.tsv	MG592503.1	MG592525.1	100k_250bp	49577	FALSE	95018	0.521764	45	sipho	phageSet248	45	sipho	phageSet248	TRUE	TRUE	TRUE
FastViromeExplorer-final-sorted-abundance.tsv	MG592503.1	MG592530.1	100k_250bp	69283	FALSE	95018	0.729157	45	sipho	phageSet248	45	sipho	phageSet248	TRUE	TRUE	TRUE
FastViromeExplorer-final-sorted-abundance.tsv	MG592503.1	MG592532.1	100k_250bp	67505	FALSE	95018	0.710444	45	sipho	phageSet248	45	sipho	phageSet248	TRUE	TRUE	TRUE
FastViromeExplorer-final-sorted-abundance.tsv	MG592503.1	MG592534.1	100k_250bp	69774	FALSE	95018	0.734324	45	sipho	phageSet248	45	sipho	phageSet248	TRUE	TRUE	TRUE
FastViromeExplorer-final-sorted-abundance.tsv	MG592503.1	MG592535.1	100k_250bp	71769	FALSE	95018	0.75532	45	sipho	phageSet248	45	sipho	phageSet248	TRUE	TRUE	TRUE
FastViromeExplorer-final-sorted-abundance.tsv	MG592503.1	MG592539.1	100k_250bp	43819	FALSE	95018	0.461165	45	sipho	phageSet248	45	sipho	phageSet248	TRUE	TRUE	TRUE
FastViromeExplorer-final-sorted-abundance.tsv	MG592503.1	MG592543.1	100k_250bp	44993	FALSE	95018	0.473521	45	sipho	phageSet248	45	sipho	phageSet248	TRUE	TRUE	TRUE
FastViromeExplorer-final-sorted-abundance.tsv	MG592503.1	MG592559.1	100k_250bp	38616	FALSE	95018	0.406407	45	sipho	phageSet248	45	sipho	phageSet248	TRUE	TRUE	TRUE
FastViromeExplorer-final-sorted-abundance.tsv	MG592503.1	MG592576.1	100k_250bp	56919	FALSE	95018	0.599034	45	sipho	phageSet248	45	sipho	phageSet248	TRUE	TRUE	TRUE
FastViromeExplorer-final-sorted-abundance.tsv	MG592503.1	MG592593.1	100k_250bp	70338	FALSE	95018	0.74026	45	sipho	phageSet248	45	sipho	phageSet248	TRUE	TRUE	TRUE
FastViromeExplorer-final-sorted-abundance.tsv	MG592503.1	MG592594.1	100k_250bp	50416	FALSE	95018	0.530594	45	sipho	phageSet248	45	sipho	phageSet248	TRUE	TRUE	TRUE
FastViromeExplorer-final-sorted-abundance.tsv	MG592503.1	MG592597.1	100k_250bp	60643	FALSE	95018	0.638226	45	sipho	phageSet248	45	sipho	phageSet248	TRUE	TRUE	TRUE
FastViromeExplorer-final-sorted-abundance.tsv	MG592503.1	MG592605.1	100k_250bp	47179	FALSE	95018	0.496527	45	sipho	phageSet248	45	sipho	phageSet248	TRUE	TRUE	TRUE
FastViromeExplorer-final-sorted-abundance.tsv	MG592503.1	MG592606.1	100k_250bp	57802	FALSE	95018	0.608327	45	sipho	phageSet248	45	sipho	phageSet248	TRUE	TRUE	TRUE
FastViromeExplorer-final-sorted-abundance.tsv	MG592503.1	MG592607.1	100k_250bp	65732	FALSE	95018	0.691785	45	sipho	phageSet248	45	sipho	phageSet248	TRUE	TRUE	TRUE
FastViromeExplorer-final-sorted-abundance.tsv	MG592503.1	MG592631.1	100k_250bp	72245	FALSE	95018	0.76033	45	sipho	phageSet248	45	sipho	phageSet248	TRUE	TRUE	TRUE
FastViromeExplorer-final-sorted-abundance.tsv	MG592504.1	MG592442.1	100k_250bp	58937	FALSE	94959	0.620657	45	sipho	phageSet248	45	sipho	phageSet248	TRUE	TRUE	TRUE
FastViromeExplorer-final-sorted-abundance.tsv	MG592504.1	MG592450.1	100k_250bp	55318	FALSE	94959	0.582546	45	sipho	phageSet248	45	sipho	phageSet248	TRUE	TRUE	TRUE
FastViromeExplorer-final-sorted-abundance.tsv	MG592504.1	MG592457.1	100k_250bp	51279	FALSE	94959	0.540012	45	sipho	phageSet248	45	sipho	phageSet248	TRUE	TRUE	TRUE
FastViromeExplorer-final-sorted-abundance.tsv	MG592504.1	MG592460.1	100k_250bp	36064	FALSE	94959	0.379785	45	sipho	phageSet248	45	sipho	phageSet248	TRUE	TRUE	TRUE
FastViromeExplorer-final-sorted-abundance.tsv	MG592504.1	MG592482.1	100k_250bp	58936	FALSE	94959	0.620647	45	sipho	phageSet248	45	sipho	phageSet248	TRUE	TRUE	TRUE
FastViromeExplorer-final-sorted-abundance.tsv	MG592504.1	MG592483.1	100k_250bp	32764	FALSE	94959	0.345033	45	sipho	phageSet248	45	sipho	phageSet248	TRUE	TRUE	TRUE
FastViromeExplorer-final-sorted-abundance.tsv	MG592504.1	MG592488.1	100k_250bp	61383	FALSE	94959	0.646416	45	sipho	phageSet248	45	sipho	phageSet248	TRUE	TRUE	TRUE
FastViromeExplorer-final-sorted-abundance.tsv	MG592504.1	MG592490.1	100k_250bp	47503	FALSE	94959	0.500247	45	sipho	phageSet248	45	sipho	phageSet248	TRUE	TRUE	TRUE
FastViromeExplorer-final-sorted-abundance.tsv	MG592504.1	MG592502.1	100k_250bp	48221	FALSE	94959	0.507809	45	sipho	phageSet248	45	sipho	phageSet248	TRUE	TRUE	TRUE
FastViromeExplorer-final-sorted-abundance.tsv	MG592504.1	MG592503.1	100k_250bp	65415	FALSE	94959	0.688876	45	sipho	phageSet248	45	sipho	phageSet248	TRUE	TRUE	TRUE
FastViromeExplorer-final-sorted-abundance.tsv	MG592504.1	MG592504.1	100k_250bp	94959	TRUE	94959	1	45	sipho	phageSet248	45	sipho	phageSet248	TRUE	TRUE	TRUE
FastViromeExplorer-final-sorted-abundance.tsv	MG592504.1	MG592505.1	100k_250bp	38683	FALSE	94959	0.407365	45	sipho	phageSet248	45	sipho	phageSet248	TRUE	TRUE	TRUE
FastViromeExplorer-final-sorted-abundance.tsv	MG592504.1	MG592516.1	100k_250bp	63050	FALSE	94959	0.663971	45	sipho	phageSet248	45	sipho	phageSet248	TRUE	TRUE	TRUE
FastViromeExplorer-final-sorted-abundance.tsv	MG592504.1	MG592517.1	100k_250bp	47650	FALSE	94959	0.501796	45	sipho	phageSet248	45	sipho	phageSet248	TRUE	TRUE	TRUE
FastViromeExplorer-final-sorted-abundance.tsv	MG592504.1	MG592525.1	100k_250bp	55762	FALSE	94959	0.587222	45	sipho	phageSet248	45	sipho	phageSet248	TRUE	TRUE	TRUE
FastViromeExplorer-final-sorted-abundance.tsv	MG592504.1	MG592530.1	100k_250bp	63050	FALSE	94959	0.663971	45	sipho	phageSet248	45	sipho	phageSet248	TRUE	TRUE	TRUE
FastViromeExplorer-final-sorted-abundance.tsv	MG592504.1	MG592532.1	100k_250bp	62516	FALSE	94959	0.658347	45	sipho	phageSet248	45	sipho	phageSet248	TRUE	TRUE	TRUE
FastViromeExplorer-final-sorted-abundance.tsv	MG592504.1	MG592534.1	100k_250bp	69242	FALSE	94959	0.729178	45	sipho	phageSet248	45	sipho	phageSet248	TRUE	TRUE	TRUE
FastViromeExplorer-final-sorted-abundance.tsv	MG592504.1	MG592535.1	100k_250bp	64297	FALSE	94959	0.677103	45	sipho	phageSet248	45	sipho	phageSet248	TRUE	TRUE	TRUE
FastViromeExplorer-final-sorted-abundance.tsv	MG592504.1	MG592539.1	100k_250bp	47503	FALSE	94959	0.500247	45	sipho	phageSet248	45	sipho	phageSet248	TRUE	TRUE	TRUE
FastViromeExplorer-final-sorted-abundance.tsv	MG592504.1	MG592543.1	100k_250bp	37924	FALSE	94959	0.399372	45	sipho	phageSet248	45	sipho	phageSet248	TRUE	TRUE	TRUE
FastViromeExplorer-final-sorted-abundance.tsv	MG592504.1	MG592548.1	100k_250bp	24887	FALSE	94959	0.262082	45	sipho	phageSet248	25	podo	phageSet248	FALSE	FALSE	TRUE
FastViromeExplorer-final-sorted-abundance.tsv	MG592504.1	MG592559.1	100k_250bp	45001	FALSE	94959	0.473899	45	sipho	phageSet248	45	sipho	phageSet248	TRUE	TRUE	TRUE
FastViromeExplorer-final-sorted-abundance.tsv	MG592504.1	MG592576.1	100k_250bp	64490	FALSE	94959	0.679135	45	sipho	phageSet248	45	sipho	phageSet248	TRUE	TRUE	TRUE
FastViromeExplorer-final-sorted-abundance.tsv	MG592504.1	MG592593.1	100k_250bp	68809	FALSE	94959	0.724618	45	sipho	phageSet248	45	sipho	phageSet248	TRUE	TRUE	TRUE
FastViromeExplorer-final-sorted-abundance.tsv	MG592504.1	MG592594.1	100k_250bp	57329	FALSE	94959	0.603724	45	sipho	phageSet248	45	sipho	phageSet248	TRUE	TRUE	TRUE
FastViromeExplorer-final-sorted-abundance.tsv	MG592504.1	MG592597.1	100k_250bp	55742	FALSE	94959	0.587011	45	sipho	phageSet248	45	sipho	phageSet248	TRUE	TRUE	TRUE
FastViromeExplorer-final-sorted-abundance.tsv	MG592504.1	MG592605.1	100k_250bp	49500	FALSE	94959	0.521278	45	sipho	phageSet248	45	sipho	phageSet248	TRUE	TRUE	TRUE
FastViromeExplorer-final-sorted-abundance.tsv	MG592504.1	MG592606.1	100k_250bp	48091	FALSE	94959	0.50644	45	sipho	phageSet248	45	sipho	phageSet248	TRUE	TRUE	TRUE
FastViromeExplorer-final-sorted-abundance.tsv	MG592504.1	MG592607.1	100k_250bp	67957	FALSE	94959	0.715646	45	sipho	phageSet248	45	sipho	phageSet248	TRUE	TRUE	TRUE
FastViromeExplorer-final-sorted-abundance.tsv	MG592504.1	MG592631.1	100k_250bp	66068	FALSE	94959	0.695753	45	sipho	phageSet248	45	sipho	phageSet248	TRUE	TRUE	TRUE
FastViromeExplorer-final-sorted-abundance.tsv	MG592505.1	MG592442.1	100k_250bp	49969	FALSE	94970	0.526156	45	sipho	phageSet248	45	sipho	phageSet248	TRUE	TRUE	TRUE
FastViromeExplorer-final-sorted-abundance.tsv	MG592505.1	MG592450.1	100k_250bp	52042	FALSE	94970	0.547984	45	sipho	phageSet248	45	sipho	phageSet248	TRUE	TRUE	TRUE
FastViromeExplorer-final-sorted-abundance.tsv	MG592505.1	MG592457.1	100k_250bp	46569	FALSE	94970	0.490355	45	sipho	phageSet248	45	sipho	phageSet248	TRUE	TRUE	TRUE
FastViromeExplorer-final-sorted-abundance.tsv	MG592505.1	MG592460.1	100k_250bp	71588	FALSE	94970	0.753796	45	sipho	phageSet248	45	sipho	phageSet248	TRUE	TRUE	TRUE
FastViromeExplorer-final-sorted-abundance.tsv	MG592505.1	MG592482.1	100k_250bp	49969	FALSE	94970	0.526156	45	sipho	phageSet248	45	sipho	phageSet248	TRUE	TRUE	TRUE
FastViromeExplorer-final-sorted-abundance.tsv	MG592505.1	MG592483.1	100k_250bp	66213	FALSE	94970	0.697199	45	sipho	phageSet248	45	sipho	phageSet248	TRUE	TRUE	TRUE
FastViromeExplorer-final-sorted-abundance.tsv	MG592505.1	MG592488.1	100k_250bp	39112	FALSE	94970	0.411835	45	sipho	phageSet248	45	sipho	phageSet248	TRUE	TRUE	TRUE
FastViromeExplorer-final-sorted-abundance.tsv	MG592505.1	MG592490.1	100k_250bp	73413	FALSE	94970	0.773013	45	sipho	phageSet248	45	sipho	phageSet248	TRUE	TRUE	TRUE
FastViromeExplorer-final-sorted-abundance.tsv	MG592505.1	MG592502.1	100k_250bp	57527	FALSE	94970	0.605739	45	sipho	phageSet248	45	sipho	phageSet248	TRUE	TRUE	TRUE
FastViromeExplorer-final-sorted-abundance.tsv	MG592505.1	MG592503.1	100k_250bp	44133	FALSE	94970	0.464705	45	sipho	phageSet248	45	sipho	phageSet248	TRUE	TRUE	TRUE
FastViromeExplorer-final-sorted-abundance.tsv	MG592505.1	MG592504.1	100k_250bp	38108	FALSE	94970	0.401264	45	sipho	phageSet248	45	sipho	phageSet248	TRUE	TRUE	TRUE
FastViromeExplorer-final-sorted-abundance.tsv	MG592505.1	MG592505.1	100k_250bp	94970	TRUE	94970	1	45	sipho	phageSet248	45	sipho	phageSet248	TRUE	TRUE	TRUE
FastViromeExplorer-final-sorted-abundance.tsv	MG592505.1	MG592516.1	100k_250bp	35585	FALSE	94970	0.374697	45	sipho	phageSet248	45	sipho	phageSet248	TRUE	TRUE	TRUE
FastViromeExplorer-final-sorted-abundance.tsv	MG592505.1	MG592517.1	100k_250bp	51048	FALSE	94970	0.537517	45	sipho	phageSet248	45	sipho	phageSet248	TRUE	TRUE	TRUE
FastViromeExplorer-final-sorted-abundance.tsv	MG592505.1	MG592525.1	100k_250bp	43263	FALSE	94970	0.455544	45	sipho	phageSet248	45	sipho	phageSet248	TRUE	TRUE	TRUE
FastViromeExplorer-final-sorted-abundance.tsv	MG592505.1	MG592530.1	100k_250bp	35587	FALSE	94970	0.374718	45	sipho	phageSet248	45	sipho	phageSet248	TRUE	TRUE	TRUE
FastViromeExplorer-final-sorted-abundance.tsv	MG592505.1	MG592532.1	100k_250bp	42450	FALSE	94970	0.446983	45	sipho	phageSet248	45	sipho	phageSet248	TRUE	TRUE	TRUE
FastViromeExplorer-final-sorted-abundance.tsv	MG592505.1	MG592534.1	100k_250bp	37900	FALSE	94970	0.399073	45	sipho	phageSet248	45	sipho	phageSet248	TRUE	TRUE	TRUE
FastViromeExplorer-final-sorted-abundance.tsv	MG592505.1	MG592535.1	100k_250bp	43620	FALSE	94970	0.459303	45	sipho	phageSet248	45	sipho	phageSet248	TRUE	TRUE	TRUE
FastViromeExplorer-final-sorted-abundance.tsv	MG592505.1	MG592539.1	100k_250bp	73413	FALSE	94970	0.773013	45	sipho	phageSet248	45	sipho	phageSet248	TRUE	TRUE	TRUE
FastViromeExplorer-final-sorted-abundance.tsv	MG592505.1	MG592543.1	100k_250bp	79607	FALSE	94970	0.838233	45	sipho	phageSet248	45	sipho	phageSet248	TRUE	TRUE	TRUE
FastViromeExplorer-final-sorted-abundance.tsv	MG592505.1	MG592559.1	100k_250bp	60863	FALSE	94970	0.640866	45	sipho	phageSet248	45	sipho	phageSet248	TRUE	TRUE	TRUE
FastViromeExplorer-final-sorted-abundance.tsv	MG592505.1	MG592576.1	100k_250bp	40619	FALSE	94970	0.427703	45	sipho	phageSet248	45	sipho	phageSet248	TRUE	TRUE	TRUE
FastViromeExplorer-final-sorted-abundance.tsv	MG592505.1	MG592593.1	100k_250bp	43999	FALSE	94970	0.463294	45	sipho	phageSet248	45	sipho	phageSet248	TRUE	TRUE	TRUE
FastViromeExplorer-final-sorted-abundance.tsv	MG592505.1	MG592594.1	100k_250bp	44694	FALSE	94970	0.470612	45	sipho	phageSet248	45	sipho	phageSet248	TRUE	TRUE	TRUE
FastViromeExplorer-final-sorted-abundance.tsv	MG592505.1	MG592597.1	100k_250bp	41369	FALSE	94970	0.435601	45	sipho	phageSet248	45	sipho	phageSet248	TRUE	TRUE	TRUE
FastViromeExplorer-final-sorted-abundance.tsv	MG592505.1	MG592605.1	100k_250bp	62482	FALSE	94970	0.657913	45	sipho	phageSet248	45	sipho	phageSet248	TRUE	TRUE	TRUE
FastViromeExplorer-final-sorted-abundance.tsv	MG592505.1	MG592606.1	100k_250bp	48742	FALSE	94970	0.513236	45	sipho	phageSet248	45	sipho	phageSet248	TRUE	TRUE	TRUE
FastViromeExplorer-final-sorted-abundance.tsv	MG592505.1	MG592607.1	100k_250bp	35464	FALSE	94970	0.373423	45	sipho	phageSet248	45	sipho	phageSet248	TRUE	TRUE	TRUE
FastViromeExplorer-final-sorted-abundance.tsv	MG592505.1	MG592631.1	100k_250bp	42028	FALSE	94970	0.44254	45	sipho	phageSet248	45	sipho	phageSet248	TRUE	TRUE	TRUE
FastViromeExplorer-final-sorted-abundance.tsv	MG592506.1	HQ632860.1	100k_250bp	60718	FALSE	95033	0.638915	47	sipho	phageSet248	47	sipho	phageSet47	TRUE	TRUE	FALSE
FastViromeExplorer-final-sorted-abundance.tsv	MG592506.1	MG592494.1	100k_250bp	29574	FALSE	95033	0.311197	47	sipho	phageSet248	47	sipho	phageSet248	TRUE	TRUE	TRUE
FastViromeExplorer-final-sorted-abundance.tsv	MG592506.1	MG592501.1	100k_250bp	22853	FALSE	95033	0.240474	47	sipho	phageSet248	47	sipho	phageSet248	TRUE	TRUE	TRUE
FastViromeExplorer-final-sorted-abundance.tsv	MG592506.1	MG592506.1	100k_250bp	95033	TRUE	95033	1	47	sipho	phageSet248	47	sipho	phageSet248	TRUE	TRUE	TRUE
FastViromeExplorer-final-sorted-abundance.tsv	MG592506.1	MG592508.1	100k_250bp	29197	FALSE	95033	0.30723	47	sipho	phageSet248	47	sipho	phageSet248	TRUE	TRUE	TRUE
FastViromeExplorer-final-sorted-abundance.tsv	MG592506.1	MG592514.1	100k_250bp	29574	FALSE	95033	0.311197	47	sipho	phageSet248	47	sipho	phageSet248	TRUE	TRUE	TRUE
FastViromeExplorer-final-sorted-abundance.tsv	MG592506.1	MG592544.1	100k_250bp	17758	FALSE	95033	0.186861	47	sipho	phageSet248	47	sipho	phageSet248	TRUE	TRUE	TRUE
FastViromeExplorer-final-sorted-abundance.tsv	MG592506.1	MG592545.1	100k_250bp	13900	FALSE	95033	0.146265	47	sipho	phageSet248	47	sipho	phageSet248	TRUE	TRUE	TRUE
FastViromeExplorer-final-sorted-abundance.tsv	MG592506.1	MG592567.1	100k_250bp	18008	FALSE	95033	0.189492	47	sipho	phageSet248	47	sipho	phageSet248	TRUE	TRUE	TRUE
FastViromeExplorer-final-sorted-abundance.tsv	MG592506.1	MG592583.1	100k_250bp	43985	FALSE	95033	0.462839	47	sipho	phageSet248	47	sipho	phageSet248	TRUE	TRUE	TRUE
FastViromeExplorer-final-sorted-abundance.tsv	MG592506.1	MG592587.1	100k_250bp	40734	FALSE	95033	0.42863	47	sipho	phageSet248	47	sipho	phageSet248	TRUE	TRUE	TRUE
FastViromeExplorer-final-sorted-abundance.tsv	MG592506.1	MG592595.1	100k_250bp	29574	FALSE	95033	0.311197	47	sipho	phageSet248	47	sipho	phageSet248	TRUE	TRUE	TRUE
FastViromeExplorer-final-sorted-abundance.tsv	MG592506.1	MG592600.1	100k_250bp	16387	FALSE	95033	0.172435	47	sipho	phageSet248	47	sipho	phageSet248	TRUE	TRUE	TRUE
FastViromeExplorer-final-sorted-abundance.tsv	MG592506.1	MG592630.1	100k_250bp	13346	FALSE	95033	0.140435	47	sipho	phageSet248	47	sipho	phageSet248	TRUE	TRUE	TRUE
FastViromeExplorer-final-sorted-abundance.tsv	MG592506.1	MG592665.1	100k_250bp	15890	FALSE	95033	0.167205	47	sipho	phageSet248	47	sipho	phageSet248	TRUE	TRUE	TRUE
FastViromeExplorer-final-sorted-abundance.tsv	MG592507.1	NC_021070.1	100k_250bp	68089	FALSE	94936	0.717209	41	myo	phageSet248	41	myo	phageSet47	TRUE	TRUE	FALSE
FastViromeExplorer-final-sorted-abundance.tsv	MG592507.1	MG592412.1	100k_250bp	94936	FALSE	94936	1	41	myo	phageSet248	41	myo	phageSet248	TRUE	TRUE	TRUE
FastViromeExplorer-final-sorted-abundance.tsv	MG592507.1	MG592507.1	100k_250bp	94936	TRUE	94936	1	41	myo	phageSet248	41	myo	phageSet248	TRUE	TRUE	TRUE
FastViromeExplorer-final-sorted-abundance.tsv	MG592507.1	MG592513.1	100k_250bp	94936	FALSE	94936	1	41	myo	phageSet248	41	myo	phageSet248	TRUE	TRUE	TRUE
FastViromeExplorer-final-sorted-abundance.tsv	MG592507.1	MG592524.1	100k_250bp	94936	FALSE	94936	1	41	myo	phageSet248	41	myo	phageSet248	TRUE	TRUE	TRUE
FastViromeExplorer-final-sorted-abundance.tsv	MG592507.1	MG592527.1	100k_250bp	94936	FALSE	94936	1	41	myo	phageSet248	41	myo	phageSet248	TRUE	TRUE	TRUE
FastViromeExplorer-final-sorted-abundance.tsv	MG592507.1	MG592588.1	100k_250bp	94936	FALSE	94936	1	41	myo	phageSet248	41	myo	phageSet248	TRUE	TRUE	TRUE
FastViromeExplorer-final-sorted-abundance.tsv	MG592507.1	MG592589.1	100k_250bp	94936	FALSE	94936	1	41	myo	phageSet248	41	myo	phageSet248	TRUE	TRUE	TRUE
FastViromeExplorer-final-sorted-abundance.tsv	MG592508.1	HQ632860.1	100k_250bp	30207	FALSE	94916	0.31825	47	sipho	phageSet248	47	sipho	phageSet47	TRUE	TRUE	FALSE
FastViromeExplorer-final-sorted-abundance.tsv	MG592508.1	KX507045.1	100k_250bp	13375	FALSE	94916	0.140914	47	sipho	phageSet248	47	sipho	phageSet47	TRUE	TRUE	FALSE
FastViromeExplorer-final-sorted-abundance.tsv	MG592508.1	MG592494.1	100k_250bp	61497	FALSE	94916	0.64791	47	sipho	phageSet248	47	sipho	phageSet248	TRUE	TRUE	TRUE
FastViromeExplorer-final-sorted-abundance.tsv	MG592508.1	MG592501.1	100k_250bp	64036	FALSE	94916	0.67466	47	sipho	phageSet248	47	sipho	phageSet248	TRUE	TRUE	TRUE
FastViromeExplorer-final-sorted-abundance.tsv	MG592508.1	MG592506.1	100k_250bp	31636	FALSE	94916	0.333305	47	sipho	phageSet248	47	sipho	phageSet248	TRUE	TRUE	TRUE
FastViromeExplorer-final-sorted-abundance.tsv	MG592508.1	MG592508.1	100k_250bp	94916	TRUE	94916	1	47	sipho	phageSet248	47	sipho	phageSet248	TRUE	TRUE	TRUE
FastViromeExplorer-final-sorted-abundance.tsv	MG592508.1	MG592514.1	100k_250bp	61494	FALSE	94916	0.647878	47	sipho	phageSet248	47	sipho	phageSet248	TRUE	TRUE	TRUE
FastViromeExplorer-final-sorted-abundance.tsv	MG592508.1	MG592544.1	100k_250bp	41570	FALSE	94916	0.437966	47	sipho	phageSet248	47	sipho	phageSet248	TRUE	TRUE	TRUE
FastViromeExplorer-final-sorted-abundance.tsv	MG592508.1	MG592583.1	100k_250bp	45011	FALSE	94916	0.474219	47	sipho	phageSet248	47	sipho	phageSet248	TRUE	TRUE	TRUE
FastViromeExplorer-final-sorted-abundance.tsv	MG592508.1	MG592587.1	100k_250bp	44589	FALSE	94916	0.469773	47	sipho	phageSet248	47	sipho	phageSet248	TRUE	TRUE	TRUE
FastViromeExplorer-final-sorted-abundance.tsv	MG592508.1	MG592595.1	100k_250bp	61494	FALSE	94916	0.647878	47	sipho	phageSet248	47	sipho	phageSet248	TRUE	TRUE	TRUE
FastViromeExplorer-final-sorted-abundance.tsv	MG592508.1	MG592665.1	100k_250bp	33961	FALSE	94916	0.357801	47	sipho	phageSet248	47	sipho	phageSet248	TRUE	TRUE	TRUE
FastViromeExplorer-final-sorted-abundance.tsv	MG592509.1	MG592509.1	100k_250bp	94949	TRUE	94949	1	24	podo	phageSet248	24	podo	phageSet248	TRUE	TRUE	TRUE
FastViromeExplorer-final-sorted-abundance.tsv	MG592509.1	MG592546.1	100k_250bp	10197	FALSE	94949	0.107394	24	podo	phageSet248	24	podo	phageSet248	TRUE	TRUE	TRUE
FastViromeExplorer-final-sorted-abundance.tsv	MG592509.1	MG592620.1	100k_250bp	14845	FALSE	94949	0.156347	24	podo	phageSet248	24	podo	phageSet248	TRUE	TRUE	TRUE
FastViromeExplorer-final-sorted-abundance.tsv	MG592509.1	MG592623.1	100k_250bp	16003	FALSE	94949	0.168543	24	podo	phageSet248	24	podo	phageSet248	TRUE	TRUE	TRUE
FastViromeExplorer-final-sorted-abundance.tsv	MG592511.1	MG592399.1	100k_250bp	74367	FALSE	95080	0.782152	36	podo	phageSet248	36	podo	phageSet248	TRUE	TRUE	TRUE
FastViromeExplorer-final-sorted-abundance.tsv	MG592511.1	MG592418.1	100k_250bp	94586	FALSE	95080	0.994804	36	podo	phageSet248	36	podo	phageSet248	TRUE	TRUE	TRUE
FastViromeExplorer-final-sorted-abundance.tsv	MG592511.1	MG592511.1	100k_250bp	95080	TRUE	95080	1	36	podo	phageSet248	36	podo	phageSet248	TRUE	TRUE	TRUE
FastViromeExplorer-final-sorted-abundance.tsv	MG592511.1	MG592579.1	100k_250bp	91629	FALSE	95080	0.963704	36	podo	phageSet248	36	podo	phageSet248	TRUE	TRUE	TRUE
FastViromeExplorer-final-sorted-abundance.tsv	MG592512.1	MG592402.1	100k_250bp	10556	FALSE	94956	0.111167	17	auto	phageSet248	17	auto	phageSet248	TRUE	TRUE	TRUE
FastViromeExplorer-final-sorted-abundance.tsv	MG592512.1	MG592426.1	100k_250bp	32741	FALSE	94956	0.344802	17	auto	phageSet248	17	auto	phageSet248	TRUE	TRUE	TRUE
FastViromeExplorer-final-sorted-abundance.tsv	MG592512.1	MG592427.1	100k_250bp	32723	FALSE	94956	0.344612	17	auto	phageSet248	17	auto	phageSet248	TRUE	TRUE	TRUE
FastViromeExplorer-final-sorted-abundance.tsv	MG592512.1	MG592430.1	100k_250bp	32358	FALSE	94956	0.340768	17	auto	phageSet248	17	auto	phageSet248	TRUE	TRUE	TRUE
FastViromeExplorer-final-sorted-abundance.tsv	MG592512.1	MG592437.1	100k_250bp	34256	FALSE	94956	0.360757	17	auto	phageSet248	17	auto	phageSet248	TRUE	TRUE	TRUE
FastViromeExplorer-final-sorted-abundance.tsv	MG592512.1	MG592455.1	100k_250bp	94956	FALSE	94956	1	17	auto	phageSet248	17	auto	phageSet248	TRUE	TRUE	TRUE
FastViromeExplorer-final-sorted-abundance.tsv	MG592512.1	MG592469.1	100k_250bp	29905	FALSE	94956	0.314935	17	auto	phageSet248	17	auto	phageSet248	TRUE	TRUE	TRUE
FastViromeExplorer-final-sorted-abundance.tsv	MG592512.1	MG592474.1	100k_250bp	32358	FALSE	94956	0.340768	17	auto	phageSet248	17	auto	phageSet248	TRUE	TRUE	TRUE
FastViromeExplorer-final-sorted-abundance.tsv	MG592512.1	MG592480.1	100k_250bp	32358	FALSE	94956	0.340768	17	auto	phageSet248	17	auto	phageSet248	TRUE	TRUE	TRUE
FastViromeExplorer-final-sorted-abundance.tsv	MG592512.1	MG592512.1	100k_250bp	94956	TRUE	94956	1	17	auto	phageSet248	17	auto	phageSet248	TRUE	TRUE	TRUE
FastViromeExplorer-final-sorted-abundance.tsv	MG592513.1	NC_021070.1	100k_250bp	68242	FALSE	95015	0.718223	41	myo	phageSet248	41	myo	phageSet47	TRUE	TRUE	FALSE
FastViromeExplorer-final-sorted-abundance.tsv	MG592513.1	MG592412.1	100k_250bp	95015	FALSE	95015	1	41	myo	phageSet248	41	myo	phageSet248	TRUE	TRUE	TRUE
FastViromeExplorer-final-sorted-abundance.tsv	MG592513.1	MG592507.1	100k_250bp	95015	FALSE	95015	1	41	myo	phageSet248	41	myo	phageSet248	TRUE	TRUE	TRUE
FastViromeExplorer-final-sorted-abundance.tsv	MG592513.1	MG592513.1	100k_250bp	95015	TRUE	95015	1	41	myo	phageSet248	41	myo	phageSet248	TRUE	TRUE	TRUE
FastViromeExplorer-final-sorted-abundance.tsv	MG592513.1	MG592524.1	100k_250bp	95015	FALSE	95015	1	41	myo	phageSet248	41	myo	phageSet248	TRUE	TRUE	TRUE
FastViromeExplorer-final-sorted-abundance.tsv	MG592513.1	MG592527.1	100k_250bp	95015	FALSE	95015	1	41	myo	phageSet248	41	myo	phageSet248	TRUE	TRUE	TRUE
FastViromeExplorer-final-sorted-abundance.tsv	MG592513.1	MG592588.1	100k_250bp	95015	FALSE	95015	1	41	myo	phageSet248	41	myo	phageSet248	TRUE	TRUE	TRUE
FastViromeExplorer-final-sorted-abundance.tsv	MG592513.1	MG592589.1	100k_250bp	95015	FALSE	95015	1	41	myo	phageSet248	41	myo	phageSet248	TRUE	TRUE	TRUE
FastViromeExplorer-final-sorted-abundance.tsv	MG592514.1	HQ632860.1	100k_250bp	24025	FALSE	94991	0.252919	47	sipho	phageSet248	47	sipho	phageSet47	TRUE	TRUE	FALSE
FastViromeExplorer-final-sorted-abundance.tsv	MG592514.1	KX507045.1	100k_250bp	10585	FALSE	94991	0.111432	47	sipho	phageSet248	47	sipho	phageSet47	TRUE	TRUE	FALSE
FastViromeExplorer-final-sorted-abundance.tsv	MG592514.1	MG592494.1	100k_250bp	94991	FALSE	94991	1	47	sipho	phageSet248	47	sipho	phageSet248	TRUE	TRUE	TRUE
FastViromeExplorer-final-sorted-abundance.tsv	MG592514.1	MG592501.1	100k_250bp	80187	FALSE	94991	0.844154	47	sipho	phageSet248	47	sipho	phageSet248	TRUE	TRUE	TRUE
FastViromeExplorer-final-sorted-abundance.tsv	MG592514.1	MG592506.1	100k_250bp	28010	FALSE	94991	0.29487	47	sipho	phageSet248	47	sipho	phageSet248	TRUE	TRUE	TRUE
FastViromeExplorer-final-sorted-abundance.tsv	MG592514.1	MG592508.1	100k_250bp	54082	FALSE	94991	0.569338	47	sipho	phageSet248	47	sipho	phageSet248	TRUE	TRUE	TRUE
FastViromeExplorer-final-sorted-abundance.tsv	MG592514.1	MG592514.1	100k_250bp	94991	TRUE	94991	1	47	sipho	phageSet248	47	sipho	phageSet248	TRUE	TRUE	TRUE
FastViromeExplorer-final-sorted-abundance.tsv	MG592514.1	MG592544.1	100k_250bp	44105	FALSE	94991	0.464307	47	sipho	phageSet248	47	sipho	phageSet248	TRUE	TRUE	TRUE
FastViromeExplorer-final-sorted-abundance.tsv	MG592514.1	MG592567.1	100k_250bp	15311	FALSE	94991	0.161184	47	sipho	phageSet248	47	sipho	phageSet248	TRUE	TRUE	TRUE
FastViromeExplorer-final-sorted-abundance.tsv	MG592514.1	MG592583.1	100k_250bp	32772	FALSE	94991	0.345001	47	sipho	phageSet248	47	sipho	phageSet248	TRUE	TRUE	TRUE
FastViromeExplorer-final-sorted-abundance.tsv	MG592514.1	MG592587.1	100k_250bp	34334	FALSE	94991	0.361445	47	sipho	phageSet248	47	sipho	phageSet248	TRUE	TRUE	TRUE
FastViromeExplorer-final-sorted-abundance.tsv	MG592514.1	MG592595.1	100k_250bp	94991	FALSE	94991	1	47	sipho	phageSet248	47	sipho	phageSet248	TRUE	TRUE	TRUE
FastViromeExplorer-final-sorted-abundance.tsv	MG592514.1	MG592644.1	100k_250bp	26759	FALSE	94991	0.2817	47	sipho	phageSet248	47	sipho	phageSet248	TRUE	TRUE	TRUE
FastViromeExplorer-final-sorted-abundance.tsv	MG592514.1	MG592665.1	100k_250bp	33805	FALSE	94991	0.355876	47	sipho	phageSet248	47	sipho	phageSet248	TRUE	TRUE	TRUE
FastViromeExplorer-final-sorted-abundance.tsv	MG592515.1	MG592400.1	100k_250bp	28027	FALSE	94993	0.295043	18	sipho	phageSet248	14	myo	phageSet248	FALSE	FALSE	TRUE
FastViromeExplorer-final-sorted-abundance.tsv	MG592515.1	MG592420.1	100k_250bp	20860	FALSE	94993	0.219595	18	sipho	phageSet248	11	podo	phageSet248	FALSE	FALSE	TRUE
FastViromeExplorer-final-sorted-abundance.tsv	MG592515.1	MG592422.1	100k_250bp	23924	FALSE	94993	0.25185	18	sipho	phageSet248	14	myo	phageSet248	FALSE	FALSE	TRUE
FastViromeExplorer-final-sorted-abundance.tsv	MG592515.1	MG592425.1	100k_250bp	23957	FALSE	94993	0.252198	18	sipho	phageSet248	14	myo	phageSet248	FALSE	FALSE	TRUE
FastViromeExplorer-final-sorted-abundance.tsv	MG592515.1	MG592444.1	100k_250bp	20659	FALSE	94993	0.217479	18	sipho	phageSet248	11	podo	phageSet248	FALSE	FALSE	TRUE
FastViromeExplorer-final-sorted-abundance.tsv	MG592515.1	MG592448.1	100k_250bp	28088	FALSE	94993	0.295685	18	sipho	phageSet248	14	myo	phageSet248	FALSE	FALSE	TRUE
FastViromeExplorer-final-sorted-abundance.tsv	MG592515.1	MG592465.1	100k_250bp	21240	FALSE	94993	0.223595	18	sipho	phageSet248	11	podo	phageSet248	FALSE	FALSE	TRUE
FastViromeExplorer-final-sorted-abundance.tsv	MG592515.1	MG592486.1	100k_250bp	27507	FALSE	94993	0.289569	18	sipho	phageSet248	14	myo	phageSet248	FALSE	FALSE	TRUE
FastViromeExplorer-final-sorted-abundance.tsv	MG592515.1	MG592508.1	100k_250bp	16631	FALSE	94993	0.175076	18	sipho	phageSet248	47	sipho	phageSet248	FALSE	TRUE	TRUE
FastViromeExplorer-final-sorted-abundance.tsv	MG592515.1	MG592515.1	100k_250bp	94993	TRUE	94993	1	18	sipho	phageSet248	18	sipho	phageSet248	TRUE	TRUE	TRUE
FastViromeExplorer-final-sorted-abundance.tsv	MG592515.1	MG592544.1	100k_250bp	23597	FALSE	94993	0.248408	18	sipho	phageSet248	47	sipho	phageSet248	FALSE	TRUE	TRUE
FastViromeExplorer-final-sorted-abundance.tsv	MG592515.1	MG592665.1	100k_250bp	20441	FALSE	94993	0.215184	18	sipho	phageSet248	47	sipho	phageSet248	FALSE	TRUE	TRUE
FastViromeExplorer-final-sorted-abundance.tsv	MG592516.1	MG592442.1	100k_250bp	58209	FALSE	95055	0.612372	45	sipho	phageSet248	45	sipho	phageSet248	TRUE	TRUE	TRUE
FastViromeExplorer-final-sorted-abundance.tsv	MG592516.1	MG592450.1	100k_250bp	52982	FALSE	95055	0.557383	45	sipho	phageSet248	45	sipho	phageSet248	TRUE	TRUE	TRUE
FastViromeExplorer-final-sorted-abundance.tsv	MG592516.1	MG592457.1	100k_250bp	57174	FALSE	95055	0.601483	45	sipho	phageSet248	45	sipho	phageSet248	TRUE	TRUE	TRUE
FastViromeExplorer-final-sorted-abundance.tsv	MG592516.1	MG592460.1	100k_250bp	45670	FALSE	95055	0.480459	45	sipho	phageSet248	45	sipho	phageSet248	TRUE	TRUE	TRUE
FastViromeExplorer-final-sorted-abundance.tsv	MG592516.1	MG592482.1	100k_250bp	58209	FALSE	95055	0.612372	45	sipho	phageSet248	45	sipho	phageSet248	TRUE	TRUE	TRUE
FastViromeExplorer-final-sorted-abundance.tsv	MG592516.1	MG592483.1	100k_250bp	40583	FALSE	95055	0.426942	45	sipho	phageSet248	45	sipho	phageSet248	TRUE	TRUE	TRUE
FastViromeExplorer-final-sorted-abundance.tsv	MG592516.1	MG592488.1	100k_250bp	61529	FALSE	95055	0.647299	45	sipho	phageSet248	45	sipho	phageSet248	TRUE	TRUE	TRUE
FastViromeExplorer-final-sorted-abundance.tsv	MG592516.1	MG592490.1	100k_250bp	34967	FALSE	95055	0.367861	45	sipho	phageSet248	45	sipho	phageSet248	TRUE	TRUE	TRUE
FastViromeExplorer-final-sorted-abundance.tsv	MG592516.1	MG592502.1	100k_250bp	54991	FALSE	95055	0.578518	45	sipho	phageSet248	45	sipho	phageSet248	TRUE	TRUE	TRUE
FastViromeExplorer-final-sorted-abundance.tsv	MG592516.1	MG592503.1	100k_250bp	67773	FALSE	95055	0.712987	45	sipho	phageSet248	45	sipho	phageSet248	TRUE	TRUE	TRUE
FastViromeExplorer-final-sorted-abundance.tsv	MG592516.1	MG592504.1	100k_250bp	62211	FALSE	95055	0.654474	45	sipho	phageSet248	45	sipho	phageSet248	TRUE	TRUE	TRUE
FastViromeExplorer-final-sorted-abundance.tsv	MG592516.1	MG592505.1	100k_250bp	33920	FALSE	95055	0.356846	45	sipho	phageSet248	45	sipho	phageSet248	TRUE	TRUE	TRUE
FastViromeExplorer-final-sorted-abundance.tsv	MG592516.1	MG592516.1	100k_250bp	95055	TRUE	95055	1	45	sipho	phageSet248	45	sipho	phageSet248	TRUE	TRUE	TRUE
FastViromeExplorer-final-sorted-abundance.tsv	MG592516.1	MG592517.1	100k_250bp	50091	FALSE	95055	0.526969	45	sipho	phageSet248	45	sipho	phageSet248	TRUE	TRUE	TRUE
FastViromeExplorer-final-sorted-abundance.tsv	MG592516.1	MG592525.1	100k_250bp	49550	FALSE	95055	0.521277	45	sipho	phageSet248	45	sipho	phageSet248	TRUE	TRUE	TRUE
FastViromeExplorer-final-sorted-abundance.tsv	MG592516.1	MG592530.1	100k_250bp	95055	FALSE	95055	1	45	sipho	phageSet248	45	sipho	phageSet248	TRUE	TRUE	TRUE
FastViromeExplorer-final-sorted-abundance.tsv	MG592516.1	MG592532.1	100k_250bp	68905	FALSE	95055	0.724896	45	sipho	phageSet248	45	sipho	phageSet248	TRUE	TRUE	TRUE
FastViromeExplorer-final-sorted-abundance.tsv	MG592516.1	MG592534.1	100k_250bp	58244	FALSE	95055	0.61274	45	sipho	phageSet248	45	sipho	phageSet248	TRUE	TRUE	TRUE
FastViromeExplorer-final-sorted-abundance.tsv	MG592516.1	MG592535.1	100k_250bp	58144	FALSE	95055	0.611688	45	sipho	phageSet248	45	sipho	phageSet248	TRUE	TRUE	TRUE
FastViromeExplorer-final-sorted-abundance.tsv	MG592516.1	MG592539.1	100k_250bp	34967	FALSE	95055	0.367861	45	sipho	phageSet248	45	sipho	phageSet248	TRUE	TRUE	TRUE
FastViromeExplorer-final-sorted-abundance.tsv	MG592516.1	MG592543.1	100k_250bp	35920	FALSE	95055	0.377886	45	sipho	phageSet248	45	sipho	phageSet248	TRUE	TRUE	TRUE
FastViromeExplorer-final-sorted-abundance.tsv	MG592516.1	MG592548.1	100k_250bp	26304	FALSE	95055	0.276724	45	sipho	phageSet248	25	podo	phageSet248	FALSE	FALSE	TRUE
FastViromeExplorer-final-sorted-abundance.tsv	MG592516.1	MG592559.1	100k_250bp	34372	FALSE	95055	0.361601	45	sipho	phageSet248	45	sipho	phageSet248	TRUE	TRUE	TRUE
FastViromeExplorer-final-sorted-abundance.tsv	MG592516.1	MG592576.1	100k_250bp	53833	FALSE	95055	0.566335	45	sipho	phageSet248	45	sipho	phageSet248	TRUE	TRUE	TRUE
FastViromeExplorer-final-sorted-abundance.tsv	MG592516.1	MG592593.1	100k_250bp	63851	FALSE	95055	0.671727	45	sipho	phageSet248	45	sipho	phageSet248	TRUE	TRUE	TRUE
FastViromeExplorer-final-sorted-abundance.tsv	MG592516.1	MG592594.1	100k_250bp	52190	FALSE	95055	0.549051	45	sipho	phageSet248	45	sipho	phageSet248	TRUE	TRUE	TRUE
FastViromeExplorer-final-sorted-abundance.tsv	MG592516.1	MG592597.1	100k_250bp	56091	FALSE	95055	0.59009	45	sipho	phageSet248	45	sipho	phageSet248	TRUE	TRUE	TRUE
FastViromeExplorer-final-sorted-abundance.tsv	MG592516.1	MG592605.1	100k_250bp	44132	FALSE	95055	0.464279	45	sipho	phageSet248	45	sipho	phageSet248	TRUE	TRUE	TRUE
FastViromeExplorer-final-sorted-abundance.tsv	MG592516.1	MG592606.1	100k_250bp	53309	FALSE	95055	0.560823	45	sipho	phageSet248	45	sipho	phageSet248	TRUE	TRUE	TRUE
FastViromeExplorer-final-sorted-abundance.tsv	MG592516.1	MG592607.1	100k_250bp	60337	FALSE	95055	0.634759	45	sipho	phageSet248	45	sipho	phageSet248	TRUE	TRUE	TRUE
FastViromeExplorer-final-sorted-abundance.tsv	MG592516.1	MG592631.1	100k_250bp	63140	FALSE	95055	0.664247	45	sipho	phageSet248	45	sipho	phageSet248	TRUE	TRUE	TRUE
FastViromeExplorer-final-sorted-abundance.tsv	MG592517.1	MG592442.1	100k_250bp	61809	FALSE	95103	0.649916	45	sipho	phageSet248	45	sipho	phageSet248	TRUE	TRUE	TRUE
FastViromeExplorer-final-sorted-abundance.tsv	MG592517.1	MG592450.1	100k_250bp	63840	FALSE	95103	0.671272	45	sipho	phageSet248	45	sipho	phageSet248	TRUE	TRUE	TRUE
FastViromeExplorer-final-sorted-abundance.tsv	MG592517.1	MG592457.1	100k_250bp	63877	FALSE	95103	0.671661	45	sipho	phageSet248	45	sipho	phageSet248	TRUE	TRUE	TRUE
FastViromeExplorer-final-sorted-abundance.tsv	MG592517.1	MG592460.1	100k_250bp	47760	FALSE	95103	0.502192	45	sipho	phageSet248	45	sipho	phageSet248	TRUE	TRUE	TRUE
FastViromeExplorer-final-sorted-abundance.tsv	MG592517.1	MG592482.1	100k_250bp	61809	FALSE	95103	0.649916	45	sipho	phageSet248	45	sipho	phageSet248	TRUE	TRUE	TRUE
FastViromeExplorer-final-sorted-abundance.tsv	MG592517.1	MG592483.1	100k_250bp	50198	FALSE	95103	0.527828	45	sipho	phageSet248	45	sipho	phageSet248	TRUE	TRUE	TRUE
FastViromeExplorer-final-sorted-abundance.tsv	MG592517.1	MG592488.1	100k_250bp	62147	FALSE	95103	0.65347	45	sipho	phageSet248	45	sipho	phageSet248	TRUE	TRUE	TRUE
FastViromeExplorer-final-sorted-abundance.tsv	MG592517.1	MG592490.1	100k_250bp	47310	FALSE	95103	0.497461	45	sipho	phageSet248	45	sipho	phageSet248	TRUE	TRUE	TRUE
FastViromeExplorer-final-sorted-abundance.tsv	MG592517.1	MG592502.1	100k_250bp	65598	FALSE	95103	0.689757	45	sipho	phageSet248	45	sipho	phageSet248	TRUE	TRUE	TRUE
FastViromeExplorer-final-sorted-abundance.tsv	MG592517.1	MG592503.1	100k_250bp	45165	FALSE	95103	0.474906	45	sipho	phageSet248	45	sipho	phageSet248	TRUE	TRUE	TRUE
FastViromeExplorer-final-sorted-abundance.tsv	MG592517.1	MG592504.1	100k_250bp	46281	FALSE	95103	0.486641	45	sipho	phageSet248	45	sipho	phageSet248	TRUE	TRUE	TRUE
FastViromeExplorer-final-sorted-abundance.tsv	MG592517.1	MG592505.1	100k_250bp	50087	FALSE	95103	0.526661	45	sipho	phageSet248	45	sipho	phageSet248	TRUE	TRUE	TRUE
FastViromeExplorer-final-sorted-abundance.tsv	MG592517.1	MG592516.1	100k_250bp	51314	FALSE	95103	0.539562	45	sipho	phageSet248	45	sipho	phageSet248	TRUE	TRUE	TRUE
FastViromeExplorer-final-sorted-abundance.tsv	MG592517.1	MG592517.1	100k_250bp	95103	TRUE	95103	1	45	sipho	phageSet248	45	sipho	phageSet248	TRUE	TRUE	TRUE
FastViromeExplorer-final-sorted-abundance.tsv	MG592517.1	MG592525.1	100k_250bp	59137	FALSE	95103	0.621821	45	sipho	phageSet248	45	sipho	phageSet248	TRUE	TRUE	TRUE
FastViromeExplorer-final-sorted-abundance.tsv	MG592517.1	MG592530.1	100k_250bp	51317	FALSE	95103	0.539594	45	sipho	phageSet248	45	sipho	phageSet248	TRUE	TRUE	TRUE
FastViromeExplorer-final-sorted-abundance.tsv	MG592517.1	MG592532.1	100k_250bp	53833	FALSE	95103	0.566049	45	sipho	phageSet248	45	sipho	phageSet248	TRUE	TRUE	TRUE
FastViromeExplorer-final-sorted-abundance.tsv	MG592517.1	MG592534.1	100k_250bp	48334	FALSE	95103	0.508228	45	sipho	phageSet248	45	sipho	phageSet248	TRUE	TRUE	TRUE
FastViromeExplorer-final-sorted-abundance.tsv	MG592517.1	MG592535.1	100k_250bp	51796	FALSE	95103	0.544631	45	sipho	phageSet248	45	sipho	phageSet248	TRUE	TRUE	TRUE
FastViromeExplorer-final-sorted-abundance.tsv	MG592517.1	MG592539.1	100k_250bp	47310	FALSE	95103	0.497461	45	sipho	phageSet248	45	sipho	phageSet248	TRUE	TRUE	TRUE
FastViromeExplorer-final-sorted-abundance.tsv	MG592517.1	MG592543.1	100k_250bp	50048	FALSE	95103	0.52625	45	sipho	phageSet248	45	sipho	phageSet248	TRUE	TRUE	TRUE
FastViromeExplorer-final-sorted-abundance.tsv	MG592517.1	MG592559.1	100k_250bp	49252	FALSE	95103	0.517881	45	sipho	phageSet248	45	sipho	phageSet248	TRUE	TRUE	TRUE
FastViromeExplorer-final-sorted-abundance.tsv	MG592517.1	MG592576.1	100k_250bp	44993	FALSE	95103	0.473098	45	sipho	phageSet248	45	sipho	phageSet248	TRUE	TRUE	TRUE
FastViromeExplorer-final-sorted-abundance.tsv	MG592517.1	MG592593.1	100k_250bp	45502	FALSE	95103	0.47845	45	sipho	phageSet248	45	sipho	phageSet248	TRUE	TRUE	TRUE
FastViromeExplorer-final-sorted-abundance.tsv	MG592517.1	MG592594.1	100k_250bp	59485	FALSE	95103	0.62548	45	sipho	phageSet248	45	sipho	phageSet248	TRUE	TRUE	TRUE
FastViromeExplorer-final-sorted-abundance.tsv	MG592517.1	MG592597.1	100k_250bp	55925	FALSE	95103	0.588047	45	sipho	phageSet248	45	sipho	phageSet248	TRUE	TRUE	TRUE
FastViromeExplorer-final-sorted-abundance.tsv	MG592517.1	MG592605.1	100k_250bp	45822	FALSE	95103	0.481814	45	sipho	phageSet248	45	sipho	phageSet248	TRUE	TRUE	TRUE
FastViromeExplorer-final-sorted-abundance.tsv	MG592517.1	MG592606.1	100k_250bp	57569	FALSE	95103	0.605333	45	sipho	phageSet248	45	sipho	phageSet248	TRUE	TRUE	TRUE
FastViromeExplorer-final-sorted-abundance.tsv	MG592517.1	MG592607.1	100k_250bp	46292	FALSE	95103	0.486756	45	sipho	phageSet248	45	sipho	phageSet248	TRUE	TRUE	TRUE
FastViromeExplorer-final-sorted-abundance.tsv	MG592517.1	MG592631.1	100k_250bp	45022	FALSE	95103	0.473403	45	sipho	phageSet248	45	sipho	phageSet248	TRUE	TRUE	TRUE
FastViromeExplorer-final-sorted-abundance.tsv	MG592518.1	MG592393.1	100k_250bp	71967	FALSE	95046	0.757181	30	myo	phageSet248	30	myo	phageSet248	TRUE	TRUE	TRUE
FastViromeExplorer-final-sorted-abundance.tsv	MG592518.1	MG592477.1	100k_250bp	69432	FALSE	95046	0.730509	30	myo	phageSet248	30	myo	phageSet248	TRUE	TRUE	TRUE
FastViromeExplorer-final-sorted-abundance.tsv	MG592518.1	MG592478.1	100k_250bp	67607	FALSE	95046	0.711308	30	myo	phageSet248	30	myo	phageSet248	TRUE	TRUE	TRUE
FastViromeExplorer-final-sorted-abundance.tsv	MG592518.1	MG592518.1	100k_250bp	95046	TRUE	95046	1	30	myo	phageSet248	30	myo	phageSet248	TRUE	TRUE	TRUE
FastViromeExplorer-final-sorted-abundance.tsv	MG592518.1	MG592540.1	100k_250bp	69478	FALSE	95046	0.730993	30	myo	phageSet248	30	myo	phageSet248	TRUE	TRUE	TRUE
FastViromeExplorer-final-sorted-abundance.tsv	MG592518.1	MG592552.1	100k_250bp	70594	FALSE	95046	0.742735	30	myo	phageSet248	30	myo	phageSet248	TRUE	TRUE	TRUE
FastViromeExplorer-final-sorted-abundance.tsv	MG592518.1	MG592569.1	100k_250bp	74082	FALSE	95046	0.779433	30	myo	phageSet248	30	myo	phageSet248	TRUE	TRUE	TRUE
FastViromeExplorer-final-sorted-abundance.tsv	MG592518.1	MG592608.1	100k_250bp	71614	FALSE	95046	0.753467	30	myo	phageSet248	30	myo	phageSet248	TRUE	TRUE	TRUE
FastViromeExplorer-final-sorted-abundance.tsv	MG592518.1	MG592614.1	100k_250bp	81448	FALSE	95046	0.856932	30	myo	phageSet248	30	myo	phageSet248	TRUE	TRUE	TRUE
FastViromeExplorer-final-sorted-abundance.tsv	MG592518.1	MG592622.1	100k_250bp	74818	FALSE	95046	0.787177	30	myo	phageSet248	30	myo	phageSet248	TRUE	TRUE	TRUE
FastViromeExplorer-final-sorted-abundance.tsv	MG592518.1	MG592627.1	100k_250bp	72874	FALSE	95046	0.766723	30	myo	phageSet248	30	myo	phageSet248	TRUE	TRUE	TRUE
FastViromeExplorer-final-sorted-abundance.tsv	MG592518.1	MG592641.1	100k_250bp	77982	FALSE	95046	0.820466	30	myo	phageSet248	30	myo	phageSet248	TRUE	TRUE	TRUE
FastViromeExplorer-final-sorted-abundance.tsv	MG592518.1	MG592647.1	100k_250bp	73628	FALSE	95046	0.774656	30	myo	phageSet248	30	myo	phageSet248	TRUE	TRUE	TRUE
FastViromeExplorer-final-sorted-abundance.tsv	MG592518.1	MG592656.1	100k_250bp	73242	FALSE	95046	0.770595	30	myo	phageSet248	30	myo	phageSet248	TRUE	TRUE	TRUE
FastViromeExplorer-final-sorted-abundance.tsv	MG592519.1	KX889068.2	100k_250bp	31308	FALSE	95016	0.329502	20	podo	phageSet248	20	podo	phageSet47	TRUE	TRUE	FALSE
FastViromeExplorer-final-sorted-abundance.tsv	MG592519.1	MG592409.1	100k_250bp	95016	FALSE	95016	1	20	podo	phageSet248	20	podo	phageSet248	TRUE	TRUE	TRUE
FastViromeExplorer-final-sorted-abundance.tsv	MG592519.1	MG592410.1	100k_250bp	94993	FALSE	95016	0.999758	20	podo	phageSet248	20	podo	phageSet248	TRUE	TRUE	TRUE
FastViromeExplorer-final-sorted-abundance.tsv	MG592519.1	MG592470.1	100k_250bp	71744	FALSE	95016	0.755073	20	podo	phageSet248	20	podo	phageSet248	TRUE	TRUE	TRUE
FastViromeExplorer-final-sorted-abundance.tsv	MG592519.1	MG592519.1	100k_250bp	95016	TRUE	95016	1	20	podo	phageSet248	20	podo	phageSet248	TRUE	TRUE	TRUE
FastViromeExplorer-final-sorted-abundance.tsv	MG592519.1	MG592521.1	100k_250bp	95016	FALSE	95016	1	20	podo	phageSet248	20	podo	phageSet248	TRUE	TRUE	TRUE
FastViromeExplorer-final-sorted-abundance.tsv	MG592519.1	MG592668.1	100k_250bp	95016	FALSE	95016	1	20	podo	phageSet248	20	podo	phageSet248	TRUE	TRUE	TRUE
FastViromeExplorer-final-sorted-abundance.tsv	MG592520.1	MG592520.1	100k_250bp	95096	TRUE	95096	1	19	sipho	phageSet248	19	sipho	phageSet248	TRUE	TRUE	TRUE
FastViromeExplorer-final-sorted-abundance.tsv	MG592521.1	KX889068.2	100k_250bp	31626	FALSE	95008	0.332877	20	podo	phageSet248	20	podo	phageSet47	TRUE	TRUE	FALSE
FastViromeExplorer-final-sorted-abundance.tsv	MG592521.1	MG592409.1	100k_250bp	95008	FALSE	95008	1	20	podo	phageSet248	20	podo	phageSet248	TRUE	TRUE	TRUE
FastViromeExplorer-final-sorted-abundance.tsv	MG592521.1	MG592410.1	100k_250bp	94986	FALSE	95008	0.999768	20	podo	phageSet248	20	podo	phageSet248	TRUE	TRUE	TRUE
FastViromeExplorer-final-sorted-abundance.tsv	MG592521.1	MG592470.1	100k_250bp	71736	FALSE	95008	0.755052	20	podo	phageSet248	20	podo	phageSet248	TRUE	TRUE	TRUE
FastViromeExplorer-final-sorted-abundance.tsv	MG592521.1	MG592519.1	100k_250bp	95008	FALSE	95008	1	20	podo	phageSet248	20	podo	phageSet248	TRUE	TRUE	TRUE
FastViromeExplorer-final-sorted-abundance.tsv	MG592521.1	MG592521.1	100k_250bp	95008	TRUE	95008	1	20	podo	phageSet248	20	podo	phageSet248	TRUE	TRUE	TRUE
FastViromeExplorer-final-sorted-abundance.tsv	MG592521.1	MG592668.1	100k_250bp	95008	FALSE	95008	1	20	podo	phageSet248	20	podo	phageSet248	TRUE	TRUE	TRUE
FastViromeExplorer-final-sorted-abundance.tsv	MG592522.1	MG640035.1	100k_250bp	53421	FALSE	94960	0.562563	21	myo	phageSet248	21	myo	phageSet47	TRUE	TRUE	FALSE
FastViromeExplorer-final-sorted-abundance.tsv	MG592522.1	NC_020850.1	100k_250bp	65603	FALSE	94960	0.690849	21	myo	phageSet248	21	myo	phageSet47	TRUE	TRUE	FALSE
FastViromeExplorer-final-sorted-abundance.tsv	MG592522.1	MG592522.1	100k_250bp	94960	TRUE	94960	1	21	myo	phageSet248	21	myo	phageSet248	TRUE	TRUE	TRUE
FastViromeExplorer-final-sorted-abundance.tsv	MG592523.1	MG592523.1	100k_250bp	95021	TRUE	95021	1	22	myo	phageSet248	22	myo	phageSet248	TRUE	TRUE	TRUE
FastViromeExplorer-final-sorted-abundance.tsv	MG592523.1	MG592624.1	100k_250bp	81927	FALSE	95021	0.862199	22	myo	phageSet248	22	myo	phageSet248	TRUE	TRUE	TRUE
FastViromeExplorer-final-sorted-abundance.tsv	MG592524.1	NC_021070.1	100k_250bp	68243	FALSE	94976	0.718529	41	myo	phageSet248	41	myo	phageSet47	TRUE	TRUE	FALSE
FastViromeExplorer-final-sorted-abundance.tsv	MG592524.1	MG592412.1	100k_250bp	94976	FALSE	94976	1	41	myo	phageSet248	41	myo	phageSet248	TRUE	TRUE	TRUE
FastViromeExplorer-final-sorted-abundance.tsv	MG592524.1	MG592507.1	100k_250bp	94976	FALSE	94976	1	41	myo	phageSet248	41	myo	phageSet248	TRUE	TRUE	TRUE
FastViromeExplorer-final-sorted-abundance.tsv	MG592524.1	MG592513.1	100k_250bp	94976	FALSE	94976	1	41	myo	phageSet248	41	myo	phageSet248	TRUE	TRUE	TRUE
FastViromeExplorer-final-sorted-abundance.tsv	MG592524.1	MG592524.1	100k_250bp	94976	TRUE	94976	1	41	myo	phageSet248	41	myo	phageSet248	TRUE	TRUE	TRUE
FastViromeExplorer-final-sorted-abundance.tsv	MG592524.1	MG592527.1	100k_250bp	94976	FALSE	94976	1	41	myo	phageSet248	41	myo	phageSet248	TRUE	TRUE	TRUE
FastViromeExplorer-final-sorted-abundance.tsv	MG592524.1	MG592588.1	100k_250bp	94976	FALSE	94976	1	41	myo	phageSet248	41	myo	phageSet248	TRUE	TRUE	TRUE
FastViromeExplorer-final-sorted-abundance.tsv	MG592524.1	MG592589.1	100k_250bp	94976	FALSE	94976	1	41	myo	phageSet248	41	myo	phageSet248	TRUE	TRUE	TRUE
FastViromeExplorer-final-sorted-abundance.tsv	MG592525.1	MG592442.1	100k_250bp	66362	FALSE	94942	0.698974	45	sipho	phageSet248	45	sipho	phageSet248	TRUE	TRUE	TRUE
FastViromeExplorer-final-sorted-abundance.tsv	MG592525.1	MG592450.1	100k_250bp	67958	FALSE	94942	0.715784	45	sipho	phageSet248	45	sipho	phageSet248	TRUE	TRUE	TRUE
FastViromeExplorer-final-sorted-abundance.tsv	MG592525.1	MG592457.1	100k_250bp	63970	FALSE	94942	0.67378	45	sipho	phageSet248	45	sipho	phageSet248	TRUE	TRUE	TRUE
FastViromeExplorer-final-sorted-abundance.tsv	MG592525.1	MG592460.1	100k_250bp	53676	FALSE	94942	0.565356	45	sipho	phageSet248	45	sipho	phageSet248	TRUE	TRUE	TRUE
FastViromeExplorer-final-sorted-abundance.tsv	MG592525.1	MG592482.1	100k_250bp	66415	FALSE	94942	0.699532	45	sipho	phageSet248	45	sipho	phageSet248	TRUE	TRUE	TRUE
FastViromeExplorer-final-sorted-abundance.tsv	MG592525.1	MG592483.1	100k_250bp	50472	FALSE	94942	0.531609	45	sipho	phageSet248	45	sipho	phageSet248	TRUE	TRUE	TRUE
FastViromeExplorer-final-sorted-abundance.tsv	MG592525.1	MG592488.1	100k_250bp	51008	FALSE	94942	0.537254	45	sipho	phageSet248	45	sipho	phageSet248	TRUE	TRUE	TRUE
FastViromeExplorer-final-sorted-abundance.tsv	MG592525.1	MG592490.1	100k_250bp	46623	FALSE	94942	0.491068	45	sipho	phageSet248	45	sipho	phageSet248	TRUE	TRUE	TRUE
FastViromeExplorer-final-sorted-abundance.tsv	MG592525.1	MG592502.1	100k_250bp	61136	FALSE	94942	0.64393	45	sipho	phageSet248	45	sipho	phageSet248	TRUE	TRUE	TRUE
FastViromeExplorer-final-sorted-abundance.tsv	MG592525.1	MG592503.1	100k_250bp	52476	FALSE	94942	0.552716	45	sipho	phageSet248	45	sipho	phageSet248	TRUE	TRUE	TRUE
FastViromeExplorer-final-sorted-abundance.tsv	MG592525.1	MG592504.1	100k_250bp	57956	FALSE	94942	0.610436	45	sipho	phageSet248	45	sipho	phageSet248	TRUE	TRUE	TRUE
[truncated: 1,946 more rows]

## Sheet: B.FastViromeExplorer_100k_100bp
What was the name of the output file for the Fast Virome Explorer run?	What was the name of the query in the FVE run?	What was the name of the reference in the FVE run?	What was the condition of the run? (100k_100bp = 100,000 simulated reads of 100bp each)	What was abundance of the query estimated by FVE?	Was the query sequence the same as the reference sequence?	How many simulated reads mapped when mapping to self (out of 100k)?	What is the proportion of the number of reads mapped to the reference as compared with the number of reads mapped when the query was mapped to self?	What is the VICTOR genus of the query?	What is the predicted Virfam morphtype of the query?	Which phage set was the query in (phageSet47 = nonNahant phages in the same vConTACT clusters as Nahant phages, see Supplementary Data File 4, sheet E; for information on phageSet248 see Supplementary Data File 1 shee readme)?	What is the VICTOR genus of the reference?	What is the predicted Virfam morphtype of the reference?	Which phage set was the reference in (phageSet47 = nonNahant phages in the same vConTACT clusters as Nahant phages, see Supplementary Data File 4, sheet E; for information on phageSet248 see Supplementary Data File 1 shee readme)?	Were the query and reference in the same VICTOR genus?	Were the query and the reference of the same predicted Virfam morphotype?	Were the query and the reference in the same phage set?
FVE_passes_criteria	query	reference	condition	estimated_abundance	is_self	reads_to_self	prop_of_reads_to_self	qGenus	qMorph	qSet	rGenus	rMorph	rSet	same_genus	same_morph	same_set
FastViromeExplorer-final-sorted-abundance.tsv	AB374228.1	AB374228.1	100k_100bp	94991	TRUE	94991	1	31	myo	phageSet47	31	myo	phageSet47	TRUE	TRUE	TRUE
FastViromeExplorer-final-sorted-abundance.tsv	AB374228.1	KF361475.1	100k_100bp	94960	FALSE	94991	0.999674	31	myo	phageSet47	31	myo	phageSet47	TRUE	TRUE	TRUE
FastViromeExplorer-final-sorted-abundance.tsv	AB374228.1	KU504502.1	100k_100bp	94966	FALSE	94991	0.999737	31	myo	phageSet47	31	myo	phageSet47	TRUE	TRUE	TRUE
FastViromeExplorer-final-sorted-abundance.tsv	AB374228.1	KX058879.1	100k_100bp	94266	FALSE	94991	0.992368	31	myo	phageSet47	31	myo	phageSet47	TRUE	TRUE	TRUE
FastViromeExplorer-final-sorted-abundance.tsv	AB374228.1	NC_003313.1	100k_100bp	94972	FALSE	94991	0.9998	31	myo	phageSet47	31	myo	phageSet47	TRUE	TRUE	TRUE
FastViromeExplorer-final-sorted-abundance.tsv	AM076770.1	AM076770.1	100k_100bp	94912	TRUE	94912	1	16	myo	phageSet47	16	myo	phageSet47	TRUE	TRUE	TRUE
FastViromeExplorer-final-sorted-abundance.tsv	AP014887.1	AP014887.1	100k_100bp	94899	TRUE	94899	1	6	myo	phageSet47	6	myo	phageSet47	TRUE	TRUE	TRUE
FastViromeExplorer-final-sorted-abundance.tsv	AP014888.1	AP014888.1	100k_100bp	94957	TRUE	94957	1	24	podo	phageSet47	24	podo	phageSet47	TRUE	TRUE	TRUE
FastViromeExplorer-final-sorted-abundance.tsv	AY328852.1	AY328852.1	100k_100bp	94899	TRUE	94899	1	6	myo	phageSet47	6	myo	phageSet47	TRUE	TRUE	TRUE
FastViromeExplorer-final-sorted-abundance.tsv	AY328852.1	AY328853.1	100k_100bp	14106	FALSE	94899	0.148642	6	myo	phageSet47	6	myo	phageSet47	TRUE	TRUE	TRUE
FastViromeExplorer-final-sorted-abundance.tsv	AY328853.1	AY328852.1	100k_100bp	14736	FALSE	94969	0.155166	6	myo	phageSet47	6	myo	phageSet47	TRUE	TRUE	TRUE
FastViromeExplorer-final-sorted-abundance.tsv	AY328853.1	AY328853.1	100k_100bp	94969	TRUE	94969	1	6	myo	phageSet47	6	myo	phageSet47	TRUE	TRUE	TRUE
FastViromeExplorer-final-sorted-abundance.tsv	AY772740.1	AY772740.1	100k_100bp	94860	TRUE	94860	1	47	sipho	phageSet47	47	sipho	phageSet47	TRUE	TRUE	TRUE
FastViromeExplorer-final-sorted-abundance.tsv	AY772740.1	JF974313.1	100k_100bp	16459	FALSE	94860	0.173508	47	sipho	phageSet47	47	sipho	phageSet47	TRUE	TRUE	TRUE
FastViromeExplorer-final-sorted-abundance.tsv	HQ110083.1	HQ110083.1	100k_100bp	94883	TRUE	94883	1	31	myo	phageSet47	31	myo	phageSet47	TRUE	TRUE	TRUE
FastViromeExplorer-final-sorted-abundance.tsv	HQ632860.1	HQ632860.1	100k_100bp	94984	TRUE	94984	1	47	sipho	phageSet47	47	sipho	phageSet47	TRUE	TRUE	TRUE
FastViromeExplorer-final-sorted-abundance.tsv	HQ632860.1	MG592506.1	100k_100bp	40297	FALSE	94984	0.42425	47	sipho	phageSet47	47	sipho	phageSet248	TRUE	TRUE	FALSE
FastViromeExplorer-final-sorted-abundance.tsv	HQ632860.1	MG592583.1	100k_100bp	27100	FALSE	94984	0.285311	47	sipho	phageSet47	47	sipho	phageSet248	TRUE	TRUE	FALSE
FastViromeExplorer-final-sorted-abundance.tsv	HQ632860.1	MG592587.1	100k_100bp	21798	FALSE	94984	0.229491	47	sipho	phageSet47	47	sipho	phageSet248	TRUE	TRUE	FALSE
FastViromeExplorer-final-sorted-abundance.tsv	JF713456.1	JF713456.1	100k_100bp	94890	TRUE	94890	1	40	sipho	phageSet47	40	sipho	phageSet47	TRUE	TRUE	TRUE
FastViromeExplorer-final-sorted-abundance.tsv	JF713456.1	MG720309.1	100k_100bp	18335	FALSE	94890	0.193224	40	sipho	phageSet47	40	sipho	phageSet47	TRUE	TRUE	TRUE
FastViromeExplorer-final-sorted-abundance.tsv	JF713456.1	MK559459.1	100k_100bp	13057	FALSE	94890	0.137601	40	sipho	phageSet47	40	sipho	phageSet47	TRUE	TRUE	TRUE
FastViromeExplorer-final-sorted-abundance.tsv	JF974313.1	AY772740.1	100k_100bp	16114	FALSE	95012	0.1696	47	sipho	phageSet47	47	sipho	phageSet47	TRUE	TRUE	TRUE
FastViromeExplorer-final-sorted-abundance.tsv	JF974313.1	JF974313.1	100k_100bp	95012	TRUE	95012	1	47	sipho	phageSet47	47	sipho	phageSet47	TRUE	TRUE	TRUE
FastViromeExplorer-final-sorted-abundance.tsv	KF361475.1	AB374228.1	100k_100bp	94884	FALSE	94893	0.999905	31	myo	phageSet47	31	myo	phageSet47	TRUE	TRUE	TRUE
FastViromeExplorer-final-sorted-abundance.tsv	KF361475.1	KF361475.1	100k_100bp	94893	TRUE	94893	1	31	myo	phageSet47	31	myo	phageSet47	TRUE	TRUE	TRUE
FastViromeExplorer-final-sorted-abundance.tsv	KF361475.1	KU504502.1	100k_100bp	94884	FALSE	94893	0.999905	31	myo	phageSet47	31	myo	phageSet47	TRUE	TRUE	TRUE
FastViromeExplorer-final-sorted-abundance.tsv	KF361475.1	KX058879.1	100k_100bp	94520	FALSE	94893	0.996069	31	myo	phageSet47	31	myo	phageSet47	TRUE	TRUE	TRUE
FastViromeExplorer-final-sorted-abundance.tsv	KF361475.1	NC_003313.1	100k_100bp	94879	FALSE	94893	0.999852	31	myo	phageSet47	31	myo	phageSet47	TRUE	TRUE	TRUE
FastViromeExplorer-final-sorted-abundance.tsv	KJ018213.1	KJ018213.1	100k_100bp	94965	TRUE	94965	1	10	sipho	phageSet47	10	sipho	phageSet47	TRUE	TRUE	TRUE
FastViromeExplorer-final-sorted-abundance.tsv	KJ936628.1	KJ936628.1	100k_100bp	95011	TRUE	95011	1	2	podo	phageSet47	2	podo	phageSet47	TRUE	TRUE	TRUE
FastViromeExplorer-final-sorted-abundance.tsv	KJ936628.1	MF431726.1	100k_100bp	70400	FALSE	95011	0.740967	2	podo	phageSet47	2	podo	phageSet47	TRUE	TRUE	TRUE
FastViromeExplorer-final-sorted-abundance.tsv	KJ936628.1	MK483107.1	100k_100bp	75412	FALSE	95011	0.793719	2	podo	phageSet47	2	podo	phageSet47	TRUE	TRUE	TRUE
FastViromeExplorer-final-sorted-abundance.tsv	KT160311.1	KT160311.1	100k_100bp	94862	TRUE	94862	1	43	myo	phageSet47	43	myo	phageSet47	TRUE	TRUE	TRUE
FastViromeExplorer-final-sorted-abundance.tsv	KT160311.1	MG592462.1	100k_100bp	24602	FALSE	94862	0.259345	43	myo	phageSet47	43	myo	phageSet248	TRUE	TRUE	FALSE
FastViromeExplorer-final-sorted-abundance.tsv	KT887559.1	KT887559.1	100k_100bp	94966	TRUE	94966	1	31	myo	phageSet47	31	myo	phageSet47	TRUE	TRUE	TRUE
FastViromeExplorer-final-sorted-abundance.tsv	KU504502.1	AB374228.1	100k_100bp	94951	FALSE	94959	0.999916	31	myo	phageSet47	31	myo	phageSet47	TRUE	TRUE	TRUE
FastViromeExplorer-final-sorted-abundance.tsv	KU504502.1	KF361475.1	100k_100bp	94956	FALSE	94959	0.999968	31	myo	phageSet47	31	myo	phageSet47	TRUE	TRUE	TRUE
FastViromeExplorer-final-sorted-abundance.tsv	KU504502.1	KU504502.1	100k_100bp	94959	TRUE	94959	1	31	myo	phageSet47	31	myo	phageSet47	TRUE	TRUE	TRUE
FastViromeExplorer-final-sorted-abundance.tsv	KU504502.1	KX058879.1	100k_100bp	94712	FALSE	94959	0.997399	31	myo	phageSet47	31	myo	phageSet47	TRUE	TRUE	TRUE
FastViromeExplorer-final-sorted-abundance.tsv	KU504502.1	NC_003313.1	100k_100bp	94941	FALSE	94959	0.99981	31	myo	phageSet47	31	myo	phageSet47	TRUE	TRUE	TRUE
FastViromeExplorer-final-sorted-abundance.tsv	KX058879.1	AB374228.1	100k_100bp	94586	FALSE	94849	0.997227	31	myo	phageSet47	31	myo	phageSet47	TRUE	TRUE	TRUE
FastViromeExplorer-final-sorted-abundance.tsv	KX058879.1	KF361475.1	100k_100bp	94598	FALSE	94849	0.997354	31	myo	phageSet47	31	myo	phageSet47	TRUE	TRUE	TRUE
FastViromeExplorer-final-sorted-abundance.tsv	KX058879.1	KU504502.1	100k_100bp	94597	FALSE	94849	0.997343	31	myo	phageSet47	31	myo	phageSet47	TRUE	TRUE	TRUE
FastViromeExplorer-final-sorted-abundance.tsv	KX058879.1	KX058879.1	100k_100bp	94849	TRUE	94849	1	31	myo	phageSet47	31	myo	phageSet47	TRUE	TRUE	TRUE
FastViromeExplorer-final-sorted-abundance.tsv	KX058879.1	NC_003313.1	100k_100bp	94584	FALSE	94849	0.997206	31	myo	phageSet47	31	myo	phageSet47	TRUE	TRUE	TRUE
FastViromeExplorer-final-sorted-abundance.tsv	KX196154.1	KX196154.1	100k_100bp	94872	TRUE	94872	1	6	myo	phageSet47	6	myo	phageSet47	TRUE	TRUE	TRUE
FastViromeExplorer-final-sorted-abundance.tsv	KX198614.1	KX198614.1	100k_100bp	94868	TRUE	94868	1	34	sipho	phageSet47	34	sipho	phageSet47	TRUE	TRUE	TRUE
FastViromeExplorer-final-sorted-abundance.tsv	KX507045.1	KX507045.1	100k_100bp	94980	TRUE	94980	1	47	sipho	phageSet47	47	sipho	phageSet47	TRUE	TRUE	TRUE
FastViromeExplorer-final-sorted-abundance.tsv	KX507045.1	MG592545.1	100k_100bp	21486	FALSE	94980	0.226216	47	sipho	phageSet47	47	sipho	phageSet248	TRUE	TRUE	FALSE
FastViromeExplorer-final-sorted-abundance.tsv	KX507045.1	MG592567.1	100k_100bp	19694	FALSE	94980	0.207349	47	sipho	phageSet47	47	sipho	phageSet248	TRUE	TRUE	FALSE
FastViromeExplorer-final-sorted-abundance.tsv	KX507045.1	MG592600.1	100k_100bp	24392	FALSE	94980	0.256812	47	sipho	phageSet47	47	sipho	phageSet248	TRUE	TRUE	FALSE
FastViromeExplorer-final-sorted-abundance.tsv	KX507045.1	MG592644.1	100k_100bp	21599	FALSE	94980	0.227406	47	sipho	phageSet47	47	sipho	phageSet248	TRUE	TRUE	FALSE
FastViromeExplorer-final-sorted-abundance.tsv	KX774374.1	KX774374.1	100k_100bp	94908	TRUE	94908	1	31	myo	phageSet47	31	myo	phageSet47	TRUE	TRUE	TRUE
FastViromeExplorer-final-sorted-abundance.tsv	KX889068.2	KX889068.2	100k_100bp	94923	TRUE	94923	1	20	podo	phageSet47	20	podo	phageSet47	TRUE	TRUE	TRUE
FastViromeExplorer-final-sorted-abundance.tsv	KX889068.2	MG592409.1	100k_100bp	14390	FALSE	94923	0.151597	20	podo	phageSet47	20	podo	phageSet248	TRUE	TRUE	FALSE
FastViromeExplorer-final-sorted-abundance.tsv	KX889068.2	MG592410.1	100k_100bp	14307	FALSE	94923	0.150722	20	podo	phageSet47	20	podo	phageSet248	TRUE	TRUE	FALSE
FastViromeExplorer-final-sorted-abundance.tsv	KX889068.2	MG592519.1	100k_100bp	14295	FALSE	94923	0.150596	20	podo	phageSet47	20	podo	phageSet248	TRUE	TRUE	FALSE
FastViromeExplorer-final-sorted-abundance.tsv	KX889068.2	MG592521.1	100k_100bp	14300	FALSE	94923	0.150648	20	podo	phageSet47	20	podo	phageSet248	TRUE	TRUE	FALSE
FastViromeExplorer-final-sorted-abundance.tsv	KX889068.2	MG592668.1	100k_100bp	14358	FALSE	94923	0.151259	20	podo	phageSet47	20	podo	phageSet248	TRUE	TRUE	FALSE
FastViromeExplorer-final-sorted-abundance.tsv	KY045851.1	KY045851.1	100k_100bp	94947	TRUE	94947	1	31	myo	phageSet47	31	myo	phageSet47	TRUE	TRUE	TRUE
FastViromeExplorer-final-sorted-abundance.tsv	KY622015.1	KY622015.1	100k_100bp	95026	TRUE	95026	1	6	myo	phageSet47	6	myo	phageSet47	TRUE	TRUE	TRUE
FastViromeExplorer-final-sorted-abundance.tsv	MF431726.1	KJ936628.1	100k_100bp	69796	FALSE	94933	0.735213	2	podo	phageSet47	2	podo	phageSet47	TRUE	TRUE	TRUE
FastViromeExplorer-final-sorted-abundance.tsv	MF431726.1	MF431726.1	100k_100bp	94933	TRUE	94933	1	2	podo	phageSet47	2	podo	phageSet47	TRUE	TRUE	TRUE
FastViromeExplorer-final-sorted-abundance.tsv	MF431726.1	MK483107.1	100k_100bp	67855	FALSE	94933	0.714767	2	podo	phageSet47	2	podo	phageSet47	TRUE	TRUE	TRUE
FastViromeExplorer-final-sorted-abundance.tsv	MG640035.1	MG640035.1	100k_100bp	94984	TRUE	94984	1	21	myo	phageSet47	21	myo	phageSet47	TRUE	TRUE	TRUE
FastViromeExplorer-final-sorted-abundance.tsv	MG640035.1	NC_020850.1	100k_100bp	27558	FALSE	94984	0.290133	21	myo	phageSet47	21	myo	phageSet47	TRUE	TRUE	TRUE
FastViromeExplorer-final-sorted-abundance.tsv	MG640035.1	MG592522.1	100k_100bp	30149	FALSE	94984	0.317411	21	myo	phageSet47	21	myo	phageSet248	TRUE	TRUE	FALSE
FastViromeExplorer-final-sorted-abundance.tsv	MG676223.1	MG676223.1	100k_100bp	94960	TRUE	94960	1	47	sipho	phageSet47	47	sipho	phageSet47	TRUE	TRUE	TRUE
FastViromeExplorer-final-sorted-abundance.tsv	MG676223.1	MK097141.1	100k_100bp	11257	FALSE	94960	0.118545	47	sipho	phageSet47	47	sipho	phageSet47	TRUE	TRUE	TRUE
FastViromeExplorer-final-sorted-abundance.tsv	MG720309.1	JF713456.1	100k_100bp	18387	FALSE	94908	0.193735	40	sipho	phageSet47	40	sipho	phageSet47	TRUE	TRUE	TRUE
FastViromeExplorer-final-sorted-abundance.tsv	MG720309.1	MG720309.1	100k_100bp	94908	TRUE	94908	1	40	sipho	phageSet47	40	sipho	phageSet47	TRUE	TRUE	TRUE
FastViromeExplorer-final-sorted-abundance.tsv	MH925092.1	MH925092.1	100k_100bp	94912	TRUE	94912	1	48	sipho	phageSet47	48	sipho	phageSet47	TRUE	TRUE	TRUE
FastViromeExplorer-final-sorted-abundance.tsv	MH925093.1	MH925093.1	100k_100bp	94994	TRUE	94994	1	34	sipho	phageSet47	34	sipho	phageSet47	TRUE	TRUE	TRUE
FastViromeExplorer-final-sorted-abundance.tsv	MK097141.1	JF974313.1	100k_100bp	14391	FALSE	94989	0.151502	47	sipho	phageSet47	47	sipho	phageSet47	TRUE	TRUE	TRUE
FastViromeExplorer-final-sorted-abundance.tsv	MK097141.1	MG676223.1	100k_100bp	10979	FALSE	94989	0.115582	47	sipho	phageSet47	47	sipho	phageSet47	TRUE	TRUE	TRUE
FastViromeExplorer-final-sorted-abundance.tsv	MK097141.1	MK097141.1	100k_100bp	94989	TRUE	94989	1	47	sipho	phageSet47	47	sipho	phageSet47	TRUE	TRUE	TRUE
FastViromeExplorer-final-sorted-abundance.tsv	MK373772.1	MK373772.1	100k_100bp	94825	TRUE	94825	1	44	podo	phageSet47	44	podo	phageSet47	TRUE	TRUE	TRUE
FastViromeExplorer-final-sorted-abundance.tsv	MK483107.1	KJ936628.1	100k_100bp	74424	FALSE	94986	0.783526	2	podo	phageSet47	2	podo	phageSet47	TRUE	TRUE	TRUE
FastViromeExplorer-final-sorted-abundance.tsv	MK483107.1	MF431726.1	100k_100bp	67683	FALSE	94986	0.712558	2	podo	phageSet47	2	podo	phageSet47	TRUE	TRUE	TRUE
FastViromeExplorer-final-sorted-abundance.tsv	MK483107.1	MK483107.1	100k_100bp	94986	TRUE	94986	1	2	podo	phageSet47	2	podo	phageSet47	TRUE	TRUE	TRUE
FastViromeExplorer-final-sorted-abundance.tsv	MK559459.1	JF713456.1	100k_100bp	13171	FALSE	94909	0.138775	40	sipho	phageSet47	40	sipho	phageSet47	TRUE	TRUE	TRUE
FastViromeExplorer-final-sorted-abundance.tsv	MK559459.1	MK559459.1	100k_100bp	94909	TRUE	94909	1	40	sipho	phageSet47	40	sipho	phageSet47	TRUE	TRUE	TRUE
FastViromeExplorer-final-sorted-abundance.tsv	MK796797.1	MK796797.1	100k_100bp	94792	TRUE	94792	1	38	podo	phageSet47	38	podo	phageSet47	TRUE	TRUE	TRUE
FastViromeExplorer-final-sorted-abundance.tsv	MK796797.1	MG592549.1	100k_100bp	43930	FALSE	94792	0.463436	38	podo	phageSet47	38	podo	phageSet248	TRUE	TRUE	FALSE
FastViromeExplorer-final-sorted-abundance.tsv	MK796797.1	MG592550.1	100k_100bp	26116	FALSE	94792	0.275508	38	podo	phageSet47	38	podo	phageSet248	TRUE	TRUE	FALSE
FastViromeExplorer-final-sorted-abundance.tsv	MK796797.1	MG592581.1	100k_100bp	36099	FALSE	94792	0.380823	38	podo	phageSet47	38	podo	phageSet248	TRUE	TRUE	FALSE
FastViromeExplorer-final-sorted-abundance.tsv	NC_003313.1	AB374228.1	100k_100bp	94907	FALSE	94909	0.999979	31	myo	phageSet47	31	myo	phageSet47	TRUE	TRUE	TRUE
FastViromeExplorer-final-sorted-abundance.tsv	NC_003313.1	KF361475.1	100k_100bp	94900	FALSE	94909	0.999905	31	myo	phageSet47	31	myo	phageSet47	TRUE	TRUE	TRUE
FastViromeExplorer-final-sorted-abundance.tsv	NC_003313.1	KU504502.1	100k_100bp	94902	FALSE	94909	0.999926	31	myo	phageSet47	31	myo	phageSet47	TRUE	TRUE	TRUE
FastViromeExplorer-final-sorted-abundance.tsv	NC_003313.1	KX058879.1	100k_100bp	94584	FALSE	94909	0.996576	31	myo	phageSet47	31	myo	phageSet47	TRUE	TRUE	TRUE
FastViromeExplorer-final-sorted-abundance.tsv	NC_003313.1	NC_003313.1	100k_100bp	94909	TRUE	94909	1	31	myo	phageSet47	31	myo	phageSet47	TRUE	TRUE	TRUE
FastViromeExplorer-final-sorted-abundance.tsv	NC_003315.1	NC_003315.1	100k_100bp	95049	TRUE	95049	1	31	myo	phageSet47	31	myo	phageSet47	TRUE	TRUE	TRUE
FastViromeExplorer-final-sorted-abundance.tsv	NC_003315.1	U24159.1	100k_100bp	76282	FALSE	95049	0.802554	31	myo	phageSet47	31	myo	phageSet47	TRUE	TRUE	TRUE
FastViromeExplorer-final-sorted-abundance.tsv	NC_008193.1	NC_008193.1	100k_100bp	94943	TRUE	94943	1	31	myo	phageSet47	31	myo	phageSet47	TRUE	TRUE	TRUE
FastViromeExplorer-final-sorted-abundance.tsv	NC_009542.2	NC_009542.2	100k_100bp	94931	TRUE	94931	1	31	myo	phageSet47	31	myo	phageSet47	TRUE	TRUE	TRUE
FastViromeExplorer-final-sorted-abundance.tsv	NC_009990.1	NC_009990.1	100k_100bp	94864	TRUE	94864	1	38	podo	phageSet47	38	podo	phageSet47	TRUE	TRUE	TRUE
FastViromeExplorer-final-sorted-abundance.tsv	NC_020850.1	MG640035.1	100k_100bp	28883	FALSE	94959	0.304163	21	myo	phageSet47	21	myo	phageSet47	TRUE	TRUE	TRUE
FastViromeExplorer-final-sorted-abundance.tsv	NC_020850.1	NC_020850.1	100k_100bp	94959	TRUE	94959	1	21	myo	phageSet47	21	myo	phageSet47	TRUE	TRUE	TRUE
FastViromeExplorer-final-sorted-abundance.tsv	NC_020850.1	MG592522.1	100k_100bp	43290	FALSE	94959	0.455881	21	myo	phageSet47	21	myo	phageSet248	TRUE	TRUE	FALSE
FastViromeExplorer-final-sorted-abundance.tsv	NC_021070.1	NC_021070.1	100k_100bp	94972	TRUE	94972	1	41	myo	phageSet47	41	myo	phageSet47	TRUE	TRUE	TRUE
FastViromeExplorer-final-sorted-abundance.tsv	NC_021070.1	MG592412.1	100k_100bp	58222	FALSE	94972	0.613044	41	myo	phageSet47	41	myo	phageSet248	TRUE	TRUE	FALSE
FastViromeExplorer-final-sorted-abundance.tsv	NC_021070.1	MG592507.1	100k_100bp	58222	FALSE	94972	0.613044	41	myo	phageSet47	41	myo	phageSet248	TRUE	TRUE	FALSE
FastViromeExplorer-final-sorted-abundance.tsv	NC_021070.1	MG592513.1	100k_100bp	58222	FALSE	94972	0.613044	41	myo	phageSet47	41	myo	phageSet248	TRUE	TRUE	FALSE
FastViromeExplorer-final-sorted-abundance.tsv	NC_021070.1	MG592524.1	100k_100bp	58222	FALSE	94972	0.613044	41	myo	phageSet47	41	myo	phageSet248	TRUE	TRUE	FALSE
FastViromeExplorer-final-sorted-abundance.tsv	NC_021070.1	MG592527.1	100k_100bp	58222	FALSE	94972	0.613044	41	myo	phageSet47	41	myo	phageSet248	TRUE	TRUE	FALSE
FastViromeExplorer-final-sorted-abundance.tsv	NC_021070.1	MG592588.1	100k_100bp	58222	FALSE	94972	0.613044	41	myo	phageSet47	41	myo	phageSet248	TRUE	TRUE	FALSE
FastViromeExplorer-final-sorted-abundance.tsv	NC_021070.1	MG592589.1	100k_100bp	58222	FALSE	94972	0.613044	41	myo	phageSet47	41	myo	phageSet248	TRUE	TRUE	FALSE
FastViromeExplorer-final-sorted-abundance.tsv	NC_021073.1	NC_021073.1	100k_100bp	94889	TRUE	94889	1	5	sipho	phageSet47	5	sipho	phageSet47	TRUE	TRUE	TRUE
FastViromeExplorer-final-sorted-abundance.tsv	NC_021073.1	MG592672.1	100k_100bp	63787	FALSE	94889	0.672228	5	sipho	phageSet47	5	sipho	phageSet248	TRUE	TRUE	FALSE
FastViromeExplorer-final-sorted-abundance.tsv	NC_026610.2	NC_026610.2	100k_100bp	95061	TRUE	95061	1	34	sipho	phageSet47	34	sipho	phageSet47	TRUE	TRUE	TRUE
FastViromeExplorer-final-sorted-abundance.tsv	NC_027368.1	NC_027368.1	100k_100bp	94944	TRUE	94944	1	31	myo	phageSet47	31	myo	phageSet47	TRUE	TRUE	TRUE
FastViromeExplorer-final-sorted-abundance.tsv	U24159.1	NC_003315.1	100k_100bp	74376	FALSE	95039	0.782584	31	myo	phageSet47	31	myo	phageSet47	TRUE	TRUE	TRUE
FastViromeExplorer-final-sorted-abundance.tsv	U24159.1	U24159.1	100k_100bp	95039	TRUE	95039	1	31	myo	phageSet47	31	myo	phageSet47	TRUE	TRUE	TRUE
FastViromeExplorer-final-sorted-abundance.tsv	MG592390.1	MG592390.1	100k_100bp	94898	TRUE	94898	1	11	podo	phageSet248	11	podo	phageSet248	TRUE	TRUE	TRUE
FastViromeExplorer-final-sorted-abundance.tsv	MG592390.1	MG592420.1	100k_100bp	51103	FALSE	94898	0.538504	11	podo	phageSet248	11	podo	phageSet248	TRUE	TRUE	TRUE
FastViromeExplorer-final-sorted-abundance.tsv	MG592390.1	MG592423.1	100k_100bp	62706	FALSE	94898	0.660773	11	podo	phageSet248	11	podo	phageSet248	TRUE	TRUE	TRUE
FastViromeExplorer-final-sorted-abundance.tsv	MG592390.1	MG592439.1	100k_100bp	52764	FALSE	94898	0.556008	11	podo	phageSet248	11	podo	phageSet248	TRUE	TRUE	TRUE
FastViromeExplorer-final-sorted-abundance.tsv	MG592390.1	MG592444.1	100k_100bp	60707	FALSE	94898	0.639708	11	podo	phageSet248	11	podo	phageSet248	TRUE	TRUE	TRUE
FastViromeExplorer-final-sorted-abundance.tsv	MG592390.1	MG592454.1	100k_100bp	54660	FALSE	94898	0.575987	11	podo	phageSet248	11	podo	phageSet248	TRUE	TRUE	TRUE
FastViromeExplorer-final-sorted-abundance.tsv	MG592390.1	MG592465.1	100k_100bp	52583	FALSE	94898	0.5541	11	podo	phageSet248	11	podo	phageSet248	TRUE	TRUE	TRUE
FastViromeExplorer-final-sorted-abundance.tsv	MG592390.1	MG592466.1	100k_100bp	63941	FALSE	94898	0.673787	11	podo	phageSet248	11	podo	phageSet248	TRUE	TRUE	TRUE
FastViromeExplorer-final-sorted-abundance.tsv	MG592391.1	MG592391.1	100k_100bp	95008	TRUE	95008	1	8	sipho	phageSet248	8	sipho	phageSet248	TRUE	TRUE	TRUE
FastViromeExplorer-final-sorted-abundance.tsv	MG592391.1	MG592421.1	100k_100bp	95000	FALSE	95008	0.999916	8	sipho	phageSet248	8	sipho	phageSet248	TRUE	TRUE	TRUE
FastViromeExplorer-final-sorted-abundance.tsv	MG592391.1	MG592436.1	100k_100bp	94995	FALSE	95008	0.999863	8	sipho	phageSet248	8	sipho	phageSet248	TRUE	TRUE	TRUE
FastViromeExplorer-final-sorted-abundance.tsv	MG592391.1	MG592443.1	100k_100bp	94994	FALSE	95008	0.999853	8	sipho	phageSet248	8	sipho	phageSet248	TRUE	TRUE	TRUE
FastViromeExplorer-final-sorted-abundance.tsv	MG592391.1	MG592445.1	100k_100bp	94996	FALSE	95008	0.999874	8	sipho	phageSet248	8	sipho	phageSet248	TRUE	TRUE	TRUE
FastViromeExplorer-final-sorted-abundance.tsv	MG592391.1	MG592449.1	100k_100bp	94996	FALSE	95008	0.999874	8	sipho	phageSet248	8	sipho	phageSet248	TRUE	TRUE	TRUE
FastViromeExplorer-final-sorted-abundance.tsv	MG592391.1	MG592661.1	100k_100bp	65274	FALSE	95008	0.687037	8	sipho	phageSet248	8	sipho	phageSet248	TRUE	TRUE	TRUE
FastViromeExplorer-final-sorted-abundance.tsv	MG592392.1	MG592392.1	100k_100bp	94926	TRUE	94926	1	43	myo	phageSet248	43	myo	phageSet248	TRUE	TRUE	TRUE
FastViromeExplorer-final-sorted-abundance.tsv	MG592392.1	MG592401.1	100k_100bp	31231	FALSE	94926	0.329004	43	myo	phageSet248	43	myo	phageSet248	TRUE	TRUE	TRUE
FastViromeExplorer-final-sorted-abundance.tsv	MG592392.1	MG592414.1	100k_100bp	38552	FALSE	94926	0.406127	43	myo	phageSet248	43	myo	phageSet248	TRUE	TRUE	TRUE
FastViromeExplorer-final-sorted-abundance.tsv	MG592392.1	MG592451.1	100k_100bp	31228	FALSE	94926	0.328972	43	myo	phageSet248	43	myo	phageSet248	TRUE	TRUE	TRUE
FastViromeExplorer-final-sorted-abundance.tsv	MG592392.1	MG592461.1	100k_100bp	24522	FALSE	94926	0.258328	43	myo	phageSet248	43	myo	phageSet248	TRUE	TRUE	TRUE
FastViromeExplorer-final-sorted-abundance.tsv	MG592392.1	MG592467.1	100k_100bp	31231	FALSE	94926	0.329004	43	myo	phageSet248	43	myo	phageSet248	TRUE	TRUE	TRUE
FastViromeExplorer-final-sorted-abundance.tsv	MG592392.1	MG592468.1	100k_100bp	31231	FALSE	94926	0.329004	43	myo	phageSet248	43	myo	phageSet248	TRUE	TRUE	TRUE
FastViromeExplorer-final-sorted-abundance.tsv	MG592392.1	MG592472.1	100k_100bp	22204	FALSE	94926	0.233909	43	myo	phageSet248	43	myo	phageSet248	TRUE	TRUE	TRUE
FastViromeExplorer-final-sorted-abundance.tsv	MG592392.1	MG592499.1	100k_100bp	28165	FALSE	94926	0.296705	43	myo	phageSet248	43	myo	phageSet248	TRUE	TRUE	TRUE
FastViromeExplorer-final-sorted-abundance.tsv	MG592392.1	MG592526.1	100k_100bp	22477	FALSE	94926	0.236784	43	myo	phageSet248	43	myo	phageSet248	TRUE	TRUE	TRUE
FastViromeExplorer-final-sorted-abundance.tsv	MG592392.1	MG592531.1	100k_100bp	25005	FALSE	94926	0.263416	43	myo	phageSet248	43	myo	phageSet248	TRUE	TRUE	TRUE
FastViromeExplorer-final-sorted-abundance.tsv	MG592392.1	MG592541.1	100k_100bp	25715	FALSE	94926	0.270895	43	myo	phageSet248	43	myo	phageSet248	TRUE	TRUE	TRUE
FastViromeExplorer-final-sorted-abundance.tsv	MG592392.1	MG592542.1	100k_100bp	22778	FALSE	94926	0.239955	43	myo	phageSet248	43	myo	phageSet248	TRUE	TRUE	TRUE
FastViromeExplorer-final-sorted-abundance.tsv	MG592392.1	MG592547.1	100k_100bp	26712	FALSE	94926	0.281398	43	myo	phageSet248	43	myo	phageSet248	TRUE	TRUE	TRUE
FastViromeExplorer-final-sorted-abundance.tsv	MG592392.1	MG592561.1	100k_100bp	18618	FALSE	94926	0.196132	43	myo	phageSet248	43	myo	phageSet248	TRUE	TRUE	TRUE
FastViromeExplorer-final-sorted-abundance.tsv	MG592392.1	MG592572.1	100k_100bp	24146	FALSE	94926	0.254367	43	myo	phageSet248	43	myo	phageSet248	TRUE	TRUE	TRUE
FastViromeExplorer-final-sorted-abundance.tsv	MG592392.1	MG592590.1	100k_100bp	28348	FALSE	94926	0.298633	43	myo	phageSet248	43	myo	phageSet248	TRUE	TRUE	TRUE
FastViromeExplorer-final-sorted-abundance.tsv	MG592392.1	MG592592.1	100k_100bp	24312	FALSE	94926	0.256115	43	myo	phageSet248	43	myo	phageSet248	TRUE	TRUE	TRUE
FastViromeExplorer-final-sorted-abundance.tsv	MG592392.1	MG592611.1	100k_100bp	22429	FALSE	94926	0.236279	43	myo	phageSet248	43	myo	phageSet248	TRUE	TRUE	TRUE
FastViromeExplorer-final-sorted-abundance.tsv	MG592393.1	MG592393.1	100k_100bp	94903	TRUE	94903	1	30	myo	phageSet248	30	myo	phageSet248	TRUE	TRUE	TRUE
FastViromeExplorer-final-sorted-abundance.tsv	MG592393.1	MG592477.1	100k_100bp	52425	FALSE	94903	0.552406	30	myo	phageSet248	30	myo	phageSet248	TRUE	TRUE	TRUE
FastViromeExplorer-final-sorted-abundance.tsv	MG592393.1	MG592478.1	100k_100bp	51466	FALSE	94903	0.542301	30	myo	phageSet248	30	myo	phageSet248	TRUE	TRUE	TRUE
FastViromeExplorer-final-sorted-abundance.tsv	MG592393.1	MG592518.1	100k_100bp	52403	FALSE	94903	0.552174	30	myo	phageSet248	30	myo	phageSet248	TRUE	TRUE	TRUE
FastViromeExplorer-final-sorted-abundance.tsv	MG592393.1	MG592540.1	100k_100bp	52189	FALSE	94903	0.549919	30	myo	phageSet248	30	myo	phageSet248	TRUE	TRUE	TRUE
FastViromeExplorer-final-sorted-abundance.tsv	MG592393.1	MG592552.1	100k_100bp	51995	FALSE	94903	0.547875	30	myo	phageSet248	30	myo	phageSet248	TRUE	TRUE	TRUE
FastViromeExplorer-final-sorted-abundance.tsv	MG592393.1	MG592569.1	100k_100bp	48920	FALSE	94903	0.515474	30	myo	phageSet248	30	myo	phageSet248	TRUE	TRUE	TRUE
FastViromeExplorer-final-sorted-abundance.tsv	MG592393.1	MG592608.1	100k_100bp	51141	FALSE	94903	0.538877	30	myo	phageSet248	30	myo	phageSet248	TRUE	TRUE	TRUE
FastViromeExplorer-final-sorted-abundance.tsv	MG592393.1	MG592614.1	100k_100bp	52764	FALSE	94903	0.555978	30	myo	phageSet248	30	myo	phageSet248	TRUE	TRUE	TRUE
FastViromeExplorer-final-sorted-abundance.tsv	MG592393.1	MG592622.1	100k_100bp	48694	FALSE	94903	0.513092	30	myo	phageSet248	30	myo	phageSet248	TRUE	TRUE	TRUE
FastViromeExplorer-final-sorted-abundance.tsv	MG592393.1	MG592627.1	100k_100bp	52476	FALSE	94903	0.552944	30	myo	phageSet248	30	myo	phageSet248	TRUE	TRUE	TRUE
FastViromeExplorer-final-sorted-abundance.tsv	MG592393.1	MG592641.1	100k_100bp	48847	FALSE	94903	0.514704	30	myo	phageSet248	30	myo	phageSet248	TRUE	TRUE	TRUE
FastViromeExplorer-final-sorted-abundance.tsv	MG592393.1	MG592647.1	100k_100bp	49486	FALSE	94903	0.521438	30	myo	phageSet248	30	myo	phageSet248	TRUE	TRUE	TRUE
FastViromeExplorer-final-sorted-abundance.tsv	MG592393.1	MG592656.1	100k_100bp	54346	FALSE	94903	0.572648	30	myo	phageSet248	30	myo	phageSet248	TRUE	TRUE	TRUE
FastViromeExplorer-final-sorted-abundance.tsv	MG592394.1	MG592394.1	100k_100bp	94887	TRUE	94887	1	17	auto	phageSet248	17	auto	phageSet248	TRUE	TRUE	TRUE
FastViromeExplorer-final-sorted-abundance.tsv	MG592394.1	MG592396.1	100k_100bp	94857	FALSE	94887	0.999684	17	auto	phageSet248	17	auto	phageSet248	TRUE	TRUE	TRUE
FastViromeExplorer-final-sorted-abundance.tsv	MG592394.1	MG592424.1	100k_100bp	94883	FALSE	94887	0.999958	17	auto	phageSet248	17	auto	phageSet248	TRUE	TRUE	TRUE
FastViromeExplorer-final-sorted-abundance.tsv	MG592394.1	MG592440.1	100k_100bp	94884	FALSE	94887	0.999968	17	auto	phageSet248	17	auto	phageSet248	TRUE	TRUE	TRUE
FastViromeExplorer-final-sorted-abundance.tsv	MG592394.1	MG592446.1	100k_100bp	94880	FALSE	94887	0.999926	17	auto	phageSet248	17	auto	phageSet248	TRUE	TRUE	TRUE
FastViromeExplorer-final-sorted-abundance.tsv	MG592394.1	MG592500.1	100k_100bp	94871	FALSE	94887	0.999831	17	auto	phageSet248	17	auto	phageSet248	TRUE	TRUE	TRUE
FastViromeExplorer-final-sorted-abundance.tsv	MG592394.1	MG592663.1	100k_100bp	94877	FALSE	94887	0.999895	17	auto	phageSet248	17	auto	phageSet248	TRUE	TRUE	TRUE
FastViromeExplorer-final-sorted-abundance.tsv	MG592395.1	MG592395.1	100k_100bp	95010	TRUE	95010	1	6	myo	phageSet248	6	myo	phageSet248	TRUE	TRUE	TRUE
FastViromeExplorer-final-sorted-abundance.tsv	MG592396.1	MG592394.1	100k_100bp	95039	FALSE	95058	0.9998	17	auto	phageSet248	17	auto	phageSet248	TRUE	TRUE	TRUE
FastViromeExplorer-final-sorted-abundance.tsv	MG592396.1	MG592396.1	100k_100bp	95058	TRUE	95058	1	17	auto	phageSet248	17	auto	phageSet248	TRUE	TRUE	TRUE
FastViromeExplorer-final-sorted-abundance.tsv	MG592396.1	MG592424.1	100k_100bp	95038	FALSE	95058	0.99979	17	auto	phageSet248	17	auto	phageSet248	TRUE	TRUE	TRUE
FastViromeExplorer-final-sorted-abundance.tsv	MG592396.1	MG592440.1	100k_100bp	95042	FALSE	95058	0.999832	17	auto	phageSet248	17	auto	phageSet248	TRUE	TRUE	TRUE
FastViromeExplorer-final-sorted-abundance.tsv	MG592396.1	MG592446.1	100k_100bp	95038	FALSE	95058	0.99979	17	auto	phageSet248	17	auto	phageSet248	TRUE	TRUE	TRUE
FastViromeExplorer-final-sorted-abundance.tsv	MG592396.1	MG592500.1	100k_100bp	95019	FALSE	95058	0.99959	17	auto	phageSet248	17	auto	phageSet248	TRUE	TRUE	TRUE
FastViromeExplorer-final-sorted-abundance.tsv	MG592396.1	MG592663.1	100k_100bp	95035	FALSE	95058	0.999758	17	auto	phageSet248	17	auto	phageSet248	TRUE	TRUE	TRUE
FastViromeExplorer-final-sorted-abundance.tsv	MG592397.1	MG592397.1	100k_100bp	95000	TRUE	95000	1	48	sipho	phageSet248	48	sipho	phageSet248	TRUE	TRUE	TRUE
FastViromeExplorer-final-sorted-abundance.tsv	MG592397.1	MG592406.1	100k_100bp	39552	FALSE	95000	0.416337	48	sipho	phageSet248	48	sipho	phageSet248	TRUE	TRUE	TRUE
FastViromeExplorer-final-sorted-abundance.tsv	MG592397.1	MG592407.1	100k_100bp	40469	FALSE	95000	0.425989	48	sipho	phageSet248	48	sipho	phageSet248	TRUE	TRUE	TRUE
FastViromeExplorer-final-sorted-abundance.tsv	MG592397.1	MG592408.1	100k_100bp	38507	FALSE	95000	0.405337	48	sipho	phageSet248	48	sipho	phageSet248	TRUE	TRUE	TRUE
FastViromeExplorer-final-sorted-abundance.tsv	MG592397.1	MG592411.1	100k_100bp	25197	FALSE	95000	0.265232	48	sipho	phageSet248	48	sipho	phageSet248	TRUE	TRUE	TRUE
FastViromeExplorer-final-sorted-abundance.tsv	MG592397.1	MG592416.1	100k_100bp	32868	FALSE	95000	0.345979	48	sipho	phageSet248	48	sipho	phageSet248	TRUE	TRUE	TRUE
FastViromeExplorer-final-sorted-abundance.tsv	MG592397.1	MG592417.1	100k_100bp	44401	FALSE	95000	0.467379	48	sipho	phageSet248	48	sipho	phageSet248	TRUE	TRUE	TRUE
FastViromeExplorer-final-sorted-abundance.tsv	MG592397.1	MG592428.1	100k_100bp	33282	FALSE	95000	0.350337	48	sipho	phageSet248	48	sipho	phageSet248	TRUE	TRUE	TRUE
FastViromeExplorer-final-sorted-abundance.tsv	MG592397.1	MG592463.1	100k_100bp	38986	FALSE	95000	0.410379	48	sipho	phageSet248	48	sipho	phageSet248	TRUE	TRUE	TRUE
FastViromeExplorer-final-sorted-abundance.tsv	MG592397.1	MG592464.1	100k_100bp	95000	FALSE	95000	1	48	sipho	phageSet248	48	sipho	phageSet248	TRUE	TRUE	TRUE
FastViromeExplorer-final-sorted-abundance.tsv	MG592397.1	MG592471.1	100k_100bp	94999	FALSE	95000	0.999989	48	sipho	phageSet248	48	sipho	phageSet248	TRUE	TRUE	TRUE
FastViromeExplorer-final-sorted-abundance.tsv	MG592397.1	MG592475.1	100k_100bp	31641	FALSE	95000	0.333063	48	sipho	phageSet248	48	sipho	phageSet248	TRUE	TRUE	TRUE
FastViromeExplorer-final-sorted-abundance.tsv	MG592397.1	MG592476.1	100k_100bp	43476	FALSE	95000	0.457642	48	sipho	phageSet248	48	sipho	phageSet248	TRUE	TRUE	TRUE
FastViromeExplorer-final-sorted-abundance.tsv	MG592397.1	MG592492.1	100k_100bp	76801	FALSE	95000	0.808432	48	sipho	phageSet248	48	sipho	phageSet248	TRUE	TRUE	TRUE
FastViromeExplorer-final-sorted-abundance.tsv	MG592397.1	MG592528.1	100k_100bp	81893	FALSE	95000	0.862032	48	sipho	phageSet248	48	sipho	phageSet248	TRUE	TRUE	TRUE
FastViromeExplorer-final-sorted-abundance.tsv	MG592397.1	MG592538.1	100k_100bp	29225	FALSE	95000	0.307632	48	sipho	phageSet248	48	sipho	phageSet248	TRUE	TRUE	TRUE
FastViromeExplorer-final-sorted-abundance.tsv	MG592397.1	MG592563.1	100k_100bp	24919	FALSE	95000	0.262305	48	sipho	phageSet248	48	sipho	phageSet248	TRUE	TRUE	TRUE
FastViromeExplorer-final-sorted-abundance.tsv	MG592397.1	MG592564.1	100k_100bp	34541	FALSE	95000	0.363589	48	sipho	phageSet248	48	sipho	phageSet248	TRUE	TRUE	TRUE
FastViromeExplorer-final-sorted-abundance.tsv	MG592397.1	MG592565.1	100k_100bp	25455	FALSE	95000	0.267947	48	sipho	phageSet248	48	sipho	phageSet248	TRUE	TRUE	TRUE
FastViromeExplorer-final-sorted-abundance.tsv	MG592397.1	MG592571.1	100k_100bp	25197	FALSE	95000	0.265232	48	sipho	phageSet248	48	sipho	phageSet248	TRUE	TRUE	TRUE
FastViromeExplorer-final-sorted-abundance.tsv	MG592397.1	MG592601.1	100k_100bp	86317	FALSE	95000	0.9086	48	sipho	phageSet248	48	sipho	phageSet248	TRUE	TRUE	TRUE
FastViromeExplorer-final-sorted-abundance.tsv	MG592397.1	MG592617.1	100k_100bp	23368	FALSE	95000	0.245979	48	sipho	phageSet248	48	sipho	phageSet248	TRUE	TRUE	TRUE
FastViromeExplorer-final-sorted-abundance.tsv	MG592397.1	MG592618.1	100k_100bp	27393	FALSE	95000	0.288347	48	sipho	phageSet248	48	sipho	phageSet248	TRUE	TRUE	TRUE
FastViromeExplorer-final-sorted-abundance.tsv	MG592397.1	MG592632.1	100k_100bp	25455	FALSE	95000	0.267947	48	sipho	phageSet248	48	sipho	phageSet248	TRUE	TRUE	TRUE
FastViromeExplorer-final-sorted-abundance.tsv	MG592397.1	MG592633.1	100k_100bp	25184	FALSE	95000	0.265095	48	sipho	phageSet248	48	sipho	phageSet248	TRUE	TRUE	TRUE
FastViromeExplorer-final-sorted-abundance.tsv	MG592397.1	MG592635.1	100k_100bp	34541	FALSE	95000	0.363589	48	sipho	phageSet248	48	sipho	phageSet248	TRUE	TRUE	TRUE
FastViromeExplorer-final-sorted-abundance.tsv	MG592397.1	MG592636.1	100k_100bp	25238	FALSE	95000	0.265663	48	sipho	phageSet248	48	sipho	phageSet248	TRUE	TRUE	TRUE
FastViromeExplorer-final-sorted-abundance.tsv	MG592397.1	MG592638.1	100k_100bp	25210	FALSE	95000	0.265368	48	sipho	phageSet248	48	sipho	phageSet248	TRUE	TRUE	TRUE
FastViromeExplorer-final-sorted-abundance.tsv	MG592397.1	MG592640.1	100k_100bp	25197	FALSE	95000	0.265232	48	sipho	phageSet248	48	sipho	phageSet248	TRUE	TRUE	TRUE
FastViromeExplorer-final-sorted-abundance.tsv	MG592397.1	MG592642.1	100k_100bp	25273	FALSE	95000	0.266032	48	sipho	phageSet248	48	sipho	phageSet248	TRUE	TRUE	TRUE
FastViromeExplorer-final-sorted-abundance.tsv	MG592397.1	MG592645.1	100k_100bp	25210	FALSE	95000	0.265368	48	sipho	phageSet248	48	sipho	phageSet248	TRUE	TRUE	TRUE
FastViromeExplorer-final-sorted-abundance.tsv	MG592397.1	MG592648.1	100k_100bp	25197	FALSE	95000	0.265232	48	sipho	phageSet248	48	sipho	phageSet248	TRUE	TRUE	TRUE
FastViromeExplorer-final-sorted-abundance.tsv	MG592397.1	MG592649.1	100k_100bp	25197	FALSE	95000	0.265232	48	sipho	phageSet248	48	sipho	phageSet248	TRUE	TRUE	TRUE
FastViromeExplorer-final-sorted-abundance.tsv	MG592397.1	MG592650.1	100k_100bp	24919	FALSE	95000	0.262305	48	sipho	phageSet248	48	sipho	phageSet248	TRUE	TRUE	TRUE
FastViromeExplorer-final-sorted-abundance.tsv	MG592397.1	MG592651.1	100k_100bp	33525	FALSE	95000	0.352895	48	sipho	phageSet248	48	sipho	phageSet248	TRUE	TRUE	TRUE
FastViromeExplorer-final-sorted-abundance.tsv	MG592397.1	MG592655.1	100k_100bp	36095	FALSE	95000	0.379947	48	sipho	phageSet248	48	sipho	phageSet248	TRUE	TRUE	TRUE
FastViromeExplorer-final-sorted-abundance.tsv	MG592398.1	MG592398.1	100k_100bp	94686	TRUE	94686	1	39	sipho	phageSet248	39	sipho	phageSet248	TRUE	TRUE	TRUE
FastViromeExplorer-final-sorted-abundance.tsv	MG592398.1	MG592496.1	100k_100bp	45755	FALSE	94686	0.483229	39	sipho	phageSet248	39	sipho	phageSet248	TRUE	TRUE	TRUE
FastViromeExplorer-final-sorted-abundance.tsv	MG592398.1	MG592584.1	100k_100bp	76043	FALSE	94686	0.803107	39	sipho	phageSet248	39	sipho	phageSet248	TRUE	TRUE	TRUE
FastViromeExplorer-final-sorted-abundance.tsv	MG592398.1	MG592612.1	100k_100bp	41699	FALSE	94686	0.440392	39	sipho	phageSet248	39	sipho	phageSet248	TRUE	TRUE	TRUE
FastViromeExplorer-final-sorted-abundance.tsv	MG592399.1	MG592399.1	100k_100bp	94985	TRUE	94985	1	36	podo	phageSet248	36	podo	phageSet248	TRUE	TRUE	TRUE
FastViromeExplorer-final-sorted-abundance.tsv	MG592399.1	MG592418.1	100k_100bp	71250	FALSE	94985	0.750118	36	podo	phageSet248	36	podo	phageSet248	TRUE	TRUE	TRUE
FastViromeExplorer-final-sorted-abundance.tsv	MG592399.1	MG592511.1	100k_100bp	68963	FALSE	94985	0.726041	36	podo	phageSet248	36	podo	phageSet248	TRUE	TRUE	TRUE
FastViromeExplorer-final-sorted-abundance.tsv	MG592399.1	MG592579.1	100k_100bp	69928	FALSE	94985	0.7362	36	podo	phageSet248	36	podo	phageSet248	TRUE	TRUE	TRUE
FastViromeExplorer-final-sorted-abundance.tsv	MG592400.1	MG592400.1	100k_100bp	95038	TRUE	95038	1	14	myo	phageSet248	14	myo	phageSet248	TRUE	TRUE	TRUE
FastViromeExplorer-final-sorted-abundance.tsv	MG592400.1	MG592422.1	100k_100bp	54319	FALSE	95038	0.57155	14	myo	phageSet248	14	myo	phageSet248	TRUE	TRUE	TRUE
FastViromeExplorer-final-sorted-abundance.tsv	MG592400.1	MG592425.1	100k_100bp	57993	FALSE	95038	0.610209	14	myo	phageSet248	14	myo	phageSet248	TRUE	TRUE	TRUE
FastViromeExplorer-final-sorted-abundance.tsv	MG592400.1	MG592434.1	100k_100bp	15214	FALSE	95038	0.160083	14	myo	phageSet248	14	myo	phageSet248	TRUE	TRUE	TRUE
FastViromeExplorer-final-sorted-abundance.tsv	MG592400.1	MG592448.1	100k_100bp	88304	FALSE	95038	0.929144	14	myo	phageSet248	14	myo	phageSet248	TRUE	TRUE	TRUE
FastViromeExplorer-final-sorted-abundance.tsv	MG592400.1	MG592486.1	100k_100bp	58994	FALSE	95038	0.620741	14	myo	phageSet248	14	myo	phageSet248	TRUE	TRUE	TRUE
FastViromeExplorer-final-sorted-abundance.tsv	MG592401.1	MG592392.1	100k_100bp	30832	FALSE	94858	0.325033	43	myo	phageSet248	43	myo	phageSet248	TRUE	TRUE	TRUE
FastViromeExplorer-final-sorted-abundance.tsv	MG592401.1	MG592401.1	100k_100bp	94858	TRUE	94858	1	43	myo	phageSet248	43	myo	phageSet248	TRUE	TRUE	TRUE
FastViromeExplorer-final-sorted-abundance.tsv	MG592401.1	MG592414.1	100k_100bp	21399	FALSE	94858	0.22559	43	myo	phageSet248	43	myo	phageSet248	TRUE	TRUE	TRUE
FastViromeExplorer-final-sorted-abundance.tsv	MG592401.1	MG592451.1	100k_100bp	94856	FALSE	94858	0.999979	43	myo	phageSet248	43	myo	phageSet248	TRUE	TRUE	TRUE
FastViromeExplorer-final-sorted-abundance.tsv	MG592401.1	MG592461.1	100k_100bp	18440	FALSE	94858	0.194396	43	myo	phageSet248	43	myo	phageSet248	TRUE	TRUE	TRUE
FastViromeExplorer-final-sorted-abundance.tsv	MG592401.1	MG592467.1	100k_100bp	94858	FALSE	94858	1	43	myo	phageSet248	43	myo	phageSet248	TRUE	TRUE	TRUE
FastViromeExplorer-final-sorted-abundance.tsv	MG592401.1	MG592468.1	100k_100bp	94858	FALSE	94858	1	43	myo	phageSet248	43	myo	phageSet248	TRUE	TRUE	TRUE
FastViromeExplorer-final-sorted-abundance.tsv	MG592401.1	MG592472.1	100k_100bp	18061	FALSE	94858	0.1904	43	myo	phageSet248	43	myo	phageSet248	TRUE	TRUE	TRUE
FastViromeExplorer-final-sorted-abundance.tsv	MG592401.1	MG592499.1	100k_100bp	23744	FALSE	94858	0.250311	43	myo	phageSet248	43	myo	phageSet248	TRUE	TRUE	TRUE
FastViromeExplorer-final-sorted-abundance.tsv	MG592401.1	MG592526.1	100k_100bp	18091	FALSE	94858	0.190717	43	myo	phageSet248	43	myo	phageSet248	TRUE	TRUE	TRUE
FastViromeExplorer-final-sorted-abundance.tsv	MG592401.1	MG592531.1	100k_100bp	25171	FALSE	94858	0.265355	43	myo	phageSet248	43	myo	phageSet248	TRUE	TRUE	TRUE
FastViromeExplorer-final-sorted-abundance.tsv	MG592401.1	MG592541.1	100k_100bp	24421	FALSE	94858	0.257448	43	myo	phageSet248	43	myo	phageSet248	TRUE	TRUE	TRUE
FastViromeExplorer-final-sorted-abundance.tsv	MG592401.1	MG592542.1	100k_100bp	18791	FALSE	94858	0.198096	43	myo	phageSet248	43	myo	phageSet248	TRUE	TRUE	TRUE
FastViromeExplorer-final-sorted-abundance.tsv	MG592401.1	MG592547.1	100k_100bp	22200	FALSE	94858	0.234034	43	myo	phageSet248	43	myo	phageSet248	TRUE	TRUE	TRUE
FastViromeExplorer-final-sorted-abundance.tsv	MG592401.1	MG592561.1	100k_100bp	17858	FALSE	94858	0.18826	43	myo	phageSet248	43	myo	phageSet248	TRUE	TRUE	TRUE
FastViromeExplorer-final-sorted-abundance.tsv	MG592401.1	MG592572.1	100k_100bp	19744	FALSE	94858	0.208143	43	myo	phageSet248	43	myo	phageSet248	TRUE	TRUE	TRUE
FastViromeExplorer-final-sorted-abundance.tsv	MG592401.1	MG592590.1	100k_100bp	24951	FALSE	94858	0.263035	43	myo	phageSet248	43	myo	phageSet248	TRUE	TRUE	TRUE
FastViromeExplorer-final-sorted-abundance.tsv	MG592401.1	MG592592.1	100k_100bp	20912	FALSE	94858	0.220456	43	myo	phageSet248	43	myo	phageSet248	TRUE	TRUE	TRUE
FastViromeExplorer-final-sorted-abundance.tsv	MG592401.1	MG592611.1	100k_100bp	19837	FALSE	94858	0.209123	43	myo	phageSet248	43	myo	phageSet248	TRUE	TRUE	TRUE
FastViromeExplorer-final-sorted-abundance.tsv	MG592402.1	MG592402.1	100k_100bp	94908	TRUE	94908	1	17	auto	phageSet248	17	auto	phageSet248	TRUE	TRUE	TRUE
FastViromeExplorer-final-sorted-abundance.tsv	MG592402.1	MG592426.1	100k_100bp	11731	FALSE	94908	0.123604	17	auto	phageSet248	17	auto	phageSet248	TRUE	TRUE	TRUE
FastViromeExplorer-final-sorted-abundance.tsv	MG592402.1	MG592437.1	100k_100bp	12357	FALSE	94908	0.1302	17	auto	phageSet248	17	auto	phageSet248	TRUE	TRUE	TRUE
FastViromeExplorer-final-sorted-abundance.tsv	MG592402.1	MG592469.1	100k_100bp	12180	FALSE	94908	0.128335	17	auto	phageSet248	17	auto	phageSet248	TRUE	TRUE	TRUE
FastViromeExplorer-final-sorted-abundance.tsv	MG592403.1	MG592403.1	100k_100bp	94993	TRUE	94993	1	26	podo	phageSet248	26	podo	phageSet248	TRUE	TRUE	TRUE
FastViromeExplorer-final-sorted-abundance.tsv	MG592403.1	MG592551.1	100k_100bp	51022	FALSE	94993	0.537113	26	podo	phageSet248	26	podo	phageSet248	TRUE	TRUE	TRUE
FastViromeExplorer-final-sorted-abundance.tsv	MG592406.1	MG592397.1	100k_100bp	37071	FALSE	94874	0.390739	48	sipho	phageSet248	48	sipho	phageSet248	TRUE	TRUE	TRUE
FastViromeExplorer-final-sorted-abundance.tsv	MG592406.1	MG592406.1	100k_100bp	94874	TRUE	94874	1	48	sipho	phageSet248	48	sipho	phageSet248	TRUE	TRUE	TRUE
FastViromeExplorer-final-sorted-abundance.tsv	MG592406.1	MG592407.1	100k_100bp	33320	FALSE	94874	0.351203	48	sipho	phageSet248	48	sipho	phageSet248	TRUE	TRUE	TRUE
FastViromeExplorer-final-sorted-abundance.tsv	MG592406.1	MG592408.1	100k_100bp	29748	FALSE	94874	0.313553	48	sipho	phageSet248	48	sipho	phageSet248	TRUE	TRUE	TRUE
FastViromeExplorer-final-sorted-abundance.tsv	MG592406.1	MG592411.1	100k_100bp	19108	FALSE	94874	0.201404	48	sipho	phageSet248	48	sipho	phageSet248	TRUE	TRUE	TRUE
FastViromeExplorer-final-sorted-abundance.tsv	MG592406.1	MG592416.1	100k_100bp	29639	FALSE	94874	0.312404	48	sipho	phageSet248	48	sipho	phageSet248	TRUE	TRUE	TRUE
FastViromeExplorer-final-sorted-abundance.tsv	MG592406.1	MG592417.1	100k_100bp	36459	FALSE	94874	0.384289	48	sipho	phageSet248	48	sipho	phageSet248	TRUE	TRUE	TRUE
FastViromeExplorer-final-sorted-abundance.tsv	MG592406.1	MG592428.1	100k_100bp	32574	FALSE	94874	0.34334	48	sipho	phageSet248	48	sipho	phageSet248	TRUE	TRUE	TRUE
FastViromeExplorer-final-sorted-abundance.tsv	MG592406.1	MG592463.1	100k_100bp	30914	FALSE	94874	0.325843	48	sipho	phageSet248	48	sipho	phageSet248	TRUE	TRUE	TRUE
FastViromeExplorer-final-sorted-abundance.tsv	MG592406.1	MG592464.1	100k_100bp	37071	FALSE	94874	0.390739	48	sipho	phageSet248	48	sipho	phageSet248	TRUE	TRUE	TRUE
FastViromeExplorer-final-sorted-abundance.tsv	MG592406.1	MG592471.1	100k_100bp	37071	FALSE	94874	0.390739	48	sipho	phageSet248	48	sipho	phageSet248	TRUE	TRUE	TRUE
FastViromeExplorer-final-sorted-abundance.tsv	MG592406.1	MG592475.1	100k_100bp	28871	FALSE	94874	0.304309	48	sipho	phageSet248	48	sipho	phageSet248	TRUE	TRUE	TRUE
FastViromeExplorer-final-sorted-abundance.tsv	MG592406.1	MG592476.1	100k_100bp	29388	FALSE	94874	0.309758	48	sipho	phageSet248	48	sipho	phageSet248	TRUE	TRUE	TRUE
FastViromeExplorer-final-sorted-abundance.tsv	MG592406.1	MG592492.1	100k_100bp	33221	FALSE	94874	0.350159	48	sipho	phageSet248	48	sipho	phageSet248	TRUE	TRUE	TRUE
FastViromeExplorer-final-sorted-abundance.tsv	MG592406.1	MG592528.1	100k_100bp	35439	FALSE	94874	0.373538	48	sipho	phageSet248	48	sipho	phageSet248	TRUE	TRUE	TRUE
FastViromeExplorer-final-sorted-abundance.tsv	MG592406.1	MG592538.1	100k_100bp	20186	FALSE	94874	0.212766	48	sipho	phageSet248	48	sipho	phageSet248	TRUE	TRUE	TRUE
FastViromeExplorer-final-sorted-abundance.tsv	MG592406.1	MG592563.1	100k_100bp	18810	FALSE	94874	0.198263	48	sipho	phageSet248	48	sipho	phageSet248	TRUE	TRUE	TRUE
FastViromeExplorer-final-sorted-abundance.tsv	MG592406.1	MG592564.1	100k_100bp	22684	FALSE	94874	0.239096	48	sipho	phageSet248	48	sipho	phageSet248	TRUE	TRUE	TRUE
FastViromeExplorer-final-sorted-abundance.tsv	MG592406.1	MG592565.1	100k_100bp	18919	FALSE	94874	0.199412	48	sipho	phageSet248	48	sipho	phageSet248	TRUE	TRUE	TRUE
FastViromeExplorer-final-sorted-abundance.tsv	MG592406.1	MG592571.1	100k_100bp	19108	FALSE	94874	0.201404	48	sipho	phageSet248	48	sipho	phageSet248	TRUE	TRUE	TRUE
FastViromeExplorer-final-sorted-abundance.tsv	MG592406.1	MG592601.1	100k_100bp	34457	FALSE	94874	0.363187	48	sipho	phageSet248	48	sipho	phageSet248	TRUE	TRUE	TRUE
FastViromeExplorer-final-sorted-abundance.tsv	MG592406.1	MG592617.1	100k_100bp	19338	FALSE	94874	0.203828	48	sipho	phageSet248	48	sipho	phageSet248	TRUE	TRUE	TRUE
FastViromeExplorer-final-sorted-abundance.tsv	MG592406.1	MG592618.1	100k_100bp	25050	FALSE	94874	0.264034	48	sipho	phageSet248	48	sipho	phageSet248	TRUE	TRUE	TRUE
FastViromeExplorer-final-sorted-abundance.tsv	MG592406.1	MG592632.1	100k_100bp	18919	FALSE	94874	0.199412	48	sipho	phageSet248	48	sipho	phageSet248	TRUE	TRUE	TRUE
FastViromeExplorer-final-sorted-abundance.tsv	MG592406.1	MG592633.1	100k_100bp	19359	FALSE	94874	0.20405	48	sipho	phageSet248	48	sipho	phageSet248	TRUE	TRUE	TRUE
FastViromeExplorer-final-sorted-abundance.tsv	MG592406.1	MG592635.1	100k_100bp	22684	FALSE	94874	0.239096	48	sipho	phageSet248	48	sipho	phageSet248	TRUE	TRUE	TRUE
FastViromeExplorer-final-sorted-abundance.tsv	MG592406.1	MG592636.1	100k_100bp	19022	FALSE	94874	0.200498	48	sipho	phageSet248	48	sipho	phageSet248	TRUE	TRUE	TRUE
FastViromeExplorer-final-sorted-abundance.tsv	MG592406.1	MG592638.1	100k_100bp	19141	FALSE	94874	0.201752	48	sipho	phageSet248	48	sipho	phageSet248	TRUE	TRUE	TRUE
FastViromeExplorer-final-sorted-abundance.tsv	MG592406.1	MG592640.1	100k_100bp	19108	FALSE	94874	0.201404	48	sipho	phageSet248	48	sipho	phageSet248	TRUE	TRUE	TRUE
FastViromeExplorer-final-sorted-abundance.tsv	MG592406.1	MG592642.1	100k_100bp	18704	FALSE	94874	0.197146	48	sipho	phageSet248	48	sipho	phageSet248	TRUE	TRUE	TRUE
FastViromeExplorer-final-sorted-abundance.tsv	MG592406.1	MG592645.1	100k_100bp	19141	FALSE	94874	0.201752	48	sipho	phageSet248	48	sipho	phageSet248	TRUE	TRUE	TRUE
FastViromeExplorer-final-sorted-abundance.tsv	MG592406.1	MG592648.1	100k_100bp	19108	FALSE	94874	0.201404	48	sipho	phageSet248	48	sipho	phageSet248	TRUE	TRUE	TRUE
FastViromeExplorer-final-sorted-abundance.tsv	MG592406.1	MG592649.1	100k_100bp	19108	FALSE	94874	0.201404	48	sipho	phageSet248	48	sipho	phageSet248	TRUE	TRUE	TRUE
FastViromeExplorer-final-sorted-abundance.tsv	MG592406.1	MG592650.1	100k_100bp	18794	FALSE	94874	0.198094	48	sipho	phageSet248	48	sipho	phageSet248	TRUE	TRUE	TRUE
FastViromeExplorer-final-sorted-abundance.tsv	MG592406.1	MG592651.1	100k_100bp	22874	FALSE	94874	0.241099	48	sipho	phageSet248	48	sipho	phageSet248	TRUE	TRUE	TRUE
FastViromeExplorer-final-sorted-abundance.tsv	MG592406.1	MG592655.1	100k_100bp	31739	FALSE	94874	0.334538	48	sipho	phageSet248	48	sipho	phageSet248	TRUE	TRUE	TRUE
FastViromeExplorer-final-sorted-abundance.tsv	MG592407.1	MG592397.1	100k_100bp	39921	FALSE	95081	0.419863	48	sipho	phageSet248	48	sipho	phageSet248	TRUE	TRUE	TRUE
FastViromeExplorer-final-sorted-abundance.tsv	MG592407.1	MG592406.1	100k_100bp	34312	FALSE	95081	0.360871	48	sipho	phageSet248	48	sipho	phageSet248	TRUE	TRUE	TRUE
FastViromeExplorer-final-sorted-abundance.tsv	MG592407.1	MG592407.1	100k_100bp	95081	TRUE	95081	1	48	sipho	phageSet248	48	sipho	phageSet248	TRUE	TRUE	TRUE
FastViromeExplorer-final-sorted-abundance.tsv	MG592407.1	MG592408.1	100k_100bp	35548	FALSE	95081	0.373871	48	sipho	phageSet248	48	sipho	phageSet248	TRUE	TRUE	TRUE
FastViromeExplorer-final-sorted-abundance.tsv	MG592407.1	MG592411.1	100k_100bp	20586	FALSE	95081	0.21651	48	sipho	phageSet248	48	sipho	phageSet248	TRUE	TRUE	TRUE
FastViromeExplorer-final-sorted-abundance.tsv	MG592407.1	MG592416.1	100k_100bp	29768	FALSE	95081	0.31308	48	sipho	phageSet248	48	sipho	phageSet248	TRUE	TRUE	TRUE
FastViromeExplorer-final-sorted-abundance.tsv	MG592407.1	MG592417.1	100k_100bp	38827	FALSE	95081	0.408357	48	sipho	phageSet248	48	sipho	phageSet248	TRUE	TRUE	TRUE
FastViromeExplorer-final-sorted-abundance.tsv	MG592407.1	MG592428.1	100k_100bp	30724	FALSE	95081	0.323135	48	sipho	phageSet248	48	sipho	phageSet248	TRUE	TRUE	TRUE
FastViromeExplorer-final-sorted-abundance.tsv	MG592407.1	MG592463.1	100k_100bp	36021	FALSE	95081	0.378845	48	sipho	phageSet248	48	sipho	phageSet248	TRUE	TRUE	TRUE
FastViromeExplorer-final-sorted-abundance.tsv	MG592407.1	MG592464.1	100k_100bp	39921	FALSE	95081	0.419863	48	sipho	phageSet248	48	sipho	phageSet248	TRUE	TRUE	TRUE
FastViromeExplorer-final-sorted-abundance.tsv	MG592407.1	MG592471.1	100k_100bp	39921	FALSE	95081	0.419863	48	sipho	phageSet248	48	sipho	phageSet248	TRUE	TRUE	TRUE
FastViromeExplorer-final-sorted-abundance.tsv	MG592407.1	MG592475.1	100k_100bp	33589	FALSE	95081	0.353267	48	sipho	phageSet248	48	sipho	phageSet248	TRUE	TRUE	TRUE
FastViromeExplorer-final-sorted-abundance.tsv	MG592407.1	MG592476.1	100k_100bp	39376	FALSE	95081	0.414131	48	sipho	phageSet248	48	sipho	phageSet248	TRUE	TRUE	TRUE
FastViromeExplorer-final-sorted-abundance.tsv	MG592407.1	MG592492.1	100k_100bp	38537	FALSE	95081	0.405307	48	sipho	phageSet248	48	sipho	phageSet248	TRUE	TRUE	TRUE
FastViromeExplorer-final-sorted-abundance.tsv	MG592407.1	MG592528.1	100k_100bp	39753	FALSE	95081	0.418096	48	sipho	phageSet248	48	sipho	phageSet248	TRUE	TRUE	TRUE
FastViromeExplorer-final-sorted-abundance.tsv	MG592407.1	MG592538.1	100k_100bp	21856	FALSE	95081	0.229867	48	sipho	phageSet248	48	sipho	phageSet248	TRUE	TRUE	TRUE
FastViromeExplorer-final-sorted-abundance.tsv	MG592407.1	MG592563.1	100k_100bp	20479	FALSE	95081	0.215385	48	sipho	phageSet248	48	sipho	phageSet248	TRUE	TRUE	TRUE
FastViromeExplorer-final-sorted-abundance.tsv	MG592407.1	MG592564.1	100k_100bp	24634	FALSE	95081	0.259084	48	sipho	phageSet248	48	sipho	phageSet248	TRUE	TRUE	TRUE
FastViromeExplorer-final-sorted-abundance.tsv	MG592407.1	MG592565.1	100k_100bp	20704	FALSE	95081	0.217751	48	sipho	phageSet248	48	sipho	phageSet248	TRUE	TRUE	TRUE
FastViromeExplorer-final-sorted-abundance.tsv	MG592407.1	MG592571.1	100k_100bp	20586	FALSE	95081	0.21651	48	sipho	phageSet248	48	sipho	phageSet248	TRUE	TRUE	TRUE
FastViromeExplorer-final-sorted-abundance.tsv	MG592407.1	MG592601.1	100k_100bp	40194	FALSE	95081	0.422734	48	sipho	phageSet248	48	sipho	phageSet248	TRUE	TRUE	TRUE
FastViromeExplorer-final-sorted-abundance.tsv	MG592407.1	MG592617.1	100k_100bp	22253	FALSE	95081	0.234043	48	sipho	phageSet248	48	sipho	phageSet248	TRUE	TRUE	TRUE
FastViromeExplorer-final-sorted-abundance.tsv	MG592407.1	MG592618.1	100k_100bp	26227	FALSE	95081	0.275838	48	sipho	phageSet248	48	sipho	phageSet248	TRUE	TRUE	TRUE
FastViromeExplorer-final-sorted-abundance.tsv	MG592407.1	MG592632.1	100k_100bp	20704	FALSE	95081	0.217751	48	sipho	phageSet248	48	sipho	phageSet248	TRUE	TRUE	TRUE
FastViromeExplorer-final-sorted-abundance.tsv	MG592407.1	MG592633.1	100k_100bp	20562	FALSE	95081	0.216258	48	sipho	phageSet248	48	sipho	phageSet248	TRUE	TRUE	TRUE
FastViromeExplorer-final-sorted-abundance.tsv	MG592407.1	MG592635.1	100k_100bp	24634	FALSE	95081	0.259084	48	sipho	phageSet248	48	sipho	phageSet248	TRUE	TRUE	TRUE
FastViromeExplorer-final-sorted-abundance.tsv	MG592407.1	MG592636.1	100k_100bp	20840	FALSE	95081	0.219182	48	sipho	phageSet248	48	sipho	phageSet248	TRUE	TRUE	TRUE
FastViromeExplorer-final-sorted-abundance.tsv	MG592407.1	MG592638.1	100k_100bp	20499	FALSE	95081	0.215595	48	sipho	phageSet248	48	sipho	phageSet248	TRUE	TRUE	TRUE
FastViromeExplorer-final-sorted-abundance.tsv	MG592407.1	MG592640.1	100k_100bp	20586	FALSE	95081	0.21651	48	sipho	phageSet248	48	sipho	phageSet248	TRUE	TRUE	TRUE
FastViromeExplorer-final-sorted-abundance.tsv	MG592407.1	MG592642.1	100k_100bp	20489	FALSE	95081	0.21549	48	sipho	phageSet248	48	sipho	phageSet248	TRUE	TRUE	TRUE
FastViromeExplorer-final-sorted-abundance.tsv	MG592407.1	MG592645.1	100k_100bp	20499	FALSE	95081	0.215595	48	sipho	phageSet248	48	sipho	phageSet248	TRUE	TRUE	TRUE
FastViromeExplorer-final-sorted-abundance.tsv	MG592407.1	MG592648.1	100k_100bp	20586	FALSE	95081	0.21651	48	sipho	phageSet248	48	sipho	phageSet248	TRUE	TRUE	TRUE
FastViromeExplorer-final-sorted-abundance.tsv	MG592407.1	MG592649.1	100k_100bp	20586	FALSE	95081	0.21651	48	sipho	phageSet248	48	sipho	phageSet248	TRUE	TRUE	TRUE
FastViromeExplorer-final-sorted-abundance.tsv	MG592407.1	MG592650.1	100k_100bp	20396	FALSE	95081	0.214512	48	sipho	phageSet248	48	sipho	phageSet248	TRUE	TRUE	TRUE
FastViromeExplorer-final-sorted-abundance.tsv	MG592407.1	MG592651.1	100k_100bp	26117	FALSE	95081	0.274682	48	sipho	phageSet248	48	sipho	phageSet248	TRUE	TRUE	TRUE
FastViromeExplorer-final-sorted-abundance.tsv	MG592407.1	MG592655.1	100k_100bp	34376	FALSE	95081	0.361544	48	sipho	phageSet248	48	sipho	phageSet248	TRUE	TRUE	TRUE
FastViromeExplorer-final-sorted-abundance.tsv	MG592408.1	MG592397.1	100k_100bp	38280	FALSE	94989	0.402994	48	sipho	phageSet248	48	sipho	phageSet248	TRUE	TRUE	TRUE
FastViromeExplorer-final-sorted-abundance.tsv	MG592408.1	MG592406.1	100k_100bp	31428	FALSE	94989	0.330859	48	sipho	phageSet248	48	sipho	phageSet248	TRUE	TRUE	TRUE
FastViromeExplorer-final-sorted-abundance.tsv	MG592408.1	MG592407.1	100k_100bp	36249	FALSE	94989	0.381613	48	sipho	phageSet248	48	sipho	phageSet248	TRUE	TRUE	TRUE
FastViromeExplorer-final-sorted-abundance.tsv	MG592408.1	MG592408.1	100k_100bp	94989	TRUE	94989	1	48	sipho	phageSet248	48	sipho	phageSet248	TRUE	TRUE	TRUE
FastViromeExplorer-final-sorted-abundance.tsv	MG592408.1	MG592411.1	100k_100bp	19968	FALSE	94989	0.210214	48	sipho	phageSet248	48	sipho	phageSet248	TRUE	TRUE	TRUE
FastViromeExplorer-final-sorted-abundance.tsv	MG592408.1	MG592416.1	100k_100bp	30957	FALSE	94989	0.325901	48	sipho	phageSet248	48	sipho	phageSet248	TRUE	TRUE	TRUE
FastViromeExplorer-final-sorted-abundance.tsv	MG592408.1	MG592417.1	100k_100bp	52313	FALSE	94989	0.550727	48	sipho	phageSet248	48	sipho	phageSet248	TRUE	TRUE	TRUE
FastViromeExplorer-final-sorted-abundance.tsv	MG592408.1	MG592428.1	100k_100bp	33089	FALSE	94989	0.348346	48	sipho	phageSet248	48	sipho	phageSet248	TRUE	TRUE	TRUE
FastViromeExplorer-final-sorted-abundance.tsv	MG592408.1	MG592463.1	100k_100bp	61198	FALSE	94989	0.644264	48	sipho	phageSet248	48	sipho	phageSet248	TRUE	TRUE	TRUE
FastViromeExplorer-final-sorted-abundance.tsv	MG592408.1	MG592464.1	100k_100bp	38281	FALSE	94989	0.403005	48	sipho	phageSet248	48	sipho	phageSet248	TRUE	TRUE	TRUE
FastViromeExplorer-final-sorted-abundance.tsv	MG592408.1	MG592471.1	100k_100bp	38281	FALSE	94989	0.403005	48	sipho	phageSet248	48	sipho	phageSet248	TRUE	TRUE	TRUE
FastViromeExplorer-final-sorted-abundance.tsv	MG592408.1	MG592475.1	100k_100bp	31603	FALSE	94989	0.332702	48	sipho	phageSet248	48	sipho	phageSet248	TRUE	TRUE	TRUE
FastViromeExplorer-final-sorted-abundance.tsv	MG592408.1	MG592476.1	100k_100bp	35681	FALSE	94989	0.375633	48	sipho	phageSet248	48	sipho	phageSet248	TRUE	TRUE	TRUE
FastViromeExplorer-final-sorted-abundance.tsv	MG592408.1	MG592492.1	100k_100bp	35234	FALSE	94989	0.370927	48	sipho	phageSet248	48	sipho	phageSet248	TRUE	TRUE	TRUE
FastViromeExplorer-final-sorted-abundance.tsv	MG592408.1	MG592528.1	100k_100bp	39987	FALSE	94989	0.420965	48	sipho	phageSet248	48	sipho	phageSet248	TRUE	TRUE	TRUE
FastViromeExplorer-final-sorted-abundance.tsv	MG592408.1	MG592538.1	100k_100bp	21283	FALSE	94989	0.224058	48	sipho	phageSet248	48	sipho	phageSet248	TRUE	TRUE	TRUE
FastViromeExplorer-final-sorted-abundance.tsv	MG592408.1	MG592563.1	100k_100bp	19698	FALSE	94989	0.207371	48	sipho	phageSet248	48	sipho	phageSet248	TRUE	TRUE	TRUE
FastViromeExplorer-final-sorted-abundance.tsv	MG592408.1	MG592564.1	100k_100bp	27297	FALSE	94989	0.28737	48	sipho	phageSet248	48	sipho	phageSet248	TRUE	TRUE	TRUE
FastViromeExplorer-final-sorted-abundance.tsv	MG592408.1	MG592565.1	100k_100bp	19929	FALSE	94989	0.209803	48	sipho	phageSet248	48	sipho	phageSet248	TRUE	TRUE	TRUE
FastViromeExplorer-final-sorted-abundance.tsv	MG592408.1	MG592571.1	100k_100bp	19968	FALSE	94989	0.210214	48	sipho	phageSet248	48	sipho	phageSet248	TRUE	TRUE	TRUE
FastViromeExplorer-final-sorted-abundance.tsv	MG592408.1	MG592601.1	100k_100bp	38356	FALSE	94989	0.403794	48	sipho	phageSet248	48	sipho	phageSet248	TRUE	TRUE	TRUE
FastViromeExplorer-final-sorted-abundance.tsv	MG592408.1	MG592617.1	100k_100bp	19847	FALSE	94989	0.20894	48	sipho	phageSet248	48	sipho	phageSet248	TRUE	TRUE	TRUE
FastViromeExplorer-final-sorted-abundance.tsv	MG592408.1	MG592618.1	100k_100bp	24806	FALSE	94989	0.261146	48	sipho	phageSet248	48	sipho	phageSet248	TRUE	TRUE	TRUE
FastViromeExplorer-final-sorted-abundance.tsv	MG592408.1	MG592632.1	100k_100bp	19929	FALSE	94989	0.209803	48	sipho	phageSet248	48	sipho	phageSet248	TRUE	TRUE	TRUE
FastViromeExplorer-final-sorted-abundance.tsv	MG592408.1	MG592633.1	100k_100bp	19757	FALSE	94989	0.207993	48	sipho	phageSet248	48	sipho	phageSet248	TRUE	TRUE	TRUE
FastViromeExplorer-final-sorted-abundance.tsv	MG592408.1	MG592635.1	100k_100bp	27297	FALSE	94989	0.28737	48	sipho	phageSet248	48	sipho	phageSet248	TRUE	TRUE	TRUE
FastViromeExplorer-final-sorted-abundance.tsv	MG592408.1	MG592636.1	100k_100bp	19865	FALSE	94989	0.209129	48	sipho	phageSet248	48	sipho	phageSet248	TRUE	TRUE	TRUE
FastViromeExplorer-final-sorted-abundance.tsv	MG592408.1	MG592638.1	100k_100bp	19706	FALSE	94989	0.207456	48	sipho	phageSet248	48	sipho	phageSet248	TRUE	TRUE	TRUE
FastViromeExplorer-final-sorted-abundance.tsv	MG592408.1	MG592640.1	100k_100bp	19968	FALSE	94989	0.210214	48	sipho	phageSet248	48	sipho	phageSet248	TRUE	TRUE	TRUE
FastViromeExplorer-final-sorted-abundance.tsv	MG592408.1	MG592642.1	100k_100bp	19978	FALSE	94989	0.210319	48	sipho	phageSet248	48	sipho	phageSet248	TRUE	TRUE	TRUE
FastViromeExplorer-final-sorted-abundance.tsv	MG592408.1	MG592645.1	100k_100bp	19706	FALSE	94989	0.207456	48	sipho	phageSet248	48	sipho	phageSet248	TRUE	TRUE	TRUE
FastViromeExplorer-final-sorted-abundance.tsv	MG592408.1	MG592648.1	100k_100bp	19968	FALSE	94989	0.210214	48	sipho	phageSet248	48	sipho	phageSet248	TRUE	TRUE	TRUE
FastViromeExplorer-final-sorted-abundance.tsv	MG592408.1	MG592649.1	100k_100bp	19968	FALSE	94989	0.210214	48	sipho	phageSet248	48	sipho	phageSet248	TRUE	TRUE	TRUE
FastViromeExplorer-final-sorted-abundance.tsv	MG592408.1	MG592650.1	100k_100bp	19591	FALSE	94989	0.206245	48	sipho	phageSet248	48	sipho	phageSet248	TRUE	TRUE	TRUE
FastViromeExplorer-final-sorted-abundance.tsv	MG592408.1	MG592651.1	100k_100bp	28527	FALSE	94989	0.300319	48	sipho	phageSet248	48	sipho	phageSet248	TRUE	TRUE	TRUE
FastViromeExplorer-final-sorted-abundance.tsv	MG592408.1	MG592655.1	100k_100bp	54938	FALSE	94989	0.578362	48	sipho	phageSet248	48	sipho	phageSet248	TRUE	TRUE	TRUE
FastViromeExplorer-final-sorted-abundance.tsv	MG592409.1	KX889068.2	100k_100bp	14991	FALSE	94885	0.157991	20	podo	phageSet248	20	podo	phageSet47	TRUE	TRUE	FALSE
FastViromeExplorer-final-sorted-abundance.tsv	MG592409.1	MG592409.1	100k_100bp	94885	TRUE	94885	1	20	podo	phageSet248	20	podo	phageSet248	TRUE	TRUE	TRUE
FastViromeExplorer-final-sorted-abundance.tsv	MG592409.1	MG592410.1	100k_100bp	94623	FALSE	94885	0.997239	20	podo	phageSet248	20	podo	phageSet248	TRUE	TRUE	TRUE
FastViromeExplorer-final-sorted-abundance.tsv	MG592409.1	MG592470.1	100k_100bp	59029	FALSE	94885	0.622111	20	podo	phageSet248	20	podo	phageSet248	TRUE	TRUE	TRUE
FastViromeExplorer-final-sorted-abundance.tsv	MG592409.1	MG592519.1	100k_100bp	94884	FALSE	94885	0.999989	20	podo	phageSet248	20	podo	phageSet248	TRUE	TRUE	TRUE
FastViromeExplorer-final-sorted-abundance.tsv	MG592409.1	MG592521.1	100k_100bp	94885	FALSE	94885	1	20	podo	phageSet248	20	podo	phageSet248	TRUE	TRUE	TRUE
FastViromeExplorer-final-sorted-abundance.tsv	MG592409.1	MG592668.1	100k_100bp	94883	FALSE	94885	0.999979	20	podo	phageSet248	20	podo	phageSet248	TRUE	TRUE	TRUE
FastViromeExplorer-final-sorted-abundance.tsv	MG592410.1	KX889068.2	100k_100bp	15138	FALSE	94939	0.15945	20	podo	phageSet248	20	podo	phageSet47	TRUE	TRUE	FALSE
FastViromeExplorer-final-sorted-abundance.tsv	MG592410.1	MG592409.1	100k_100bp	94641	FALSE	94939	0.996861	20	podo	phageSet248	20	podo	phageSet248	TRUE	TRUE	TRUE
FastViromeExplorer-final-sorted-abundance.tsv	MG592410.1	MG592410.1	100k_100bp	94939	TRUE	94939	1	20	podo	phageSet248	20	podo	phageSet248	TRUE	TRUE	TRUE
FastViromeExplorer-final-sorted-abundance.tsv	MG592410.1	MG592470.1	100k_100bp	59075	FALSE	94939	0.622242	20	podo	phageSet248	20	podo	phageSet248	TRUE	TRUE	TRUE
FastViromeExplorer-final-sorted-abundance.tsv	MG592410.1	MG592519.1	100k_100bp	94641	FALSE	94939	0.996861	20	podo	phageSet248	20	podo	phageSet248	TRUE	TRUE	TRUE
FastViromeExplorer-final-sorted-abundance.tsv	MG592410.1	MG592521.1	100k_100bp	94639	FALSE	94939	0.99684	20	podo	phageSet248	20	podo	phageSet248	TRUE	TRUE	TRUE
FastViromeExplorer-final-sorted-abundance.tsv	MG592410.1	MG592668.1	100k_100bp	94641	FALSE	94939	0.996861	20	podo	phageSet248	20	podo	phageSet248	TRUE	TRUE	TRUE
FastViromeExplorer-final-sorted-abundance.tsv	MG592411.1	MG592397.1	100k_100bp	25552	FALSE	94840	0.269422	48	sipho	phageSet248	48	sipho	phageSet248	TRUE	TRUE	TRUE
FastViromeExplorer-final-sorted-abundance.tsv	MG592411.1	MG592406.1	100k_100bp	20597	FALSE	94840	0.217176	48	sipho	phageSet248	48	sipho	phageSet248	TRUE	TRUE	TRUE
FastViromeExplorer-final-sorted-abundance.tsv	MG592411.1	MG592407.1	100k_100bp	21089	FALSE	94840	0.222364	48	sipho	phageSet248	48	sipho	phageSet248	TRUE	TRUE	TRUE
FastViromeExplorer-final-sorted-abundance.tsv	MG592411.1	MG592408.1	100k_100bp	20468	FALSE	94840	0.215816	48	sipho	phageSet248	48	sipho	phageSet248	TRUE	TRUE	TRUE
FastViromeExplorer-final-sorted-abundance.tsv	MG592411.1	MG592411.1	100k_100bp	94840	TRUE	94840	1	48	sipho	phageSet248	48	sipho	phageSet248	TRUE	TRUE	TRUE
FastViromeExplorer-final-sorted-abundance.tsv	MG592411.1	MG592416.1	100k_100bp	22585	FALSE	94840	0.238138	48	sipho	phageSet248	48	sipho	phageSet248	TRUE	TRUE	TRUE
FastViromeExplorer-final-sorted-abundance.tsv	MG592411.1	MG592417.1	100k_100bp	21310	FALSE	94840	0.224694	48	sipho	phageSet248	48	sipho	phageSet248	TRUE	TRUE	TRUE
FastViromeExplorer-final-sorted-abundance.tsv	MG592411.1	MG592428.1	100k_100bp	19677	FALSE	94840	0.207476	48	sipho	phageSet248	48	sipho	phageSet248	TRUE	TRUE	TRUE
FastViromeExplorer-final-sorted-abundance.tsv	MG592411.1	MG592463.1	100k_100bp	21965	FALSE	94840	0.231601	48	sipho	phageSet248	48	sipho	phageSet248	TRUE	TRUE	TRUE
FastViromeExplorer-final-sorted-abundance.tsv	MG592411.1	MG592464.1	100k_100bp	25552	FALSE	94840	0.269422	48	sipho	phageSet248	48	sipho	phageSet248	TRUE	TRUE	TRUE
FastViromeExplorer-final-sorted-abundance.tsv	MG592411.1	MG592471.1	100k_100bp	25552	FALSE	94840	0.269422	48	sipho	phageSet248	48	sipho	phageSet248	TRUE	TRUE	TRUE
FastViromeExplorer-final-sorted-abundance.tsv	MG592411.1	MG592475.1	100k_100bp	23499	FALSE	94840	0.247775	48	sipho	phageSet248	48	sipho	phageSet248	TRUE	TRUE	TRUE
FastViromeExplorer-final-sorted-abundance.tsv	MG592411.1	MG592476.1	100k_100bp	26975	FALSE	94840	0.284426	48	sipho	phageSet248	48	sipho	phageSet248	TRUE	TRUE	TRUE
FastViromeExplorer-final-sorted-abundance.tsv	MG592411.1	MG592492.1	100k_100bp	25402	FALSE	94840	0.267841	48	sipho	phageSet248	48	sipho	phageSet248	TRUE	TRUE	TRUE
FastViromeExplorer-final-sorted-abundance.tsv	MG592411.1	MG592528.1	100k_100bp	27816	FALSE	94840	0.293294	48	sipho	phageSet248	48	sipho	phageSet248	TRUE	TRUE	TRUE
FastViromeExplorer-final-sorted-abundance.tsv	MG592411.1	MG592538.1	100k_100bp	82591	FALSE	94840	0.870846	48	sipho	phageSet248	48	sipho	phageSet248	TRUE	TRUE	TRUE
FastViromeExplorer-final-sorted-abundance.tsv	MG592411.1	MG592563.1	100k_100bp	94815	FALSE	94840	0.999736	48	sipho	phageSet248	48	sipho	phageSet248	TRUE	TRUE	TRUE
FastViromeExplorer-final-sorted-abundance.tsv	MG592411.1	MG592564.1	100k_100bp	81047	FALSE	94840	0.854566	48	sipho	phageSet248	48	sipho	phageSet248	TRUE	TRUE	TRUE
FastViromeExplorer-final-sorted-abundance.tsv	MG592411.1	MG592565.1	100k_100bp	94492	FALSE	94840	0.996331	48	sipho	phageSet248	48	sipho	phageSet248	TRUE	TRUE	TRUE
FastViromeExplorer-final-sorted-abundance.tsv	MG592411.1	MG592571.1	100k_100bp	94840	FALSE	94840	1	48	sipho	phageSet248	48	sipho	phageSet248	TRUE	TRUE	TRUE
FastViromeExplorer-final-sorted-abundance.tsv	MG592411.1	MG592601.1	100k_100bp	26572	FALSE	94840	0.280177	48	sipho	phageSet248	48	sipho	phageSet248	TRUE	TRUE	TRUE
FastViromeExplorer-final-sorted-abundance.tsv	MG592411.1	MG592617.1	100k_100bp	29449	FALSE	94840	0.310512	48	sipho	phageSet248	48	sipho	phageSet248	TRUE	TRUE	TRUE
FastViromeExplorer-final-sorted-abundance.tsv	MG592411.1	MG592618.1	100k_100bp	23026	FALSE	94840	0.242788	48	sipho	phageSet248	48	sipho	phageSet248	TRUE	TRUE	TRUE
FastViromeExplorer-final-sorted-abundance.tsv	MG592411.1	MG592632.1	100k_100bp	94492	FALSE	94840	0.996331	48	sipho	phageSet248	48	sipho	phageSet248	TRUE	TRUE	TRUE
FastViromeExplorer-final-sorted-abundance.tsv	MG592411.1	MG592633.1	100k_100bp	94828	FALSE	94840	0.999873	48	sipho	phageSet248	48	sipho	phageSet248	TRUE	TRUE	TRUE
FastViromeExplorer-final-sorted-abundance.tsv	MG592411.1	MG592635.1	100k_100bp	81047	FALSE	94840	0.854566	48	sipho	phageSet248	48	sipho	phageSet248	TRUE	TRUE	TRUE
FastViromeExplorer-final-sorted-abundance.tsv	MG592411.1	MG592636.1	100k_100bp	94555	FALSE	94840	0.996995	48	sipho	phageSet248	48	sipho	phageSet248	TRUE	TRUE	TRUE
FastViromeExplorer-final-sorted-abundance.tsv	MG592411.1	MG592638.1	100k_100bp	94834	FALSE	94840	0.999937	48	sipho	phageSet248	48	sipho	phageSet248	TRUE	TRUE	TRUE
FastViromeExplorer-final-sorted-abundance.tsv	MG592411.1	MG592640.1	100k_100bp	94839	FALSE	94840	0.999989	48	sipho	phageSet248	48	sipho	phageSet248	TRUE	TRUE	TRUE
FastViromeExplorer-final-sorted-abundance.tsv	MG592411.1	MG592642.1	100k_100bp	94470	FALSE	94840	0.996099	48	sipho	phageSet248	48	sipho	phageSet248	TRUE	TRUE	TRUE
FastViromeExplorer-final-sorted-abundance.tsv	MG592411.1	MG592645.1	100k_100bp	94834	FALSE	94840	0.999937	48	sipho	phageSet248	48	sipho	phageSet248	TRUE	TRUE	TRUE
FastViromeExplorer-final-sorted-abundance.tsv	MG592411.1	MG592648.1	100k_100bp	94839	FALSE	94840	0.999989	48	sipho	phageSet248	48	sipho	phageSet248	TRUE	TRUE	TRUE
FastViromeExplorer-final-sorted-abundance.tsv	MG592411.1	MG592649.1	100k_100bp	94839	FALSE	94840	0.999989	48	sipho	phageSet248	48	sipho	phageSet248	TRUE	TRUE	TRUE
FastViromeExplorer-final-sorted-abundance.tsv	MG592411.1	MG592650.1	100k_100bp	94811	FALSE	94840	0.999694	48	sipho	phageSet248	48	sipho	phageSet248	TRUE	TRUE	TRUE
FastViromeExplorer-final-sorted-abundance.tsv	MG592411.1	MG592651.1	100k_100bp	80555	FALSE	94840	0.849378	48	sipho	phageSet248	48	sipho	phageSet248	TRUE	TRUE	TRUE
FastViromeExplorer-final-sorted-abundance.tsv	MG592411.1	MG592655.1	100k_100bp	18766	FALSE	94840	0.19787	48	sipho	phageSet248	48	sipho	phageSet248	TRUE	TRUE	TRUE
FastViromeExplorer-final-sorted-abundance.tsv	MG592412.1	NC_021070.1	100k_100bp	60447	FALSE	94964	0.636525	41	myo	phageSet248	41	myo	phageSet47	TRUE	TRUE	FALSE
FastViromeExplorer-final-sorted-abundance.tsv	MG592412.1	MG592412.1	100k_100bp	94964	TRUE	94964	1	41	myo	phageSet248	41	myo	phageSet248	TRUE	TRUE	TRUE
FastViromeExplorer-final-sorted-abundance.tsv	MG592412.1	MG592507.1	100k_100bp	94964	FALSE	94964	1	41	myo	phageSet248	41	myo	phageSet248	TRUE	TRUE	TRUE
FastViromeExplorer-final-sorted-abundance.tsv	MG592412.1	MG592513.1	100k_100bp	94964	FALSE	94964	1	41	myo	phageSet248	41	myo	phageSet248	TRUE	TRUE	TRUE
FastViromeExplorer-final-sorted-abundance.tsv	MG592412.1	MG592524.1	100k_100bp	94964	FALSE	94964	1	41	myo	phageSet248	41	myo	phageSet248	TRUE	TRUE	TRUE
FastViromeExplorer-final-sorted-abundance.tsv	MG592412.1	MG592527.1	100k_100bp	94964	FALSE	94964	1	41	myo	phageSet248	41	myo	phageSet248	TRUE	TRUE	TRUE
FastViromeExplorer-final-sorted-abundance.tsv	MG592412.1	MG592588.1	100k_100bp	94964	FALSE	94964	1	41	myo	phageSet248	41	myo	phageSet248	TRUE	TRUE	TRUE
FastViromeExplorer-final-sorted-abundance.tsv	MG592412.1	MG592589.1	100k_100bp	94964	FALSE	94964	1	41	myo	phageSet248	41	myo	phageSet248	TRUE	TRUE	TRUE
FastViromeExplorer-final-sorted-abundance.tsv	MG592413.1	MG592413.1	100k_100bp	94926	TRUE	94926	1	14	myo	phageSet248	14	myo	phageSet248	TRUE	TRUE	TRUE
FastViromeExplorer-final-sorted-abundance.tsv	MG592414.1	MG592392.1	100k_100bp	42653	FALSE	94974	0.449102	43	myo	phageSet248	43	myo	phageSet248	TRUE	TRUE	TRUE
FastViromeExplorer-final-sorted-abundance.tsv	MG592414.1	MG592401.1	100k_100bp	24073	FALSE	94974	0.253469	43	myo	phageSet248	43	myo	phageSet248	TRUE	TRUE	TRUE
FastViromeExplorer-final-sorted-abundance.tsv	MG592414.1	MG592414.1	100k_100bp	94974	TRUE	94974	1	43	myo	phageSet248	43	myo	phageSet248	TRUE	TRUE	TRUE
FastViromeExplorer-final-sorted-abundance.tsv	MG592414.1	MG592451.1	100k_100bp	24071	FALSE	94974	0.253448	43	myo	phageSet248	43	myo	phageSet248	TRUE	TRUE	TRUE
FastViromeExplorer-final-sorted-abundance.tsv	MG592414.1	MG592461.1	100k_100bp	18737	FALSE	94974	0.197286	43	myo	phageSet248	43	myo	phageSet248	TRUE	TRUE	TRUE
FastViromeExplorer-final-sorted-abundance.tsv	MG592414.1	MG592467.1	100k_100bp	24071	FALSE	94974	0.253448	43	myo	phageSet248	43	myo	phageSet248	TRUE	TRUE	TRUE
FastViromeExplorer-final-sorted-abundance.tsv	MG592414.1	MG592468.1	100k_100bp	24073	FALSE	94974	0.253469	43	myo	phageSet248	43	myo	phageSet248	TRUE	TRUE	TRUE
FastViromeExplorer-final-sorted-abundance.tsv	MG592414.1	MG592472.1	100k_100bp	26385	FALSE	94974	0.277813	43	myo	phageSet248	43	myo	phageSet248	TRUE	TRUE	TRUE
FastViromeExplorer-final-sorted-abundance.tsv	MG592414.1	MG592499.1	100k_100bp	25877	FALSE	94974	0.272464	43	myo	phageSet248	43	myo	phageSet248	TRUE	TRUE	TRUE
FastViromeExplorer-final-sorted-abundance.tsv	MG592414.1	MG592526.1	100k_100bp	22286	FALSE	94974	0.234654	43	myo	phageSet248	43	myo	phageSet248	TRUE	TRUE	TRUE
FastViromeExplorer-final-sorted-abundance.tsv	MG592414.1	MG592531.1	100k_100bp	28417	FALSE	94974	0.299208	43	myo	phageSet248	43	myo	phageSet248	TRUE	TRUE	TRUE
FastViromeExplorer-final-sorted-abundance.tsv	MG592414.1	MG592541.1	100k_100bp	28269	FALSE	94974	0.29765	43	myo	phageSet248	43	myo	phageSet248	TRUE	TRUE	TRUE
FastViromeExplorer-final-sorted-abundance.tsv	MG592414.1	MG592542.1	100k_100bp	22565	FALSE	94974	0.237591	43	myo	phageSet248	43	myo	phageSet248	TRUE	TRUE	TRUE
FastViromeExplorer-final-sorted-abundance.tsv	MG592414.1	MG592547.1	100k_100bp	26730	FALSE	94974	0.281445	43	myo	phageSet248	43	myo	phageSet248	TRUE	TRUE	TRUE
FastViromeExplorer-final-sorted-abundance.tsv	MG592414.1	MG592561.1	100k_100bp	29549	FALSE	94974	0.311127	43	myo	phageSet248	43	myo	phageSet248	TRUE	TRUE	TRUE
FastViromeExplorer-final-sorted-abundance.tsv	MG592414.1	MG592572.1	100k_100bp	21184	FALSE	94974	0.223051	43	myo	phageSet248	43	myo	phageSet248	TRUE	TRUE	TRUE
FastViromeExplorer-final-sorted-abundance.tsv	MG592414.1	MG592590.1	100k_100bp	23848	FALSE	94974	0.2511	43	myo	phageSet248	43	myo	phageSet248	TRUE	TRUE	TRUE
FastViromeExplorer-final-sorted-abundance.tsv	MG592414.1	MG592592.1	100k_100bp	23855	FALSE	94974	0.251174	43	myo	phageSet248	43	myo	phageSet248	TRUE	TRUE	TRUE
FastViromeExplorer-final-sorted-abundance.tsv	MG592414.1	MG592611.1	100k_100bp	28179	FALSE	94974	0.296702	43	myo	phageSet248	43	myo	phageSet248	TRUE	TRUE	TRUE
FastViromeExplorer-final-sorted-abundance.tsv	MG592415.1	MG592415.1	100k_100bp	94902	TRUE	94902	1	7	myo	phageSet248	7	myo	phageSet248	TRUE	TRUE	TRUE
FastViromeExplorer-final-sorted-abundance.tsv	MG592416.1	MG592397.1	100k_100bp	31716	FALSE	94823	0.334476	48	sipho	phageSet248	48	sipho	phageSet248	TRUE	TRUE	TRUE
FastViromeExplorer-final-sorted-abundance.tsv	MG592416.1	MG592406.1	100k_100bp	30489	FALSE	94823	0.321536	48	sipho	phageSet248	48	sipho	phageSet248	TRUE	TRUE	TRUE
FastViromeExplorer-final-sorted-abundance.tsv	MG592416.1	MG592407.1	100k_100bp	29433	FALSE	94823	0.310399	48	sipho	phageSet248	48	sipho	phageSet248	TRUE	TRUE	TRUE
FastViromeExplorer-final-sorted-abundance.tsv	MG592416.1	MG592408.1	100k_100bp	30504	FALSE	94823	0.321694	48	sipho	phageSet248	48	sipho	phageSet248	TRUE	TRUE	TRUE
FastViromeExplorer-final-sorted-abundance.tsv	MG592416.1	MG592411.1	100k_100bp	21767	FALSE	94823	0.229554	48	sipho	phageSet248	48	sipho	phageSet248	TRUE	TRUE	TRUE
FastViromeExplorer-final-sorted-abundance.tsv	MG592416.1	MG592416.1	100k_100bp	94823	TRUE	94823	1	48	sipho	phageSet248	48	sipho	phageSet248	TRUE	TRUE	TRUE
FastViromeExplorer-final-sorted-abundance.tsv	MG592416.1	MG592417.1	100k_100bp	30381	FALSE	94823	0.320397	48	sipho	phageSet248	48	sipho	phageSet248	TRUE	TRUE	TRUE
FastViromeExplorer-final-sorted-abundance.tsv	MG592416.1	MG592428.1	100k_100bp	36294	FALSE	94823	0.382755	48	sipho	phageSet248	48	sipho	phageSet248	TRUE	TRUE	TRUE
FastViromeExplorer-final-sorted-abundance.tsv	MG592416.1	MG592463.1	100k_100bp	26008	FALSE	94823	0.274279	48	sipho	phageSet248	48	sipho	phageSet248	TRUE	TRUE	TRUE
FastViromeExplorer-final-sorted-abundance.tsv	MG592416.1	MG592464.1	100k_100bp	31716	FALSE	94823	0.334476	48	sipho	phageSet248	48	sipho	phageSet248	TRUE	TRUE	TRUE
FastViromeExplorer-final-sorted-abundance.tsv	MG592416.1	MG592471.1	100k_100bp	31716	FALSE	94823	0.334476	48	sipho	phageSet248	48	sipho	phageSet248	TRUE	TRUE	TRUE
[truncated: 3,112 more rows]
