# Supplementary material for: Resolving the structure of phage–bacteria interactions in the context of natural diversity
Source: Nat Commun. 2022 Jan 18;13:372. doi: 10.1038/s41467-021-27583-z (PMC8766483; doi:10.1038/s41467-021-27583-z)
Supplement: Supplementary file 13 — Source Data [file 41467_2021_27583_MOESM13_ESM.zip › SourceData/SourceDataFigure_2.SortedMatrices.xlsx]

## Sheet: readme
Sheet name	Description of contents
readme	This sheet
A.Matrix_BiMat_Sort	The data underlying the matrix shown in Figure 2A, ordered by the output of the BiMat analysis. Data represents infexnSet1436 comprised of interactions between phageSet248 and baxSet259.
B.Matrix_Genome-&-Morph_Sort	The data underlying the matrix shown in Figure 2B. Bacteria are ordered based on a tree of concatenated ribosomal proteins. For ease of comparison across morphotypes, and because support at resolutions higher than the genus level are generally weak, in Figure 2B phage genera are manually grouped by morphotypes rather than shown as the full VICTOR phylogeny, which is represented in Supplementary D…
C.Trees_Bax_and_Phages	Phylogenetic trees underlying datasets.

## Sheet: A.Matrix_BiMat_Sort
Figure 2A			phageID	1.011.O.	1.062.O.	1.040.O.	1.044.O.	1.043.O.	2.092.O.	1.102.O.	1.080.O.	1.125.O.	1.008.O.	1.095.O.	1.141.A.	1.069.O.	1.048.O.	1.057.O.	1.107.B.	3.058.O.	1.087.A.	2.095.B.	1.091.O.	1.033.O.	2.044.O.	1.257.O.	1.208.B.	1.177.O.	1.166.O.	1.161.O.	1.112.O.	1.104.O.	1.090.B.	1.088.O.	1.067.O.	1.063.O.	1.024.O.	1.009.O.	1.034.O.	1.139.B.	2.117.O.	1.207.B.	1.209.O.	1.261.O.	1.188.A.	1.169.O.	1.224.A.	2.096.O.	1.245.O.
			virfam-morph	auto	auto	auto	auto	auto	auto	auto	auto	auto	auto	auto	auto	auto	auto	auto	auto	sipho	myo	sipho	podo	sipho	sipho	podo	podo	sipho	myo	myo	myo	sipho	podo	sipho	podo	myo	sipho	myo	podo	podo	sipho	sipho	podo	podo	podo	podo	podo	sipho	podo
			VIC-genus	17	17	17	17	17	17	17	17	17	17	17	17	17	17	17	17	5	43	47	11	48	8	24	35	47	27	28	14	48	11	48	11	23	48	6	36	36	34	34	36	42	42	42	42	10	49
			VIC-species	98	98	98	107	107	98	107	107	98	98	107	107	98	107	107	107	32	75	30	78	48	29	129	151	127	138	115	91	85	77	76	62	61	43	36	152	152	150	150	152	161	161	161	161	71	171
		BiMat_module		1	1	1	1	1	1	1	1	1	1	1	1	1	1	1	1	1	1	1	1	1	1	1	1	1	1	1	1	1	1	1	1	1	1	1	2	2	2	2	2	2	2	2	2	2	2
			Re-order phages in BiMat output matrix order so that module 1 is on the left, and reverse phage order within.	1	2	3	4	5	6	7	8	9	10	11	12	13	14	15	16	17	18	19	20	21	22	23	24	25	26	27	28	29	30	31	32	33	34	35	36	37	38	39	40	41	42	43	44	45	46
baxID	baxPopulation		BiMat output matrix order
10N.261.51.C9	Vibrio lentus	1	1	1	1	1	1	1	1	1	1	1	1	1	1	1	1	1	1	1																		1
10N.222.52.A7	Vibrio splendidus	1	2	1	1	1	1	1	1	1	1	1	1	1	1	1	1	1	1								1
10N.261.51.B8	Vibrio lentus	1	3	1	1	1	1	1	1	1	1	1	1	1	1	1	1	1	1						1
10N.261.52.C7	Vibrio lentus	1	4	1	1	1	1	1	1	1	1	1	1	1	1	1	1	1	1		1
10N.261.55.E8	Vibrio lentus	1	5	1	1	1	1	1	1	1	1	1	1	1	1	1	1	1	1	1
10N.286.45.B9	Vibrio lentus	1	6	1	1	1	1	1	1	1	1	1	1	1	1	1	1	1	1	1
10N.286.46.B8	Vibrio lentus	1	7	1	1	1	1	1	1	1	1	1	1	1	1	1	1	1	1	1
10N.286.52.E10	Vibrio lentus	1	8	1	1	1	1	1	1	1	1	1	1	1	1	1	1	1	1				1
10N.286.52.F10	Vibrio splendidus	1	9	1	1	1	1	1	1	1	1	1	1	1	1	1	1	1	1
10N.261.48.C5	Vibrio lentus	1	10	1	1	1	1	1	1	1	1	1	1	1		1	1	1	1											1
10N.261.49.C11	Vibrio splendidus	1	11	1	1	1	1	1	1	1	1	1	1	1	1	1	1	1	1
10N.286.52.C10	Vibrio cyclitrophicus	1	12	1	1	1	1	1	1	1	1	1	1	1	1	1	1	1	1
10N.261.45.B10	Vibrio lentus	1	13	1	1	1	1	1	1	1	1	1	1	1	1	1	1	1	1
10N.261.46.A1	Vibrio lentus	1	14	1	1	1	1	1	1	1	1	1	1	1	1	1	1	1																1
10N.286.46.E10	Vibrio sp. F12	1	15	1	1	1	1	1	1	1	1	1	1		1	1	1	1	1			1
10N.286.49.B11	Vibrio cyclitrophicus	1	16	1	1	1	1	1	1	1	1	1	1	1	1	1	1	1	1
10N.286.49.F5	Vibrio splendidus	1	17	1	1	1	1	1	1	1	1	1	1	1	1	1	1	1	1
10N.286.54.E5	Vibrio cyclitrophicus	1	18	1	1	1	1	1	1	1	1	1	1	1	1	1	1	1	1
10N.286.55.B4	Vibrio cyclitrophicus	1	19	1	1	1	1	1	1	1	1	1	1	1	1	1	1	1	1
10N.286.55.C3	Vibrio cyclitrophicus	1	20	1	1	1	1	1	1	1	1	1	1	1	1	1	1	1	1
10N.261.46.B12	Vibrio lentus	1	21	1	1	1	1	1	1		1	1	1	1	1	1	1	1		1
10N.261.45.E3	Vibrio lentus	1	22	1	1	1	1	1	1	1		1	1	1	1	1	1	1	1
10N.286.52.B7	Vibrio lentus	1	24	1	1	1	1	1	1	1	1	1	1	1	1	1	1		1
10N.261.45.F8	Vibrio lentus	1	25	1	1	1	1	1	1		1		1	1	1		1	1											1								1
10N.222.49.B8	Vibrio lentus	1	26	1	1	1	1	1		1	1	1		1	1		1	1	1					1
10N.286.49.C5	Vibrio lentus	1	27	1	1	1	1	1	1	1	1	1	1	1	1	1			1
10N.286.48.A9	Vibrio lentus	1	28	1	1	1	1	1	1	1		1	1			1	1	1
10N.222.54.F7	Vibrio splendidus	1	29		1	1	1	1	1	1	1			1			1	1	1
10N.261.46.B10	Vibrio splendidus	1	30	1	1	1	1		1	1		1	1	1		1	1
10N.286.46.A10	Vibrio lentus	1	31	1				1		1		1	1	1			1		1	1	1
10N.286.49.F11	Vibrio lentus	1	32	1	1	1			1	1	1	1	1		1	1
10N.286.46.B11	Vibrio lentus	1	33	1	1	1	1	1		1			1									1									1
10N.261.45.C7	Vibrio lentus	1	34				1	1		1	1				1		1	1	1																	1
10N.286.45.C1	Vibrio lentus	1	35				1	1		1	1			1	1			1						1
12B01	Vibrio splendidus	1	36	1	1	1			1		1	1			1	1
10N.286.48.A2	Vibrio lentus	1	37	1	1	1			1			1	1			1
10N.261.52.C9	Vibrio lentus	1	38	1	1	1						1	1			1																			1
10N.286.46.A11	Vibrio lentus	1	39		1	1	1	1									1			1
10N.286.46.A4	Vibrio splendidus	1	40		1	1	1	1									1									1
10N.286.49.A12	Vibrio lentus	1	41				1	1	1		1			1																		1
10N.286.45.E10	Vibrio sp. F12	1	42							1				1	1													1
10N.222.52.A11	Vibrio splendidus	1	44	1					1			1
10N.261.45.F9	Vibrio lentus	1	45							1				1							1
10N.261.48.B1	Vibrio breoganii	1	46	1									1																																		@
10N.261.49.B3	Vibrio kanaloae	1	47								1				1
10N.286.48.A4	Vibrio lentus	1	48								1				1
10N.261.52.B2	Vibrio lentus	1	49											1
10N.261.45.B7	Vibrio breoganii	2	50																																				2		2	2		2
10N.286.49.E9	Vibrio breoganii	2	51																																				2	2		2	2
10N.261.48.E3	Vibrio breoganii	2	52	@									@																											2	2		2
10N.222.49.A8	Vibrio breoganii	2	53																																				2		2	2	2
10N.222.51.C2	Vibrio breoganii	2	54																																				2	2	2	2	2
10N.286.51.A7	Vibrio breoganii	2	55																																							2		2	2				2
10N.261.54.B2	Vibrio breoganii	2	56																																						2	2						2
10N.222.49.B7	Vibrio breoganii	2	57																																				2	2			2
10N.222.49.F8	Vibrio breoganii	2	58																																				2	2							2
10N.222.52.B2	Vibrio breoganii	2	59																																				2	2			2	2
10N.261.46.B7	Vibrio breoganii	2	60																																				2		2		2		2
10N.261.51.E6	Vibrio breoganii	2	61																																				2	2
10N.261.51.F2	Vibrio breoganii	2	62																																				2	2	2
10N.286.46.E1	Vibrio breoganii	2	63																																						2	2				2
10N.286.51.A6	Vibrio breoganii	2	64																																				2						2	2
10N.286.51.A9	Vibrio breoganii	2	65																																						2	2		2
10N.222.49.B11	Vibrio breoganii	2	66																																						2	2
10N.222.51.A4	Vibrio breoganii	2	67																																				2
10N.222.51.E5	Vibrio breoganii	2	68																																						2	2
10N.261.46.C3	Vibrio breoganii	2	69																																				2	2							2
10N.261.48.C6	Vibrio breoganii	2	70																																				2	2			2
10N.261.49.C1	Vibrio breoganii	2	71																																						2
10N.261.49.F3	Vibrio breoganii	2	72																																				2	2			2
10N.261.52.B1	Vibrio breoganii	2	73																																					2					2	2
10N.286.51.B5	Vibrio breoganii	2	74																																				2	2
FF50	Vibrio breoganii	2	75																																				2	2			2
10N.286.52.C12	Vibrio breoganii	2	76																	@																					2			2
10N.222.49.A5	Vibrio breoganii	2	77																																				2	2
10N.261.54.C7	Vibrio breoganii	2	80																																						2								2
10N.286.48.F3	Enterovibrio norvegicus	2	81																																					2
10N.286.48.B5	Shewanella sp. 10N.6	2	82																																													2
10N.286.54.A10	Vibrio breoganii	2	83
10N.261.48.C11	Vibrio lentus	3	84
10N.261.51.F8	Vibrio lentus	3	85
10N.261.52.F7	Vibrio lentus	3	86
10N.261.54.A2	Vibrio lentus	3	87
10N.286.48.A12	Vibrio lentus	3	88
10N.286.54.E11	Vibrio cyclitrophicus	3	89
10N.286.46.E8	Vibrio lentus	3	90
10N.222.45.E8	Vibrio cyclitrophicus	3	91
10N.222.54.F11	Vibrio cyclitrophicus	3	92
10N.222.55.B3	Vibrio sp. F13	3	93
10N.261.48.B7	Vibrio splendidus	3	94
10N.261.52.C4	Vibrio cyclitrophicus	3	95
10N.261.54.F1	Vibrio cyclitrophicus	3	96
10N.261.55.A11	Vibrio cyclitrophicus	3	97
10N.261.55.F9	Vibrio cyclitrophicus	3	98
10N.286.46.C9	Vibrio splendidus	3	100
10N.286.48.F2	Vibrio splendidus	3	101
10N.286.54.E8	Vibrio cyclitrophicus	3	102
10N.286.54.F4	Vibrio cyclitrophicus	3	103
10N.286.55.A12	Vibrio cyclitrophicus	3	104
10N.261.45.A2	Vibrio splendidus	3	105
10N.261.52.E1	Vibrio cyclitrophicus	3	106
10N.286.48.B4	Vibrio splendidus	3	107
10N.286.54.F9	Vibrio cyclitrophicus	3	108
10N.286.55.E6	Vibrio cyclitrophicus	3	109
10N.286.55.F10	Vibrio cyclitrophicus	3	110
ZF207	Vibrio cyclitrophicus	3	111
10N.286.54.A1	Vibrio lentus	4	112
10N.286.54.A11	Vibrio lentus	4	113
10N.286.54.A6	Vibrio lentus	4	114
10N.286.54.A8	Vibrio lentus	4	115
10N.286.54.B1	Vibrio lentus	4	116
10N.286.54.B4	Vibrio lentus	4	117
10N.286.54.B8	Vibrio lentus	4	118
10N.286.54.C8	Vibrio lentus	4	120
10N.286.54.E1	Vibrio lentus	4	121
10N.286.54.E7	Vibrio lentus	4	122
10N.286.54.F6	Vibrio lentus	4	123
10N.286.54.F7	Vibrio lentus	4	124
10N.286.54.F8	Vibrio lentus	4	125
10N.286.55.A1	Vibrio lentus	4	126
10N.286.55.E1	Vibrio lentus	4	127
10N.286.54.E12	Vibrio lentus	4	128
10N.261.52.F12	Vibrio lentus	4	129
10N.286.55.C1	Vibrio lentus	4	130
10N.261.46.B5	Vibrio lentus	4	131
10N.261.46.F12	Vibrio sp. 10N.1	5	132
10N.286.45.B6	Vibrio sp. 10N.1	5	133
10N.261.46.E8	Vibrio sp. 10N.1	5	134
10N.261.52.F1	Vibrio lentus	5	135									@
10N.261.45.A1	Vibrio sp. 10N.1	5	136
10N.261.45.A6	Vibrio sp. 10N.1	5	137
10N.261.45.E2	Vibrio sp. 10N.1	5	138
10N.261.49.E11	Vibrio sp. 10N.1	5	139
10N.261.45.E11	Vibrio sp. 10N.1	5	140
10N.222.51.E3	Vibrio breoganii	5	141
10N.286.55.C12	Vibrio lentus	5	142
10N.222.49.C7	Vibrio splendidus	6	143
10N.222.45.C6	Vibrio splendidus	6	144
10N.222.46.A6	Vibrio splendidus	6	145
10N.222.46.B6	Vibrio splendidus	6	146
10N.222.46.C2	Vibrio splendidus	6	147
10N.222.46.E1	Vibrio splendidus	6	148
10N.286.55.C11	Vibrio sp. F12	6	149											@
10N.286.55.E12	Vibrio sp. F12	6	150											@
10N.286.55.E10	Vibrio sp. F12	6	151
10N.261.55.C8	Vibrio lentus	7	152
10N.261.49.F8	Vibrio lentus	7	153
10N.261.51.A9	Vibrio lentus	7	154
10N.286.52.E12	Vibrio lentus	7	155
10N.286.45.B12	Vibrio cyclitrophicus	7	156
10N.286.45.B3	Vibrio splendidus	7	157
10N.261.52.F8	Vibrio breoganii	7	158
10N.261.54.E12	Vibrio splendidus	7	159
10N.286.46.C3	Enterovibrio norvegicus	8	160	@									@
10N.286.45.C3	Vibrio lentus	8	161				@	@
10N.286.45.C8	Vibrio lentus	8	162									@			@
10N.261.45.C6	Enterovibrio norvegicus	8	163
10N.286.45.F8	Vibrio cyclitrophicus	8	165
10N.286.55.F9	Enterovibrio norvegicus	8	166
10N.286.55.A5	Vibrio cyclitrophicus	9	167
10N.286.55.B10	Vibrio cyclitrophicus	9	168
10N.286.55.B8	Vibrio cyclitrophicus	9	169
10N.286.55.C7	Vibrio cyclitrophicus	9	170
10N.286.55.E8	Vibrio cyclitrophicus	9	171
10N.222.46.E12	Vibrio cyclitrophicus	9	172
10N.222.46.F12	Vibrio cyclitrophicus	9	173
10N.261.51.F9	Vibrio lentus	10	174
10N.261.48.C12	Vibrio lentus	10	175		@							@
10N.286.51.B9	Vibrio lentus	10	176									@				@
10N.261.49.F6	Vibrio lentus	10	177
10N.261.52.C5	Vibrio lentus	10	178
10N.286.45.B8	Vibrio lentus	11	179
10N.286.49.A5	Vibrio cyclitrophicus	11	181
10N.286.52.F6	Vibrio cyclitrophicus	11	182
10N.286.45.F1	Vibrio splendidus	12	183	@									@
10N.261.52.F2	Vibrio splendidus	12	184
10N.261.54.F5	Vibrio splendidus	12	185
10N.261.52.F5	Vibrio breoganii	13	186
10N.222.52.C10	Vibrio breoganii	13	187
10N.261.55.F5	Vibrio breoganii	13	188
10N.261.45.C3	Vibrio lentus	14	189
10N.261.45.E12	Vibrio lentus	14	190
10N.261.55.B3	Vibrio lentus	14	191
10N.286.55.A2	Vibrio lentus	15	192
10N.286.55.C2	Vibrio lentus	15	193
10N.261.55.E5	Vibrio lentus	16	194
10N.261.48.A1	Vibrio lentus	16	195
10N.261.51.C7	Vibrio lentus	17	196
10N.286.51.F12	Vibrio lentus	17	197
10N.222.51.A12	Vibrio breoganii	18	198
10N.222.51.B10	Vibrio breoganii	18	199
10N.261.45.A10	Enterovibrio norvegicus	19	200
10N.261.45.B2	Enterovibrio norvegicus	19	201
10N.261.52.F10	Vibrio breoganii	20	203
10N.261.55.A7	Vibrio sp. 10N.4	21	204
10N.261.55.A8	Vibrio lentus	21	205
10N.286.48.A6	Shewanella sp. 10N.6	22	206
10N.286.49.B1	Vibrio sp. 10N.2	23	208
10N.286.49.C2	Vibrio sp. 10N.2	23	209
10N.286.52.C2	Shewanella sp. 10N.6	24	211
10N.286.49.E3	Vibrio cyclitrophicus	25	212
10N.286.54.C7	Vibrio cyclitrophicus	25	213
10N.286.52.B9	Shewanella sp. 10N.6	26	214
10N.286.54.C10	Vibrio breoganii	26	215
10N.286.54.E4	Vibrio cyclitrophicus	27	217
10N.222.48.A2	Vibrio tasmaniensis	29	219
10N.286.46.C4	Enterovibrio norvegicus	30	220
10N.286.45.E6	Vibrio lentus	31	221						@
10N.261.48.B5	Vibrio splendidus	32	222
10N.222.46.B1	Vibrio splendidus	33	223
10N.222.51.A7	Vibrio tasmaniensis	34	224
10N.222.51.B4	Vibrio splendidus	35	225
10N.222.51.E4	Vibrio breoganii	36	226
10N.222.51.F8	Vibrio splendidus	37	227
10N.222.51.F9	Vibrio splendidus	38	228
10N.222.52.B12	Vibrio jasicida	39	229
10N.222.52.B8	Vibrio breoganii	40	230
10N.222.52.C2	Shewanella sp. 10N.7	41	231
10N.222.54.B6	Vibrio sp. F13	43	233
10N.222.54.F10	Vibrio sp. F13	44	234
10N.222.55.C12	Vibrio sp. F13	45	235
10N.222.55.F9	Vibrio sp. F13	46	236
10N.261.46.F8	Vibrio lentus	47	237
10N.261.48.A9	Vibrio lentus	48	238
10N.261.48.B11	Vibrio lentus	49	239
10N.261.48.E5	Vibrio breoganii	50	240
10N.261.49.E4	Vibrio breoganii	51	241
10N.261.49.F5	Enterovibrio norvegicus	52	242
10N.261.51.A7	Vibrio sp. F13	53	243
10N.261.51.B7	Vibrio breoganii	54	244
10N.261.51.E11	Vibrio tasmaniensis	55	245
10N.261.52.A1	Vibrio sp. 10N.3	56	246
10N.261.52.A10	Vibrio breoganii	57	247
10N.261.52.C1	Vibrio breoganii	58	248
10N.261.52.F6	Vibrio breoganii	60	250
10N.261.54.B5	Vibrio cyclitrophicus	61	251
10N.261.54.E10	Vibrio sp. F13	62	252
10N.261.55.B9	Vibrio cyclitrophicus	63	253
10N.261.55.E11	Vibrio splendidus	64	254
10N.286.45.A10	Vibrio splendidus	65	255
10N.286.45.E9	Vibrio lentus	66	256
10N.286.45.F12	Vibrio splendidus	67	257
10N.286.46.F8	Vibrio cyclitrophicus	68	258
10N.286.48.B7	Vibrio sp. 10N.2	69	259
10N.286.48.F4	Vibrio splendidus	70	260
10N.286.49.B3	Vibrio sp. 10N.5	71	261
10N.286.49.F1	Vibrio splendidus	73	263
10N.286.51.B1	Vibrio cyclitrophicus	74	264
10N.286.51.B7	Shewanella sp. 10N.7	75	265
10N.286.51.C2	Vibrio lentus	76	266
10N.286.51.F2	Vibrio splendidus	78	268
10N.286.52.B4	Vibrio splendidus	80	270
10N.286.52.C6	Vibrio splendidus	81	271
10N.286.52.E3	Vibrio splendidus	82	272
10N.286.52.F9	Vibrio breoganii	83	273
10N.286.54.F2	Vibrio cyclitrophicus	84	274
10N.286.55.C10	Vibrio cyclitrophicus	85	275
10N.286.55.C4	Vibrio cyclitrophicus	86	276
10N.286.55.F1	Vibrio cyclitrophicus	87	277
[truncated: 202 more columns]

## Sheet: B.Matrix_Genome-&-Morph_Sort
Figure 2B			phageID	1.249.A.	1.020.O.	1.080.O.	1.141.A.	1.107.B.	1.048.O.	1.102.O.	1.095.O.	1.057.O.	1.043.O.	1.044.O.	1.011.O.	1.040.O.	2.092.O.	1.008.O.	1.125.O.	1.062.O.	1.069.O.	1.202.O.	1.031.O.	2.275.O.	1.081.O.	1.244.A.	1.255.O.	1.084.O.	1.101.O.	1.063.O.	1.170.O.	1.121.O.	1.161.O.	1.187.O.	1.193.O.	1.259.O.	1.155.O.	1.166.O.	1.190.O.	1.052.A.	1.154.O.	1.123.O.	1.029.O.	1.054.O.	1.038.O.	1.042.O.	1.112.O.	1.016.O.	1.071.A.
			virfam-morph	auto	auto	auto	auto	auto	auto	auto	auto	auto	auto	auto	auto	auto	auto	auto	auto	auto	auto	myo	myo	myo	myo	myo	myo	myo	myo	myo	myo	myo	myo	myo	myo	myo	myo	myo	myo	myo	myo	myo	myo	myo	myo	myo	myo	myo	myo
			VIC-genus	17	17	17	17	17	17	17	17	17	17	17	17	17	17	17	17	17	17	31	7	4	9	1	1	12	12	23	23	15	28	28	28	22	22	27	27	21	21	16	14	14	14	14	14	14	14
			VIC-species	8	39	107	107	107	107	107	107	107	107	107	98	98	98	98	98	98	98	146	46	31	69	12	12	72	83	61	121	94	115	136	140	14	114	138	138	56	113	96	44	57	50	52	91	63	63
			Re-order phages by morph groups (within morph groups preserve the order as in the morph subset trees in sheet D)	1	2	3	4	5	6	7	8	9	10	11	12	13	14	15	16	17	18	19	20	21	22	23	24	25	26	27	28	29	30	31	32	33	34	35	36	37	38	39	40	41	42	43	44	45	46
baxID	baxPopulation	baxOrder in riboTree	BiMat_module	63	29	1	1	1	1	1	1	1	1	1	1	1	1	1	1	1	1	3	47	11	24	12	12	52	8	1	59	30	1	73	81	70	3	1	17	8	39	2	21	56	76	11	1	28	28
10N.222.52.C2	Shewanella sp. 10N.7	1	41
10N.286.51.B7	Shewanella sp. 10N.7	2	75
10N.286.48.A6	Shewanella sp. 10N.6	3	22
10N.286.52.C2	Shewanella sp. 10N.6	4	24																						24
10N.286.48.B5	Shewanella sp. 10N.6	5	2
10N.286.52.B9	Shewanella sp. 10N.6	6	26
10N.261.45.A10	Enterovibrio norvegicus	7	19
10N.261.45.B2	Enterovibrio norvegicus	8	19
10N.261.49.F5	Enterovibrio norvegicus	9	52																									52
10N.286.48.F3	Enterovibrio norvegicus	10	2																																							2
10N.261.45.C6	Enterovibrio norvegicus	11	8																										8											8
10N.286.46.C3	Enterovibrio norvegicus	12	8												@			@											8											8
10N.286.55.F9	Enterovibrio norvegicus	13	8																																					8
10N.286.46.C4	Enterovibrio norvegicus	14	30																													30
10N.222.52.B12	Vibrio jasicida	20	39																																						39
10N.286.48.B7	Vibrio sp. 10N.2	23	69
10N.286.49.B1	Vibrio sp. 10N.2	24	23
10N.286.49.C2	Vibrio sp. 10N.2	25	23
10N.261.52.C1	Vibrio breoganii	26	58
10N.222.51.E5	Vibrio breoganii	27	2
10N.261.52.F8	Vibrio breoganii	28	7
FF50	Vibrio breoganii	29	2
10N.286.51.B5	Vibrio breoganii	30	2
10N.222.52.B2	Vibrio breoganii	31	2
10N.286.52.F9	Vibrio breoganii	32	83
10N.261.48.E5	Vibrio breoganii	33	50
10N.261.52.B1	Vibrio breoganii	34	2
10N.261.46.C3	Vibrio breoganii	35	2
10N.222.51.C2	Vibrio breoganii	36	2
10N.261.52.A10	Vibrio breoganii	37	57
10N.286.51.A7	Vibrio breoganii	38	2
10N.261.48.C6	Vibrio breoganii	39	2
10N.222.49.A5	Vibrio breoganii	40	2
10N.286.54.C10	Vibrio breoganii	41	26
10N.261.48.E3	Vibrio breoganii	42	2												@			@
10N.286.49.E9	Vibrio breoganii	43	2
10N.222.49.A8	Vibrio breoganii	44	2
10N.261.49.E4	Vibrio breoganii	45	51
10N.261.52.F10	Vibrio breoganii	46	20
10N.261.52.F6	Vibrio breoganii	47	60
10N.286.51.A6	Vibrio breoganii	48	2
10N.261.46.B7	Vibrio breoganii	49	2
10N.261.55.F5	Vibrio breoganii	50	13
10N.261.52.F5	Vibrio breoganii	51	13
10N.222.51.E3	Vibrio breoganii	52	5
10N.222.52.B8	Vibrio breoganii	53	40
10N.222.52.C10	Vibrio breoganii	54	13
10N.261.51.F2	Vibrio breoganii	55	2
10N.261.54.C7	Vibrio breoganii	56	2
10N.286.46.E1	Vibrio breoganii	57	2
10N.261.49.C1	Vibrio breoganii	58	2
10N.261.45.B7	Vibrio breoganii	59	2
10N.261.54.B2	Vibrio breoganii	60	2
10N.286.54.A10	Vibrio breoganii	61	2
10N.222.49.B11	Vibrio breoganii	62	2
10N.222.49.B7	Vibrio breoganii	63	2
10N.261.49.F3	Vibrio breoganii	64	2
10N.222.49.F8	Vibrio breoganii	65	2
10N.222.51.E4	Vibrio breoganii	66	36
10N.261.51.B7	Vibrio breoganii	67	54
10N.222.51.A4	Vibrio breoganii	68	2
10N.286.51.A9	Vibrio breoganii	69	2
10N.286.52.C12	Vibrio breoganii	70	2
10N.261.48.B1	Vibrio breoganii	71	1												1			1
10N.222.51.B10	Vibrio breoganii	72	18
10N.261.51.E6	Vibrio breoganii	73	2
10N.222.51.A12	Vibrio breoganii	74	18
10N.286.49.B3	Vibrio sp. 10N.5	75	71
10N.261.55.A7	Vibrio sp. 10N.4	76	21																																								21
10N.261.52.A1	Vibrio sp. 10N.3	77	56																																									56
10N.261.49.B3	Vibrio kanaloae	78	1			1	1
10N.286.45.E10	Vibrio sp. F12	79	1				1			1	1
10N.286.46.E10	Vibrio sp. F12	80	1			1	1	1	1	1		1	1	1	1	1	1	1	1	1	1
10N.286.55.C11	Vibrio sp. F12	81	6								@
10N.286.55.E10	Vibrio sp. F12	82	6
10N.286.55.E12	Vibrio sp. F12	83	6								@
10N.261.49.E11	Vibrio sp. 10N.1	84	5
10N.261.45.E11	Vibrio sp. 10N.1	85	5
10N.261.45.A6	Vibrio sp. 10N.1	86	5
10N.261.46.F12	Vibrio sp. 10N.1	87	5
10N.261.46.E8	Vibrio sp. 10N.1	88	5
10N.261.45.E2	Vibrio sp. 10N.1	89	5
10N.261.45.A1	Vibrio sp. 10N.1	90	5
10N.286.45.B6	Vibrio sp. 10N.1	91	5
10N.261.54.E10	Vibrio sp. F13	92	62
10N.222.55.B3	Vibrio sp. F13	94	3																																		3
10N.261.51.A7	Vibrio sp. F13	96	53
10N.222.55.F9	Vibrio sp. F13	97	46
10N.222.54.F10	Vibrio sp. F13	98	44
10N.222.55.C12	Vibrio sp. F13	99	45
10N.222.54.B6	Vibrio sp. F13	101	43
10N.286.54.F9	Vibrio cyclitrophicus	103	3
10N.286.52.F6	Vibrio cyclitrophicus	105	11																					11
10N.286.55.A12	Vibrio cyclitrophicus	106	3
10N.286.52.C10	Vibrio cyclitrophicus	107	1			1	1	1	1	1	1	1	1	1	1	1	1	1	1	1	1
10N.286.51.B1	Vibrio cyclitrophicus	108	74
10N.286.55.A5	Vibrio cyclitrophicus	109	9
10N.286.55.C7	Vibrio cyclitrophicus	110	9
10N.286.55.B8	Vibrio cyclitrophicus	111	9
10N.286.55.B10	Vibrio cyclitrophicus	112	9
10N.286.55.E8	Vibrio cyclitrophicus	113	9
10N.286.45.B12	Vibrio cyclitrophicus	114	7																					@
ZF207	Vibrio cyclitrophicus	115	3
10N.222.45.E8	Vibrio cyclitrophicus	116	3																			3
10N.286.55.C3	Vibrio cyclitrophicus	118	1			1	1	1	1	1	1	1	1	1	1	1	1	1	1	1	1
10N.286.49.E3	Vibrio cyclitrophicus	120	25
10N.286.55.E6	Vibrio cyclitrophicus	121	3
10N.261.52.E1	Vibrio cyclitrophicus	122	3
10N.286.54.E11	Vibrio cyclitrophicus	123	3																			3		@
10N.286.45.F8	Vibrio cyclitrophicus	124	8
10N.286.49.B11	Vibrio cyclitrophicus	125	1			1	1	1	1	1	1	1	1	1	1	1	1	1	1	1	1
10N.222.54.F11	Vibrio cyclitrophicus	126	3
10N.261.55.A11	Vibrio cyclitrophicus	127	3
10N.261.55.F9	Vibrio cyclitrophicus	128	3
10N.286.55.C10	Vibrio cyclitrophicus	137	85
10N.261.54.B5	Vibrio cyclitrophicus	138	61
10N.286.55.F1	Vibrio cyclitrophicus	139	87
10N.286.46.F8	Vibrio cyclitrophicus	140	68
10N.286.55.B4	Vibrio cyclitrophicus	141	1			1	1	1	1	1	1	1	1	1	1	1	1	1	1	1	1
10N.286.54.E5	Vibrio cyclitrophicus	143	1			1	1	1	1	1	1	1	1	1	1	1	1	1	1	1	1
10N.286.55.C4	Vibrio cyclitrophicus	144	86
10N.286.49.A5	Vibrio cyclitrophicus	145	11																					11
10N.286.54.F2	Vibrio cyclitrophicus	146	84
10N.286.55.F10	Vibrio cyclitrophicus	147	3
10N.261.52.C4	Vibrio cyclitrophicus	148	3
10N.261.54.F1	Vibrio cyclitrophicus	149	3
10N.222.46.F12	Vibrio cyclitrophicus	150	9
10N.222.46.E12	Vibrio cyclitrophicus	151	9
10N.286.54.E8	Vibrio cyclitrophicus	154	3
10N.286.54.C7	Vibrio cyclitrophicus	155	25
10N.286.54.E4	Vibrio cyclitrophicus	156	27
10N.261.55.B9	Vibrio cyclitrophicus	157	63	63
10N.286.54.F4	Vibrio cyclitrophicus	159	3																			3
10N.222.48.A2	Vibrio tasmaniensis	160	29		29
10N.222.51.A7	Vibrio tasmaniensis	161	34
10N.261.51.E11	Vibrio tasmaniensis	163	55
10N.286.52.E3	Vibrio splendidus	164	82
10N.261.55.E11	Vibrio splendidus	165	64
10N.286.49.F1	Vibrio splendidus	166	73																															73
10N.261.54.F5	Vibrio splendidus	167	12
10N.286.45.F1	Vibrio splendidus	168	12												@			@								12	12
10N.261.52.F2	Vibrio splendidus	169	12																							12	12
10N.222.52.A11	Vibrio splendidus	171	1												1		1		1
10N.286.48.B4	Vibrio splendidus	172	3
10N.222.51.B4	Vibrio splendidus	173	35
10N.286.45.B3	Vibrio splendidus	174	7
10N.286.48.F2	Vibrio splendidus	175	3
10N.286.51.F2	Vibrio splendidus	177	78
10N.261.46.B10	Vibrio splendidus	178	1						1	1	1			1	1	1	1	1	1	1	1
10N.286.52.B4	Vibrio splendidus	179	80
10N.286.52.C6	Vibrio splendidus	184	81																																81
10N.286.46.A4	Vibrio splendidus	185	1						1				1	1		1				1
10N.261.54.E12	Vibrio splendidus	186	7
10N.261.48.B5	Vibrio splendidus	187	32
10N.222.46.B1	Vibrio splendidus	188	33
10N.222.52.A7	Vibrio splendidus	189	1			1	1	1	1	1	1	1	1	1	1	1	1	1	1	1	1
10N.222.51.F8	Vibrio splendidus	190	37
10N.286.52.F10	Vibrio splendidus	191	1			1	1	1	1	1	1	1	1	1	1	1	1	1	1	1	1											@
10N.261.49.C11	Vibrio splendidus	192	1			1	1	1	1	1	1	1	1	1	1	1	1	1	1	1	1
12B01	Vibrio splendidus	193	1			1	1								1	1	1		1	1	1
10N.286.49.F5	Vibrio splendidus	194	1			1	1	1	1	1	1	1	1	1	1	1	1	1	1	1	1
10N.261.48.B7	Vibrio splendidus	195	3
10N.261.45.A2	Vibrio splendidus	197	3
10N.286.45.F12	Vibrio splendidus	198	67
10N.286.48.F4	Vibrio splendidus	199	70																																	70
10N.286.45.A10	Vibrio splendidus	200	65
10N.222.54.F7	Vibrio splendidus	201	1			1		1	1	1	1	1	1	1		1	1			1
10N.286.46.C9	Vibrio splendidus	202	3
10N.222.51.F9	Vibrio splendidus	203	38
10N.222.46.A6	Vibrio splendidus	204	6
10N.222.46.E1	Vibrio splendidus	205	6
10N.222.46.B6	Vibrio splendidus	206	6
10N.222.45.C6	Vibrio splendidus	207	6
10N.222.49.C7	Vibrio splendidus	208	6
10N.222.46.C2	Vibrio splendidus	209	6
10N.261.45.C3	Vibrio lentus	210	14
10N.261.55.B3	Vibrio lentus	211	14
10N.261.45.E12	Vibrio lentus	212	14
10N.261.51.C9	Vibrio lentus	214	1			1	1	1	1	1	1	1	1	1	1	1	1	1	1	1	1
10N.261.45.E3	Vibrio lentus	215	1				1	1	1	1	1	1	1	1	1	1	1	1	1	1	1
10N.261.46.B12	Vibrio lentus	216	1		@	1	1		1		1	1	1	1	1	1	1	1	1	1	1
10N.261.55.E8	Vibrio lentus	217	1			1	1	1	1	1	1	1	1	1	1	1	1	1	1	1	1
10N.286.46.B8	Vibrio lentus	218	1			1	1	1	1	1	1	1	1	1	1	1	1	1	1	1	1
10N.286.46.A10	Vibrio lentus	219	1					1	1	1	1		1		1			1	1
10N.261.48.C5	Vibrio lentus	220	1			1		1	1	1	1	1	1	1	1	1	1	1	1	1	1												1
10N.261.51.B8	Vibrio lentus	221	1			1	1	1	1	1	1	1	1	1	1	1	1	1	1	1	1
10N.286.51.B9	Vibrio lentus	222	10																@		@
10N.261.48.B11	Vibrio lentus	223	49
10N.261.52.C5	Vibrio lentus	224	10
10N.261.51.F9	Vibrio lentus	225	10
10N.261.49.F6	Vibrio lentus	226	10
10N.261.48.C12	Vibrio lentus	227	10																@	@
10N.261.55.A8	Vibrio lentus	228	21
10N.261.48.A9	Vibrio lentus	229	48
10N.261.48.A1	Vibrio lentus	230	16
10N.261.55.E5	Vibrio lentus	231	16
10N.261.46.F8	Vibrio lentus	232	47																				47
10N.261.48.C11	Vibrio lentus	233	3
10N.261.52.F7	Vibrio lentus	234	3
10N.261.54.A2	Vibrio lentus	235	3
10N.261.51.F8	Vibrio lentus	236	3
10N.286.48.A12	Vibrio lentus	237	3
10N.286.46.E8	Vibrio lentus	238	3
10N.286.48.A4	Vibrio lentus	239	1			1	1
10N.286.49.A12	Vibrio lentus	240	1			1					1		1	1			1
10N.261.52.F1	Vibrio lentus	241	5																@
10N.286.49.C5	Vibrio lentus	242	1			1	1	1		1	1		1	1	1	1	1	1	1	1	1
10N.261.51.C7	Vibrio lentus	243	17																																				17
10N.261.45.F8	Vibrio lentus	244	1			1	1		1		1	1	1	1	1	1	1	1		1																		1	@
10N.286.45.C8	Vibrio lentus	245	8				@												@
10N.286.51.F12	Vibrio lentus	246	17																																				17
10N.261.46.A1	Vibrio lentus	247	1			1	1		1	1	1	1	1	1	1	1	1	1	1	1	1
10N.286.55.C12	Vibrio lentus	248	5
10N.261.52.B2	Vibrio lentus	249	1								1
10N.222.49.B8	Vibrio lentus	250	1			1	1	1	1	1	1	1	1	1	1	1			1	1
10N.286.45.C1	Vibrio lentus	251	1			1	1			1	1	1	1	1
10N.286.52.B7	Vibrio lentus	252	1			1	1	1	1	1	1		1	1	1	1	1	1	1	1	1
10N.286.51.C2	Vibrio lentus	253	76																																										76
10N.286.46.B11	Vibrio lentus	254	1							1			1	1	1	1		1		1							@																				1
10N.286.45.C3	Vibrio lentus	255	8										@	@										@
10N.286.45.E9	Vibrio lentus	256	66
10N.286.45.E6	Vibrio lentus	257	31														@
10N.286.46.A11	Vibrio lentus	258	1						1				1	1		1				1																												@	@
10N.261.52.C9	Vibrio lentus	259	1												1	1		1	1	1	1
10N.286.48.A2	Vibrio lentus	260	1												1	1	1	1	1	1	1
10N.286.48.A9	Vibrio lentus	261	1						1	1		1	1	1	1	1	1	1	1	1	1
10N.286.45.B8	Vibrio lentus	262	11																					11																						11
10N.286.55.C1	Vibrio lentus	263	4
10N.286.55.A2	Vibrio lentus	264	15
10N.286.55.C2	Vibrio lentus	265	15
10N.261.45.C7	Vibrio lentus	266	1			1	1	1	1	1		1	1	1																1
10N.286.45.B9	Vibrio lentus	267	1			1	1	1	1	1	1	1	1	1	1	1	1	1	1	1	1
10N.261.45.B10	Vibrio lentus	268	1			1	1	1	1	1	1	1	1	1	1	1	1	1	1	1	1
10N.261.52.C7	Vibrio lentus	269	1			1	1	1	1	1	1	1	1	1	1	1	1	1	1	1	1
10N.261.45.F9	Vibrio lentus	270	1							1	1
10N.286.49.F11	Vibrio lentus	271	1			1	1			1					1	1	1	1	1	1	1
10N.286.52.E10	Vibrio lentus	272	1			1	1	1	1	1	1	1	1	1	1	1	1	1	1	1	1
10N.286.54.C8	Vibrio lentus	273	4
10N.286.54.E12	Vibrio lentus	274	4
10N.261.51.A9	Vibrio lentus	275	7
10N.261.55.C8	Vibrio lentus	276	7
10N.286.54.E1	Vibrio lentus	277	4
10N.286.54.B8	Vibrio lentus	278	4
10N.286.52.E12	Vibrio lentus	279	7
10N.286.55.E1	Vibrio lentus	280	4
10N.261.49.F8	Vibrio lentus	281	7
10N.261.46.B5	Vibrio lentus	282	4
10N.286.55.A1	Vibrio lentus	283	4
10N.261.52.F12	Vibrio lentus	284	4
10N.286.54.A6	Vibrio lentus	285	4
10N.286.54.A8	Vibrio lentus	286	4
10N.286.54.F7	Vibrio lentus	287	4
10N.286.54.E7	Vibrio lentus	288	4
10N.286.54.B4	Vibrio lentus	289	4
10N.286.54.F8	Vibrio lentus	290	4
10N.286.54.F6	Vibrio lentus	291	4
10N.286.54.B1	Vibrio lentus	292	4
10N.286.54.A11	Vibrio lentus	293	4
10N.286.54.A1	Vibrio lentus	294	4
[truncated: 202 more columns]

## Sheet: C.Trees_Bax_and_Phages
Tree Identifier	Descriptor	nwk tree
Tree_1	phage tree: original VICTOR output for phageSet283 - amino acid - D6 algorithm	(Vibrio_phage_1.238.B._10N.261.52.F10__MG592604@S171_G49_U31_F11:0.00037599999999999998,(((((((((Vibrio_phage_1.244.A._10N.261.54.C3__MG592609@S12_G1_U5_F4:0.00000000000000000000,Vibrio_phage_1.255.O._10N.286.45.F1__MG592621@S12_G1_U5_F4:0.00000000000000000000):0.44468600000000002570[100],Vibrio_phage_1.081.O._10N.286.52.C2__MG592456@S69_G9_U5_F4:0.43758700000000000374):0.00717600000000000009[49]…	.
Tree_2	phage tree: Tree_1 trimmed to phageSet248 and with some branches rotated	((((Vibrio_phage_1.249.A._10N.261.55.B9__MG592615@S8_G17_U8_F2:0.00000000000000000000):0.35775000000000001243[100],(((((Vibrio_phage_2.092.O._10N.286.52.B7__MG592663@S98_G17_U8_F2:0.00000000000000000000,Vibrio_phage_1.008.O._10N.286.54.E5__MG592394@S98_G17_U8_F2:0.00000000000000000000):0.00000000000000000000[13],Vibrio_phage_1.040.O._10N.286.45.B9__MG592424@S98_G17_U8_F2:0.00000000000000000000):0…	.
Tree_3	phage tree: Tree_2 trimmed to include only autos and with additional rotation	((((Vibrio_phage_1.249.A._10N.261.55.B9__MG592615@S8_G17_U8_F2:0.00000000000000000000):0.35775000000000001243[100],(((((Vibrio_phage_2.092.O._10N.286.52.B7__MG592663@S98_G17_U8_F2:0.00000000000000000000,Vibrio_phage_1.008.O._10N.286.54.E5__MG592394@S98_G17_U8_F2:0.00000000000000000000):0.00000000000000000000[13],Vibrio_phage_1.040.O._10N.286.45.B9__MG592424@S98_G17_U8_F2:0.00000000000000000000):0…	.
Tree_4	phage tree: Tree_2 trimmed to include only podos	(((((((((Vibrio_phage_1.275.O._10N.286.54.E11__MG592643@S21_G3_U29_F10:0.41561999999999998945,(((Vibrio_phage_1.003.O._10N.286.48.A2__MG592390@S33_G11_U29_F10:0.14494899999999999451,Vibrio_phage_1.091.O._10N.286.52.B12__MG592466@S78_G11_U29_F10:0.12691800000000000304):0.01830199999999999882[24],(Vibrio_phage_1.067.O._10N.261.52.C9__MG592444@S62_G11_U29_F10:0.17368400000000000505,(Vibrio_phage_1.0…	.
Tree_5	phage tree: Tree_2 trimmed to include only myos	((Vibrio_phage_1.202.O._10N.222.45.E8__MG592573@S146_G31_U16_F5:0.49944199999999999706):0.000527[98],((((((((Vibrio_phage_1.052.A._10N.286.46.C3__MG592433@S56_G21_U10_F10:0.35054200000000002024,Vibrio_phage_1.154.O._10N.222.52.B12__MG592522@S113_G21_U10_F10:0.35604200000000002513):0.11081100000000000672[100],(((((Vibrio_phage_1.256.O._10N.286.45.F8__MG592622@S13_G30_U15_F10:0.12120899999999999730…	.
Tree_6	phage tree: Tree_2 trimmed to include only siphos	(((((((((((Vibrio_phage_1.247.A._10N.261.54.E12__MG592612@S6_G39_U22_F10:0.00001400000000000000):0.16891200000000000658[99],(Vibrio_phage_1.013.O._10N.286.54.F9__MG592398@S37_G39_U22_F10:0.07425800000000000456,Vibrio_phage_1.214.O._10N.222.54.F11__MG592584@S156_G39_U22_F10:0.08720600000000000573):0.10850600000000000522[95]):0.02444299999999999945[58],(Vibrio_phage_1.122.A._10N.286.46.F8__MG592496…	.
Tree_7	bacteria tree: tree based on concatenated ribosomal protein genes (generated using RiboTree), as in Extended Data Figure 1 (note that itol representation removes "contigs" from leaf names	((((10N.222.52.C2:0.00057946123007101039,10N.286.51.B7:0.00073243732219518661):0.01690578702773090289[100],(10N.286.48.A6:0.00022708742084479727,((10N.286.48.B5:0.00051156062853110486,10N.286.52.B9:0.00028402277891143908):0.00005673968982358196[60],10N.286.52.C2:0.00000100000050002909):0.00000100000050002909[50]):0.03132276017618132458[100]):0.40813996618308567843[100],((((12B09:0.066289351704027…	.
Tree_8	bacteria tree: Tree_7 trimmed to include only members of baxSet259	((((10N.222.52.C2:0.00057946123007101039,10N.286.51.B7:0.00073243732219518661):0.01690578702773090289[100],(10N.286.48.A6:0.00022708742084479727,((10N.286.48.B5:0.00051156062853110486,10N.286.52.B9:0.00028402277891143908):0.00005673968982358196[60],10N.286.52.C2:0.00000100000050002909):0.00000100000050002909[50]):0.03132276017618132458[100]):0.40813996618308567843[100],((((((10N.222.52.B12:0.0155…	.
