# Supplementary material for: Resolving the structure of phage–bacteria interactions in the context of natural diversity
Source: Nat Commun. 2022 Jan 18;13:372. doi: 10.1038/s41467-021-27583-z (PMC8766483; doi:10.1038/s41467-021-27583-z)
Supplement: Supplementary file 13 — Source Data [file 41467_2021_27583_MOESM13_ESM.zip › SourceData/SourceDataFigure_5.HostSharing_Mash_MetaCHIP.xlsx]

## Sheet: readme
Sheet name	Description of contents
readme	This page.
A.phage_HostSharing_infos	List of all numbers of hosts shared between all pairs of phages in phageSet248 and baxSet279.
B.phage_MASHdistance_infos	Mash distances between pairs of phages.
C.phage_MetaCHIP_infos	Putative horizontal gene transfer events detected by MetaCHIP.

## Sheet: A.phage_HostSharing_infos
First phage in comparison pair.	Second phage in comparison pair.	Total number of shared hosts.	Which infection data set used (here all infxnSet1436 (infections between phages in phageSet248 and bacteria in baxSet279).
phage.x	phage.y	shared.hosts	infectionSetUsed
1.003.O.	1.003.O.	2	infxnSet1436
1.008.O.	1.003.O.	2	infxnSet1436
1.011.O.	1.003.O.	2	infxnSet1436
1.040.O.	1.003.O.	1	infxnSet1436
1.052.A.	1.003.O.	1	infxnSet1436
1.062.O.	1.003.O.	1	infxnSet1436
1.069.O.	1.003.O.	1	infxnSet1436
1.101.O.	1.003.O.	1	infxnSet1436
1.125.O.	1.003.O.	1	infxnSet1436
1.256.O.	1.003.O.	1	infxnSet1436
2.092.O.	1.003.O.	1	infxnSet1436
1.004.O.	1.004.O.	5	infxnSet1436
1.037.O.	1.004.O.	5	infxnSet1436
1.056.O.	1.004.O.	5	infxnSet1436
1.066.O.	1.004.O.	5	infxnSet1436
1.068.O.	1.004.O.	5	infxnSet1436
1.072.O.	1.004.O.	5	infxnSet1436
1.215.A.	1.004.O.	5	infxnSet1436
1.005.O.	1.005.O.	1	infxnSet1436
1.215.A.	1.005.O.	1	infxnSet1436
1.007.O.	1.007.O.	1	infxnSet1436
1.293.O.	1.007.O.	1	infxnSet1436
1.003.O.	1.008.O.	2	infxnSet1436
1.008.O.	1.008.O.	37	infxnSet1436
1.009.O.	1.008.O.	1	infxnSet1436
1.011.O.	1.008.O.	37	infxnSet1436
1.012.O.	1.008.O.	2	infxnSet1436
1.020.O.	1.008.O.	1	infxnSet1436
1.024.O.	1.008.O.	1	infxnSet1436
1.040.O.	1.008.O.	32	infxnSet1436
1.043.O.	1.008.O.	29	infxnSet1436
1.044.O.	1.008.O.	29	infxnSet1436
1.048.O.	1.008.O.	27	infxnSet1436
1.052.A.	1.008.O.	1	infxnSet1436
1.057.O.	1.008.O.	24	infxnSet1436
1.060.A.	1.008.O.	1	infxnSet1436
1.062.O.	1.008.O.	32	infxnSet1436
1.067.O.	1.008.O.	1	infxnSet1436
1.069.O.	1.008.O.	30	infxnSet1436
1.080.O.	1.008.O.	26	infxnSet1436
1.087.A.	1.008.O.	2	infxnSet1436
1.088.O.	1.008.O.	1	infxnSet1436
1.090.B.	1.008.O.	1	infxnSet1436
1.091.O.	1.008.O.	1	infxnSet1436
1.095.O.	1.008.O.	27	infxnSet1436
1.101.O.	1.008.O.	1	infxnSet1436
1.102.O.	1.008.O.	29	infxnSet1436
1.103.O.	1.008.O.	1	infxnSet1436
1.107.B.	1.008.O.	24	infxnSet1436
1.112.O.	1.008.O.	1	infxnSet1436
1.121.O.	1.008.O.	1	infxnSet1436
1.125.O.	1.008.O.	31	infxnSet1436
1.138.O.	1.008.O.	1	infxnSet1436
1.139.B.	1.008.O.	1	infxnSet1436
1.141.A.	1.008.O.	26	infxnSet1436
1.147.O.	1.008.O.	1	infxnSet1436
1.161.O.	1.008.O.	1	infxnSet1436
1.162.O.	1.008.O.	1	infxnSet1436
1.166.O.	1.008.O.	1	infxnSet1436
1.190.O.	1.008.O.	1	infxnSet1436
1.208.B.	1.008.O.	1	infxnSet1436
1.209.O.	1.008.O.	1	infxnSet1436
1.215.A.	1.008.O.	3	infxnSet1436
1.224.A.	1.008.O.	1	infxnSet1436
1.244.A.	1.008.O.	1	infxnSet1436
1.255.O.	1.008.O.	2	infxnSet1436
1.256.O.	1.008.O.	1	infxnSet1436
1.293.O.	1.008.O.	1	infxnSet1436
2.044.O.	1.008.O.	1	infxnSet1436
2.092.O.	1.008.O.	30	infxnSet1436
2.095.B.	1.008.O.	2	infxnSet1436
2.117.O.	1.008.O.	1	infxnSet1436
3.058.O.	1.008.O.	6	infxnSet1436
1.008.O.	1.009.O.	1	infxnSet1436
1.009.O.	1.009.O.	1	infxnSet1436
1.011.O.	1.009.O.	1	infxnSet1436
1.040.O.	1.009.O.	1	infxnSet1436
1.043.O.	1.009.O.	1	infxnSet1436
1.044.O.	1.009.O.	1	infxnSet1436
1.048.O.	1.009.O.	1	infxnSet1436
1.057.O.	1.009.O.	1	infxnSet1436
1.062.O.	1.009.O.	1	infxnSet1436
1.069.O.	1.009.O.	1	infxnSet1436
1.080.O.	1.009.O.	1	infxnSet1436
1.095.O.	1.009.O.	1	infxnSet1436
1.102.O.	1.009.O.	1	infxnSet1436
1.107.B.	1.009.O.	1	infxnSet1436
1.125.O.	1.009.O.	1	infxnSet1436
1.141.A.	1.009.O.	1	infxnSet1436
2.092.O.	1.009.O.	1	infxnSet1436
3.058.O.	1.009.O.	1	infxnSet1436
1.003.O.	1.011.O.	2	infxnSet1436
1.008.O.	1.011.O.	37	infxnSet1436
1.009.O.	1.011.O.	1	infxnSet1436
1.011.O.	1.011.O.	40	infxnSet1436
1.012.O.	1.011.O.	2	infxnSet1436
1.020.O.	1.011.O.	1	infxnSet1436
1.024.O.	1.011.O.	1	infxnSet1436
1.033.O.	1.011.O.	1	infxnSet1436
1.040.O.	1.011.O.	34	infxnSet1436
1.043.O.	1.011.O.	30	infxnSet1436
1.044.O.	1.011.O.	30	infxnSet1436
1.048.O.	1.011.O.	28	infxnSet1436
1.052.A.	1.011.O.	1	infxnSet1436
1.057.O.	1.011.O.	25	infxnSet1436
1.060.A.	1.011.O.	1	infxnSet1436
1.062.O.	1.011.O.	34	infxnSet1436
1.067.O.	1.011.O.	1	infxnSet1436
1.069.O.	1.011.O.	31	infxnSet1436
1.080.O.	1.011.O.	28	infxnSet1436
1.087.A.	1.011.O.	2	infxnSet1436
1.088.O.	1.011.O.	1	infxnSet1436
1.090.B.	1.011.O.	1	infxnSet1436
1.091.O.	1.011.O.	1	infxnSet1436
1.095.O.	1.011.O.	28	infxnSet1436
1.101.O.	1.011.O.	1	infxnSet1436
1.102.O.	1.011.O.	30	infxnSet1436
1.103.O.	1.011.O.	1	infxnSet1436
1.107.B.	1.011.O.	25	infxnSet1436
1.112.O.	1.011.O.	1	infxnSet1436
1.121.O.	1.011.O.	1	infxnSet1436
1.125.O.	1.011.O.	34	infxnSet1436
1.138.O.	1.011.O.	1	infxnSet1436
1.139.B.	1.011.O.	1	infxnSet1436
1.141.A.	1.011.O.	28	infxnSet1436
1.147.O.	1.011.O.	1	infxnSet1436
1.161.O.	1.011.O.	1	infxnSet1436
1.162.O.	1.011.O.	1	infxnSet1436
1.166.O.	1.011.O.	1	infxnSet1436
1.190.O.	1.011.O.	1	infxnSet1436
1.208.B.	1.011.O.	1	infxnSet1436
1.209.O.	1.011.O.	1	infxnSet1436
1.215.A.	1.011.O.	3	infxnSet1436
1.224.A.	1.011.O.	1	infxnSet1436
1.244.A.	1.011.O.	1	infxnSet1436
1.255.O.	1.011.O.	2	infxnSet1436
1.256.O.	1.011.O.	1	infxnSet1436
1.293.O.	1.011.O.	1	infxnSet1436
2.044.O.	1.011.O.	1	infxnSet1436
2.092.O.	1.011.O.	32	infxnSet1436
2.095.B.	1.011.O.	2	infxnSet1436
2.117.O.	1.011.O.	1	infxnSet1436
3.058.O.	1.011.O.	6	infxnSet1436
1.008.O.	1.012.O.	2	infxnSet1436
1.011.O.	1.012.O.	2	infxnSet1436
1.012.O.	1.012.O.	6	infxnSet1436
1.062.O.	1.012.O.	1	infxnSet1436
1.069.O.	1.012.O.	1	infxnSet1436
1.089.O.	1.012.O.	4	infxnSet1436
1.098.O.	1.012.O.	3	infxnSet1436
1.118.A.	1.012.O.	4	infxnSet1436
1.125.O.	1.012.O.	2	infxnSet1436
1.139.B.	1.012.O.	1	infxnSet1436
1.147.O.	1.012.O.	1	infxnSet1436
1.162.O.	1.012.O.	1	infxnSet1436
1.209.O.	1.012.O.	1	infxnSet1436
1.224.A.	1.012.O.	1	infxnSet1436
1.237.A.	1.012.O.	2	infxnSet1436
2.117.O.	1.012.O.	1	infxnSet1436
1.013.O.	1.013.O.	2	infxnSet1436
1.214.O.	1.013.O.	1	infxnSet1436
1.293.O.	1.013.O.	1	infxnSet1436
1.015.O.	1.015.O.	1	infxnSet1436
1.207.B.	1.015.O.	1	infxnSet1436
2.117.O.	1.015.O.	1	infxnSet1436
1.016.O.	1.016.O.	2	infxnSet1436
1.040.O.	1.016.O.	1	infxnSet1436
1.043.O.	1.016.O.	1	infxnSet1436
1.044.O.	1.016.O.	1	infxnSet1436
1.048.O.	1.016.O.	1	infxnSet1436
1.062.O.	1.016.O.	1	infxnSet1436
1.071.A.	1.016.O.	2	infxnSet1436
3.058.O.	1.016.O.	1	infxnSet1436
1.017.O.	1.017.O.	4	infxnSet1436
1.025.O.	1.017.O.	1	infxnSet1436
1.026.O.	1.017.O.	1	infxnSet1436
1.075.O.	1.017.O.	3	infxnSet1436
1.093.O.	1.017.O.	3	infxnSet1436
1.094.O.	1.017.O.	3	infxnSet1436
1.095.O.	1.017.O.	2	infxnSet1436
1.150.O.	1.017.O.	1	infxnSet1436
1.152.O.	1.017.O.	1	infxnSet1436
2.130.O.	1.017.O.	1	infxnSet1436
1.008.O.	1.020.O.	1	infxnSet1436
1.011.O.	1.020.O.	1	infxnSet1436
1.020.O.	1.020.O.	2	infxnSet1436
1.040.O.	1.020.O.	1	infxnSet1436
1.043.O.	1.020.O.	1	infxnSet1436
1.044.O.	1.020.O.	1	infxnSet1436
1.048.O.	1.020.O.	1	infxnSet1436
1.057.O.	1.020.O.	1	infxnSet1436
1.062.O.	1.020.O.	1	infxnSet1436
1.069.O.	1.020.O.	1	infxnSet1436
1.080.O.	1.020.O.	1	infxnSet1436
1.095.O.	1.020.O.	1	infxnSet1436
1.125.O.	1.020.O.	1	infxnSet1436
1.141.A.	1.020.O.	1	infxnSet1436
2.092.O.	1.020.O.	1	infxnSet1436
3.058.O.	1.020.O.	1	infxnSet1436
1.021.A.	1.021.A.	1	infxnSet1436
1.022.O.	1.022.O.	1	infxnSet1436
1.023.O.	1.023.O.	1	infxnSet1436
1.008.O.	1.024.O.	1	infxnSet1436
1.011.O.	1.024.O.	1	infxnSet1436
1.024.O.	1.024.O.	1	infxnSet1436
1.040.O.	1.024.O.	1	infxnSet1436
1.043.O.	1.024.O.	1	infxnSet1436
1.044.O.	1.024.O.	1	infxnSet1436
1.048.O.	1.024.O.	1	infxnSet1436
1.057.O.	1.024.O.	1	infxnSet1436
1.062.O.	1.024.O.	1	infxnSet1436
1.080.O.	1.024.O.	1	infxnSet1436
1.095.O.	1.024.O.	1	infxnSet1436
1.141.A.	1.024.O.	1	infxnSet1436
1.166.O.	1.024.O.	1	infxnSet1436
1.190.O.	1.024.O.	1	infxnSet1436
2.092.O.	1.024.O.	1	infxnSet1436
1.017.O.	1.025.O.	1	infxnSet1436
1.025.O.	1.025.O.	6	infxnSet1436
1.026.O.	1.025.O.	6	infxnSet1436
1.150.O.	1.025.O.	6	infxnSet1436
1.152.O.	1.025.O.	6	infxnSet1436
2.130.O.	1.025.O.	6	infxnSet1436
1.017.O.	1.026.O.	1	infxnSet1436
1.025.O.	1.026.O.	6	infxnSet1436
1.026.O.	1.026.O.	6	infxnSet1436
1.150.O.	1.026.O.	6	infxnSet1436
1.152.O.	1.026.O.	6	infxnSet1436
2.130.O.	1.026.O.	6	infxnSet1436
1.027.O.	1.027.O.	19	infxnSet1436
1.039.O.	1.027.O.	1	infxnSet1436
1.061.O.	1.027.O.	1	infxnSet1436
1.119.O.	1.027.O.	1	infxnSet1436
1.127.O.	1.027.O.	1	infxnSet1436
1.137.O.	1.027.O.	1	infxnSet1436
1.143.O.	1.027.O.	1	infxnSet1436
1.171.O.	1.027.O.	18	infxnSet1436
1.194.O.	1.027.O.	19	infxnSet1436
1.195.O.	1.027.O.	18	infxnSet1436
1.196.O.	1.027.O.	18	infxnSet1436
1.200.O.	1.027.O.	18	infxnSet1436
1.231.O.	1.027.O.	1	infxnSet1436
1.267.O.	1.027.O.	17	infxnSet1436
1.268.A.	1.027.O.	18	infxnSet1436
1.269.O.	1.027.O.	17	infxnSet1436
1.270.A.	1.027.O.	18	infxnSet1436
1.271.A.	1.027.O.	18	infxnSet1436
1.272.O.	1.027.O.	18	infxnSet1436
1.274.O.	1.027.O.	17	infxnSet1436
1.277.A.	1.027.O.	18	infxnSet1436
1.280.O.	1.027.O.	18	infxnSet1436
1.281.O.	1.027.O.	18	infxnSet1436
1.282.A.	1.027.O.	18	infxnSet1436
1.283.A.	1.027.O.	18	infxnSet1436
1.028.O.	1.028.O.	3	infxnSet1436
1.136.O.	1.028.O.	2	infxnSet1436
1.142.O.	1.028.O.	3	infxnSet1436
1.156.O.	1.028.O.	3	infxnSet1436
1.159.O.	1.028.O.	3	infxnSet1436
1.217.O.	1.028.O.	3	infxnSet1436
1.219.O.	1.028.O.	3	infxnSet1436
1.029.O.	1.029.O.	1	infxnSet1436
1.174.O.	1.029.O.	1	infxnSet1436
1.030.O.	1.030.O.	1	infxnSet1436
1.031.O.	1.031.O.	1	infxnSet1436
1.032.O.	1.032.O.	1	infxnSet1436
1.103.O.	1.032.O.	1	infxnSet1436
1.011.O.	1.033.O.	1	infxnSet1436
1.033.O.	1.033.O.	2	infxnSet1436
1.040.O.	1.033.O.	1	infxnSet1436
1.043.O.	1.033.O.	2	infxnSet1436
1.044.O.	1.033.O.	2	infxnSet1436
1.048.O.	1.033.O.	1	infxnSet1436
1.057.O.	1.033.O.	2	infxnSet1436
1.062.O.	1.033.O.	1	infxnSet1436
1.080.O.	1.033.O.	2	infxnSet1436
1.095.O.	1.033.O.	2	infxnSet1436
1.102.O.	1.033.O.	2	infxnSet1436
1.107.B.	1.033.O.	1	infxnSet1436
1.125.O.	1.033.O.	1	infxnSet1436
1.141.A.	1.033.O.	2	infxnSet1436
1.034.O.	1.034.O.	18	infxnSet1436
1.064.O.	1.034.O.	1	infxnSet1436
1.074.O.	1.034.O.	1	infxnSet1436
1.108.O.	1.034.O.	1	infxnSet1436
1.131.O.	1.034.O.	1	infxnSet1436
1.132.O.	1.034.O.	1	infxnSet1436
1.139.B.	1.034.O.	13	infxnSet1436
1.147.O.	1.034.O.	1	infxnSet1436
1.157.O.	1.034.O.	1	infxnSet1436
1.162.O.	1.034.O.	1	infxnSet1436
1.167.O.	1.034.O.	2	infxnSet1436
1.169.O.	1.034.O.	1	infxnSet1436
1.182.O.	1.034.O.	1	infxnSet1436
1.188.A.	1.034.O.	2	infxnSet1436
1.189.O.	1.034.O.	1	infxnSet1436
1.207.B.	1.034.O.	4	infxnSet1436
1.209.O.	1.034.O.	9	infxnSet1436
1.224.A.	1.034.O.	2	infxnSet1436
1.228.O.	1.034.O.	1	infxnSet1436
1.233.A.	1.034.O.	1	infxnSet1436
1.261.O.	1.034.O.	2	infxnSet1436
2.117.O.	1.034.O.	5	infxnSet1436
1.036.O.	1.036.O.	1	infxnSet1436
1.043.O.	1.036.O.	1	infxnSet1436
1.044.O.	1.036.O.	1	infxnSet1436
1.256.O.	1.036.O.	1	infxnSet1436
2.275.O.	1.036.O.	1	infxnSet1436
1.004.O.	1.037.O.	5	infxnSet1436
1.037.O.	1.037.O.	6	infxnSet1436
1.056.O.	1.037.O.	6	infxnSet1436
1.066.O.	1.037.O.	5	infxnSet1436
1.068.O.	1.037.O.	5	infxnSet1436
1.072.O.	1.037.O.	5	infxnSet1436
1.215.A.	1.037.O.	5	infxnSet1436
1.038.O.	1.038.O.	1	infxnSet1436
1.027.O.	1.039.O.	1	infxnSet1436
1.039.O.	1.039.O.	3	infxnSet1436
1.061.O.	1.039.O.	3	infxnSet1436
1.194.O.	1.039.O.	1	infxnSet1436
1.195.O.	1.039.O.	1	infxnSet1436
1.196.O.	1.039.O.	1	infxnSet1436
1.200.O.	1.039.O.	1	infxnSet1436
1.003.O.	1.040.O.	1	infxnSet1436
1.008.O.	1.040.O.	32	infxnSet1436
1.009.O.	1.040.O.	1	infxnSet1436
1.011.O.	1.040.O.	34	infxnSet1436
1.016.O.	1.040.O.	1	infxnSet1436
1.020.O.	1.040.O.	1	infxnSet1436
1.024.O.	1.040.O.	1	infxnSet1436
1.033.O.	1.040.O.	1	infxnSet1436
1.040.O.	1.040.O.	37	infxnSet1436
1.043.O.	1.040.O.	32	infxnSet1436
1.044.O.	1.040.O.	33	infxnSet1436
1.048.O.	1.040.O.	30	infxnSet1436
1.057.O.	1.040.O.	26	infxnSet1436
1.060.A.	1.040.O.	1	infxnSet1436
1.062.O.	1.040.O.	37	infxnSet1436
1.067.O.	1.040.O.	1	infxnSet1436
1.069.O.	1.040.O.	31	infxnSet1436
1.071.A.	1.040.O.	1	infxnSet1436
1.080.O.	1.040.O.	29	infxnSet1436
1.087.A.	1.040.O.	1	infxnSet1436
1.088.O.	1.040.O.	1	infxnSet1436
1.090.B.	1.040.O.	1	infxnSet1436
1.091.O.	1.040.O.	1	infxnSet1436
1.095.O.	1.040.O.	28	infxnSet1436
1.102.O.	1.040.O.	30	infxnSet1436
1.107.B.	1.040.O.	25	infxnSet1436
1.112.O.	1.040.O.	1	infxnSet1436
1.121.O.	1.040.O.	1	infxnSet1436
1.125.O.	1.040.O.	32	infxnSet1436
1.138.O.	1.040.O.	1	infxnSet1436
1.141.A.	1.040.O.	28	infxnSet1436
1.161.O.	1.040.O.	1	infxnSet1436
1.166.O.	1.040.O.	1	infxnSet1436
1.190.O.	1.040.O.	1	infxnSet1436
1.208.B.	1.040.O.	1	infxnSet1436
1.215.A.	1.040.O.	4	infxnSet1436
1.255.O.	1.040.O.	1	infxnSet1436
1.257.O.	1.040.O.	1	infxnSet1436
1.293.O.	1.040.O.	1	infxnSet1436
2.044.O.	1.040.O.	1	infxnSet1436
2.092.O.	1.040.O.	32	infxnSet1436
2.095.B.	1.040.O.	2	infxnSet1436
3.058.O.	1.040.O.	6	infxnSet1436
1.042.O.	1.042.O.	1	infxnSet1436
2.275.O.	1.042.O.	1	infxnSet1436
1.008.O.	1.043.O.	29	infxnSet1436
1.009.O.	1.043.O.	1	infxnSet1436
1.011.O.	1.043.O.	30	infxnSet1436
1.016.O.	1.043.O.	1	infxnSet1436
1.020.O.	1.043.O.	1	infxnSet1436
1.024.O.	1.043.O.	1	infxnSet1436
1.033.O.	1.043.O.	2	infxnSet1436
1.036.O.	1.043.O.	1	infxnSet1436
1.040.O.	1.043.O.	32	infxnSet1436
1.043.O.	1.043.O.	37	infxnSet1436
1.044.O.	1.043.O.	36	infxnSet1436
1.048.O.	1.043.O.	31	infxnSet1436
1.057.O.	1.043.O.	28	infxnSet1436
1.060.A.	1.043.O.	1	infxnSet1436
1.062.O.	1.043.O.	32	infxnSet1436
1.063.O.	1.043.O.	1	infxnSet1436
1.069.O.	1.043.O.	26	infxnSet1436
1.071.A.	1.043.O.	1	infxnSet1436
1.080.O.	1.043.O.	30	infxnSet1436
1.087.A.	1.043.O.	2	infxnSet1436
1.088.O.	1.043.O.	1	infxnSet1436
1.090.B.	1.043.O.	1	infxnSet1436
1.091.O.	1.043.O.	1	infxnSet1436
1.095.O.	1.043.O.	30	infxnSet1436
1.102.O.	1.043.O.	31	infxnSet1436
1.104.O.	1.043.O.	1	infxnSet1436
1.107.B.	1.043.O.	27	infxnSet1436
1.112.O.	1.043.O.	1	infxnSet1436
1.121.O.	1.043.O.	1	infxnSet1436
1.125.O.	1.043.O.	28	infxnSet1436
1.138.O.	1.043.O.	1	infxnSet1436
1.141.A.	1.043.O.	28	infxnSet1436
1.161.O.	1.043.O.	1	infxnSet1436
1.166.O.	1.043.O.	1	infxnSet1436
1.190.O.	1.043.O.	1	infxnSet1436
1.208.B.	1.043.O.	1	infxnSet1436
1.215.A.	1.043.O.	4	infxnSet1436
1.255.O.	1.043.O.	1	infxnSet1436
1.256.O.	1.043.O.	1	infxnSet1436
1.257.O.	1.043.O.	1	infxnSet1436
1.293.O.	1.043.O.	1	infxnSet1436
2.044.O.	1.043.O.	1	infxnSet1436
2.092.O.	1.043.O.	29	infxnSet1436
2.095.B.	1.043.O.	2	infxnSet1436
2.275.O.	1.043.O.	1	infxnSet1436
3.058.O.	1.043.O.	7	infxnSet1436
1.008.O.	1.044.O.	29	infxnSet1436
1.009.O.	1.044.O.	1	infxnSet1436
1.011.O.	1.044.O.	30	infxnSet1436
1.016.O.	1.044.O.	1	infxnSet1436
1.020.O.	1.044.O.	1	infxnSet1436
1.024.O.	1.044.O.	1	infxnSet1436
1.033.O.	1.044.O.	2	infxnSet1436
1.036.O.	1.044.O.	1	infxnSet1436
1.040.O.	1.044.O.	33	infxnSet1436
1.043.O.	1.044.O.	36	infxnSet1436
1.044.O.	1.044.O.	37	infxnSet1436
1.048.O.	1.044.O.	31	infxnSet1436
1.057.O.	1.044.O.	28	infxnSet1436
1.060.A.	1.044.O.	1	infxnSet1436
1.062.O.	1.044.O.	33	infxnSet1436
1.063.O.	1.044.O.	1	infxnSet1436
1.069.O.	1.044.O.	27	infxnSet1436
1.071.A.	1.044.O.	1	infxnSet1436
1.080.O.	1.044.O.	30	infxnSet1436
1.087.A.	1.044.O.	1	infxnSet1436
1.088.O.	1.044.O.	1	infxnSet1436
1.090.B.	1.044.O.	1	infxnSet1436
1.091.O.	1.044.O.	1	infxnSet1436
1.095.O.	1.044.O.	30	infxnSet1436
1.102.O.	1.044.O.	31	infxnSet1436
1.104.O.	1.044.O.	1	infxnSet1436
1.107.B.	1.044.O.	26	infxnSet1436
1.112.O.	1.044.O.	1	infxnSet1436
1.121.O.	1.044.O.	1	infxnSet1436
1.125.O.	1.044.O.	28	infxnSet1436
1.138.O.	1.044.O.	1	infxnSet1436
1.141.A.	1.044.O.	28	infxnSet1436
1.161.O.	1.044.O.	1	infxnSet1436
1.166.O.	1.044.O.	1	infxnSet1436
1.190.O.	1.044.O.	1	infxnSet1436
1.208.B.	1.044.O.	1	infxnSet1436
1.215.A.	1.044.O.	4	infxnSet1436
1.255.O.	1.044.O.	1	infxnSet1436
1.256.O.	1.044.O.	1	infxnSet1436
1.257.O.	1.044.O.	1	infxnSet1436
1.293.O.	1.044.O.	1	infxnSet1436
2.044.O.	1.044.O.	1	infxnSet1436
2.092.O.	1.044.O.	30	infxnSet1436
2.095.B.	1.044.O.	2	infxnSet1436
2.275.O.	1.044.O.	1	infxnSet1436
3.058.O.	1.044.O.	6	infxnSet1436
1.046.O.	1.046.O.	1	infxnSet1436
1.047.O.	1.047.O.	1	infxnSet1436
1.008.O.	1.048.O.	27	infxnSet1436
1.009.O.	1.048.O.	1	infxnSet1436
1.011.O.	1.048.O.	28	infxnSet1436
1.016.O.	1.048.O.	1	infxnSet1436
1.020.O.	1.048.O.	1	infxnSet1436
1.024.O.	1.048.O.	1	infxnSet1436
1.033.O.	1.048.O.	1	infxnSet1436
1.040.O.	1.048.O.	30	infxnSet1436
1.043.O.	1.048.O.	31	infxnSet1436
1.044.O.	1.048.O.	31	infxnSet1436
1.048.O.	1.048.O.	32	infxnSet1436
1.057.O.	1.048.O.	27	infxnSet1436
1.060.A.	1.048.O.	1	infxnSet1436
1.062.O.	1.048.O.	30	infxnSet1436
1.063.O.	1.048.O.	1	infxnSet1436
1.069.O.	1.048.O.	25	infxnSet1436
1.071.A.	1.048.O.	1	infxnSet1436
1.080.O.	1.048.O.	26	infxnSet1436
1.087.A.	1.048.O.	2	infxnSet1436
1.088.O.	1.048.O.	1	infxnSet1436
1.091.O.	1.048.O.	1	infxnSet1436
1.095.O.	1.048.O.	27	infxnSet1436
1.102.O.	1.048.O.	28	infxnSet1436
1.107.B.	1.048.O.	25	infxnSet1436
1.121.O.	1.048.O.	1	infxnSet1436
1.125.O.	1.048.O.	27	infxnSet1436
1.138.O.	1.048.O.	1	infxnSet1436
1.141.A.	1.048.O.	25	infxnSet1436
1.161.O.	1.048.O.	1	infxnSet1436
1.166.O.	1.048.O.	1	infxnSet1436
1.190.O.	1.048.O.	1	infxnSet1436
1.208.B.	1.048.O.	1	infxnSet1436
1.215.A.	1.048.O.	4	infxnSet1436
1.257.O.	1.048.O.	1	infxnSet1436
1.293.O.	1.048.O.	1	infxnSet1436
2.044.O.	1.048.O.	1	infxnSet1436
2.092.O.	1.048.O.	27	infxnSet1436
2.095.B.	1.048.O.	1	infxnSet1436
3.058.O.	1.048.O.	7	infxnSet1436
1.049.O.	1.049.O.	2	infxnSet1436
1.050.O.	1.049.O.	2	infxnSet1436
1.055.O.	1.049.O.	1	infxnSet1436
1.049.O.	1.050.O.	2	infxnSet1436
1.050.O.	1.050.O.	2	infxnSet1436
1.055.O.	1.050.O.	1	infxnSet1436
1.003.O.	1.052.A.	1	infxnSet1436
1.008.O.	1.052.A.	1	infxnSet1436
1.011.O.	1.052.A.	1	infxnSet1436
1.052.A.	1.052.A.	3	infxnSet1436
1.101.O.	1.052.A.	2	infxnSet1436
1.256.O.	1.052.A.	1	infxnSet1436
1.054.O.	1.054.O.	1	infxnSet1436
1.049.O.	1.055.O.	1	infxnSet1436
1.050.O.	1.055.O.	1	infxnSet1436
1.055.O.	1.055.O.	1	infxnSet1436
1.004.O.	1.056.O.	5	infxnSet1436
1.037.O.	1.056.O.	6	infxnSet1436
1.056.O.	1.056.O.	7	infxnSet1436
1.066.O.	1.056.O.	6	infxnSet1436
1.068.O.	1.056.O.	6	infxnSet1436
1.072.O.	1.056.O.	6	infxnSet1436
1.215.A.	1.056.O.	5	infxnSet1436
1.008.O.	1.057.O.	24	infxnSet1436
1.009.O.	1.057.O.	1	infxnSet1436
1.011.O.	1.057.O.	25	infxnSet1436
1.020.O.	1.057.O.	1	infxnSet1436
1.024.O.	1.057.O.	1	infxnSet1436
1.033.O.	1.057.O.	2	infxnSet1436
1.040.O.	1.057.O.	26	infxnSet1436
1.043.O.	1.057.O.	28	infxnSet1436
1.044.O.	1.057.O.	28	infxnSet1436
1.048.O.	1.057.O.	27	infxnSet1436
1.057.O.	1.057.O.	28	infxnSet1436
1.060.A.	1.057.O.	1	infxnSet1436
1.062.O.	1.057.O.	26	infxnSet1436
1.063.O.	1.057.O.	1	infxnSet1436
1.069.O.	1.057.O.	23	infxnSet1436
1.080.O.	1.057.O.	26	infxnSet1436
1.087.A.	1.057.O.	1	infxnSet1436
1.088.O.	1.057.O.	1	infxnSet1436
1.091.O.	1.057.O.	1	infxnSet1436
1.095.O.	1.057.O.	25	infxnSet1436
1.102.O.	1.057.O.	26	infxnSet1436
1.107.B.	1.057.O.	23	infxnSet1436
1.121.O.	1.057.O.	1	infxnSet1436
1.125.O.	1.057.O.	24	infxnSet1436
1.138.O.	1.057.O.	1	infxnSet1436
1.141.A.	1.057.O.	25	infxnSet1436
1.161.O.	1.057.O.	1	infxnSet1436
1.166.O.	1.057.O.	1	infxnSet1436
1.190.O.	1.057.O.	1	infxnSet1436
1.208.B.	1.057.O.	1	infxnSet1436
1.215.A.	1.057.O.	4	infxnSet1436
1.293.O.	1.057.O.	1	infxnSet1436
2.044.O.	1.057.O.	1	infxnSet1436
2.092.O.	1.057.O.	25	infxnSet1436
2.095.B.	1.057.O.	1	infxnSet1436
3.058.O.	1.057.O.	5	infxnSet1436
1.008.O.	1.060.A.	1	infxnSet1436
1.011.O.	1.060.A.	1	infxnSet1436
1.040.O.	1.060.A.	1	infxnSet1436
1.043.O.	1.060.A.	1	infxnSet1436
1.044.O.	1.060.A.	1	infxnSet1436
1.048.O.	1.060.A.	1	infxnSet1436
1.057.O.	1.060.A.	1	infxnSet1436
1.060.A.	1.060.A.	2	infxnSet1436
1.062.O.	1.060.A.	1	infxnSet1436
1.069.O.	1.060.A.	1	infxnSet1436
1.102.O.	1.060.A.	1	infxnSet1436
1.125.O.	1.060.A.	1	infxnSet1436
2.092.O.	1.060.A.	1	infxnSet1436
1.027.O.	1.061.O.	1	infxnSet1436
1.039.O.	1.061.O.	3	infxnSet1436
1.061.O.	1.061.O.	3	infxnSet1436
1.194.O.	1.061.O.	1	infxnSet1436
1.195.O.	1.061.O.	1	infxnSet1436
1.196.O.	1.061.O.	1	infxnSet1436
1.200.O.	1.061.O.	1	infxnSet1436
1.003.O.	1.062.O.	1	infxnSet1436
1.008.O.	1.062.O.	32	infxnSet1436
1.009.O.	1.062.O.	1	infxnSet1436
1.011.O.	1.062.O.	34	infxnSet1436
1.012.O.	1.062.O.	1	infxnSet1436
1.016.O.	1.062.O.	1	infxnSet1436
1.020.O.	1.062.O.	1	infxnSet1436
1.024.O.	1.062.O.	1	infxnSet1436
1.033.O.	1.062.O.	1	infxnSet1436
1.040.O.	1.062.O.	37	infxnSet1436
1.043.O.	1.062.O.	32	infxnSet1436
1.044.O.	1.062.O.	33	infxnSet1436
1.048.O.	1.062.O.	30	infxnSet1436
1.057.O.	1.062.O.	26	infxnSet1436
1.060.A.	1.062.O.	1	infxnSet1436
1.062.O.	1.062.O.	38	infxnSet1436
1.067.O.	1.062.O.	1	infxnSet1436
1.069.O.	1.062.O.	31	infxnSet1436
1.071.A.	1.062.O.	1	infxnSet1436
1.080.O.	1.062.O.	29	infxnSet1436
1.087.A.	1.062.O.	1	infxnSet1436
1.088.O.	1.062.O.	1	infxnSet1436
1.089.O.	1.062.O.	1	infxnSet1436
1.090.B.	1.062.O.	1	infxnSet1436
1.091.O.	1.062.O.	1	infxnSet1436
1.095.O.	1.062.O.	28	infxnSet1436
1.098.O.	1.062.O.	1	infxnSet1436
1.102.O.	1.062.O.	30	infxnSet1436
1.107.B.	1.062.O.	25	infxnSet1436
1.112.O.	1.062.O.	1	infxnSet1436
1.118.A.	1.062.O.	1	infxnSet1436
1.121.O.	1.062.O.	1	infxnSet1436
1.125.O.	1.062.O.	33	infxnSet1436
1.138.O.	1.062.O.	1	infxnSet1436
1.141.A.	1.062.O.	28	infxnSet1436
1.161.O.	1.062.O.	1	infxnSet1436
1.166.O.	1.062.O.	1	infxnSet1436
1.190.O.	1.062.O.	1	infxnSet1436
1.208.B.	1.062.O.	1	infxnSet1436
1.215.A.	1.062.O.	4	infxnSet1436
1.255.O.	1.062.O.	1	infxnSet1436
1.257.O.	1.062.O.	1	infxnSet1436
1.293.O.	1.062.O.	1	infxnSet1436
2.044.O.	1.062.O.	1	infxnSet1436
2.092.O.	1.062.O.	32	infxnSet1436
2.095.B.	1.062.O.	2	infxnSet1436
3.058.O.	1.062.O.	6	infxnSet1436
1.043.O.	1.063.O.	1	infxnSet1436
1.044.O.	1.063.O.	1	infxnSet1436
1.048.O.	1.063.O.	1	infxnSet1436
1.057.O.	1.063.O.	1	infxnSet1436
1.063.O.	1.063.O.	1	infxnSet1436
1.080.O.	1.063.O.	1	infxnSet1436
1.102.O.	1.063.O.	1	infxnSet1436
1.107.B.	1.063.O.	1	infxnSet1436
1.141.A.	1.063.O.	1	infxnSet1436
1.034.O.	1.064.O.	1	infxnSet1436
1.064.O.	1.064.O.	2	infxnSet1436
1.108.O.	1.064.O.	2	infxnSet1436
1.004.O.	1.066.O.	5	infxnSet1436
1.037.O.	1.066.O.	5	infxnSet1436
1.056.O.	1.066.O.	6	infxnSet1436
1.066.O.	1.066.O.	6	infxnSet1436
1.068.O.	1.066.O.	6	infxnSet1436
1.072.O.	1.066.O.	6	infxnSet1436
1.215.A.	1.066.O.	5	infxnSet1436
1.008.O.	1.067.O.	1	infxnSet1436
1.011.O.	1.067.O.	1	infxnSet1436
1.040.O.	1.067.O.	1	infxnSet1436
1.062.O.	1.067.O.	1	infxnSet1436
1.067.O.	1.067.O.	1	infxnSet1436
1.069.O.	1.067.O.	1	infxnSet1436
1.125.O.	1.067.O.	1	infxnSet1436
1.004.O.	1.068.O.	5	infxnSet1436
1.037.O.	1.068.O.	5	infxnSet1436
1.056.O.	1.068.O.	6	infxnSet1436
1.066.O.	1.068.O.	6	infxnSet1436
1.068.O.	1.068.O.	6	infxnSet1436
1.072.O.	1.068.O.	6	infxnSet1436
1.215.A.	1.068.O.	5	infxnSet1436
1.003.O.	1.069.O.	1	infxnSet1436
1.008.O.	1.069.O.	30	infxnSet1436
1.009.O.	1.069.O.	1	infxnSet1436
1.011.O.	1.069.O.	31	infxnSet1436
1.012.O.	1.069.O.	1	infxnSet1436
1.020.O.	1.069.O.	1	infxnSet1436
1.040.O.	1.069.O.	31	infxnSet1436
1.043.O.	1.069.O.	26	infxnSet1436
1.044.O.	1.069.O.	27	infxnSet1436
1.048.O.	1.069.O.	25	infxnSet1436
1.057.O.	1.069.O.	23	infxnSet1436
1.060.A.	1.069.O.	1	infxnSet1436
1.062.O.	1.069.O.	31	infxnSet1436
1.067.O.	1.069.O.	1	infxnSet1436
1.069.O.	1.069.O.	33	infxnSet1436
1.080.O.	1.069.O.	27	infxnSet1436
1.087.A.	1.069.O.	1	infxnSet1436
1.088.O.	1.069.O.	1	infxnSet1436
1.089.O.	1.069.O.	1	infxnSet1436
1.090.B.	1.069.O.	1	infxnSet1436
1.091.O.	1.069.O.	2	infxnSet1436
1.095.O.	1.069.O.	25	infxnSet1436
1.098.O.	1.069.O.	1	infxnSet1436
1.102.O.	1.069.O.	27	infxnSet1436
1.107.B.	1.069.O.	23	infxnSet1436
1.118.A.	1.069.O.	1	infxnSet1436
1.121.O.	1.069.O.	1	infxnSet1436
1.125.O.	1.069.O.	32	infxnSet1436
1.138.O.	1.069.O.	1	infxnSet1436
1.141.A.	1.069.O.	26	infxnSet1436
1.161.O.	1.069.O.	1	infxnSet1436
1.208.B.	1.069.O.	1	infxnSet1436
1.215.A.	1.069.O.	3	infxnSet1436
1.293.O.	1.069.O.	1	infxnSet1436
2.044.O.	1.069.O.	1	infxnSet1436
2.092.O.	1.069.O.	31	infxnSet1436
2.095.B.	1.069.O.	1	infxnSet1436
3.058.O.	1.069.O.	5	infxnSet1436
1.070.O.	1.070.O.	2	infxnSet1436
1.077.O.	1.070.O.	2	infxnSet1436
1.016.O.	1.071.A.	2	infxnSet1436
1.040.O.	1.071.A.	1	infxnSet1436
1.043.O.	1.071.A.	1	infxnSet1436
1.044.O.	1.071.A.	1	infxnSet1436
1.048.O.	1.071.A.	1	infxnSet1436
1.062.O.	1.071.A.	1	infxnSet1436
1.071.A.	1.071.A.	2	infxnSet1436
3.058.O.	1.071.A.	1	infxnSet1436
1.004.O.	1.072.O.	5	infxnSet1436
1.037.O.	1.072.O.	5	infxnSet1436
1.056.O.	1.072.O.	6	infxnSet1436
1.066.O.	1.072.O.	6	infxnSet1436
1.068.O.	1.072.O.	6	infxnSet1436
1.072.O.	1.072.O.	6	infxnSet1436
1.215.A.	1.072.O.	5	infxnSet1436
1.034.O.	1.074.O.	1	infxnSet1436
1.074.O.	1.074.O.	1	infxnSet1436
1.139.B.	1.074.O.	1	infxnSet1436
1.209.O.	1.074.O.	1	infxnSet1436
1.017.O.	1.075.O.	3	infxnSet1436
1.075.O.	1.075.O.	3	infxnSet1436
1.093.O.	1.075.O.	3	infxnSet1436
1.094.O.	1.075.O.	3	infxnSet1436
1.095.O.	1.075.O.	2	infxnSet1436
1.076.O.	1.076.O.	1	infxnSet1436
1.070.O.	1.077.O.	2	infxnSet1436
1.077.O.	1.077.O.	2	infxnSet1436
1.079.O.	1.079.O.	1	infxnSet1436
1.008.O.	1.080.O.	26	infxnSet1436
1.009.O.	1.080.O.	1	infxnSet1436
1.011.O.	1.080.O.	28	infxnSet1436
1.020.O.	1.080.O.	1	infxnSet1436
1.024.O.	1.080.O.	1	infxnSet1436
1.033.O.	1.080.O.	2	infxnSet1436
1.040.O.	1.080.O.	29	infxnSet1436
1.043.O.	1.080.O.	30	infxnSet1436
1.044.O.	1.080.O.	30	infxnSet1436
1.048.O.	1.080.O.	26	infxnSet1436
1.057.O.	1.080.O.	26	infxnSet1436
1.062.O.	1.080.O.	29	infxnSet1436
1.063.O.	1.080.O.	1	infxnSet1436
1.069.O.	1.080.O.	27	infxnSet1436
1.080.O.	1.080.O.	35	infxnSet1436
1.087.A.	1.080.O.	1	infxnSet1436
1.088.O.	1.080.O.	1	infxnSet1436
1.090.B.	1.080.O.	1	infxnSet1436
1.091.O.	1.080.O.	2	infxnSet1436
1.095.O.	1.080.O.	28	infxnSet1436
1.102.O.	1.080.O.	28	infxnSet1436
1.104.O.	1.080.O.	1	infxnSet1436
1.107.B.	1.080.O.	25	infxnSet1436
1.121.O.	1.080.O.	1	infxnSet1436
1.125.O.	1.080.O.	27	infxnSet1436
1.138.O.	1.080.O.	1	infxnSet1436
1.141.A.	1.080.O.	31	infxnSet1436
1.161.O.	1.080.O.	1	infxnSet1436
1.166.O.	1.080.O.	1	infxnSet1436
1.190.O.	1.080.O.	1	infxnSet1436
1.208.B.	1.080.O.	1	infxnSet1436
1.215.A.	1.080.O.	4	infxnSet1436
1.293.O.	1.080.O.	1	infxnSet1436
2.044.O.	1.080.O.	1	infxnSet1436
2.092.O.	1.080.O.	30	infxnSet1436
2.095.B.	1.080.O.	1	infxnSet1436
3.058.O.	1.080.O.	5	infxnSet1436
1.081.O.	1.081.O.	2	infxnSet1436
1.082.O.	1.082.O.	1	infxnSet1436
1.083.O.	1.083.O.	2	infxnSet1436
1.084.O.	1.084.O.	1	infxnSet1436
1.085.O.	1.085.O.	2	infxnSet1436
1.125.O.	1.085.O.	1	infxnSet1436
1.217.O.	1.085.O.	1	infxnSet1436
1.285.O.	1.085.O.	1	infxnSet1436
1.086.O.	1.086.O.	1	infxnSet1436
1.008.O.	1.087.A.	2	infxnSet1436
1.011.O.	1.087.A.	2	infxnSet1436
1.040.O.	1.087.A.	1	infxnSet1436
1.043.O.	1.087.A.	2	infxnSet1436
1.044.O.	1.087.A.	1	infxnSet1436
1.048.O.	1.087.A.	2	infxnSet1436
1.057.O.	1.087.A.	1	infxnSet1436
1.062.O.	1.087.A.	1	infxnSet1436
1.069.O.	1.087.A.	1	infxnSet1436
1.080.O.	1.087.A.	1	infxnSet1436
1.087.A.	1.087.A.	3	infxnSet1436
1.095.O.	1.087.A.	3	infxnSet1436
1.102.O.	1.087.A.	3	infxnSet1436
1.107.B.	1.087.A.	2	infxnSet1436
1.125.O.	1.087.A.	2	infxnSet1436
1.141.A.	1.087.A.	1	infxnSet1436
2.092.O.	1.087.A.	1	infxnSet1436
3.058.O.	1.087.A.	1	infxnSet1436
1.008.O.	1.088.O.	1	infxnSet1436
1.011.O.	1.088.O.	1	infxnSet1436
1.040.O.	1.088.O.	1	infxnSet1436
1.043.O.	1.088.O.	1	infxnSet1436
1.044.O.	1.088.O.	1	infxnSet1436
1.048.O.	1.088.O.	1	infxnSet1436
1.057.O.	1.088.O.	1	infxnSet1436
1.062.O.	1.088.O.	1	infxnSet1436
1.069.O.	1.088.O.	1	infxnSet1436
1.080.O.	1.088.O.	1	infxnSet1436
1.088.O.	1.088.O.	1	infxnSet1436
1.095.O.	1.088.O.	1	infxnSet1436
1.102.O.	1.088.O.	1	infxnSet1436
1.125.O.	1.088.O.	1	infxnSet1436
1.141.A.	1.088.O.	1	infxnSet1436
2.092.O.	1.088.O.	1	infxnSet1436
1.012.O.	1.089.O.	4	infxnSet1436
1.062.O.	1.089.O.	1	infxnSet1436
1.069.O.	1.089.O.	1	infxnSet1436
1.089.O.	1.089.O.	4	infxnSet1436
1.098.O.	1.089.O.	3	infxnSet1436
1.118.A.	1.089.O.	4	infxnSet1436
1.125.O.	1.089.O.	2	infxnSet1436
1.237.A.	1.089.O.	2	infxnSet1436
1.008.O.	1.090.B.	1	infxnSet1436
1.011.O.	1.090.B.	1	infxnSet1436
1.040.O.	1.090.B.	1	infxnSet1436
1.043.O.	1.090.B.	1	infxnSet1436
1.044.O.	1.090.B.	1	infxnSet1436
1.062.O.	1.090.B.	1	infxnSet1436
1.069.O.	1.090.B.	1	infxnSet1436
1.080.O.	1.090.B.	1	infxnSet1436
1.090.B.	1.090.B.	1	infxnSet1436
1.095.O.	1.090.B.	1	infxnSet1436
1.102.O.	1.090.B.	1	infxnSet1436
1.107.B.	1.090.B.	1	infxnSet1436
1.125.O.	1.090.B.	1	infxnSet1436
1.141.A.	1.090.B.	1	infxnSet1436
2.092.O.	1.090.B.	1	infxnSet1436
1.008.O.	1.091.O.	1	infxnSet1436
1.011.O.	1.091.O.	1	infxnSet1436
1.040.O.	1.091.O.	1	infxnSet1436
1.043.O.	1.091.O.	1	infxnSet1436
1.044.O.	1.091.O.	1	infxnSet1436
1.048.O.	1.091.O.	1	infxnSet1436
1.057.O.	1.091.O.	1	infxnSet1436
1.062.O.	1.091.O.	1	infxnSet1436
1.069.O.	1.091.O.	2	infxnSet1436
1.080.O.	1.091.O.	2	infxnSet1436
1.091.O.	1.091.O.	2	infxnSet1436
1.095.O.	1.091.O.	1	infxnSet1436
1.102.O.	1.091.O.	1	infxnSet1436
1.107.B.	1.091.O.	1	infxnSet1436
1.125.O.	1.091.O.	1	infxnSet1436
1.141.A.	1.091.O.	1	infxnSet1436
2.092.O.	1.091.O.	2	infxnSet1436
1.017.O.	1.093.O.	3	infxnSet1436
1.075.O.	1.093.O.	3	infxnSet1436
1.093.O.	1.093.O.	3	infxnSet1436
1.094.O.	1.093.O.	3	infxnSet1436
1.095.O.	1.093.O.	2	infxnSet1436
1.017.O.	1.094.O.	3	infxnSet1436
1.075.O.	1.094.O.	3	infxnSet1436
1.093.O.	1.094.O.	3	infxnSet1436
1.094.O.	1.094.O.	3	infxnSet1436
1.095.O.	1.094.O.	2	infxnSet1436
1.008.O.	1.095.O.	27	infxnSet1436
1.009.O.	1.095.O.	1	infxnSet1436
1.011.O.	1.095.O.	28	infxnSet1436
1.017.O.	1.095.O.	2	infxnSet1436
1.020.O.	1.095.O.	1	infxnSet1436
1.024.O.	1.095.O.	1	infxnSet1436
1.033.O.	1.095.O.	2	infxnSet1436
1.040.O.	1.095.O.	28	infxnSet1436
1.043.O.	1.095.O.	30	infxnSet1436
1.044.O.	1.095.O.	30	infxnSet1436
1.048.O.	1.095.O.	27	infxnSet1436
1.057.O.	1.095.O.	25	infxnSet1436
1.062.O.	1.095.O.	28	infxnSet1436
1.069.O.	1.095.O.	25	infxnSet1436
1.075.O.	1.095.O.	2	infxnSet1436
1.080.O.	1.095.O.	28	infxnSet1436
1.087.A.	1.095.O.	3	infxnSet1436
1.088.O.	1.095.O.	1	infxnSet1436
1.090.B.	1.095.O.	1	infxnSet1436
1.091.O.	1.095.O.	1	infxnSet1436
1.093.O.	1.095.O.	2	infxnSet1436
1.094.O.	1.095.O.	2	infxnSet1436
1.095.O.	1.095.O.	36	infxnSet1436
1.102.O.	1.095.O.	30	infxnSet1436
1.104.O.	1.095.O.	1	infxnSet1436
1.107.B.	1.095.O.	25	infxnSet1436
1.121.O.	1.095.O.	1	infxnSet1436
1.125.O.	1.095.O.	27	infxnSet1436
1.138.O.	1.095.O.	1	infxnSet1436
1.141.A.	1.095.O.	27	infxnSet1436
1.161.O.	1.095.O.	1	infxnSet1436
1.166.O.	1.095.O.	1	infxnSet1436
1.177.O.	1.095.O.	1	infxnSet1436
1.190.O.	1.095.O.	1	infxnSet1436
1.208.B.	1.095.O.	1	infxnSet1436
1.215.A.	1.095.O.	4	infxnSet1436
1.293.O.	1.095.O.	1	infxnSet1436
2.044.O.	1.095.O.	1	infxnSet1436
2.092.O.	1.095.O.	28	infxnSet1436
3.058.O.	1.095.O.	6	infxnSet1436
1.097.O.	1.097.O.	1	infxnSet1436
1.012.O.	1.098.O.	3	infxnSet1436
1.062.O.	1.098.O.	1	infxnSet1436
1.069.O.	1.098.O.	1	infxnSet1436
1.089.O.	1.098.O.	3	infxnSet1436
1.098.O.	1.098.O.	3	infxnSet1436
1.118.A.	1.098.O.	3	infxnSet1436
1.125.O.	1.098.O.	2	infxnSet1436
1.237.A.	1.098.O.	1	infxnSet1436
1.100.O.	1.100.O.	3	infxnSet1436
1.158.O.	1.100.O.	3	infxnSet1436
1.175.O.	1.100.O.	3	infxnSet1436
1.003.O.	1.101.O.	1	infxnSet1436
1.008.O.	1.101.O.	1	infxnSet1436
1.011.O.	1.101.O.	1	infxnSet1436
1.052.A.	1.101.O.	2	infxnSet1436
1.101.O.	1.101.O.	2	infxnSet1436
1.256.O.	1.101.O.	1	infxnSet1436
1.008.O.	1.102.O.	29	infxnSet1436
1.009.O.	1.102.O.	1	infxnSet1436
1.011.O.	1.102.O.	30	infxnSet1436
1.033.O.	1.102.O.	2	infxnSet1436
1.040.O.	1.102.O.	30	infxnSet1436
1.043.O.	1.102.O.	31	infxnSet1436
1.044.O.	1.102.O.	31	infxnSet1436
1.048.O.	1.102.O.	28	infxnSet1436
1.057.O.	1.102.O.	26	infxnSet1436
1.060.A.	1.102.O.	1	infxnSet1436
1.062.O.	1.102.O.	30	infxnSet1436
1.063.O.	1.102.O.	1	infxnSet1436
1.069.O.	1.102.O.	27	infxnSet1436
1.080.O.	1.102.O.	28	infxnSet1436
1.087.A.	1.102.O.	3	infxnSet1436
1.088.O.	1.102.O.	1	infxnSet1436
1.090.B.	1.102.O.	1	infxnSet1436
1.091.O.	1.102.O.	1	infxnSet1436
1.095.O.	1.102.O.	30	infxnSet1436
1.102.O.	1.102.O.	35	infxnSet1436
1.107.B.	1.102.O.	27	infxnSet1436
1.112.O.	1.102.O.	1	infxnSet1436
1.121.O.	1.102.O.	1	infxnSet1436
1.125.O.	1.102.O.	29	infxnSet1436
1.138.O.	1.102.O.	1	infxnSet1436
1.141.A.	1.102.O.	28	infxnSet1436
1.161.O.	1.102.O.	1	infxnSet1436
1.177.O.	1.102.O.	1	infxnSet1436
1.208.B.	1.102.O.	1	infxnSet1436
1.215.A.	1.102.O.	4	infxnSet1436
1.255.O.	1.102.O.	1	infxnSet1436
1.293.O.	1.102.O.	1	infxnSet1436
2.044.O.	1.102.O.	1	infxnSet1436
2.092.O.	1.102.O.	28	infxnSet1436
2.095.B.	1.102.O.	2	infxnSet1436
3.058.O.	1.102.O.	5	infxnSet1436
1.008.O.	1.103.O.	1	infxnSet1436
1.011.O.	1.103.O.	1	infxnSet1436
1.032.O.	1.103.O.	1	infxnSet1436
1.103.O.	1.103.O.	3	infxnSet1436
1.244.A.	1.103.O.	2	infxnSet1436
1.255.O.	1.103.O.	2	infxnSet1436
1.043.O.	1.104.O.	1	infxnSet1436
1.044.O.	1.104.O.	1	infxnSet1436
1.080.O.	1.104.O.	1	infxnSet1436
1.095.O.	1.104.O.	1	infxnSet1436
1.104.O.	1.104.O.	1	infxnSet1436
2.092.O.	1.104.O.	1	infxnSet1436
1.105.O.	1.105.O.	1	infxnSet1436
1.106.O.	1.106.O.	1	infxnSet1436
1.008.O.	1.107.B.	24	infxnSet1436
1.009.O.	1.107.B.	1	infxnSet1436
1.011.O.	1.107.B.	25	infxnSet1436
1.033.O.	1.107.B.	1	infxnSet1436
1.040.O.	1.107.B.	25	infxnSet1436
1.043.O.	1.107.B.	27	infxnSet1436
1.044.O.	1.107.B.	26	infxnSet1436
1.048.O.	1.107.B.	25	infxnSet1436
1.057.O.	1.107.B.	23	infxnSet1436
1.062.O.	1.107.B.	25	infxnSet1436
1.063.O.	1.107.B.	1	infxnSet1436
1.069.O.	1.107.B.	23	infxnSet1436
1.080.O.	1.107.B.	25	infxnSet1436
1.087.A.	1.107.B.	2	infxnSet1436
1.090.B.	1.107.B.	1	infxnSet1436
1.091.O.	1.107.B.	1	infxnSet1436
1.095.O.	1.107.B.	25	infxnSet1436
1.102.O.	1.107.B.	27	infxnSet1436
1.107.B.	1.107.B.	27	infxnSet1436
1.121.O.	1.107.B.	1	infxnSet1436
1.125.O.	1.107.B.	25	infxnSet1436
1.138.O.	1.107.B.	1	infxnSet1436
1.141.A.	1.107.B.	24	infxnSet1436
1.161.O.	1.107.B.	1	infxnSet1436
1.208.B.	1.107.B.	1	infxnSet1436
1.215.A.	1.107.B.	4	infxnSet1436
1.293.O.	1.107.B.	1	infxnSet1436
2.044.O.	1.107.B.	1	infxnSet1436
2.092.O.	1.107.B.	24	infxnSet1436
2.095.B.	1.107.B.	1	infxnSet1436
3.058.O.	1.107.B.	5	infxnSet1436
1.034.O.	1.108.O.	1	infxnSet1436
1.064.O.	1.108.O.	2	infxnSet1436
1.108.O.	1.108.O.	2	infxnSet1436
1.110.O.	1.110.O.	1	infxnSet1436
1.111.A.	1.111.A.	1	infxnSet1436
2.092.O.	1.111.A.	1	infxnSet1436
1.008.O.	1.112.O.	1	infxnSet1436
1.011.O.	1.112.O.	1	infxnSet1436
1.040.O.	1.112.O.	1	infxnSet1436
1.043.O.	1.112.O.	1	infxnSet1436
1.044.O.	1.112.O.	1	infxnSet1436
1.062.O.	1.112.O.	1	infxnSet1436
1.102.O.	1.112.O.	1	infxnSet1436
1.112.O.	1.112.O.	1	infxnSet1436
1.255.O.	1.112.O.	1	infxnSet1436
2.095.B.	1.112.O.	1	infxnSet1436
1.113.A.	1.113.A.	1	infxnSet1436
1.115.A.	1.115.A.	1	infxnSet1436
1.207.B.	1.115.A.	1	infxnSet1436
2.117.O.	1.115.A.	1	infxnSet1436
1.116.O.	1.116.O.	2	infxnSet1436
1.172.O.	1.116.O.	2	infxnSet1436
1.176.O.	1.116.O.	1	infxnSet1436
1.012.O.	1.118.A.	4	infxnSet1436
1.062.O.	1.118.A.	1	infxnSet1436
1.069.O.	1.118.A.	1	infxnSet1436
1.089.O.	1.118.A.	4	infxnSet1436
1.098.O.	1.118.A.	3	infxnSet1436
1.118.A.	1.118.A.	5	infxnSet1436
1.125.O.	1.118.A.	2	infxnSet1436
1.237.A.	1.118.A.	3	infxnSet1436
1.027.O.	1.119.O.	1	infxnSet1436
1.119.O.	1.119.O.	5	infxnSet1436
1.127.O.	1.119.O.	5	infxnSet1436
1.137.O.	1.119.O.	1	infxnSet1436
1.143.O.	1.119.O.	5	infxnSet1436
1.171.O.	1.119.O.	1	infxnSet1436
1.194.O.	1.119.O.	1	infxnSet1436
1.200.O.	1.119.O.	1	infxnSet1436
1.231.O.	1.119.O.	5	infxnSet1436
1.253.O.	1.119.O.	1	infxnSet1436
1.268.A.	1.119.O.	1	infxnSet1436
1.270.A.	1.119.O.	1	infxnSet1436
1.271.A.	1.119.O.	1	infxnSet1436
1.272.O.	1.119.O.	1	infxnSet1436
1.277.A.	1.119.O.	1	infxnSet1436
1.280.O.	1.119.O.	1	infxnSet1436
1.281.O.	1.119.O.	1	infxnSet1436
1.282.A.	1.119.O.	1	infxnSet1436
1.283.A.	1.119.O.	1	infxnSet1436
1.008.O.	1.121.O.	1	infxnSet1436
1.011.O.	1.121.O.	1	infxnSet1436
1.040.O.	1.121.O.	1	infxnSet1436
1.043.O.	1.121.O.	1	infxnSet1436
1.044.O.	1.121.O.	1	infxnSet1436
1.048.O.	1.121.O.	1	infxnSet1436
1.057.O.	1.121.O.	1	infxnSet1436
1.062.O.	1.121.O.	1	infxnSet1436
1.069.O.	1.121.O.	1	infxnSet1436
1.080.O.	1.121.O.	1	infxnSet1436
1.095.O.	1.121.O.	1	infxnSet1436
1.102.O.	1.121.O.	1	infxnSet1436
1.107.B.	1.121.O.	1	infxnSet1436
1.121.O.	1.121.O.	2	infxnSet1436
1.125.O.	1.121.O.	1	infxnSet1436
1.141.A.	1.121.O.	1	infxnSet1436
1.215.A.	1.121.O.	1	infxnSet1436
2.092.O.	1.121.O.	1	infxnSet1436
1.122.A.	1.122.A.	1	infxnSet1436
1.123.O.	1.123.O.	1	infxnSet1436
1.139.B.	1.123.O.	1	infxnSet1436
1.124.O.	1.124.O.	2	infxnSet1436
1.185.O.	1.124.O.	2	infxnSet1436
1.003.O.	1.125.O.	1	infxnSet1436
1.008.O.	1.125.O.	31	infxnSet1436
1.009.O.	1.125.O.	1	infxnSet1436
1.011.O.	1.125.O.	34	infxnSet1436
1.012.O.	1.125.O.	2	infxnSet1436
1.020.O.	1.125.O.	1	infxnSet1436
1.033.O.	1.125.O.	1	infxnSet1436
1.040.O.	1.125.O.	32	infxnSet1436
1.043.O.	1.125.O.	28	infxnSet1436
1.044.O.	1.125.O.	28	infxnSet1436
1.048.O.	1.125.O.	27	infxnSet1436
1.057.O.	1.125.O.	24	infxnSet1436
1.060.A.	1.125.O.	1	infxnSet1436
1.062.O.	1.125.O.	33	infxnSet1436
1.067.O.	1.125.O.	1	infxnSet1436
1.069.O.	1.125.O.	32	infxnSet1436
1.080.O.	1.125.O.	27	infxnSet1436
1.085.O.	1.125.O.	1	infxnSet1436
1.087.A.	1.125.O.	2	infxnSet1436
1.088.O.	1.125.O.	1	infxnSet1436
1.089.O.	1.125.O.	2	infxnSet1436
1.090.B.	1.125.O.	1	infxnSet1436
1.091.O.	1.125.O.	1	infxnSet1436
1.095.O.	1.125.O.	27	infxnSet1436
1.098.O.	1.125.O.	2	infxnSet1436
1.102.O.	1.125.O.	29	infxnSet1436
1.107.B.	1.125.O.	25	infxnSet1436
1.118.A.	1.125.O.	2	infxnSet1436
1.121.O.	1.125.O.	1	infxnSet1436
1.125.O.	1.125.O.	38	infxnSet1436
1.138.O.	1.125.O.	1	infxnSet1436
1.141.A.	1.125.O.	28	infxnSet1436
1.161.O.	1.125.O.	1	infxnSet1436
1.208.B.	1.125.O.	1	infxnSet1436
1.215.A.	1.125.O.	3	infxnSet1436
1.217.O.	1.125.O.	1	infxnSet1436
1.254.O.	1.125.O.	1	infxnSet1436
1.256.O.	1.125.O.	1	infxnSet1436
1.285.O.	1.125.O.	1	infxnSet1436
1.293.O.	1.125.O.	1	infxnSet1436
2.044.O.	1.125.O.	1	infxnSet1436
2.092.O.	1.125.O.	31	infxnSet1436
2.095.B.	1.125.O.	1	infxnSet1436
3.058.O.	1.125.O.	6	infxnSet1436
1.027.O.	1.127.O.	1	infxnSet1436
1.119.O.	1.127.O.	5	infxnSet1436
1.127.O.	1.127.O.	5	infxnSet1436
1.137.O.	1.127.O.	1	infxnSet1436
1.143.O.	1.127.O.	5	infxnSet1436
1.171.O.	1.127.O.	1	infxnSet1436
1.194.O.	1.127.O.	1	infxnSet1436
1.200.O.	1.127.O.	1	infxnSet1436
1.231.O.	1.127.O.	5	infxnSet1436
1.253.O.	1.127.O.	1	infxnSet1436
1.268.A.	1.127.O.	1	infxnSet1436
1.270.A.	1.127.O.	1	infxnSet1436
1.271.A.	1.127.O.	1	infxnSet1436
1.272.O.	1.127.O.	1	infxnSet1436
1.277.A.	1.127.O.	1	infxnSet1436
1.280.O.	1.127.O.	1	infxnSet1436
1.281.O.	1.127.O.	1	infxnSet1436
1.282.A.	1.127.O.	1	infxnSet1436
1.283.A.	1.127.O.	1	infxnSet1436
1.034.O.	1.131.O.	1	infxnSet1436
1.131.O.	1.131.O.	1	infxnSet1436
1.207.B.	1.131.O.	1	infxnSet1436
1.209.O.	1.131.O.	1	infxnSet1436
2.117.O.	1.131.O.	1	infxnSet1436
1.034.O.	1.132.O.	1	infxnSet1436
1.132.O.	1.132.O.	1	infxnSet1436
1.139.B.	1.132.O.	1	infxnSet1436
1.224.A.	1.132.O.	1	infxnSet1436
1.133.O.	1.133.O.	1	infxnSet1436
1.134.O.	1.134.O.	1	infxnSet1436
1.135.O.	1.135.O.	1	infxnSet1436
1.028.O.	1.136.O.	2	infxnSet1436
1.136.O.	1.136.O.	4	infxnSet1436
1.142.O.	1.136.O.	2	infxnSet1436
1.156.O.	1.136.O.	2	infxnSet1436
1.159.O.	1.136.O.	2	infxnSet1436
1.217.O.	1.136.O.	3	infxnSet1436
1.219.O.	1.136.O.	4	infxnSet1436
1.027.O.	1.137.O.	1	infxnSet1436
1.119.O.	1.137.O.	1	infxnSet1436
1.127.O.	1.137.O.	1	infxnSet1436
1.137.O.	1.137.O.	2	infxnSet1436
1.143.O.	1.137.O.	1	infxnSet1436
1.171.O.	1.137.O.	2	infxnSet1436
1.194.O.	1.137.O.	2	infxnSet1436
1.200.O.	1.137.O.	1	infxnSet1436
1.231.O.	1.137.O.	1	infxnSet1436
1.268.A.	1.137.O.	1	infxnSet1436
1.270.A.	1.137.O.	1	infxnSet1436
1.271.A.	1.137.O.	1	infxnSet1436
1.272.O.	1.137.O.	1	infxnSet1436
1.277.A.	1.137.O.	1	infxnSet1436
1.280.O.	1.137.O.	2	infxnSet1436
1.281.O.	1.137.O.	1	infxnSet1436
1.282.A.	1.137.O.	1	infxnSet1436
1.283.A.	1.137.O.	2	infxnSet1436
1.008.O.	1.138.O.	1	infxnSet1436
1.011.O.	1.138.O.	1	infxnSet1436
1.040.O.	1.138.O.	1	infxnSet1436
1.043.O.	1.138.O.	1	infxnSet1436
1.044.O.	1.138.O.	1	infxnSet1436
1.048.O.	1.138.O.	1	infxnSet1436
1.057.O.	1.138.O.	1	infxnSet1436
1.062.O.	1.138.O.	1	infxnSet1436
1.069.O.	1.138.O.	1	infxnSet1436
1.080.O.	1.138.O.	1	infxnSet1436
1.095.O.	1.138.O.	1	infxnSet1436
1.102.O.	1.138.O.	1	infxnSet1436
1.107.B.	1.138.O.	1	infxnSet1436
1.125.O.	1.138.O.	1	infxnSet1436
1.138.O.	1.138.O.	3	infxnSet1436
1.161.O.	1.138.O.	1	infxnSet1436
1.251.O.	1.138.O.	1	infxnSet1436
2.092.O.	1.138.O.	1	infxnSet1436
1.008.O.	1.139.B.	1	infxnSet1436
1.011.O.	1.139.B.	1	infxnSet1436
1.012.O.	1.139.B.	1	infxnSet1436
1.034.O.	1.139.B.	13	infxnSet1436
1.074.O.	1.139.B.	1	infxnSet1436
1.123.O.	1.139.B.	1	infxnSet1436
1.132.O.	1.139.B.	1	infxnSet1436
1.139.B.	1.139.B.	16	infxnSet1436
1.147.O.	1.139.B.	2	infxnSet1436
1.162.O.	1.139.B.	2	infxnSet1436
1.167.O.	1.139.B.	2	infxnSet1436
1.169.O.	1.139.B.	1	infxnSet1436
1.188.A.	1.139.B.	1	infxnSet1436
1.189.O.	1.139.B.	1	infxnSet1436
1.207.B.	1.139.B.	2	infxnSet1436
1.209.O.	1.139.B.	8	infxnSet1436
1.224.A.	1.139.B.	2	infxnSet1436
1.233.A.	1.139.B.	1	infxnSet1436
1.261.O.	1.139.B.	1	infxnSet1436
2.117.O.	1.139.B.	3	infxnSet1436
1.008.O.	1.141.A.	26	infxnSet1436
1.009.O.	1.141.A.	1	infxnSet1436
1.011.O.	1.141.A.	28	infxnSet1436
1.020.O.	1.141.A.	1	infxnSet1436
1.024.O.	1.141.A.	1	infxnSet1436
1.033.O.	1.141.A.	2	infxnSet1436
1.040.O.	1.141.A.	28	infxnSet1436
1.043.O.	1.141.A.	28	infxnSet1436
1.044.O.	1.141.A.	28	infxnSet1436
1.048.O.	1.141.A.	25	infxnSet1436
1.057.O.	1.141.A.	25	infxnSet1436
1.062.O.	1.141.A.	28	infxnSet1436
1.063.O.	1.141.A.	1	infxnSet1436
1.069.O.	1.141.A.	26	infxnSet1436
1.080.O.	1.141.A.	31	infxnSet1436
1.087.A.	1.141.A.	1	infxnSet1436
1.088.O.	1.141.A.	1	infxnSet1436
1.090.B.	1.141.A.	1	infxnSet1436
1.091.O.	1.141.A.	1	infxnSet1436
1.095.O.	1.141.A.	27	infxnSet1436
1.102.O.	1.141.A.	28	infxnSet1436
1.107.B.	1.141.A.	24	infxnSet1436
1.121.O.	1.141.A.	1	infxnSet1436
1.125.O.	1.141.A.	28	infxnSet1436
1.141.A.	1.141.A.	34	infxnSet1436
1.166.O.	1.141.A.	1	infxnSet1436
1.177.O.	1.141.A.	1	infxnSet1436
1.190.O.	1.141.A.	1	infxnSet1436
1.208.B.	1.141.A.	1	infxnSet1436
1.215.A.	1.141.A.	3	infxnSet1436
1.254.O.	1.141.A.	1	infxnSet1436
1.256.O.	1.141.A.	1	infxnSet1436
1.293.O.	1.141.A.	1	infxnSet1436
2.044.O.	1.141.A.	1	infxnSet1436
2.092.O.	1.141.A.	27	infxnSet1436
2.095.B.	1.141.A.	1	infxnSet1436
3.058.O.	1.141.A.	5	infxnSet1436
1.028.O.	1.142.O.	3	infxnSet1436
1.136.O.	1.142.O.	2	infxnSet1436
1.142.O.	1.142.O.	6	infxnSet1436
1.156.O.	1.142.O.	6	infxnSet1436
1.159.O.	1.142.O.	3	infxnSet1436
1.217.O.	1.142.O.	6	infxnSet1436
1.219.O.	1.142.O.	3	infxnSet1436
1.027.O.	1.143.O.	1	infxnSet1436
1.119.O.	1.143.O.	5	infxnSet1436
1.127.O.	1.143.O.	5	infxnSet1436
1.137.O.	1.143.O.	1	infxnSet1436
1.143.O.	1.143.O.	5	infxnSet1436
1.171.O.	1.143.O.	1	infxnSet1436
1.194.O.	1.143.O.	1	infxnSet1436
1.200.O.	1.143.O.	1	infxnSet1436
1.231.O.	1.143.O.	5	infxnSet1436
1.253.O.	1.143.O.	1	infxnSet1436
1.268.A.	1.143.O.	1	infxnSet1436
1.270.A.	1.143.O.	1	infxnSet1436
1.271.A.	1.143.O.	1	infxnSet1436
1.272.O.	1.143.O.	1	infxnSet1436
1.277.A.	1.143.O.	1	infxnSet1436
1.280.O.	1.143.O.	1	infxnSet1436
1.281.O.	1.143.O.	1	infxnSet1436
1.282.A.	1.143.O.	1	infxnSet1436
1.283.A.	1.143.O.	1	infxnSet1436
1.144.O.	1.144.O.	1	infxnSet1436
1.215.A.	1.144.O.	1	infxnSet1436
1.253.O.	1.144.O.	1	infxnSet1436
1.008.O.	1.147.O.	1	infxnSet1436
1.011.O.	1.147.O.	1	infxnSet1436
1.012.O.	1.147.O.	1	infxnSet1436
1.034.O.	1.147.O.	1	infxnSet1436
1.139.B.	1.147.O.	2	infxnSet1436
1.147.O.	1.147.O.	2	infxnSet1436
1.162.O.	1.147.O.	2	infxnSet1436
1.207.B.	1.147.O.	1	infxnSet1436
1.209.O.	1.147.O.	2	infxnSet1436
2.117.O.	1.147.O.	1	infxnSet1436
1.148.O.	1.148.O.	2	infxnSet1436
1.188.A.	1.148.O.	1	infxnSet1436
1.207.B.	1.148.O.	1	infxnSet1436
1.245.O.	1.148.O.	1	infxnSet1436
1.261.O.	1.148.O.	1	infxnSet1436
1.149.O.	1.149.O.	1	infxnSet1436
1.293.O.	1.149.O.	1	infxnSet1436
1.017.O.	1.150.O.	1	infxnSet1436
1.025.O.	1.150.O.	6	infxnSet1436
1.026.O.	1.150.O.	6	infxnSet1436
1.150.O.	1.150.O.	6	infxnSet1436
1.152.O.	1.150.O.	6	infxnSet1436
2.130.O.	1.150.O.	6	infxnSet1436
1.151.O.	1.151.O.	1	infxnSet1436
1.017.O.	1.152.O.	1	infxnSet1436
1.025.O.	1.152.O.	6	infxnSet1436
1.026.O.	1.152.O.	6	infxnSet1436
1.150.O.	1.152.O.	6	infxnSet1436
1.152.O.	1.152.O.	6	infxnSet1436
2.130.O.	1.152.O.	6	infxnSet1436
1.154.O.	1.154.O.	1	infxnSet1436
1.155.O.	1.155.O.	1	infxnSet1436
1.215.A.	1.155.O.	1	infxnSet1436
1.028.O.	1.156.O.	3	infxnSet1436
1.136.O.	1.156.O.	2	infxnSet1436
1.142.O.	1.156.O.	6	infxnSet1436
1.156.O.	1.156.O.	6	infxnSet1436
1.159.O.	1.156.O.	3	infxnSet1436
1.217.O.	1.156.O.	6	infxnSet1436
1.219.O.	1.156.O.	3	infxnSet1436
1.034.O.	1.157.O.	1	infxnSet1436
1.157.O.	1.157.O.	2	infxnSet1436
1.207.B.	1.157.O.	1	infxnSet1436
1.228.O.	1.157.O.	2	infxnSet1436
1.261.O.	1.157.O.	1	infxnSet1436
2.117.O.	1.157.O.	2	infxnSet1436
1.100.O.	1.158.O.	3	infxnSet1436
1.158.O.	1.158.O.	3	infxnSet1436
1.175.O.	1.158.O.	3	infxnSet1436
1.028.O.	1.159.O.	3	infxnSet1436
1.136.O.	1.159.O.	2	infxnSet1436
1.142.O.	1.159.O.	3	infxnSet1436
1.156.O.	1.159.O.	3	infxnSet1436
1.159.O.	1.159.O.	3	infxnSet1436
1.217.O.	1.159.O.	3	infxnSet1436
1.219.O.	1.159.O.	3	infxnSet1436
1.160.O.	1.160.O.	1	infxnSet1436
1.008.O.	1.161.O.	1	infxnSet1436
1.011.O.	1.161.O.	1	infxnSet1436
1.040.O.	1.161.O.	1	infxnSet1436
1.043.O.	1.161.O.	1	infxnSet1436
1.044.O.	1.161.O.	1	infxnSet1436
1.048.O.	1.161.O.	1	infxnSet1436
1.057.O.	1.161.O.	1	infxnSet1436
1.062.O.	1.161.O.	1	infxnSet1436
1.069.O.	1.161.O.	1	infxnSet1436
1.080.O.	1.161.O.	1	infxnSet1436
1.095.O.	1.161.O.	1	infxnSet1436
1.102.O.	1.161.O.	1	infxnSet1436
1.107.B.	1.161.O.	1	infxnSet1436
1.125.O.	1.161.O.	1	infxnSet1436
1.138.O.	1.161.O.	1	infxnSet1436
1.161.O.	1.161.O.	1	infxnSet1436
2.092.O.	1.161.O.	1	infxnSet1436
1.008.O.	1.162.O.	1	infxnSet1436
1.011.O.	1.162.O.	1	infxnSet1436
1.012.O.	1.162.O.	1	infxnSet1436
1.034.O.	1.162.O.	1	infxnSet1436
1.139.B.	1.162.O.	2	infxnSet1436
1.147.O.	1.162.O.	2	infxnSet1436
1.162.O.	1.162.O.	2	infxnSet1436
1.207.B.	1.162.O.	1	infxnSet1436
1.209.O.	1.162.O.	2	infxnSet1436
2.117.O.	1.162.O.	1	infxnSet1436
1.164.O.	1.164.O.	1	infxnSet1436
1.165.O.	1.165.O.	1	infxnSet1436
1.008.O.	1.166.O.	1	infxnSet1436
1.011.O.	1.166.O.	1	infxnSet1436
1.024.O.	1.166.O.	1	infxnSet1436
1.040.O.	1.166.O.	1	infxnSet1436
1.043.O.	1.166.O.	1	infxnSet1436
1.044.O.	1.166.O.	1	infxnSet1436
1.048.O.	1.166.O.	1	infxnSet1436
1.057.O.	1.166.O.	1	infxnSet1436
1.062.O.	1.166.O.	1	infxnSet1436
1.080.O.	1.166.O.	1	infxnSet1436
1.095.O.	1.166.O.	1	infxnSet1436
1.141.A.	1.166.O.	1	infxnSet1436
1.166.O.	1.166.O.	1	infxnSet1436
1.190.O.	1.166.O.	1	infxnSet1436
2.092.O.	1.166.O.	1	infxnSet1436
1.034.O.	1.167.O.	2	infxnSet1436
1.139.B.	1.167.O.	2	infxnSet1436
1.167.O.	1.167.O.	2	infxnSet1436
1.233.A.	1.167.O.	1	infxnSet1436
2.117.O.	1.167.O.	1	infxnSet1436
1.168.O.	1.168.O.	1	infxnSet1436
1.034.O.	1.169.O.	1	infxnSet1436
1.139.B.	1.169.O.	1	infxnSet1436
1.169.O.	1.169.O.	3	infxnSet1436
1.182.O.	1.169.O.	2	infxnSet1436
1.188.A.	1.169.O.	2	infxnSet1436
1.207.B.	1.169.O.	1	infxnSet1436
2.117.O.	1.169.O.	1	infxnSet1436
1.170.O.	1.170.O.	1	infxnSet1436
1.027.O.	1.171.O.	18	infxnSet1436
1.119.O.	1.171.O.	1	infxnSet1436
1.127.O.	1.171.O.	1	infxnSet1436
1.137.O.	1.171.O.	2	infxnSet1436
1.143.O.	1.171.O.	1	infxnSet1436
1.171.O.	1.171.O.	19	infxnSet1436
1.194.O.	1.171.O.	19	infxnSet1436
1.195.O.	1.171.O.	17	infxnSet1436
1.196.O.	1.171.O.	17	infxnSet1436
1.200.O.	1.171.O.	17	infxnSet1436
1.231.O.	1.171.O.	1	infxnSet1436
1.267.O.	1.171.O.	17	infxnSet1436
1.268.A.	1.171.O.	18	infxnSet1436
1.269.O.	1.171.O.	17	infxnSet1436
1.270.A.	1.171.O.	18	infxnSet1436
1.271.A.	1.171.O.	18	infxnSet1436
1.272.O.	1.171.O.	18	infxnSet1436
1.274.O.	1.171.O.	17	infxnSet1436
1.277.A.	1.171.O.	18	infxnSet1436
1.280.O.	1.171.O.	19	infxnSet1436
1.281.O.	1.171.O.	18	infxnSet1436
1.282.A.	1.171.O.	18	infxnSet1436
1.283.A.	1.171.O.	19	infxnSet1436
1.116.O.	1.172.O.	2	infxnSet1436
1.172.O.	1.172.O.	2	infxnSet1436
1.176.O.	1.172.O.	1	infxnSet1436
1.173.O.	1.173.O.	1	infxnSet1436
1.293.O.	1.173.O.	1	infxnSet1436
1.029.O.	1.174.O.	1	infxnSet1436
1.174.O.	1.174.O.	2	infxnSet1436
1.100.O.	1.175.O.	3	infxnSet1436
1.158.O.	1.175.O.	3	infxnSet1436
1.175.O.	1.175.O.	3	infxnSet1436
1.116.O.	1.176.O.	1	infxnSet1436
1.172.O.	1.176.O.	1	infxnSet1436
1.176.O.	1.176.O.	2	infxnSet1436
1.095.O.	1.177.O.	1	infxnSet1436
1.102.O.	1.177.O.	1	infxnSet1436
1.141.A.	1.177.O.	1	infxnSet1436
1.177.O.	1.177.O.	1	infxnSet1436
1.178.O.	1.178.O.	1	infxnSet1436
2.275.O.	1.178.O.	1	infxnSet1436
1.179.O.	1.179.O.	1	infxnSet1436
1.181.O.	1.181.O.	1	infxnSet1436
1.215.A.	1.181.O.	1	infxnSet1436
1.034.O.	1.182.O.	1	infxnSet1436
1.169.O.	1.182.O.	2	infxnSet1436
1.182.O.	1.182.O.	2	infxnSet1436
1.188.A.	1.182.O.	1	infxnSet1436
1.207.B.	1.182.O.	1	infxnSet1436
2.117.O.	1.182.O.	1	infxnSet1436
1.183.O.	1.183.O.	1	infxnSet1436
1.184.A.	1.184.A.	1	infxnSet1436
2.275.O.	1.184.A.	1	infxnSet1436
1.124.O.	1.185.O.	2	infxnSet1436
1.185.O.	1.185.O.	2	infxnSet1436
1.186.O.	1.186.O.	2	infxnSet1436
1.273.O.	1.186.O.	2	infxnSet1436
1.187.O.	1.187.O.	1	infxnSet1436
1.034.O.	1.188.A.	2	infxnSet1436
1.139.B.	1.188.A.	1	infxnSet1436
1.148.O.	1.188.A.	1	infxnSet1436
1.169.O.	1.188.A.	2	infxnSet1436
1.182.O.	1.188.A.	1	infxnSet1436
1.188.A.	1.188.A.	4	infxnSet1436
1.207.B.	1.188.A.	1	infxnSet1436
1.209.O.	1.188.A.	1	infxnSet1436
1.245.O.	1.188.A.	1	infxnSet1436
1.261.O.	1.188.A.	1	infxnSet1436
2.117.O.	1.188.A.	1	infxnSet1436
1.034.O.	1.189.O.	1	infxnSet1436
1.139.B.	1.189.O.	1	infxnSet1436
1.189.O.	1.189.O.	1	infxnSet1436
1.008.O.	1.190.O.	1	infxnSet1436
1.011.O.	1.190.O.	1	infxnSet1436
1.024.O.	1.190.O.	1	infxnSet1436
1.040.O.	1.190.O.	1	infxnSet1436
1.043.O.	1.190.O.	1	infxnSet1436
1.044.O.	1.190.O.	1	infxnSet1436
1.048.O.	1.190.O.	1	infxnSet1436
1.057.O.	1.190.O.	1	infxnSet1436
1.062.O.	1.190.O.	1	infxnSet1436
1.080.O.	1.190.O.	1	infxnSet1436
1.095.O.	1.190.O.	1	infxnSet1436
1.141.A.	1.190.O.	1	infxnSet1436
1.166.O.	1.190.O.	1	infxnSet1436
1.190.O.	1.190.O.	3	infxnSet1436
2.092.O.	1.190.O.	1	infxnSet1436
1.191.O.	1.191.O.	1	infxnSet1436
1.193.O.	1.193.O.	1	infxnSet1436
1.027.O.	1.194.O.	19	infxnSet1436
1.039.O.	1.194.O.	1	infxnSet1436
1.061.O.	1.194.O.	1	infxnSet1436
1.119.O.	1.194.O.	1	infxnSet1436
1.127.O.	1.194.O.	1	infxnSet1436
1.137.O.	1.194.O.	2	infxnSet1436
1.143.O.	1.194.O.	1	infxnSet1436
1.171.O.	1.194.O.	19	infxnSet1436
1.194.O.	1.194.O.	20	infxnSet1436
1.195.O.	1.194.O.	18	infxnSet1436
1.196.O.	1.194.O.	18	infxnSet1436
1.200.O.	1.194.O.	18	infxnSet1436
1.231.O.	1.194.O.	1	infxnSet1436
1.267.O.	1.194.O.	17	infxnSet1436
1.268.A.	1.194.O.	18	infxnSet1436
1.269.O.	1.194.O.	17	infxnSet1436
1.270.A.	1.194.O.	18	infxnSet1436
1.271.A.	1.194.O.	18	infxnSet1436
1.272.O.	1.194.O.	18	infxnSet1436
1.274.O.	1.194.O.	17	infxnSet1436
1.277.A.	1.194.O.	18	infxnSet1436
1.280.O.	1.194.O.	19	infxnSet1436
1.281.O.	1.194.O.	18	infxnSet1436
1.282.A.	1.194.O.	18	infxnSet1436
1.283.A.	1.194.O.	19	infxnSet1436
1.027.O.	1.195.O.	18	infxnSet1436
1.039.O.	1.195.O.	1	infxnSet1436
1.061.O.	1.195.O.	1	infxnSet1436
1.171.O.	1.195.O.	17	infxnSet1436
1.194.O.	1.195.O.	18	infxnSet1436
1.195.O.	1.195.O.	18	infxnSet1436
1.196.O.	1.195.O.	18	infxnSet1436
1.200.O.	1.195.O.	17	infxnSet1436
1.267.O.	1.195.O.	17	infxnSet1436
1.268.A.	1.195.O.	17	infxnSet1436
1.269.O.	1.195.O.	17	infxnSet1436
1.270.A.	1.195.O.	17	infxnSet1436
1.271.A.	1.195.O.	17	infxnSet1436
1.272.O.	1.195.O.	17	infxnSet1436
1.274.O.	1.195.O.	17	infxnSet1436
1.277.A.	1.195.O.	17	infxnSet1436
1.280.O.	1.195.O.	17	infxnSet1436
1.281.O.	1.195.O.	17	infxnSet1436
1.282.A.	1.195.O.	17	infxnSet1436
1.283.A.	1.195.O.	17	infxnSet1436
1.027.O.	1.196.O.	18	infxnSet1436
1.039.O.	1.196.O.	1	infxnSet1436
1.061.O.	1.196.O.	1	infxnSet1436
1.171.O.	1.196.O.	17	infxnSet1436
1.194.O.	1.196.O.	18	infxnSet1436
1.195.O.	1.196.O.	18	infxnSet1436
1.196.O.	1.196.O.	18	infxnSet1436
1.200.O.	1.196.O.	17	infxnSet1436
1.267.O.	1.196.O.	17	infxnSet1436
1.268.A.	1.196.O.	17	infxnSet1436
1.269.O.	1.196.O.	17	infxnSet1436
1.270.A.	1.196.O.	17	infxnSet1436
1.271.A.	1.196.O.	17	infxnSet1436
1.272.O.	1.196.O.	17	infxnSet1436
1.274.O.	1.196.O.	17	infxnSet1436
1.277.A.	1.196.O.	17	infxnSet1436
1.280.O.	1.196.O.	17	infxnSet1436
1.281.O.	1.196.O.	17	infxnSet1436
1.282.A.	1.196.O.	17	infxnSet1436
1.283.A.	1.196.O.	17	infxnSet1436
1.197.A.	1.197.A.	1	infxnSet1436
1.198.A.	1.198.A.	1	infxnSet1436
1.202.O.	1.198.A.	1	infxnSet1436
1.199.A.	1.199.A.	1	infxnSet1436
1.027.O.	1.200.O.	18	infxnSet1436
1.039.O.	1.200.O.	1	infxnSet1436
1.061.O.	1.200.O.	1	infxnSet1436
1.119.O.	1.200.O.	1	infxnSet1436
1.127.O.	1.200.O.	1	infxnSet1436
1.137.O.	1.200.O.	1	infxnSet1436
1.143.O.	1.200.O.	1	infxnSet1436
1.171.O.	1.200.O.	17	infxnSet1436
1.194.O.	1.200.O.	18	infxnSet1436
1.195.O.	1.200.O.	17	infxnSet1436
1.196.O.	1.200.O.	17	infxnSet1436
1.200.O.	1.200.O.	18	infxnSet1436
1.231.O.	1.200.O.	1	infxnSet1436
1.267.O.	1.200.O.	16	infxnSet1436
1.268.A.	1.200.O.	17	infxnSet1436
1.269.O.	1.200.O.	16	infxnSet1436
1.270.A.	1.200.O.	17	infxnSet1436
1.271.A.	1.200.O.	17	infxnSet1436
1.272.O.	1.200.O.	17	infxnSet1436
1.274.O.	1.200.O.	16	infxnSet1436
1.277.A.	1.200.O.	17	infxnSet1436
1.280.O.	1.200.O.	17	infxnSet1436
1.281.O.	1.200.O.	17	infxnSet1436
1.282.A.	1.200.O.	17	infxnSet1436
1.283.A.	1.200.O.	17	infxnSet1436
1.201.B.	1.201.B.	1	infxnSet1436
1.198.A.	1.202.O.	1	infxnSet1436
1.202.O.	1.202.O.	3	infxnSet1436
1.215.A.	1.202.O.	2	infxnSet1436
1.275.O.	1.202.O.	1	infxnSet1436
1.293.O.	1.202.O.	2	infxnSet1436
2.275.O.	1.202.O.	1	infxnSet1436
1.204.O.	1.204.O.	2	infxnSet1436
1.289.A.	1.204.O.	1	infxnSet1436
1.205.O.	1.205.O.	1	infxnSet1436
1.206.O.	1.206.O.	2	infxnSet1436
1.015.O.	1.207.B.	1	infxnSet1436
1.034.O.	1.207.B.	4	infxnSet1436
1.115.A.	1.207.B.	1	infxnSet1436
1.131.O.	1.207.B.	1	infxnSet1436
1.139.B.	1.207.B.	2	infxnSet1436
1.147.O.	1.207.B.	1	infxnSet1436
1.148.O.	1.207.B.	1	infxnSet1436
1.157.O.	1.207.B.	1	infxnSet1436
1.162.O.	1.207.B.	1	infxnSet1436
1.169.O.	1.207.B.	1	infxnSet1436
1.182.O.	1.207.B.	1	infxnSet1436
1.188.A.	1.207.B.	1	infxnSet1436
1.207.B.	1.207.B.	11	infxnSet1436
1.209.O.	1.207.B.	3	infxnSet1436
1.215.A.	1.207.B.	1	infxnSet1436
1.228.O.	1.207.B.	1	infxnSet1436
1.242.O.	1.207.B.	1	infxnSet1436
1.245.O.	1.207.B.	1	infxnSet1436
1.261.O.	1.207.B.	3	infxnSet1436
1.262.O.	1.207.B.	1	infxnSet1436
2.096.O.	1.207.B.	1	infxnSet1436
2.117.O.	1.207.B.	9	infxnSet1436
1.008.O.	1.208.B.	1	infxnSet1436
1.011.O.	1.208.B.	1	infxnSet1436
1.040.O.	1.208.B.	1	infxnSet1436
1.043.O.	1.208.B.	1	infxnSet1436
1.044.O.	1.208.B.	1	infxnSet1436
1.048.O.	1.208.B.	1	infxnSet1436
1.057.O.	1.208.B.	1	infxnSet1436
1.062.O.	1.208.B.	1	infxnSet1436
1.069.O.	1.208.B.	1	infxnSet1436
1.080.O.	1.208.B.	1	infxnSet1436
1.095.O.	1.208.B.	1	infxnSet1436
1.102.O.	1.208.B.	1	infxnSet1436
1.107.B.	1.208.B.	1	infxnSet1436
1.125.O.	1.208.B.	1	infxnSet1436
1.141.A.	1.208.B.	1	infxnSet1436
1.208.B.	1.208.B.	1	infxnSet1436
1.215.A.	1.208.B.	1	infxnSet1436
2.092.O.	1.208.B.	1	infxnSet1436
1.008.O.	1.209.O.	1	infxnSet1436
1.011.O.	1.209.O.	1	infxnSet1436
1.012.O.	1.209.O.	1	infxnSet1436
1.034.O.	1.209.O.	9	infxnSet1436
1.074.O.	1.209.O.	1	infxnSet1436
1.131.O.	1.209.O.	1	infxnSet1436
1.139.B.	1.209.O.	8	infxnSet1436
1.147.O.	1.209.O.	2	infxnSet1436
1.162.O.	1.209.O.	2	infxnSet1436
1.188.A.	1.209.O.	1	infxnSet1436
1.207.B.	1.209.O.	3	infxnSet1436
1.209.O.	1.209.O.	10	infxnSet1436
1.261.O.	1.209.O.	1	infxnSet1436
2.117.O.	1.209.O.	4	infxnSet1436
1.210.O.	1.210.O.	1	infxnSet1436
1.211.A.	1.211.A.	1	infxnSet1436
1.213.O.	1.213.O.	1	infxnSet1436
1.013.O.	1.214.O.	1	infxnSet1436
1.214.O.	1.214.O.	1	infxnSet1436
1.293.O.	1.214.O.	1	infxnSet1436
1.004.O.	1.215.A.	5	infxnSet1436
1.005.O.	1.215.A.	1	infxnSet1436
1.008.O.	1.215.A.	3	infxnSet1436
1.011.O.	1.215.A.	3	infxnSet1436
1.037.O.	1.215.A.	5	infxnSet1436
1.040.O.	1.215.A.	4	infxnSet1436
1.043.O.	1.215.A.	4	infxnSet1436
1.044.O.	1.215.A.	4	infxnSet1436
1.048.O.	1.215.A.	4	infxnSet1436
1.056.O.	1.215.A.	5	infxnSet1436
1.057.O.	1.215.A.	4	infxnSet1436
1.062.O.	1.215.A.	4	infxnSet1436
1.066.O.	1.215.A.	5	infxnSet1436
1.068.O.	1.215.A.	5	infxnSet1436
1.069.O.	1.215.A.	3	infxnSet1436
1.072.O.	1.215.A.	5	infxnSet1436
1.080.O.	1.215.A.	4	infxnSet1436
1.095.O.	1.215.A.	4	infxnSet1436
1.102.O.	1.215.A.	4	infxnSet1436
1.107.B.	1.215.A.	4	infxnSet1436
1.121.O.	1.215.A.	1	infxnSet1436
1.125.O.	1.215.A.	3	infxnSet1436
1.141.A.	1.215.A.	3	infxnSet1436
1.144.O.	1.215.A.	1	infxnSet1436
1.155.O.	1.215.A.	1	infxnSet1436
1.181.O.	1.215.A.	1	infxnSet1436
1.202.O.	1.215.A.	2	infxnSet1436
1.207.B.	1.215.A.	1	infxnSet1436
1.208.B.	1.215.A.	1	infxnSet1436
1.215.A.	1.215.A.	26	infxnSet1436
1.225.O.	1.215.A.	1	infxnSet1436
1.235.O.	1.215.A.	1	infxnSet1436
1.236.O.	1.215.A.	1	infxnSet1436
1.242.O.	1.215.A.	1	infxnSet1436
1.248.O.	1.215.A.	1	infxnSet1436
1.253.O.	1.215.A.	2	infxnSet1436
1.275.O.	1.215.A.	1	infxnSet1436
1.278.O.	1.215.A.	1	infxnSet1436
1.293.O.	1.215.A.	2	infxnSet1436
2.092.O.	1.215.A.	4	infxnSet1436
2.096.O.	1.215.A.	2	infxnSet1436
2.117.O.	1.215.A.	1	infxnSet1436
2.275.O.	1.215.A.	2	infxnSet1436
1.216.O.	1.216.O.	1	infxnSet1436
1.028.O.	1.217.O.	3	infxnSet1436
1.085.O.	1.217.O.	1	infxnSet1436
1.125.O.	1.217.O.	1	infxnSet1436
1.136.O.	1.217.O.	3	infxnSet1436
1.142.O.	1.217.O.	6	infxnSet1436
1.156.O.	1.217.O.	6	infxnSet1436
1.159.O.	1.217.O.	3	infxnSet1436
1.217.O.	1.217.O.	8	infxnSet1436
1.219.O.	1.217.O.	4	infxnSet1436
1.285.O.	1.217.O.	1	infxnSet1436
1.028.O.	1.219.O.	3	infxnSet1436
1.136.O.	1.219.O.	4	infxnSet1436
1.142.O.	1.219.O.	3	infxnSet1436
1.156.O.	1.219.O.	3	infxnSet1436
1.159.O.	1.219.O.	3	infxnSet1436
1.217.O.	1.219.O.	4	infxnSet1436
1.219.O.	1.219.O.	5	infxnSet1436
1.223.O.	1.223.O.	1	infxnSet1436
1.008.O.	1.224.A.	1	infxnSet1436
1.011.O.	1.224.A.	1	infxnSet1436
1.012.O.	1.224.A.	1	infxnSet1436
1.034.O.	1.224.A.	2	infxnSet1436
1.132.O.	1.224.A.	1	infxnSet1436
1.139.B.	1.224.A.	2	infxnSet1436
1.224.A.	1.224.A.	3	infxnSet1436
1.215.A.	1.225.O.	1	infxnSet1436
1.225.O.	1.225.O.	1	infxnSet1436
1.226.O.	1.226.O.	1	infxnSet1436
1.034.O.	1.228.O.	1	infxnSet1436
1.157.O.	1.228.O.	2	infxnSet1436
1.207.B.	1.228.O.	1	infxnSet1436
1.228.O.	1.228.O.	2	infxnSet1436
1.261.O.	1.228.O.	1	infxnSet1436
2.117.O.	1.228.O.	2	infxnSet1436
1.027.O.	1.231.O.	1	infxnSet1436
1.119.O.	1.231.O.	5	infxnSet1436
1.127.O.	1.231.O.	5	infxnSet1436
1.137.O.	1.231.O.	1	infxnSet1436
1.143.O.	1.231.O.	5	infxnSet1436
1.171.O.	1.231.O.	1	infxnSet1436
1.194.O.	1.231.O.	1	infxnSet1436
1.200.O.	1.231.O.	1	infxnSet1436
1.231.O.	1.231.O.	5	infxnSet1436
1.253.O.	1.231.O.	1	infxnSet1436
1.268.A.	1.231.O.	1	infxnSet1436
1.270.A.	1.231.O.	1	infxnSet1436
1.271.A.	1.231.O.	1	infxnSet1436
1.272.O.	1.231.O.	1	infxnSet1436
1.277.A.	1.231.O.	1	infxnSet1436
1.280.O.	1.231.O.	1	infxnSet1436
1.281.O.	1.231.O.	1	infxnSet1436
1.282.A.	1.231.O.	1	infxnSet1436
1.283.A.	1.231.O.	1	infxnSet1436
1.232.O.	1.232.O.	1	infxnSet1436
1.034.O.	1.233.A.	1	infxnSet1436
1.139.B.	1.233.A.	1	infxnSet1436
1.167.O.	1.233.A.	1	infxnSet1436
1.233.A.	1.233.A.	1	infxnSet1436
1.215.A.	1.235.O.	1	infxnSet1436
1.235.O.	1.235.O.	1	infxnSet1436
1.253.O.	1.235.O.	1	infxnSet1436
2.275.O.	1.235.O.	1	infxnSet1436
1.215.A.	1.236.O.	1	infxnSet1436
1.236.O.	1.236.O.	1	infxnSet1436
1.012.O.	1.237.A.	2	infxnSet1436
1.089.O.	1.237.A.	2	infxnSet1436
1.098.O.	1.237.A.	1	infxnSet1436
1.118.A.	1.237.A.	3	infxnSet1436
1.237.A.	1.237.A.	3	infxnSet1436
1.238.A.	1.238.A.	2	infxnSet1436
1.239.O.	1.239.O.	1	infxnSet1436
1.240.O.	1.240.O.	1	infxnSet1436
1.247.A.	1.240.O.	1	infxnSet1436
1.207.B.	1.242.O.	1	infxnSet1436
1.215.A.	1.242.O.	1	infxnSet1436
1.242.O.	1.242.O.	1	infxnSet1436
2.096.O.	1.242.O.	1	infxnSet1436
2.117.O.	1.242.O.	1	infxnSet1436
1.243.O.	1.243.O.	1	infxnSet1436
1.008.O.	1.244.A.	1	infxnSet1436
1.011.O.	1.244.A.	1	infxnSet1436
1.103.O.	1.244.A.	2	infxnSet1436
1.244.A.	1.244.A.	2	infxnSet1436
1.255.O.	1.244.A.	2	infxnSet1436
1.148.O.	1.245.O.	1	infxnSet1436
1.188.A.	1.245.O.	1	infxnSet1436
1.207.B.	1.245.O.	1	infxnSet1436
1.245.O.	1.245.O.	2	infxnSet1436
1.261.O.	1.245.O.	1	infxnSet1436
2.117.O.	1.245.O.	1	infxnSet1436
1.246.O.	1.246.O.	1	infxnSet1436
1.240.O.	1.247.A.	1	infxnSet1436
1.247.A.	1.247.A.	2	infxnSet1436
1.253.O.	1.247.A.	1	infxnSet1436
1.215.A.	1.248.O.	1	infxnSet1436
1.248.O.	1.248.O.	1	infxnSet1436
1.249.A.	1.249.A.	1	infxnSet1436
1.250.O.	1.250.O.	1	infxnSet1436
1.138.O.	1.251.O.	1	infxnSet1436
1.251.O.	1.251.O.	1	infxnSet1436
1.119.O.	1.253.O.	1	infxnSet1436
1.127.O.	1.253.O.	1	infxnSet1436
1.143.O.	1.253.O.	1	infxnSet1436
1.144.O.	1.253.O.	1	infxnSet1436
1.215.A.	1.253.O.	2	infxnSet1436
1.231.O.	1.253.O.	1	infxnSet1436
1.235.O.	1.253.O.	1	infxnSet1436
1.247.A.	1.253.O.	1	infxnSet1436
1.253.O.	1.253.O.	4	infxnSet1436
2.275.O.	1.253.O.	1	infxnSet1436
1.125.O.	1.254.O.	1	infxnSet1436
1.141.A.	1.254.O.	1	infxnSet1436
1.254.O.	1.254.O.	1	infxnSet1436
1.256.O.	1.254.O.	1	infxnSet1436
1.008.O.	1.255.O.	2	infxnSet1436
1.011.O.	1.255.O.	2	infxnSet1436
1.040.O.	1.255.O.	1	infxnSet1436
1.043.O.	1.255.O.	1	infxnSet1436
1.044.O.	1.255.O.	1	infxnSet1436
1.062.O.	1.255.O.	1	infxnSet1436
1.102.O.	1.255.O.	1	infxnSet1436
1.103.O.	1.255.O.	2	infxnSet1436
1.112.O.	1.255.O.	1	infxnSet1436
1.244.A.	1.255.O.	2	infxnSet1436
1.255.O.	1.255.O.	3	infxnSet1436
2.095.B.	1.255.O.	1	infxnSet1436
1.003.O.	1.256.O.	1	infxnSet1436
1.008.O.	1.256.O.	1	infxnSet1436
1.011.O.	1.256.O.	1	infxnSet1436
1.036.O.	1.256.O.	1	infxnSet1436
1.043.O.	1.256.O.	1	infxnSet1436
1.044.O.	1.256.O.	1	infxnSet1436
1.052.A.	1.256.O.	1	infxnSet1436
1.101.O.	1.256.O.	1	infxnSet1436
1.125.O.	1.256.O.	1	infxnSet1436
1.141.A.	1.256.O.	1	infxnSet1436
1.254.O.	1.256.O.	1	infxnSet1436
1.256.O.	1.256.O.	5	infxnSet1436
2.275.O.	1.256.O.	1	infxnSet1436
1.040.O.	1.257.O.	1	infxnSet1436
1.043.O.	1.257.O.	1	infxnSet1436
1.044.O.	1.257.O.	1	infxnSet1436
1.048.O.	1.257.O.	1	infxnSet1436
1.062.O.	1.257.O.	1	infxnSet1436
1.257.O.	1.257.O.	1	infxnSet1436
1.259.O.	1.259.O.	1	infxnSet1436
1.034.O.	1.261.O.	2	infxnSet1436
1.139.B.	1.261.O.	1	infxnSet1436
1.148.O.	1.261.O.	1	infxnSet1436
1.157.O.	1.261.O.	1	infxnSet1436
1.188.A.	1.261.O.	1	infxnSet1436
1.207.B.	1.261.O.	3	infxnSet1436
1.209.O.	1.261.O.	1	infxnSet1436
1.228.O.	1.261.O.	1	infxnSet1436
1.245.O.	1.261.O.	1	infxnSet1436
1.261.O.	1.261.O.	5	infxnSet1436
1.262.O.	1.261.O.	1	infxnSet1436
2.117.O.	1.261.O.	3	infxnSet1436
3.058.O.	1.261.O.	1	infxnSet1436
1.207.B.	1.262.O.	1	infxnSet1436
1.261.O.	1.262.O.	1	infxnSet1436
1.262.O.	1.262.O.	1	infxnSet1436
2.117.O.	1.262.O.	1	infxnSet1436
1.263.A.	1.263.A.	1	infxnSet1436
1.264.O.	1.264.O.	1	infxnSet1436
1.265.O.	1.265.O.	1	infxnSet1436
2.275.O.	1.265.O.	1	infxnSet1436
1.266.O.	1.266.O.	1	infxnSet1436
1.027.O.	1.267.O.	17	infxnSet1436
1.171.O.	1.267.O.	17	infxnSet1436
1.194.O.	1.267.O.	17	infxnSet1436
1.195.O.	1.267.O.	17	infxnSet1436
1.196.O.	1.267.O.	17	infxnSet1436
1.200.O.	1.267.O.	16	infxnSet1436
1.267.O.	1.267.O.	17	infxnSet1436
1.268.A.	1.267.O.	17	infxnSet1436
1.269.O.	1.267.O.	17	infxnSet1436
1.270.A.	1.267.O.	17	infxnSet1436
1.271.A.	1.267.O.	17	infxnSet1436
1.272.O.	1.267.O.	17	infxnSet1436
1.274.O.	1.267.O.	17	infxnSet1436
1.277.A.	1.267.O.	17	infxnSet1436
1.280.O.	1.267.O.	17	infxnSet1436
1.281.O.	1.267.O.	17	infxnSet1436
1.282.A.	1.267.O.	17	infxnSet1436
1.283.A.	1.267.O.	17	infxnSet1436
1.027.O.	1.268.A.	18	infxnSet1436
1.119.O.	1.268.A.	1	infxnSet1436
1.127.O.	1.268.A.	1	infxnSet1436
1.137.O.	1.268.A.	1	infxnSet1436
1.143.O.	1.268.A.	1	infxnSet1436
1.171.O.	1.268.A.	18	infxnSet1436
1.194.O.	1.268.A.	18	infxnSet1436
1.195.O.	1.268.A.	17	infxnSet1436
1.196.O.	1.268.A.	17	infxnSet1436
1.200.O.	1.268.A.	17	infxnSet1436
1.231.O.	1.268.A.	1	infxnSet1436
1.267.O.	1.268.A.	17	infxnSet1436
1.268.A.	1.268.A.	18	infxnSet1436
1.269.O.	1.268.A.	17	infxnSet1436
1.270.A.	1.268.A.	18	infxnSet1436
1.271.A.	1.268.A.	18	infxnSet1436
1.272.O.	1.268.A.	18	infxnSet1436
1.274.O.	1.268.A.	17	infxnSet1436
1.277.A.	1.268.A.	18	infxnSet1436
1.280.O.	1.268.A.	18	infxnSet1436
1.281.O.	1.268.A.	18	infxnSet1436
1.282.A.	1.268.A.	18	infxnSet1436
1.283.A.	1.268.A.	18	infxnSet1436
1.027.O.	1.269.O.	17	infxnSet1436
1.171.O.	1.269.O.	17	infxnSet1436
1.194.O.	1.269.O.	17	infxnSet1436
1.195.O.	1.269.O.	17	infxnSet1436
1.196.O.	1.269.O.	17	infxnSet1436
1.200.O.	1.269.O.	16	infxnSet1436
1.267.O.	1.269.O.	17	infxnSet1436
1.268.A.	1.269.O.	17	infxnSet1436
1.269.O.	1.269.O.	17	infxnSet1436
1.270.A.	1.269.O.	17	infxnSet1436
1.271.A.	1.269.O.	17	infxnSet1436
1.272.O.	1.269.O.	17	infxnSet1436
1.274.O.	1.269.O.	17	infxnSet1436
1.277.A.	1.269.O.	17	infxnSet1436
1.280.O.	1.269.O.	17	infxnSet1436
1.281.O.	1.269.O.	17	infxnSet1436
1.282.A.	1.269.O.	17	infxnSet1436
1.283.A.	1.269.O.	17	infxnSet1436
1.027.O.	1.270.A.	18	infxnSet1436
1.119.O.	1.270.A.	1	infxnSet1436
1.127.O.	1.270.A.	1	infxnSet1436
1.137.O.	1.270.A.	1	infxnSet1436
1.143.O.	1.270.A.	1	infxnSet1436
1.171.O.	1.270.A.	18	infxnSet1436
1.194.O.	1.270.A.	18	infxnSet1436
1.195.O.	1.270.A.	17	infxnSet1436
1.196.O.	1.270.A.	17	infxnSet1436
1.200.O.	1.270.A.	17	infxnSet1436
1.231.O.	1.270.A.	1	infxnSet1436
1.267.O.	1.270.A.	17	infxnSet1436
1.268.A.	1.270.A.	18	infxnSet1436
1.269.O.	1.270.A.	17	infxnSet1436
1.270.A.	1.270.A.	18	infxnSet1436
1.271.A.	1.270.A.	18	infxnSet1436
1.272.O.	1.270.A.	18	infxnSet1436
1.274.O.	1.270.A.	17	infxnSet1436
1.277.A.	1.270.A.	18	infxnSet1436
1.280.O.	1.270.A.	18	infxnSet1436
1.281.O.	1.270.A.	18	infxnSet1436
1.282.A.	1.270.A.	18	infxnSet1436
1.283.A.	1.270.A.	18	infxnSet1436
1.027.O.	1.271.A.	18	infxnSet1436
1.119.O.	1.271.A.	1	infxnSet1436
1.127.O.	1.271.A.	1	infxnSet1436
1.137.O.	1.271.A.	1	infxnSet1436
1.143.O.	1.271.A.	1	infxnSet1436
1.171.O.	1.271.A.	18	infxnSet1436
1.194.O.	1.271.A.	18	infxnSet1436
1.195.O.	1.271.A.	17	infxnSet1436
1.196.O.	1.271.A.	17	infxnSet1436
1.200.O.	1.271.A.	17	infxnSet1436
1.231.O.	1.271.A.	1	infxnSet1436
1.267.O.	1.271.A.	17	infxnSet1436
1.268.A.	1.271.A.	18	infxnSet1436
1.269.O.	1.271.A.	17	infxnSet1436
1.270.A.	1.271.A.	18	infxnSet1436
1.271.A.	1.271.A.	18	infxnSet1436
1.272.O.	1.271.A.	18	infxnSet1436
1.274.O.	1.271.A.	17	infxnSet1436
1.277.A.	1.271.A.	18	infxnSet1436
1.280.O.	1.271.A.	18	infxnSet1436
1.281.O.	1.271.A.	18	infxnSet1436
1.282.A.	1.271.A.	18	infxnSet1436
1.283.A.	1.271.A.	18	infxnSet1436
1.027.O.	1.272.O.	18	infxnSet1436
1.119.O.	1.272.O.	1	infxnSet1436
1.127.O.	1.272.O.	1	infxnSet1436
1.137.O.	1.272.O.	1	infxnSet1436
1.143.O.	1.272.O.	1	infxnSet1436
1.171.O.	1.272.O.	18	infxnSet1436
1.194.O.	1.272.O.	18	infxnSet1436
1.195.O.	1.272.O.	17	infxnSet1436
1.196.O.	1.272.O.	17	infxnSet1436
1.200.O.	1.272.O.	17	infxnSet1436
1.231.O.	1.272.O.	1	infxnSet1436
1.267.O.	1.272.O.	17	infxnSet1436
1.268.A.	1.272.O.	18	infxnSet1436
1.269.O.	1.272.O.	17	infxnSet1436
1.270.A.	1.272.O.	18	infxnSet1436
1.271.A.	1.272.O.	18	infxnSet1436
1.272.O.	1.272.O.	18	infxnSet1436
1.274.O.	1.272.O.	17	infxnSet1436
1.277.A.	1.272.O.	18	infxnSet1436
1.280.O.	1.272.O.	18	infxnSet1436
1.281.O.	1.272.O.	18	infxnSet1436
1.282.A.	1.272.O.	18	infxnSet1436
1.283.A.	1.272.O.	18	infxnSet1436
1.186.O.	1.273.O.	2	infxnSet1436
1.273.O.	1.273.O.	2	infxnSet1436
1.027.O.	1.274.O.	17	infxnSet1436
1.171.O.	1.274.O.	17	infxnSet1436
1.194.O.	1.274.O.	17	infxnSet1436
1.195.O.	1.274.O.	17	infxnSet1436
1.196.O.	1.274.O.	17	infxnSet1436
1.200.O.	1.274.O.	16	infxnSet1436
1.267.O.	1.274.O.	17	infxnSet1436
1.268.A.	1.274.O.	17	infxnSet1436
1.269.O.	1.274.O.	17	infxnSet1436
1.270.A.	1.274.O.	17	infxnSet1436
1.271.A.	1.274.O.	17	infxnSet1436
1.272.O.	1.274.O.	17	infxnSet1436
[truncated: 320 more rows]

## Sheet: B.phage_MASHdistance_infos
Genome accession of reference phage.	Genome accession of query phage.	Mash distance between phages.	P-value of mash distance (significance).	Number of shared 25-mers between phages.	Total number of unique hashes in both phages combined (the denominator in the mash output).	Reference phage name.	Reference phage VICTOR genus.	Reference phage predicted morphotype based on Virfam.	Query phage name.	Query phage VICTOR genus.	Query phage predicted morphotype based on Virfam.	Are the reference and query in the same VICTOR genus?	Are the reference and query of the same predicted Virfam morphotype?	Which phage set was used for the analysis (see Supplementary Data File 1 "readme" for more details on phage sets)?
Reference-ID	Query-ID	Mash-distance	P-value	Matching-hashes	Total uniq hashes	Ref-ID_phageID	Ref-ID_genus	Ref-ID_morph	Query-ID_phageID	Query-ID_genus	Query-ID_morph	sameGenus	sameMorph	phageSetUsed
MG592609.1	MG592390.1	1	1	0	201647	1.244.A.	1	myo	1.003.O.	11	podo	FALSE	FALSE	phageSet248
MG592621.1	MG592390.1	1	1	0	201647	1.255.O.	1	myo	1.003.O.	11	podo	FALSE	FALSE	phageSet248
MG592609.1	MG592391.1	1	1	0	202258	1.244.A.	1	myo	1.004.O.	8	sipho	FALSE	FALSE	phageSet248
MG592621.1	MG592391.1	1	1	0	202258	1.255.O.	1	myo	1.004.O.	8	sipho	FALSE	FALSE	phageSet248
MG592609.1	MG592392.1	1	1	0	210060	1.244.A.	1	myo	1.005.O.	43	myo	FALSE	TRUE	phageSet248
MG592621.1	MG592392.1	1	1	0	210060	1.255.O.	1	myo	1.005.O.	43	myo	FALSE	TRUE	phageSet248
MG592609.1	MG592393.1	1	1	0	209003	1.244.A.	1	myo	1.007.O.	30	myo	FALSE	TRUE	phageSet248
MG592621.1	MG592393.1	1	1	0	209003	1.255.O.	1	myo	1.007.O.	30	myo	FALSE	TRUE	phageSet248
MG592609.1	MG592394.1	1	1	0	170244	1.244.A.	1	myo	1.008.O.	17	auto	FALSE	FALSE	phageSet248
MG592621.1	MG592394.1	1	1	0	170244	1.255.O.	1	myo	1.008.O.	17	auto	FALSE	FALSE	phageSet248
MG592609.1	MG592395.1	1	1	0	204157	1.244.A.	1	myo	1.009.O.	6	myo	FALSE	TRUE	phageSet248
MG592621.1	MG592395.1	1	1	0	204157	1.255.O.	1	myo	1.009.O.	6	myo	FALSE	TRUE	phageSet248
MG592609.1	MG592396.1	1	1	0	170244	1.244.A.	1	myo	1.011.O.	17	auto	FALSE	FALSE	phageSet248
MG592621.1	MG592396.1	1	1	0	170244	1.255.O.	1	myo	1.011.O.	17	auto	FALSE	FALSE	phageSet248
MG592609.1	MG592397.1	1	1	0	219634	1.244.A.	1	myo	1.012.O.	48	sipho	FALSE	FALSE	phageSet248
MG592621.1	MG592397.1	1	1	0	219634	1.255.O.	1	myo	1.012.O.	48	sipho	FALSE	FALSE	phageSet248
MG592609.1	MG592416.1	0.180423	0	1210	218948	1.244.A.	1	myo	1.032.O.	48	sipho	FALSE	FALSE	phageSet248
MG592621.1	MG592416.1	0.180423	0	1210	218948	1.255.O.	1	myo	1.032.O.	48	sipho	FALSE	FALSE	phageSet248
MG592609.1	MG592398.1	1	1	0	204203	1.244.A.	1	myo	1.013.O.	39	sipho	FALSE	FALSE	phageSet248
MG592621.1	MG592398.1	1	1	0	204203	1.255.O.	1	myo	1.013.O.	39	sipho	FALSE	FALSE	phageSet248
MG592609.1	MG592399.1	1	1	0	202345	1.244.A.	1	myo	1.015.O.	36	podo	FALSE	FALSE	phageSet248
MG592621.1	MG592399.1	1	1	0	202345	1.255.O.	1	myo	1.015.O.	36	podo	FALSE	FALSE	phageSet248
MG592609.1	MG592400.1	1	1	0	207771	1.244.A.	1	myo	1.016.O.	14	myo	FALSE	TRUE	phageSet248
MG592621.1	MG592400.1	1	1	0	207771	1.255.O.	1	myo	1.016.O.	14	myo	FALSE	TRUE	phageSet248
MG592609.1	MG592401.1	1	1	0	211036	1.244.A.	1	myo	1.017.O.	43	myo	FALSE	TRUE	phageSet248
MG592621.1	MG592401.1	1	1	0	211036	1.255.O.	1	myo	1.017.O.	43	myo	FALSE	TRUE	phageSet248
MG592609.1	MG592402.1	1	1	0	170323	1.244.A.	1	myo	1.020.O.	17	auto	FALSE	FALSE	phageSet248
MG592621.1	MG592402.1	1	1	0	170323	1.255.O.	1	myo	1.020.O.	17	auto	FALSE	FALSE	phageSet248
MG592609.1	MG592403.1	1	1	0	203502	1.244.A.	1	myo	1.021.A.	26	podo	FALSE	FALSE	phageSet248
MG592621.1	MG592403.1	1	1	0	203502	1.255.O.	1	myo	1.021.A.	26	podo	FALSE	FALSE	phageSet248
MG592609.1	MG592406.1	1	1	0	222174	1.244.A.	1	myo	1.022.O.	48	sipho	FALSE	FALSE	phageSet248
MG592621.1	MG592406.1	1	1	0	222174	1.255.O.	1	myo	1.022.O.	48	sipho	FALSE	FALSE	phageSet248
MG592609.1	MG592407.1	1	1	0	219620	1.244.A.	1	myo	1.023.O.	48	sipho	FALSE	FALSE	phageSet248
MG592621.1	MG592407.1	1	1	0	219620	1.255.O.	1	myo	1.023.O.	48	sipho	FALSE	FALSE	phageSet248
MG592609.1	MG592408.1	1	1	0	218651	1.244.A.	1	myo	1.024.O.	48	sipho	FALSE	FALSE	phageSet248
MG592621.1	MG592408.1	1	1	0	218651	1.255.O.	1	myo	1.024.O.	48	sipho	FALSE	FALSE	phageSet248
MG592609.1	MG592409.1	1	1	0	235556	1.244.A.	1	myo	1.025.O.	20	podo	FALSE	FALSE	phageSet248
MG592621.1	MG592409.1	1	1	0	235556	1.255.O.	1	myo	1.025.O.	20	podo	FALSE	FALSE	phageSet248
MG592609.1	MG592410.1	1	1	0	235639	1.244.A.	1	myo	1.026.O.	20	podo	FALSE	FALSE	phageSet248
MG592621.1	MG592410.1	1	1	0	235639	1.255.O.	1	myo	1.026.O.	20	podo	FALSE	FALSE	phageSet248
MG592609.1	MG592411.1	1	1	0	219055	1.244.A.	1	myo	1.027.O.	48	sipho	FALSE	FALSE	phageSet248
MG592621.1	MG592411.1	1	1	0	219055	1.255.O.	1	myo	1.027.O.	48	sipho	FALSE	FALSE	phageSet248
MG592609.1	MG592412.1	1	1	0	191376	1.244.A.	1	myo	1.028.O.	41	myo	FALSE	TRUE	phageSet248
MG592621.1	MG592412.1	1	1	0	191376	1.255.O.	1	myo	1.028.O.	41	myo	FALSE	TRUE	phageSet248
MG592609.1	MG592413.1	1	1	0	206272	1.244.A.	1	myo	1.029.O.	14	myo	FALSE	TRUE	phageSet248
MG592621.1	MG592413.1	1	1	0	206272	1.255.O.	1	myo	1.029.O.	14	myo	FALSE	TRUE	phageSet248
MG592609.1	MG592414.1	1	1	0	205586	1.244.A.	1	myo	1.030.O.	43	myo	FALSE	TRUE	phageSet248
MG592621.1	MG592414.1	1	1	0	205586	1.255.O.	1	myo	1.030.O.	43	myo	FALSE	TRUE	phageSet248
MG592609.1	MG592415.1	1	1	0	312682	1.244.A.	1	myo	1.031.O.	7	myo	FALSE	TRUE	phageSet248
MG592621.1	MG592415.1	1	1	0	312682	1.255.O.	1	myo	1.031.O.	7	myo	FALSE	TRUE	phageSet248
MG592609.1	MG592417.1	1	1	0	220965	1.244.A.	1	myo	1.033.O.	48	sipho	FALSE	FALSE	phageSet248
MG592621.1	MG592417.1	1	1	0	220965	1.255.O.	1	myo	1.033.O.	48	sipho	FALSE	FALSE	phageSet248
MG592609.1	MG592418.1	1	1	0	204123	1.244.A.	1	myo	1.034.O.	36	podo	FALSE	FALSE	phageSet248
MG592621.1	MG592418.1	1	1	0	204123	1.255.O.	1	myo	1.034.O.	36	podo	FALSE	FALSE	phageSet248
MG592609.1	MG592420.1	1	1	0	199931	1.244.A.	1	myo	1.036.O.	11	podo	FALSE	FALSE	phageSet248
MG592621.1	MG592420.1	1	1	0	199931	1.255.O.	1	myo	1.036.O.	11	podo	FALSE	FALSE	phageSet248
MG592609.1	MG592421.1	1	1	0	202858	1.244.A.	1	myo	1.037.O.	8	sipho	FALSE	FALSE	phageSet248
MG592621.1	MG592421.1	1	1	0	202858	1.255.O.	1	myo	1.037.O.	8	sipho	FALSE	FALSE	phageSet248
MG592609.1	MG592422.1	1	1	0	209321	1.244.A.	1	myo	1.038.O.	14	myo	FALSE	TRUE	phageSet248
MG592621.1	MG592422.1	1	1	0	209321	1.255.O.	1	myo	1.038.O.	14	myo	FALSE	TRUE	phageSet248
MG592609.1	MG592475.1	0.182279	0	1162	220303	1.244.A.	1	myo	1.103.O.	48	sipho	FALSE	FALSE	phageSet248
MG592621.1	MG592475.1	0.182279	0	1162	220303	1.255.O.	1	myo	1.103.O.	48	sipho	FALSE	FALSE	phageSet248
MG592609.1	MG592423.1	1	1	0	200731	1.244.A.	1	myo	1.039.O.	11	podo	FALSE	FALSE	phageSet248
MG592621.1	MG592423.1	1	1	0	200731	1.255.O.	1	myo	1.039.O.	11	podo	FALSE	FALSE	phageSet248
MG592609.1	MG592424.1	1	1	0	170244	1.244.A.	1	myo	1.040.O.	17	auto	FALSE	FALSE	phageSet248
MG592621.1	MG592424.1	1	1	0	170244	1.255.O.	1	myo	1.040.O.	17	auto	FALSE	FALSE	phageSet248
MG592609.1	MG592425.1	1	1	0	209489	1.244.A.	1	myo	1.042.O.	14	myo	FALSE	TRUE	phageSet248
MG592621.1	MG592425.1	1	1	0	209489	1.255.O.	1	myo	1.042.O.	14	myo	FALSE	TRUE	phageSet248
MG592609.1	MG592426.1	1	1	0	169992	1.244.A.	1	myo	1.043.O.	17	auto	FALSE	FALSE	phageSet248
MG592621.1	MG592426.1	1	1	0	169992	1.255.O.	1	myo	1.043.O.	17	auto	FALSE	FALSE	phageSet248
MG592609.1	MG592427.1	1	1	0	169992	1.244.A.	1	myo	1.044.O.	17	auto	FALSE	FALSE	phageSet248
MG592621.1	MG592427.1	1	1	0	169992	1.255.O.	1	myo	1.044.O.	17	auto	FALSE	FALSE	phageSet248
MG592609.1	MG592428.1	1	1	0	222188	1.244.A.	1	myo	1.046.O.	48	sipho	FALSE	FALSE	phageSet248
MG592621.1	MG592428.1	1	1	0	222188	1.255.O.	1	myo	1.046.O.	48	sipho	FALSE	FALSE	phageSet248
MG592609.1	MG592429.1	1	1	0	205865	1.244.A.	1	myo	1.047.O.	29	sipho	FALSE	FALSE	phageSet248
MG592621.1	MG592429.1	1	1	0	205865	1.255.O.	1	myo	1.047.O.	29	sipho	FALSE	FALSE	phageSet248
MG592609.1	MG592430.1	1	1	0	170167	1.244.A.	1	myo	1.048.O.	17	auto	FALSE	FALSE	phageSet248
MG592621.1	MG592430.1	1	1	0	170167	1.255.O.	1	myo	1.048.O.	17	auto	FALSE	FALSE	phageSet248
MG592609.1	MG592431.1	1	1	0	204667	1.244.A.	1	myo	1.049.O.	10	sipho	FALSE	FALSE	phageSet248
MG592621.1	MG592431.1	1	1	0	204667	1.255.O.	1	myo	1.049.O.	10	sipho	FALSE	FALSE	phageSet248
MG592609.1	MG592432.1	1	1	0	204969	1.244.A.	1	myo	1.050.O.	10	sipho	FALSE	FALSE	phageSet248
MG592621.1	MG592432.1	1	1	0	204969	1.255.O.	1	myo	1.050.O.	10	sipho	FALSE	FALSE	phageSet248
MG592609.1	MG592433.1	1	1	0	202639	1.244.A.	1	myo	1.052.A.	21	myo	FALSE	TRUE	phageSet248
MG592621.1	MG592433.1	1	1	0	202639	1.255.O.	1	myo	1.052.A.	21	myo	FALSE	TRUE	phageSet248
MG592609.1	MG592434.1	1	1	0	201448	1.244.A.	1	myo	1.054.O.	14	myo	FALSE	TRUE	phageSet248
MG592621.1	MG592434.1	1	1	0	201448	1.255.O.	1	myo	1.054.O.	14	myo	FALSE	TRUE	phageSet248
MG592609.1	MG592435.1	1	1	0	206924	1.244.A.	1	myo	1.055.O.	10	sipho	FALSE	FALSE	phageSet248
MG592621.1	MG592435.1	1	1	0	206924	1.255.O.	1	myo	1.055.O.	10	sipho	FALSE	FALSE	phageSet248
MG592609.1	MG592436.1	1	1	0	206801	1.244.A.	1	myo	1.056.O.	8	sipho	FALSE	FALSE	phageSet248
MG592621.1	MG592436.1	1	1	0	206801	1.255.O.	1	myo	1.056.O.	8	sipho	FALSE	FALSE	phageSet248
MG592609.1	MG592437.1	1	1	0	169993	1.244.A.	1	myo	1.057.O.	17	auto	FALSE	FALSE	phageSet248
MG592621.1	MG592437.1	1	1	0	169993	1.255.O.	1	myo	1.057.O.	17	auto	FALSE	FALSE	phageSet248
MG592609.1	MG592438.1	1	1	0	200864	1.244.A.	1	myo	1.060.A.	29	sipho	FALSE	FALSE	phageSet248
MG592621.1	MG592438.1	1	1	0	200864	1.255.O.	1	myo	1.060.A.	29	sipho	FALSE	FALSE	phageSet248
MG592609.1	MG592439.1	1	1	0	201423	1.244.A.	1	myo	1.061.O.	11	podo	FALSE	FALSE	phageSet248
MG592621.1	MG592439.1	1	1	0	201423	1.255.O.	1	myo	1.061.O.	11	podo	FALSE	FALSE	phageSet248
MG592609.1	MG592440.1	1	1	0	170269	1.244.A.	1	myo	1.062.O.	17	auto	FALSE	FALSE	phageSet248
MG592621.1	MG592440.1	1	1	0	170269	1.255.O.	1	myo	1.062.O.	17	auto	FALSE	FALSE	phageSet248
MG592609.1	MG592441.1	1	1	0	288400	1.244.A.	1	myo	1.063.O.	23	myo	FALSE	TRUE	phageSet248
MG592621.1	MG592441.1	1	1	0	288400	1.255.O.	1	myo	1.063.O.	23	myo	FALSE	TRUE	phageSet248
MG592609.1	MG592442.1	1	1	0	196343	1.244.A.	1	myo	1.064.O.	45	sipho	FALSE	FALSE	phageSet248
MG592621.1	MG592442.1	1	1	0	196343	1.255.O.	1	myo	1.064.O.	45	sipho	FALSE	FALSE	phageSet248
MG592609.1	MG592443.1	1	1	0	206800	1.244.A.	1	myo	1.066.O.	8	sipho	FALSE	FALSE	phageSet248
MG592621.1	MG592443.1	1	1	0	206800	1.255.O.	1	myo	1.066.O.	8	sipho	FALSE	FALSE	phageSet248
MG592609.1	MG592444.1	1	1	0	200714	1.244.A.	1	myo	1.067.O.	11	podo	FALSE	FALSE	phageSet248
MG592621.1	MG592444.1	1	1	0	200714	1.255.O.	1	myo	1.067.O.	11	podo	FALSE	FALSE	phageSet248
MG592609.1	MG592445.1	1	1	0	206792	1.244.A.	1	myo	1.068.O.	8	sipho	FALSE	FALSE	phageSet248
MG592621.1	MG592445.1	1	1	0	206792	1.255.O.	1	myo	1.068.O.	8	sipho	FALSE	FALSE	phageSet248
MG592609.1	MG592446.1	1	1	0	170269	1.244.A.	1	myo	1.069.O.	17	auto	FALSE	FALSE	phageSet248
MG592621.1	MG592446.1	1	1	0	170269	1.255.O.	1	myo	1.069.O.	17	auto	FALSE	FALSE	phageSet248
MG592609.1	MG592447.1	1	1	0	203840	1.244.A.	1	myo	1.070.O.	36	podo	FALSE	FALSE	phageSet248
MG592621.1	MG592447.1	1	1	0	203840	1.255.O.	1	myo	1.070.O.	36	podo	FALSE	FALSE	phageSet248
MG592609.1	MG592448.1	1	1	0	207873	1.244.A.	1	myo	1.071.A.	14	myo	FALSE	TRUE	phageSet248
MG592621.1	MG592448.1	1	1	0	207873	1.255.O.	1	myo	1.071.A.	14	myo	FALSE	TRUE	phageSet248
MG592609.1	MG592449.1	1	1	0	203535	1.244.A.	1	myo	1.072.O.	8	sipho	FALSE	FALSE	phageSet248
MG592621.1	MG592449.1	1	1	0	203535	1.255.O.	1	myo	1.072.O.	8	sipho	FALSE	FALSE	phageSet248
MG592609.1	MG592450.1	1	1	0	196674	1.244.A.	1	myo	1.074.O.	45	sipho	FALSE	FALSE	phageSet248
MG592621.1	MG592450.1	1	1	0	196674	1.255.O.	1	myo	1.074.O.	45	sipho	FALSE	FALSE	phageSet248
MG592609.1	MG592451.1	1	1	0	211036	1.244.A.	1	myo	1.075.O.	43	myo	FALSE	TRUE	phageSet248
MG592621.1	MG592451.1	1	1	0	211036	1.255.O.	1	myo	1.075.O.	43	myo	FALSE	TRUE	phageSet248
MG592609.1	MG592452.1	1	1	0	207673	1.244.A.	1	myo	1.076.O.	37	sipho	FALSE	FALSE	phageSet248
MG592621.1	MG592452.1	1	1	0	207673	1.255.O.	1	myo	1.076.O.	37	sipho	FALSE	FALSE	phageSet248
MG592609.1	MG592453.1	1	1	0	203800	1.244.A.	1	myo	1.077.O.	36	podo	FALSE	FALSE	phageSet248
MG592621.1	MG592453.1	1	1	0	203800	1.255.O.	1	myo	1.077.O.	36	podo	FALSE	FALSE	phageSet248
MG592609.1	MG592454.1	1	1	0	202131	1.244.A.	1	myo	1.079.O.	11	podo	FALSE	FALSE	phageSet248
MG592621.1	MG592454.1	1	1	0	202131	1.255.O.	1	myo	1.079.O.	11	podo	FALSE	FALSE	phageSet248
MG592609.1	MG592455.1	1	1	0	169766	1.244.A.	1	myo	1.080.O.	17	auto	FALSE	FALSE	phageSet248
MG592621.1	MG592455.1	1	1	0	169766	1.255.O.	1	myo	1.080.O.	17	auto	FALSE	FALSE	phageSet248
MG592609.1	MG592456.1	1	1	0	398595	1.244.A.	1	myo	1.081.O.	9	myo	FALSE	TRUE	phageSet248
MG592621.1	MG592456.1	1	1	0	398595	1.255.O.	1	myo	1.081.O.	9	myo	FALSE	TRUE	phageSet248
MG592609.1	MG592457.1	1	1	0	195541	1.244.A.	1	myo	1.082.O.	45	sipho	FALSE	FALSE	phageSet248
MG592621.1	MG592457.1	1	1	0	195541	1.255.O.	1	myo	1.082.O.	45	sipho	FALSE	FALSE	phageSet248
MG592609.1	MG592458.1	1	1	0	204770	1.244.A.	1	myo	1.083.O.	10	sipho	FALSE	FALSE	phageSet248
MG592621.1	MG592458.1	1	1	0	204770	1.255.O.	1	myo	1.083.O.	10	sipho	FALSE	FALSE	phageSet248
MG592609.1	MG592459.1	1	1	0	301663	1.244.A.	1	myo	1.084.O.	12	myo	FALSE	TRUE	phageSet248
MG592621.1	MG592459.1	1	1	0	301663	1.255.O.	1	myo	1.084.O.	12	myo	FALSE	TRUE	phageSet248
MG592609.1	MG592460.1	1	1	0	197579	1.244.A.	1	myo	1.085.O.	45	sipho	FALSE	FALSE	phageSet248
MG592621.1	MG592460.1	1	1	0	197579	1.255.O.	1	myo	1.085.O.	45	sipho	FALSE	FALSE	phageSet248
MG592609.1	MG592461.1	1	1	0	210594	1.244.A.	1	myo	1.086.O.	43	myo	FALSE	TRUE	phageSet248
MG592621.1	MG592461.1	1	1	0	210594	1.255.O.	1	myo	1.086.O.	43	myo	FALSE	TRUE	phageSet248
MG592609.1	MG592462.1	1	1	0	205430	1.244.A.	1	myo	1.087.A.	43	myo	FALSE	TRUE	phageSet248
MG592621.1	MG592462.1	1	1	0	205430	1.255.O.	1	myo	1.087.A.	43	myo	FALSE	TRUE	phageSet248
MG592609.1	MG592463.1	1	1	0	220144	1.244.A.	1	myo	1.088.O.	48	sipho	FALSE	FALSE	phageSet248
MG592621.1	MG592463.1	1	1	0	220144	1.255.O.	1	myo	1.088.O.	48	sipho	FALSE	FALSE	phageSet248
MG592609.1	MG592464.1	1	1	0	219610	1.244.A.	1	myo	1.089.O.	48	sipho	FALSE	FALSE	phageSet248
MG592621.1	MG592464.1	1	1	0	219610	1.255.O.	1	myo	1.089.O.	48	sipho	FALSE	FALSE	phageSet248
MG592609.1	MG592465.1	1	1	0	201616	1.244.A.	1	myo	1.090.B.	11	podo	FALSE	FALSE	phageSet248
MG592621.1	MG592465.1	1	1	0	201616	1.255.O.	1	myo	1.090.B.	11	podo	FALSE	FALSE	phageSet248
MG592609.1	MG592466.1	1	1	0	202893	1.244.A.	1	myo	1.091.O.	11	podo	FALSE	FALSE	phageSet248
MG592621.1	MG592466.1	1	1	0	202893	1.255.O.	1	myo	1.091.O.	11	podo	FALSE	FALSE	phageSet248
MG592609.1	MG592467.1	1	1	0	211036	1.244.A.	1	myo	1.093.O.	43	myo	FALSE	TRUE	phageSet248
MG592621.1	MG592467.1	1	1	0	211036	1.255.O.	1	myo	1.093.O.	43	myo	FALSE	TRUE	phageSet248
MG592609.1	MG592468.1	1	1	0	211036	1.244.A.	1	myo	1.094.O.	43	myo	FALSE	TRUE	phageSet248
MG592621.1	MG592468.1	1	1	0	211036	1.255.O.	1	myo	1.094.O.	43	myo	FALSE	TRUE	phageSet248
MG592609.1	MG592469.1	1	1	0	170156	1.244.A.	1	myo	1.095.O.	17	auto	FALSE	FALSE	phageSet248
MG592621.1	MG592469.1	1	1	0	170156	1.255.O.	1	myo	1.095.O.	17	auto	FALSE	FALSE	phageSet248
MG592609.1	MG592470.1	1	1	0	236674	1.244.A.	1	myo	1.097.O.	20	podo	FALSE	FALSE	phageSet248
MG592621.1	MG592470.1	1	1	0	236674	1.255.O.	1	myo	1.097.O.	20	podo	FALSE	FALSE	phageSet248
MG592609.1	MG592471.1	1	1	0	219610	1.244.A.	1	myo	1.098.O.	48	sipho	FALSE	FALSE	phageSet248
MG592621.1	MG592471.1	1	1	0	219610	1.255.O.	1	myo	1.098.O.	48	sipho	FALSE	FALSE	phageSet248
MG592609.1	MG592472.1	1	1	0	211027	1.244.A.	1	myo	1.100.O.	43	myo	FALSE	TRUE	phageSet248
MG592621.1	MG592472.1	1	1	0	211027	1.255.O.	1	myo	1.100.O.	43	myo	FALSE	TRUE	phageSet248
MG592609.1	MG592473.1	1	1	0	289966	1.244.A.	1	myo	1.101.O.	12	myo	FALSE	TRUE	phageSet248
MG592621.1	MG592473.1	1	1	0	289966	1.255.O.	1	myo	1.101.O.	12	myo	FALSE	TRUE	phageSet248
MG592609.1	MG592474.1	1	1	0	170167	1.244.A.	1	myo	1.102.O.	17	auto	FALSE	FALSE	phageSet248
MG592621.1	MG592474.1	1	1	0	170167	1.255.O.	1	myo	1.102.O.	17	auto	FALSE	FALSE	phageSet248
MG592609.1	MG592618.1	0.392551	5.1113299999999998E-34	6	219402	1.244.A.	1	myo	1.251.O.	48	sipho	FALSE	FALSE	phageSet248
MG592621.1	MG592618.1	0.392551	5.1113299999999998E-34	6	219402	1.255.O.	1	myo	1.251.O.	48	sipho	FALSE	FALSE	phageSet248
MG592609.1	MG592476.1	1	1	0	220726	1.244.A.	1	myo	1.104.O.	48	sipho	FALSE	FALSE	phageSet248
MG592621.1	MG592476.1	1	1	0	220726	1.255.O.	1	myo	1.104.O.	48	sipho	FALSE	FALSE	phageSet248
MG592609.1	MG592477.1	1	1	0	208805	1.244.A.	1	myo	1.105.O.	30	myo	FALSE	TRUE	phageSet248
MG592621.1	MG592477.1	1	1	0	208805	1.255.O.	1	myo	1.105.O.	30	myo	FALSE	TRUE	phageSet248
MG592609.1	MG592478.1	1	1	0	206829	1.244.A.	1	myo	1.106.O.	30	myo	FALSE	TRUE	phageSet248
MG592621.1	MG592478.1	1	1	0	206829	1.255.O.	1	myo	1.106.O.	30	myo	FALSE	TRUE	phageSet248
MG592609.1	MG592480.1	1	1	0	170167	1.244.A.	1	myo	1.107.B.	17	auto	FALSE	FALSE	phageSet248
MG592621.1	MG592480.1	1	1	0	170167	1.255.O.	1	myo	1.107.B.	17	auto	FALSE	FALSE	phageSet248
MG592609.1	MG592482.1	1	1	0	196343	1.244.A.	1	myo	1.108.O.	45	sipho	FALSE	FALSE	phageSet248
MG592621.1	MG592482.1	1	1	0	196343	1.255.O.	1	myo	1.108.O.	45	sipho	FALSE	FALSE	phageSet248
MG592609.1	MG592483.1	1	1	0	197315	1.244.A.	1	myo	1.110.O.	45	sipho	FALSE	FALSE	phageSet248
MG592621.1	MG592483.1	1	1	0	197315	1.255.O.	1	myo	1.110.O.	45	sipho	FALSE	FALSE	phageSet248
MG592609.1	MG592484.1	1	1	0	199968	1.244.A.	1	myo	1.111.A.	13	myo	FALSE	TRUE	phageSet248
MG592621.1	MG592484.1	1	1	0	199968	1.255.O.	1	myo	1.111.A.	13	myo	FALSE	TRUE	phageSet248
MG592609.1	MG592486.1	1	1	0	207908	1.244.A.	1	myo	1.112.O.	14	myo	FALSE	TRUE	phageSet248
MG592621.1	MG592486.1	1	1	0	207908	1.255.O.	1	myo	1.112.O.	14	myo	FALSE	TRUE	phageSet248
MG592609.1	MG592487.1	1	1	0	203909	1.244.A.	1	myo	1.113.A.	29	sipho	FALSE	FALSE	phageSet248
MG592621.1	MG592487.1	1	1	0	203909	1.255.O.	1	myo	1.113.A.	29	sipho	FALSE	FALSE	phageSet248
MG592609.1	MG592488.1	1	1	0	197175	1.244.A.	1	myo	1.115.A.	45	sipho	FALSE	FALSE	phageSet248
MG592621.1	MG592488.1	1	1	0	197175	1.255.O.	1	myo	1.115.A.	45	sipho	FALSE	FALSE	phageSet248
MG592609.1	MG592490.1	1	1	0	196073	1.244.A.	1	myo	1.116.O.	45	sipho	FALSE	FALSE	phageSet248
MG592621.1	MG592490.1	1	1	0	196073	1.255.O.	1	myo	1.116.O.	45	sipho	FALSE	FALSE	phageSet248
MG592609.1	MG592492.1	1	1	0	220201	1.244.A.	1	myo	1.118.A.	48	sipho	FALSE	FALSE	phageSet248
MG592621.1	MG592492.1	1	1	0	220201	1.255.O.	1	myo	1.118.A.	48	sipho	FALSE	FALSE	phageSet248
MG592609.1	MG592494.1	1	1	0	204286	1.244.A.	1	myo	1.119.O.	47	sipho	FALSE	FALSE	phageSet248
MG592621.1	MG592494.1	1	1	0	204286	1.255.O.	1	myo	1.119.O.	47	sipho	FALSE	FALSE	phageSet248
MG592609.1	MG592495.1	1	1	0	305233	1.244.A.	1	myo	1.121.O.	15	myo	FALSE	TRUE	phageSet248
MG592621.1	MG592495.1	1	1	0	305233	1.255.O.	1	myo	1.121.O.	15	myo	FALSE	TRUE	phageSet248
MG592609.1	MG592496.1	1	1	0	204282	1.244.A.	1	myo	1.122.A.	39	sipho	FALSE	FALSE	phageSet248
MG592621.1	MG592496.1	1	1	0	204282	1.255.O.	1	myo	1.122.A.	39	sipho	FALSE	FALSE	phageSet248
MG592609.1	MG592498.1	1	1	0	205828	1.244.A.	1	myo	1.123.O.	16	myo	FALSE	TRUE	phageSet248
MG592621.1	MG592498.1	1	1	0	205828	1.255.O.	1	myo	1.123.O.	16	myo	FALSE	TRUE	phageSet248
MG592609.1	MG592499.1	1	1	0	207363	1.244.A.	1	myo	1.124.O.	43	myo	FALSE	TRUE	phageSet248
MG592621.1	MG592499.1	1	1	0	207363	1.255.O.	1	myo	1.124.O.	43	myo	FALSE	TRUE	phageSet248
MG592609.1	MG592500.1	1	1	0	170268	1.244.A.	1	myo	1.125.O.	17	auto	FALSE	FALSE	phageSet248
MG592621.1	MG592500.1	1	1	0	170268	1.255.O.	1	myo	1.125.O.	17	auto	FALSE	FALSE	phageSet248
MG592609.1	MG592501.1	1	1	0	204674	1.244.A.	1	myo	1.127.O.	47	sipho	FALSE	FALSE	phageSet248
MG592621.1	MG592501.1	1	1	0	204674	1.255.O.	1	myo	1.127.O.	47	sipho	FALSE	FALSE	phageSet248
MG592609.1	MG592502.1	1	1	0	197692	1.244.A.	1	myo	1.131.O.	45	sipho	FALSE	FALSE	phageSet248
MG592621.1	MG592502.1	1	1	0	197692	1.255.O.	1	myo	1.131.O.	45	sipho	FALSE	FALSE	phageSet248
MG592609.1	MG592503.1	1	1	0	196685	1.244.A.	1	myo	1.132.O.	45	sipho	FALSE	FALSE	phageSet248
MG592621.1	MG592503.1	1	1	0	196685	1.255.O.	1	myo	1.132.O.	45	sipho	FALSE	FALSE	phageSet248
MG592609.1	MG592504.1	1	1	0	196846	1.244.A.	1	myo	1.133.O.	45	sipho	FALSE	FALSE	phageSet248
MG592621.1	MG592504.1	1	1	0	196846	1.255.O.	1	myo	1.133.O.	45	sipho	FALSE	FALSE	phageSet248
MG592609.1	MG592505.1	1	1	0	196138	1.244.A.	1	myo	1.134.O.	45	sipho	FALSE	FALSE	phageSet248
MG592621.1	MG592505.1	1	1	0	196138	1.255.O.	1	myo	1.134.O.	45	sipho	FALSE	FALSE	phageSet248
MG592609.1	MG592506.1	1	1	0	201664	1.244.A.	1	myo	1.135.O.	47	sipho	FALSE	FALSE	phageSet248
MG592621.1	MG592506.1	1	1	0	201664	1.255.O.	1	myo	1.135.O.	47	sipho	FALSE	FALSE	phageSet248
MG592609.1	MG592507.1	1	1	0	191376	1.244.A.	1	myo	1.136.O.	41	myo	FALSE	TRUE	phageSet248
MG592621.1	MG592507.1	1	1	0	191376	1.255.O.	1	myo	1.136.O.	41	myo	FALSE	TRUE	phageSet248
MG592609.1	MG592508.1	1	1	0	197717	1.244.A.	1	myo	1.137.O.	47	sipho	FALSE	FALSE	phageSet248
MG592621.1	MG592508.1	1	1	0	197717	1.255.O.	1	myo	1.137.O.	47	sipho	FALSE	FALSE	phageSet248
MG592609.1	MG592509.1	1	1	0	192269	1.244.A.	1	myo	1.138.O.	24	podo	FALSE	FALSE	phageSet248
MG592621.1	MG592509.1	1	1	0	192269	1.255.O.	1	myo	1.138.O.	24	podo	FALSE	FALSE	phageSet248
MG592609.1	MG592511.1	1	1	0	203721	1.244.A.	1	myo	1.139.B.	36	podo	FALSE	FALSE	phageSet248
MG592621.1	MG592511.1	1	1	0	203721	1.255.O.	1	myo	1.139.B.	36	podo	FALSE	FALSE	phageSet248
MG592609.1	MG592512.1	1	1	0	169767	1.244.A.	1	myo	1.141.A.	17	auto	FALSE	FALSE	phageSet248
MG592621.1	MG592512.1	1	1	0	169767	1.255.O.	1	myo	1.141.A.	17	auto	FALSE	FALSE	phageSet248
MG592609.1	MG592513.1	1	1	0	191376	1.244.A.	1	myo	1.142.O.	41	myo	FALSE	TRUE	phageSet248
MG592621.1	MG592513.1	1	1	0	191376	1.255.O.	1	myo	1.142.O.	41	myo	FALSE	TRUE	phageSet248
MG592609.1	MG592514.1	1	1	0	204286	1.244.A.	1	myo	1.143.O.	47	sipho	FALSE	FALSE	phageSet248
MG592621.1	MG592514.1	1	1	0	204286	1.255.O.	1	myo	1.143.O.	47	sipho	FALSE	FALSE	phageSet248
MG592609.1	MG592515.1	1	1	0	204177	1.244.A.	1	myo	1.144.O.	18	sipho	FALSE	FALSE	phageSet248
MG592621.1	MG592515.1	1	1	0	204177	1.255.O.	1	myo	1.144.O.	18	sipho	FALSE	FALSE	phageSet248
MG592609.1	MG592516.1	1	1	0	197119	1.244.A.	1	myo	1.147.O.	45	sipho	FALSE	FALSE	phageSet248
MG592621.1	MG592516.1	1	1	0	197119	1.255.O.	1	myo	1.147.O.	45	sipho	FALSE	FALSE	phageSet248
MG592609.1	MG592517.1	1	1	0	196542	1.244.A.	1	myo	1.148.O.	45	sipho	FALSE	FALSE	phageSet248
MG592621.1	MG592517.1	1	1	0	196542	1.255.O.	1	myo	1.148.O.	45	sipho	FALSE	FALSE	phageSet248
MG592609.1	MG592518.1	1	1	0	208240	1.244.A.	1	myo	1.149.O.	30	myo	FALSE	TRUE	phageSet248
MG592621.1	MG592518.1	1	1	0	208240	1.255.O.	1	myo	1.149.O.	30	myo	FALSE	TRUE	phageSet248
MG592609.1	MG592519.1	1	1	0	235555	1.244.A.	1	myo	1.150.O.	20	podo	FALSE	FALSE	phageSet248
MG592621.1	MG592519.1	1	1	0	235555	1.255.O.	1	myo	1.150.O.	20	podo	FALSE	FALSE	phageSet248
MG592609.1	MG592520.1	1	1	0	204066	1.244.A.	1	myo	1.151.O.	19	sipho	FALSE	FALSE	phageSet248
MG592621.1	MG592520.1	1	1	0	204066	1.255.O.	1	myo	1.151.O.	19	sipho	FALSE	FALSE	phageSet248
MG592609.1	MG592521.1	1	1	0	235557	1.244.A.	1	myo	1.152.O.	20	podo	FALSE	FALSE	phageSet248
MG592621.1	MG592521.1	1	1	0	235557	1.255.O.	1	myo	1.152.O.	20	podo	FALSE	FALSE	phageSet248
MG592609.1	MG592522.1	1	1	0	196778	1.244.A.	1	myo	1.154.O.	21	myo	FALSE	TRUE	phageSet248
MG592621.1	MG592522.1	1	1	0	196778	1.255.O.	1	myo	1.154.O.	21	myo	FALSE	TRUE	phageSet248
MG592609.1	MG592523.1	1	1	0	188765	1.244.A.	1	myo	1.155.O.	22	myo	FALSE	TRUE	phageSet248
MG592621.1	MG592523.1	1	1	0	188765	1.255.O.	1	myo	1.155.O.	22	myo	FALSE	TRUE	phageSet248
MG592609.1	MG592524.1	1	1	0	191376	1.244.A.	1	myo	1.156.O.	41	myo	FALSE	TRUE	phageSet248
MG592621.1	MG592524.1	1	1	0	191376	1.255.O.	1	myo	1.156.O.	41	myo	FALSE	TRUE	phageSet248
MG592609.1	MG592525.1	1	1	0	195613	1.244.A.	1	myo	1.157.O.	45	sipho	FALSE	FALSE	phageSet248
MG592621.1	MG592525.1	1	1	0	195613	1.255.O.	1	myo	1.157.O.	45	sipho	FALSE	FALSE	phageSet248
MG592609.1	MG592526.1	1	1	0	206266	1.244.A.	1	myo	1.158.O.	43	myo	FALSE	TRUE	phageSet248
MG592621.1	MG592526.1	1	1	0	206266	1.255.O.	1	myo	1.158.O.	43	myo	FALSE	TRUE	phageSet248
MG592609.1	MG592527.1	1	1	0	191376	1.244.A.	1	myo	1.159.O.	41	myo	FALSE	TRUE	phageSet248
MG592621.1	MG592527.1	1	1	0	191376	1.255.O.	1	myo	1.159.O.	41	myo	FALSE	TRUE	phageSet248
MG592609.1	MG592528.1	1	1	0	220493	1.244.A.	1	myo	1.160.O.	48	sipho	FALSE	FALSE	phageSet248
MG592621.1	MG592528.1	1	1	0	220493	1.255.O.	1	myo	1.160.O.	48	sipho	FALSE	FALSE	phageSet248
MG592609.1	MG592529.1	1	1	0	300409	1.244.A.	1	myo	1.161.O.	28	myo	FALSE	TRUE	phageSet248
MG592621.1	MG592529.1	1	1	0	300409	1.255.O.	1	myo	1.161.O.	28	myo	FALSE	TRUE	phageSet248
MG592609.1	MG592530.1	1	1	0	197119	1.244.A.	1	myo	1.162.O.	45	sipho	FALSE	FALSE	phageSet248
MG592621.1	MG592530.1	1	1	0	197119	1.255.O.	1	myo	1.162.O.	45	sipho	FALSE	FALSE	phageSet248
MG592609.1	MG592531.1	1	1	0	207994	1.244.A.	1	myo	1.164.O.	43	myo	FALSE	TRUE	phageSet248
MG592621.1	MG592531.1	1	1	0	207994	1.255.O.	1	myo	1.164.O.	43	myo	FALSE	TRUE	phageSet248
MG592609.1	MG592532.1	1	1	0	196805	1.244.A.	1	myo	1.165.O.	45	sipho	FALSE	FALSE	phageSet248
MG592621.1	MG592532.1	1	1	0	196805	1.255.O.	1	myo	1.165.O.	45	sipho	FALSE	FALSE	phageSet248
MG592609.1	MG592533.1	1	1	0	181555	1.244.A.	1	myo	1.166.O.	27	myo	FALSE	TRUE	phageSet248
MG592621.1	MG592533.1	1	1	0	181555	1.255.O.	1	myo	1.166.O.	27	myo	FALSE	TRUE	phageSet248
MG592609.1	MG592534.1	1	1	0	195569	1.244.A.	1	myo	1.167.O.	45	sipho	FALSE	FALSE	phageSet248
MG592621.1	MG592534.1	1	1	0	195569	1.255.O.	1	myo	1.167.O.	45	sipho	FALSE	FALSE	phageSet248
MG592609.1	MG592535.1	1	1	0	197310	1.244.A.	1	myo	1.168.O.	45	sipho	FALSE	FALSE	phageSet248
MG592621.1	MG592535.1	1	1	0	197310	1.255.O.	1	myo	1.168.O.	45	sipho	FALSE	FALSE	phageSet248
MG592609.1	MG592536.1	1	1	0	232049	1.244.A.	1	myo	1.169.O.	42	podo	FALSE	FALSE	phageSet248
MG592621.1	MG592536.1	1	1	0	232049	1.255.O.	1	myo	1.169.O.	42	podo	FALSE	FALSE	phageSet248
MG592609.1	MG592537.1	1	1	0	293451	1.244.A.	1	myo	1.170.O.	23	myo	FALSE	TRUE	phageSet248
MG592621.1	MG592537.1	1	1	0	293451	1.255.O.	1	myo	1.170.O.	23	myo	FALSE	TRUE	phageSet248
MG592609.1	MG592538.1	1	1	0	219970	1.244.A.	1	myo	1.171.O.	48	sipho	FALSE	FALSE	phageSet248
MG592621.1	MG592538.1	1	1	0	219970	1.255.O.	1	myo	1.171.O.	48	sipho	FALSE	FALSE	phageSet248
MG592609.1	MG592539.1	1	1	0	196073	1.244.A.	1	myo	1.172.O.	45	sipho	FALSE	FALSE	phageSet248
MG592621.1	MG592539.1	1	1	0	196073	1.255.O.	1	myo	1.172.O.	45	sipho	FALSE	FALSE	phageSet248
MG592609.1	MG592540.1	1	1	0	207820	1.244.A.	1	myo	1.173.O.	30	myo	FALSE	TRUE	phageSet248
MG592621.1	MG592540.1	1	1	0	207820	1.255.O.	1	myo	1.173.O.	30	myo	FALSE	TRUE	phageSet248
MG592609.1	MG592541.1	1	1	0	206822	1.244.A.	1	myo	1.174.O.	43	myo	FALSE	TRUE	phageSet248
MG592621.1	MG592541.1	1	1	0	206822	1.255.O.	1	myo	1.174.O.	43	myo	FALSE	TRUE	phageSet248
MG592609.1	MG592542.1	1	1	0	208825	1.244.A.	1	myo	1.175.O.	43	myo	FALSE	TRUE	phageSet248
MG592621.1	MG592542.1	1	1	0	208825	1.255.O.	1	myo	1.175.O.	43	myo	FALSE	TRUE	phageSet248
MG592609.1	MG592543.1	1	1	0	196222	1.244.A.	1	myo	1.176.O.	45	sipho	FALSE	FALSE	phageSet248
MG592621.1	MG592543.1	1	1	0	196222	1.255.O.	1	myo	1.176.O.	45	sipho	FALSE	FALSE	phageSet248
MG592609.1	MG592544.1	1	1	0	205191	1.244.A.	1	myo	1.177.O.	47	sipho	FALSE	FALSE	phageSet248
MG592621.1	MG592544.1	1	1	0	205191	1.255.O.	1	myo	1.177.O.	47	sipho	FALSE	FALSE	phageSet248
MG592609.1	MG592545.1	1	1	0	199693	1.244.A.	1	myo	1.178.O.	47	sipho	FALSE	FALSE	phageSet248
MG592621.1	MG592545.1	1	1	0	199693	1.255.O.	1	myo	1.178.O.	47	sipho	FALSE	FALSE	phageSet248
MG592609.1	MG592546.1	1	1	0	191257	1.244.A.	1	myo	1.179.O.	24	podo	FALSE	FALSE	phageSet248
MG592621.1	MG592546.1	1	1	0	191257	1.255.O.	1	myo	1.179.O.	24	podo	FALSE	FALSE	phageSet248
MG592609.1	MG592547.1	1	1	0	209987	1.244.A.	1	myo	1.181.O.	43	myo	FALSE	TRUE	phageSet248
MG592621.1	MG592547.1	1	1	0	209987	1.255.O.	1	myo	1.181.O.	43	myo	FALSE	TRUE	phageSet248
MG592609.1	MG592548.1	1	1	0	196669	1.244.A.	1	myo	1.182.O.	25	podo	FALSE	FALSE	phageSet248
MG592621.1	MG592548.1	1	1	0	196669	1.255.O.	1	myo	1.182.O.	25	podo	FALSE	FALSE	phageSet248
MG592609.1	MG592549.1	1	1	0	197169	1.244.A.	1	myo	1.183.O.	38	podo	FALSE	FALSE	phageSet248
MG592621.1	MG592549.1	1	1	0	197169	1.255.O.	1	myo	1.183.O.	38	podo	FALSE	FALSE	phageSet248
MG592609.1	MG592550.1	1	1	0	192880	1.244.A.	1	myo	1.184.A.	38	podo	FALSE	FALSE	phageSet248
MG592621.1	MG592550.1	1	1	0	192880	1.255.O.	1	myo	1.184.A.	38	podo	FALSE	FALSE	phageSet248
MG592609.1	MG592551.1	1	1	0	202885	1.244.A.	1	myo	1.185.O.	26	podo	FALSE	FALSE	phageSet248
MG592621.1	MG592551.1	1	1	0	202885	1.255.O.	1	myo	1.185.O.	26	podo	FALSE	FALSE	phageSet248
MG592609.1	MG592552.1	1	1	0	208402	1.244.A.	1	myo	1.186.O.	30	myo	FALSE	TRUE	phageSet248
MG592621.1	MG592552.1	1	1	0	208402	1.255.O.	1	myo	1.186.O.	30	myo	FALSE	TRUE	phageSet248
MG592609.1	MG592553.1	1	1	0	293011	1.244.A.	1	myo	1.187.O.	28	myo	FALSE	TRUE	phageSet248
MG592621.1	MG592553.1	1	1	0	293011	1.255.O.	1	myo	1.187.O.	28	myo	FALSE	TRUE	phageSet248
MG592609.1	MG592554.1	1	1	0	232064	1.244.A.	1	myo	1.188.A.	42	podo	FALSE	FALSE	phageSet248
MG592621.1	MG592554.1	1	1	0	232064	1.255.O.	1	myo	1.188.A.	42	podo	FALSE	FALSE	phageSet248
MG592609.1	MG592559.1	1	1	0	196614	1.244.A.	1	myo	1.189.O.	45	sipho	FALSE	FALSE	phageSet248
MG592621.1	MG592559.1	1	1	0	196614	1.255.O.	1	myo	1.189.O.	45	sipho	FALSE	FALSE	phageSet248
MG592609.1	MG592560.1	1	1	0	181540	1.244.A.	1	myo	1.190.O.	27	myo	FALSE	TRUE	phageSet248
MG592621.1	MG592560.1	1	1	0	181540	1.255.O.	1	myo	1.190.O.	27	myo	FALSE	TRUE	phageSet248
MG592609.1	MG592561.1	1	1	0	208113	1.244.A.	1	myo	1.191.O.	43	myo	FALSE	TRUE	phageSet248
MG592621.1	MG592561.1	1	1	0	208113	1.255.O.	1	myo	1.191.O.	43	myo	FALSE	TRUE	phageSet248
MG592609.1	MG592562.1	1	1	0	292319	1.244.A.	1	myo	1.193.O.	28	myo	FALSE	TRUE	phageSet248
MG592621.1	MG592562.1	1	1	0	292319	1.255.O.	1	myo	1.193.O.	28	myo	FALSE	TRUE	phageSet248
MG592609.1	MG592563.1	1	1	0	219052	1.244.A.	1	myo	1.194.O.	48	sipho	FALSE	FALSE	phageSet248
MG592621.1	MG592563.1	1	1	0	219052	1.255.O.	1	myo	1.194.O.	48	sipho	FALSE	FALSE	phageSet248
MG592609.1	MG592564.1	1	1	0	219497	1.244.A.	1	myo	1.195.O.	48	sipho	FALSE	FALSE	phageSet248
MG592621.1	MG592564.1	1	1	0	219497	1.255.O.	1	myo	1.195.O.	48	sipho	FALSE	FALSE	phageSet248
MG592609.1	MG592565.1	1	1	0	219172	1.244.A.	1	myo	1.196.O.	48	sipho	FALSE	FALSE	phageSet248
MG592621.1	MG592565.1	1	1	0	219172	1.255.O.	1	myo	1.196.O.	48	sipho	FALSE	FALSE	phageSet248
MG592609.1	MG592566.1	1	1	0	204346	1.244.A.	1	myo	1.197.A.	29	sipho	FALSE	FALSE	phageSet248
MG592621.1	MG592566.1	1	1	0	204346	1.255.O.	1	myo	1.197.A.	29	sipho	FALSE	FALSE	phageSet248
MG592609.1	MG592567.1	1	1	0	204231	1.244.A.	1	myo	1.198.A.	47	sipho	FALSE	FALSE	phageSet248
MG592621.1	MG592567.1	1	1	0	204231	1.255.O.	1	myo	1.198.A.	47	sipho	FALSE	FALSE	phageSet248
MG592609.1	MG592569.1	1	1	0	208071	1.244.A.	1	myo	1.199.A.	30	myo	FALSE	TRUE	phageSet248
MG592621.1	MG592569.1	1	1	0	208071	1.255.O.	1	myo	1.199.A.	30	myo	FALSE	TRUE	phageSet248
MG592609.1	MG592571.1	1	1	0	219055	1.244.A.	1	myo	1.200.O.	48	sipho	FALSE	FALSE	phageSet248
MG592621.1	MG592571.1	1	1	0	219055	1.255.O.	1	myo	1.200.O.	48	sipho	FALSE	FALSE	phageSet248
MG592609.1	MG592572.1	1	1	0	210265	1.244.A.	1	myo	1.201.B.	43	myo	FALSE	TRUE	phageSet248
MG592621.1	MG592572.1	1	1	0	210265	1.255.O.	1	myo	1.201.B.	43	myo	FALSE	TRUE	phageSet248
MG592609.1	MG592573.1	1	1	0	191773	1.244.A.	1	myo	1.202.O.	31	myo	FALSE	TRUE	phageSet248
MG592621.1	MG592573.1	1	1	0	191773	1.255.O.	1	myo	1.202.O.	31	myo	FALSE	TRUE	phageSet248
MG592609.1	MG592574.1	1	1	0	203927	1.244.A.	1	myo	1.204.O.	32	podo	FALSE	FALSE	phageSet248
MG592621.1	MG592574.1	1	1	0	203927	1.255.O.	1	myo	1.204.O.	32	podo	FALSE	FALSE	phageSet248
MG592609.1	MG592575.1	1	1	0	217619	1.244.A.	1	myo	1.205.O.	33	podo	FALSE	FALSE	phageSet248
MG592621.1	MG592575.1	1	1	0	217619	1.255.O.	1	myo	1.205.O.	33	podo	FALSE	FALSE	phageSet248
MG592609.1	MG592576.1	1	1	0	197308	1.244.A.	1	myo	1.206.O.	45	sipho	FALSE	FALSE	phageSet248
MG592621.1	MG592576.1	1	1	0	197308	1.255.O.	1	myo	1.206.O.	45	sipho	FALSE	FALSE	phageSet248
MG592609.1	MG592577.1	1	1	0	215552	1.244.A.	1	myo	1.207.B.	34	sipho	FALSE	FALSE	phageSet248
MG592621.1	MG592577.1	1	1	0	215552	1.255.O.	1	myo	1.207.B.	34	sipho	FALSE	FALSE	phageSet248
MG592609.1	MG592578.1	1	1	0	208670	1.244.A.	1	myo	1.208.B.	35	podo	FALSE	FALSE	phageSet248
MG592621.1	MG592578.1	1	1	0	208670	1.255.O.	1	myo	1.208.B.	35	podo	FALSE	FALSE	phageSet248
MG592609.1	MG592579.1	1	1	0	203371	1.244.A.	1	myo	1.209.O.	36	podo	FALSE	FALSE	phageSet248
MG592621.1	MG592579.1	1	1	0	203371	1.255.O.	1	myo	1.209.O.	36	podo	FALSE	FALSE	phageSet248
MG592609.1	MG592580.1	1	1	0	207983	1.244.A.	1	myo	1.210.O.	37	sipho	FALSE	FALSE	phageSet248
MG592621.1	MG592580.1	1	1	0	207983	1.255.O.	1	myo	1.210.O.	37	sipho	FALSE	FALSE	phageSet248
MG592609.1	MG592581.1	1	1	0	196928	1.244.A.	1	myo	1.211.A.	38	podo	FALSE	FALSE	phageSet248
MG592621.1	MG592581.1	1	1	0	196928	1.255.O.	1	myo	1.211.A.	38	podo	FALSE	FALSE	phageSet248
MG592609.1	MG592583.1	1	1	0	202202	1.244.A.	1	myo	1.213.O.	47	sipho	FALSE	FALSE	phageSet248
MG592621.1	MG592583.1	1	1	0	202202	1.255.O.	1	myo	1.213.O.	47	sipho	FALSE	FALSE	phageSet248
MG592609.1	MG592584.1	1	1	0	203945	1.244.A.	1	myo	1.214.O.	39	sipho	FALSE	FALSE	phageSet248
MG592621.1	MG592584.1	1	1	0	203945	1.255.O.	1	myo	1.214.O.	39	sipho	FALSE	FALSE	phageSet248
MG592609.1	MG592585.1	1	1	0	240593	1.244.A.	1	myo	1.215.A.	40	sipho	FALSE	FALSE	phageSet248
MG592621.1	MG592585.1	1	1	0	240593	1.255.O.	1	myo	1.215.A.	40	sipho	FALSE	FALSE	phageSet248
MG592609.1	MG592587.1	1	1	0	201118	1.244.A.	1	myo	1.216.O.	47	sipho	FALSE	FALSE	phageSet248
MG592621.1	MG592587.1	1	1	0	201118	1.255.O.	1	myo	1.216.O.	47	sipho	FALSE	FALSE	phageSet248
MG592609.1	MG592588.1	1	1	0	191376	1.244.A.	1	myo	1.217.O.	41	myo	FALSE	TRUE	phageSet248
MG592621.1	MG592588.1	1	1	0	191376	1.255.O.	1	myo	1.217.O.	41	myo	FALSE	TRUE	phageSet248
MG592609.1	MG592589.1	1	1	0	191376	1.244.A.	1	myo	1.219.O.	41	myo	FALSE	TRUE	phageSet248
MG592621.1	MG592589.1	1	1	0	191376	1.255.O.	1	myo	1.219.O.	41	myo	FALSE	TRUE	phageSet248
MG592609.1	MG592590.1	1	1	0	209294	1.244.A.	1	myo	1.223.O.	43	myo	FALSE	TRUE	phageSet248
MG592621.1	MG592590.1	1	1	0	209294	1.255.O.	1	myo	1.223.O.	43	myo	FALSE	TRUE	phageSet248
MG592609.1	MG592591.1	1	1	0	231674	1.244.A.	1	myo	1.224.A.	42	podo	FALSE	FALSE	phageSet248
MG592621.1	MG592591.1	1	1	0	231674	1.255.O.	1	myo	1.224.A.	42	podo	FALSE	FALSE	phageSet248
MG592609.1	MG592592.1	1	1	0	212374	1.244.A.	1	myo	1.225.O.	43	myo	FALSE	TRUE	phageSet248
MG592621.1	MG592592.1	1	1	0	212374	1.255.O.	1	myo	1.225.O.	43	myo	FALSE	TRUE	phageSet248
MG592609.1	MG592593.1	1	1	0	195414	1.244.A.	1	myo	1.226.O.	45	sipho	FALSE	FALSE	phageSet248
MG592621.1	MG592593.1	1	1	0	195414	1.255.O.	1	myo	1.226.O.	45	sipho	FALSE	FALSE	phageSet248
MG592609.1	MG592594.1	1	1	0	196368	1.244.A.	1	myo	1.228.O.	45	sipho	FALSE	FALSE	phageSet248
MG592621.1	MG592594.1	1	1	0	196368	1.255.O.	1	myo	1.228.O.	45	sipho	FALSE	FALSE	phageSet248
MG592609.1	MG592595.1	1	1	0	204286	1.244.A.	1	myo	1.231.O.	47	sipho	FALSE	FALSE	phageSet248
MG592621.1	MG592595.1	1	1	0	204286	1.255.O.	1	myo	1.231.O.	47	sipho	FALSE	FALSE	phageSet248
MG592609.1	MG592596.1	1	1	0	216495	1.244.A.	1	myo	1.232.O.	44	podo	FALSE	FALSE	phageSet248
MG592621.1	MG592596.1	1	1	0	216495	1.255.O.	1	myo	1.232.O.	44	podo	FALSE	FALSE	phageSet248
MG592609.1	MG592597.1	1	1	0	196582	1.244.A.	1	myo	1.233.A.	45	sipho	FALSE	FALSE	phageSet248
MG592621.1	MG592597.1	1	1	0	196582	1.255.O.	1	myo	1.233.A.	45	sipho	FALSE	FALSE	phageSet248
MG592609.1	MG592599.1	1	1	0	206776	1.244.A.	1	myo	1.235.O.	46	podo	FALSE	FALSE	phageSet248
MG592621.1	MG592599.1	1	1	0	206776	1.255.O.	1	myo	1.235.O.	46	podo	FALSE	FALSE	phageSet248
MG592609.1	MG592600.1	1	1	0	202405	1.244.A.	1	myo	1.236.O.	47	sipho	FALSE	FALSE	phageSet248
MG592621.1	MG592600.1	1	1	0	202405	1.255.O.	1	myo	1.236.O.	47	sipho	FALSE	FALSE	phageSet248
MG592609.1	MG592601.1	1	1	0	219856	1.244.A.	1	myo	1.237.A.	48	sipho	FALSE	FALSE	phageSet248
MG592621.1	MG592601.1	1	1	0	219856	1.255.O.	1	myo	1.237.A.	48	sipho	FALSE	FALSE	phageSet248
MG592609.1	MG592603.1	1	1	0	230235	1.244.A.	1	myo	1.238.A.	49	podo	FALSE	FALSE	phageSet248
MG592621.1	MG592603.1	1	1	0	230235	1.255.O.	1	myo	1.238.A.	49	podo	FALSE	FALSE	phageSet248
MG592609.1	MG592605.1	1	1	0	198366	1.244.A.	1	myo	1.239.O.	45	sipho	FALSE	FALSE	phageSet248
MG592621.1	MG592605.1	1	1	0	198366	1.255.O.	1	myo	1.239.O.	45	sipho	FALSE	FALSE	phageSet248
MG592609.1	MG592606.1	1	1	0	196462	1.244.A.	1	myo	1.240.O.	45	sipho	FALSE	FALSE	phageSet248
MG592621.1	MG592606.1	1	1	0	196462	1.255.O.	1	myo	1.240.O.	45	sipho	FALSE	FALSE	phageSet248
MG592609.1	MG592607.1	1	1	0	196669	1.244.A.	1	myo	1.242.O.	45	sipho	FALSE	FALSE	phageSet248
MG592621.1	MG592607.1	1	1	0	196669	1.255.O.	1	myo	1.242.O.	45	sipho	FALSE	FALSE	phageSet248
MG592609.1	MG592608.1	1	1	0	208173	1.244.A.	1	myo	1.243.O.	30	myo	FALSE	TRUE	phageSet248
MG592621.1	MG592608.1	1	1	0	208173	1.255.O.	1	myo	1.243.O.	30	myo	FALSE	TRUE	phageSet248
MG592609.1	MG592610.1	1	1	0	231461	1.244.A.	1	myo	1.245.O.	49	podo	FALSE	FALSE	phageSet248
MG592621.1	MG592610.1	1	1	0	231461	1.255.O.	1	myo	1.245.O.	49	podo	FALSE	FALSE	phageSet248
MG592609.1	MG592611.1	1	1	0	206878	1.244.A.	1	myo	1.246.O.	43	myo	FALSE	TRUE	phageSet248
MG592621.1	MG592611.1	1	1	0	206878	1.255.O.	1	myo	1.246.O.	43	myo	FALSE	TRUE	phageSet248
MG592609.1	MG592612.1	1	1	0	203655	1.244.A.	1	myo	1.247.A.	39	sipho	FALSE	FALSE	phageSet248
MG592621.1	MG592612.1	1	1	0	203655	1.255.O.	1	myo	1.247.A.	39	sipho	FALSE	FALSE	phageSet248
MG592609.1	MG592614.1	1	1	0	208060	1.244.A.	1	myo	1.248.O.	30	myo	FALSE	TRUE	phageSet248
MG592621.1	MG592614.1	1	1	0	208060	1.255.O.	1	myo	1.248.O.	30	myo	FALSE	TRUE	phageSet248
MG592609.1	MG592615.1	1	1	0	170331	1.244.A.	1	myo	1.249.A.	17	auto	FALSE	FALSE	phageSet248
MG592621.1	MG592615.1	1	1	0	170331	1.255.O.	1	myo	1.249.A.	17	auto	FALSE	FALSE	phageSet248
MG592609.1	MG592617.1	1	1	0	219704	1.244.A.	1	myo	1.250.O.	48	sipho	FALSE	FALSE	phageSet248
MG592621.1	MG592617.1	1	1	0	219704	1.255.O.	1	myo	1.250.O.	48	sipho	FALSE	FALSE	phageSet248
MG592609.1	MG592619.1	1	1	0	206767	1.244.A.	1	myo	1.253.O.	46	podo	FALSE	FALSE	phageSet248
MG592621.1	MG592619.1	1	1	0	206767	1.255.O.	1	myo	1.253.O.	46	podo	FALSE	FALSE	phageSet248
MG592609.1	MG592620.1	1	1	0	192458	1.244.A.	1	myo	1.254.O.	24	podo	FALSE	FALSE	phageSet248
MG592621.1	MG592620.1	1	1	0	192458	1.255.O.	1	myo	1.254.O.	24	podo	FALSE	FALSE	phageSet248
MG592609.1	MG592622.1	1	1	0	207966	1.244.A.	1	myo	1.256.O.	30	myo	FALSE	TRUE	phageSet248
MG592621.1	MG592622.1	1	1	0	207966	1.255.O.	1	myo	1.256.O.	30	myo	FALSE	TRUE	phageSet248
MG592609.1	MG592623.1	1	1	0	192130	1.244.A.	1	myo	1.257.O.	24	podo	FALSE	FALSE	phageSet248
MG592621.1	MG592623.1	1	1	0	192130	1.255.O.	1	myo	1.257.O.	24	podo	FALSE	FALSE	phageSet248
MG592609.1	MG592624.1	1	1	0	187856	1.244.A.	1	myo	1.259.O.	22	myo	FALSE	TRUE	phageSet248
MG592621.1	MG592624.1	1	1	0	187856	1.255.O.	1	myo	1.259.O.	22	myo	FALSE	TRUE	phageSet248
MG592609.1	MG592625.1	1	1	0	231751	1.244.A.	1	myo	1.261.O.	42	podo	FALSE	FALSE	phageSet248
MG592621.1	MG592625.1	1	1	0	231751	1.255.O.	1	myo	1.261.O.	42	podo	FALSE	FALSE	phageSet248
MG592609.1	MG592626.1	1	1	0	207394	1.244.A.	1	myo	1.262.O.	2	podo	FALSE	FALSE	phageSet248
MG592621.1	MG592626.1	1	1	0	207394	1.255.O.	1	myo	1.262.O.	2	podo	FALSE	FALSE	phageSet248
MG592609.1	MG592627.1	1	1	0	209399	1.244.A.	1	myo	1.263.A.	30	myo	FALSE	TRUE	phageSet248
MG592621.1	MG592627.1	1	1	0	209399	1.255.O.	1	myo	1.263.A.	30	myo	FALSE	TRUE	phageSet248
MG592609.1	MG592629.1	1	1	0	207498	1.244.A.	1	myo	1.264.O.	46	podo	FALSE	FALSE	phageSet248
MG592621.1	MG592629.1	1	1	0	207498	1.255.O.	1	myo	1.264.O.	46	podo	FALSE	FALSE	phageSet248
MG592609.1	MG592630.1	1	1	0	203371	1.244.A.	1	myo	1.265.O.	47	sipho	FALSE	FALSE	phageSet248
MG592621.1	MG592630.1	1	1	0	203371	1.255.O.	1	myo	1.265.O.	47	sipho	FALSE	FALSE	phageSet248
MG592609.1	MG592631.1	1	1	0	194547	1.244.A.	1	myo	1.266.O.	45	sipho	FALSE	FALSE	phageSet248
MG592621.1	MG592631.1	1	1	0	194547	1.255.O.	1	myo	1.266.O.	45	sipho	FALSE	FALSE	phageSet248
MG592609.1	MG592632.1	1	1	0	219172	1.244.A.	1	myo	1.267.O.	48	sipho	FALSE	FALSE	phageSet248
MG592621.1	MG592632.1	1	1	0	219172	1.255.O.	1	myo	1.267.O.	48	sipho	FALSE	FALSE	phageSet248
MG592609.1	MG592633.1	1	1	0	219055	1.244.A.	1	myo	1.268.A.	48	sipho	FALSE	FALSE	phageSet248
MG592621.1	MG592633.1	1	1	0	219055	1.255.O.	1	myo	1.268.A.	48	sipho	FALSE	FALSE	phageSet248
MG592609.1	MG592635.1	1	1	0	219497	1.244.A.	1	myo	1.269.O.	48	sipho	FALSE	FALSE	phageSet248
MG592621.1	MG592635.1	1	1	0	219497	1.255.O.	1	myo	1.269.O.	48	sipho	FALSE	FALSE	phageSet248
MG592609.1	MG592636.1	1	1	0	219052	1.244.A.	1	myo	1.270.A.	48	sipho	FALSE	FALSE	phageSet248
MG592621.1	MG592636.1	1	1	0	219052	1.255.O.	1	myo	1.270.A.	48	sipho	FALSE	FALSE	phageSet248
MG592609.1	MG592638.1	1	1	0	219055	1.244.A.	1	myo	1.271.A.	48	sipho	FALSE	FALSE	phageSet248
MG592621.1	MG592638.1	1	1	0	219055	1.255.O.	1	myo	1.271.A.	48	sipho	FALSE	FALSE	phageSet248
MG592609.1	MG592640.1	1	1	0	219055	1.244.A.	1	myo	1.272.O.	48	sipho	FALSE	FALSE	phageSet248
MG592621.1	MG592640.1	1	1	0	219055	1.255.O.	1	myo	1.272.O.	48	sipho	FALSE	FALSE	phageSet248
MG592609.1	MG592609.1	0	0	159783	159783	1.244.A.	1	myo	1.244.A.	1	myo	TRUE	TRUE	phageSet248
MG592621.1	MG592609.1	0	0	159783	159783	1.255.O.	1	myo	1.244.A.	1	myo	TRUE	TRUE	phageSet248
MG592609.1	MG592641.1	1	1	0	207904	1.244.A.	1	myo	1.273.O.	30	myo	FALSE	TRUE	phageSet248
MG592621.1	MG592641.1	1	1	0	207904	1.255.O.	1	myo	1.273.O.	30	myo	FALSE	TRUE	phageSet248
MG592609.1	MG592642.1	1	1	0	219167	1.244.A.	1	myo	1.274.O.	48	sipho	FALSE	FALSE	phageSet248
MG592621.1	MG592642.1	1	1	0	219167	1.255.O.	1	myo	1.274.O.	48	sipho	FALSE	FALSE	phageSet248
MG592609.1	MG592643.1	1	1	0	197674	1.244.A.	1	myo	1.275.O.	3	podo	FALSE	FALSE	phageSet248
MG592621.1	MG592643.1	1	1	0	197674	1.255.O.	1	myo	1.275.O.	3	podo	FALSE	FALSE	phageSet248
MG592609.1	MG592621.1	0	0	159783	159783	1.244.A.	1	myo	1.255.O.	1	myo	TRUE	TRUE	phageSet248
MG592621.1	MG592621.1	0	0	159783	159783	1.255.O.	1	myo	1.255.O.	1	myo	TRUE	TRUE	phageSet248
MG592609.1	MG592644.1	1	1	0	204093	1.244.A.	1	myo	1.276.O.	47	sipho	FALSE	FALSE	phageSet248
MG592621.1	MG592644.1	1	1	0	204093	1.255.O.	1	myo	1.276.O.	47	sipho	FALSE	FALSE	phageSet248
MG592609.1	MG592645.1	1	1	0	219055	1.244.A.	1	myo	1.277.A.	48	sipho	FALSE	FALSE	phageSet248
MG592621.1	MG592645.1	1	1	0	219055	1.255.O.	1	myo	1.277.A.	48	sipho	FALSE	FALSE	phageSet248
MG592609.1	MG592647.1	1	1	0	209041	1.244.A.	1	myo	1.278.O.	30	myo	FALSE	TRUE	phageSet248
MG592621.1	MG592647.1	1	1	0	209041	1.255.O.	1	myo	1.278.O.	30	myo	FALSE	TRUE	phageSet248
MG592609.1	MG592648.1	1	1	0	219055	1.244.A.	1	myo	1.280.O.	48	sipho	FALSE	FALSE	phageSet248
MG592621.1	MG592648.1	1	1	0	219055	1.255.O.	1	myo	1.280.O.	48	sipho	FALSE	FALSE	phageSet248
MG592609.1	MG592649.1	1	1	0	219055	1.244.A.	1	myo	1.281.O.	48	sipho	FALSE	FALSE	phageSet248
MG592621.1	MG592649.1	1	1	0	219055	1.255.O.	1	myo	1.281.O.	48	sipho	FALSE	FALSE	phageSet248
MG592609.1	MG592650.1	1	1	0	219076	1.244.A.	1	myo	1.282.A.	48	sipho	FALSE	FALSE	phageSet248
MG592621.1	MG592650.1	1	1	0	219076	1.255.O.	1	myo	1.282.A.	48	sipho	FALSE	FALSE	phageSet248
MG592609.1	MG592651.1	1	1	0	219288	1.244.A.	1	myo	1.283.A.	48	sipho	FALSE	FALSE	phageSet248
MG592621.1	MG592651.1	1	1	0	219288	1.255.O.	1	myo	1.283.A.	48	sipho	FALSE	FALSE	phageSet248
MG592609.1	MG592654.1	1	1	0	205407	1.244.A.	1	myo	1.284.A.	29	sipho	FALSE	FALSE	phageSet248
MG592621.1	MG592654.1	1	1	0	205407	1.255.O.	1	myo	1.284.A.	29	sipho	FALSE	FALSE	phageSet248
MG592609.1	MG592655.1	1	1	0	219196	1.244.A.	1	myo	1.285.O.	48	sipho	FALSE	FALSE	phageSet248
MG592621.1	MG592655.1	1	1	0	219196	1.255.O.	1	myo	1.285.O.	48	sipho	FALSE	FALSE	phageSet248
MG592609.1	MG592656.1	1	1	0	208890	1.244.A.	1	myo	1.286.O.	30	myo	FALSE	TRUE	phageSet248
MG592621.1	MG592656.1	1	1	0	208890	1.255.O.	1	myo	1.286.O.	30	myo	FALSE	TRUE	phageSet248
MG592609.1	MG592657.1	1	1	0	205318	1.244.A.	1	myo	1.287.O.	29	sipho	FALSE	FALSE	phageSet248
MG592621.1	MG592657.1	1	1	0	205318	1.255.O.	1	myo	1.287.O.	29	sipho	FALSE	FALSE	phageSet248
MG592609.1	MG592658.1	1	1	0	204288	1.244.A.	1	myo	1.289.A.	29	sipho	FALSE	FALSE	phageSet248
MG592621.1	MG592658.1	1	1	0	204288	1.255.O.	1	myo	1.289.A.	29	sipho	FALSE	FALSE	phageSet248
MG592609.1	MG592659.1	1	1	0	203419	1.244.A.	1	myo	1.291.O.	29	sipho	FALSE	FALSE	phageSet248
MG592621.1	MG592659.1	1	1	0	203419	1.255.O.	1	myo	1.291.O.	29	sipho	FALSE	FALSE	phageSet248
MG592609.1	MG592660.1	1	1	0	208030	1.244.A.	1	myo	1.293.O.	35	podo	FALSE	FALSE	phageSet248
MG592621.1	MG592660.1	1	1	0	208030	1.255.O.	1	myo	1.293.O.	35	podo	FALSE	FALSE	phageSet248
MG592609.1	MG592661.1	1	1	0	204648	1.244.A.	1	myo	2.044.O.	8	sipho	FALSE	FALSE	phageSet248
MG592621.1	MG592661.1	1	1	0	204648	1.255.O.	1	myo	2.044.O.	8	sipho	FALSE	FALSE	phageSet248
MG592609.1	MG592663.1	1	1	0	170245	1.244.A.	1	myo	2.092.O.	17	auto	FALSE	FALSE	phageSet248
MG592621.1	MG592663.1	1	1	0	170245	1.255.O.	1	myo	2.092.O.	17	auto	FALSE	FALSE	phageSet248
MG592609.1	MG592665.1	1	1	0	204408	1.244.A.	1	myo	2.095.B.	47	sipho	FALSE	FALSE	phageSet248
MG592621.1	MG592665.1	1	1	0	204408	1.255.O.	1	myo	2.095.B.	47	sipho	FALSE	FALSE	phageSet248
MG592609.1	MG592666.1	1	1	0	204387	1.244.A.	1	myo	2.096.O.	10	sipho	FALSE	FALSE	phageSet248
MG592621.1	MG592666.1	1	1	0	204387	1.255.O.	1	myo	2.096.O.	10	sipho	FALSE	FALSE	phageSet248
MG592609.1	MG592667.1	1	1	0	215554	1.244.A.	1	myo	2.117.O.	34	sipho	FALSE	FALSE	phageSet248
MG592621.1	MG592667.1	1	1	0	215554	1.255.O.	1	myo	2.117.O.	34	sipho	FALSE	FALSE	phageSet248
MG592609.1	MG592668.1	1	1	0	235556	1.244.A.	1	myo	2.130.O.	20	podo	FALSE	FALSE	phageSet248
MG592621.1	MG592668.1	1	1	0	235556	1.255.O.	1	myo	2.130.O.	20	podo	FALSE	FALSE	phageSet248
MG592609.1	MG592671.1	1	1	0	400000	1.244.A.	1	myo	2.275.O.	4	myo	FALSE	TRUE	phageSet248
MG592621.1	MG592671.1	1	1	0	400000	1.255.O.	1	myo	2.275.O.	4	myo	FALSE	TRUE	phageSet248
MG592609.1	MG592672.1	1	1	0	261377	1.244.A.	1	myo	3.058.O.	5	sipho	FALSE	FALSE	phageSet248
MG592621.1	MG592672.1	1	1	0	261377	1.255.O.	1	myo	3.058.O.	5	sipho	FALSE	FALSE	phageSet248
MG592626.1	MG592390.1	1	1	0	89475	1.262.O.	2	podo	1.003.O.	11	podo	FALSE	TRUE	phageSet248
MG592626.1	MG592391.1	1	1	0	90086	1.262.O.	2	podo	1.004.O.	8	sipho	FALSE	FALSE	phageSet248
MG592626.1	MG592392.1	1	1	0	97888	1.262.O.	2	podo	1.005.O.	43	myo	FALSE	FALSE	phageSet248
MG592626.1	MG592393.1	1	1	0	96831	1.262.O.	2	podo	1.007.O.	30	myo	FALSE	FALSE	phageSet248
MG592626.1	MG592394.1	1	1	0	58072	1.262.O.	2	podo	1.008.O.	17	auto	FALSE	FALSE	phageSet248
MG592626.1	MG592395.1	1	1	0	91985	1.262.O.	2	podo	1.009.O.	6	myo	FALSE	FALSE	phageSet248
MG592626.1	MG592396.1	1	1	0	58072	1.262.O.	2	podo	1.011.O.	17	auto	FALSE	FALSE	phageSet248
MG592626.1	MG592397.1	1	1	0	107462	1.262.O.	2	podo	1.012.O.	48	sipho	FALSE	FALSE	phageSet248
MG592626.1	MG592398.1	1	1	0	92031	1.262.O.	2	podo	1.013.O.	39	sipho	FALSE	FALSE	phageSet248
MG592626.1	MG592399.1	1	1	0	90173	1.262.O.	2	podo	1.015.O.	36	podo	FALSE	TRUE	phageSet248
MG592626.1	MG592400.1	1	1	0	95599	1.262.O.	2	podo	1.016.O.	14	myo	FALSE	FALSE	phageSet248
MG592626.1	MG592401.1	1	1	0	98864	1.262.O.	2	podo	1.017.O.	43	myo	FALSE	FALSE	phageSet248
MG592626.1	MG592402.1	1	1	0	58151	1.262.O.	2	podo	1.020.O.	17	auto	FALSE	FALSE	phageSet248
MG592626.1	MG592403.1	1	1	0	91330	1.262.O.	2	podo	1.021.A.	26	podo	FALSE	TRUE	phageSet248
MG592626.1	MG592406.1	1	1	0	110002	1.262.O.	2	podo	1.022.O.	48	sipho	FALSE	FALSE	phageSet248
MG592626.1	MG592407.1	1	1	0	107448	1.262.O.	2	podo	1.023.O.	48	sipho	FALSE	FALSE	phageSet248
MG592626.1	MG592408.1	1	1	0	106479	1.262.O.	2	podo	1.024.O.	48	sipho	FALSE	FALSE	phageSet248
MG592626.1	MG592441.1	0.455455	5.44106E-6	1	176227	1.262.O.	2	podo	1.063.O.	23	myo	FALSE	FALSE	phageSet248
MG592626.1	MG592409.1	1	1	0	123384	1.262.O.	2	podo	1.025.O.	20	podo	FALSE	TRUE	phageSet248
MG592626.1	MG592410.1	1	1	0	123467	1.262.O.	2	podo	1.026.O.	20	podo	FALSE	TRUE	phageSet248
MG592626.1	MG592411.1	1	1	0	106883	1.262.O.	2	podo	1.027.O.	48	sipho	FALSE	FALSE	phageSet248
MG592626.1	MG592412.1	1	1	0	79204	1.262.O.	2	podo	1.028.O.	41	myo	FALSE	FALSE	phageSet248
MG592626.1	MG592413.1	1	1	0	94100	1.262.O.	2	podo	1.029.O.	14	myo	FALSE	FALSE	phageSet248
MG592626.1	MG592414.1	1	1	0	93414	1.262.O.	2	podo	1.030.O.	43	myo	FALSE	FALSE	phageSet248
MG592626.1	MG592415.1	1	1	0	200510	1.262.O.	2	podo	1.031.O.	7	myo	FALSE	FALSE	phageSet248
MG592626.1	MG592416.1	1	1	0	107986	1.262.O.	2	podo	1.032.O.	48	sipho	FALSE	FALSE	phageSet248
MG592626.1	MG592417.1	1	1	0	108793	1.262.O.	2	podo	1.033.O.	48	sipho	FALSE	FALSE	phageSet248
MG592626.1	MG592418.1	1	1	0	91951	1.262.O.	2	podo	1.034.O.	36	podo	FALSE	TRUE	phageSet248
MG592626.1	MG592420.1	1	1	0	87759	1.262.O.	2	podo	1.036.O.	11	podo	FALSE	TRUE	phageSet248
MG592626.1	MG592421.1	1	1	0	90686	1.262.O.	2	podo	1.037.O.	8	sipho	FALSE	FALSE	phageSet248
MG592626.1	MG592422.1	1	1	0	97149	1.262.O.	2	podo	1.038.O.	14	myo	FALSE	FALSE	phageSet248
MG592626.1	MG592423.1	1	1	0	88559	1.262.O.	2	podo	1.039.O.	11	podo	FALSE	TRUE	phageSet248
MG592626.1	MG592424.1	1	1	0	58072	1.262.O.	2	podo	1.040.O.	17	auto	FALSE	FALSE	phageSet248
MG592626.1	MG592483.1	0.265344	0	56	85087	1.262.O.	2	podo	1.110.O.	45	sipho	FALSE	FALSE	phageSet248
MG592626.1	MG592425.1	1	1	0	97317	1.262.O.	2	podo	1.042.O.	14	myo	FALSE	FALSE	phageSet248
MG592626.1	MG592426.1	1	1	0	57820	1.262.O.	2	podo	1.043.O.	17	auto	FALSE	FALSE	phageSet248
MG592626.1	MG592488.1	0.334188	2.7032200000000001E-65	10	84993	1.262.O.	2	podo	1.115.A.	45	sipho	FALSE	FALSE	phageSet248
MG592626.1	MG592427.1	1	1	0	57820	1.262.O.	2	podo	1.044.O.	17	auto	FALSE	FALSE	phageSet248
MG592626.1	MG592494.1	0.269212	0	55	92059	1.262.O.	2	podo	1.119.O.	47	sipho	FALSE	FALSE	phageSet248
MG592626.1	MG592428.1	1	1	0	110016	1.262.O.	2	podo	1.046.O.	48	sipho	FALSE	FALSE	phageSet248
MG592626.1	MG592429.1	1	1	0	93693	1.262.O.	2	podo	1.047.O.	29	sipho	FALSE	FALSE	phageSet248
MG592626.1	MG592430.1	1	1	0	57995	1.262.O.	2	podo	1.048.O.	17	auto	FALSE	FALSE	phageSet248
MG592626.1	MG592431.1	1	1	0	92495	1.262.O.	2	podo	1.049.O.	10	sipho	FALSE	FALSE	phageSet248
MG592626.1	MG592432.1	1	1	0	92797	1.262.O.	2	podo	1.050.O.	10	sipho	FALSE	FALSE	phageSet248
MG592626.1	MG592502.1	0.248828	0	85	85435	1.262.O.	2	podo	1.131.O.	45	sipho	FALSE	FALSE	phageSet248
MG592626.1	MG592433.1	1	1	0	90467	1.262.O.	2	podo	1.052.A.	21	myo	FALSE	FALSE	phageSet248
MG592626.1	MG592504.1	0.261702	0	61	84613	1.262.O.	2	podo	1.133.O.	45	sipho	FALSE	FALSE	phageSet248
MG592626.1	MG592434.1	1	1	0	89276	1.262.O.	2	podo	1.054.O.	14	myo	FALSE	FALSE	phageSet248
MG592626.1	MG592506.1	0.28501	2.3293300000000001E-249	36	89456	1.262.O.	2	podo	1.135.O.	47	sipho	FALSE	FALSE	phageSet248
MG592626.1	MG592435.1	1	1	0	94752	1.262.O.	2	podo	1.055.O.	10	sipho	FALSE	FALSE	phageSet248
MG592626.1	MG592436.1	1	1	0	94629	1.262.O.	2	podo	1.056.O.	8	sipho	FALSE	FALSE	phageSet248
MG592626.1	MG592437.1	1	1	0	57821	1.262.O.	2	podo	1.057.O.	17	auto	FALSE	FALSE	phageSet248
MG592626.1	MG592438.1	1	1	0	88692	1.262.O.	2	podo	1.060.A.	29	sipho	FALSE	FALSE	phageSet248
MG592626.1	MG592514.1	0.269212	0	55	92059	1.262.O.	2	podo	1.143.O.	47	sipho	FALSE	FALSE	phageSet248
MG592626.1	MG592439.1	1	1	0	89251	1.262.O.	2	podo	1.061.O.	11	podo	FALSE	TRUE	phageSet248
MG592626.1	MG592440.1	1	1	0	58097	1.262.O.	2	podo	1.062.O.	17	auto	FALSE	FALSE	phageSet248
MG592626.1	MG592516.1	0.27871	1.0464E-280	40	84907	1.262.O.	2	podo	1.147.O.	45	sipho	FALSE	FALSE	phageSet248
MG592626.1	MG592517.1	0.267181	0	53	84317	1.262.O.	2	podo	1.148.O.	45	sipho	FALSE	FALSE	phageSet248
MG592626.1	MG592442.1	1	1	0	84171	1.262.O.	2	podo	1.064.O.	45	sipho	FALSE	FALSE	phageSet248
MG592626.1	MG592443.1	1	1	0	94628	1.262.O.	2	podo	1.066.O.	8	sipho	FALSE	FALSE	phageSet248
MG592626.1	MG592525.1	0.240161	0	103	83338	1.262.O.	2	podo	1.157.O.	45	sipho	FALSE	FALSE	phageSet248
MG592626.1	MG592444.1	1	1	0	88542	1.262.O.	2	podo	1.067.O.	11	podo	FALSE	TRUE	phageSet248
MG592626.1	MG592445.1	1	1	0	94620	1.262.O.	2	podo	1.068.O.	8	sipho	FALSE	FALSE	phageSet248
MG592626.1	MG592530.1	0.27871	1.0464E-280	40	84907	1.262.O.	2	podo	1.162.O.	45	sipho	FALSE	FALSE	phageSet248
MG592626.1	MG592446.1	1	1	0	58097	1.262.O.	2	podo	1.069.O.	17	auto	FALSE	FALSE	phageSet248
MG592626.1	MG592447.1	1	1	0	91668	1.262.O.	2	podo	1.070.O.	36	podo	FALSE	TRUE	phageSet248
MG592626.1	MG592534.1	0.314625	3.6343399999999999E-107	16	83381	1.262.O.	2	podo	1.167.O.	45	sipho	FALSE	FALSE	phageSet248
MG592626.1	MG592535.1	0.244623	0	94	85044	1.262.O.	2	podo	1.168.O.	45	sipho	FALSE	FALSE	phageSet248
MG592626.1	MG592448.1	1	1	0	95701	1.262.O.	2	podo	1.071.A.	14	myo	FALSE	FALSE	phageSet248
MG592626.1	MG592449.1	1	1	0	91363	1.262.O.	2	podo	1.072.O.	8	sipho	FALSE	FALSE	phageSet248
MG592626.1	MG592450.1	1	1	0	84502	1.262.O.	2	podo	1.074.O.	45	sipho	FALSE	FALSE	phageSet248
MG592626.1	MG592451.1	1	1	0	98864	1.262.O.	2	podo	1.075.O.	43	myo	FALSE	FALSE	phageSet248
MG592626.1	MG592452.1	1	1	0	95501	1.262.O.	2	podo	1.076.O.	37	sipho	FALSE	FALSE	phageSet248
MG592626.1	MG592453.1	1	1	0	91628	1.262.O.	2	podo	1.077.O.	36	podo	FALSE	TRUE	phageSet248
MG592626.1	MG592454.1	1	1	0	89959	1.262.O.	2	podo	1.079.O.	11	podo	FALSE	TRUE	phageSet248
MG592626.1	MG592455.1	1	1	0	57594	1.262.O.	2	podo	1.080.O.	17	auto	FALSE	FALSE	phageSet248
MG592626.1	MG592456.1	1	1	0	286423	1.262.O.	2	podo	1.081.O.	9	myo	FALSE	FALSE	phageSet248
MG592626.1	MG592457.1	1	1	0	83369	1.262.O.	2	podo	1.082.O.	45	sipho	FALSE	FALSE	phageSet248
MG592626.1	MG592458.1	1	1	0	92598	1.262.O.	2	podo	1.083.O.	10	sipho	FALSE	FALSE	phageSet248
MG592626.1	MG592459.1	1	1	0	189491	1.262.O.	2	podo	1.084.O.	12	myo	FALSE	FALSE	phageSet248
MG592626.1	MG592460.1	1	1	0	85407	1.262.O.	2	podo	1.085.O.	45	sipho	FALSE	FALSE	phageSet248
MG592626.1	MG592461.1	1	1	0	98422	1.262.O.	2	podo	1.086.O.	43	myo	FALSE	FALSE	phageSet248
MG592626.1	MG592462.1	1	1	0	93258	1.262.O.	2	podo	1.087.A.	43	myo	FALSE	FALSE	phageSet248
MG592626.1	MG592463.1	1	1	0	107972	1.262.O.	2	podo	1.088.O.	48	sipho	FALSE	FALSE	phageSet248
MG592626.1	MG592464.1	1	1	0	107438	1.262.O.	2	podo	1.089.O.	48	sipho	FALSE	FALSE	phageSet248
MG592626.1	MG592465.1	1	1	0	89444	1.262.O.	2	podo	1.090.B.	11	podo	FALSE	TRUE	phageSet248
MG592626.1	MG592594.1	0.240521	0	103	84093	1.262.O.	2	podo	1.228.O.	45	sipho	FALSE	FALSE	phageSet248
MG592626.1	MG592466.1	1	1	0	90721	1.262.O.	2	podo	1.091.O.	11	podo	FALSE	TRUE	phageSet248
MG592626.1	MG592595.1	0.269212	0	55	92059	1.262.O.	2	podo	1.231.O.	47	sipho	FALSE	FALSE	phageSet248
MG592626.1	MG592467.1	1	1	0	98864	1.262.O.	2	podo	1.093.O.	43	myo	FALSE	FALSE	phageSet248
MG592626.1	MG592605.1	0.280306	9.6128799999999993E-273	39	86155	1.262.O.	2	podo	1.239.O.	45	sipho	FALSE	FALSE	phageSet248
MG592626.1	MG592606.1	0.333851	2.23236E-65	10	84280	1.262.O.	2	podo	1.240.O.	45	sipho	FALSE	FALSE	phageSet248
MG592626.1	MG592468.1	1	1	0	98864	1.262.O.	2	podo	1.094.O.	43	myo	FALSE	FALSE	phageSet248
MG592626.1	MG592469.1	1	1	0	57984	1.262.O.	2	podo	1.095.O.	17	auto	FALSE	FALSE	phageSet248
MG592626.1	MG592470.1	1	1	0	124502	1.262.O.	2	podo	1.097.O.	20	podo	FALSE	TRUE	phageSet248
MG592626.1	MG592471.1	1	1	0	107438	1.262.O.	2	podo	1.098.O.	48	sipho	FALSE	FALSE	phageSet248
MG592626.1	MG592472.1	1	1	0	98855	1.262.O.	2	podo	1.100.O.	43	myo	FALSE	FALSE	phageSet248
MG592626.1	MG592473.1	1	1	0	177794	1.262.O.	2	podo	1.101.O.	12	myo	FALSE	FALSE	phageSet248
MG592626.1	MG592474.1	1	1	0	57995	1.262.O.	2	podo	1.102.O.	17	auto	FALSE	FALSE	phageSet248
MG592626.1	MG592475.1	1	1	0	109293	1.262.O.	2	podo	1.103.O.	48	sipho	FALSE	FALSE	phageSet248
MG592626.1	MG592476.1	1	1	0	108554	1.262.O.	2	podo	1.104.O.	48	sipho	FALSE	FALSE	phageSet248
MG592626.1	MG592477.1	1	1	0	96633	1.262.O.	2	podo	1.105.O.	30	myo	FALSE	FALSE	phageSet248
MG592626.1	MG592478.1	1	1	0	94657	1.262.O.	2	podo	1.106.O.	30	myo	FALSE	FALSE	phageSet248
MG592626.1	MG592480.1	1	1	0	57995	1.262.O.	2	podo	1.107.B.	17	auto	FALSE	FALSE	phageSet248
MG592626.1	MG592482.1	1	1	0	84171	1.262.O.	2	podo	1.108.O.	45	sipho	FALSE	FALSE	phageSet248
MG592626.1	MG592484.1	1	1	0	87796	1.262.O.	2	podo	1.111.A.	13	myo	FALSE	FALSE	phageSet248
MG592626.1	MG592486.1	1	1	0	95736	1.262.O.	2	podo	1.112.O.	14	myo	FALSE	FALSE	phageSet248
MG592626.1	MG592487.1	1	1	0	91737	1.262.O.	2	podo	1.113.A.	29	sipho	FALSE	FALSE	phageSet248
MG592626.1	MG592490.1	1	1	0	83901	1.262.O.	2	podo	1.116.O.	45	sipho	FALSE	FALSE	phageSet248
MG592626.1	MG592492.1	1	1	0	108029	1.262.O.	2	podo	1.118.A.	48	sipho	FALSE	FALSE	phageSet248
MG592626.1	MG592495.1	1	1	0	193061	1.262.O.	2	podo	1.121.O.	15	myo	FALSE	FALSE	phageSet248
MG592626.1	MG592496.1	1	1	0	92110	1.262.O.	2	podo	1.122.A.	39	sipho	FALSE	FALSE	phageSet248
MG592626.1	MG592498.1	1	1	0	93656	1.262.O.	2	podo	1.123.O.	16	myo	FALSE	FALSE	phageSet248
MG592626.1	MG592499.1	1	1	0	95191	1.262.O.	2	podo	1.124.O.	43	myo	FALSE	FALSE	phageSet248
MG592626.1	MG592500.1	1	1	0	58096	1.262.O.	2	podo	1.125.O.	17	auto	FALSE	FALSE	phageSet248
MG592626.1	MG592501.1	1	1	0	92502	1.262.O.	2	podo	1.127.O.	47	sipho	FALSE	FALSE	phageSet248
MG592626.1	MG592503.1	1	1	0	84513	1.262.O.	2	podo	1.132.O.	45	sipho	FALSE	FALSE	phageSet248
MG592626.1	MG592505.1	1	1	0	83966	1.262.O.	2	podo	1.134.O.	45	sipho	FALSE	FALSE	phageSet248
MG592626.1	MG592507.1	1	1	0	79204	1.262.O.	2	podo	1.136.O.	41	myo	FALSE	FALSE	phageSet248
MG592626.1	MG592508.1	1	1	0	85545	1.262.O.	2	podo	1.137.O.	47	sipho	FALSE	FALSE	phageSet248
MG592626.1	MG592509.1	1	1	0	80097	1.262.O.	2	podo	1.138.O.	24	podo	FALSE	TRUE	phageSet248
MG592626.1	MG592511.1	1	1	0	91549	1.262.O.	2	podo	1.139.B.	36	podo	FALSE	TRUE	phageSet248
MG592626.1	MG592512.1	1	1	0	57595	1.262.O.	2	podo	1.141.A.	17	auto	FALSE	FALSE	phageSet248
MG592626.1	MG592513.1	1	1	0	79204	1.262.O.	2	podo	1.142.O.	41	myo	FALSE	FALSE	phageSet248
MG592626.1	MG592515.1	1	1	0	92005	1.262.O.	2	podo	1.144.O.	18	sipho	FALSE	FALSE	phageSet248
MG592626.1	MG592548.1	0.262951	0	59	84438	1.262.O.	2	podo	1.182.O.	25	podo	FALSE	TRUE	phageSet248
MG592626.1	MG592518.1	1	1	0	96068	1.262.O.	2	podo	1.149.O.	30	myo	FALSE	FALSE	phageSet248
MG592626.1	MG592519.1	1	1	0	123383	1.262.O.	2	podo	1.150.O.	20	podo	FALSE	TRUE	phageSet248
MG592626.1	MG592520.1	1	1	0	91894	1.262.O.	2	podo	1.151.O.	19	sipho	FALSE	FALSE	phageSet248
MG592626.1	MG592521.1	1	1	0	123385	1.262.O.	2	podo	1.152.O.	20	podo	FALSE	TRUE	phageSet248
MG592626.1	MG592522.1	1	1	0	84606	1.262.O.	2	podo	1.154.O.	21	myo	FALSE	FALSE	phageSet248
MG592626.1	MG592523.1	1	1	0	76593	1.262.O.	2	podo	1.155.O.	22	myo	FALSE	FALSE	phageSet248
MG592626.1	MG592524.1	1	1	0	79204	1.262.O.	2	podo	1.156.O.	41	myo	FALSE	FALSE	phageSet248
MG592626.1	MG592526.1	1	1	0	94094	1.262.O.	2	podo	1.158.O.	43	myo	FALSE	FALSE	phageSet248
MG592626.1	MG592527.1	1	1	0	79204	1.262.O.	2	podo	1.159.O.	41	myo	FALSE	FALSE	phageSet248
MG592626.1	MG592603.1	0.310678	4.6168499999999997E-164	25	118038	1.262.O.	2	podo	1.238.A.	49	podo	FALSE	TRUE	phageSet248
MG592626.1	MG592528.1	1	1	0	108321	1.262.O.	2	podo	1.160.O.	48	sipho	FALSE	FALSE	phageSet248
MG592626.1	MG592610.1	0.395902	4.6467900000000001E-18	3	119286	1.262.O.	2	podo	1.245.O.	49	podo	FALSE	TRUE	phageSet248
MG592626.1	MG592529.1	1	1	0	188237	1.262.O.	2	podo	1.161.O.	28	myo	FALSE	FALSE	phageSet248
MG592626.1	MG592531.1	1	1	0	95822	1.262.O.	2	podo	1.164.O.	43	myo	FALSE	FALSE	phageSet248
MG592626.1	MG592532.1	1	1	0	84633	1.262.O.	2	podo	1.165.O.	45	sipho	FALSE	FALSE	phageSet248
MG592626.1	MG592533.1	1	1	0	69383	1.262.O.	2	podo	1.166.O.	27	myo	FALSE	FALSE	phageSet248
MG592626.1	MG592536.1	1	1	0	119877	1.262.O.	2	podo	1.169.O.	42	podo	FALSE	TRUE	phageSet248
MG592626.1	MG592537.1	1	1	0	181279	1.262.O.	2	podo	1.170.O.	23	myo	FALSE	FALSE	phageSet248
MG592626.1	MG592538.1	1	1	0	107798	1.262.O.	2	podo	1.171.O.	48	sipho	FALSE	FALSE	phageSet248
MG592626.1	MG592539.1	1	1	0	83901	1.262.O.	2	podo	1.172.O.	45	sipho	FALSE	FALSE	phageSet248
MG592626.1	MG592540.1	1	1	0	95648	1.262.O.	2	podo	1.173.O.	30	myo	FALSE	FALSE	phageSet248
MG592626.1	MG592541.1	1	1	0	94650	1.262.O.	2	podo	1.174.O.	43	myo	FALSE	FALSE	phageSet248
MG592626.1	MG592542.1	1	1	0	96653	1.262.O.	2	podo	1.175.O.	43	myo	FALSE	FALSE	phageSet248
MG592626.1	MG592543.1	1	1	0	84050	1.262.O.	2	podo	1.176.O.	45	sipho	FALSE	FALSE	phageSet248
MG592626.1	MG592544.1	1	1	0	93019	1.262.O.	2	podo	1.177.O.	47	sipho	FALSE	FALSE	phageSet248
MG592626.1	MG592545.1	1	1	0	87521	1.262.O.	2	podo	1.178.O.	47	sipho	FALSE	FALSE	phageSet248
MG592626.1	MG592546.1	1	1	0	79085	1.262.O.	2	podo	1.179.O.	24	podo	FALSE	TRUE	phageSet248
MG592626.1	MG592547.1	1	1	0	97815	1.262.O.	2	podo	1.181.O.	43	myo	FALSE	FALSE	phageSet248
MG592626.1	MG592549.1	1	1	0	84997	1.262.O.	2	podo	1.183.O.	38	podo	FALSE	TRUE	phageSet248
MG592626.1	MG592550.1	1	1	0	80708	1.262.O.	2	podo	1.184.A.	38	podo	FALSE	TRUE	phageSet248
MG592626.1	MG592551.1	1	1	0	90713	1.262.O.	2	podo	1.185.O.	26	podo	FALSE	TRUE	phageSet248
MG592626.1	MG592552.1	1	1	0	96230	1.262.O.	2	podo	1.186.O.	30	myo	FALSE	FALSE	phageSet248
MG592626.1	MG592553.1	1	1	0	180839	1.262.O.	2	podo	1.187.O.	28	myo	FALSE	FALSE	phageSet248
MG592626.1	MG592554.1	1	1	0	119892	1.262.O.	2	podo	1.188.A.	42	podo	FALSE	TRUE	phageSet248
MG592626.1	MG592559.1	1	1	0	84442	1.262.O.	2	podo	1.189.O.	45	sipho	FALSE	FALSE	phageSet248
MG592626.1	MG592560.1	1	1	0	69368	1.262.O.	2	podo	1.190.O.	27	myo	FALSE	FALSE	phageSet248
MG592626.1	MG592561.1	1	1	0	95941	1.262.O.	2	podo	1.191.O.	43	myo	FALSE	FALSE	phageSet248
MG592626.1	MG592562.1	1	1	0	180147	1.262.O.	2	podo	1.193.O.	28	myo	FALSE	FALSE	phageSet248
MG592626.1	MG592563.1	1	1	0	106880	1.262.O.	2	podo	1.194.O.	48	sipho	FALSE	FALSE	phageSet248
MG592626.1	MG592564.1	1	1	0	107325	1.262.O.	2	podo	1.195.O.	48	sipho	FALSE	FALSE	phageSet248
MG592626.1	MG592565.1	1	1	0	107000	1.262.O.	2	podo	1.196.O.	48	sipho	FALSE	FALSE	phageSet248
MG592626.1	MG592566.1	1	1	0	92174	1.262.O.	2	podo	1.197.A.	29	sipho	FALSE	FALSE	phageSet248
MG592626.1	MG592567.1	1	1	0	92059	1.262.O.	2	podo	1.198.A.	47	sipho	FALSE	FALSE	phageSet248
MG592626.1	MG592569.1	1	1	0	95899	1.262.O.	2	podo	1.199.A.	30	myo	FALSE	FALSE	phageSet248
MG592626.1	MG592571.1	1	1	0	106883	1.262.O.	2	podo	1.200.O.	48	sipho	FALSE	FALSE	phageSet248
MG592626.1	MG592572.1	1	1	0	98093	1.262.O.	2	podo	1.201.B.	43	myo	FALSE	FALSE	phageSet248
MG592626.1	MG592573.1	1	1	0	79601	1.262.O.	2	podo	1.202.O.	31	myo	FALSE	FALSE	phageSet248
MG592626.1	MG592574.1	1	1	0	91755	1.262.O.	2	podo	1.204.O.	32	podo	FALSE	TRUE	phageSet248
MG592626.1	MG592575.1	1	1	0	105447	1.262.O.	2	podo	1.205.O.	33	podo	FALSE	TRUE	phageSet248
MG592626.1	MG592576.1	1	1	0	85136	1.262.O.	2	podo	1.206.O.	45	sipho	FALSE	FALSE	phageSet248
MG592626.1	MG592577.1	1	1	0	103380	1.262.O.	2	podo	1.207.B.	34	sipho	FALSE	FALSE	phageSet248
MG592626.1	MG592578.1	1	1	0	96498	1.262.O.	2	podo	1.208.B.	35	podo	FALSE	TRUE	phageSet248
MG592626.1	MG592579.1	1	1	0	91199	1.262.O.	2	podo	1.209.O.	36	podo	FALSE	TRUE	phageSet248
MG592626.1	MG592580.1	1	1	0	95811	1.262.O.	2	podo	1.210.O.	37	sipho	FALSE	FALSE	phageSet248
MG592626.1	MG592581.1	1	1	0	84756	1.262.O.	2	podo	1.211.A.	38	podo	FALSE	TRUE	phageSet248
MG592626.1	MG592583.1	1	1	0	90030	1.262.O.	2	podo	1.213.O.	47	sipho	FALSE	FALSE	phageSet248
MG592626.1	MG592584.1	1	1	0	91773	1.262.O.	2	podo	1.214.O.	39	sipho	FALSE	FALSE	phageSet248
MG592626.1	MG592585.1	1	1	0	128421	1.262.O.	2	podo	1.215.A.	40	sipho	FALSE	FALSE	phageSet248
MG592626.1	MG592587.1	1	1	0	88946	1.262.O.	2	podo	1.216.O.	47	sipho	FALSE	FALSE	phageSet248
MG592626.1	MG592588.1	1	1	0	79204	1.262.O.	2	podo	1.217.O.	41	myo	FALSE	FALSE	phageSet248
MG592626.1	MG592589.1	1	1	0	79204	1.262.O.	2	podo	1.219.O.	41	myo	FALSE	FALSE	phageSet248
MG592626.1	MG592590.1	1	1	0	97122	1.262.O.	2	podo	1.223.O.	43	myo	FALSE	FALSE	phageSet248
MG592626.1	MG592591.1	1	1	0	119502	1.262.O.	2	podo	1.224.A.	42	podo	FALSE	TRUE	phageSet248
MG592626.1	MG592592.1	1	1	0	100202	1.262.O.	2	podo	1.225.O.	43	myo	FALSE	FALSE	phageSet248
MG592626.1	MG592593.1	1	1	0	83242	1.262.O.	2	podo	1.226.O.	45	sipho	FALSE	FALSE	phageSet248
MG592626.1	MG592596.1	1	1	0	104323	1.262.O.	2	podo	1.232.O.	44	podo	FALSE	TRUE	phageSet248
MG592626.1	MG592597.1	1	1	0	84410	1.262.O.	2	podo	1.233.A.	45	sipho	FALSE	FALSE	phageSet248
MG592626.1	MG592599.1	1	1	0	94604	1.262.O.	2	podo	1.235.O.	46	podo	FALSE	TRUE	phageSet248
MG592626.1	MG592600.1	1	1	0	90233	1.262.O.	2	podo	1.236.O.	47	sipho	FALSE	FALSE	phageSet248
MG592626.1	MG592601.1	1	1	0	107684	1.262.O.	2	podo	1.237.A.	48	sipho	FALSE	FALSE	phageSet248
MG592626.1	MG592607.1	1	1	0	84497	1.262.O.	2	podo	1.242.O.	45	sipho	FALSE	FALSE	phageSet248
MG592626.1	MG592608.1	1	1	0	96001	1.262.O.	2	podo	1.243.O.	30	myo	FALSE	FALSE	phageSet248
MG592626.1	MG592609.1	1	1	0	207394	1.262.O.	2	podo	1.244.A.	1	myo	FALSE	FALSE	phageSet248
MG592626.1	MG592611.1	1	1	0	94706	1.262.O.	2	podo	1.246.O.	43	myo	FALSE	FALSE	phageSet248
MG592626.1	MG592612.1	1	1	0	91483	1.262.O.	2	podo	1.247.A.	39	sipho	FALSE	FALSE	phageSet248
MG592626.1	MG592614.1	1	1	0	95888	1.262.O.	2	podo	1.248.O.	30	myo	FALSE	FALSE	phageSet248
MG592626.1	MG592615.1	1	1	0	58159	1.262.O.	2	podo	1.249.A.	17	auto	FALSE	FALSE	phageSet248
MG592626.1	MG592617.1	1	1	0	107532	1.262.O.	2	podo	1.250.O.	48	sipho	FALSE	FALSE	phageSet248
MG592626.1	MG592618.1	1	1	0	107236	1.262.O.	2	podo	1.251.O.	48	sipho	FALSE	FALSE	phageSet248
MG592626.1	MG592619.1	1	1	0	94595	1.262.O.	2	podo	1.253.O.	46	podo	FALSE	TRUE	phageSet248
MG592626.1	MG592620.1	1	1	0	80286	1.262.O.	2	podo	1.254.O.	24	podo	FALSE	TRUE	phageSet248
MG592626.1	MG592621.1	1	1	0	207394	1.262.O.	2	podo	1.255.O.	1	myo	FALSE	FALSE	phageSet248
MG592626.1	MG592622.1	1	1	0	95794	1.262.O.	2	podo	1.256.O.	30	myo	FALSE	FALSE	phageSet248
MG592626.1	MG592623.1	1	1	0	79958	1.262.O.	2	podo	1.257.O.	24	podo	FALSE	TRUE	phageSet248
MG592626.1	MG592624.1	1	1	0	75684	1.262.O.	2	podo	1.259.O.	22	myo	FALSE	FALSE	phageSet248
MG592626.1	MG592625.1	1	1	0	119579	1.262.O.	2	podo	1.261.O.	42	podo	FALSE	TRUE	phageSet248
MG592626.1	MG592627.1	1	1	0	97227	1.262.O.	2	podo	1.263.A.	30	myo	FALSE	FALSE	phageSet248
MG592626.1	MG592629.1	1	1	0	95326	1.262.O.	2	podo	1.264.O.	46	podo	FALSE	TRUE	phageSet248
MG592626.1	MG592630.1	1	1	0	91199	1.262.O.	2	podo	1.265.O.	47	sipho	FALSE	FALSE	phageSet248
MG592626.1	MG592631.1	1	1	0	82375	1.262.O.	2	podo	1.266.O.	45	sipho	FALSE	FALSE	phageSet248
MG592626.1	MG592632.1	1	1	0	107000	1.262.O.	2	podo	1.267.O.	48	sipho	FALSE	FALSE	phageSet248
MG592626.1	MG592633.1	1	1	0	106883	1.262.O.	2	podo	1.268.A.	48	sipho	FALSE	FALSE	phageSet248
MG592626.1	MG592635.1	1	1	0	107325	1.262.O.	2	podo	1.269.O.	48	sipho	FALSE	FALSE	phageSet248
MG592626.1	MG592636.1	1	1	0	106880	1.262.O.	2	podo	1.270.A.	48	sipho	FALSE	FALSE	phageSet248
MG592626.1	MG592638.1	1	1	0	106883	1.262.O.	2	podo	1.271.A.	48	sipho	FALSE	FALSE	phageSet248
MG592626.1	MG592640.1	1	1	0	106883	1.262.O.	2	podo	1.272.O.	48	sipho	FALSE	FALSE	phageSet248
MG592626.1	MG592641.1	1	1	0	95732	1.262.O.	2	podo	1.273.O.	30	myo	FALSE	FALSE	phageSet248
MG592626.1	MG592642.1	1	1	0	106995	1.262.O.	2	podo	1.274.O.	48	sipho	FALSE	FALSE	phageSet248
MG592626.1	MG592643.1	1	1	0	85502	1.262.O.	2	podo	1.275.O.	3	podo	FALSE	TRUE	phageSet248
MG592626.1	MG592644.1	1	1	0	91921	1.262.O.	2	podo	1.276.O.	47	sipho	FALSE	FALSE	phageSet248
MG592626.1	MG592626.1	0	0	47611	47611	1.262.O.	2	podo	1.262.O.	2	podo	TRUE	TRUE	phageSet248
MG592626.1	MG592645.1	1	1	0	106883	1.262.O.	2	podo	1.277.A.	48	sipho	FALSE	FALSE	phageSet248
MG592626.1	MG592647.1	1	1	0	96869	1.262.O.	2	podo	1.278.O.	30	myo	FALSE	FALSE	phageSet248
MG592626.1	MG592648.1	1	1	0	106883	1.262.O.	2	podo	1.280.O.	48	sipho	FALSE	FALSE	phageSet248
MG592626.1	MG592649.1	1	1	0	106883	1.262.O.	2	podo	1.281.O.	48	sipho	FALSE	FALSE	phageSet248
MG592626.1	MG592650.1	1	1	0	106904	1.262.O.	2	podo	1.282.A.	48	sipho	FALSE	FALSE	phageSet248
MG592626.1	MG592651.1	1	1	0	107116	1.262.O.	2	podo	1.283.A.	48	sipho	FALSE	FALSE	phageSet248
MG592626.1	MG592654.1	1	1	0	93235	1.262.O.	2	podo	1.284.A.	29	sipho	FALSE	FALSE	phageSet248
MG592626.1	MG592655.1	1	1	0	107024	1.262.O.	2	podo	1.285.O.	48	sipho	FALSE	FALSE	phageSet248
MG592626.1	MG592656.1	1	1	0	96718	1.262.O.	2	podo	1.286.O.	30	myo	FALSE	FALSE	phageSet248
MG592626.1	MG592657.1	1	1	0	93146	1.262.O.	2	podo	1.287.O.	29	sipho	FALSE	FALSE	phageSet248
MG592626.1	MG592658.1	1	1	0	92116	1.262.O.	2	podo	1.289.A.	29	sipho	FALSE	FALSE	phageSet248
MG592626.1	MG592659.1	1	1	0	91247	1.262.O.	2	podo	1.291.O.	29	sipho	FALSE	FALSE	phageSet248
MG592626.1	MG592660.1	1	1	0	95858	1.262.O.	2	podo	1.293.O.	35	podo	FALSE	TRUE	phageSet248
MG592626.1	MG592661.1	1	1	0	92476	1.262.O.	2	podo	2.044.O.	8	sipho	FALSE	FALSE	phageSet248
MG592626.1	MG592663.1	1	1	0	58073	1.262.O.	2	podo	2.092.O.	17	auto	FALSE	FALSE	phageSet248
MG592626.1	MG592665.1	1	1	0	92236	1.262.O.	2	podo	2.095.B.	47	sipho	FALSE	FALSE	phageSet248
MG592626.1	MG592666.1	1	1	0	92215	1.262.O.	2	podo	2.096.O.	10	sipho	FALSE	FALSE	phageSet248
MG592626.1	MG592667.1	1	1	0	103382	1.262.O.	2	podo	2.117.O.	34	sipho	FALSE	FALSE	phageSet248
MG592626.1	MG592668.1	1	1	0	123384	1.262.O.	2	podo	2.130.O.	20	podo	FALSE	TRUE	phageSet248
MG592626.1	MG592671.1	1	1	0	396123	1.262.O.	2	podo	2.275.O.	4	myo	FALSE	FALSE	phageSet248
MG592626.1	MG592672.1	1	1	0	149205	1.262.O.	2	podo	3.058.O.	5	sipho	FALSE	FALSE	phageSet248
MG592643.1	MG592390.1	1	1	0	79755	1.275.O.	3	podo	1.003.O.	11	podo	FALSE	TRUE	phageSet248
MG592643.1	MG592391.1	1	1	0	80366	1.275.O.	3	podo	1.004.O.	8	sipho	FALSE	FALSE	phageSet248
MG592643.1	MG592392.1	1	1	0	88168	1.275.O.	3	podo	1.005.O.	43	myo	FALSE	FALSE	phageSet248
MG592643.1	MG592398.1	0.162733	0	704	81607	1.275.O.	3	podo	1.013.O.	39	sipho	FALSE	FALSE	phageSet248
MG592643.1	MG592393.1	1	1	0	87111	1.275.O.	3	podo	1.007.O.	30	myo	FALSE	FALSE	phageSet248
MG592643.1	MG592400.1	0.426702	1.6168699999999999E-6	1	85878	1.275.O.	3	podo	1.016.O.	14	myo	FALSE	FALSE	phageSet248
MG592643.1	MG592394.1	1	1	0	48352	1.275.O.	3	podo	1.008.O.	17	auto	FALSE	FALSE	phageSet248
MG592643.1	MG592395.1	1	1	0	82265	1.275.O.	3	podo	1.009.O.	6	myo	FALSE	FALSE	phageSet248
MG592643.1	MG592396.1	1	1	0	48352	1.275.O.	3	podo	1.011.O.	17	auto	FALSE	FALSE	phageSet248
MG592643.1	MG592397.1	1	1	0	97742	1.275.O.	3	podo	1.012.O.	48	sipho	FALSE	FALSE	phageSet248
MG592643.1	MG592399.1	1	1	0	80453	1.275.O.	3	podo	1.015.O.	36	podo	FALSE	TRUE	phageSet248
MG592643.1	MG592401.1	1	1	0	89144	1.275.O.	3	podo	1.017.O.	43	myo	FALSE	FALSE	phageSet248
MG592643.1	MG592402.1	1	1	0	48431	1.275.O.	3	podo	1.020.O.	17	auto	FALSE	FALSE	phageSet248
MG592643.1	MG592403.1	1	1	0	81610	1.275.O.	3	podo	1.021.A.	26	podo	FALSE	TRUE	phageSet248
MG592643.1	MG592406.1	1	1	0	100282	1.275.O.	3	podo	1.022.O.	48	sipho	FALSE	FALSE	phageSet248
MG592643.1	MG592407.1	1	1	0	97728	1.275.O.	3	podo	1.023.O.	48	sipho	FALSE	FALSE	phageSet248
MG592643.1	MG592408.1	1	1	0	96759	1.275.O.	3	podo	1.024.O.	48	sipho	FALSE	FALSE	phageSet248
MG592643.1	MG592409.1	1	1	0	113664	1.275.O.	3	podo	1.025.O.	20	podo	FALSE	TRUE	phageSet248
MG592643.1	MG592410.1	1	1	0	113747	1.275.O.	3	podo	1.026.O.	20	podo	FALSE	TRUE	phageSet248
MG592643.1	MG592411.1	1	1	0	97163	1.275.O.	3	podo	1.027.O.	48	sipho	FALSE	FALSE	phageSet248
MG592643.1	MG592412.1	1	1	0	69484	1.275.O.	3	podo	1.028.O.	41	myo	FALSE	FALSE	phageSet248
MG592643.1	MG592413.1	1	1	0	84380	1.275.O.	3	podo	1.029.O.	14	myo	FALSE	FALSE	phageSet248
MG592643.1	MG592448.1	0.426749	1.6193300000000001E-6	1	85980	1.275.O.	3	podo	1.071.A.	14	myo	FALSE	FALSE	phageSet248
MG592643.1	MG592414.1	1	1	0	83694	1.275.O.	3	podo	1.030.O.	43	myo	FALSE	FALSE	phageSet248
MG592643.1	MG592415.1	1	1	0	190790	1.275.O.	3	podo	1.031.O.	7	myo	FALSE	FALSE	phageSet248
MG592643.1	MG592416.1	1	1	0	98266	1.275.O.	3	podo	1.032.O.	48	sipho	FALSE	FALSE	phageSet248
MG592643.1	MG592417.1	1	1	0	99073	1.275.O.	3	podo	1.033.O.	48	sipho	FALSE	FALSE	phageSet248
MG592643.1	MG592461.1	0.33208	9.1962900000000004E-72	11	88691	1.275.O.	3	podo	1.086.O.	43	myo	FALSE	FALSE	phageSet248
MG592643.1	MG592418.1	1	1	0	82231	1.275.O.	3	podo	1.034.O.	36	podo	FALSE	TRUE	phageSet248
MG592643.1	MG592420.1	1	1	0	78039	1.275.O.	3	podo	1.036.O.	11	podo	FALSE	TRUE	phageSet248
MG592643.1	MG592421.1	1	1	0	80966	1.275.O.	3	podo	1.037.O.	8	sipho	FALSE	FALSE	phageSet248
MG592643.1	MG592422.1	1	1	0	87429	1.275.O.	3	podo	1.038.O.	14	myo	FALSE	FALSE	phageSet248
MG592643.1	MG592423.1	1	1	0	78839	1.275.O.	3	podo	1.039.O.	11	podo	FALSE	TRUE	phageSet248
MG592643.1	MG592424.1	1	1	0	48352	1.275.O.	3	podo	1.040.O.	17	auto	FALSE	FALSE	phageSet248
MG592643.1	MG592425.1	1	1	0	87597	1.275.O.	3	podo	1.042.O.	14	myo	FALSE	FALSE	phageSet248
MG592643.1	MG592426.1	1	1	0	48100	1.275.O.	3	podo	1.043.O.	17	auto	FALSE	FALSE	phageSet248
MG592643.1	MG592427.1	1	1	0	48100	1.275.O.	3	podo	1.044.O.	17	auto	FALSE	FALSE	phageSet248
MG592643.1	MG592494.1	0.397319	1.1228099999999999E-12	2	82392	1.275.O.	3	podo	1.119.O.	47	sipho	FALSE	FALSE	phageSet248
MG592643.1	MG592496.1	0.149419	0	983	81407	1.275.O.	3	podo	1.122.A.	39	sipho	FALSE	FALSE	phageSet248
MG592643.1	MG592428.1	1	1	0	100296	1.275.O.	3	podo	1.046.O.	48	sipho	FALSE	FALSE	phageSet248
MG592643.1	MG592499.1	0.398786	1.2834100000000001E-12	2	85469	1.275.O.	3	podo	1.124.O.	43	myo	FALSE	FALSE	phageSet248
MG592643.1	MG592429.1	1	1	0	83973	1.275.O.	3	podo	1.047.O.	29	sipho	FALSE	FALSE	phageSet248
MG592643.1	MG592430.1	1	1	0	48275	1.275.O.	3	podo	1.048.O.	17	auto	FALSE	FALSE	phageSet248
MG592643.1	MG592431.1	1	1	0	82775	1.275.O.	3	podo	1.049.O.	10	sipho	FALSE	FALSE	phageSet248
MG592643.1	MG592432.1	1	1	0	83077	1.275.O.	3	podo	1.050.O.	10	sipho	FALSE	FALSE	phageSet248
MG592643.1	MG592433.1	1	1	0	80747	1.275.O.	3	podo	1.052.A.	21	myo	FALSE	FALSE	phageSet248
MG592643.1	MG592505.1	0.393154	7.4938200000000003E-13	2	74244	1.275.O.	3	podo	1.134.O.	45	sipho	FALSE	FALSE	phageSet248
MG592643.1	MG592434.1	1	1	0	79556	1.275.O.	3	podo	1.054.O.	14	myo	FALSE	FALSE	phageSet248
MG592643.1	MG592506.1	0.331648	8.5752300000000002E-66	10	79762	1.275.O.	3	podo	1.135.O.	47	sipho	FALSE	FALSE	phageSet248
MG592643.1	MG592435.1	1	1	0	85032	1.275.O.	3	podo	1.055.O.	10	sipho	FALSE	FALSE	phageSet248
MG592643.1	MG592436.1	1	1	0	84909	1.275.O.	3	podo	1.056.O.	8	sipho	FALSE	FALSE	phageSet248
MG592643.1	MG592437.1	1	1	0	48101	1.275.O.	3	podo	1.057.O.	17	auto	FALSE	FALSE	phageSet248
MG592643.1	MG592438.1	1	1	0	78972	1.275.O.	3	podo	1.060.A.	29	sipho	FALSE	FALSE	phageSet248
MG592643.1	MG592514.1	0.397319	1.1228099999999999E-12	2	82392	1.275.O.	3	podo	1.143.O.	47	sipho	FALSE	FALSE	phageSet248
MG592643.1	MG592439.1	1	1	0	79531	1.275.O.	3	podo	1.061.O.	11	podo	FALSE	TRUE	phageSet248
MG592643.1	MG592440.1	1	1	0	48377	1.275.O.	3	podo	1.062.O.	17	auto	FALSE	FALSE	phageSet248
MG592643.1	MG592515.1	0.337103	1.02606E-58	9	82276	1.275.O.	3	podo	1.144.O.	18	sipho	FALSE	FALSE	phageSet248
MG592643.1	MG592441.1	1	1	0	166508	1.275.O.	3	podo	1.063.O.	23	myo	FALSE	FALSE	phageSet248
MG592643.1	MG592442.1	1	1	0	74451	1.275.O.	3	podo	1.064.O.	45	sipho	FALSE	FALSE	phageSet248
MG592643.1	MG592443.1	1	1	0	84908	1.275.O.	3	podo	1.066.O.	8	sipho	FALSE	FALSE	phageSet248
MG592643.1	MG592444.1	1	1	0	78822	1.275.O.	3	podo	1.067.O.	11	podo	FALSE	TRUE	phageSet248
MG592643.1	MG592445.1	1	1	0	84900	1.275.O.	3	podo	1.068.O.	8	sipho	FALSE	FALSE	phageSet248
MG592643.1	MG592446.1	1	1	0	48377	1.275.O.	3	podo	1.069.O.	17	auto	FALSE	FALSE	phageSet248
MG592643.1	MG592447.1	1	1	0	81948	1.275.O.	3	podo	1.070.O.	36	podo	FALSE	TRUE	phageSet248
MG592643.1	MG592531.1	0.33089	5.1606299999999995E-72	11	86091	1.275.O.	3	podo	1.164.O.	43	myo	FALSE	FALSE	phageSet248
MG592643.1	MG592449.1	1	1	0	81643	1.275.O.	3	podo	1.072.O.	8	sipho	FALSE	FALSE	phageSet248
MG592643.1	MG592450.1	1	1	0	74782	1.275.O.	3	podo	1.074.O.	45	sipho	FALSE	FALSE	phageSet248
MG592643.1	MG592451.1	1	1	0	89144	1.275.O.	3	podo	1.075.O.	43	myo	FALSE	FALSE	phageSet248
MG592643.1	MG592452.1	1	1	0	85781	1.275.O.	3	podo	1.076.O.	37	sipho	FALSE	FALSE	phageSet248
MG592643.1	MG592453.1	1	1	0	81908	1.275.O.	3	podo	1.077.O.	36	podo	FALSE	TRUE	phageSet248
MG592643.1	MG592455.1	1	1	0	47874	1.275.O.	3	podo	1.080.O.	17	auto	FALSE	FALSE	phageSet248
MG592643.1	MG592456.1	1	1	0	276703	1.275.O.	3	podo	1.081.O.	9	myo	FALSE	FALSE	phageSet248
MG592643.1	MG592457.1	1	1	0	73649	1.275.O.	3	podo	1.082.O.	45	sipho	FALSE	FALSE	phageSet248
MG592643.1	MG592458.1	1	1	0	82878	1.275.O.	3	podo	1.083.O.	10	sipho	FALSE	FALSE	phageSet248
MG592643.1	MG592459.1	1	1	0	179771	1.275.O.	3	podo	1.084.O.	12	myo	FALSE	FALSE	phageSet248
MG592643.1	MG592460.1	1	1	0	75687	1.275.O.	3	podo	1.085.O.	45	sipho	FALSE	FALSE	phageSet248
MG592643.1	MG592462.1	1	1	0	83538	1.275.O.	3	podo	1.087.A.	43	myo	FALSE	FALSE	phageSet248
MG592643.1	MG592463.1	1	1	0	98252	1.275.O.	3	podo	1.088.O.	48	sipho	FALSE	FALSE	phageSet248
MG592643.1	MG592584.1	0.151904	0	920	81133	1.275.O.	3	podo	1.214.O.	39	sipho	FALSE	FALSE	phageSet248
MG592643.1	MG592464.1	1	1	0	97718	1.275.O.	3	podo	1.089.O.	48	sipho	FALSE	FALSE	phageSet248
MG592643.1	MG592590.1	0.399679	1.38968E-12	2	87400	1.275.O.	3	podo	1.223.O.	43	myo	FALSE	FALSE	phageSet248
MG592643.1	MG592465.1	1	1	0	79724	1.275.O.	3	podo	1.090.B.	11	podo	FALSE	TRUE	phageSet248
MG592643.1	MG592592.1	0.256628	0	74	90408	1.275.O.	3	podo	1.225.O.	43	myo	FALSE	FALSE	phageSet248
MG592643.1	MG592466.1	1	1	0	81001	1.275.O.	3	podo	1.091.O.	11	podo	FALSE	TRUE	phageSet248
MG592643.1	MG592595.1	0.397319	1.1228099999999999E-12	2	82392	1.275.O.	3	podo	1.231.O.	47	sipho	FALSE	FALSE	phageSet248
MG592643.1	MG592467.1	1	1	0	89144	1.275.O.	3	podo	1.093.O.	43	myo	FALSE	FALSE	phageSet248
MG592643.1	MG592468.1	1	1	0	89144	1.275.O.	3	podo	1.094.O.	43	myo	FALSE	FALSE	phageSet248
MG592643.1	MG592469.1	1	1	0	48264	1.275.O.	3	podo	1.095.O.	17	auto	FALSE	FALSE	phageSet248
MG592643.1	MG592470.1	1	1	0	114782	1.275.O.	3	podo	1.097.O.	20	podo	FALSE	TRUE	phageSet248
MG592643.1	MG592471.1	1	1	0	97718	1.275.O.	3	podo	1.098.O.	48	sipho	FALSE	FALSE	phageSet248
MG592643.1	MG592612.1	0.165843	0	647	81116	1.275.O.	3	podo	1.247.A.	39	sipho	FALSE	FALSE	phageSet248
MG592643.1	MG592472.1	1	1	0	89135	1.275.O.	3	podo	1.100.O.	43	myo	FALSE	FALSE	phageSet248
MG592643.1	MG592473.1	1	1	0	168074	1.275.O.	3	podo	1.101.O.	12	myo	FALSE	FALSE	phageSet248
MG592643.1	MG592474.1	1	1	0	48275	1.275.O.	3	podo	1.102.O.	17	auto	FALSE	FALSE	phageSet248
MG592643.1	MG592475.1	1	1	0	99573	1.275.O.	3	podo	1.103.O.	48	sipho	FALSE	FALSE	phageSet248
MG592643.1	MG592476.1	1	1	0	98834	1.275.O.	3	podo	1.104.O.	48	sipho	FALSE	FALSE	phageSet248
MG592643.1	MG592477.1	1	1	0	86913	1.275.O.	3	podo	1.105.O.	30	myo	FALSE	FALSE	phageSet248
MG592643.1	MG592478.1	1	1	0	84937	1.275.O.	3	podo	1.106.O.	30	myo	FALSE	FALSE	phageSet248
MG592643.1	MG592480.1	1	1	0	48275	1.275.O.	3	podo	1.107.B.	17	auto	FALSE	FALSE	phageSet248
MG592643.1	MG592482.1	1	1	0	74451	1.275.O.	3	podo	1.108.O.	45	sipho	FALSE	FALSE	phageSet248
MG592643.1	MG592483.1	1	1	0	75423	1.275.O.	3	podo	1.110.O.	45	sipho	FALSE	FALSE	phageSet248
MG592643.1	MG592484.1	1	1	0	78076	1.275.O.	3	podo	1.111.A.	13	myo	FALSE	FALSE	phageSet248
MG592643.1	MG592486.1	1	1	0	86016	1.275.O.	3	podo	1.112.O.	14	myo	FALSE	FALSE	phageSet248
MG592643.1	MG592487.1	1	1	0	82017	1.275.O.	3	podo	1.113.A.	29	sipho	FALSE	FALSE	phageSet248
MG592643.1	MG592488.1	1	1	0	75283	1.275.O.	3	podo	1.115.A.	45	sipho	FALSE	FALSE	phageSet248
MG592643.1	MG592490.1	1	1	0	74181	1.275.O.	3	podo	1.116.O.	45	sipho	FALSE	FALSE	phageSet248
MG592643.1	MG592492.1	1	1	0	98309	1.275.O.	3	podo	1.118.A.	48	sipho	FALSE	FALSE	phageSet248
MG592643.1	MG592495.1	1	1	0	183341	1.275.O.	3	podo	1.121.O.	15	myo	FALSE	FALSE	phageSet248
MG592643.1	MG592498.1	1	1	0	83936	1.275.O.	3	podo	1.123.O.	16	myo	FALSE	FALSE	phageSet248
MG592643.1	MG592500.1	1	1	0	48376	1.275.O.	3	podo	1.125.O.	17	auto	FALSE	FALSE	phageSet248
MG592643.1	MG592454.1	0.293661	2.4930600000000001E-179	26	80213	1.275.O.	3	podo	1.079.O.	11	podo	FALSE	TRUE	phageSet248
MG592643.1	MG592501.1	1	1	0	82782	1.275.O.	3	podo	1.127.O.	47	sipho	FALSE	FALSE	phageSet248
MG592643.1	MG592502.1	1	1	0	75800	1.275.O.	3	podo	1.131.O.	45	sipho	FALSE	FALSE	phageSet248
MG592643.1	MG592503.1	1	1	0	74793	1.275.O.	3	podo	1.132.O.	45	sipho	FALSE	FALSE	phageSet248
MG592643.1	MG592504.1	1	1	0	74954	1.275.O.	3	podo	1.133.O.	45	sipho	FALSE	FALSE	phageSet248
MG592643.1	MG592507.1	1	1	0	69484	1.275.O.	3	podo	1.136.O.	41	myo	FALSE	FALSE	phageSet248
MG592643.1	MG592508.1	1	1	0	75825	1.275.O.	3	podo	1.137.O.	47	sipho	FALSE	FALSE	phageSet248
MG592643.1	MG592509.1	1	1	0	70377	1.275.O.	3	podo	1.138.O.	24	podo	FALSE	TRUE	phageSet248
MG592643.1	MG592511.1	1	1	0	81829	1.275.O.	3	podo	1.139.B.	36	podo	FALSE	TRUE	phageSet248
MG592643.1	MG592512.1	1	1	0	47875	1.275.O.	3	podo	1.141.A.	17	auto	FALSE	FALSE	phageSet248
MG592643.1	MG592513.1	1	1	0	69484	1.275.O.	3	podo	1.142.O.	41	myo	FALSE	FALSE	phageSet248
MG592643.1	MG592516.1	1	1	0	75227	1.275.O.	3	podo	1.147.O.	45	sipho	FALSE	FALSE	phageSet248
MG592643.1	MG592517.1	1	1	0	74650	1.275.O.	3	podo	1.148.O.	45	sipho	FALSE	FALSE	phageSet248
MG592643.1	MG592518.1	1	1	0	86348	1.275.O.	3	podo	1.149.O.	30	myo	FALSE	FALSE	phageSet248
MG592643.1	MG592519.1	1	1	0	113663	1.275.O.	3	podo	1.150.O.	20	podo	FALSE	TRUE	phageSet248
MG592643.1	MG592575.1	0.403318	1.8962500000000001E-12	2	95725	1.275.O.	3	podo	1.205.O.	33	podo	FALSE	TRUE	phageSet248
MG592643.1	MG592520.1	1	1	0	82174	1.275.O.	3	podo	1.151.O.	19	sipho	FALSE	FALSE	phageSet248
MG592643.1	MG592521.1	1	1	0	113665	1.275.O.	3	podo	1.152.O.	20	podo	FALSE	TRUE	phageSet248
MG592643.1	MG592522.1	1	1	0	74886	1.275.O.	3	podo	1.154.O.	21	myo	FALSE	FALSE	phageSet248
MG592643.1	MG592523.1	1	1	0	66873	1.275.O.	3	podo	1.155.O.	22	myo	FALSE	FALSE	phageSet248
MG592643.1	MG592524.1	1	1	0	69484	1.275.O.	3	podo	1.156.O.	41	myo	FALSE	FALSE	phageSet248
MG592643.1	MG592525.1	1	1	0	73721	1.275.O.	3	podo	1.157.O.	45	sipho	FALSE	FALSE	phageSet248
MG592643.1	MG592526.1	1	1	0	84374	1.275.O.	3	podo	1.158.O.	43	myo	FALSE	FALSE	phageSet248
MG592643.1	MG592527.1	1	1	0	69484	1.275.O.	3	podo	1.159.O.	41	myo	FALSE	FALSE	phageSet248
MG592643.1	MG592528.1	1	1	0	98601	1.275.O.	3	podo	1.160.O.	48	sipho	FALSE	FALSE	phageSet248
MG592643.1	MG592529.1	1	1	0	178517	1.275.O.	3	podo	1.161.O.	28	myo	FALSE	FALSE	phageSet248
MG592643.1	MG592530.1	1	1	0	75227	1.275.O.	3	podo	1.162.O.	45	sipho	FALSE	FALSE	phageSet248
MG592643.1	MG592532.1	1	1	0	74913	1.275.O.	3	podo	1.165.O.	45	sipho	FALSE	FALSE	phageSet248
MG592643.1	MG592533.1	1	1	0	59663	1.275.O.	3	podo	1.166.O.	27	myo	FALSE	FALSE	phageSet248
MG592643.1	MG592534.1	1	1	0	73677	1.275.O.	3	podo	1.167.O.	45	sipho	FALSE	FALSE	phageSet248
MG592643.1	MG592535.1	1	1	0	75418	1.275.O.	3	podo	1.168.O.	45	sipho	FALSE	FALSE	phageSet248
MG592643.1	MG592536.1	1	1	0	110157	1.275.O.	3	podo	1.169.O.	42	podo	FALSE	TRUE	phageSet248
MG592643.1	MG592537.1	1	1	0	171559	1.275.O.	3	podo	1.170.O.	23	myo	FALSE	FALSE	phageSet248
MG592643.1	MG592538.1	1	1	0	98078	1.275.O.	3	podo	1.171.O.	48	sipho	FALSE	FALSE	phageSet248
MG592643.1	MG592539.1	1	1	0	74181	1.275.O.	3	podo	1.172.O.	45	sipho	FALSE	FALSE	phageSet248
MG592643.1	MG592540.1	1	1	0	85928	1.275.O.	3	podo	1.173.O.	30	myo	FALSE	FALSE	phageSet248
MG592643.1	MG592541.1	1	1	0	84930	1.275.O.	3	podo	1.174.O.	43	myo	FALSE	FALSE	phageSet248
MG592643.1	MG592542.1	1	1	0	86933	1.275.O.	3	podo	1.175.O.	43	myo	FALSE	FALSE	phageSet248
MG592643.1	MG592543.1	1	1	0	74330	1.275.O.	3	podo	1.176.O.	45	sipho	FALSE	FALSE	phageSet248
MG592643.1	MG592544.1	1	1	0	83299	1.275.O.	3	podo	1.177.O.	47	sipho	FALSE	FALSE	phageSet248
MG592643.1	MG592545.1	1	1	0	77801	1.275.O.	3	podo	1.178.O.	47	sipho	FALSE	FALSE	phageSet248
MG592643.1	MG592546.1	1	1	0	69365	1.275.O.	3	podo	1.179.O.	24	podo	FALSE	TRUE	phageSet248
MG592643.1	MG592547.1	1	1	0	88095	1.275.O.	3	podo	1.181.O.	43	myo	FALSE	FALSE	phageSet248
MG592643.1	MG592548.1	1	1	0	74777	1.275.O.	3	podo	1.182.O.	25	podo	FALSE	TRUE	phageSet248
MG592643.1	MG592549.1	1	1	0	75277	1.275.O.	3	podo	1.183.O.	38	podo	FALSE	TRUE	phageSet248
MG592643.1	MG592550.1	1	1	0	70988	1.275.O.	3	podo	1.184.A.	38	podo	FALSE	TRUE	phageSet248
MG592643.1	MG592551.1	1	1	0	80993	1.275.O.	3	podo	1.185.O.	26	podo	FALSE	TRUE	phageSet248
MG592643.1	MG592552.1	1	1	0	86510	1.275.O.	3	podo	1.186.O.	30	myo	FALSE	FALSE	phageSet248
MG592643.1	MG592553.1	1	1	0	171119	1.275.O.	3	podo	1.187.O.	28	myo	FALSE	FALSE	phageSet248
MG592643.1	MG592554.1	1	1	0	110172	1.275.O.	3	podo	1.188.A.	42	podo	FALSE	TRUE	phageSet248
MG592643.1	MG592559.1	1	1	0	74722	1.275.O.	3	podo	1.189.O.	45	sipho	FALSE	FALSE	phageSet248
MG592643.1	MG592560.1	1	1	0	59648	1.275.O.	3	podo	1.190.O.	27	myo	FALSE	FALSE	phageSet248
MG592643.1	MG592561.1	1	1	0	86221	1.275.O.	3	podo	1.191.O.	43	myo	FALSE	FALSE	phageSet248
MG592643.1	MG592562.1	1	1	0	170427	1.275.O.	3	podo	1.193.O.	28	myo	FALSE	FALSE	phageSet248
MG592643.1	MG592563.1	1	1	0	97160	1.275.O.	3	podo	1.194.O.	48	sipho	FALSE	FALSE	phageSet248
MG592643.1	MG592564.1	1	1	0	97605	1.275.O.	3	podo	1.195.O.	48	sipho	FALSE	FALSE	phageSet248
MG592643.1	MG592565.1	1	1	0	97280	1.275.O.	3	podo	1.196.O.	48	sipho	FALSE	FALSE	phageSet248
MG592643.1	MG592566.1	1	1	0	82454	1.275.O.	3	podo	1.197.A.	29	sipho	FALSE	FALSE	phageSet248
MG592643.1	MG592567.1	1	1	0	82339	1.275.O.	3	podo	1.198.A.	47	sipho	FALSE	FALSE	phageSet248
MG592643.1	MG592569.1	1	1	0	86179	1.275.O.	3	podo	1.199.A.	30	myo	FALSE	FALSE	phageSet248
MG592643.1	MG592571.1	1	1	0	97163	1.275.O.	3	podo	1.200.O.	48	sipho	FALSE	FALSE	phageSet248
MG592643.1	MG592572.1	1	1	0	88373	1.275.O.	3	podo	1.201.B.	43	myo	FALSE	FALSE	phageSet248
MG592643.1	MG592573.1	1	1	0	69881	1.275.O.	3	podo	1.202.O.	31	myo	FALSE	FALSE	phageSet248
MG592643.1	MG592574.1	1	1	0	82035	1.275.O.	3	podo	1.204.O.	32	podo	FALSE	TRUE	phageSet248
MG592643.1	MG592576.1	1	1	0	75416	1.275.O.	3	podo	1.206.O.	45	sipho	FALSE	FALSE	phageSet248
MG592643.1	MG592577.1	1	1	0	93660	1.275.O.	3	podo	1.207.B.	34	sipho	FALSE	FALSE	phageSet248
MG592643.1	MG592578.1	1	1	0	86778	1.275.O.	3	podo	1.208.B.	35	podo	FALSE	TRUE	phageSet248
MG592643.1	MG592579.1	1	1	0	81479	1.275.O.	3	podo	1.209.O.	36	podo	FALSE	TRUE	phageSet248
MG592643.1	MG592580.1	1	1	0	86091	1.275.O.	3	podo	1.210.O.	37	sipho	FALSE	FALSE	phageSet248
MG592643.1	MG592581.1	1	1	0	75036	1.275.O.	3	podo	1.211.A.	38	podo	FALSE	TRUE	phageSet248
MG592643.1	MG592583.1	1	1	0	80310	1.275.O.	3	podo	1.213.O.	47	sipho	FALSE	FALSE	phageSet248
MG592643.1	MG592585.1	1	1	0	118701	1.275.O.	3	podo	1.215.A.	40	sipho	FALSE	FALSE	phageSet248
MG592643.1	MG592587.1	1	1	0	79226	1.275.O.	3	podo	1.216.O.	47	sipho	FALSE	FALSE	phageSet248
MG592643.1	MG592588.1	1	1	0	69484	1.275.O.	3	podo	1.217.O.	41	myo	FALSE	FALSE	phageSet248
MG592643.1	MG592589.1	1	1	0	69484	1.275.O.	3	podo	1.219.O.	41	myo	FALSE	FALSE	phageSet248
MG592643.1	MG592591.1	1	1	0	109782	1.275.O.	3	podo	1.224.A.	42	podo	FALSE	TRUE	phageSet248
MG592643.1	MG592593.1	1	1	0	73522	1.275.O.	3	podo	1.226.O.	45	sipho	FALSE	FALSE	phageSet248
MG592643.1	MG592594.1	1	1	0	74476	1.275.O.	3	podo	1.228.O.	45	sipho	FALSE	FALSE	phageSet248
MG592643.1	MG592596.1	1	1	0	94603	1.275.O.	3	podo	1.232.O.	44	podo	FALSE	TRUE	phageSet248
MG592643.1	MG592597.1	1	1	0	74690	1.275.O.	3	podo	1.233.A.	45	sipho	FALSE	FALSE	phageSet248
MG592643.1	MG592599.1	1	1	0	84884	1.275.O.	3	podo	1.235.O.	46	podo	FALSE	TRUE	phageSet248
MG592643.1	MG592600.1	1	1	0	80513	1.275.O.	3	podo	1.236.O.	47	sipho	FALSE	FALSE	phageSet248
MG592643.1	MG592601.1	1	1	0	97964	1.275.O.	3	podo	1.237.A.	48	sipho	FALSE	FALSE	phageSet248
MG592643.1	MG592603.1	1	1	0	108343	1.275.O.	3	podo	1.238.A.	49	podo	FALSE	TRUE	phageSet248
MG592643.1	MG592605.1	1	1	0	76474	1.275.O.	3	podo	1.239.O.	45	sipho	FALSE	FALSE	phageSet248
MG592643.1	MG592606.1	1	1	0	74570	1.275.O.	3	podo	1.240.O.	45	sipho	FALSE	FALSE	phageSet248
MG592643.1	MG592607.1	1	1	0	74777	1.275.O.	3	podo	1.242.O.	45	sipho	FALSE	FALSE	phageSet248
MG592643.1	MG592608.1	1	1	0	86281	1.275.O.	3	podo	1.243.O.	30	myo	FALSE	FALSE	phageSet248
MG592643.1	MG592609.1	1	1	0	197674	1.275.O.	3	podo	1.244.A.	1	myo	FALSE	FALSE	phageSet248
MG592643.1	MG592610.1	1	1	0	109569	1.275.O.	3	podo	1.245.O.	49	podo	FALSE	TRUE	phageSet248
MG592643.1	MG592611.1	1	1	0	84986	1.275.O.	3	podo	1.246.O.	43	myo	FALSE	FALSE	phageSet248
MG592643.1	MG592614.1	1	1	0	86168	1.275.O.	3	podo	1.248.O.	30	myo	FALSE	FALSE	phageSet248
MG592643.1	MG592615.1	1	1	0	48439	1.275.O.	3	podo	1.249.A.	17	auto	FALSE	FALSE	phageSet248
MG592643.1	MG592617.1	1	1	0	97812	1.275.O.	3	podo	1.250.O.	48	sipho	FALSE	FALSE	phageSet248
MG592643.1	MG592618.1	1	1	0	97516	1.275.O.	3	podo	1.251.O.	48	sipho	FALSE	FALSE	phageSet248
MG592643.1	MG592619.1	1	1	0	84875	1.275.O.	3	podo	1.253.O.	46	podo	FALSE	TRUE	phageSet248
MG592643.1	MG592620.1	1	1	0	70566	1.275.O.	3	podo	1.254.O.	24	podo	FALSE	TRUE	phageSet248
MG592643.1	MG592621.1	1	1	0	197674	1.275.O.	3	podo	1.255.O.	1	myo	FALSE	FALSE	phageSet248
MG592643.1	MG592622.1	1	1	0	86074	1.275.O.	3	podo	1.256.O.	30	myo	FALSE	FALSE	phageSet248
MG592643.1	MG592623.1	1	1	0	70238	1.275.O.	3	podo	1.257.O.	24	podo	FALSE	TRUE	phageSet248
MG592643.1	MG592624.1	1	1	0	65964	1.275.O.	3	podo	1.259.O.	22	myo	FALSE	FALSE	phageSet248
MG592643.1	MG592625.1	1	1	0	109859	1.275.O.	3	podo	1.261.O.	42	podo	FALSE	TRUE	phageSet248
MG592643.1	MG592626.1	1	1	0	85502	1.275.O.	3	podo	1.262.O.	2	podo	FALSE	TRUE	phageSet248
MG592643.1	MG592627.1	1	1	0	87507	1.275.O.	3	podo	1.263.A.	30	myo	FALSE	FALSE	phageSet248
MG592643.1	MG592629.1	1	1	0	85606	1.275.O.	3	podo	1.264.O.	46	podo	FALSE	TRUE	phageSet248
MG592643.1	MG592630.1	1	1	0	81479	1.275.O.	3	podo	1.265.O.	47	sipho	FALSE	FALSE	phageSet248
MG592643.1	MG592631.1	1	1	0	72655	1.275.O.	3	podo	1.266.O.	45	sipho	FALSE	FALSE	phageSet248
MG592643.1	MG592632.1	1	1	0	97280	1.275.O.	3	podo	1.267.O.	48	sipho	FALSE	FALSE	phageSet248
MG592643.1	MG592633.1	1	1	0	97163	1.275.O.	3	podo	1.268.A.	48	sipho	FALSE	FALSE	phageSet248
MG592643.1	MG592635.1	1	1	0	97605	1.275.O.	3	podo	1.269.O.	48	sipho	FALSE	FALSE	phageSet248
MG592643.1	MG592636.1	1	1	0	97160	1.275.O.	3	podo	1.270.A.	48	sipho	FALSE	FALSE	phageSet248
MG592643.1	MG592638.1	1	1	0	97163	1.275.O.	3	podo	1.271.A.	48	sipho	FALSE	FALSE	phageSet248
MG592643.1	MG592640.1	1	1	0	97163	1.275.O.	3	podo	1.272.O.	48	sipho	FALSE	FALSE	phageSet248
MG592643.1	MG592641.1	1	1	0	86012	1.275.O.	3	podo	1.273.O.	30	myo	FALSE	FALSE	phageSet248
MG592643.1	MG592642.1	1	1	0	97275	1.275.O.	3	podo	1.274.O.	48	sipho	FALSE	FALSE	phageSet248
MG592643.1	MG592644.1	1	1	0	82201	1.275.O.	3	podo	1.276.O.	47	sipho	FALSE	FALSE	phageSet248
MG592643.1	MG592645.1	1	1	0	97163	1.275.O.	3	podo	1.277.A.	48	sipho	FALSE	FALSE	phageSet248
MG592643.1	MG592647.1	1	1	0	87149	1.275.O.	3	podo	1.278.O.	30	myo	FALSE	FALSE	phageSet248
MG592643.1	MG592648.1	1	1	0	97163	1.275.O.	3	podo	1.280.O.	48	sipho	FALSE	FALSE	phageSet248
MG592643.1	MG592649.1	1	1	0	97163	1.275.O.	3	podo	1.281.O.	48	sipho	FALSE	FALSE	phageSet248
MG592643.1	MG592650.1	1	1	0	97184	1.275.O.	3	podo	1.282.A.	48	sipho	FALSE	FALSE	phageSet248
MG592643.1	MG592651.1	1	1	0	97396	1.275.O.	3	podo	1.283.A.	48	sipho	FALSE	FALSE	phageSet248
MG592643.1	MG592654.1	1	1	0	83515	1.275.O.	3	podo	1.284.A.	29	sipho	FALSE	FALSE	phageSet248
MG592643.1	MG592643.1	0	0	37891	37891	1.275.O.	3	podo	1.275.O.	3	podo	TRUE	TRUE	phageSet248
MG592643.1	MG592655.1	1	1	0	97304	1.275.O.	3	podo	1.285.O.	48	sipho	FALSE	FALSE	phageSet248
MG592643.1	MG592656.1	1	1	0	86998	1.275.O.	3	podo	1.286.O.	30	myo	FALSE	FALSE	phageSet248
MG592643.1	MG592657.1	1	1	0	83426	1.275.O.	3	podo	1.287.O.	29	sipho	FALSE	FALSE	phageSet248
MG592643.1	MG592658.1	1	1	0	82396	1.275.O.	3	podo	1.289.A.	29	sipho	FALSE	FALSE	phageSet248
MG592643.1	MG592659.1	1	1	0	81527	1.275.O.	3	podo	1.291.O.	29	sipho	FALSE	FALSE	phageSet248
MG592643.1	MG592660.1	1	1	0	86138	1.275.O.	3	podo	1.293.O.	35	podo	FALSE	TRUE	phageSet248
MG592643.1	MG592661.1	1	1	0	82756	1.275.O.	3	podo	2.044.O.	8	sipho	FALSE	FALSE	phageSet248
MG592643.1	MG592663.1	1	1	0	48353	1.275.O.	3	podo	2.092.O.	17	auto	FALSE	FALSE	phageSet248
MG592643.1	MG592665.1	1	1	0	82516	1.275.O.	3	podo	2.095.B.	47	sipho	FALSE	FALSE	phageSet248
MG592643.1	MG592666.1	1	1	0	82495	1.275.O.	3	podo	2.096.O.	10	sipho	FALSE	FALSE	phageSet248
MG592643.1	MG592667.1	1	1	0	93662	1.275.O.	3	podo	2.117.O.	34	sipho	FALSE	FALSE	phageSet248
MG592643.1	MG592668.1	1	1	0	113664	1.275.O.	3	podo	2.130.O.	20	podo	FALSE	TRUE	phageSet248
MG592643.1	MG592671.1	1	1	0	386403	1.275.O.	3	podo	2.275.O.	4	myo	FALSE	FALSE	phageSet248
MG592643.1	MG592672.1	1	1	0	139485	1.275.O.	3	podo	3.058.O.	5	sipho	FALSE	FALSE	phageSet248
MG592671.1	MG592390.1	1	1	0	390376	2.275.O.	4	myo	1.003.O.	11	podo	FALSE	FALSE	phageSet248
MG592671.1	MG592391.1	1	1	0	390987	2.275.O.	4	myo	1.004.O.	8	sipho	FALSE	FALSE	phageSet248
MG592671.1	MG592392.1	1	1	0	398789	2.275.O.	4	myo	1.005.O.	43	myo	FALSE	TRUE	phageSet248
MG592671.1	MG592393.1	1	1	0	397732	2.275.O.	4	myo	1.007.O.	30	myo	FALSE	TRUE	phageSet248
MG592671.1	MG592394.1	1	1	0	358973	2.275.O.	4	myo	1.008.O.	17	auto	FALSE	FALSE	phageSet248
MG592671.1	MG592395.1	1	1	0	392886	2.275.O.	4	myo	1.009.O.	6	myo	FALSE	TRUE	phageSet248
MG592671.1	MG592396.1	1	1	0	358973	2.275.O.	4	myo	1.011.O.	17	auto	FALSE	FALSE	phageSet248
MG592671.1	MG592397.1	1	1	0	400000	2.275.O.	4	myo	1.012.O.	48	sipho	FALSE	FALSE	phageSet248
MG592671.1	MG592398.1	1	1	0	392932	2.275.O.	4	myo	1.013.O.	39	sipho	FALSE	FALSE	phageSet248
MG592671.1	MG592399.1	1	1	0	391074	2.275.O.	4	myo	1.015.O.	36	podo	FALSE	FALSE	phageSet248
MG592671.1	MG592400.1	1	1	0	396500	2.275.O.	4	myo	1.016.O.	14	myo	FALSE	TRUE	phageSet248
MG592671.1	MG592401.1	1	1	0	399765	2.275.O.	4	myo	1.017.O.	43	myo	FALSE	TRUE	phageSet248
MG592671.1	MG592402.1	1	1	0	359052	2.275.O.	4	myo	1.020.O.	17	auto	FALSE	FALSE	phageSet248
MG592671.1	MG592403.1	1	1	0	392231	2.275.O.	4	myo	1.021.A.	26	podo	FALSE	FALSE	phageSet248
MG592671.1	MG592406.1	1	1	0	400000	2.275.O.	4	myo	1.022.O.	48	sipho	FALSE	FALSE	phageSet248
MG592671.1	MG592407.1	1	1	0	400000	2.275.O.	4	myo	1.023.O.	48	sipho	FALSE	FALSE	phageSet248
MG592671.1	MG592408.1	1	1	0	400000	2.275.O.	4	myo	1.024.O.	48	sipho	FALSE	FALSE	phageSet248
MG592671.1	MG592409.1	1	1	0	400000	2.275.O.	4	myo	1.025.O.	20	podo	FALSE	FALSE	phageSet248
MG592671.1	MG592410.1	1	1	0	400000	2.275.O.	4	myo	1.026.O.	20	podo	FALSE	FALSE	phageSet248
MG592671.1	MG592411.1	1	1	0	400000	2.275.O.	4	myo	1.027.O.	48	sipho	FALSE	FALSE	phageSet248
MG592671.1	MG592412.1	1	1	0	380105	2.275.O.	4	myo	1.028.O.	41	myo	FALSE	TRUE	phageSet248
MG592671.1	MG592413.1	1	1	0	395001	2.275.O.	4	myo	1.029.O.	14	myo	FALSE	TRUE	phageSet248
MG592671.1	MG592414.1	1	1	0	394315	2.275.O.	4	myo	1.030.O.	43	myo	FALSE	TRUE	phageSet248
MG592671.1	MG592415.1	1	1	0	400000	2.275.O.	4	myo	1.031.O.	7	myo	FALSE	TRUE	phageSet248
MG592671.1	MG592416.1	1	1	0	400000	2.275.O.	4	myo	1.032.O.	48	sipho	FALSE	FALSE	phageSet248
MG592671.1	MG592417.1	1	1	0	400000	2.275.O.	4	myo	1.033.O.	48	sipho	FALSE	FALSE	phageSet248
MG592671.1	MG592418.1	1	1	0	392852	2.275.O.	4	myo	1.034.O.	36	podo	FALSE	FALSE	phageSet248
MG592671.1	MG592420.1	1	1	0	388660	2.275.O.	4	myo	1.036.O.	11	podo	FALSE	FALSE	phageSet248
MG592671.1	MG592421.1	1	1	0	391587	2.275.O.	4	myo	1.037.O.	8	sipho	FALSE	FALSE	phageSet248
MG592671.1	MG592422.1	1	1	0	398050	2.275.O.	4	myo	1.038.O.	14	myo	FALSE	TRUE	phageSet248
MG592671.1	MG592423.1	1	1	0	389460	2.275.O.	4	myo	1.039.O.	11	podo	FALSE	FALSE	phageSet248
MG592671.1	MG592424.1	1	1	0	358973	2.275.O.	4	myo	1.040.O.	17	auto	FALSE	FALSE	phageSet248
MG592671.1	MG592425.1	1	1	0	398218	2.275.O.	4	myo	1.042.O.	14	myo	FALSE	TRUE	phageSet248
MG592671.1	MG592426.1	1	1	0	358721	2.275.O.	4	myo	1.043.O.	17	auto	FALSE	FALSE	phageSet248
MG592671.1	MG592427.1	1	1	0	358721	2.275.O.	4	myo	1.044.O.	17	auto	FALSE	FALSE	phageSet248
MG592671.1	MG592428.1	1	1	0	400000	2.275.O.	4	myo	1.046.O.	48	sipho	FALSE	FALSE	phageSet248
MG592671.1	MG592429.1	1	1	0	394594	2.275.O.	4	myo	1.047.O.	29	sipho	FALSE	FALSE	phageSet248
MG592671.1	MG592430.1	1	1	0	358896	2.275.O.	4	myo	1.048.O.	17	auto	FALSE	FALSE	phageSet248
MG592671.1	MG592431.1	1	1	0	393396	2.275.O.	4	myo	1.049.O.	10	sipho	FALSE	FALSE	phageSet248
MG592671.1	MG592432.1	1	1	0	393698	2.275.O.	4	myo	1.050.O.	10	sipho	FALSE	FALSE	phageSet248
MG592671.1	MG592433.1	1	1	0	391368	2.275.O.	4	myo	1.052.A.	21	myo	FALSE	TRUE	phageSet248
MG592671.1	MG592434.1	1	1	0	390177	2.275.O.	4	myo	1.054.O.	14	myo	FALSE	TRUE	phageSet248
MG592671.1	MG592435.1	1	1	0	395653	2.275.O.	4	myo	1.055.O.	10	sipho	FALSE	FALSE	phageSet248
MG592671.1	MG592436.1	1	1	0	395530	2.275.O.	4	myo	1.056.O.	8	sipho	FALSE	FALSE	phageSet248
MG592671.1	MG592437.1	1	1	0	358722	2.275.O.	4	myo	1.057.O.	17	auto	FALSE	FALSE	phageSet248
MG592671.1	MG592438.1	1	1	0	389593	2.275.O.	4	myo	1.060.A.	29	sipho	FALSE	FALSE	phageSet248
MG592671.1	MG592439.1	1	1	0	390152	2.275.O.	4	myo	1.061.O.	11	podo	FALSE	FALSE	phageSet248
MG592671.1	MG592440.1	1	1	0	358998	2.275.O.	4	myo	1.062.O.	17	auto	FALSE	FALSE	phageSet248
MG592671.1	MG592441.1	1	1	0	400000	2.275.O.	4	myo	1.063.O.	23	myo	FALSE	TRUE	phageSet248
MG592671.1	MG592442.1	1	1	0	385072	2.275.O.	4	myo	1.064.O.	45	sipho	FALSE	FALSE	phageSet248
MG592671.1	MG592443.1	1	1	0	395529	2.275.O.	4	myo	1.066.O.	8	sipho	FALSE	FALSE	phageSet248
MG592671.1	MG592444.1	1	1	0	389443	2.275.O.	4	myo	1.067.O.	11	podo	FALSE	FALSE	phageSet248
MG592671.1	MG592445.1	1	1	0	395521	2.275.O.	4	myo	1.068.O.	8	sipho	FALSE	FALSE	phageSet248
MG592671.1	MG592446.1	1	1	0	358998	2.275.O.	4	myo	1.069.O.	17	auto	FALSE	FALSE	phageSet248
MG592671.1	MG592447.1	1	1	0	392569	2.275.O.	4	myo	1.070.O.	36	podo	FALSE	FALSE	phageSet248
MG592671.1	MG592448.1	1	1	0	396602	2.275.O.	4	myo	1.071.A.	14	myo	FALSE	TRUE	phageSet248
MG592671.1	MG592449.1	1	1	0	392264	2.275.O.	4	myo	1.072.O.	8	sipho	FALSE	FALSE	phageSet248
MG592671.1	MG592450.1	1	1	0	385403	2.275.O.	4	myo	1.074.O.	45	sipho	FALSE	FALSE	phageSet248
MG592671.1	MG592451.1	1	1	0	399765	2.275.O.	4	myo	1.075.O.	43	myo	FALSE	TRUE	phageSet248
MG592671.1	MG592452.1	1	1	0	396402	2.275.O.	4	myo	1.076.O.	37	sipho	FALSE	FALSE	phageSet248
MG592671.1	MG592453.1	1	1	0	392529	2.275.O.	4	myo	1.077.O.	36	podo	FALSE	FALSE	phageSet248
MG592671.1	MG592454.1	1	1	0	390860	2.275.O.	4	myo	1.079.O.	11	podo	FALSE	FALSE	phageSet248
MG592671.1	MG592455.1	1	1	0	358495	2.275.O.	4	myo	1.080.O.	17	auto	FALSE	FALSE	phageSet248
MG592671.1	MG592456.1	1	1	0	400000	2.275.O.	4	myo	1.081.O.	9	myo	FALSE	TRUE	phageSet248
MG592671.1	MG592457.1	1	1	0	384270	2.275.O.	4	myo	1.082.O.	45	sipho	FALSE	FALSE	phageSet248
MG592671.1	MG592458.1	1	1	0	393499	2.275.O.	4	myo	1.083.O.	10	sipho	FALSE	FALSE	phageSet248
MG592671.1	MG592459.1	1	1	0	400000	2.275.O.	4	myo	1.084.O.	12	myo	FALSE	TRUE	phageSet248
MG592671.1	MG592460.1	1	1	0	386308	2.275.O.	4	myo	1.085.O.	45	sipho	FALSE	FALSE	phageSet248
MG592671.1	MG592461.1	1	1	0	399323	2.275.O.	4	myo	1.086.O.	43	myo	FALSE	TRUE	phageSet248
MG592671.1	MG592462.1	1	1	0	394159	2.275.O.	4	myo	1.087.A.	43	myo	FALSE	TRUE	phageSet248
MG592671.1	MG592463.1	1	1	0	400000	2.275.O.	4	myo	1.088.O.	48	sipho	FALSE	FALSE	phageSet248
MG592671.1	MG592464.1	1	1	0	400000	2.275.O.	4	myo	1.089.O.	48	sipho	FALSE	FALSE	phageSet248
MG592671.1	MG592465.1	1	1	0	390345	2.275.O.	4	myo	1.090.B.	11	podo	FALSE	FALSE	phageSet248
MG592671.1	MG592466.1	1	1	0	391622	2.275.O.	4	myo	1.091.O.	11	podo	FALSE	FALSE	phageSet248
MG592671.1	MG592599.1	0.460065	1.05918E-10	2	395503	2.275.O.	4	myo	1.235.O.	46	podo	FALSE	FALSE	phageSet248
MG592671.1	MG592467.1	1	1	0	399765	2.275.O.	4	myo	1.093.O.	43	myo	FALSE	TRUE	phageSet248
MG592671.1	MG592468.1	1	1	0	399765	2.275.O.	4	myo	1.094.O.	43	myo	FALSE	TRUE	phageSet248
MG592671.1	MG592469.1	1	1	0	358885	2.275.O.	4	myo	1.095.O.	17	auto	FALSE	FALSE	phageSet248
MG592671.1	MG592470.1	1	1	0	400000	2.275.O.	4	myo	1.097.O.	20	podo	FALSE	FALSE	phageSet248
MG592671.1	MG592471.1	1	1	0	400000	2.275.O.	4	myo	1.098.O.	48	sipho	FALSE	FALSE	phageSet248
MG592671.1	MG592472.1	1	1	0	399756	2.275.O.	4	myo	1.100.O.	43	myo	FALSE	TRUE	phageSet248
MG592671.1	MG592473.1	1	1	0	400000	2.275.O.	4	myo	1.101.O.	12	myo	FALSE	TRUE	phageSet248
MG592671.1	MG592474.1	1	1	0	358896	2.275.O.	4	myo	1.102.O.	17	auto	FALSE	FALSE	phageSet248
MG592671.1	MG592619.1	0.460064	1.05878E-10	2	395494	2.275.O.	4	myo	1.253.O.	46	podo	FALSE	FALSE	phageSet248
MG592671.1	MG592475.1	1	1	0	400000	2.275.O.	4	myo	1.103.O.	48	sipho	FALSE	FALSE	phageSet248
MG592671.1	MG592476.1	1	1	0	400000	2.275.O.	4	myo	1.104.O.	48	sipho	FALSE	FALSE	phageSet248
MG592671.1	MG592477.1	1	1	0	397534	2.275.O.	4	myo	1.105.O.	30	myo	FALSE	TRUE	phageSet248
MG592671.1	MG592478.1	1	1	0	395558	2.275.O.	4	myo	1.106.O.	30	myo	FALSE	TRUE	phageSet248
MG592671.1	MG592480.1	1	1	0	358896	2.275.O.	4	myo	1.107.B.	17	auto	FALSE	FALSE	phageSet248
MG592671.1	MG592482.1	1	1	0	385072	2.275.O.	4	myo	1.108.O.	45	sipho	FALSE	FALSE	phageSet248
MG592671.1	MG592483.1	1	1	0	386044	2.275.O.	4	myo	1.110.O.	45	sipho	FALSE	FALSE	phageSet248
MG592671.1	MG592484.1	1	1	0	388697	2.275.O.	4	myo	1.111.A.	13	myo	FALSE	TRUE	phageSet248
MG592671.1	MG592486.1	1	1	0	396637	2.275.O.	4	myo	1.112.O.	14	myo	FALSE	TRUE	phageSet248
MG592671.1	MG592487.1	1	1	0	392638	2.275.O.	4	myo	1.113.A.	29	sipho	FALSE	FALSE	phageSet248
MG592671.1	MG592488.1	1	1	0	385904	2.275.O.	4	myo	1.115.A.	45	sipho	FALSE	FALSE	phageSet248
MG592671.1	MG592490.1	1	1	0	384802	2.275.O.	4	myo	1.116.O.	45	sipho	FALSE	FALSE	phageSet248
MG592671.1	MG592492.1	1	1	0	400000	2.275.O.	4	myo	1.118.A.	48	sipho	FALSE	FALSE	phageSet248
MG592671.1	MG592494.1	1	1	0	393015	2.275.O.	4	myo	1.119.O.	47	sipho	FALSE	FALSE	phageSet248
MG592671.1	MG592495.1	1	1	0	400000	2.275.O.	4	myo	1.121.O.	15	myo	FALSE	TRUE	phageSet248
MG592671.1	MG592496.1	1	1	0	393011	2.275.O.	4	myo	1.122.A.	39	sipho	FALSE	FALSE	phageSet248
MG592671.1	MG592498.1	1	1	0	394557	2.275.O.	4	myo	1.123.O.	16	myo	FALSE	TRUE	phageSet248
MG592671.1	MG592499.1	1	1	0	396092	2.275.O.	4	myo	1.124.O.	43	myo	FALSE	TRUE	phageSet248
MG592671.1	MG592500.1	1	1	0	358997	2.275.O.	4	myo	1.125.O.	17	auto	FALSE	FALSE	phageSet248
MG592671.1	MG592501.1	1	1	0	393403	2.275.O.	4	myo	1.127.O.	47	sipho	FALSE	FALSE	phageSet248
MG592671.1	MG592502.1	1	1	0	386421	2.275.O.	4	myo	1.131.O.	45	sipho	FALSE	FALSE	phageSet248
MG592671.1	MG592503.1	1	1	0	385414	2.275.O.	4	myo	1.132.O.	45	sipho	FALSE	FALSE	phageSet248
MG592671.1	MG592504.1	1	1	0	385575	2.275.O.	4	myo	1.133.O.	45	sipho	FALSE	FALSE	phageSet248
MG592671.1	MG592505.1	1	1	0	384867	2.275.O.	4	myo	1.134.O.	45	sipho	FALSE	FALSE	phageSet248
MG592671.1	MG592506.1	1	1	0	390393	2.275.O.	4	myo	1.135.O.	47	sipho	FALSE	FALSE	phageSet248
MG592671.1	MG592507.1	1	1	0	380105	2.275.O.	4	myo	1.136.O.	41	myo	FALSE	TRUE	phageSet248
MG592671.1	MG592508.1	1	1	0	386446	2.275.O.	4	myo	1.137.O.	47	sipho	FALSE	FALSE	phageSet248
MG592671.1	MG592509.1	1	1	0	380998	2.275.O.	4	myo	1.138.O.	24	podo	FALSE	FALSE	phageSet248
MG592671.1	MG592511.1	1	1	0	392450	2.275.O.	4	myo	1.139.B.	36	podo	FALSE	FALSE	phageSet248
MG592671.1	MG592512.1	1	1	0	358496	2.275.O.	4	myo	1.141.A.	17	auto	FALSE	FALSE	phageSet248
MG592671.1	MG592513.1	1	1	0	380105	2.275.O.	4	myo	1.142.O.	41	myo	FALSE	TRUE	phageSet248
MG592671.1	MG592514.1	1	1	0	393015	2.275.O.	4	myo	1.143.O.	47	sipho	FALSE	FALSE	phageSet248
MG592671.1	MG592515.1	1	1	0	392906	2.275.O.	4	myo	1.144.O.	18	sipho	FALSE	FALSE	phageSet248
MG592671.1	MG592516.1	1	1	0	385848	2.275.O.	4	myo	1.147.O.	45	sipho	FALSE	FALSE	phageSet248
MG592671.1	MG592517.1	1	1	0	385271	2.275.O.	4	myo	1.148.O.	45	sipho	FALSE	FALSE	phageSet248
MG592671.1	MG592518.1	1	1	0	396969	2.275.O.	4	myo	1.149.O.	30	myo	FALSE	TRUE	phageSet248
MG592671.1	MG592519.1	1	1	0	400000	2.275.O.	4	myo	1.150.O.	20	podo	FALSE	FALSE	phageSet248
MG592671.1	MG592520.1	1	1	0	392795	2.275.O.	4	myo	1.151.O.	19	sipho	FALSE	FALSE	phageSet248
MG592671.1	MG592521.1	1	1	0	400000	2.275.O.	4	myo	1.152.O.	20	podo	FALSE	FALSE	phageSet248
MG592671.1	MG592522.1	1	1	0	385507	2.275.O.	4	myo	1.154.O.	21	myo	FALSE	TRUE	phageSet248
MG592671.1	MG592523.1	1	1	0	377494	2.275.O.	4	myo	1.155.O.	22	myo	FALSE	TRUE	phageSet248
MG592671.1	MG592524.1	1	1	0	380105	2.275.O.	4	myo	1.156.O.	41	myo	FALSE	TRUE	phageSet248
MG592671.1	MG592525.1	1	1	0	384342	2.275.O.	4	myo	1.157.O.	45	sipho	FALSE	FALSE	phageSet248
MG592671.1	MG592526.1	1	1	0	394995	2.275.O.	4	myo	1.158.O.	43	myo	FALSE	TRUE	phageSet248
MG592671.1	MG592527.1	1	1	0	380105	2.275.O.	4	myo	1.159.O.	41	myo	FALSE	TRUE	phageSet248
MG592671.1	MG592528.1	1	1	0	400000	2.275.O.	4	myo	1.160.O.	48	sipho	FALSE	FALSE	phageSet248
MG592671.1	MG592529.1	1	1	0	400000	2.275.O.	4	myo	1.161.O.	28	myo	FALSE	TRUE	phageSet248
MG592671.1	MG592530.1	1	1	0	385848	2.275.O.	4	myo	1.162.O.	45	sipho	FALSE	FALSE	phageSet248
MG592671.1	MG592531.1	1	1	0	396723	2.275.O.	4	myo	1.164.O.	43	myo	FALSE	TRUE	phageSet248
MG592671.1	MG592532.1	1	1	0	385534	2.275.O.	4	myo	1.165.O.	45	sipho	FALSE	FALSE	phageSet248
MG592671.1	MG592533.1	1	1	0	370284	2.275.O.	4	myo	1.166.O.	27	myo	FALSE	TRUE	phageSet248
MG592671.1	MG592534.1	1	1	0	384298	2.275.O.	4	myo	1.167.O.	45	sipho	FALSE	FALSE	phageSet248
MG592671.1	MG592535.1	1	1	0	386039	2.275.O.	4	myo	1.168.O.	45	sipho	FALSE	FALSE	phageSet248
MG592671.1	MG592536.1	1	1	0	400000	2.275.O.	4	myo	1.169.O.	42	podo	FALSE	FALSE	phageSet248
MG592671.1	MG592537.1	1	1	0	400000	2.275.O.	4	myo	1.170.O.	23	myo	FALSE	TRUE	phageSet248
MG592671.1	MG592538.1	1	1	0	400000	2.275.O.	4	myo	1.171.O.	48	sipho	FALSE	FALSE	phageSet248
MG592671.1	MG592539.1	1	1	0	384802	2.275.O.	4	myo	1.172.O.	45	sipho	FALSE	FALSE	phageSet248
MG592671.1	MG592540.1	1	1	0	396549	2.275.O.	4	myo	1.173.O.	30	myo	FALSE	TRUE	phageSet248
MG592671.1	MG592541.1	1	1	0	395551	2.275.O.	4	myo	1.174.O.	43	myo	FALSE	TRUE	phageSet248
MG592671.1	MG592542.1	1	1	0	397554	2.275.O.	4	myo	1.175.O.	43	myo	FALSE	TRUE	phageSet248
MG592671.1	MG592543.1	1	1	0	384951	2.275.O.	4	myo	1.176.O.	45	sipho	FALSE	FALSE	phageSet248
MG592671.1	MG592544.1	1	1	0	393920	2.275.O.	4	myo	1.177.O.	47	sipho	FALSE	FALSE	phageSet248
MG592671.1	MG592545.1	1	1	0	388422	2.275.O.	4	myo	1.178.O.	47	sipho	FALSE	FALSE	phageSet248
MG592671.1	MG592546.1	1	1	0	379986	2.275.O.	4	myo	1.179.O.	24	podo	FALSE	FALSE	phageSet248
MG592671.1	MG592547.1	1	1	0	398716	2.275.O.	4	myo	1.181.O.	43	myo	FALSE	TRUE	phageSet248
MG592671.1	MG592548.1	1	1	0	385398	2.275.O.	4	myo	1.182.O.	25	podo	FALSE	FALSE	phageSet248
MG592671.1	MG592549.1	1	1	0	385898	2.275.O.	4	myo	1.183.O.	38	podo	FALSE	FALSE	phageSet248
MG592671.1	MG592550.1	1	1	0	381609	2.275.O.	4	myo	1.184.A.	38	podo	FALSE	FALSE	phageSet248
MG592671.1	MG592551.1	1	1	0	391614	2.275.O.	4	myo	1.185.O.	26	podo	FALSE	FALSE	phageSet248
MG592671.1	MG592552.1	1	1	0	397131	2.275.O.	4	myo	1.186.O.	30	myo	FALSE	TRUE	phageSet248
MG592671.1	MG592553.1	1	1	0	400000	2.275.O.	4	myo	1.187.O.	28	myo	FALSE	TRUE	phageSet248
MG592671.1	MG592554.1	1	1	0	400000	2.275.O.	4	myo	1.188.A.	42	podo	FALSE	FALSE	phageSet248
MG592671.1	MG592559.1	1	1	0	385343	2.275.O.	4	myo	1.189.O.	45	sipho	FALSE	FALSE	phageSet248
MG592671.1	MG592560.1	1	1	0	370269	2.275.O.	4	myo	1.190.O.	27	myo	FALSE	TRUE	phageSet248
MG592671.1	MG592561.1	1	1	0	396842	2.275.O.	4	myo	1.191.O.	43	myo	FALSE	TRUE	phageSet248
MG592671.1	MG592562.1	1	1	0	400000	2.275.O.	4	myo	1.193.O.	28	myo	FALSE	TRUE	phageSet248
MG592671.1	MG592563.1	1	1	0	400000	2.275.O.	4	myo	1.194.O.	48	sipho	FALSE	FALSE	phageSet248
MG592671.1	MG592564.1	1	1	0	400000	2.275.O.	4	myo	1.195.O.	48	sipho	FALSE	FALSE	phageSet248
MG592671.1	MG592565.1	1	1	0	400000	2.275.O.	4	myo	1.196.O.	48	sipho	FALSE	FALSE	phageSet248
MG592671.1	MG592566.1	1	1	0	393075	2.275.O.	4	myo	1.197.A.	29	sipho	FALSE	FALSE	phageSet248
MG592671.1	MG592567.1	1	1	0	392960	2.275.O.	4	myo	1.198.A.	47	sipho	FALSE	FALSE	phageSet248
MG592671.1	MG592569.1	1	1	0	396800	2.275.O.	4	myo	1.199.A.	30	myo	FALSE	TRUE	phageSet248
MG592671.1	MG592571.1	1	1	0	400000	2.275.O.	4	myo	1.200.O.	48	sipho	FALSE	FALSE	phageSet248
MG592671.1	MG592572.1	1	1	0	398994	2.275.O.	4	myo	1.201.B.	43	myo	FALSE	TRUE	phageSet248
MG592671.1	MG592573.1	1	1	0	380502	2.275.O.	4	myo	1.202.O.	31	myo	FALSE	TRUE	phageSet248
MG592671.1	MG592574.1	1	1	0	392656	2.275.O.	4	myo	1.204.O.	32	podo	FALSE	FALSE	phageSet248
MG592671.1	MG592575.1	1	1	0	400000	2.275.O.	4	myo	1.205.O.	33	podo	FALSE	FALSE	phageSet248
MG592671.1	MG592576.1	1	1	0	386037	2.275.O.	4	myo	1.206.O.	45	sipho	FALSE	FALSE	phageSet248
MG592671.1	MG592577.1	1	1	0	400000	2.275.O.	4	myo	1.207.B.	34	sipho	FALSE	FALSE	phageSet248
MG592671.1	MG592578.1	1	1	0	397399	2.275.O.	4	myo	1.208.B.	35	podo	FALSE	FALSE	phageSet248
MG592671.1	MG592579.1	1	1	0	392100	2.275.O.	4	myo	1.209.O.	36	podo	FALSE	FALSE	phageSet248
MG592671.1	MG592580.1	1	1	0	396712	2.275.O.	4	myo	1.210.O.	37	sipho	FALSE	FALSE	phageSet248
MG592671.1	MG592581.1	1	1	0	385657	2.275.O.	4	myo	1.211.A.	38	podo	FALSE	FALSE	phageSet248
MG592671.1	MG592583.1	1	1	0	390931	2.275.O.	4	myo	1.213.O.	47	sipho	FALSE	FALSE	phageSet248
MG592671.1	MG592584.1	1	1	0	392674	2.275.O.	4	myo	1.214.O.	39	sipho	FALSE	FALSE	phageSet248
MG592671.1	MG592585.1	1	1	0	400000	2.275.O.	4	myo	1.215.A.	40	sipho	FALSE	FALSE	phageSet248
MG592671.1	MG592587.1	1	1	0	389847	2.275.O.	4	myo	1.216.O.	47	sipho	FALSE	FALSE	phageSet248
MG592671.1	MG592588.1	1	1	0	380105	2.275.O.	4	myo	1.217.O.	41	myo	FALSE	TRUE	phageSet248
MG592671.1	MG592589.1	1	1	0	380105	2.275.O.	4	myo	1.219.O.	41	myo	FALSE	TRUE	phageSet248
MG592671.1	MG592590.1	1	1	0	398023	2.275.O.	4	myo	1.223.O.	43	myo	FALSE	TRUE	phageSet248
MG592671.1	MG592591.1	1	1	0	400000	2.275.O.	4	myo	1.224.A.	42	podo	FALSE	FALSE	phageSet248
MG592671.1	MG592592.1	1	1	0	400000	2.275.O.	4	myo	1.225.O.	43	myo	FALSE	TRUE	phageSet248
MG592671.1	MG592593.1	1	1	0	384143	2.275.O.	4	myo	1.226.O.	45	sipho	FALSE	FALSE	phageSet248
MG592671.1	MG592594.1	1	1	0	385097	2.275.O.	4	myo	1.228.O.	45	sipho	FALSE	FALSE	phageSet248
MG592671.1	MG592595.1	1	1	0	393015	2.275.O.	4	myo	1.231.O.	47	sipho	FALSE	FALSE	phageSet248
MG592671.1	MG592596.1	1	1	0	400000	2.275.O.	4	myo	1.232.O.	44	podo	FALSE	FALSE	phageSet248
MG592671.1	MG592597.1	1	1	0	385311	2.275.O.	4	myo	1.233.A.	45	sipho	FALSE	FALSE	phageSet248
MG592671.1	MG592600.1	1	1	0	391134	2.275.O.	4	myo	1.236.O.	47	sipho	FALSE	FALSE	phageSet248
MG592671.1	MG592601.1	1	1	0	400000	2.275.O.	4	myo	1.237.A.	48	sipho	FALSE	FALSE	phageSet248
MG592671.1	MG592603.1	1	1	0	400000	2.275.O.	4	myo	1.238.A.	49	podo	FALSE	FALSE	phageSet248
MG592671.1	MG592605.1	1	1	0	387095	2.275.O.	4	myo	1.239.O.	45	sipho	FALSE	FALSE	phageSet248
MG592671.1	MG592606.1	1	1	0	385191	2.275.O.	4	myo	1.240.O.	45	sipho	FALSE	FALSE	phageSet248
MG592671.1	MG592607.1	1	1	0	385398	2.275.O.	4	myo	1.242.O.	45	sipho	FALSE	FALSE	phageSet248
MG592671.1	MG592608.1	1	1	0	396902	2.275.O.	4	myo	1.243.O.	30	myo	FALSE	TRUE	phageSet248
MG592671.1	MG592609.1	1	1	0	400000	2.275.O.	4	myo	1.244.A.	1	myo	FALSE	TRUE	phageSet248
MG592671.1	MG592610.1	1	1	0	400000	2.275.O.	4	myo	1.245.O.	49	podo	FALSE	FALSE	phageSet248
MG592671.1	MG592611.1	1	1	0	395607	2.275.O.	4	myo	1.246.O.	43	myo	FALSE	TRUE	phageSet248
MG592671.1	MG592612.1	1	1	0	392384	2.275.O.	4	myo	1.247.A.	39	sipho	FALSE	FALSE	phageSet248
MG592671.1	MG592614.1	1	1	0	396789	2.275.O.	4	myo	1.248.O.	30	myo	FALSE	TRUE	phageSet248
MG592671.1	MG592615.1	1	1	0	359060	2.275.O.	4	myo	1.249.A.	17	auto	FALSE	FALSE	phageSet248
MG592671.1	MG592617.1	1	1	0	400000	2.275.O.	4	myo	1.250.O.	48	sipho	FALSE	FALSE	phageSet248
MG592671.1	MG592618.1	1	1	0	400000	2.275.O.	4	myo	1.251.O.	48	sipho	FALSE	FALSE	phageSet248
MG592671.1	MG592620.1	1	1	0	381187	2.275.O.	4	myo	1.254.O.	24	podo	FALSE	FALSE	phageSet248
MG592671.1	MG592621.1	1	1	0	400000	2.275.O.	4	myo	1.255.O.	1	myo	FALSE	TRUE	phageSet248
MG592671.1	MG592622.1	1	1	0	396695	2.275.O.	4	myo	1.256.O.	30	myo	FALSE	TRUE	phageSet248
MG592671.1	MG592623.1	1	1	0	380859	2.275.O.	4	myo	1.257.O.	24	podo	FALSE	FALSE	phageSet248
MG592671.1	MG592624.1	1	1	0	376585	2.275.O.	4	myo	1.259.O.	22	myo	FALSE	TRUE	phageSet248
MG592671.1	MG592625.1	1	1	0	400000	2.275.O.	4	myo	1.261.O.	42	podo	FALSE	FALSE	phageSet248
MG592671.1	MG592626.1	1	1	0	396123	2.275.O.	4	myo	1.262.O.	2	podo	FALSE	FALSE	phageSet248
MG592671.1	MG592627.1	1	1	0	398128	2.275.O.	4	myo	1.263.A.	30	myo	FALSE	TRUE	phageSet248
MG592671.1	MG592629.1	1	1	0	396227	2.275.O.	4	myo	1.264.O.	46	podo	FALSE	FALSE	phageSet248
MG592671.1	MG592630.1	1	1	0	392100	2.275.O.	4	myo	1.265.O.	47	sipho	FALSE	FALSE	phageSet248
MG592671.1	MG592631.1	1	1	0	383276	2.275.O.	4	myo	1.266.O.	45	sipho	FALSE	FALSE	phageSet248
MG592671.1	MG592632.1	1	1	0	400000	2.275.O.	4	myo	1.267.O.	48	sipho	FALSE	FALSE	phageSet248
MG592671.1	MG592633.1	1	1	0	400000	2.275.O.	4	myo	1.268.A.	48	sipho	FALSE	FALSE	phageSet248
MG592671.1	MG592635.1	1	1	0	400000	2.275.O.	4	myo	1.269.O.	48	sipho	FALSE	FALSE	phageSet248
MG592671.1	MG592636.1	1	1	0	400000	2.275.O.	4	myo	1.270.A.	48	sipho	FALSE	FALSE	phageSet248
MG592671.1	MG592638.1	1	1	0	400000	2.275.O.	4	myo	1.271.A.	48	sipho	FALSE	FALSE	phageSet248
MG592671.1	MG592640.1	1	1	0	400000	2.275.O.	4	myo	1.272.O.	48	sipho	FALSE	FALSE	phageSet248
MG592671.1	MG592641.1	1	1	0	396633	2.275.O.	4	myo	1.273.O.	30	myo	FALSE	TRUE	phageSet248
MG592671.1	MG592642.1	1	1	0	400000	2.275.O.	4	myo	1.274.O.	48	sipho	FALSE	FALSE	phageSet248
MG592671.1	MG592643.1	1	1	0	386403	2.275.O.	4	myo	1.275.O.	3	podo	FALSE	FALSE	phageSet248
MG592671.1	MG592644.1	1	1	0	392822	2.275.O.	4	myo	1.276.O.	47	sipho	FALSE	FALSE	phageSet248
MG592671.1	MG592645.1	1	1	0	400000	2.275.O.	4	myo	1.277.A.	48	sipho	FALSE	FALSE	phageSet248
MG592671.1	MG592647.1	1	1	0	397770	2.275.O.	4	myo	1.278.O.	30	myo	FALSE	TRUE	phageSet248
MG592671.1	MG592648.1	1	1	0	400000	2.275.O.	4	myo	1.280.O.	48	sipho	FALSE	FALSE	phageSet248
MG592671.1	MG592649.1	1	1	0	400000	2.275.O.	4	myo	1.281.O.	48	sipho	FALSE	FALSE	phageSet248
MG592671.1	MG592650.1	1	1	0	400000	2.275.O.	4	myo	1.282.A.	48	sipho	FALSE	FALSE	phageSet248
MG592671.1	MG592651.1	1	1	0	400000	2.275.O.	4	myo	1.283.A.	48	sipho	FALSE	FALSE	phageSet248
MG592671.1	MG592654.1	1	1	0	394136	2.275.O.	4	myo	1.284.A.	29	sipho	FALSE	FALSE	phageSet248
MG592671.1	MG592655.1	1	1	0	400000	2.275.O.	4	myo	1.285.O.	48	sipho	FALSE	FALSE	phageSet248
MG592671.1	MG592656.1	1	1	0	397619	2.275.O.	4	myo	1.286.O.	30	myo	FALSE	TRUE	phageSet248
MG592671.1	MG592657.1	1	1	0	394047	2.275.O.	4	myo	1.287.O.	29	sipho	FALSE	FALSE	phageSet248
MG592671.1	MG592658.1	1	1	0	393017	2.275.O.	4	myo	1.289.A.	29	sipho	FALSE	FALSE	phageSet248
MG592671.1	MG592659.1	1	1	0	392148	2.275.O.	4	myo	1.291.O.	29	sipho	FALSE	FALSE	phageSet248
MG592671.1	MG592660.1	1	1	0	396759	2.275.O.	4	myo	1.293.O.	35	podo	FALSE	FALSE	phageSet248
MG592671.1	MG592661.1	1	1	0	393377	2.275.O.	4	myo	2.044.O.	8	sipho	FALSE	FALSE	phageSet248
MG592671.1	MG592663.1	1	1	0	358974	2.275.O.	4	myo	2.092.O.	17	auto	FALSE	FALSE	phageSet248
MG592671.1	MG592665.1	1	1	0	393137	2.275.O.	4	myo	2.095.B.	47	sipho	FALSE	FALSE	phageSet248
MG592671.1	MG592666.1	1	1	0	393116	2.275.O.	4	myo	2.096.O.	10	sipho	FALSE	FALSE	phageSet248
MG592671.1	MG592667.1	1	1	0	400000	2.275.O.	4	myo	2.117.O.	34	sipho	FALSE	FALSE	phageSet248
MG592671.1	MG592668.1	1	1	0	400000	2.275.O.	4	myo	2.130.O.	20	podo	FALSE	FALSE	phageSet248
MG592671.1	MG592671.1	0	0	348512	348512	2.275.O.	4	myo	2.275.O.	4	myo	TRUE	TRUE	phageSet248
MG592671.1	MG592672.1	1	1	0	400000	2.275.O.	4	myo	3.058.O.	5	sipho	FALSE	FALSE	phageSet248
MG592672.1	MG592390.1	1	1	0	143458	3.058.O.	5	sipho	1.003.O.	11	podo	FALSE	FALSE	phageSet248
MG592672.1	MG592391.1	1	1	0	144069	3.058.O.	5	sipho	1.004.O.	8	sipho	FALSE	TRUE	phageSet248
MG592672.1	MG592392.1	1	1	0	151871	3.058.O.	5	sipho	1.005.O.	43	myo	FALSE	FALSE	phageSet248
MG592672.1	MG592393.1	1	1	0	150814	3.058.O.	5	sipho	1.007.O.	30	myo	FALSE	FALSE	phageSet248
MG592672.1	MG592394.1	1	1	0	112055	3.058.O.	5	sipho	1.008.O.	17	auto	FALSE	FALSE	phageSet248
MG592672.1	MG592395.1	1	1	0	145968	3.058.O.	5	sipho	1.009.O.	6	myo	FALSE	FALSE	phageSet248
MG592672.1	MG592396.1	1	1	0	112055	3.058.O.	5	sipho	1.011.O.	17	auto	FALSE	FALSE	phageSet248
MG592672.1	MG592397.1	1	1	0	161445	3.058.O.	5	sipho	1.012.O.	48	sipho	FALSE	TRUE	phageSet248
MG592672.1	MG592398.1	1	1	0	146014	3.058.O.	5	sipho	1.013.O.	39	sipho	FALSE	TRUE	phageSet248
MG592672.1	MG592399.1	1	1	0	144156	3.058.O.	5	sipho	1.015.O.	36	podo	FALSE	FALSE	phageSet248
MG592672.1	MG592400.1	1	1	0	149582	3.058.O.	5	sipho	1.016.O.	14	myo	FALSE	FALSE	phageSet248
MG592672.1	MG592401.1	1	1	0	152847	3.058.O.	5	sipho	1.017.O.	43	myo	FALSE	FALSE	phageSet248
MG592672.1	MG592402.1	1	1	0	112134	3.058.O.	5	sipho	1.020.O.	17	auto	FALSE	FALSE	phageSet248
MG592672.1	MG592403.1	1	1	0	145313	3.058.O.	5	sipho	1.021.A.	26	podo	FALSE	FALSE	phageSet248
MG592672.1	MG592406.1	1	1	0	163985	3.058.O.	5	sipho	1.022.O.	48	sipho	FALSE	TRUE	phageSet248
MG592672.1	MG592407.1	1	1	0	161431	3.058.O.	5	sipho	1.023.O.	48	sipho	FALSE	TRUE	phageSet248
MG592672.1	MG592408.1	1	1	0	160462	3.058.O.	5	sipho	1.024.O.	48	sipho	FALSE	TRUE	phageSet248
MG592672.1	MG592409.1	1	1	0	177367	3.058.O.	5	sipho	1.025.O.	20	podo	FALSE	FALSE	phageSet248
MG592672.1	MG592410.1	1	1	0	177450	3.058.O.	5	sipho	1.026.O.	20	podo	FALSE	FALSE	phageSet248
MG592672.1	MG592411.1	1	1	0	160866	3.058.O.	5	sipho	1.027.O.	48	sipho	FALSE	TRUE	phageSet248
MG592672.1	MG592412.1	1	1	0	133187	3.058.O.	5	sipho	1.028.O.	41	myo	FALSE	FALSE	phageSet248
MG592672.1	MG592413.1	1	1	0	148083	3.058.O.	5	sipho	1.029.O.	14	myo	FALSE	FALSE	phageSet248
MG592672.1	MG592414.1	1	1	0	147397	3.058.O.	5	sipho	1.030.O.	43	myo	FALSE	FALSE	phageSet248
MG592672.1	MG592415.1	1	1	0	254493	3.058.O.	5	sipho	1.031.O.	7	myo	FALSE	FALSE	phageSet248
MG592672.1	MG592456.1	0.417412	3.8902599999999998E-26	5	340401	3.058.O.	5	sipho	1.081.O.	9	myo	FALSE	FALSE	phageSet248
MG592672.1	MG592416.1	1	1	0	161969	3.058.O.	5	sipho	1.032.O.	48	sipho	FALSE	TRUE	phageSet248
MG592672.1	MG592417.1	1	1	0	162776	3.058.O.	5	sipho	1.033.O.	48	sipho	FALSE	TRUE	phageSet248
MG592672.1	MG592418.1	1	1	0	145934	3.058.O.	5	sipho	1.034.O.	36	podo	FALSE	FALSE	phageSet248
MG592672.1	MG592420.1	1	1	0	141742	3.058.O.	5	sipho	1.036.O.	11	podo	FALSE	FALSE	phageSet248
MG592672.1	MG592421.1	1	1	0	144669	3.058.O.	5	sipho	1.037.O.	8	sipho	FALSE	TRUE	phageSet248
MG592672.1	MG592422.1	1	1	0	151132	3.058.O.	5	sipho	1.038.O.	14	myo	FALSE	FALSE	phageSet248
MG592672.1	MG592423.1	1	1	0	142542	3.058.O.	5	sipho	1.039.O.	11	podo	FALSE	FALSE	phageSet248
MG592672.1	MG592424.1	1	1	0	112055	3.058.O.	5	sipho	1.040.O.	17	auto	FALSE	FALSE	phageSet248
MG592672.1	MG592425.1	1	1	0	151300	3.058.O.	5	sipho	1.042.O.	14	myo	FALSE	FALSE	phageSet248
MG592672.1	MG592426.1	1	1	0	111803	3.058.O.	5	sipho	1.043.O.	17	auto	FALSE	FALSE	phageSet248
MG592672.1	MG592427.1	1	1	0	111803	3.058.O.	5	sipho	1.044.O.	17	auto	FALSE	FALSE	phageSet248
MG592672.1	MG592428.1	1	1	0	163999	3.058.O.	5	sipho	1.046.O.	48	sipho	FALSE	TRUE	phageSet248
MG592672.1	MG592429.1	1	1	0	147676	3.058.O.	5	sipho	1.047.O.	29	sipho	FALSE	TRUE	phageSet248
MG592672.1	MG592430.1	1	1	0	111978	3.058.O.	5	sipho	1.048.O.	17	auto	FALSE	FALSE	phageSet248
MG592672.1	MG592431.1	1	1	0	146478	3.058.O.	5	sipho	1.049.O.	10	sipho	FALSE	TRUE	phageSet248
MG592672.1	MG592432.1	1	1	0	146780	3.058.O.	5	sipho	1.050.O.	10	sipho	FALSE	TRUE	phageSet248
MG592672.1	MG592433.1	1	1	0	144450	3.058.O.	5	sipho	1.052.A.	21	myo	FALSE	FALSE	phageSet248
MG592672.1	MG592434.1	1	1	0	143259	3.058.O.	5	sipho	1.054.O.	14	myo	FALSE	FALSE	phageSet248
MG592672.1	MG592435.1	1	1	0	148735	3.058.O.	5	sipho	1.055.O.	10	sipho	FALSE	TRUE	phageSet248
MG592672.1	MG592436.1	1	1	0	148612	3.058.O.	5	sipho	1.056.O.	8	sipho	FALSE	TRUE	phageSet248
MG592672.1	MG592437.1	1	1	0	111804	3.058.O.	5	sipho	1.057.O.	17	auto	FALSE	FALSE	phageSet248
MG592672.1	MG592438.1	1	1	0	142675	3.058.O.	5	sipho	1.060.A.	29	sipho	FALSE	TRUE	phageSet248
MG592672.1	MG592439.1	1	1	0	143234	3.058.O.	5	sipho	1.061.O.	11	podo	FALSE	FALSE	phageSet248
MG592672.1	MG592440.1	1	1	0	112080	3.058.O.	5	sipho	1.062.O.	17	auto	FALSE	FALSE	phageSet248
MG592672.1	MG592441.1	1	1	0	230211	3.058.O.	5	sipho	1.063.O.	23	myo	FALSE	FALSE	phageSet248
MG592672.1	MG592442.1	1	1	0	138154	3.058.O.	5	sipho	1.064.O.	45	sipho	FALSE	TRUE	phageSet248
MG592672.1	MG592443.1	1	1	0	148611	3.058.O.	5	sipho	1.066.O.	8	sipho	FALSE	TRUE	phageSet248
MG592672.1	MG592444.1	1	1	0	142525	3.058.O.	5	sipho	1.067.O.	11	podo	FALSE	FALSE	phageSet248
MG592672.1	MG592445.1	1	1	0	148603	3.058.O.	5	sipho	1.068.O.	8	sipho	FALSE	TRUE	phageSet248
MG592672.1	MG592446.1	1	1	0	112080	3.058.O.	5	sipho	1.069.O.	17	auto	FALSE	FALSE	phageSet248
MG592672.1	MG592447.1	1	1	0	145651	3.058.O.	5	sipho	1.070.O.	36	podo	FALSE	FALSE	phageSet248
MG592672.1	MG592448.1	1	1	0	149684	3.058.O.	5	sipho	1.071.A.	14	myo	FALSE	FALSE	phageSet248
MG592672.1	MG592449.1	1	1	0	145346	3.058.O.	5	sipho	1.072.O.	8	sipho	FALSE	TRUE	phageSet248
MG592672.1	MG592450.1	1	1	0	138485	3.058.O.	5	sipho	1.074.O.	45	sipho	FALSE	TRUE	phageSet248
MG592672.1	MG592451.1	1	1	0	152847	3.058.O.	5	sipho	1.075.O.	43	myo	FALSE	FALSE	phageSet248
MG592672.1	MG592452.1	1	1	0	149484	3.058.O.	5	sipho	1.076.O.	37	sipho	FALSE	TRUE	phageSet248
MG592672.1	MG592453.1	1	1	0	145611	3.058.O.	5	sipho	1.077.O.	36	podo	FALSE	FALSE	phageSet248
MG592672.1	MG592454.1	1	1	0	143942	3.058.O.	5	sipho	1.079.O.	11	podo	FALSE	FALSE	phageSet248
MG592672.1	MG592455.1	1	1	0	111577	3.058.O.	5	sipho	1.080.O.	17	auto	FALSE	FALSE	phageSet248
MG592672.1	MG592457.1	1	1	0	137352	3.058.O.	5	sipho	1.082.O.	45	sipho	FALSE	TRUE	phageSet248
MG592672.1	MG592458.1	1	1	0	146581	3.058.O.	5	sipho	1.083.O.	10	sipho	FALSE	TRUE	phageSet248
MG592672.1	MG592459.1	1	1	0	243474	3.058.O.	5	sipho	1.084.O.	12	myo	FALSE	FALSE	phageSet248
MG592672.1	MG592460.1	1	1	0	139390	3.058.O.	5	sipho	1.085.O.	45	sipho	FALSE	TRUE	phageSet248
MG592672.1	MG592461.1	1	1	0	152405	3.058.O.	5	sipho	1.086.O.	43	myo	FALSE	FALSE	phageSet248
MG592672.1	MG592462.1	1	1	0	147241	3.058.O.	5	sipho	1.087.A.	43	myo	FALSE	FALSE	phageSet248
MG592672.1	MG592463.1	1	1	0	161955	3.058.O.	5	sipho	1.088.O.	48	sipho	FALSE	TRUE	phageSet248
MG592672.1	MG592464.1	1	1	0	161421	3.058.O.	5	sipho	1.089.O.	48	sipho	FALSE	TRUE	phageSet248
MG592672.1	MG592465.1	1	1	0	143427	3.058.O.	5	sipho	1.090.B.	11	podo	FALSE	FALSE	phageSet248
MG592672.1	MG592466.1	1	1	0	144704	3.058.O.	5	sipho	1.091.O.	11	podo	FALSE	FALSE	phageSet248
MG592672.1	MG592467.1	1	1	0	152847	3.058.O.	5	sipho	1.093.O.	43	myo	FALSE	FALSE	phageSet248
MG592672.1	MG592468.1	1	1	0	152847	3.058.O.	5	sipho	1.094.O.	43	myo	FALSE	FALSE	phageSet248
MG592672.1	MG592469.1	1	1	0	111967	3.058.O.	5	sipho	1.095.O.	17	auto	FALSE	FALSE	phageSet248
MG592672.1	MG592470.1	1	1	0	178485	3.058.O.	5	sipho	1.097.O.	20	podo	FALSE	FALSE	phageSet248
MG592672.1	MG592471.1	1	1	0	161421	3.058.O.	5	sipho	1.098.O.	48	sipho	FALSE	TRUE	phageSet248
MG592672.1	MG592472.1	1	1	0	152838	3.058.O.	5	sipho	1.100.O.	43	myo	FALSE	FALSE	phageSet248
MG592672.1	MG592473.1	1	1	0	231777	3.058.O.	5	sipho	1.101.O.	12	myo	FALSE	FALSE	phageSet248
MG592672.1	MG592474.1	1	1	0	111978	3.058.O.	5	sipho	1.102.O.	17	auto	FALSE	FALSE	phageSet248
MG592672.1	MG592475.1	1	1	0	163276	3.058.O.	5	sipho	1.103.O.	48	sipho	FALSE	TRUE	phageSet248
MG592672.1	MG592476.1	1	1	0	162537	3.058.O.	5	sipho	1.104.O.	48	sipho	FALSE	TRUE	phageSet248
MG592672.1	MG592477.1	1	1	0	150616	3.058.O.	5	sipho	1.105.O.	30	myo	FALSE	FALSE	phageSet248
MG592672.1	MG592478.1	1	1	0	148640	3.058.O.	5	sipho	1.106.O.	30	myo	FALSE	FALSE	phageSet248
MG592672.1	MG592480.1	1	1	0	111978	3.058.O.	5	sipho	1.107.B.	17	auto	FALSE	FALSE	phageSet248
MG592672.1	MG592482.1	1	1	0	138154	3.058.O.	5	sipho	1.108.O.	45	sipho	FALSE	TRUE	phageSet248
MG592672.1	MG592483.1	1	1	0	139126	3.058.O.	5	sipho	1.110.O.	45	sipho	FALSE	TRUE	phageSet248
MG592672.1	MG592484.1	1	1	0	141779	3.058.O.	5	sipho	1.111.A.	13	myo	FALSE	FALSE	phageSet248
MG592672.1	MG592486.1	1	1	0	149719	3.058.O.	5	sipho	1.112.O.	14	myo	FALSE	FALSE	phageSet248
MG592672.1	MG592487.1	1	1	0	145720	3.058.O.	5	sipho	1.113.A.	29	sipho	FALSE	TRUE	phageSet248
MG592672.1	MG592488.1	1	1	0	138986	3.058.O.	5	sipho	1.115.A.	45	sipho	FALSE	TRUE	phageSet248
MG592672.1	MG592490.1	1	1	0	137884	3.058.O.	5	sipho	1.116.O.	45	sipho	FALSE	TRUE	phageSet248
MG592672.1	MG592492.1	1	1	0	162012	3.058.O.	5	sipho	1.118.A.	48	sipho	FALSE	TRUE	phageSet248
MG592672.1	MG592494.1	1	1	0	146097	3.058.O.	5	sipho	1.119.O.	47	sipho	FALSE	TRUE	phageSet248
MG592672.1	MG592495.1	1	1	0	247044	3.058.O.	5	sipho	1.121.O.	15	myo	FALSE	FALSE	phageSet248
MG592672.1	MG592496.1	1	1	0	146093	3.058.O.	5	sipho	1.122.A.	39	sipho	FALSE	TRUE	phageSet248
MG592672.1	MG592498.1	1	1	0	147639	3.058.O.	5	sipho	1.123.O.	16	myo	FALSE	FALSE	phageSet248
MG592672.1	MG592499.1	1	1	0	149174	3.058.O.	5	sipho	1.124.O.	43	myo	FALSE	FALSE	phageSet248
MG592672.1	MG592500.1	1	1	0	112079	3.058.O.	5	sipho	1.125.O.	17	auto	FALSE	FALSE	phageSet248
MG592672.1	MG592501.1	1	1	0	146485	3.058.O.	5	sipho	1.127.O.	47	sipho	FALSE	TRUE	phageSet248
MG592672.1	MG592502.1	1	1	0	139503	3.058.O.	5	sipho	1.131.O.	45	sipho	FALSE	TRUE	phageSet248
MG592672.1	MG592503.1	1	1	0	138496	3.058.O.	5	sipho	1.132.O.	45	sipho	FALSE	TRUE	phageSet248
MG592672.1	MG592504.1	1	1	0	138657	3.058.O.	5	sipho	1.133.O.	45	sipho	FALSE	TRUE	phageSet248
MG592672.1	MG592505.1	1	1	0	137949	3.058.O.	5	sipho	1.134.O.	45	sipho	FALSE	TRUE	phageSet248
MG592672.1	MG592506.1	1	1	0	143475	3.058.O.	5	sipho	1.135.O.	47	sipho	FALSE	TRUE	phageSet248
MG592672.1	MG592507.1	1	1	0	133187	3.058.O.	5	sipho	1.136.O.	41	myo	FALSE	FALSE	phageSet248
MG592672.1	MG592508.1	1	1	0	139528	3.058.O.	5	sipho	1.137.O.	47	sipho	FALSE	TRUE	phageSet248
MG592672.1	MG592509.1	1	1	0	134080	3.058.O.	5	sipho	1.138.O.	24	podo	FALSE	FALSE	phageSet248
MG592672.1	MG592511.1	1	1	0	145532	3.058.O.	5	sipho	1.139.B.	36	podo	FALSE	FALSE	phageSet248
MG592672.1	MG592512.1	1	1	0	111578	3.058.O.	5	sipho	1.141.A.	17	auto	FALSE	FALSE	phageSet248
MG592672.1	MG592513.1	1	1	0	133187	3.058.O.	5	sipho	1.142.O.	41	myo	FALSE	FALSE	phageSet248
MG592672.1	MG592514.1	1	1	0	146097	3.058.O.	5	sipho	1.143.O.	47	sipho	FALSE	TRUE	phageSet248
MG592672.1	MG592515.1	1	1	0	145988	3.058.O.	5	sipho	1.144.O.	18	sipho	FALSE	TRUE	phageSet248
MG592672.1	MG592516.1	1	1	0	138930	3.058.O.	5	sipho	1.147.O.	45	sipho	FALSE	TRUE	phageSet248
MG592672.1	MG592517.1	1	1	0	138353	3.058.O.	5	sipho	1.148.O.	45	sipho	FALSE	TRUE	phageSet248
MG592672.1	MG592518.1	1	1	0	150051	3.058.O.	5	sipho	1.149.O.	30	myo	FALSE	FALSE	phageSet248
MG592672.1	MG592519.1	1	1	0	177366	3.058.O.	5	sipho	1.150.O.	20	podo	FALSE	FALSE	phageSet248
MG592672.1	MG592520.1	1	1	0	145877	3.058.O.	5	sipho	1.151.O.	19	sipho	FALSE	TRUE	phageSet248
MG592672.1	MG592521.1	1	1	0	177368	3.058.O.	5	sipho	1.152.O.	20	podo	FALSE	FALSE	phageSet248
MG592672.1	MG592522.1	1	1	0	138589	3.058.O.	5	sipho	1.154.O.	21	myo	FALSE	FALSE	phageSet248
MG592672.1	MG592523.1	1	1	0	130576	3.058.O.	5	sipho	1.155.O.	22	myo	FALSE	FALSE	phageSet248
MG592672.1	MG592524.1	1	1	0	133187	3.058.O.	5	sipho	1.156.O.	41	myo	FALSE	FALSE	phageSet248
MG592672.1	MG592525.1	1	1	0	137424	3.058.O.	5	sipho	1.157.O.	45	sipho	FALSE	TRUE	phageSet248
MG592672.1	MG592526.1	1	1	0	148077	3.058.O.	5	sipho	1.158.O.	43	myo	FALSE	FALSE	phageSet248
MG592672.1	MG592527.1	1	1	0	133187	3.058.O.	5	sipho	1.159.O.	41	myo	FALSE	FALSE	phageSet248
MG592672.1	MG592528.1	1	1	0	162304	3.058.O.	5	sipho	1.160.O.	48	sipho	FALSE	TRUE	phageSet248
MG592672.1	MG592529.1	1	1	0	242220	3.058.O.	5	sipho	1.161.O.	28	myo	FALSE	FALSE	phageSet248
MG592672.1	MG592530.1	1	1	0	138930	3.058.O.	5	sipho	1.162.O.	45	sipho	FALSE	TRUE	phageSet248
MG592672.1	MG592531.1	1	1	0	149805	3.058.O.	5	sipho	1.164.O.	43	myo	FALSE	FALSE	phageSet248
MG592672.1	MG592532.1	1	1	0	138616	3.058.O.	5	sipho	1.165.O.	45	sipho	FALSE	TRUE	phageSet248
MG592672.1	MG592533.1	1	1	0	123366	3.058.O.	5	sipho	1.166.O.	27	myo	FALSE	FALSE	phageSet248
MG592672.1	MG592534.1	1	1	0	137380	3.058.O.	5	sipho	1.167.O.	45	sipho	FALSE	TRUE	phageSet248
MG592672.1	MG592535.1	1	1	0	139121	3.058.O.	5	sipho	1.168.O.	45	sipho	FALSE	TRUE	phageSet248
MG592672.1	MG592536.1	1	1	0	173860	3.058.O.	5	sipho	1.169.O.	42	podo	FALSE	FALSE	phageSet248
MG592672.1	MG592537.1	1	1	0	235262	3.058.O.	5	sipho	1.170.O.	23	myo	FALSE	FALSE	phageSet248
MG592672.1	MG592538.1	1	1	0	161781	3.058.O.	5	sipho	1.171.O.	48	sipho	FALSE	TRUE	phageSet248
MG592672.1	MG592539.1	1	1	0	137884	3.058.O.	5	sipho	1.172.O.	45	sipho	FALSE	TRUE	phageSet248
MG592672.1	MG592540.1	1	1	0	149631	3.058.O.	5	sipho	1.173.O.	30	myo	FALSE	FALSE	phageSet248
MG592672.1	MG592541.1	1	1	0	148633	3.058.O.	5	sipho	1.174.O.	43	myo	FALSE	FALSE	phageSet248
MG592672.1	MG592542.1	1	1	0	150636	3.058.O.	5	sipho	1.175.O.	43	myo	FALSE	FALSE	phageSet248
MG592672.1	MG592543.1	1	1	0	138033	3.058.O.	5	sipho	1.176.O.	45	sipho	FALSE	TRUE	phageSet248
MG592672.1	MG592544.1	1	1	0	147002	3.058.O.	5	sipho	1.177.O.	47	sipho	FALSE	TRUE	phageSet248
MG592672.1	MG592545.1	1	1	0	141504	3.058.O.	5	sipho	1.178.O.	47	sipho	FALSE	TRUE	phageSet248
MG592672.1	MG592546.1	1	1	0	133068	3.058.O.	5	sipho	1.179.O.	24	podo	FALSE	FALSE	phageSet248
MG592672.1	MG592547.1	1	1	0	151798	3.058.O.	5	sipho	1.181.O.	43	myo	FALSE	FALSE	phageSet248
MG592672.1	MG592548.1	1	1	0	138480	3.058.O.	5	sipho	1.182.O.	25	podo	FALSE	FALSE	phageSet248
MG592672.1	MG592549.1	1	1	0	138980	3.058.O.	5	sipho	1.183.O.	38	podo	FALSE	FALSE	phageSet248
MG592672.1	MG592550.1	1	1	0	134691	3.058.O.	5	sipho	1.184.A.	38	podo	FALSE	FALSE	phageSet248
MG592672.1	MG592551.1	1	1	0	144696	3.058.O.	5	sipho	1.185.O.	26	podo	FALSE	FALSE	phageSet248
MG592672.1	MG592552.1	1	1	0	150213	3.058.O.	5	sipho	1.186.O.	30	myo	FALSE	FALSE	phageSet248
MG592672.1	MG592553.1	1	1	0	234822	3.058.O.	5	sipho	1.187.O.	28	myo	FALSE	FALSE	phageSet248
MG592672.1	MG592554.1	1	1	0	173875	3.058.O.	5	sipho	1.188.A.	42	podo	FALSE	FALSE	phageSet248
MG592672.1	MG592559.1	1	1	0	138425	3.058.O.	5	sipho	1.189.O.	45	sipho	FALSE	TRUE	phageSet248
MG592672.1	MG592560.1	1	1	0	123351	3.058.O.	5	sipho	1.190.O.	27	myo	FALSE	FALSE	phageSet248
MG592672.1	MG592561.1	1	1	0	149924	3.058.O.	5	sipho	1.191.O.	43	myo	FALSE	FALSE	phageSet248
MG592672.1	MG592562.1	1	1	0	234130	3.058.O.	5	sipho	1.193.O.	28	myo	FALSE	FALSE	phageSet248
MG592672.1	MG592563.1	1	1	0	160863	3.058.O.	5	sipho	1.194.O.	48	sipho	FALSE	TRUE	phageSet248
MG592672.1	MG592564.1	1	1	0	161308	3.058.O.	5	sipho	1.195.O.	48	sipho	FALSE	TRUE	phageSet248
MG592672.1	MG592565.1	1	1	0	160983	3.058.O.	5	sipho	1.196.O.	48	sipho	FALSE	TRUE	phageSet248
MG592672.1	MG592566.1	1	1	0	146157	3.058.O.	5	sipho	1.197.A.	29	sipho	FALSE	TRUE	phageSet248
MG592672.1	MG592567.1	1	1	0	146042	3.058.O.	5	sipho	1.198.A.	47	sipho	FALSE	TRUE	phageSet248
MG592672.1	MG592569.1	1	1	0	149882	3.058.O.	5	sipho	1.199.A.	30	myo	FALSE	FALSE	phageSet248
MG592672.1	MG592571.1	1	1	0	160866	3.058.O.	5	sipho	1.200.O.	48	sipho	FALSE	TRUE	phageSet248
MG592672.1	MG592572.1	1	1	0	152076	3.058.O.	5	sipho	1.201.B.	43	myo	FALSE	FALSE	phageSet248
MG592672.1	MG592573.1	1	1	0	133584	3.058.O.	5	sipho	1.202.O.	31	myo	FALSE	FALSE	phageSet248
MG592672.1	MG592574.1	1	1	0	145738	3.058.O.	5	sipho	1.204.O.	32	podo	FALSE	FALSE	phageSet248
MG592672.1	MG592575.1	1	1	0	159430	3.058.O.	5	sipho	1.205.O.	33	podo	FALSE	FALSE	phageSet248
MG592672.1	MG592576.1	1	1	0	139119	3.058.O.	5	sipho	1.206.O.	45	sipho	FALSE	TRUE	phageSet248
MG592672.1	MG592577.1	1	1	0	157363	3.058.O.	5	sipho	1.207.B.	34	sipho	FALSE	TRUE	phageSet248
MG592672.1	MG592578.1	1	1	0	150481	3.058.O.	5	sipho	1.208.B.	35	podo	FALSE	FALSE	phageSet248
MG592672.1	MG592579.1	1	1	0	145182	3.058.O.	5	sipho	1.209.O.	36	podo	FALSE	FALSE	phageSet248
MG592672.1	MG592580.1	1	1	0	149794	3.058.O.	5	sipho	1.210.O.	37	sipho	FALSE	TRUE	phageSet248
MG592672.1	MG592581.1	1	1	0	138739	3.058.O.	5	sipho	1.211.A.	38	podo	FALSE	FALSE	phageSet248
MG592672.1	MG592583.1	1	1	0	144013	3.058.O.	5	sipho	1.213.O.	47	sipho	FALSE	TRUE	phageSet248
MG592672.1	MG592584.1	1	1	0	145756	3.058.O.	5	sipho	1.214.O.	39	sipho	FALSE	TRUE	phageSet248
MG592672.1	MG592585.1	1	1	0	182404	3.058.O.	5	sipho	1.215.A.	40	sipho	FALSE	TRUE	phageSet248
MG592672.1	MG592587.1	1	1	0	142929	3.058.O.	5	sipho	1.216.O.	47	sipho	FALSE	TRUE	phageSet248
MG592672.1	MG592588.1	1	1	0	133187	3.058.O.	5	sipho	1.217.O.	41	myo	FALSE	FALSE	phageSet248
MG592672.1	MG592589.1	1	1	0	133187	3.058.O.	5	sipho	1.219.O.	41	myo	FALSE	FALSE	phageSet248
MG592672.1	MG592590.1	1	1	0	151105	3.058.O.	5	sipho	1.223.O.	43	myo	FALSE	FALSE	phageSet248
MG592672.1	MG592591.1	1	1	0	173485	3.058.O.	5	sipho	1.224.A.	42	podo	FALSE	FALSE	phageSet248
MG592672.1	MG592592.1	1	1	0	154185	3.058.O.	5	sipho	1.225.O.	43	myo	FALSE	FALSE	phageSet248
MG592672.1	MG592593.1	1	1	0	137225	3.058.O.	5	sipho	1.226.O.	45	sipho	FALSE	TRUE	phageSet248
MG592672.1	MG592594.1	1	1	0	138179	3.058.O.	5	sipho	1.228.O.	45	sipho	FALSE	TRUE	phageSet248
MG592672.1	MG592595.1	1	1	0	146097	3.058.O.	5	sipho	1.231.O.	47	sipho	FALSE	TRUE	phageSet248
MG592672.1	MG592596.1	1	1	0	158306	3.058.O.	5	sipho	1.232.O.	44	podo	FALSE	FALSE	phageSet248
MG592672.1	MG592597.1	1	1	0	138393	3.058.O.	5	sipho	1.233.A.	45	sipho	FALSE	TRUE	phageSet248
MG592672.1	MG592599.1	1	1	0	148587	3.058.O.	5	sipho	1.235.O.	46	podo	FALSE	FALSE	phageSet248
MG592672.1	MG592600.1	1	1	0	144216	3.058.O.	5	sipho	1.236.O.	47	sipho	FALSE	TRUE	phageSet248
MG592672.1	MG592601.1	1	1	0	161667	3.058.O.	5	sipho	1.237.A.	48	sipho	FALSE	TRUE	phageSet248
MG592672.1	MG592603.1	1	1	0	172046	3.058.O.	5	sipho	1.238.A.	49	podo	FALSE	FALSE	phageSet248
MG592672.1	MG592605.1	1	1	0	140177	3.058.O.	5	sipho	1.239.O.	45	sipho	FALSE	TRUE	phageSet248
MG592672.1	MG592606.1	1	1	0	138273	3.058.O.	5	sipho	1.240.O.	45	sipho	FALSE	TRUE	phageSet248
MG592672.1	MG592607.1	1	1	0	138480	3.058.O.	5	sipho	1.242.O.	45	sipho	FALSE	TRUE	phageSet248
MG592672.1	MG592608.1	1	1	0	149984	3.058.O.	5	sipho	1.243.O.	30	myo	FALSE	FALSE	phageSet248
MG592672.1	MG592609.1	1	1	0	261377	3.058.O.	5	sipho	1.244.A.	1	myo	FALSE	FALSE	phageSet248
MG592672.1	MG592610.1	1	1	0	173272	3.058.O.	5	sipho	1.245.O.	49	podo	FALSE	FALSE	phageSet248
MG592672.1	MG592611.1	1	1	0	148689	3.058.O.	5	sipho	1.246.O.	43	myo	FALSE	FALSE	phageSet248
MG592672.1	MG592612.1	1	1	0	145466	3.058.O.	5	sipho	1.247.A.	39	sipho	FALSE	TRUE	phageSet248
MG592672.1	MG592614.1	1	1	0	149871	3.058.O.	5	sipho	1.248.O.	30	myo	FALSE	FALSE	phageSet248
MG592672.1	MG592615.1	1	1	0	112142	3.058.O.	5	sipho	1.249.A.	17	auto	FALSE	FALSE	phageSet248
MG592672.1	MG592617.1	1	1	0	161515	3.058.O.	5	sipho	1.250.O.	48	sipho	FALSE	TRUE	phageSet248
MG592672.1	MG592618.1	1	1	0	161219	3.058.O.	5	sipho	1.251.O.	48	sipho	FALSE	TRUE	phageSet248
MG592672.1	MG592619.1	1	1	0	148578	3.058.O.	5	sipho	1.253.O.	46	podo	FALSE	FALSE	phageSet248
MG592672.1	MG592620.1	1	1	0	134269	3.058.O.	5	sipho	1.254.O.	24	podo	FALSE	FALSE	phageSet248
MG592672.1	MG592621.1	1	1	0	261377	3.058.O.	5	sipho	1.255.O.	1	myo	FALSE	FALSE	phageSet248
MG592672.1	MG592622.1	1	1	0	149777	3.058.O.	5	sipho	1.256.O.	30	myo	FALSE	FALSE	phageSet248
MG592672.1	MG592623.1	1	1	0	133941	3.058.O.	5	sipho	1.257.O.	24	podo	FALSE	FALSE	phageSet248
MG592672.1	MG592624.1	1	1	0	129667	3.058.O.	5	sipho	1.259.O.	22	myo	FALSE	FALSE	phageSet248
MG592672.1	MG592625.1	1	1	0	173562	3.058.O.	5	sipho	1.261.O.	42	podo	FALSE	FALSE	phageSet248
MG592672.1	MG592626.1	1	1	0	149205	3.058.O.	5	sipho	1.262.O.	2	podo	FALSE	FALSE	phageSet248
MG592672.1	MG592627.1	1	1	0	151210	3.058.O.	5	sipho	1.263.A.	30	myo	FALSE	FALSE	phageSet248
MG592672.1	MG592629.1	1	1	0	149309	3.058.O.	5	sipho	1.264.O.	46	podo	FALSE	FALSE	phageSet248
MG592672.1	MG592630.1	1	1	0	145182	3.058.O.	5	sipho	1.265.O.	47	sipho	FALSE	TRUE	phageSet248
MG592672.1	MG592631.1	1	1	0	136358	3.058.O.	5	sipho	1.266.O.	45	sipho	FALSE	TRUE	phageSet248
MG592672.1	MG592632.1	1	1	0	160983	3.058.O.	5	sipho	1.267.O.	48	sipho	FALSE	TRUE	phageSet248
MG592672.1	MG592633.1	1	1	0	160866	3.058.O.	5	sipho	1.268.A.	48	sipho	FALSE	TRUE	phageSet248
MG592672.1	MG592635.1	1	1	0	161308	3.058.O.	5	sipho	1.269.O.	48	sipho	FALSE	TRUE	phageSet248
MG592672.1	MG592636.1	1	1	0	160863	3.058.O.	5	sipho	1.270.A.	48	sipho	FALSE	TRUE	phageSet248
MG592672.1	MG592638.1	1	1	0	160866	3.058.O.	5	sipho	1.271.A.	48	sipho	FALSE	TRUE	phageSet248
MG592672.1	MG592640.1	1	1	0	160866	3.058.O.	5	sipho	1.272.O.	48	sipho	FALSE	TRUE	phageSet248
MG592672.1	MG592641.1	1	1	0	149715	3.058.O.	5	sipho	1.273.O.	30	myo	FALSE	FALSE	phageSet248
MG592672.1	MG592642.1	1	1	0	160978	3.058.O.	5	sipho	1.274.O.	48	sipho	FALSE	TRUE	phageSet248
MG592672.1	MG592643.1	1	1	0	139485	3.058.O.	5	sipho	1.275.O.	3	podo	FALSE	FALSE	phageSet248
MG592672.1	MG592644.1	1	1	0	145904	3.058.O.	5	sipho	1.276.O.	47	sipho	FALSE	TRUE	phageSet248
MG592672.1	MG592645.1	1	1	0	160866	3.058.O.	5	sipho	1.277.A.	48	sipho	FALSE	TRUE	phageSet248
MG592672.1	MG592647.1	1	1	0	150852	3.058.O.	5	sipho	1.278.O.	30	myo	FALSE	FALSE	phageSet248
MG592672.1	MG592648.1	1	1	0	160866	3.058.O.	5	sipho	1.280.O.	48	sipho	FALSE	TRUE	phageSet248
MG592672.1	MG592649.1	1	1	0	160866	3.058.O.	5	sipho	1.281.O.	48	sipho	FALSE	TRUE	phageSet248
MG592672.1	MG592650.1	1	1	0	160887	3.058.O.	5	sipho	1.282.A.	48	sipho	FALSE	TRUE	phageSet248
MG592672.1	MG592651.1	1	1	0	161099	3.058.O.	5	sipho	1.283.A.	48	sipho	FALSE	TRUE	phageSet248
MG592672.1	MG592654.1	1	1	0	147218	3.058.O.	5	sipho	1.284.A.	29	sipho	FALSE	TRUE	phageSet248
MG592672.1	MG592655.1	1	1	0	161007	3.058.O.	5	sipho	1.285.O.	48	sipho	FALSE	TRUE	phageSet248
MG592672.1	MG592656.1	1	1	0	150701	3.058.O.	5	sipho	1.286.O.	30	myo	FALSE	FALSE	phageSet248
MG592672.1	MG592657.1	1	1	0	147129	3.058.O.	5	sipho	1.287.O.	29	sipho	FALSE	TRUE	phageSet248
MG592672.1	MG592658.1	1	1	0	146099	3.058.O.	5	sipho	1.289.A.	29	sipho	FALSE	TRUE	phageSet248
MG592672.1	MG592659.1	1	1	0	145230	3.058.O.	5	sipho	1.291.O.	29	sipho	FALSE	TRUE	phageSet248
MG592672.1	MG592660.1	1	1	0	149841	3.058.O.	5	sipho	1.293.O.	35	podo	FALSE	FALSE	phageSet248
MG592672.1	MG592661.1	1	1	0	146459	3.058.O.	5	sipho	2.044.O.	8	sipho	FALSE	TRUE	phageSet248
MG592672.1	MG592663.1	1	1	0	112056	3.058.O.	5	sipho	2.092.O.	17	auto	FALSE	FALSE	phageSet248
MG592672.1	MG592665.1	1	1	0	146219	3.058.O.	5	sipho	2.095.B.	47	sipho	FALSE	TRUE	phageSet248
MG592672.1	MG592666.1	1	1	0	146198	3.058.O.	5	sipho	2.096.O.	10	sipho	FALSE	TRUE	phageSet248
MG592672.1	MG592667.1	1	1	0	157365	3.058.O.	5	sipho	2.117.O.	34	sipho	FALSE	TRUE	phageSet248
MG592672.1	MG592668.1	1	1	0	177367	3.058.O.	5	sipho	2.130.O.	20	podo	FALSE	FALSE	phageSet248
MG592672.1	MG592671.1	1	1	0	400000	3.058.O.	5	sipho	2.275.O.	4	myo	FALSE	FALSE	phageSet248
MG592672.1	MG592672.1	0	0	101594	101594	3.058.O.	5	sipho	3.058.O.	5	sipho	TRUE	TRUE	phageSet248
MG592395.1	MG592390.1	1	1	0	86238	1.009.O.	6	myo	1.003.O.	11	podo	FALSE	FALSE	phageSet248
MG592395.1	MG592391.1	1	1	0	86849	1.009.O.	6	myo	1.004.O.	8	sipho	FALSE	FALSE	phageSet248
MG592395.1	MG592392.1	1	1	0	94651	1.009.O.	6	myo	1.005.O.	43	myo	FALSE	TRUE	phageSet248
MG592395.1	MG592393.1	1	1	0	93594	1.009.O.	6	myo	1.007.O.	30	myo	FALSE	TRUE	phageSet248
MG592395.1	MG592394.1	1	1	0	54835	1.009.O.	6	myo	1.008.O.	17	auto	FALSE	FALSE	phageSet248
MG592395.1	MG592396.1	1	1	0	54835	1.009.O.	6	myo	1.011.O.	17	auto	FALSE	FALSE	phageSet248
MG592395.1	MG592397.1	1	1	0	104225	1.009.O.	6	myo	1.012.O.	48	sipho	FALSE	FALSE	phageSet248
MG592395.1	MG592398.1	1	1	0	88794	1.009.O.	6	myo	1.013.O.	39	sipho	FALSE	FALSE	phageSet248
MG592395.1	MG592417.1	0.295094	4.8334499999999999E-223	33	105523	1.009.O.	6	myo	1.033.O.	48	sipho	FALSE	FALSE	phageSet248
MG592395.1	MG592399.1	1	1	0	86936	1.009.O.	6	myo	1.015.O.	36	podo	FALSE	FALSE	phageSet248
MG592395.1	MG592400.1	1	1	0	92362	1.009.O.	6	myo	1.016.O.	14	myo	FALSE	TRUE	phageSet248
MG592395.1	MG592401.1	1	1	0	95627	1.009.O.	6	myo	1.017.O.	43	myo	FALSE	TRUE	phageSet248
MG592395.1	MG592402.1	1	1	0	54914	1.009.O.	6	myo	1.020.O.	17	auto	FALSE	FALSE	phageSet248
MG592395.1	MG592403.1	1	1	0	88093	1.009.O.	6	myo	1.021.A.	26	podo	FALSE	FALSE	phageSet248
MG592395.1	MG592406.1	1	1	0	106765	1.009.O.	6	myo	1.022.O.	48	sipho	FALSE	FALSE	phageSet248
MG592395.1	MG592428.1	0.295554	9.4424500000000001E-223	33	106746	1.009.O.	6	myo	1.046.O.	48	sipho	FALSE	FALSE	phageSet248
MG592395.1	MG592407.1	1	1	0	104211	1.009.O.	6	myo	1.023.O.	48	sipho	FALSE	FALSE	phageSet248
MG592395.1	MG592408.1	1	1	0	103242	1.009.O.	6	myo	1.024.O.	48	sipho	FALSE	FALSE	phageSet248
MG592395.1	MG592409.1	1	1	0	120147	1.009.O.	6	myo	1.025.O.	20	podo	FALSE	FALSE	phageSet248
MG592395.1	MG592410.1	1	1	0	120230	1.009.O.	6	myo	1.026.O.	20	podo	FALSE	FALSE	phageSet248
MG592395.1	MG592411.1	1	1	0	103646	1.009.O.	6	myo	1.027.O.	48	sipho	FALSE	FALSE	phageSet248
MG592395.1	MG592412.1	1	1	0	75967	1.009.O.	6	myo	1.028.O.	41	myo	FALSE	TRUE	phageSet248
MG592395.1	MG592413.1	1	1	0	90863	1.009.O.	6	myo	1.029.O.	14	myo	FALSE	TRUE	phageSet248
MG592395.1	MG592414.1	1	1	0	90177	1.009.O.	6	myo	1.030.O.	43	myo	FALSE	TRUE	phageSet248
MG592395.1	MG592415.1	1	1	0	197273	1.009.O.	6	myo	1.031.O.	7	myo	FALSE	TRUE	phageSet248
MG592395.1	MG592416.1	1	1	0	104749	1.009.O.	6	myo	1.032.O.	48	sipho	FALSE	FALSE	phageSet248
MG592395.1	MG592418.1	1	1	0	88714	1.009.O.	6	myo	1.034.O.	36	podo	FALSE	FALSE	phageSet248
MG592395.1	MG592420.1	1	1	0	84522	1.009.O.	6	myo	1.036.O.	11	podo	FALSE	FALSE	phageSet248
MG592395.1	MG592421.1	1	1	0	87449	1.009.O.	6	myo	1.037.O.	8	sipho	FALSE	FALSE	phageSet248
MG592395.1	MG592422.1	1	1	0	93912	1.009.O.	6	myo	1.038.O.	14	myo	FALSE	TRUE	phageSet248
MG592395.1	MG592423.1	1	1	0	85322	1.009.O.	6	myo	1.039.O.	11	podo	FALSE	FALSE	phageSet248
MG592395.1	MG592476.1	0.295003	4.26992E-223	33	105284	1.009.O.	6	myo	1.104.O.	48	sipho	FALSE	FALSE	phageSet248
MG592395.1	MG592424.1	1	1	0	54835	1.009.O.	6	myo	1.040.O.	17	auto	FALSE	FALSE	phageSet248
MG592395.1	MG592425.1	1	1	0	94080	1.009.O.	6	myo	1.042.O.	14	myo	FALSE	TRUE	phageSet248
MG592395.1	MG592426.1	1	1	0	54583	1.009.O.	6	myo	1.043.O.	17	auto	FALSE	FALSE	phageSet248
MG592395.1	MG592427.1	1	1	0	54583	1.009.O.	6	myo	1.044.O.	17	auto	FALSE	FALSE	phageSet248
MG592395.1	MG592429.1	1	1	0	90456	1.009.O.	6	myo	1.047.O.	29	sipho	FALSE	FALSE	phageSet248
MG592395.1	MG592430.1	1	1	0	54758	1.009.O.	6	myo	1.048.O.	17	auto	FALSE	FALSE	phageSet248
MG592395.1	MG592431.1	1	1	0	89258	1.009.O.	6	myo	1.049.O.	10	sipho	FALSE	FALSE	phageSet248
MG592395.1	MG592432.1	1	1	0	89560	1.009.O.	6	myo	1.050.O.	10	sipho	FALSE	FALSE	phageSet248
MG592395.1	MG592433.1	1	1	0	87230	1.009.O.	6	myo	1.052.A.	21	myo	FALSE	TRUE	phageSet248
MG592395.1	MG592434.1	1	1	0	86039	1.009.O.	6	myo	1.054.O.	14	myo	FALSE	TRUE	phageSet248
MG592395.1	MG592435.1	1	1	0	91515	1.009.O.	6	myo	1.055.O.	10	sipho	FALSE	FALSE	phageSet248
MG592395.1	MG592436.1	1	1	0	91392	1.009.O.	6	myo	1.056.O.	8	sipho	FALSE	FALSE	phageSet248
MG592395.1	MG592437.1	1	1	0	54584	1.009.O.	6	myo	1.057.O.	17	auto	FALSE	FALSE	phageSet248
MG592395.1	MG592438.1	1	1	0	85455	1.009.O.	6	myo	1.060.A.	29	sipho	FALSE	FALSE	phageSet248
MG592395.1	MG592439.1	1	1	0	86014	1.009.O.	6	myo	1.061.O.	11	podo	FALSE	FALSE	phageSet248
MG592395.1	MG592440.1	1	1	0	54860	1.009.O.	6	myo	1.062.O.	17	auto	FALSE	FALSE	phageSet248
MG592395.1	MG592441.1	1	1	0	172991	1.009.O.	6	myo	1.063.O.	23	myo	FALSE	TRUE	phageSet248
MG592395.1	MG592442.1	1	1	0	80934	1.009.O.	6	myo	1.064.O.	45	sipho	FALSE	FALSE	phageSet248
MG592395.1	MG592443.1	1	1	0	91391	1.009.O.	6	myo	1.066.O.	8	sipho	FALSE	FALSE	phageSet248
MG592395.1	MG592444.1	1	1	0	85305	1.009.O.	6	myo	1.067.O.	11	podo	FALSE	FALSE	phageSet248
MG592395.1	MG592445.1	1	1	0	91383	1.009.O.	6	myo	1.068.O.	8	sipho	FALSE	FALSE	phageSet248
MG592395.1	MG592446.1	1	1	0	54860	1.009.O.	6	myo	1.069.O.	17	auto	FALSE	FALSE	phageSet248
MG592395.1	MG592447.1	1	1	0	88431	1.009.O.	6	myo	1.070.O.	36	podo	FALSE	FALSE	phageSet248
MG592395.1	MG592448.1	1	1	0	92464	1.009.O.	6	myo	1.071.A.	14	myo	FALSE	TRUE	phageSet248
MG592395.1	MG592538.1	0.299883	8.7283099999999992E-195	29	104532	1.009.O.	6	myo	1.171.O.	48	sipho	FALSE	FALSE	phageSet248
MG592395.1	MG592449.1	1	1	0	88126	1.009.O.	6	myo	1.072.O.	8	sipho	FALSE	FALSE	phageSet248
MG592395.1	MG592450.1	1	1	0	81265	1.009.O.	6	myo	1.074.O.	45	sipho	FALSE	FALSE	phageSet248
MG592395.1	MG592451.1	1	1	0	95627	1.009.O.	6	myo	1.075.O.	43	myo	FALSE	TRUE	phageSet248
MG592395.1	MG592452.1	1	1	0	92264	1.009.O.	6	myo	1.076.O.	37	sipho	FALSE	FALSE	phageSet248
MG592395.1	MG592453.1	1	1	0	88391	1.009.O.	6	myo	1.077.O.	36	podo	FALSE	FALSE	phageSet248
MG592395.1	MG592454.1	1	1	0	86722	1.009.O.	6	myo	1.079.O.	11	podo	FALSE	FALSE	phageSet248
MG592395.1	MG592455.1	1	1	0	54357	1.009.O.	6	myo	1.080.O.	17	auto	FALSE	FALSE	phageSet248
MG592395.1	MG592456.1	1	1	0	283186	1.009.O.	6	myo	1.081.O.	9	myo	FALSE	TRUE	phageSet248
MG592395.1	MG592457.1	1	1	0	80132	1.009.O.	6	myo	1.082.O.	45	sipho	FALSE	FALSE	phageSet248
MG592395.1	MG592458.1	1	1	0	89361	1.009.O.	6	myo	1.083.O.	10	sipho	FALSE	FALSE	phageSet248
MG592395.1	MG592459.1	1	1	0	186254	1.009.O.	6	myo	1.084.O.	12	myo	FALSE	TRUE	phageSet248
MG592395.1	MG592460.1	1	1	0	82170	1.009.O.	6	myo	1.085.O.	45	sipho	FALSE	FALSE	phageSet248
MG592395.1	MG592461.1	1	1	0	95185	1.009.O.	6	myo	1.086.O.	43	myo	FALSE	TRUE	phageSet248
MG592395.1	MG592462.1	1	1	0	90021	1.009.O.	6	myo	1.087.A.	43	myo	FALSE	TRUE	phageSet248
MG592395.1	MG592463.1	1	1	0	104735	1.009.O.	6	myo	1.088.O.	48	sipho	FALSE	FALSE	phageSet248
MG592395.1	MG592464.1	1	1	0	104201	1.009.O.	6	myo	1.089.O.	48	sipho	FALSE	FALSE	phageSet248
MG592395.1	MG592465.1	1	1	0	86207	1.009.O.	6	myo	1.090.B.	11	podo	FALSE	FALSE	phageSet248
MG592395.1	MG592466.1	1	1	0	87484	1.009.O.	6	myo	1.091.O.	11	podo	FALSE	FALSE	phageSet248
MG592395.1	MG592467.1	1	1	0	95627	1.009.O.	6	myo	1.093.O.	43	myo	FALSE	TRUE	phageSet248
MG592395.1	MG592468.1	1	1	0	95627	1.009.O.	6	myo	1.094.O.	43	myo	FALSE	TRUE	phageSet248
MG592395.1	MG592469.1	1	1	0	54747	1.009.O.	6	myo	1.095.O.	17	auto	FALSE	FALSE	phageSet248
MG592395.1	MG592470.1	1	1	0	121265	1.009.O.	6	myo	1.097.O.	20	podo	FALSE	FALSE	phageSet248
MG592395.1	MG592471.1	1	1	0	104201	1.009.O.	6	myo	1.098.O.	48	sipho	FALSE	FALSE	phageSet248
MG592395.1	MG592472.1	1	1	0	95618	1.009.O.	6	myo	1.100.O.	43	myo	FALSE	TRUE	phageSet248
MG592395.1	MG592473.1	1	1	0	174557	1.009.O.	6	myo	1.101.O.	12	myo	FALSE	TRUE	phageSet248
MG592395.1	MG592474.1	1	1	0	54758	1.009.O.	6	myo	1.102.O.	17	auto	FALSE	FALSE	phageSet248
MG592395.1	MG592475.1	1	1	0	106056	1.009.O.	6	myo	1.103.O.	48	sipho	FALSE	FALSE	phageSet248
MG592395.1	MG592618.1	0.292146	9.5788600000000007E-238	35	103964	1.009.O.	6	myo	1.251.O.	48	sipho	FALSE	FALSE	phageSet248
MG592395.1	MG592477.1	1	1	0	93396	1.009.O.	6	myo	1.105.O.	30	myo	FALSE	TRUE	phageSet248
MG592395.1	MG592478.1	1	1	0	91420	1.009.O.	6	myo	1.106.O.	30	myo	FALSE	TRUE	phageSet248
MG592395.1	MG592480.1	1	1	0	54758	1.009.O.	6	myo	1.107.B.	17	auto	FALSE	FALSE	phageSet248
MG592395.1	MG592482.1	1	1	0	80934	1.009.O.	6	myo	1.108.O.	45	sipho	FALSE	FALSE	phageSet248
MG592395.1	MG592483.1	1	1	0	81906	1.009.O.	6	myo	1.110.O.	45	sipho	FALSE	FALSE	phageSet248
MG592395.1	MG592484.1	1	1	0	84559	1.009.O.	6	myo	1.111.A.	13	myo	FALSE	TRUE	phageSet248
MG592395.1	MG592486.1	1	1	0	92499	1.009.O.	6	myo	1.112.O.	14	myo	FALSE	TRUE	phageSet248
MG592395.1	MG592487.1	1	1	0	88500	1.009.O.	6	myo	1.113.A.	29	sipho	FALSE	FALSE	phageSet248
MG592395.1	MG592488.1	1	1	0	81766	1.009.O.	6	myo	1.115.A.	45	sipho	FALSE	FALSE	phageSet248
MG592395.1	MG592490.1	1	1	0	80664	1.009.O.	6	myo	1.116.O.	45	sipho	FALSE	FALSE	phageSet248
MG592395.1	MG592492.1	1	1	0	104792	1.009.O.	6	myo	1.118.A.	48	sipho	FALSE	FALSE	phageSet248
MG592395.1	MG592494.1	1	1	0	88877	1.009.O.	6	myo	1.119.O.	47	sipho	FALSE	FALSE	phageSet248
MG592395.1	MG592495.1	1	1	0	189824	1.009.O.	6	myo	1.121.O.	15	myo	FALSE	TRUE	phageSet248
MG592395.1	MG592496.1	1	1	0	88873	1.009.O.	6	myo	1.122.A.	39	sipho	FALSE	FALSE	phageSet248
MG592395.1	MG592498.1	1	1	0	90419	1.009.O.	6	myo	1.123.O.	16	myo	FALSE	TRUE	phageSet248
MG592395.1	MG592499.1	1	1	0	91954	1.009.O.	6	myo	1.124.O.	43	myo	FALSE	TRUE	phageSet248
MG592395.1	MG592500.1	1	1	0	54859	1.009.O.	6	myo	1.125.O.	17	auto	FALSE	FALSE	phageSet248
MG592395.1	MG592501.1	1	1	0	89265	1.009.O.	6	myo	1.127.O.	47	sipho	FALSE	FALSE	phageSet248
MG592395.1	MG592502.1	1	1	0	82283	1.009.O.	6	myo	1.131.O.	45	sipho	FALSE	FALSE	phageSet248
MG592395.1	MG592503.1	1	1	0	81276	1.009.O.	6	myo	1.132.O.	45	sipho	FALSE	FALSE	phageSet248
MG592395.1	MG592504.1	1	1	0	81437	1.009.O.	6	myo	1.133.O.	45	sipho	FALSE	FALSE	phageSet248
MG592395.1	MG592505.1	1	1	0	80729	1.009.O.	6	myo	1.134.O.	45	sipho	FALSE	FALSE	phageSet248
MG592395.1	MG592506.1	1	1	0	86255	1.009.O.	6	myo	1.135.O.	47	sipho	FALSE	FALSE	phageSet248
MG592395.1	MG592507.1	1	1	0	75967	1.009.O.	6	myo	1.136.O.	41	myo	FALSE	TRUE	phageSet248
MG592395.1	MG592508.1	1	1	0	82308	1.009.O.	6	myo	1.137.O.	47	sipho	FALSE	FALSE	phageSet248
MG592395.1	MG592509.1	1	1	0	76860	1.009.O.	6	myo	1.138.O.	24	podo	FALSE	FALSE	phageSet248
MG592395.1	MG592511.1	1	1	0	88312	1.009.O.	6	myo	1.139.B.	36	podo	FALSE	FALSE	phageSet248
MG592395.1	MG592512.1	1	1	0	54358	1.009.O.	6	myo	1.141.A.	17	auto	FALSE	FALSE	phageSet248
MG592395.1	MG592513.1	1	1	0	75967	1.009.O.	6	myo	1.142.O.	41	myo	FALSE	TRUE	phageSet248
MG592395.1	MG592514.1	1	1	0	88877	1.009.O.	6	myo	1.143.O.	47	sipho	FALSE	FALSE	phageSet248
MG592395.1	MG592515.1	1	1	0	88768	1.009.O.	6	myo	1.144.O.	18	sipho	FALSE	FALSE	phageSet248
MG592395.1	MG592516.1	1	1	0	81710	1.009.O.	6	myo	1.147.O.	45	sipho	FALSE	FALSE	phageSet248
MG592395.1	MG592517.1	1	1	0	81133	1.009.O.	6	myo	1.148.O.	45	sipho	FALSE	FALSE	phageSet248
MG592395.1	MG592518.1	1	1	0	92831	1.009.O.	6	myo	1.149.O.	30	myo	FALSE	TRUE	phageSet248
MG592395.1	MG592519.1	1	1	0	120146	1.009.O.	6	myo	1.150.O.	20	podo	FALSE	FALSE	phageSet248
MG592395.1	MG592520.1	1	1	0	88657	1.009.O.	6	myo	1.151.O.	19	sipho	FALSE	FALSE	phageSet248
MG592395.1	MG592521.1	1	1	0	120148	1.009.O.	6	myo	1.152.O.	20	podo	FALSE	FALSE	phageSet248
MG592395.1	MG592522.1	1	1	0	81369	1.009.O.	6	myo	1.154.O.	21	myo	FALSE	TRUE	phageSet248
MG592395.1	MG592523.1	1	1	0	73356	1.009.O.	6	myo	1.155.O.	22	myo	FALSE	TRUE	phageSet248
MG592395.1	MG592524.1	1	1	0	75967	1.009.O.	6	myo	1.156.O.	41	myo	FALSE	TRUE	phageSet248
MG592395.1	MG592525.1	1	1	0	80204	1.009.O.	6	myo	1.157.O.	45	sipho	FALSE	FALSE	phageSet248
MG592395.1	MG592526.1	1	1	0	90857	1.009.O.	6	myo	1.158.O.	43	myo	FALSE	TRUE	phageSet248
MG592395.1	MG592527.1	1	1	0	75967	1.009.O.	6	myo	1.159.O.	41	myo	FALSE	TRUE	phageSet248
MG592395.1	MG592528.1	1	1	0	105084	1.009.O.	6	myo	1.160.O.	48	sipho	FALSE	FALSE	phageSet248
MG592395.1	MG592529.1	1	1	0	185000	1.009.O.	6	myo	1.161.O.	28	myo	FALSE	TRUE	phageSet248
MG592395.1	MG592530.1	1	1	0	81710	1.009.O.	6	myo	1.162.O.	45	sipho	FALSE	FALSE	phageSet248
MG592395.1	MG592531.1	1	1	0	92585	1.009.O.	6	myo	1.164.O.	43	myo	FALSE	TRUE	phageSet248
MG592395.1	MG592532.1	1	1	0	81396	1.009.O.	6	myo	1.165.O.	45	sipho	FALSE	FALSE	phageSet248
MG592395.1	MG592533.1	1	1	0	66146	1.009.O.	6	myo	1.166.O.	27	myo	FALSE	TRUE	phageSet248
MG592395.1	MG592534.1	1	1	0	80160	1.009.O.	6	myo	1.167.O.	45	sipho	FALSE	FALSE	phageSet248
MG592395.1	MG592535.1	1	1	0	81901	1.009.O.	6	myo	1.168.O.	45	sipho	FALSE	FALSE	phageSet248
MG592395.1	MG592536.1	1	1	0	116640	1.009.O.	6	myo	1.169.O.	42	podo	FALSE	FALSE	phageSet248
MG592395.1	MG592537.1	1	1	0	178042	1.009.O.	6	myo	1.170.O.	23	myo	FALSE	TRUE	phageSet248
MG592395.1	MG592539.1	1	1	0	80664	1.009.O.	6	myo	1.172.O.	45	sipho	FALSE	FALSE	phageSet248
MG592395.1	MG592395.1	0	0	44374	44374	1.009.O.	6	myo	1.009.O.	6	myo	TRUE	TRUE	phageSet248
MG592395.1	MG592540.1	1	1	0	92411	1.009.O.	6	myo	1.173.O.	30	myo	FALSE	TRUE	phageSet248
MG592395.1	MG592541.1	1	1	0	91413	1.009.O.	6	myo	1.174.O.	43	myo	FALSE	TRUE	phageSet248
MG592395.1	MG592542.1	1	1	0	93416	1.009.O.	6	myo	1.175.O.	43	myo	FALSE	TRUE	phageSet248
MG592395.1	MG592543.1	1	1	0	80813	1.009.O.	6	myo	1.176.O.	45	sipho	FALSE	FALSE	phageSet248
MG592395.1	MG592544.1	1	1	0	89782	1.009.O.	6	myo	1.177.O.	47	sipho	FALSE	FALSE	phageSet248
MG592395.1	MG592545.1	1	1	0	84284	1.009.O.	6	myo	1.178.O.	47	sipho	FALSE	FALSE	phageSet248
MG592395.1	MG592546.1	1	1	0	75848	1.009.O.	6	myo	1.179.O.	24	podo	FALSE	FALSE	phageSet248
MG592395.1	MG592547.1	1	1	0	94578	1.009.O.	6	myo	1.181.O.	43	myo	FALSE	TRUE	phageSet248
MG592395.1	MG592548.1	1	1	0	81260	1.009.O.	6	myo	1.182.O.	25	podo	FALSE	FALSE	phageSet248
MG592395.1	MG592549.1	1	1	0	81760	1.009.O.	6	myo	1.183.O.	38	podo	FALSE	FALSE	phageSet248
MG592395.1	MG592550.1	1	1	0	77471	1.009.O.	6	myo	1.184.A.	38	podo	FALSE	FALSE	phageSet248
MG592395.1	MG592551.1	1	1	0	87476	1.009.O.	6	myo	1.185.O.	26	podo	FALSE	FALSE	phageSet248
MG592395.1	MG592552.1	1	1	0	92993	1.009.O.	6	myo	1.186.O.	30	myo	FALSE	TRUE	phageSet248
MG592395.1	MG592553.1	1	1	0	177602	1.009.O.	6	myo	1.187.O.	28	myo	FALSE	TRUE	phageSet248
MG592395.1	MG592554.1	1	1	0	116655	1.009.O.	6	myo	1.188.A.	42	podo	FALSE	FALSE	phageSet248
MG592395.1	MG592559.1	1	1	0	81205	1.009.O.	6	myo	1.189.O.	45	sipho	FALSE	FALSE	phageSet248
MG592395.1	MG592560.1	1	1	0	66131	1.009.O.	6	myo	1.190.O.	27	myo	FALSE	TRUE	phageSet248
MG592395.1	MG592561.1	1	1	0	92704	1.009.O.	6	myo	1.191.O.	43	myo	FALSE	TRUE	phageSet248
MG592395.1	MG592562.1	1	1	0	176910	1.009.O.	6	myo	1.193.O.	28	myo	FALSE	TRUE	phageSet248
MG592395.1	MG592563.1	1	1	0	103643	1.009.O.	6	myo	1.194.O.	48	sipho	FALSE	FALSE	phageSet248
MG592395.1	MG592564.1	1	1	0	104088	1.009.O.	6	myo	1.195.O.	48	sipho	FALSE	FALSE	phageSet248
MG592395.1	MG592565.1	1	1	0	103763	1.009.O.	6	myo	1.196.O.	48	sipho	FALSE	FALSE	phageSet248
MG592395.1	MG592566.1	1	1	0	88937	1.009.O.	6	myo	1.197.A.	29	sipho	FALSE	FALSE	phageSet248
MG592395.1	MG592567.1	1	1	0	88822	1.009.O.	6	myo	1.198.A.	47	sipho	FALSE	FALSE	phageSet248
MG592395.1	MG592569.1	1	1	0	92662	1.009.O.	6	myo	1.199.A.	30	myo	FALSE	TRUE	phageSet248
MG592395.1	MG592571.1	1	1	0	103646	1.009.O.	6	myo	1.200.O.	48	sipho	FALSE	FALSE	phageSet248
MG592395.1	MG592572.1	1	1	0	94856	1.009.O.	6	myo	1.201.B.	43	myo	FALSE	TRUE	phageSet248
MG592395.1	MG592573.1	1	1	0	76364	1.009.O.	6	myo	1.202.O.	31	myo	FALSE	TRUE	phageSet248
MG592395.1	MG592574.1	1	1	0	88518	1.009.O.	6	myo	1.204.O.	32	podo	FALSE	FALSE	phageSet248
MG592395.1	MG592575.1	1	1	0	102210	1.009.O.	6	myo	1.205.O.	33	podo	FALSE	FALSE	phageSet248
MG592395.1	MG592576.1	1	1	0	81899	1.009.O.	6	myo	1.206.O.	45	sipho	FALSE	FALSE	phageSet248
MG592395.1	MG592577.1	1	1	0	100143	1.009.O.	6	myo	1.207.B.	34	sipho	FALSE	FALSE	phageSet248
MG592395.1	MG592578.1	1	1	0	93261	1.009.O.	6	myo	1.208.B.	35	podo	FALSE	FALSE	phageSet248
MG592395.1	MG592579.1	1	1	0	87962	1.009.O.	6	myo	1.209.O.	36	podo	FALSE	FALSE	phageSet248
MG592395.1	MG592580.1	1	1	0	92574	1.009.O.	6	myo	1.210.O.	37	sipho	FALSE	FALSE	phageSet248
MG592395.1	MG592581.1	1	1	0	81519	1.009.O.	6	myo	1.211.A.	38	podo	FALSE	FALSE	phageSet248
MG592395.1	MG592583.1	1	1	0	86793	1.009.O.	6	myo	1.213.O.	47	sipho	FALSE	FALSE	phageSet248
MG592395.1	MG592584.1	1	1	0	88536	1.009.O.	6	myo	1.214.O.	39	sipho	FALSE	FALSE	phageSet248
MG592395.1	MG592585.1	1	1	0	125184	1.009.O.	6	myo	1.215.A.	40	sipho	FALSE	FALSE	phageSet248
MG592395.1	MG592587.1	1	1	0	85709	1.009.O.	6	myo	1.216.O.	47	sipho	FALSE	FALSE	phageSet248
MG592395.1	MG592588.1	1	1	0	75967	1.009.O.	6	myo	1.217.O.	41	myo	FALSE	TRUE	phageSet248
MG592395.1	MG592589.1	1	1	0	75967	1.009.O.	6	myo	1.219.O.	41	myo	FALSE	TRUE	phageSet248
MG592395.1	MG592590.1	1	1	0	93885	1.009.O.	6	myo	1.223.O.	43	myo	FALSE	TRUE	phageSet248
MG592395.1	MG592591.1	1	1	0	116265	1.009.O.	6	myo	1.224.A.	42	podo	FALSE	FALSE	phageSet248
MG592395.1	MG592592.1	1	1	0	96965	1.009.O.	6	myo	1.225.O.	43	myo	FALSE	TRUE	phageSet248
MG592395.1	MG592593.1	1	1	0	80005	1.009.O.	6	myo	1.226.O.	45	sipho	FALSE	FALSE	phageSet248
MG592395.1	MG592594.1	1	1	0	80959	1.009.O.	6	myo	1.228.O.	45	sipho	FALSE	FALSE	phageSet248
MG592395.1	MG592595.1	1	1	0	88877	1.009.O.	6	myo	1.231.O.	47	sipho	FALSE	FALSE	phageSet248
MG592395.1	MG592596.1	1	1	0	101086	1.009.O.	6	myo	1.232.O.	44	podo	FALSE	FALSE	phageSet248
MG592395.1	MG592597.1	1	1	0	81173	1.009.O.	6	myo	1.233.A.	45	sipho	FALSE	FALSE	phageSet248
MG592395.1	MG592599.1	1	1	0	91367	1.009.O.	6	myo	1.235.O.	46	podo	FALSE	FALSE	phageSet248
MG592395.1	MG592600.1	1	1	0	86996	1.009.O.	6	myo	1.236.O.	47	sipho	FALSE	FALSE	phageSet248
MG592395.1	MG592601.1	1	1	0	104447	1.009.O.	6	myo	1.237.A.	48	sipho	FALSE	FALSE	phageSet248
MG592395.1	MG592603.1	1	1	0	114826	1.009.O.	6	myo	1.238.A.	49	podo	FALSE	FALSE	phageSet248
MG592395.1	MG592605.1	1	1	0	82957	1.009.O.	6	myo	1.239.O.	45	sipho	FALSE	FALSE	phageSet248
MG592395.1	MG592606.1	1	1	0	81053	1.009.O.	6	myo	1.240.O.	45	sipho	FALSE	FALSE	phageSet248
MG592395.1	MG592607.1	1	1	0	81260	1.009.O.	6	myo	1.242.O.	45	sipho	FALSE	FALSE	phageSet248
MG592395.1	MG592608.1	1	1	0	92764	1.009.O.	6	myo	1.243.O.	30	myo	FALSE	TRUE	phageSet248
MG592395.1	MG592609.1	1	1	0	204157	1.009.O.	6	myo	1.244.A.	1	myo	FALSE	TRUE	phageSet248
MG592395.1	MG592610.1	1	1	0	116052	1.009.O.	6	myo	1.245.O.	49	podo	FALSE	FALSE	phageSet248
MG592395.1	MG592611.1	1	1	0	91469	1.009.O.	6	myo	1.246.O.	43	myo	FALSE	TRUE	phageSet248
MG592395.1	MG592612.1	1	1	0	88246	1.009.O.	6	myo	1.247.A.	39	sipho	FALSE	FALSE	phageSet248
MG592395.1	MG592614.1	1	1	0	92651	1.009.O.	6	myo	1.248.O.	30	myo	FALSE	TRUE	phageSet248
MG592395.1	MG592615.1	1	1	0	54922	1.009.O.	6	myo	1.249.A.	17	auto	FALSE	FALSE	phageSet248
MG592395.1	MG592617.1	1	1	0	104295	1.009.O.	6	myo	1.250.O.	48	sipho	FALSE	FALSE	phageSet248
MG592395.1	MG592619.1	1	1	0	91358	1.009.O.	6	myo	1.253.O.	46	podo	FALSE	FALSE	phageSet248
MG592395.1	MG592620.1	1	1	0	77049	1.009.O.	6	myo	1.254.O.	24	podo	FALSE	FALSE	phageSet248
MG592395.1	MG592621.1	1	1	0	204157	1.009.O.	6	myo	1.255.O.	1	myo	FALSE	TRUE	phageSet248
MG592395.1	MG592622.1	1	1	0	92557	1.009.O.	6	myo	1.256.O.	30	myo	FALSE	TRUE	phageSet248
MG592395.1	MG592623.1	1	1	0	76721	1.009.O.	6	myo	1.257.O.	24	podo	FALSE	FALSE	phageSet248
MG592395.1	MG592624.1	1	1	0	72447	1.009.O.	6	myo	1.259.O.	22	myo	FALSE	TRUE	phageSet248
MG592395.1	MG592625.1	1	1	0	116342	1.009.O.	6	myo	1.261.O.	42	podo	FALSE	FALSE	phageSet248
MG592395.1	MG592626.1	1	1	0	91985	1.009.O.	6	myo	1.262.O.	2	podo	FALSE	FALSE	phageSet248
MG592395.1	MG592627.1	1	1	0	93990	1.009.O.	6	myo	1.263.A.	30	myo	FALSE	TRUE	phageSet248
MG592395.1	MG592629.1	1	1	0	92089	1.009.O.	6	myo	1.264.O.	46	podo	FALSE	FALSE	phageSet248
MG592395.1	MG592630.1	1	1	0	87962	1.009.O.	6	myo	1.265.O.	47	sipho	FALSE	FALSE	phageSet248
MG592395.1	MG592631.1	1	1	0	79138	1.009.O.	6	myo	1.266.O.	45	sipho	FALSE	FALSE	phageSet248
MG592395.1	MG592632.1	1	1	0	103763	1.009.O.	6	myo	1.267.O.	48	sipho	FALSE	FALSE	phageSet248
MG592395.1	MG592633.1	1	1	0	103646	1.009.O.	6	myo	1.268.A.	48	sipho	FALSE	FALSE	phageSet248
MG592395.1	MG592635.1	1	1	0	104088	1.009.O.	6	myo	1.269.O.	48	sipho	FALSE	FALSE	phageSet248
MG592395.1	MG592636.1	1	1	0	103643	1.009.O.	6	myo	1.270.A.	48	sipho	FALSE	FALSE	phageSet248
MG592395.1	MG592638.1	1	1	0	103646	1.009.O.	6	myo	1.271.A.	48	sipho	FALSE	FALSE	phageSet248
MG592395.1	MG592640.1	1	1	0	103646	1.009.O.	6	myo	1.272.O.	48	sipho	FALSE	FALSE	phageSet248
MG592395.1	MG592641.1	1	1	0	92495	1.009.O.	6	myo	1.273.O.	30	myo	FALSE	TRUE	phageSet248
MG592395.1	MG592642.1	1	1	0	103758	1.009.O.	6	myo	1.274.O.	48	sipho	FALSE	FALSE	phageSet248
MG592395.1	MG592643.1	1	1	0	82265	1.009.O.	6	myo	1.275.O.	3	podo	FALSE	FALSE	phageSet248
MG592395.1	MG592644.1	1	1	0	88684	1.009.O.	6	myo	1.276.O.	47	sipho	FALSE	FALSE	phageSet248
MG592395.1	MG592645.1	1	1	0	103646	1.009.O.	6	myo	1.277.A.	48	sipho	FALSE	FALSE	phageSet248
MG592395.1	MG592647.1	1	1	0	93632	1.009.O.	6	myo	1.278.O.	30	myo	FALSE	TRUE	phageSet248
MG592395.1	MG592648.1	1	1	0	103646	1.009.O.	6	myo	1.280.O.	48	sipho	FALSE	FALSE	phageSet248
MG592395.1	MG592649.1	1	1	0	103646	1.009.O.	6	myo	1.281.O.	48	sipho	FALSE	FALSE	phageSet248
MG592395.1	MG592650.1	1	1	0	103667	1.009.O.	6	myo	1.282.A.	48	sipho	FALSE	FALSE	phageSet248
MG592395.1	MG592651.1	1	1	0	103879	1.009.O.	6	myo	1.283.A.	48	sipho	FALSE	FALSE	phageSet248
MG592395.1	MG592654.1	1	1	0	89998	1.009.O.	6	myo	1.284.A.	29	sipho	FALSE	FALSE	phageSet248
MG592395.1	MG592655.1	1	1	0	103787	1.009.O.	6	myo	1.285.O.	48	sipho	FALSE	FALSE	phageSet248
MG592395.1	MG592656.1	1	1	0	93481	1.009.O.	6	myo	1.286.O.	30	myo	FALSE	TRUE	phageSet248
MG592395.1	MG592657.1	1	1	0	89909	1.009.O.	6	myo	1.287.O.	29	sipho	FALSE	FALSE	phageSet248
MG592395.1	MG592658.1	1	1	0	88879	1.009.O.	6	myo	1.289.A.	29	sipho	FALSE	FALSE	phageSet248
MG592395.1	MG592659.1	1	1	0	88010	1.009.O.	6	myo	1.291.O.	29	sipho	FALSE	FALSE	phageSet248
MG592395.1	MG592660.1	1	1	0	92621	1.009.O.	6	myo	1.293.O.	35	podo	FALSE	FALSE	phageSet248
MG592395.1	MG592661.1	1	1	0	89239	1.009.O.	6	myo	2.044.O.	8	sipho	FALSE	FALSE	phageSet248
MG592395.1	MG592663.1	1	1	0	54836	1.009.O.	6	myo	2.092.O.	17	auto	FALSE	FALSE	phageSet248
MG592395.1	MG592665.1	1	1	0	88999	1.009.O.	6	myo	2.095.B.	47	sipho	FALSE	FALSE	phageSet248
MG592395.1	MG592666.1	1	1	0	88978	1.009.O.	6	myo	2.096.O.	10	sipho	FALSE	FALSE	phageSet248
MG592395.1	MG592667.1	1	1	0	100145	1.009.O.	6	myo	2.117.O.	34	sipho	FALSE	FALSE	phageSet248
MG592395.1	MG592668.1	1	1	0	120147	1.009.O.	6	myo	2.130.O.	20	podo	FALSE	FALSE	phageSet248
MG592395.1	MG592671.1	1	1	0	392886	1.009.O.	6	myo	2.275.O.	4	myo	FALSE	TRUE	phageSet248
MG592395.1	MG592672.1	1	1	0	145968	1.009.O.	6	myo	3.058.O.	5	sipho	FALSE	FALSE	phageSet248
MG592415.1	MG592390.1	1	1	0	194763	1.031.O.	7	myo	1.003.O.	11	podo	FALSE	FALSE	phageSet248
MG592415.1	MG592391.1	1	1	0	195374	1.031.O.	7	myo	1.004.O.	8	sipho	FALSE	FALSE	phageSet248
MG592415.1	MG592393.1	1	1	0	202119	1.031.O.	7	myo	1.007.O.	30	myo	FALSE	TRUE	phageSet248
MG592415.1	MG592394.1	1	1	0	163360	1.031.O.	7	myo	1.008.O.	17	auto	FALSE	FALSE	phageSet248
MG592415.1	MG592395.1	1	1	0	197273	1.031.O.	7	myo	1.009.O.	6	myo	FALSE	TRUE	phageSet248
MG592415.1	MG592396.1	1	1	0	163360	1.031.O.	7	myo	1.011.O.	17	auto	FALSE	FALSE	phageSet248
MG592415.1	MG592397.1	1	1	0	212750	1.031.O.	7	myo	1.012.O.	48	sipho	FALSE	FALSE	phageSet248
MG592415.1	MG592398.1	1	1	0	197319	1.031.O.	7	myo	1.013.O.	39	sipho	FALSE	FALSE	phageSet248
MG592415.1	MG592399.1	1	1	0	195461	1.031.O.	7	myo	1.015.O.	36	podo	FALSE	FALSE	phageSet248
MG592415.1	MG592400.1	1	1	0	200887	1.031.O.	7	myo	1.016.O.	14	myo	FALSE	TRUE	phageSet248
MG592415.1	MG592401.1	1	1	0	204152	1.031.O.	7	myo	1.017.O.	43	myo	FALSE	TRUE	phageSet248
MG592415.1	MG592402.1	1	1	0	163439	1.031.O.	7	myo	1.020.O.	17	auto	FALSE	FALSE	phageSet248
MG592415.1	MG592403.1	1	1	0	196618	1.031.O.	7	myo	1.021.A.	26	podo	FALSE	FALSE	phageSet248
MG592415.1	MG592406.1	1	1	0	215290	1.031.O.	7	myo	1.022.O.	48	sipho	FALSE	FALSE	phageSet248
MG592415.1	MG592407.1	1	1	0	212736	1.031.O.	7	myo	1.023.O.	48	sipho	FALSE	FALSE	phageSet248
MG592415.1	MG592408.1	1	1	0	211767	1.031.O.	7	myo	1.024.O.	48	sipho	FALSE	FALSE	phageSet248
MG592415.1	MG592409.1	1	1	0	228672	1.031.O.	7	myo	1.025.O.	20	podo	FALSE	FALSE	phageSet248
MG592415.1	MG592410.1	1	1	0	228755	1.031.O.	7	myo	1.026.O.	20	podo	FALSE	FALSE	phageSet248
MG592415.1	MG592411.1	1	1	0	212171	1.031.O.	7	myo	1.027.O.	48	sipho	FALSE	FALSE	phageSet248
MG592415.1	MG592412.1	1	1	0	184492	1.031.O.	7	myo	1.028.O.	41	myo	FALSE	TRUE	phageSet248
MG592415.1	MG592413.1	1	1	0	199388	1.031.O.	7	myo	1.029.O.	14	myo	FALSE	TRUE	phageSet248
MG592415.1	MG592414.1	1	1	0	198702	1.031.O.	7	myo	1.030.O.	43	myo	FALSE	TRUE	phageSet248
MG592415.1	MG592416.1	1	1	0	213274	1.031.O.	7	myo	1.032.O.	48	sipho	FALSE	FALSE	phageSet248
MG592415.1	MG592417.1	1	1	0	214081	1.031.O.	7	myo	1.033.O.	48	sipho	FALSE	FALSE	phageSet248
MG592415.1	MG592418.1	1	1	0	197239	1.031.O.	7	myo	1.034.O.	36	podo	FALSE	FALSE	phageSet248
MG592415.1	MG592420.1	1	1	0	193047	1.031.O.	7	myo	1.036.O.	11	podo	FALSE	FALSE	phageSet248
MG592415.1	MG592421.1	1	1	0	195974	1.031.O.	7	myo	1.037.O.	8	sipho	FALSE	FALSE	phageSet248
MG592415.1	MG592422.1	1	1	0	202437	1.031.O.	7	myo	1.038.O.	14	myo	FALSE	TRUE	phageSet248
MG592415.1	MG592423.1	1	1	0	193847	1.031.O.	7	myo	1.039.O.	11	podo	FALSE	FALSE	phageSet248
MG592415.1	MG592424.1	1	1	0	163360	1.031.O.	7	myo	1.040.O.	17	auto	FALSE	FALSE	phageSet248
MG592415.1	MG592425.1	1	1	0	202605	1.031.O.	7	myo	1.042.O.	14	myo	FALSE	TRUE	phageSet248
MG592415.1	MG592426.1	1	1	0	163108	1.031.O.	7	myo	1.043.O.	17	auto	FALSE	FALSE	phageSet248
MG592415.1	MG592427.1	1	1	0	163108	1.031.O.	7	myo	1.044.O.	17	auto	FALSE	FALSE	phageSet248
MG592415.1	MG592428.1	1	1	0	215304	1.031.O.	7	myo	1.046.O.	48	sipho	FALSE	FALSE	phageSet248
MG592415.1	MG592429.1	1	1	0	198981	1.031.O.	7	myo	1.047.O.	29	sipho	FALSE	FALSE	phageSet248
MG592415.1	MG592430.1	1	1	0	163283	1.031.O.	7	myo	1.048.O.	17	auto	FALSE	FALSE	phageSet248
MG592415.1	MG592431.1	1	1	0	197783	1.031.O.	7	myo	1.049.O.	10	sipho	FALSE	FALSE	phageSet248
MG592415.1	MG592432.1	1	1	0	198085	1.031.O.	7	myo	1.050.O.	10	sipho	FALSE	FALSE	phageSet248
MG592415.1	MG592433.1	1	1	0	195755	1.031.O.	7	myo	1.052.A.	21	myo	FALSE	TRUE	phageSet248
MG592415.1	MG592434.1	1	1	0	194564	1.031.O.	7	myo	1.054.O.	14	myo	FALSE	TRUE	phageSet248
MG592415.1	MG592435.1	1	1	0	200040	1.031.O.	7	myo	1.055.O.	10	sipho	FALSE	FALSE	phageSet248
MG592415.1	MG592436.1	1	1	0	199917	1.031.O.	7	myo	1.056.O.	8	sipho	FALSE	FALSE	phageSet248
MG592415.1	MG592437.1	1	1	0	163109	1.031.O.	7	myo	1.057.O.	17	auto	FALSE	FALSE	phageSet248
MG592415.1	MG592438.1	1	1	0	193980	1.031.O.	7	myo	1.060.A.	29	sipho	FALSE	FALSE	phageSet248
MG592415.1	MG592439.1	1	1	0	194539	1.031.O.	7	myo	1.061.O.	11	podo	FALSE	FALSE	phageSet248
MG592415.1	MG592440.1	1	1	0	163385	1.031.O.	7	myo	1.062.O.	17	auto	FALSE	FALSE	phageSet248
MG592415.1	MG592442.1	1	1	0	189459	1.031.O.	7	myo	1.064.O.	45	sipho	FALSE	FALSE	phageSet248
MG592415.1	MG592443.1	1	1	0	199916	1.031.O.	7	myo	1.066.O.	8	sipho	FALSE	FALSE	phageSet248
MG592415.1	MG592444.1	1	1	0	193830	1.031.O.	7	myo	1.067.O.	11	podo	FALSE	FALSE	phageSet248
MG592415.1	MG592445.1	1	1	0	199908	1.031.O.	7	myo	1.068.O.	8	sipho	FALSE	FALSE	phageSet248
MG592415.1	MG592446.1	1	1	0	163385	1.031.O.	7	myo	1.069.O.	17	auto	FALSE	FALSE	phageSet248
MG592415.1	MG592447.1	1	1	0	196956	1.031.O.	7	myo	1.070.O.	36	podo	FALSE	FALSE	phageSet248
MG592415.1	MG592448.1	1	1	0	200989	1.031.O.	7	myo	1.071.A.	14	myo	FALSE	TRUE	phageSet248
MG592415.1	MG592449.1	1	1	0	196651	1.031.O.	7	myo	1.072.O.	8	sipho	FALSE	FALSE	phageSet248
MG592415.1	MG592450.1	1	1	0	189790	1.031.O.	7	myo	1.074.O.	45	sipho	FALSE	FALSE	phageSet248
MG592415.1	MG592451.1	1	1	0	204152	1.031.O.	7	myo	1.075.O.	43	myo	FALSE	TRUE	phageSet248
MG592415.1	MG592452.1	1	1	0	200789	1.031.O.	7	myo	1.076.O.	37	sipho	FALSE	FALSE	phageSet248
MG592415.1	MG592453.1	1	1	0	196916	1.031.O.	7	myo	1.077.O.	36	podo	FALSE	FALSE	phageSet248
MG592415.1	MG592454.1	1	1	0	195247	1.031.O.	7	myo	1.079.O.	11	podo	FALSE	FALSE	phageSet248
MG592415.1	MG592455.1	1	1	0	162882	1.031.O.	7	myo	1.080.O.	17	auto	FALSE	FALSE	phageSet248
MG592415.1	MG592456.1	1	1	0	391711	1.031.O.	7	myo	1.081.O.	9	myo	FALSE	TRUE	phageSet248
MG592415.1	MG592457.1	1	1	0	188657	1.031.O.	7	myo	1.082.O.	45	sipho	FALSE	FALSE	phageSet248
MG592415.1	MG592458.1	1	1	0	197886	1.031.O.	7	myo	1.083.O.	10	sipho	FALSE	FALSE	phageSet248
MG592415.1	MG592459.1	1	1	0	294779	1.031.O.	7	myo	1.084.O.	12	myo	FALSE	TRUE	phageSet248
MG592415.1	MG592460.1	1	1	0	190695	1.031.O.	7	myo	1.085.O.	45	sipho	FALSE	FALSE	phageSet248
MG592415.1	MG592461.1	1	1	0	203710	1.031.O.	7	myo	1.086.O.	43	myo	FALSE	TRUE	phageSet248
MG592415.1	MG592462.1	1	1	0	198546	1.031.O.	7	myo	1.087.A.	43	myo	FALSE	TRUE	phageSet248
MG592415.1	MG592463.1	1	1	0	213260	1.031.O.	7	myo	1.088.O.	48	sipho	FALSE	FALSE	phageSet248
MG592415.1	MG592464.1	1	1	0	212726	1.031.O.	7	myo	1.089.O.	48	sipho	FALSE	FALSE	phageSet248
MG592415.1	MG592465.1	1	1	0	194732	1.031.O.	7	myo	1.090.B.	11	podo	FALSE	FALSE	phageSet248
MG592415.1	MG592466.1	1	1	0	196009	1.031.O.	7	myo	1.091.O.	11	podo	FALSE	FALSE	phageSet248
MG592415.1	MG592467.1	1	1	0	204152	1.031.O.	7	myo	1.093.O.	43	myo	FALSE	TRUE	phageSet248
MG592415.1	MG592468.1	1	1	0	204152	1.031.O.	7	myo	1.094.O.	43	myo	FALSE	TRUE	phageSet248
MG592415.1	MG592469.1	1	1	0	163272	1.031.O.	7	myo	1.095.O.	17	auto	FALSE	FALSE	phageSet248
MG592415.1	MG592470.1	1	1	0	229790	1.031.O.	7	myo	1.097.O.	20	podo	FALSE	FALSE	phageSet248
MG592415.1	MG592471.1	1	1	0	212726	1.031.O.	7	myo	1.098.O.	48	sipho	FALSE	FALSE	phageSet248
MG592415.1	MG592473.1	1	1	0	283082	1.031.O.	7	myo	1.101.O.	12	myo	FALSE	TRUE	phageSet248
MG592415.1	MG592474.1	1	1	0	163283	1.031.O.	7	myo	1.102.O.	17	auto	FALSE	FALSE	phageSet248
MG592415.1	MG592475.1	1	1	0	214581	1.031.O.	7	myo	1.103.O.	48	sipho	FALSE	FALSE	phageSet248
MG592415.1	MG592476.1	1	1	0	213842	1.031.O.	7	myo	1.104.O.	48	sipho	FALSE	FALSE	phageSet248
MG592415.1	MG592477.1	1	1	0	201921	1.031.O.	7	myo	1.105.O.	30	myo	FALSE	TRUE	phageSet248
MG592415.1	MG592478.1	1	1	0	199945	1.031.O.	7	myo	1.106.O.	30	myo	FALSE	TRUE	phageSet248
MG592415.1	MG592480.1	1	1	0	163283	1.031.O.	7	myo	1.107.B.	17	auto	FALSE	FALSE	phageSet248
MG592415.1	MG592482.1	1	1	0	189459	1.031.O.	7	myo	1.108.O.	45	sipho	FALSE	FALSE	phageSet248
MG592415.1	MG592483.1	1	1	0	190431	1.031.O.	7	myo	1.110.O.	45	sipho	FALSE	FALSE	phageSet248
MG592415.1	MG592484.1	1	1	0	193084	1.031.O.	7	myo	1.111.A.	13	myo	FALSE	TRUE	phageSet248
MG592415.1	MG592486.1	1	1	0	201024	1.031.O.	7	myo	1.112.O.	14	myo	FALSE	TRUE	phageSet248
MG592415.1	MG592487.1	1	1	0	197025	1.031.O.	7	myo	1.113.A.	29	sipho	FALSE	FALSE	phageSet248
MG592415.1	MG592488.1	1	1	0	190291	1.031.O.	7	myo	1.115.A.	45	sipho	FALSE	FALSE	phageSet248
MG592415.1	MG592490.1	1	1	0	189189	1.031.O.	7	myo	1.116.O.	45	sipho	FALSE	FALSE	phageSet248
MG592415.1	MG592392.1	0.39677	1.23892E-28	5	203171	1.031.O.	7	myo	1.005.O.	43	myo	FALSE	TRUE	phageSet248
MG592415.1	MG592492.1	1	1	0	213317	1.031.O.	7	myo	1.118.A.	48	sipho	FALSE	FALSE	phageSet248
MG592415.1	MG592494.1	1	1	0	197402	1.031.O.	7	myo	1.119.O.	47	sipho	FALSE	FALSE	phageSet248
MG592415.1	MG592495.1	1	1	0	298349	1.031.O.	7	myo	1.121.O.	15	myo	FALSE	TRUE	phageSet248
MG592415.1	MG592496.1	1	1	0	197398	1.031.O.	7	myo	1.122.A.	39	sipho	FALSE	FALSE	phageSet248
MG592415.1	MG592498.1	1	1	0	198944	1.031.O.	7	myo	1.123.O.	16	myo	FALSE	TRUE	phageSet248
MG592415.1	MG592499.1	1	1	0	200479	1.031.O.	7	myo	1.124.O.	43	myo	FALSE	TRUE	phageSet248
MG592415.1	MG592441.1	0.446466	1.52603E-10	2	281514	1.031.O.	7	myo	1.063.O.	23	myo	FALSE	TRUE	phageSet248
MG592415.1	MG592500.1	1	1	0	163384	1.031.O.	7	myo	1.125.O.	17	auto	FALSE	FALSE	phageSet248
MG592415.1	MG592501.1	1	1	0	197790	1.031.O.	7	myo	1.127.O.	47	sipho	FALSE	FALSE	phageSet248
MG592415.1	MG592502.1	1	1	0	190808	1.031.O.	7	myo	1.131.O.	45	sipho	FALSE	FALSE	phageSet248
MG592415.1	MG592503.1	1	1	0	189801	1.031.O.	7	myo	1.132.O.	45	sipho	FALSE	FALSE	phageSet248
MG592415.1	MG592472.1	0.39696	1.36269E-28	5	204138	1.031.O.	7	myo	1.100.O.	43	myo	FALSE	TRUE	phageSet248
MG592415.1	MG592504.1	1	1	0	189962	1.031.O.	7	myo	1.133.O.	45	sipho	FALSE	FALSE	phageSet248
MG592415.1	MG592505.1	1	1	0	189254	1.031.O.	7	myo	1.134.O.	45	sipho	FALSE	FALSE	phageSet248
MG592415.1	MG592506.1	1	1	0	194780	1.031.O.	7	myo	1.135.O.	47	sipho	FALSE	FALSE	phageSet248
MG592415.1	MG592507.1	1	1	0	184492	1.031.O.	7	myo	1.136.O.	41	myo	FALSE	TRUE	phageSet248
MG592415.1	MG592508.1	1	1	0	190833	1.031.O.	7	myo	1.137.O.	47	sipho	FALSE	FALSE	phageSet248
MG592415.1	MG592509.1	1	1	0	185385	1.031.O.	7	myo	1.138.O.	24	podo	FALSE	FALSE	phageSet248
MG592415.1	MG592511.1	1	1	0	196837	1.031.O.	7	myo	1.139.B.	36	podo	FALSE	FALSE	phageSet248
MG592415.1	MG592512.1	1	1	0	162883	1.031.O.	7	myo	1.141.A.	17	auto	FALSE	FALSE	phageSet248
MG592415.1	MG592513.1	1	1	0	184492	1.031.O.	7	myo	1.142.O.	41	myo	FALSE	TRUE	phageSet248
MG592415.1	MG592514.1	1	1	0	197402	1.031.O.	7	myo	1.143.O.	47	sipho	FALSE	FALSE	phageSet248
MG592415.1	MG592515.1	1	1	0	197293	1.031.O.	7	myo	1.144.O.	18	sipho	FALSE	FALSE	phageSet248
MG592415.1	MG592516.1	1	1	0	190235	1.031.O.	7	myo	1.147.O.	45	sipho	FALSE	FALSE	phageSet248
MG592415.1	MG592517.1	1	1	0	189658	1.031.O.	7	myo	1.148.O.	45	sipho	FALSE	FALSE	phageSet248
MG592415.1	MG592547.1	0.355571	5.4024399999999996E-84	14	203089	1.031.O.	7	myo	1.181.O.	43	myo	FALSE	TRUE	phageSet248
MG592415.1	MG592518.1	1	1	0	201356	1.031.O.	7	myo	1.149.O.	30	myo	FALSE	TRUE	phageSet248
MG592415.1	MG592519.1	1	1	0	228671	1.031.O.	7	myo	1.150.O.	20	podo	FALSE	FALSE	phageSet248
MG592415.1	MG592520.1	1	1	0	197182	1.031.O.	7	myo	1.151.O.	19	sipho	FALSE	FALSE	phageSet248
MG592415.1	MG592521.1	1	1	0	228673	1.031.O.	7	myo	1.152.O.	20	podo	FALSE	FALSE	phageSet248
MG592415.1	MG592522.1	1	1	0	189894	1.031.O.	7	myo	1.154.O.	21	myo	FALSE	TRUE	phageSet248
MG592415.1	MG592523.1	1	1	0	181881	1.031.O.	7	myo	1.155.O.	22	myo	FALSE	TRUE	phageSet248
MG592415.1	MG592590.1	0.396619	1.1474099999999999E-28	5	202405	1.031.O.	7	myo	1.223.O.	43	myo	FALSE	TRUE	phageSet248
MG592415.1	MG592592.1	0.433874	2.5523899999999999E-11	2	205488	1.031.O.	7	myo	1.225.O.	43	myo	FALSE	TRUE	phageSet248
MG592415.1	MG592524.1	1	1	0	184492	1.031.O.	7	myo	1.156.O.	41	myo	FALSE	TRUE	phageSet248
MG592415.1	MG592525.1	1	1	0	188729	1.031.O.	7	myo	1.157.O.	45	sipho	FALSE	FALSE	phageSet248
MG592415.1	MG592526.1	1	1	0	199382	1.031.O.	7	myo	1.158.O.	43	myo	FALSE	TRUE	phageSet248
MG592415.1	MG592527.1	1	1	0	184492	1.031.O.	7	myo	1.159.O.	41	myo	FALSE	TRUE	phageSet248
MG592415.1	MG592528.1	1	1	0	213609	1.031.O.	7	myo	1.160.O.	48	sipho	FALSE	FALSE	phageSet248
MG592415.1	MG592529.1	1	1	0	293525	1.031.O.	7	myo	1.161.O.	28	myo	FALSE	TRUE	phageSet248
MG592415.1	MG592530.1	1	1	0	190235	1.031.O.	7	myo	1.162.O.	45	sipho	FALSE	FALSE	phageSet248
MG592415.1	MG592531.1	1	1	0	201110	1.031.O.	7	myo	1.164.O.	43	myo	FALSE	TRUE	phageSet248
MG592415.1	MG592532.1	1	1	0	189921	1.031.O.	7	myo	1.165.O.	45	sipho	FALSE	FALSE	phageSet248
MG592415.1	MG592533.1	1	1	0	174671	1.031.O.	7	myo	1.166.O.	27	myo	FALSE	TRUE	phageSet248
MG592415.1	MG592534.1	1	1	0	188685	1.031.O.	7	myo	1.167.O.	45	sipho	FALSE	FALSE	phageSet248
MG592415.1	MG592535.1	1	1	0	190426	1.031.O.	7	myo	1.168.O.	45	sipho	FALSE	FALSE	phageSet248
MG592415.1	MG592536.1	1	1	0	225165	1.031.O.	7	myo	1.169.O.	42	podo	FALSE	FALSE	phageSet248
MG592415.1	MG592537.1	1	1	0	286567	1.031.O.	7	myo	1.170.O.	23	myo	FALSE	TRUE	phageSet248
MG592415.1	MG592538.1	1	1	0	213086	1.031.O.	7	myo	1.171.O.	48	sipho	FALSE	FALSE	phageSet248
MG592415.1	MG592539.1	1	1	0	189189	1.031.O.	7	myo	1.172.O.	45	sipho	FALSE	FALSE	phageSet248
MG592415.1	MG592540.1	1	1	0	200936	1.031.O.	7	myo	1.173.O.	30	myo	FALSE	TRUE	phageSet248
MG592415.1	MG592541.1	1	1	0	199938	1.031.O.	7	myo	1.174.O.	43	myo	FALSE	TRUE	phageSet248
MG592415.1	MG592542.1	1	1	0	201941	1.031.O.	7	myo	1.175.O.	43	myo	FALSE	TRUE	phageSet248
MG592415.1	MG592543.1	1	1	0	189338	1.031.O.	7	myo	1.176.O.	45	sipho	FALSE	FALSE	phageSet248
MG592415.1	MG592544.1	1	1	0	198307	1.031.O.	7	myo	1.177.O.	47	sipho	FALSE	FALSE	phageSet248
MG592415.1	MG592545.1	1	1	0	192809	1.031.O.	7	myo	1.178.O.	47	sipho	FALSE	FALSE	phageSet248
MG592415.1	MG592546.1	1	1	0	184373	1.031.O.	7	myo	1.179.O.	24	podo	FALSE	FALSE	phageSet248
MG592415.1	MG592415.1	0	0	152899	152899	1.031.O.	7	myo	1.031.O.	7	myo	TRUE	TRUE	phageSet248
MG592415.1	MG592548.1	1	1	0	189785	1.031.O.	7	myo	1.182.O.	25	podo	FALSE	FALSE	phageSet248
MG592415.1	MG592549.1	1	1	0	190285	1.031.O.	7	myo	1.183.O.	38	podo	FALSE	FALSE	phageSet248
MG592415.1	MG592550.1	1	1	0	185996	1.031.O.	7	myo	1.184.A.	38	podo	FALSE	FALSE	phageSet248
MG592415.1	MG592551.1	1	1	0	196001	1.031.O.	7	myo	1.185.O.	26	podo	FALSE	FALSE	phageSet248
MG592415.1	MG592552.1	1	1	0	201518	1.031.O.	7	myo	1.186.O.	30	myo	FALSE	TRUE	phageSet248
MG592415.1	MG592553.1	1	1	0	286127	1.031.O.	7	myo	1.187.O.	28	myo	FALSE	TRUE	phageSet248
MG592415.1	MG592554.1	1	1	0	225180	1.031.O.	7	myo	1.188.A.	42	podo	FALSE	FALSE	phageSet248
MG592415.1	MG592559.1	1	1	0	189730	1.031.O.	7	myo	1.189.O.	45	sipho	FALSE	FALSE	phageSet248
MG592415.1	MG592560.1	1	1	0	174656	1.031.O.	7	myo	1.190.O.	27	myo	FALSE	TRUE	phageSet248
MG592415.1	MG592561.1	1	1	0	201229	1.031.O.	7	myo	1.191.O.	43	myo	FALSE	TRUE	phageSet248
MG592415.1	MG592562.1	1	1	0	285435	1.031.O.	7	myo	1.193.O.	28	myo	FALSE	TRUE	phageSet248
MG592415.1	MG592563.1	1	1	0	212168	1.031.O.	7	myo	1.194.O.	48	sipho	FALSE	FALSE	phageSet248
MG592415.1	MG592564.1	1	1	0	212613	1.031.O.	7	myo	1.195.O.	48	sipho	FALSE	FALSE	phageSet248
MG592415.1	MG592565.1	1	1	0	212288	1.031.O.	7	myo	1.196.O.	48	sipho	FALSE	FALSE	phageSet248
MG592415.1	MG592566.1	1	1	0	197462	1.031.O.	7	myo	1.197.A.	29	sipho	FALSE	FALSE	phageSet248
MG592415.1	MG592567.1	1	1	0	197347	1.031.O.	7	myo	1.198.A.	47	sipho	FALSE	FALSE	phageSet248
MG592415.1	MG592569.1	1	1	0	201187	1.031.O.	7	myo	1.199.A.	30	myo	FALSE	TRUE	phageSet248
MG592415.1	MG592571.1	1	1	0	212171	1.031.O.	7	myo	1.200.O.	48	sipho	FALSE	FALSE	phageSet248
MG592415.1	MG592572.1	1	1	0	203381	1.031.O.	7	myo	1.201.B.	43	myo	FALSE	TRUE	phageSet248
MG592415.1	MG592573.1	1	1	0	184889	1.031.O.	7	myo	1.202.O.	31	myo	FALSE	TRUE	phageSet248
MG592415.1	MG592574.1	1	1	0	197043	1.031.O.	7	myo	1.204.O.	32	podo	FALSE	FALSE	phageSet248
MG592415.1	MG592575.1	1	1	0	210735	1.031.O.	7	myo	1.205.O.	33	podo	FALSE	FALSE	phageSet248
MG592415.1	MG592576.1	1	1	0	190424	1.031.O.	7	myo	1.206.O.	45	sipho	FALSE	FALSE	phageSet248
MG592415.1	MG592577.1	1	1	0	208668	1.031.O.	7	myo	1.207.B.	34	sipho	FALSE	FALSE	phageSet248
MG592415.1	MG592578.1	1	1	0	201786	1.031.O.	7	myo	1.208.B.	35	podo	FALSE	FALSE	phageSet248
MG592415.1	MG592579.1	1	1	0	196487	1.031.O.	7	myo	1.209.O.	36	podo	FALSE	FALSE	phageSet248
MG592415.1	MG592580.1	1	1	0	201099	1.031.O.	7	myo	1.210.O.	37	sipho	FALSE	FALSE	phageSet248
MG592415.1	MG592581.1	1	1	0	190044	1.031.O.	7	myo	1.211.A.	38	podo	FALSE	FALSE	phageSet248
MG592415.1	MG592583.1	1	1	0	195318	1.031.O.	7	myo	1.213.O.	47	sipho	FALSE	FALSE	phageSet248
MG592415.1	MG592584.1	1	1	0	197061	1.031.O.	7	myo	1.214.O.	39	sipho	FALSE	FALSE	phageSet248
MG592415.1	MG592585.1	1	1	0	233709	1.031.O.	7	myo	1.215.A.	40	sipho	FALSE	FALSE	phageSet248
MG592415.1	MG592587.1	1	1	0	194234	1.031.O.	7	myo	1.216.O.	47	sipho	FALSE	FALSE	phageSet248
MG592415.1	MG592588.1	1	1	0	184492	1.031.O.	7	myo	1.217.O.	41	myo	FALSE	TRUE	phageSet248
MG592415.1	MG592589.1	1	1	0	184492	1.031.O.	7	myo	1.219.O.	41	myo	FALSE	TRUE	phageSet248
MG592415.1	MG592591.1	1	1	0	224790	1.031.O.	7	myo	1.224.A.	42	podo	FALSE	FALSE	phageSet248
MG592415.1	MG592593.1	1	1	0	188530	1.031.O.	7	myo	1.226.O.	45	sipho	FALSE	FALSE	phageSet248
MG592415.1	MG592594.1	1	1	0	189484	1.031.O.	7	myo	1.228.O.	45	sipho	FALSE	FALSE	phageSet248
MG592415.1	MG592595.1	1	1	0	197402	1.031.O.	7	myo	1.231.O.	47	sipho	FALSE	FALSE	phageSet248
MG592415.1	MG592596.1	1	1	0	209611	1.031.O.	7	myo	1.232.O.	44	podo	FALSE	FALSE	phageSet248
MG592415.1	MG592597.1	1	1	0	189698	1.031.O.	7	myo	1.233.A.	45	sipho	FALSE	FALSE	phageSet248
MG592415.1	MG592599.1	1	1	0	199892	1.031.O.	7	myo	1.235.O.	46	podo	FALSE	FALSE	phageSet248
MG592415.1	MG592600.1	1	1	0	195521	1.031.O.	7	myo	1.236.O.	47	sipho	FALSE	FALSE	phageSet248
MG592415.1	MG592601.1	1	1	0	212972	1.031.O.	7	myo	1.237.A.	48	sipho	FALSE	FALSE	phageSet248
MG592415.1	MG592603.1	1	1	0	223351	1.031.O.	7	myo	1.238.A.	49	podo	FALSE	FALSE	phageSet248
MG592415.1	MG592605.1	1	1	0	191482	1.031.O.	7	myo	1.239.O.	45	sipho	FALSE	FALSE	phageSet248
MG592415.1	MG592606.1	1	1	0	189578	1.031.O.	7	myo	1.240.O.	45	sipho	FALSE	FALSE	phageSet248
MG592415.1	MG592607.1	1	1	0	189785	1.031.O.	7	myo	1.242.O.	45	sipho	FALSE	FALSE	phageSet248
MG592415.1	MG592608.1	1	1	0	201289	1.031.O.	7	myo	1.243.O.	30	myo	FALSE	TRUE	phageSet248
MG592415.1	MG592609.1	1	1	0	312682	1.031.O.	7	myo	1.244.A.	1	myo	FALSE	TRUE	phageSet248
MG592415.1	MG592610.1	1	1	0	224577	1.031.O.	7	myo	1.245.O.	49	podo	FALSE	FALSE	phageSet248
MG592415.1	MG592611.1	1	1	0	199994	1.031.O.	7	myo	1.246.O.	43	myo	FALSE	TRUE	phageSet248
MG592415.1	MG592612.1	1	1	0	196771	1.031.O.	7	myo	1.247.A.	39	sipho	FALSE	FALSE	phageSet248
MG592415.1	MG592614.1	1	1	0	201176	1.031.O.	7	myo	1.248.O.	30	myo	FALSE	TRUE	phageSet248
MG592415.1	MG592615.1	1	1	0	163447	1.031.O.	7	myo	1.249.A.	17	auto	FALSE	FALSE	phageSet248
MG592415.1	MG592617.1	1	1	0	212820	1.031.O.	7	myo	1.250.O.	48	sipho	FALSE	FALSE	phageSet248
MG592415.1	MG592618.1	1	1	0	212524	1.031.O.	7	myo	1.251.O.	48	sipho	FALSE	FALSE	phageSet248
MG592415.1	MG592619.1	1	1	0	199883	1.031.O.	7	myo	1.253.O.	46	podo	FALSE	FALSE	phageSet248
MG592415.1	MG592620.1	1	1	0	185574	1.031.O.	7	myo	1.254.O.	24	podo	FALSE	FALSE	phageSet248
MG592415.1	MG592621.1	1	1	0	312682	1.031.O.	7	myo	1.255.O.	1	myo	FALSE	TRUE	phageSet248
MG592415.1	MG592622.1	1	1	0	201082	1.031.O.	7	myo	1.256.O.	30	myo	FALSE	TRUE	phageSet248
MG592415.1	MG592623.1	1	1	0	185246	1.031.O.	7	myo	1.257.O.	24	podo	FALSE	FALSE	phageSet248
MG592415.1	MG592624.1	1	1	0	180972	1.031.O.	7	myo	1.259.O.	22	myo	FALSE	TRUE	phageSet248
MG592415.1	MG592625.1	1	1	0	224867	1.031.O.	7	myo	1.261.O.	42	podo	FALSE	FALSE	phageSet248
MG592415.1	MG592626.1	1	1	0	200510	1.031.O.	7	myo	1.262.O.	2	podo	FALSE	FALSE	phageSet248
MG592415.1	MG592627.1	1	1	0	202515	1.031.O.	7	myo	1.263.A.	30	myo	FALSE	TRUE	phageSet248
MG592415.1	MG592629.1	1	1	0	200614	1.031.O.	7	myo	1.264.O.	46	podo	FALSE	FALSE	phageSet248
MG592415.1	MG592630.1	1	1	0	196487	1.031.O.	7	myo	1.265.O.	47	sipho	FALSE	FALSE	phageSet248
MG592415.1	MG592631.1	1	1	0	187663	1.031.O.	7	myo	1.266.O.	45	sipho	FALSE	FALSE	phageSet248
MG592415.1	MG592632.1	1	1	0	212288	1.031.O.	7	myo	1.267.O.	48	sipho	FALSE	FALSE	phageSet248
MG592415.1	MG592633.1	1	1	0	212171	1.031.O.	7	myo	1.268.A.	48	sipho	FALSE	FALSE	phageSet248
MG592415.1	MG592635.1	1	1	0	212613	1.031.O.	7	myo	1.269.O.	48	sipho	FALSE	FALSE	phageSet248
MG592415.1	MG592636.1	1	1	0	212168	1.031.O.	7	myo	1.270.A.	48	sipho	FALSE	FALSE	phageSet248
MG592415.1	MG592638.1	1	1	0	212171	1.031.O.	7	myo	1.271.A.	48	sipho	FALSE	FALSE	phageSet248
MG592415.1	MG592640.1	1	1	0	212171	1.031.O.	7	myo	1.272.O.	48	sipho	FALSE	FALSE	phageSet248
MG592415.1	MG592641.1	1	1	0	201020	1.031.O.	7	myo	1.273.O.	30	myo	FALSE	TRUE	phageSet248
MG592415.1	MG592642.1	1	1	0	212283	1.031.O.	7	myo	1.274.O.	48	sipho	FALSE	FALSE	phageSet248
MG592415.1	MG592643.1	1	1	0	190790	1.031.O.	7	myo	1.275.O.	3	podo	FALSE	FALSE	phageSet248
MG592415.1	MG592644.1	1	1	0	197209	1.031.O.	7	myo	1.276.O.	47	sipho	FALSE	FALSE	phageSet248
MG592415.1	MG592645.1	1	1	0	212171	1.031.O.	7	myo	1.277.A.	48	sipho	FALSE	FALSE	phageSet248
MG592415.1	MG592647.1	1	1	0	202157	1.031.O.	7	myo	1.278.O.	30	myo	FALSE	TRUE	phageSet248
MG592415.1	MG592648.1	1	1	0	212171	1.031.O.	7	myo	1.280.O.	48	sipho	FALSE	FALSE	phageSet248
MG592415.1	MG592649.1	1	1	0	212171	1.031.O.	7	myo	1.281.O.	48	sipho	FALSE	FALSE	phageSet248
MG592415.1	MG592650.1	1	1	0	212192	1.031.O.	7	myo	1.282.A.	48	sipho	FALSE	FALSE	phageSet248
MG592415.1	MG592651.1	1	1	0	212404	1.031.O.	7	myo	1.283.A.	48	sipho	FALSE	FALSE	phageSet248
MG592415.1	MG592654.1	1	1	0	198523	1.031.O.	7	myo	1.284.A.	29	sipho	FALSE	FALSE	phageSet248
MG592415.1	MG592655.1	1	1	0	212312	1.031.O.	7	myo	1.285.O.	48	sipho	FALSE	FALSE	phageSet248
MG592415.1	MG592656.1	1	1	0	202006	1.031.O.	7	myo	1.286.O.	30	myo	FALSE	TRUE	phageSet248
MG592415.1	MG592657.1	1	1	0	198434	1.031.O.	7	myo	1.287.O.	29	sipho	FALSE	FALSE	phageSet248
MG592415.1	MG592658.1	1	1	0	197404	1.031.O.	7	myo	1.289.A.	29	sipho	FALSE	FALSE	phageSet248
MG592415.1	MG592659.1	1	1	0	196535	1.031.O.	7	myo	1.291.O.	29	sipho	FALSE	FALSE	phageSet248
MG592415.1	MG592660.1	1	1	0	201146	1.031.O.	7	myo	1.293.O.	35	podo	FALSE	FALSE	phageSet248
MG592415.1	MG592661.1	1	1	0	197764	1.031.O.	7	myo	2.044.O.	8	sipho	FALSE	FALSE	phageSet248
MG592415.1	MG592663.1	1	1	0	163361	1.031.O.	7	myo	2.092.O.	17	auto	FALSE	FALSE	phageSet248
MG592415.1	MG592665.1	1	1	0	197524	1.031.O.	7	myo	2.095.B.	47	sipho	FALSE	FALSE	phageSet248
MG592415.1	MG592666.1	1	1	0	197503	1.031.O.	7	myo	2.096.O.	10	sipho	FALSE	FALSE	phageSet248
MG592415.1	MG592667.1	1	1	0	208670	1.031.O.	7	myo	2.117.O.	34	sipho	FALSE	FALSE	phageSet248
MG592415.1	MG592668.1	1	1	0	228672	1.031.O.	7	myo	2.130.O.	20	podo	FALSE	FALSE	phageSet248
MG592415.1	MG592671.1	1	1	0	400000	1.031.O.	7	myo	2.275.O.	4	myo	FALSE	TRUE	phageSet248
MG592415.1	MG592672.1	1	1	0	254493	1.031.O.	7	myo	3.058.O.	5	sipho	FALSE	FALSE	phageSet248
MG592391.1	MG592390.1	1	1	0	84339	1.004.O.	8	sipho	1.003.O.	11	podo	FALSE	FALSE	phageSet248
MG592421.1	MG592390.1	1	1	0	84939	1.037.O.	8	sipho	1.003.O.	11	podo	FALSE	FALSE	phageSet248
MG592436.1	MG592390.1	1	1	0	88882	1.056.O.	8	sipho	1.003.O.	11	podo	FALSE	FALSE	phageSet248
MG592443.1	MG592390.1	1	1	0	88881	1.066.O.	8	sipho	1.003.O.	11	podo	FALSE	FALSE	phageSet248
MG592445.1	MG592390.1	1	1	0	88873	1.068.O.	8	sipho	1.003.O.	11	podo	FALSE	FALSE	phageSet248
MG592449.1	MG592390.1	1	1	0	85616	1.072.O.	8	sipho	1.003.O.	11	podo	FALSE	FALSE	phageSet248
MG592661.1	MG592390.1	1	1	0	86729	2.044.O.	8	sipho	1.003.O.	11	podo	FALSE	FALSE	phageSet248
MG592391.1	MG592392.1	1	1	0	92752	1.004.O.	8	sipho	1.005.O.	43	myo	FALSE	FALSE	phageSet248
MG592421.1	MG592392.1	1	1	0	93352	1.037.O.	8	sipho	1.005.O.	43	myo	FALSE	FALSE	phageSet248
MG592436.1	MG592392.1	1	1	0	97295	1.056.O.	8	sipho	1.005.O.	43	myo	FALSE	FALSE	phageSet248
MG592443.1	MG592392.1	1	1	0	97294	1.066.O.	8	sipho	1.005.O.	43	myo	FALSE	FALSE	phageSet248
MG592445.1	MG592392.1	1	1	0	97286	1.068.O.	8	sipho	1.005.O.	43	myo	FALSE	FALSE	phageSet248
MG592449.1	MG592392.1	1	1	0	94029	1.072.O.	8	sipho	1.005.O.	43	myo	FALSE	FALSE	phageSet248
MG592661.1	MG592392.1	1	1	0	95142	2.044.O.	8	sipho	1.005.O.	43	myo	FALSE	FALSE	phageSet248
[truncated: 59,506 more rows]

## Sheet: C.phage_MetaCHIP_infos
Directionality of transfer predicted by MetaCHIP.	Jensen-Shannon measure of host range divergence (see Methods).	Percent identity.	Match to contig end or not.	Match to full length contig or not.	Name of the donor in the predicted transfer.	VICTOR genus of the donor in the predicted transfer.	Predicted Virfam morphotype of the donor in the predicted transfer.	Donor protein accession number.	Donor protein locus tag.	Name of the recipient in the predicted transfer.	VICTOR genus of the phage recipient in the predicted transfer.	Predicted Virfam morphotype of the recipient in the predicted transfer.	Recipient protein accession number.	Recipient protein locus tag.	Which phage set was used for the analysis (see Supplementary Data File 1 "readme" for more details on phage sets)?
direction	hostRange.jsd	Identity	end_match	full_length_match	phageID.donor	victorGenusD6aa.donor	phageMorph.donor	protACC.donor	locusTag.donor	phageID.recipient	victorGenusD6aa.recipient	phageMorph.recipient	protACC.recipient	locusTag.recipient	phageSetUsed
MG592390.1-->MG592422.1	1	98.571	no	no	1.003.O.	11	podo	AUR81307.1	NVP1003O_32	1.038.O.	14	myo	AUR83665.1	NVP1038O_55	phageSet248
MG592439.1-->MG592425.1	1	100	no	no	1.061.O.	11	podo	AUR84625.1	NVP1061O_44	1.042.O.	14	myo	AUR83862.1	NVP1042O_74	phageSet248
MG592444.1-->MG592400.1	1	98.246	no	no	1.067.O.	11	podo	AUR85057.1	NVP1067O_45	1.016.O.	14	myo	AUR81939.1	NVP1016O_59	phageSet248
MG592444.1-->MG592425.1	1	100	no	no	1.067.O.	11	podo	AUR85063.1	NVP1067O_51	1.042.O.	14	myo	AUR83858.1	NVP1042O_70	phageSet248
MG592444.1-->MG592425.1	1	100	no	no	1.067.O.	11	podo	AUR85064.1	NVP1067O_52	1.042.O.	14	myo	AUR83859.1	NVP1042O_71	phageSet248
MG592448.1-->MG592544.1	1	93.26	no	no	1.071.A.	14	myo	AUR85292.1	NVP1071A_62	1.177.O.	47	sipho	AUR92826.1	NVP1177O_61	phageSet248
MG592544.1-->MG592448.1	1	94.444	no	no	1.177.O.	47	sipho	AUR92827.1	NVP1177O_62	1.071.A.	14	myo	AUR85293.1	NVP1071A_63	phageSet248
MG592548.1-->MG592460.1	1	100	no	no	1.182.O.	25	podo	AUR93083.1	NVP1182O_41	1.085.O.	45	sipho	AUR86499.1	NVP1085O_48	phageSet248
MG592460.1-->MG592548.1	1	100	no	no	1.085.O.	45	sipho	AUR86497.1	NVP1085O_46	1.182.O.	25	podo	AUR93081.1	NVP1182O_39	phageSet248
MG592460.1-->MG592548.1	1	99.863	no	no	1.085.O.	45	sipho	AUR86498.1	NVP1085O_47	1.182.O.	25	podo	AUR93082.1	NVP1182O_40	phageSet248
MG592466.1-->MG592486.1	1	98.095	no	no	1.091.O.	11	podo	AUR86941.1	NVP1091O_38	1.112.O.	14	myo	AUR88370.1	NVP1112O_52	phageSet248
MG592530.1-->MG592548.1	1	100	no	no	1.162.O.	45	sipho	AUR91708.1	NVP1162O_38	1.182.O.	25	podo	AUR93070.1	NVP1182O_28	phageSet248
MG592539.1-->MG592548.1	1	98.291	no	no	1.172.O.	45	sipho	AUR92440.1	NVP1172O_25	1.182.O.	25	podo	AUR93066.1	NVP1182O_24	phageSet248
MG592548.1-->MG592576.1	1	98.291	no	no	1.182.O.	25	podo	AUR93066.1	NVP1182O_24	1.206.O.	45	sipho	AUR95375.1	NVP1206O_30	phageSet248
MG592583.1-->MG592425.1	1	93.416	no	no	1.213.O.	47	sipho	AUR95814.1	NVP1213O_38	1.042.O.	14	myo	AUR83846.1	NVP1042O_58	phageSet248
MG592587.1-->MG592466.1	1	96.667	no	no	1.216.O.	47	sipho	AUR96164.1	NVP1216O_36	1.091.O.	11	podo	AUR86940.1	NVP1091O_37	phageSet248
MG592594.1-->MG592548.1	1	100	no	no	1.228.O.	45	sipho	AUR96625.1	NVP1228O_31	1.182.O.	25	podo	AUR93065.1	NVP1182O_23	phageSet248
MG592627.1-->MG592612.1	1	93.623	no	no	1.263.A.	30	myo	AUR99171.1	NVP1263A_11	1.247.A.	39	sipho	AUR98132.1	NVP1247A_58	phageSet248
MG592627.1-->MG592630.1	1	99.451	no	no	1.263.A.	30	myo	AUR99193.1	NVP1263A_33	1.265.O.	47	sipho	AUR99398.1	NVP1265O_19	phageSet248
